# Supplementary material for: Extreme fluctuations in ambient salinity select for bacteria with a hybrid “salt-in”/”salt-out” osmoregulation strategy
Source: Front Microbiomes. 2024 Jan 8;2:1329925. doi: 10.3389/frmbi.2023.1329925 (PMC12993556; doi:10.3389/frmbi.2023.1329925)
Supplement: Supplementary file 1 [file DataSheet_1.zip]

Archive with 11 entries (11 files):
- Flexistipes.fasta
- Halanaerobiales_Bin1.fasta
- Halanaerobiales_Bin3.fasta
- Halomonas.fasta
- Ionescu_et_al_Dead_Sea_Supplementary_material-Final.docx
- Izemoplasma.fasta
- Prosthecochloris_refined.fasta
- Table S1 Kegg Comparison.xlsx
- Table_S2_Flexistipes_Gene_Cluster.tsv
- Table_S3_Prosthecochloris_Gene_Cluster.tsv
- Table_S4_Izimaplasma_Gene_Cluster.tsv
