# Supplementary material for: Extreme fluctuations in ambient salinity select for bacteria with a hybrid “salt-in”/”salt-out” osmoregulation strategy
Source: Front Microbiomes. 2024 Jan 8;2:1329925. doi: 10.3389/frmbi.2023.1329925 (PMC12993556; doi:10.3389/frmbi.2023.1329925)
Supplement: Supplementary file 1 [file DataSheet_1.zip › Flexistipes.fasta]

>DeadSea-enrich-C3
GATGTATTTTTATTAAGGCTATAAACGATAAACAACTGGCCTTTTGAACACTTGTTTCCT
CCATCAACTTCTGCAGATAAATGAAATATTTTGCTCCTGGAATCTTGGGTAATCTTTGCA
TCAAAATTTTTAACCCTCACTTCACCATTCCTTCCAACAAAAAACTCTCTTGAATAAACA
TTTGTCGAAACGAAGGCAAATAATAAAACAAATACAGCCAAAACCCTCATAGCTACCCCC
TTATTCTTTAAAACATATAATTATACCCAAAGTTTTTACTTTTTGTAACGAAAATCACTT
TTTCTAACTGATTATTTTAAATGTGGAATTTTCTCTGGAGTAAATTAGAATACAGCTGTT
ATTCCTGGCCTGTTCACTTGATATGAAAGGCCTACTATCATATCCTGCAACAATTCTCTT
TTTATTCTGAACCAAAACTTCCCTCTGTTTTCTGCCTCAGGAATGTCCAATGCTTTGAAT
AAAAGGTAATTGAATATAATATCATACTTCTTATTATTTATAAAAACTACAGGTGCTCCT
TTATAAAATGGTCCTGATTTAGTTTTTGTACCAACAGGAAAAACGAGCCCTGAAATTAAT
CTTGACTTCTTCCATTTATTTTGAGCATAATCGCAAATTGGAGAAACTTCCAGTTCTACG
AAATGAAAATCTGAAATTTTATCAGGAATATTTTCAAAATAAGTTGGAAGAAGTTTCTTT
TTTCTTTCTTCTAAAACATCAATCATATAAACGTTCCCGGGCATATGACCTTCGCTAGGC
TCTAATTCAATATGAAGTTTTGTATTTATTAAGGAGGGTATGTCACTATATACTTCAGCA
AGGCTGGTAAAAATTTGTTTTTCTTCGTTATCATCTGGAAGTGTAATTTTCTGACTGAAA
TCATCCAGCTTAATATTTTCCAATCCATTAAATTTATTATTATTTTTAAACAAAGTACCT
TTTAGCCGACTATTACTATCTATATTTACACTGATTTGATAGGTGTCATAATTTAACTTT
TTAGCAATCGAGAATGGAGAATCAAGTTTGATATAATCCGGGAAATCAAGCTTCCGGATT
GCATATTCGAGTTCCTCTGAAAATGATCCAGACAGAATTGACAGAGCAGCTTTCATGAAT
AGTTCATCAGAAAGAGTGTTTTGCCCTGTTCTTGCTTTTGCCATTCTTTTGAGTACGTCT
CTCATGTTAGCTTCCCACAGGTCTGAGTACTCAATTGTGGATGATATAGCGTTCACTGTT
TGATACCCAGCCTTTCTAACTAGGTTTTCCCAAATAACAAACAAATGGAATACCCCAGCT
TCTTTAAGTTCATTTTCAAGGCTATTTTCAATTTTTTCGAATGCGTCTGTCTTACTTTCA
TATTCTACATCTTCCTGAAAATTACTAATAATACTTTTCTTTATTACATCAAGATCGTCT
TTATCAAATTGAGATTCAATATCATCAATAACTTGATTTGCAGATTCTTCTATCCATTCC
GGTTCTTTCATAATTATACATTCAGACTTTTCCAAACTGGCGATACAAATAGGGACAATA
CCGTGGGAAGGATTATTAATCTTTTTTTTAAACTCTTCACCAAGCGAATAATCTTTCAAG
CTCCATATCAGTAACATATAAGGACCATTATTGGGTGCAATAATATTTTTTAATACATTA
ATTAGAATTGTTGATATAGTATGTTCATCGCTGGTACTCTCAATTAACTGAAGGTCAACT
ATGGCAAGACGAACGTTATCAAGCTGTTTTTCAGGGATATATTCCTCTCTACTACCCTTA
AAATATAAGGTTGCGATACCTTTTTTTGCCAGCAAATCAATTATTGGCATTGCCTGATTA
GGGTCATCATCGATTACAATCACTGAACCATTCTTCGGTAAAATCATTATAACCTCAGTT
TTTTTTTATTTTAAAAGCTAAACCCACTATTGCTCCTGATTTAAATTCCTCTGGTATACT
GAAATAATCAGATTCAGGAAACAAAAGATTCCCGCCATGGCTATTCATTATTTCGGAAGC
TAAATGCAAACCTATACCAATTCCTCCTTCTTTACTTGAAATGAAAGGCTTTATCACATC
TTCCGGAGGTAATGTAAAACCTGGTCCGTTATCAGCTATTAAAATAGTTATATGCTCAGG
ATACTCATCACTAATTTCAACCCAAAGCTTTTTATTCTGCACCTTTCCGTAATTCAACCA
CCAAATTGAATTATCGATTATATTAATGATTGTTCCAATTATAAGGTTATCAGAGCATCT
TACATTACTCTCAAAATCTTTTACTTTATCAAAGCCCGTAATCATCTCGATATTGTGAGA
TCTGAGTCTAAAGTCAATATTCCAGAGAGCATCTTTTATTACTTGCTTAAGGTCGTGAGT
TTTTTTATACCTTTTTTTTATCAGGGCACTGTATCCTTGAATCAACTCTCCGAGACGTTT
GGTTAACAATTTAATTCGATCATATGATTTGGTTTCATCTACTACTTTTAGCAATTCTGA
AATTATTTTTTCTATTTCGTGGATGACAATACTCAATCCCAAACCAGCACTAGCACTCCT
AATGTAGATTTCACTAATTGTTTTATAATCACTTTCAATCTCTGAGAGCATTTTCAGAAT
ATCTTTCACTAATTTAGGATCCTTTAATTGTGCAGAACTAATTCTTTCCCGAAGTAGACT
TAATGTACCGACAACCGGTTCTTTTGGAAGATTTTTCCCATAGTGGCTTCTTAGTTTCTC
CTTATCAATATTTCTTTGAGTAACGACTTGGTTAATTGCAAATCTTATAGCACTATAAAA
AACCCGAAATGCATTATTCTCTATAAAACCTTCACGATTGGTTTTTTCTATAAGATCCTT
ACTTGCCAGTCTGTCCAAATAGATTGCTCCTATAACTATATTGTTACTAATTTTTGCAGA
AGGTAGGTTGACACGCTCAAGGTCAAGATTTAACCAATCATTGCCAGGCTCGCCATAATC
ATATACACGAACCCCATCCCTGTAAACACGAACACCTCCATTATCTTTTAAGTAACTTTG
AAACCCTCTTTTATCCTGAATTCCTGAAAGAGACATCAAATTGGTGTCCAAGTCAAAAAT
GAGCATCTTCAGCTTTATACGACCGATATCATAAGCAGAAAGGTCAATATCTTTAAACAC
TTGTTTTTTTTCTACTTCATCATACTCCTTTTGCCTCATAACAACGGGATTTTCCGGTTT
ATATATTCGCCCTTTTAATTTTTTAAGAGTTGCCCAAGGTGTGAACTCATACTTAAAGTT
AACAATCTGGTTACCTTCAAGTTCCGCTTCTGCACTGAATAAAGAATTATCCTTGATTTC
GTCAAAAGATAACAAACCTCTTAACCACTCTGGTTTATCAATTTTAAAAAAAACCCTGAA
AGAATTATTTGATTCAAACGGAGAGTTCAGTGAATTAATAGCAGTATAAAGACTTCTAAT
GGCACCACGTGTCCATTTGTTTTTTAACTTATGTATTACTATTTTTGTGCCGTAATTTCC
ATCTTTAAACACCTCAGGATCTCTTTCTGAAATATTAATGGGAACATTTTCCAACATGTC
ATCATTATCGAAATCTTTCCAATCTATCTTAAGTACCGCTTCTTTTTCATCCTTTTTCCT
AGAAACTACTTCAATTTCTTCTCCAAGTTTATGGGCACCGAACCTCCCAATACCCTTTTC
CCCGAGTGGAATTCGTTTACATGGGCTAATAAAATCTTCAGATTCAATCTGATTTTTTTT
AAATGTTGTGCCTGGTACAAGCCAAATATCCTTAAAATGATTGTAATTCATTCCAAAACC
GTCATCCTCAATTACTATGGAACCTAATTCAGGACTGTCCAGATTCTTCATGCTAATTGT
AACTTTTCTTGCACATGCATCATATGAATTTTTAATAATTTCAAGCACAGCAATATTCTC
ACTCCGAATAAGCTGATCACCGAGCTGGAGAATAATTCTTGCTGTTGGCTTAAATCCAAT
GTTATTGTAATTTTCCATTATTTTACCAATTCCGGGATTTGATAAGTTTCTTTAACGAAC
CGTTTTGCATAAATTGATTTAAATATTTCGAATACAATTTCAGCAATTTGATTTGCTAAA
AGTGGTGGTACAGCGTTTCCCACCTGAACAAACTGTGAAGTTCTTGGACCGCAGAAGTAA
TAGTTATCCGGAAATGTCTGAATCCTTGCAGCTTCTCTGACTGTAAAACTCCTGCACTGA
GCAGGGTCAGGGTGGATGTAATAATGACCATCTTTGGAAATATGGCTTGTAACTGTTTTA
CATGGTTTATTCCATAGTTGAACCCGAAATCTGTCTGCAAATTTTTTATTTTCAATTCCG
TCATTTATATTTTTATGGGCTGGAAGCAAAGCTTGAGGAAAGTCTTCTAATTTGGGAGAG
CGTTTTTTTACTTTAGCAAAACAGGAAGCAAATAAATAACGAGTTAAATCGCTTTTCATA
TGACCTCTGGAAGAGTGGTTACAAACTCCTTCAATTCTAGGATCCAAATACCATTCTGGA
TAATATGGGGTTGATGTTTGTTTGTAAGTCAAATATTCTCCACCTGGTTTCTTTTCAGAA
GCAGATATTTTATTCAGCTGTTTTAATATTTCTTCTTTAACAGATTTATCAATATCAACT
AATATACCTTTTTCCAAAATATCATTTATTGCAGATTTCCAGGCTAAATTGTTATCTGCC
GTTTTGGAAAGCCTGCTTCTTATTTCAGGCAAATCGGATAAAACGGATGAAATTGACACT
TCACTGCTAGGCTTAAGAGTTTTAGGTGAAAATTCAATATCCTTGCGTATCCCAAGAAGA
ATAACCCTATGACGTGTCTGTGGGACACCAAACTTCTCAGAACGTATAACGAAATCTTGA
GGACAAAAAATAGGATTACCCTTTGAATCAAAATCAGTTGGCTCAGCAACCAAAGAATAA
ATACGATAACCCGGGCTATTCAATTTTATATCTTTGTTCTTGCAATCAGACAAATACGCA
CTTCCAGGAGCTGAAAGATCAGCAAGTATTTTGGAAAATAGAGGACTTCTCAAGGTCTTT
GCTGACAATAAACCTTTTACATTTTCCATTACAAAAACTGCAGGTTTATGAACTCCTAAA
ATTCTTAGATACTGCTTATATAAAGCTACACGCTCATCTTTCTTCTCATCAAGGACTTTT
TCCCTTCTTCTTGATCGTCCGACAACTGAATATGCCTGACATGGAGGGCCACCAATCAGG
ACCCAGTCTTTTTCCTTATTCAGAGCGCTTTGAATCTTTTTATCAACAATAGAATTAGAT
ACCGCTTCTTTTCCCTCTCCAAGTTCAGCCAACAAAGCTTCTGCATTAGCTTTTTTAGCT
TGAAGCGGCCATCTAACGTATAGTTCAGAGAGAGTAATACGTTCTTTGATACACTCATAG
TATTCTAACGGAACCTGTTCTGGCGCAAACTGGCGGAAAAAACTTCTTAATTTCAGGGTC
TGATGTGCATAAGTATCTTTCTCAATCGAAAGAGCTATTTTAAATTGTCTCTTATGATTT
TCTGGATTTACAAACGCACTAAACCCTTCACCAAGTCCGCCTGGTCCGGCAAATATATCA
ATTATAGGTATTTTCATCTGCTTCTTAGCTGTTTCTTTATCCTTGTAAGAGTCTGTTCGC
TTTTTCCATCTTTAAGCTCACATTCAAAGATTGTAATTATATTCCAGCGATCCGCTTTAA
GCTTATTGGTATTTTCTAAGTCCAACTGTTTGTTTCTATTTATTTTTTTCAGCCACCACT
CTGTTCTGGTTTTAGGTATTACAAAATATTTGCACTCATAATGTCCATGCCAGAAACATC
CATGCACAAAAATTACTGAATTATACTTAGGAAGTACTATGTCTGGTTTCCCCGGAAGCT
TTTTGTCATGCAAGCGATATCGAAAACCTTGGCTATGTAAGTATTTTCTCACTATCATTT
CAGGCTTAGTGTTTTTTGATCTAATTTGACTCATATTATAACTACGCGTTTTATTATTAT
GAACATCGGCCATTTTCTATCCAAGTATGAAAATCAATTTTGCACATAATAAATCTTATT
TTCACAATCCCTGTATGTCAACGAAAACTTCTTTTTATTAATTTTATTGCCTTATATGCA
AGTGATACACAAACATTATATTCGTTTGTTAATGATAAACAGGAAACTTTTATCTCTTTA
AACATATATAATATTCTACGCATAGGTTTTATAAAGAATCTTTTTAAGAAGTCTACTTTT
CTCTTTTTATGTGATTTGTTTGGCAAATCGGGAAATATAGTCTGTCCGAAGGAATGCCAC
CCACACACTTCTTATGAATGTCATGAGTAAATAATCTAAGCATGAGCGCAAGTTTTCGAA
AATATATTTTAAATCTATTTTTAGTTCCTCAGAAACTCTCTAATGTTATAAGGAAGACTC
ATAGTTCGCTTTTAATGTAGTGAAGTCCTTTTTAGTTTTTTCGACGAGCGCTTTGATGCT
CTTGCTTCCTCTTACAACTTTCTCCTTTTATGTGTGTGGGTTGCCGGAATGCAAAGCATG
TAAGTTATCCGAATTATGTTGTTGGACGCCGGTATTGTAAAGTAGCTTTTTCGTATTTAG
AACTGTTCAGTGTTTAGTTTATAAGTTTTGCTTTTTTAAGCTTTTCATATGCATGAGTGT
CGAATAAATCTAAAGGACGACTTAATGAACATGACTCTACTCCGTTATTTTCGAACTCTT
TTGAGTCAATATTGTAATAATATGAGTGACACTGTATATTGCGACTTCCGTCAATTTGAT
AGATATAGAACCCATTTTCTCTGGAATTCTTTTTTGTTGCAGTTGCCGCCACAGAATTAA
TGAGTTTTCGATTCTTTAGCACACTACGTATTTCGTCATTAACAACTCCAGCTATTTCAT
CTAGAGTTTTACGTACTTGGCTGTCCGATAGATCCACCTTCAAAAATTCTTTATAACCCT
TCTTAATAGACCGCTCAGCGAGCGTAATGCCTTTGAATCGATAGAATTTTGTAGCGGCTA
CATCATCCATTCCCTCCGCTTTGCTCTTGACGTATTCAATCGCAATGCGCAATGTTTTTG
GCAGTAATTTATTATTATTTTTGTCTATGTGGTAAACAGGTGGCCTTTTTATTCCAAGTT
GCCTTACACAATACATTCTTGCAAAACGGCGAATTGCTCTGTGATCAAGTAAGTCTTGGT
ATTTTTGGCTGCTAAAGACGTCATGGTGGTCGTGTCCGGCAAGCACCATATCAAAGTCGT
CTGAAACAATTTGACCCAATACCTCATGGGCATTAGTTAAGCTCATAAAGGGCTGTTTTC
CGTATGCTTTAGGTAGATATAAAAAATGGTGTAATACTATAATCTTGTAGCTTCTGTTGA
ACAAATTAGCTGCCTCTTCTTCACTATTAAGACCATCAATACCGAGAAACAGGCCGTCTT
TTTTCAGGTTTCCGTGACGACCTTGATCTGTCCATTTGCGAACCAATTCCAAATCGTTTT
TTTCAACGTAGCCGTTGGCTATGCTCTTTTCTCCTGGCGATTCTAATGCGATAATATATG
CGGATACATCTTTCCCGTTAGAGCAGAAGTGCCATCTGGGTAGTTTGTGTCTTTTGAAAA
CGTTATAGTAATTGACCTTTGGATCTCCTTTCGGCAATTGGAAAGGAGATCCATTCGAAG
TGTAGTAATCGTGATTGCCCGGTATTATTATGACTTTATTCGAAAAGTTCTCTCCAAGTC
GCAGGCCAAATGCTTTGTTTGTGTCGAATGGACTGATGGCACCCTTAAGCCAACTAAGTA
CGAACTGAAGTGAATATTCTTCGTTAGATTCCGATATGTCTCCAGATATCACGTAAAGAT
CTGGATTCAATGATATGAGTTTCCTTGTAAGTGCCTCCCATATATGCCAAGAATGTCCAC
CGACATGGAGATCCGACAAATGGGCAACTGACAATATTCTATCTTTCACCATAGCCCTCC
GTAGTTAGTTTTATTCCCCGAAAACCATAATACAACACATAGTTTAATTCTATAATTTTA
TAATATCTTGAGTTTTTAGTCAAAGTCAAGCGTTTAGCTTTATTTGCGCCCTCTCATTTT
TTTACAGCATCATACAAATTACCATATCTTTGACAGCTTCCAATTTAGACAAACTGGAAT
CAGTTGAAATTTTATCATCGATAAAAGAATCGACAAGTACTGTTTTTTGAAATTCTTACA
GGAGCCAAACTCCTAAAGATTATGGACGGTTTATTTTCCAGACAAGGTTTATATTAATAC
TCAGAGATAAGCTAAAACTTTATTTTATGGATAAAAGAAGACCTTAGCTTTAGTGCAATA
TTTTTTCGTTAAATTGGCAGCATAAAGCTTTTGGTACATGCTCCCGGGGCGTGTGACAAA
ACTAACTATAAACAAAATATAACAGCAAATCTGTAAAGGTTTTACACAACAGCTATAGAG
ACAAAAAAGGCGGATTTTACGGCACCTCAAAAACTTTATTCAAAATCCAGACTGTTTTCC
AAACATAGAAGTCAGGATAATTTCAATCACGGCTGTTTTATTTAAAGCTTCTTCAGAGAA
CTCAATTCCACTGCTTTCCTTTGTGTAATGGTTCATTATGATCTCAAGTGCCTTGCGCTT
CTTAACCTTTTCCTCAACAAAATAAGCTTTACCAAAAGCTATCACACTGCGATACCTCAT
ACTCCATTTGCATGCAATCTCACCTTTAATTATCTCCGTATCCGTATCAAACTCTAAGCA
CACATTGTTATTTTCCCTTAATATTTCTATTTTTTTGCCTTCAGCAGCACTATGAATAAA
TATTGAGTTATCTTTATACCCAAAAGACACAGGAACAATATATGGGATATTATTGATAGA
TAGAGCTAAACGGCATACATCTGGTTTAGAAATAATATTTTCTATTTCTGATTTTGATTT
AATTTCTTTTTCTTGCCTTCTCATCAAATACAACCTTTTTATTTTTATCTTGGGAATATT
ACTCTAAGACTCTTTAAAATCACAATTCTACAGTCCCAGATATGCTTTCTTAATTTCAGG
ATTATCCATCAAATCATCGGGTGAGCCTTCAATTACAAACTGACCGTGCTCCATTACATA
TGCTCTGTCACTGATTGCTAATGAGTTAATAACATCCTGCTCAACAAGAAGTATTGTCGT
TCCGTATTCTTTGGAAATCTTACTGATTGTAGTAAATATGTCTTTTTTTAACAATGGTGC
CAATCCCAGAGACGGCTCATCCAGCATCATTAATTTTGGATATCCCATAATACCCCTTCC
GATAGCAACCATCTGTTGTTCTCCTCCGCTCAAAGTAACAGCTAATTGTTTCTTTCGTTC
CTGTAATCTCGGGAACAGTTTAAATACTTCCTCGATGCTATCTTTAAAATGTTTTTCCGC
ATTCTTACTGTATGCGCCTATCTCCAAATTTTCATATACACTCATTAAAGAAAAAAGCCT
CCTGCCTTCAGGTACATGAATAAGCCCTTTTTCCACTATTTCGTGAGGTTCCAGCTTACT
GATTATCTCATTGTCAAATTCAATAGTACCAGCAATTGGTTCCAACATTCCTGAGATAGT
CTTTAACAACGTGGACTTACCGGCGCCGTTAGCACCGATAATACTTATAATCTCACCTTC
TTTTATTTGAAGCGATAAATCAAAAACTACCTGTATTTCTCCGTATGATACATTTATATT
ATCAACTTTTAGCAGCGACATATTCATCTCCTAAATAAGCTTTTATAACCTCTTCATCTG
CAGCAATTAAATGCGGTTCTCCTTCAGCTATAATTTTACCGAAATTCATAACATAGATAT
TTTCCGATAAATTCATTATCACTTGCATTATATGCTCGACAATTATTATCGTAATTCCCG
AATTGTTTATCTTTTTTATAATCGGCAGCATTTGAGCTACTTCTGAAGGTCTGAGGCCTG
CCATAACCTCATCCAGCAAAAGGATCTTAGGATCTGTGGCTAAAGAGCGGCATAATTCAA
GTCTTTTTAGCTCCGGAAGTGTTAAGTTTTTTGCAAGAATATCCTTTTTGTCATAAAGAT
TAAGAAATTTTAACACATCCAGAGCGATTTTTTCTGCTTCATGCAAAAAATTTGTCTGAG
CAAAAGCTCCTACCATTGTGTTGTAAAGGACTGTTTTCGATCTAAAAGGTTTTACCACCT
GAAACGTCCGGGATATGCCTGACTGGCATATTTCAAAAGGCTTCTTCCCTCCTGTCTCTT
TATTATCAAACAATATACTACCGGAACTCGGGGGTAATGCCCCGGCAATACAATTAAACA
ATGTTGTCTTTCCTGCTCCGTTAGGGCCAATTATCCCGACAATTTGCTTCTCATTTATTT
CCATATTTACAGAATTAACTGCAACTAACCCGCCGAACTTTTTTGTCAAATCCTTTATCT
TAAGCAGTCCCATCGTAAACTCCTTATTTATTATCAATGAAAGTACTTTCTTTGTCTCCA
GATTGTGTTTTATCAAATGGATCAATTATGTACTTTTTTATAAGCTTAGAAATAGGCTCT
ATTATACCCCTGGGTTGATAACGCATAACGATAACTAAAATCAGCCCATATATTATAAGA
TGTAAACCGGGCAGAGAGCTTGAAAGGTAAATTCTCGTTATTTCACCAATAGGTCTTAGC
AAAAGTGCACCCAATACAGGACCTAAAATTGTTCCGCGTCCGCCAATAAGGGCAATAAAA
GCTATTTCAAAAGAAAGATTAAGCCCAAAAATTGATTTTGGATAAAAATACAACATCAAC
TGTGCGTAAAATGTTCCTCCAAGTGCTGTGAAAAAACAACTTAATATCATTGCAATGAGT
TTGTATCTCGAAACCTTTATACCTAATGACTCTGATGCTTCAGGGTCCTCTCCGGCTGCA
GCTAAATAATATCCAACTTTTGAATTCATCATGATATAAGTTAAAAGTAATACAAAAATA
AGCATTATCAATATGATATAAAAATATGGATATTTGCTTGAAAACTGAAAATGAGAAAAT
GAATTGCCGCTAACCAAATTTATCAACAAACCTTTCGGACCTCTTATTTCAAAAGGACCT
ATTCTTTCAATATTTTCAAACAGCACGCGCATTCCTTCACCGACTGCAATTGTAGCCAAG
GCAAAATATGCCCCTCTTAGCCTTAATGTCGGCAGACCTATTATAATCCCCGCAATAGCT
GCCACAATTCCTCCGAAAATCATACCGAACCAAGGACTCAAACCATATGTTAAATACAGA
GCGGTGGAAGTATATGCACCGATGCCAACAAAAGCCGCATGCCCCAATGGCAAAACTCCT
GCAAACCCTCCTACAAAATTCCAGCAGGATGTTAAATATGCATAAAAAACAATTAAAATT
AAGATTTGCATTACTGTTGGACTACTTATAAACAAAGGCAGAACAAAAACTATAACCAAA
ATAGTTAATGCCATAATTTTAATAATTGGTTTCTGATTTATTAAAAGTTTAAACATTTTA
CACTCCTGACTCCAAATTAAAAATCCTGCTTAAGCCCAAAAAGACCGGACGGTCTTACAA
ATAAAACAATCAAAAATACTATATACACTAACAGTTCTGTCCATGTAGCCGCCATAAATT
GCGCCCCTAAAGTTTCAATAACGCCCACGATTATTCCGCCGAGAATTGCTCCGCTTATAC
TTCCCAGTCCTCCCAAAACAACTATTATGAACGACTTAATATCAAAAGTAACGCCAACAG
TCGGATATACATAATAAAAAGGCACCAAAATACAGCCTGCAACACCACAAAGTGCACATC
CCAGCCCAAAAGAAATGTTATAAATTTTTGATTGTTTGATACCCATAAGAGACGCAGCTT
CCCTGTCCAGACTGGTAGCTCTTATTGCTTTGCCCATTTTTGAATATTTCAGAAACCAAA
AGAAATAAATTCCTACTAAAACTGTTACCCCAAAACCAATAATTTTGGGCAATAAAAAGT
ACATATTAAAGATTTCAACGATATTACCGGTAACACTTGTTTTAACTACACGGTACTCAG
CCCCGAAAAGCAACAGAGCCAAATTATCAAGAATATACCATACACCGGTTGTAACTATAA
TAACGGTTATGGGTTCTCTGACATTTTTTTCTGCCTCAAATGTCGGTTTAATAACAAATT
GTTGCAAAAAGTAACCGAAAAAAAACATGAAAGGCACAACAACAAAAAGTGATAAGTATG
GATTTACTCCGGTAAGCTTAACAAACCAATAAGCTGCAAACATACCGACCATCAAAACAG
AGCCATGGGCAAAGTTTATGACTTTCATGACACCGAAAATAAGTGTTAAACCCACTGCAG
CTAATCCATATATGGAACCCATAAGTATACCGTTAAGTAATGCTTCAACATAACTAATCA
TGACAATGCTCCTTGTTTACAAGAAACGGCAGGAAAATCTATTCCTGCCGTTATTTTCAG
TTATTTTGCAGGCTGCGGAAAAACGGGTGTGTATCCCTCATGCCTGACATTTTTAGGCCA
CACTGTCAGCCTTTTCATTTCTCCATTTCTTTCTCTGACTTGCACAATGACCGGCATAGC
GTTTTGATTTTGGCCGCTTTCATCAAAATTTATACAGTCATAGGCCAACATTTTCGCTTT
TCCGTCACAATAATTGATATCTCTTAGCACATCTTTGAGTTTTTGAGGATTTGTTGTACC
GGCTTTTTCCAGTGCTTCTTTAATAAGATACATTGAAATATAGGCATCAACAGCTTCACC
AGTCAGGTTCTGCCCGTATTCTTTCTTAAACTTGGCATTTGTCTCCTTTAAACCGGGTCT
GTTAAGATCTGTTTCCCACTCAACTATATCAAACATGTATTCGGAGTTTTTGCCGGTTGC
TTCAAGAAAAGAAGGGTCAGCATGACCGCCGCCACTTGTTATAATTGCTTTAGGATTCAC
ATCCATTTCAGCAATGGTATTGGTCAATAGAATAGCATCAGAAGCATTGGAAACCAGAAA
TACTACATCAGGATTTACACGCTTCAGCTTAATTACAACCGGGGTTAAATCACTGGCTGT
ACTTGGGTAAGGCTCATCCAAAACGATATCGTATCCTCTGTCTTCAGCAAGTTTACGCCA
TTTTTCAGCGAACCCTGTTCCCCAGTCACCGTTCTCATAAACAAAAGCCACTCTTTTTAC
ATCAACATCAAATTCTTTTTGCATATCATCCAAAAAAGAAAATTGGTCACGTACCCACCA
TGAATCTTTTGCTGCAATACGGAAAATATATTCAAAACCTCTCTCCGTAATAGTATCCCT
GACGGACACCGGTACAATAAAAGGGATTTTGTACCTTTCAGCGACCTGAGATGTGGGATA
AGTAACGGCAGAATTCCAGCAGCCTGTTAATATATCCACATTTTCAGAATTAATAAGGCG
CTCAGCCTCCGTTACACCTGTGGTCGGCTCACTTTTACTGTCAGCAAAAATGAGTTCCAG
TTTGGCACCGCCCAGAGACTTAATACCTCCTGCAGCATTAATTTCTCTAACAGCCATTTC
CCTGGCCTGTTTACCTTGAATGCCTACCGAGGCAGACGGGCCGGAAAGAGGAATTATATT
CCCGATCTTAACCGTATTGCTTGCTGCAAATGCTGATCCGAACATACATAATGTAAGGAT
TGATACAAAAACCGCTAAAACCTTTTTTGAATTTCTCATACATCTCTCCCTTTATATTAT
TTTCCGCAAAACGGAATTGATTACAAATTATCAACTGGAATGCCCCTTTCATCCCAGCCT
CTTAATTTGTAATATTCACTTTTCAATTTATCGAAAACGTTCTGATTCATAACACTGCCA
TTCTCCAACTTTTCTTTGAACAAGCGTTTGGGAAGCTTATCCAAGCTATCAATATTATCT
GGATTTTCTCTAATATTAAATTTTTTGGCCAACGCATGAATCCGTTTTGACATATCTTTC
AGCTCTTCTTTGGAAATCGATTCATCTCCATAAATAACTCTGAAAAGTTCAACTGTTTCA
TCCCACCAATAGAGATCTCTGAAAAACCGGCAAATTATCAGGGTATCCTGAACACAAAAC
CTGTCTTCCCAGTCAGCTACATGATAGGCTTTATCATCAAGATCCTCAGGTTTTGAGTAA
TTTGAAAGTTCAGCTTTGTAAAATCCGCTTCTTAAGTGACAACCGCCCCTCATCGAAACG
GCATATCCCAGAGCAGTCCCCGGCAGCATCCTTGGATCGTAGCCGGCCGGCTCAAGTCCT
TTATTATGAATCGCCAAATCTTCTAATCCAAAATATTTAGATGCAAAAACAATTCCTTCA
CTCAATACCTCCCCGATGCCTTTCTTAAATACAATCTTTTCAATTAAATCAGCTGCATGC
TTTGTGTTACCGTACTCATATTTTTCTTTAGTCTTGCCTAAAGAGGACGCTTCCATAGCA
AAGGCAATAATGTTTCCTGCAGTAATTGTGTCTATACCGTACCTGTCACACAAATCATTT
AAATATAAAATGTCTTCAATATCGTCTATGCAGCACAAACCACCTAAAGCATAAATTGTT
TCATATTCCGGCCCCTCGACAACTAACCCCGGGTATTTGCTTCCTTCTTTTGTTTTGCTC
AATTTCCCGCAGGCTATGAAACATTTCTCACAGGCCTTGGGTTTTACATCCAAGACTTCC
TGCATTTTTTCAGCAGTAATATTTTCATTCTTTTCAAAAACACCTTTGTGCCAATATTTA
GTTGGAAACGCTCCCTTGTCATTTAACAGTTTAACCCCAGCAGGTGTACCGTATTTCCTG
TATTTAAGTACTGTTTCATCTGTCTTGCTTTTTTGCCTGTAATAAGAGTACAGTTCGTCG
ATTTTTTCCTGGTTTCCAGCTTGTCTTCTTTGATTACCATAAAAAACTACGCCCTTTATT
TTTTTACTTCCCATAACTGCACCAGCACCGCCTCTGCCCAAACTTCTCCAATAGTCATTT
TCTATCAAACTAAACTTGCATAGGTTTTCACCGGCAGGTCCTATAACAATGGCTCCGCAC
TTATCACTGCCGGCCTTACTTTTTAAAGTGTCTTCAGAAATATAAGTATCCTTGCCCCAT
AAATCGCTTGCATCGTGAAACCCGATATTTTCATCAGTTATTTCAAGCCAAACCGGACTC
TGACTCTTACCTTTTATTACAATTGCATCATAACCTGTTCTTGAAATATATTTGGACAAA
TGACCGCCCGAGGTTGAGTCGAGATAACAATTCGTCAAAGGACTTTTTGTGTAGATTCCA
AACCTTGAAGAACCCCACACCTTCAAATCATCAGCCGGTCCGGTATTGATAATAATATGA
TTATCCGAATCAAAAGGATCCACTCCTACGGGGTTCAAGTTGTAAAGGAGATAAGTACCT
AACCCTTTTCCGCCGCCATAACTTCTTAATATCTCTTCATCTATAGAAAATTCTTCATAA
ATTTCATCGTTCAGATTTATATAAAGGTATTTTTTGAAAAAGATATTCATATTATTTTTC
CCCTAAAATTTTATGGACAGCTTCTTCGAAAATACTGATTCCCTGCTTCAGTTGATCTTC
GGTTAAAACCAGCGGGGGAAGGAATCTTATTACGTTACCGTAAATTCCGGCACTAATTAT
TATCAAACCATTCTTTAAACATTCCGTAATAATTTTTCCGACAACTTCTTTATTAGGAGA
TTTTTTTTCAGGATCTTTAACAAACTCTATACCTATCATTGCCCCTAAATTCCTAACATC
ACCTATTTCAGAGTATCTCTGTTGTAATTTTTTTAACTTCTCAACAATTAAGTTACCGAT
CTCTTCAGACTTTTTAGTGAGGTTGTTTTCTTCAATATAGTTAATAGTGGCAAGAGCAGC
CTCACATGCCACCGGATTGCCTCCAAATGTTCCTCCGATGCGTCCGGGGCCTATTGCATC
CATTATTTTCTTATTGCCAACAACTGCGCTCAAAGGCATACCGGAAGCAATTGTCTTTGC
AAGGGTAATGATGTCCGGAACAACCTCAAAGTGTTCAACGGCAAACATTTTACCGGTACG
TGCAAAACCGGTTTGAACTTCATCAGCAATAAGAAGAATGCCGTGCTTATCACATAACTT
TCTCAGGCCTTTCCAATAACCTTTGGGAGGTATATTGAAACCGCCTTCGCCCTGCACAGG
TTCCAAAATAATTGCAGCAATATCGGAAGGATCAACTTCAGAGATAAAGAAACGTTCAAA
ATACTTCAGATATTCTTCTGCAGCTTCTGATTCCGACACATTCAGGATTCCATTGTATGT
ATTTGGAAAAGGAACTTTGTATATTTCAGGAGCAAAAGGACCGAATTCATATTTATAAGG
CTTCACTTTACTGGTAAGTGACATTGTTAGGAGAGTTCTGCCATGATAACCGGACTCGAA
GCTGACTATCCCCTGTCTGCCGGTTGCCGCCCTTGCTATTTTAATGGCATTTTCAACAGC
TTCTGCCCCACTGTTTACAAACATTGCTTTTTTTTCATGGTTTCCAGGCGTTATAGCAAC
AAGTTTCTCAGCCAGATTTATATAAGAATCGTACATCGTTACCATGAAACAAGAATGTAA
AAGTCTGCTTGATTGTTTTTTTATGGATTCAATTACCGGTTCAGGGCAGTGACCGGCAGT
AGTTACTCCTATTCCGGCATAGAAATCCAGATATATGTTTCCTTCCACATCTTCAATAAC
ACTTCCTTTTGCTTGCTTTATGGATATTGGAATAATGTTGGAAACACCGTCCGAAACATA
TTTTGCTTTCCTATTGAATAACTCTTCGGTTTTCTCACTTTGTGAAAATTTTATCGACGC
TAACTCTGTTCCCTTCAACATACCTGTCCTCCAATTTGATAAAACAAATTTTGAAACACA
GGTACTTAAACAAAAAGCATGCCAATAATCCAATATTAGGATGTTAGTGATAAATTATTG
TAGAAAATAGATTTGTGGTCAGACAAGAAAAAAGATTCCGTCAACTTAAGTTGACGTAAA
TTGCAAAAGTTGACCTTTTATATCTAATAAGAATAAAGTTACTGTCTTACTCTTTTGCTT
AAAGCCTGCTTGGAAATACCCAAAAGTTTCGCAGCCTGATTTTGATTATTGTTTGTATAT
GCAAGAGCTGCACTAACTGTGTAATTTGAAACTTCCTTTAGAGTGGGAAAGCTTCCAAAA
ATTCTCTCCAAAAACATAGGGTCAGGAACATTTTTATCAGACAGATTGAGTATTAGATCC
TCAGAAAGCCTATCTGATATTAATTCAAGCTTAATGGTATCGTCTGTGCACATTGCTACA
GCATCATAAATATAAGTTTTTAACTCTCTAATGTTCCCTTCAAAATTTTGAACTGTCATA
AAATCAATAAAATCTTTTGAAATTTTCGGTACTGTACGATCCATACTTTTTGCTGCCTCT
TCTGCTAAAAATGATATTAACAGAGGTATATCATTTTTTCTTTTCCTCAACGGCGGAACT
TTTATTAAATGAGTGCTCAATCTGTAATAAAGGTCTTTTCTGATGTTTTTACCGTTGCCA
ACCAATTGATTTATTTCTTTATTTGCTGCAGAAATAATACGGGCTTTGCTGTATCTCGGT
GTATCCGATCCCAAAGGATAATATGTACCTTCTTGAATCAGTCTGAGCAATTTCACTTGA
GAGGATTCAGAAAGATCCCCAATTTCGTCAAGAAATAGAGTACCATATGCAGCTTTCTCA
ATTAAACCTTTGCGGTCTTTGTCAGCTCCCGTGTATGCACCTTTAACGTGCCCGAAAATT
GCATCTGAGAATAGAGTATCATCCAAACCGGATAAATTGACAGCGACAAAATCTCCTTCC
AATCTGCTTAGGTTATGAACTGATTTGGCAAGTAATTCTTTGCCTGTTCCTGTTTCTCCC
AAAATCAAAACCGGTTGGCCTGTAGTTGCTATGGTTTCAGTATATTTAAAGATATTAAGC
ATCTTCTCATCTTTTGTAACTATATTTTTAAATACTTCAGGATTATTAAGTTTTGAATTA
AAATTAACTCCTTTCAGCGACAGAACTTCATTTCTGAGAGAAGCAATTTCAATAGCATTT
CTTAGTGCTGAGCCGAAACTGTTTAAACTTATTGGTTTTACAAGATAATCATGTGCTCCA
AGCTTAATACACTCTACGGCCGTTTCAATCTCAGAGTAAGCAGTACAAATAATAACAGGA
ACATGAGGCATTTCTTCTTTTATTTCTTTAAGTACTTCTATACCTGACTTATGAGGCATA
CTTAAATCAAGGAAAATTATTGGAAAATATATATCTTTCAGACAACTCATGACATTTCTG
CTATCCTGCACAGTCGTAATATTTTTTATACCCATAGATTCCAATAAAAACTTATACGCT
TCCAACTCAGCTTTTTCATCGTCAACAAAAATAACATTCAAACTTTCATTTTTTAAATTC
AGCATCTGTCACCTCTTAGCTAAATTTTGGGCAGCTTAATTGTAAAGCATGCGCCGTTTA
CTATATTTTCTGCAAATATAACTCCGCCCATTTCCTTTTCTACTATCATTTTTGCCATAT
AAAGGCCTATGCCCATTCCAGACGCAGTACCCTTAGTCGTAAAGTAAGGCTCAAATATCT
TATTCAGTATCTTTTTAGGGATTCCTCCTCCCGAATCGGAAATAGTAAGCACAACATAAT
TATCAGGATTTTGAAGCTGGAGAGATATTTGCTTCTTCCCTTCCTTGTTAGATTTAGAGT
TATTAGCAATAATAGCATCCTGAGAATTCGTAATAATATTTATCAAAACATGTATAAATT
CACTTGGATAGCCCAAAACGTTAAGATTTTGATAAGAATGATACTGCACTTTTAAATCAA
TTGATTTTTGTTTCAATTGAGGTTCGATAAGCTTGATAGTTTTTTCCAGTATCTCAACCA
TTTCAAATACAATCTTCTTCTTTGAAGGTTTTAAGAAATTTCTGAAATCATCTATTGTTT
TTGACATAAACTGAATCTGGGTTTCAGCACCCAATGCAATTTTTTTAACAGCTACCGGGT
TTACTTTGTCATTGTAATAAATAGACTGAAAGCTTGCAATATAAGTAGATAGAGTGTTTA
ACGGCTGACGCCACTGATGAGCAATGGAACCGAGCATCTCTCCCATTGCAGCAAGTTTTT
GCGTTTGTCTTAACTGTTCCTCAACAGCTGCTCTCTTTGAAATATCCCTGATACTTAACA
GAGTCAGCGATTCATTTTTTATCTCTACGGTTTTAAGGCTGACTTCAGTAGGGAACTCTC
TTCCGTCAGCTTTTTTAAAAGTCCAGACAAAAGATTGCTGTTCACCCTGCTCAGATTTAT
GCATTATATCAATAAATTTTTTATTACTTTTTCCCCCGTCACTTTGTATATCAGCGGAAA
ATGAAATAAGAGGACGCCCCATAAAGTTCCTTTTACTTATACCAAACAACTCCAGAGCTT
TATCGTTGGAGTCAAAAATTATAAAACCTTTCATCAAAATTATCGCATCATTGGCAACAG
TAAAAATTGTCTGGTAATATGTTTCAAGCTCTTCACGTCTTATAGTTTGCAGCCTCAGAT
TCTCATTTATACCTGTCATCTCCTCTTCATACTTATGAACAGTTGTCTGAAAAGTTCTGC
TGTAAGCGTACAGTATCAGTGCACTGCCGCCCACACCAGCTGTAGTAAGCAAAAAAAGTA
CACCTAAAACCTTCAGAATTTTCTCTGAAGAGTATAATATTGCACTGTTTTGAGAAAAAG
CGACAGCTTCGCTCTTTGGAACAATAGTGCATAAATACCATCCGGTAATATCTATCCTAT
TATAGGCTAAAATCTTTTTTTGGTTTTTTCCATATTTGACAATGCCCGACGGAGCACTCA
CAAAATTAGATGTAATATTATTAAGTTCGGGTTCAAAATCTTGTATTTTTGATTTCATAA
CCAGATTTTTATTTTTGTGAACAAGTATCATTCCTTCTTTATCAACAATAAAAGCATAGC
CGGTGTTCCCTATTTGCAGACTTGACAATGATTCAACCAATGTATCGAGAATTATGTCTG
AGCTTATAACTCCGGCAAACTTATTATTAATATACATAGGGGAAGCCAGGGCAATGACCA
AGGACATTGTGGTTAAATCAATATATGGTTTTGAGAAAGTTGTATGACCAGCATCTACTG
CAGCATTAAACCATGGCCGAACTCTGGTATCATATCCAGGCGGCGGAATCCATCTGGCTC
CGTCAATTATCGAGCCATCTGTTAACCCAATATAGACATCACTGAAATCTCCGGCTTTCA
TTGTGGTTTCTAAAATCCGTAAAATTTCATCTTTATTGCCAATACCTGTTTTCTTAACTG
CGAATACAGCAGCTTCCAAAATATTCACTTGTTGTTTAAGCCAAACTTCTGTAGTTATCG
TTGCCTCTGAGGCTATTCTCAACTGGCTTTCGTTCACTGTTTTTTCTTCAATACCTTTAG
CGCTTATAAAGATAAACCAAACTATGCTACCAATAATAGATATTACTATCAACATTGTGA
TTAATAAATATTTGGCCTTTACACCTATAAACTCTCTTTTAAACAGATTCTGCAGGTATT
CAGAAAATCCAGTAAAAAAAGACATTTTATTTACCAACTTAATTTTAATATAATGCTGCT
GAGCTAATTGAATTTCATATAAAACTGATCAGAGTTTTGACCATATTTTCCTTGAAATCT
GATCCACTTAAAATGTCGGAGGAGATATTACCCAGATAAGCTCACAATTGATATTGCCTT
TATTTTCATAGCCGTGTTTATCAGTAGATTTGAAATAAAATGCATCTCCTTCTTCCAAAT
CGTAAGTTTTATTATTTACTGTCAAGACTAAACTGCCTTTCAACACGATACCAAACTCTT
CACCTGAGTGAAAATATAACCCTTTTGATCCTCCTCCTGGTTTTACTAACTTATGCAATG
GCTCCATATTTTTATTCTTAATGTCTCTTGTAAGTATTTCACATAGAACTGAATCGTTGT
GCAAATTAAAGTTAATTCTTTTATTTTTCTTGATTATCAATGTATCTTCATTCTTCGTTT
CATCTATTACTTCAACAAGTTCTACCAGTGAAACATCCAGAGCATTGGCAATTTTTTTAA
GCGTTGATATTGAGGGGGAAGCAATTTCTCTTTCTATCTGAGATATAAAAACATCGGTAC
AGCCAACTTTAGCTGCTAAATCTTTGAGGGTATATTTACTTTCTTTCCTAAGCTCTCTTA
TTCTTTTTCCAATCATGTCAAATTATAAAATATTATTTTATATTGTCAACAAAAAATAAA
TAATACTTTATATTTCTAAAAGATATTGTAACCACTGGAATAAAAAAACAGTGCCGGATG
CAGTTTTGTCGGTGTCAAAATATGTTGGAATGGAAGGTGTGGGGAATCATGCAAATAGCA
TAAAACATAGCATAAAACAATGAAGCTCTATGTATGCGAAGGAAAAAAATTTGATTCTGT
GTAATAGTAGCAATTTATACCAGTGTTTAGTAATAGCGAATATTAGGCACTATTAGTAAA
AAAACTTATTTCTATTTTTACCGATTACATAATTTTTTTGGTTAATTCATTTGTTGCACA
CTAAAAATGGATAAAGTTGCAAACATGAACTCCTGAAAGATTGCAAGAAGTTCCACAACC
ATTAACAAAAAGAAGCTAATGGGATTTCAACTTGTATAAATAAAATTTGTGCGAGCAACC
CTTAAGTTAGCCTACTTGCCGGCGTTGCGTCTTACAGTTACTGTTTCACCAGCGATACCC
CAATTATCAGTTTCGATTTCGTCGATAATAACAACTGTTGTCGCCGGATTTTTCCCCAGT
ACATCCACTAGCAACTGTGTTGCCCCTTTGATCAATTGAGCTTTTTGTTCGGGAGTGGCG
CCTTCCTTGGTGATTTTAATGTTAACGTATGGCATTATTAACCTCCTTTTTTGATTTTTT
CGGTTGCAAAATCTCTGTCTATAGCTATTAGTATCCCTCCTAATATAACACAGAACGCTG
CGAGTAAAAGAGGTAAACCAAAACTGTTTTGCTGATCGGCCAATTTACCTGCAATGATTG
GACCAATCATTTGACCTACACTGAAACTAACAGTAAGGATTGCTGCTGCACGCCCCCCAT
CTTTGCTTAATCTTAAACTACCTTCGGACAGTGTTAATGCAACGATTCCCAGAAAAGTAC
CTCCGAAAGATAAGGCTGCAAACATGACTTCGATGACAGAGACAGCACGGACACTGATCA
TAATACCTGCTGCTTGAAGGGCATATGCTGCCAGTAGGGCTTTTTTATTGCCAATGCGGC
GGGCCAGGTAAGGCCAAAAAATTGTTGATGGTACAGCAGCAAGGCCAACGAATACCCAGC
TATAAGATGCAAAAGCTTCCAACCCAGGCGTAGCAGCGATAATAGCTACAATGAACGTAG
CAGTTACGATATAACCCATCCCTTCCAGAAAATAAGCGGCGGTAAGAATCCAAATTTTAC
TCAAATTAGGTGTCGGTTTAGCAAGACCGGATGGTGCTTCTGTTTTGTAAAGGCCATTTT
GCCCCAAAATAATGCCACCAAAAGCTAAAACTGCTGTAATTGCTGCAATAATTCCCATCC
CTGCCCAGGCGGCATCCCATCCTCCAATCTTGTCCAGTTGAGGAACTATAAGACCGCTTA
ATGCAATGCCTAAACCGATTCCACCGTATATAGCTCCAACCCAACGTCCGTATCCACGTT
TGATAAGTGCTCCGCCAACTTCTGCTGAAATAATTACAAACATGACTGCGCTGACAAACC
CACCAGTCAGACGCAGCACAGACCACCAGAACTCTGAGAGTGTTAGACTCATAAGAAAGG
TGGTAGCAATGCTTAGCAACAACGCACTGCTTGCAACTGCCCGTGAGCGCATAAGTTGGG
GAGTGATTGTACAGATTACAGCTCCAATCAAGTAACCAAGGTAGTTTAAACCTGCAAGCC
ATCCTGCAACCGTGTTGCTCACACCAAGATCCCGCTGCATGAGAGGAAGGATCGGGGTAA
ATGCAAATCGGCCTATCCCCATCACCACTACCATACCGCAGATGCCCCCTACAATAATTT
TCAGGGCTTCCAAGTCTTTTTGTGATGATTGCTGATTAATGTTTGCTTTCATATTTGACA
TACTACTTATTACTTGTTATTATTGCAAATGAATATTTTTGAAATTTTATATCATAAAAA
GTGATATCAATGGAACTAAGTGAACTGAAAATTTTTTTAGCTGTAGCCCGCAAAGGAAGT
ATTTCAAGAGCTGCAGAAGAACTTCATTGTGTCCAATCCAATGTAACCACCCGTATCAAG
CAACTGGAAGAGCATCTTGGAACCCTTCTTTTTCATCGAAAAAGTAAAGGTGTAGCGCTA
ACCCACTCAGGGTATTTATTGATGAATTACGCTGAACGAATCATCAATCTCTCCAGGGAG
GCAGAAGAAGCTGTCTCAGATCAAGGTGAACCTAAAGGCAGATTGTCTATTGGTTCTATG
GAAACTACTGCCGCTGTACGTTTACCACGTCTTTTAGCCTATTATCATAAAATCTACCCC
AAGGTCGAATTAAATCTTGTGACAGGCTCTTCTAAAGATTCACTGTGGCGTTTGCTTGAT
TACCAGATCGACGGTGCATTAGTTGCCGGTGAAATTGATCATGACGATTTGTCAGCAGAA
TTGGCATTTGAAGAAGAGTTGTTTCTTGTGGCGCCCCCCGGTGTAACTTCAATTGATTGC
ATTGAGAATTTGAAAATTCTTGTTTTTAGATCAGGATGTAGCTACAGAGCCCAGTTAGAG
GAGTGGCTCAGGAAAACAGGCAGATTTACGTATCAAGTAATGACTTTTGGTTCTATAGAG
GGGATTATGGGGTGCATTGCGGCTGGAATGGGAGTGAGTTTTTTGCCTCGTTCAGTTGTC
GAGCGGCCGCACTATCAAAACCTTTGTACACTTTTTAGTCTGCCCAGTGACGTTGGTAAA
ATGAATACATGGTTTGTGCGTCGTAGAAATGAAAAGTATAGTAAGGCATTGCAGGCTTTT
GTGGATTTAATTTGCTCAAGCCGACAGTAACGGAATTTCTTTTGCAACTTTGTCCATTTT
TAGTATGCAACATATTCTCCTGCATATGATTCCTCCTTAATATTATTGAAGCCATCAAAA
GCTTCATGAATTAAAAAGGAGGCCAGTCAATGTTTTGCTTAAAATTTTATGCGCCATATT
TGTTTTCTCCTACAAGCCACTAAGAAAGGTTATACAATAAAGGCTGTTTTTATGTTTTCC
AAGAAGTGAACAAATGAATCTATACAAAGAGACACAGAAACTACCGTTAAGTTATACTAA
GTTATATATACATATAACTTAACCAAGTAGTTTGGCAAATTACCATTGTTTTCATGACGG
CGCTGAAGCGCCATTTCCAAAAAACACATATGCTTTTTGGGCTTATTACTTTCTTGCTGT
AGCTTGATATAACCTCTCCTGATGAATTAGGGGAGGAATTTTATAAATGAAAACCGGTCA
GCTGTATCATTAATCAATATCTTGATTTTAATTGATGAATTTGTACAATATGCAAGTGAA
TTTATATAGGCAATAGCCTGGAGAGAATTTTTATGGATATCAAGCACCCTCACGACAGTT
TCTTTAAACAGATAATGACAGACAGGAAAAACATCAGTGACTTTATCAGGAATTTTCTGC
CTGAAAATATTTCAACTAAAATCAACTATGACACCTTAAAATTGCCAGACAGGGAAAAAT
CTACAAAGAATTATAAAAAGTACCATATGGATATTATCGTGGAAGCGGAGATTGACCATA
CTCCATCAGATATAATAATTCTGTTTGAACATAAATCTTACAAAGATAAATTCACACTAA
TACAAATACTGTCCTATTGTGTTTCCGTATGGGAAAGTAATCTTAAAAACAAAGAATCTC
TAAAACCTATAATCCCTGTGGTATTTTATCATGGTACAGGCAAATACGATCTTCCGTTAA
ACTTCGGTGATTATTTTGATGTGCCGGAGGATTTGAAAAGATACATTGTAAGTTTCGATT
ATGAATTATTTGATACGTCTGCTTATGACGAGGATAGCATACAGAGGGACTGTCATGACA
ATTTGCTTTTATCTGCATTTTTGTTATCAATGAAGAATATTTTTTCAGGCAGGCAGGGTT
TAGAAAAAATATTTGCCGGGTTATCCCGTCTTGAAAATACCGGCAGAGAGATTATAATAG
GTTATATACTGAGAAGTGTAGACATAGAATTGGAAGAACTTGATGAGATAGCCAAAAAGG
GAGGTATGCAGGATATGCCCAGTTTAGCTGAAAGACTTGAAGAAAAAGGTGAAAAAAGGG
GTCTTGAAAAAGGTATCCAGAAAGGTATCCAGAAAGGATTCATTATAGAAGCCCAAGATA
TGGTAATAAACGGACTGGAAGCAAAATTTGGTGAAGTGCCTTCTGACATTTCTGATAAAA
TAAAAAGTATTGATGACAGGGAACGCCTCAGAAATCTTCACAGAATGCTTTTTAAAACAG
ACAACATTGGTGATTTCAGAGAATTGCTTCAACTATAGATATTTTTTCTAAGTGTTTTAG
TTTTAGAGAGACAGCGGGACCGTTCATAATTTTGTGTCAACCTCTGTAATTTAATCATAT
TATCACAAATCCAGTATGTTGTCCAATCTGCCTTCGAAGAAAATCGCCAGCTGAGATAAG
GTCAGATTCCAGTTCCAAATAGGCTTGTGCCACTTCTTCTCGGCATTCTGTATCCCCATG
TACAAAAGTTTTAAAAGACTGCTTTCGTTTGGGAAAGCGCCCTTCGTTTTCGTCAACTTC
CTGAATTGGCGGTGTACAGACTCGATGATATTTGTGGTGTATATAACCTTCCTTATATCC
TCAGGATACTTGAAATAACAGGATAAATTGTCCCATCTACGCCGCCAAGACTGGATAACA
ATAGGATACTTTTTGCCCCATTTCTTTTCAAGATTATCCAGCGCTTCTTCAGCAGCTTCT
TTGGAAACTGCCTTGTATATGGGCTTAAGATCTTTTGAAAATTCCTTCTTATTCTTTGAT
GCTATATATTTTAGGCTGTTCCTGATTTGATGGACTATACACAACTGGACTTCAGTCTTG
GGAAATATACTTTCTATTGCTTCTACAAAGCCCGTGAGACCATCCACAGAGGCTATCAAG
ATATCTTCTACTCCACGGTTCTGAAGATCGGTCAGTACCTGAAGCCAAAAATTGGCGCCT
TCACTCTCTGACAAATATAAACCTATTACCTCTTTCTTGCCTTCTATATTTATGCCCAAA
ATCGTGTATACAGCCTTATTTACATATCTGCCATTTTCTTTGATCTTGTAGTGAATGGCG
TCAAGCCACACAAATGGATATACTCGGCTCAAGGGGCGTTGTTGCCAATCTTTCAGCATA
GGAATTATCTTATCTGTTACGGCACTTATGGCTGAACTGGAAAATTCTACGCCGTATATA
TCCTGAATATGACCAGATATTTGAGAATAGCTGTTACCTAAAGCATAAAGCGAAATGATC
TTTCTTTCTATTTCATCTGTGATATGACGCTGGTGTTTTTTGACTAACTGGGGCTCGAAG
CTACCGTTTCTGTCCCTGGGCACTTCAAGGTCAAATTCTCCTGCTGAACTTTTCATTGTC
TTGGATGAATTGCCGTTCTTGCGGTTATTTGTAAGATCTTCGGATAAATGACTGTCCAGT
TCGCCTTCTAAAGCTGCTTCTGTCAATTGTTTAATCAAGGGTGCCAATACTCCGTCTTTA
CCATCAATCTTGGCACCTTTCTTTACTTCTTCTAACGCTTTGTTAAAATCGAATTCTTCT
TTCTTACTCATGTGTCACCCCGCATTGTTATTTTATAACAAAGTGACACAAAAAATTAAA
CGCTCCCGAGACAGCTTTTTTAGAATTTTGCAATGTACTTAATTTACCTGACCCCATTTT
TTAATTATAAGTCTTTCTCAATTATTTTGATTTCATCGTCGGTCAGGTCATAAAGATCGT
ATATCATTCTCTCGATTTCATGTTCAAGGTCTGTTGTATCGGCTTTTGGGTTATTTTTCT
TAATATCAATAATATTGTTTGCAATGGTTTCAAATATATTTTGCTTTTCTTCTGATACTT
CAGGAATATGTATTTGATTTATATACTGAATTTTAAACTCATAGCCCTTTCCCATTTTAA
TACCAAGTTGAGAAAACTGCCAAAGGAAAGTAGCTGAATTAAAATAAGATAACAAGTATT
TCAGGTTAATATTTTGGTCGCTTTTTGTCAGCAAGTTCGCTTTATCATTTTTATCATACA
AAAAATTTATTACTGTTAACCATTGTTAAGAATATCAGTTAAATCTAACTCTGATTTATA
CTCAGCTCTTGGTTCTTTTAATAAATGCAATTCTAATTGTTCAGGATTTTTAAAACCCTG
TAGTCTTTTGCGATATTTATTAAATATCTCTTCATTTTCAATTTCAAGTTTTCTGTTTTT
GCTAATTTTAAGATATTCCTCTTCAACATCAATTCCAAGGAATTTTCTTTCTAATAAATT
TGCCGCAATACCGGTTGTACTACTACCGGTAAAAGGATCTAAAATCCAAGCTTCTTGTTT
TGTTGATGCAAGAATAATTCTTGTTAGTACCGAAAGCGGTTTTTGGGTAGGATGTTTTCC
ACACGATTTTTCCCATTTAGCAATTGCTGGTAATACCCAAACATCTTTCATCTGTTTATT
ATCGTTAATTTCCTTCATTAATTCATAGTTGAAGTAATGTGGGACTTTTGCATTTTTTCT
TGCCCAAATAATTTGTTCAGTGGAGTGAGTAAAGTAACGACAAGAGTAATTTGGCGGTGG
GTTTGTCTTTTGCCAAGTAATTATGTTTAGAATTTTAAAATCTAACTCTGTTAAAATTTG
TCCAATACTGAAAATATTGTGTATTGTTCCACTAATCCAAATTGTCGAATTCTCTTTCAT
TTTATCACGAATAAGCTTCAACCACTTGCGATTAAAATCGTTTATATATTCAAATCCTTT
TGATTTATCCACTTATTTTTGTTTACGATTGTTATTTCGCTATTTTTATATGCATATTCC
GGCTTGATAGAGCCAGGTGTCCGTTATGATCTGAGCCACCCTTCAGGAACTGAGAGCCAG
TCAATTCCGGAAGGAGAGCCATCATTAAATTAAAATTTCCAGGCTTTTAAACTGGTAAAT
ATGATGTTTTCCACTAGCATCGGTCAATGACCGATAAATTTGTGTCTACAATATATTTAC
CAGCCTTATAGGCTTGTGCTAGTTGTCAAACATTCAATTTAGCTATTTACATAGCTGCTA
ATCGGTCTTTGACCGATGCTAGATGAATTATTAAATAAACGTTCAGTCGGAATGAGCCTG
TGAGAAAATGGGAGGGCGCCAATTGAATTAAGGTTGAATTATATCATTATCTGATCTATA
TTATAAATAAGCTTTACAGTGTAAAGCTGTCGGCATTTCTGTAGGGTTGTTGGCCCCAAA
CTAACAGCCCTTTTCTATTTATATCATCTCTTTCATTTTTCTCGCAGAAATTGGAACACA
TTAGCGTTTTTGTTTGTTTTCCATTTTACTATGGTCTTTACCAAAATCAAAAAGTATTAT
TTACCTTTATTTAATAAGCACTTTTACTGCACTTTTTTTATTGTAAAGATAAAAAAGTAT
GCTATTATTTTACTAACAGGAGGAGCGTATGACTAATGAAACAGAAAAAAGAAAAATCAT
AGAACAAACTAAAAAGAAAATCATGGCAGAAAATAAAGAGATTGCTCACATCAGATCAAT
GCAGGAATCTTTAAATACTTCAAAAATTGAAAAAAAACAAGAATATACTTGTGTAGCGAG
TGAACAGAATGCCTACCTTGGATGAGCTACAAGTTAACTTTAGCAAAATTCCTGAAATGG
AATATTTGTTTAACGCTTTGGAAGATTTAGCTAAACAAAGAGAATCTTCGGTGATACTAT
ATTCTAGCGGTTTTACTGAAATCAAAAGAGCACCTTCAATATTCTTTTCTATTACAGACA
AGGATACCCAAGGGTTTATGACATGCCTGAATGGAATCAATAAAAAAAAACTTGATCTTA
TAATTCATACACCTGGCGGTGATTATGAAGCTACAAAAAGGATCATTAGCTATCTTGATA
ACTCTTTTTCAGAAATCAATGTTTTTGTGCCTCATCTAGCTATGAGTGGTGGTTCATTGA
TAGCCTGCAGTTCTGATAAAATATATATGGGTAATTATTCAAATATAGGTCCTACTGATC
CACAGATTTATATCTCAGATAAAGGTTTTGTTGGTGTAAATTCTATGTTGCAAGAATTCG
ATAAAGCCGTTGAAGATGTAAAGAAAGAGCCTGAAACCTCTTTAATATGGAACGAAAGAC
TTAAACAAATTCCTTTCGGCCTTATAAATTCAGCTGAAATTATGGAAAAAAATTCTAAAC
AATACTTGGTTGATATTTTAAGTAAAAGACTTTGTAAAAATTCTGATAAAGAAAGTATTG
GAAGGCTGGCTGACTTTCTTAATTCCAACAAACACCACTCTTCACATGGAAGTGGAATAA
ATCTTGAAACTGCAAAAGAGAAAGGGTTAAATGTCGAAGATTTAGGAAAAGACAAATTAC
TCGAAGATAAAGTTTTGACAATATATCATACAATGAGCTTAATATATCAAAAAACACCTA
TCACCAAAATTATTGCAAACAGCACACGTAAAAATTTTCTAAATACTTTTTCAGAATAAC
CCGCCATCTGTCCGGGTAACAGTCAACTACAAATAAGCCGCTAGGTTTCCTTCACACTGA
GAAAATAAGTCACCTTGTTTCACTTTTTAATGGTAATTATAAACGGTATTGCGACCTTTG
CACAGGAAATCTTTCCGTTATTTTCTGCGCAAAGGTCTCGAAATATGAGTTTATAAATAT
ATCCACAAAACAATAGTGTTTGATGTCCAAAAAAATTTATTTGTAAACAAACAGATGCTT
TATTTTCGCAAAGTACGCAAGATGCGTGATTATAAGTCCTTCTCGATGATTTTGATTTCA
TCGTCGGTCAGGTCATAAAGATCATATATCATTTTGTCGATTTCATGCTCAAGCTCTGTT
GTATCGGTTTTTGGGTTATTTTTCTTTTTATTTAGAATATTTTTAACGGTACTTTTTATA
TTTTTTACAAAACTTGCATTTGCTGCATCAATGGCTGGTATTGGTATATTTTCTACATAA
ATAGAAAACATTCTCACAGCCTTTTCTCCCAACTGAACTGATAACGTTCGATAATACCAA
TCTATAAGGTTTGAATTTAATAATCCTAATAAGTACTTTAGCTCAGTATTATAGCACATA
AAATAAACAGTATTGTTAAAATAGATATTTTCTTCTGCGAGGGCAAAAGTCAGTTTTTGA
CAAATATCATTGTATACGATTTTTTCTTTTTCAAATTCTTCAATATATGCACAGTTTCTC
AAGTTATAAGAAGTTACACCTTTATCCTGCCTTTTGGCTATTTTCGGATAAAATTTATCA
AGATGATTTTTGATTGCCGGATAATTATTAATATTTATTGGCGGTATAAATCCATCTTTT
GATTTATAACCATTGTGGCTGTTTATCAGCCAACGGTCGGCGAAGTCCGCATGGTAGCGT
TTTATATCTCTGCCCCTGAGAAGAGGTTTTATGATTTCAGCCGACTTAGGGTCTTCGGCA
ATAAGGCGGTCTTTTGTTTGACCATCTATTACAAATGCTTCATTACAGCCAGTTAGTACC
CCTCGATAAATATTAATATCCCAATCTTTTAAAGGTGTACCTATGTTTTCAATTTTCTCC
TTTAATTTCGACTCCACAGGGTTTGATATAATCCAGGGGGCACCTGTTTTAAAAAGGTCG
GTTAAGAATCCTTTTGTATTGACATATTCTTTAAAGTTTTCATTCCGATAATCCCCGCCA
AACGTTACAGCATAGCATTTATGATTATTTTCCCCTCTCTGGAAAGTTAATATATTTGTA
TCCACTGTGGCAGATTTGAAAACTTTTACCCCGGCTAAATCTATTAAAAGCTTAGGATTG
GCTTTATTTGATAGAAATCTTCTGAGTTTTTTACCATAATCAGCCCTCATCCACTTGTTT
GATGTGATATAAGTTAAGTGGCCGCCTTTTTTTAGCAGCTGCCAGCCTCTTTCATAAAAA
ATAACATAAATATCACCTGTCCGTGCAAAAGTTTCATACCCCAGTTTGGAAAGTGCATTT
GCAAGTTTGCCGGCATTCTTCTGCAACTGAATATACGGCGGATTGCCAATTAAAATATCA
AAACCACCTTTTACACCGAACATCCACTCCGGATGAAACCAATCCGCTGAAACATTCTGA
TCAAAAATATCATACTCAGCCACTTTGTTGGCAAAATCAGCAGAAGTGCCAAATTTCATA
AAATAACTTTTTAAATCATTTCTCAGTTTTATATCTTTTTCTCTAAGTCTTTTTTTCTCA
GTTCTTGTTTTTGCATTGAAATAACGATGCCTTATATCCTTTAATTTATCCTCTATTTCC
TCGACTTCTTTTGTATAAAATATATGCTCCTGATCAAGCGGTATAAGGGTATTAGCAGCC
ACAAATTTCGTTTCAAGATTTGGCAAAGCCAGTATACCCCTGTTTTCCCTAGAATCATCT
TTTTCTTCATCTACAATTAAGGATATGAAAAACCTGAGTTTGGCTATTTGTACTGCTATG
GGCTGAATGTCTACTCCATATATGCAATTCTCAATAAGATACAACTTTCTTGCATAATCA
GGGGAGTTGATATTTAAATCAAATACTTCATTTATTACTTTAAGTTGTTCTTCCCTTTCA
CTCTTATCATTTTCTGTTTTAAATGTATTCTCTGTTTCCCTCAATGCCTTTTTATACTGC
AAATCCTGCCATAGTTTATTGTCGTGATCAATTTTTTGCAGCATATGTACCAGTTTGTGT
AGTATCCCCATGGGAAAAGCCCCGGAACCGCATGCCGGATCAATTATTTTTATGCTGTCA
ATACTGTTGATTAATGTTTCTTTTTCCTCTTTCTTCAACTCAACCTTTTCGTCAGAATAT
GATATTAAAAGCTTAATTTTATCTTCATTAATTTCAGGCAATTTTGTTTTTAAGTATTCT
GTTAAACTCTCGTCCACCATAAAATCAACTATCTCACGTGGAGTATAATAACTTCCGGTT
TCTTTTCTGGCTGTAGTAGATGTTTCAGGATTAAAAGAGGCAAGAAGATTTTCAAAAACT
TTGCCCAAAAGCTCCGGATCAAGGGCAATTTCCTGATCTACAGGTGTGTTTTCATCAGTA
ACAAAATTGTAGTTGTTTAAAATGTCAAACAAACCTCTTACTTGTTTGTCTTTTCCTATT
CCATATTTGCTTAAATCCACTTTCTTTTCTTCTTTGTTAAAAAAAAGAAAGTCGGGTATT
TGTGCTGTTTTCTTTGGATTGCGGGAAAAGCCATCTATGTAGACAACTCTTCCATTCTCA
TCCTCTTTGTCCAAACAGTCAAACAGTCCGCCATTTAAAAAAGGTATCTCACTGAACAAA
CTTAGTGCACTTTCTTCAGAAATAAGAAACTTGTCGTTGTACCTATAAAGATTTTTGACT
CCGTATTCACTCCTGTTTTCATGGAAATTACCGTTATTGGCAAATTTTCTCTCACTCATA
TTACGATTCAGAGTACCAAAAAATAAATTCTGGAGAATAGCGTTATAATAATTGGTTGAA
TCTTTAGTCTTATTGAAGTCTTTAACTATCTTTTCGATAAACTTACTATCAAAAAGATTA
CTGGATACTAAATCTTTCTCTTTTAAAAACCATACAAAAATTATTCTTGTAATAAGCCTG
ATCATATTCTGGGCATTACGTATCTCTTTATCTTTCTCATCATTTTCGTGAAATTTGTAA
TCATCTGGAAAAATGACACTATCCAATGACCAAAAATACCAATTAGCAATTTCATCGTAA
AACTGTTTTGTAACCTTTTCTACGCTGAATGCTTCCTTGATGCTTTCCAGCGAAGAAAAA
TCGGCAAGGGACATTTGTTTGATAAATGTTTTGTTTGTAAGAGAAGGGCTGACATAATAG
GTAAAGCGCTTATAGTTACTGAATTCCGCTTTTGTGCCTGAAAATTCCTGAAAGATTAAA
CTCATGCGAAAATTACCGGATTCATCGTAAAAAACAAATATTCCGGCATCTTCCATACAA
TCTTTTAATATTTTCTTGGCTTTGTCAAACTGACGCTTTTTACTGCTTTTTTCGGTAAGT
CCGAAAGTGGATTTCAGTGAAAAGAGAGACAGAGTTTCTACTTCGGAAAACTTAATCCTG
CCAAGGTTGCTGATTTCAGTAAAATTCTCATCATCCCATTCTGAAAAGTCTTCATCAGAC
GGGGTAAACTTACTGTTTAGTTTTCTGAAAAAAAGAACAAGTTTATCAATGTCAAACGCC
GCACATAAATCTTCTATAACTTTTTTATCCATATTAAATCCAAAAAGGTAAGTTTTATTT
TAGTTTTATTTTTCTTCTAACCTTTTATATTCCTCGGGGATTTCCTGAGTGATCGTTCCA
TCACTCAGTTGAAAATAAAGCCTCTTATTTTTGCTGTAGACATTCGGTATGCCCTTTCTT
AGATTTTCCATCTGGGCTTCTTTAACAGCCCTCGCGGCAATCTTTAATATTTTCTTTTCC
GTGTCATTCATTTTGCAAATCCCAAAAAAACTGTTTAAAAGTATTTCGTCATACACGAAG
CTATTATCTGTTGTTAATTTTTTACTATAAAATGTTTCTGTTTTCCACAGCCAAAATCAG
TTCTTTCTGGGTATCTTTCAATCTTAATTTTTCCTTATCCAGATAATGCTCACCCAGTTC
TTTTTTTAAATTTTCTATCTCTCTTATTGTTTTCTTTTGGTTGTTTTCTCCATTTAACTT
AAGATTGGCGATTCGGCGGAGGGTGTAGTCCGGTAATGTTCCAAAATCCATCAAATCGTC
CAAAAGCATATCTATAAATGGTACATGTTTTTCCAATCCTTCAAAAGGTTTACTATGCAT
AGTTTTCAGGTTATTATGTGCTTTCTTTTCATTACTTTGTTCTGTTAACGGGGCTTTCTT
TTCCTTTATATTCTTAATCTTTTCATAGTAGTCCCAGAAATATTCGCTAAAAGGCTGTCT
TTCTTCATTTTCATCACATTTTACATTTTCAATTGCATCTTCAAAAGGCAGAAGGACAGG
ATCTTTCTCATTCTCATAATCAGCATAGTGGATAAAAATCTTATGTTTTTTAAAAAATAC
CAGCTGTTCATCCCTGACGTATTTTTTGGCAACTTTTAGTCTCTTGGGATATTCCGATAC
ATTCTCTGCCAGCTTTGGATATTTTTTCCTGATTTCCTCAAATTCATTCAGCATTTTAGT
ATAAAAACTTTCACCCTCTATATTTTCCGGATTGGTCTGAATCCGTTCATAAAGTTTAGA
AGGTGTGGGTTCTTCATCGATATCAAATATTTTGGAGTCCTCCCCCAGTGCATTGTGTAT
CAGATACATTTTATTACTTGCAATTTCCCTGGATTTGACCATTTCAGAACCTTTCTCTGT
AGGGAAAAAATTAACAACGTATAACTCATCAAAAACTTTTTTATTTATCCTGTTAATACG
ACCCACTCTCTGAATGACACGGACGGGATTCCAAGGTATATCATAGTTGATAATCATCCC
CGCTCTGTTTAGGTTAAAACCTTCCGATATTTTATCAGTGGATAGTAAAATATCATAATC
ATCTTTTTGTTGATCAGCCGGGTGAGAAGCATCAAAATTTTCGTAAATATCTTTTAGTTT
TTTATTACCGAGAAGACCGTGAACTGTCAGAACTCTGTTTTTGAAATGTTTTTTAAGTGC
CGGTTCAATATATTTTACTGTATCGGTGTACTCGGAGAATATAATAATTTTACGCTTGTG
ATTTTCTTCTGATTCAAACTGATGTTTGATGTTACTTACAAGACTTTCCAGTTTGGGATC
ATTTGATACAAGGTCAAGCTTATCAAGATTGGAAAGGATTTCCCGGAACATTTCGTAATC
GGATTTAATATCCTCCAGAAATTTTTCTTTATCTTTGAATTTCTTTATGTCGTAAACTCT
GTGGTTTTTCGGGTATTCTTTCTCTTTCATTTTACGGGCATACTGATTCAGTTCATCCTC
AATTTGTTCCACATCAAGCTCGTAAATTTTTTCCAATAAGACTCTATCCAGAATATAATT
TCCGGTCTTGTCTATAAATTCCCTTACCACTTCAAGGATATTTATGAAGTTCTTGATACT
CTGTTTGAAAGCTCCGAAGGAACTTTCAAAGCGCTTAACAAGCAACCTTCTCATGAAATC
ATAGAGGTTTTTCTGCTGATAATACTGGAAAGCTTCTTTGCCTTTCTCAATATTTTTTTC
GCTGACTTCATATTCGTAAGGACGGTATATAGCCCCTTTAAACAGGCCTCCGTTATCCGG
ATCACCGAAATAATCTTTAATTACCAGATCATAAAAAGAGGATTGTTCAGCTGATAACTC
AAAAAACCACTCTTTGGGGTCACTGACTTTAGACAATTCATTAATTTCCGACTTATATTC
AGGGTTATGTAATAAATCCAGTCTGTTTCTCCTGATTGTTACAGGTTCAATAATATCTCT
GATCTGTCTGGCAATATAGTGTGAACGCTCTTTTACCTTTTCAATATCAATGGGAAGATA
TCCGAAAAGTTTTTGGAATAAGGCTTCCGCTTTTTTTCTTTTGTCCTCGTCAGATGAGTT
CCTGTATTTGTAGATAAACGATAAATCTTCAAATACCGATTTAAATGTACGGAATCTGTC
TAATAAATTGTTATCCAGTGTAATAGAGGATTTTTTGGGTGAAATAAAAAGCTTCAGCAG
TGATAAAATATCCGAGGGGCGGTTGTTAAAAGGTGTAGCAGTCAACAAAATAACAATCTT
TCCCCGGCATATATTTTTCAGATATTCATAGGACTTGGTATCCTGGTTTCTAAAACGGTG
TGCCTCATCAATAATTACAACTTCAATATCTTCCCTTTTTCTTACAAAATCATATACATT
TTCCAAGCCCCCTATCGACCTTGCCTCCCAGCTGTATAGCTCAAAATCTTCGAGATACCC
TTTCCAGCCGCTGGAATTCTGTTTGTCACCAACCAATCCAGGAGGAGAAACAACTATCCC
TCTTTTATTTAGCTGCTTTGCCACCATGCAGGCAACTATTGTTTTTCCAAGACCTACAAC
ATCAGCTATAATAACGCCGTTGTGGCTATTTATGATGTCAAGTGCCTGATTAACAGCATC
AAGCTGATATTTATATGCATTGTAGCCTTTGATATTAAGGAATTCTCTAATGTTCAAGGG
CTTGTCACTCGGTTTCATTGAATCGAGGTATGCTTTTAAAAGAAGTACGTAAGCCTCAAA
TGGAGTAATTTCTTTTAGTGGGGTTTCTTTTCTTATGATTTTTATCAATTTATCTTTTTT
AGCATCATCTTCAGTAATAGGTGCAGCTTCTTCCCACAACTCATCAAAATATTCAATTGC
CTGATCAGTACCATAGTCACTGATTTCAACATTAAATTCATCCTGCGACAACACACCGCT
TCTGGTGAGATTACTGCTGCCTGTTATAAATAAGGCCTCTCGGGGGATTTTCTCTCTGAG
TTTAAAAATATAGAGTTTTGCATGGTTTGGTCGGAATGTTTTTCTGATTTCAAGTTGGCC
GTTTTCAAGAAGGGATAAAAAGTAATGGAACTTATTTTGGGTGTCTTCTTTGTCGAAGTC
ATCGGTATCTGTATACATTTTCAGGGAATTTACATAGTTTAAAAAGAGGCGGTCGTTGGA
TAGCTTATCAGTGCCTCCTGTTTCAATCACATCATAATTCATTCTGTCTAGCTGCAGTCC
AACCAGTATTCTTATAGTGAGGTCTTTGTTTTTAGTAATCGGTGTGAAGATTTCGTCAAC
ACCGGAAAAATAGAAGAAACCGGTGAGAAAGTTTAACTCTTTACTATATGCTATCAGTTC
ATGAAGGCGTTTCTTCAGGCTTTTATCAGTTGTATTTGTAATAAAGTTCTGCAAGAAAAC
CTCTTCTGTAAATGATTAAAACAACATTCGAATTATAACTAAACATTTATCAAAATGCAA
AAAATATTAAAGACAACTTCCAATTACCCTTCTTCATAATATTTTTGAAAAAATTTTTTC
TTTATACTCAGATTTAAAGGGGAGAATTACTACCAAATTTAATGTTTGTTTTTTCCTTGA
AAACTGTACATCCAGGCTTGAAACTGATATAATAGTATTTATGAATAACAGCCAAAAGCT
TAGCTATCAAAATCTGCTGGATTCCATTCCCGTGCCTATATTCTACAAAGGTACAGACGG
TAAATATCTGGGTATGAACAAAGCTTTTGAGGATTTTTTCGGAGCAAGTAGAGAAAATCT
TATAGGCAAAGGTGTTTACGATATAACCGATAAAGAATATGCAGACGTTTATTTTAAAAA
AGATAAAGAACTTTTTGGCAATCCCGGTGTACAAATCTATGAAACTCAGGTCAAGAACAA
TCAAGGCAATATCCATGAAGTAGTTTTTAACAAAGCTACTTTTTTTGATGAAACCGGTAA
AGTTGCAGGACTTGTAGGCACAATTCTCGATGTAACAGAAAAAGTTAACTCTGAAAAAGA
AATTAGTGAAAAACAAAGAAAATTAGAAACACTGATGTCTAATCTGCCCGGGATGGTTTA
TCAATGTCTGAATGATCCTGACTGGACTATGCTGTTCGTAAGTAACGGGTGTGTGGATTT
AACTGGATATAGTGCTGAAAAATTAATAAATAATAACTATGTGTCTTACGGCAGTATCAT
TCACCATGATGATCAAACAAAGATTTGGGAGAAAGTTCAAGAATCAATAAAAAGAAATAA
TAATTTTGTGAGCACCTACCGTATTTTAACCAAAGAAGGTGATATCAGATGGGTATGGGA
ACAAGGAGTAAAAGTTGGTAAAAATGAAAACGGTATTGATGTACTTGAAGGCTATATTAC
AGATATCACCGAAGCTAAGAAATATTATGATGAACTGCAAACGACGAAAGCATTTGTGGA
TGATGCTCCCGATGCAATATATTGGACCCGTGAGAATGGTGCTTTTGCTTTTGTAAATAA
AACCGCTGCTCAGATGCTTGGTTATCATGTTGATGAGTTATCTCAAATGTCAATATTTGA
TATTGATAAAGAGCTTAACGATGAAGCATTCGAGAAAATCTGGAACAATGTAGATATAAG
AAATAGTATTACTATCGAAAGAAAGCATCAGAAAAAAGACGGCTCTTTTATCCCAGTTGA
AATTTCTGTGAGGAAGATAAATTTTGCCGGAGAGGATCTTCATGGCAGTTTTGTTCGAGA
TTTAACTGAACGAAAGAAAGCTGAAAAAGAAAAAGAAATTCTTAATGCCAAACTTAACCA
AAGCAGTAAACTTGAAGCAATAGGCAGGATGGCCGGAGGGATTGCGCACGATTTTAATAA
TATGCTGAGCGTTATTCTCAGTTATTCGGAAATGGGTTTATTAAAATCTAATCGAACAGA
TCAATTTCACGAGTACTTTGAGGAAATTGGCAAAGCAGCACACAAATCAGCAGAAATAAC
TGATCAGCTATTAAATTTTGCCAGAGAAAAACCGATATCGCCAAAAATATTAAATCTTAA
CGAATCAGTTAAAGACATGAAAAAAATGCTAAGCAAAGTTGTGGGTAAAAATATTGAGCT
AAACTGTGAATTAAGCAGCAATTTATGGCCCGTAAAAATAGACCCTTCTCAAATAAGTCA
AATATTAACTAATCTTTGCGTAAATGCACGGGATGCAATAAAAAATAAAGGTACTGTCGA
GATAAAAACATCCAATGAGTATCTGGATGAGGAATTCTGCATTTCTGAAAGCGAATGTTA
TCTGGGTGAATATGTGGCACTGTCTGTCAAAGACAATGGCATGGGTATGAGTAAAGAAAC
TCAGAAAAAGATTTTTGAACCTTTTTTCACTACAAAAAAAGAAGGTAACGGAACAGGAAT
AGGTTTGGCTACATTATACGGTATCGCTAAACAAAACGGCGGATTTATAAACGTTCAGAG
TAAATTAGGTGTTGGTACTACTTTTGAGGTTTATTTGCCAAGATATAAAGGAGAAAAAAC
TGTCAGTGATGAAGAAACAACAAGTATTTTAAAGGGCAATGGCGAAACAATCTTATTAAT
CGACGATGATACTTCTATCCTTGCCATAAGTAATAAGGTGCTTAAAAAATTAAACTACAA
AGTTGTTCCCAGACTTTCTGCTTCTGAAGCCATACAAACTGCCATAGAATACAAAGAAAA
CAATAAAGATATAGATTTATTAATTACAGACGTTGTAATGCCCGAAATGAATGGTAAAGA
ACTTTTTCATCAAATGCAAAAGGTATACCCTGAGATAAAAACTTTATTTATCTCCGGTTA
TTCGGAAAGTAATATCCAAGAGGAAAAAAACAAATCGAGCAATATATTCTTCCTTCAAAA
ACCTTTTGATATTAAATCAATAGGAAACAAGTTAAAAGAAATACTGTAATCAAAAAAATT
TCTGAAAGGGTCGCCTTTTTACCAAAGACAGCCTTGAGATTATTTTGCTAATTCCTTATT
TTACCACTTTTTTTAAAAACTTTCCCTGCTGAAAATTTCGGAACTTTAGCTGCCGGAACC
GTTGGTTCTTGTTTAAAATCATGATTATATTCAGTAGCTTTTGAATACATAACTTACTGA
CACCTGTTTCACGTAAACATCACCTGTAGCACAAATATCGCTTGGTCTACCCCAATACAC
AAAATTTTAAATTACAGAATACAACTATTGCTTCGATACCGAACATTTTAACCTTTCAGA
AGAAAAAACTATTCCCTTTTTGATTGTTTGAATTAATATATGTAAAAATACTTAATAAAG
AGTTTTGTAAAATTTTATCAAGACATGTCACAAGAGGGAAGCATTGGAAGATTTTTTGAG
TTTAATTATTAAAGAAATGGAAACTTTCTTAGAAAACTGGACATTTTATATGAACGAAGC
CGGTTATCTTGAGCATACCACTGCAAAAAAAGACGATTGCATATTAAGTCTGCAGGGAAT
TATTGATGCATTAAACATTGCCATAGAAGAAAACCCTGATCTTAATTTTTCAAAACTGAT
CAAGGATCAAAAAAATATTTCTGATTTTTTAATAAAAACAGCTGACAGACATAAGGCAAG
AGGTGTGAATGCTGAAATGTTTTTCGGCTGCTTTAAGACTCTATTGCACTCGATCGATGA
TATTATACTCAACCTGAATTTGGATGAAAGCGAAAAGCTAAAAAAATATATAGCGCTCAG
AAGGGCTTTTGATGCTATGGAGATCATATCCATAGAAGACTGGGCTTCTTTAGATTCCAA
ATCATATATTGAAATGCTTTCTGAGCAAAACCGTAAATTAACGCTGGAAAAAAATAAATA
CGAAAATATTTTTGAAGCCACTTCCGATTTGGTGTTTGTTATTGATGACAGTGGTAATAT
TCTTGAAATGAATGAATCGGCCTTCCAGAGTTTTCCTGATATTTCCCTGGGTATGAATGT
TTTAAATATATTAGGGTTTCAAAATTATTCATCCGACGAATTTATTAATCAATTTTTATA
CAGTGAAGGTCATGAAATAACAATACCTGAAAAGGATTCTGTTTACTCAATGGTTATAGT
TCCGTTAAAAAAGATTTCATTAGCTTCAGCCGGGTATGTCATTATTCTTAATGATATTAC
TTGTATCGTTGACCAGAGAATTCAGCTTGAAAAAACTGTAAAAGAGAGAACAGAGGCTTT
AAGGAAATCGGAAAAACTTTTTCGCTCTCTTTTTGTATCTGCAGGGGAAGGAATAGTTCT
GGCTGATAAAAATTATAAAATATTACAGGTTAACCCTAAGGCTGCTGAAATATTCAAAAC
TTCTGTGGAAAATATTGTCAATGTTAGTTGTGTTAGTATTATTCACCCCGGCAACATAGA
TGATTTTTATGTCTCTGCGGCTATGAGCGAAGGAGATATTATAAGTAATGAAATGAACTG
CATAACATTTAGTGGCGAAATATTTCCGGCCAGTGTCACTATCAATAAATTCAAATTAAA
TGATAAAGATTTCCTGCATATTATCTTTAAAGATATTTCACAGCAAAAATCTATGGAAGA
ATATTTGAAAAAGGAAAAGGCACAGGCGGAAGAAATGAACGTTACACTAAAAAACGTATT
GAAATCAATTGACAAAGAAAAGGATGACCTTGAGTTGTCCATAAGTCAAAAAATAACAAC
AAATATAATACCGTCCCTTCAGAAACTTGCTATGGAAGACAGTAAAGATGTCAGAAATGT
ATATCTTGAAACTTTAAAAAATCAACTGATAAATCTGACAAAATCAGGTGATTCATTAAG
CAGCAGGGATATCGCAAAGCTCACAAAATCAGAAGTGCAGGTTTGTCAGATGATTCAGTC
AGGTTACAGCAGTAAAGATATATCTGAGGCTATGAGATTGTCTTTGGAAACAGTTCAAAC
CCACAGAAAAAATATAAGAAAGAAGTTAGGTCTCAGCGGCAGCAGTGTAAGTCTTTACTC
TTATCTAAACAGCAAATAAACATATAAATGGGTATAAATATACCCATTTATTACCCTCAT
CGTACCCTTCTTTTTCTATCCAAATACCCCTATCTTTTTAAAAAGCTTAGAATTGATTGT
GGAGAAAACAAATGGATAATAATGATATTATATTAAAATCCAGGGATTTTTTTGGCAGTA
CAACGTCAGAAGATCTGGAGCAGTCCTATTATGATATTTGTGAGTTTTATAAAATACCCT
GTGAAAAAGAAATAAACTGGGAAGAAGAGGAGTTTGTTTTTAACAGGCTCTTCGTTGGCC
CGGCTGCACCCTTAGCTCCTATGGTAGCTTCGGCATACCTGGATCCGGAGGCCAGGATAC
ATGGAGTAACAACAACTGATGTAAGAACGTTTTATTATGAGCTGGGGCTCACACTGGAAA
ATGAAGGAAAAGAACCGGAAGACAGTCTTCTCCATGAGCTAAGTATTTGTTCATACCTAA
GTCAGACTGCAAAAATCAAACCTGAATGTAGGGATATTTATAATAAGTTTTTAAAGTTTC
ATTTTTTTCTATGGGTTCCTGAATTTATTAGCAGAGCTTTGAATAATGCGGGTGATTCAG
TAGCAGTGAGTAAAGTTTTAAATCTTTTTTCAGACTGGATTATCCGGGAAACAAATAAAC
TTTTAGAGGGGGTTTTATGAAAAAGAAAAAAAGTTTGACTGAAAAATGCATTTTAGGGGC
TACCAGCCGGAGGAGCTTTCTAAAAGGTACTTTGGCTGCCGGAGTGGCTGCTTCGGTACC
GTTGGGATTCAAAAGTGTACATGCATGGGAGAGAACAAATTTTGAAGGAAACTATAAAAT
TTACAGGAATGCCTGTCCAAGAAACTGCTATGACACCTGTAGTATTAAATCCTATGTGAA
AAACGGTTCTCTCGAGTTTGTGGAAGGTGCAACAGAGTCTACGTTTACCGATGGGGCTTT
ATGTGTAAAAGGCTTTTCCTACCCAAGAAGAGTTTACAGTCCGGACAGGATAAAGTACCC
GATGAAACAGATTGGAAGGGGTACAGGTAACTGGAAAAGAATCACATGGGATGAAGCTTT
GGAGGAAATTTCCGGAAAAATTCTGGAAATCAAAGAAAAAGATGACAATCTTCTGGGGAT
GGCACTGGACAAATATTCAGGCAACTTCTCAATAACCCACTATGGTGTGGAAGGCATGAT
GAGTTCCCTGGGATATACAACACGATTTGTAGGAACGCCATGCTGGCCGGCCGGTATCGA
TGCCCAAAACTTTGACATGGGTAATATGTGGTGCAACGATCCTGAAGATATAGTGAAATC
AGACTATATCATAATCTGGGGAGGTAACCCCGCCTGGAACTCTGTGCACACAATGAAGTT
TATTTATGAGGCTCAAAAAAGAGGTGCAAAGCTGATTGTCATCGACCCGGTGTTTACACA
GACTGCTGCAAAAGCCGATATCTTTATCAGAATAAAAACTGCGCAGGACGGCGCACTGGC
TTTGGGTATGGCAAAGTATATTGTTGAAAACAATATGCATGATAAAGATTTCATAAGCAA
ACACAGTAAAGGCTTTAAAAGCTATGAAAAATATTTGAAAAACAATGTCACTTTAGAATG
GGCGGCAGAAAAAAGTGGGGTACCTGTTGACGTAATTAAAAATACTGCCAGGGAATTTGC
TTCTGCCGGCGCTTCAACGATCTGGATAGGGTATGGGCTGCAAAGACATACAAACGGTGG
CGTCAATGTCAGGGCAATAGATTCCTTGGTGGCTATGACAGGAAATGTTGGCAAAGAAGG
GGGAGGTGCCCGCTATGGACACCTGCAGACATGGGGATTTAACTATAATGCCATGGTACA
GAAAAAGCCGAAAGGCTCAAAAGGCTATCTCGGAGAGAAAACGATAAAAAGCGAGTTCGC
TAATGACGAGTCCGGAAAAGCCGATTATTCAGACAGAACAATAAACATCAATAAGATAGC
GGAAAAAATATTAACTACTGACAATCCGCCCATCAGACTGTTATGGGTTGCCTGCAAAAA
CCCTTTTGCACAGGACTTTGACAGACCGAAACTTAAGAAAGCATTTGATAAGCTTGAAAT
GGTGGTAACTGTTGACCAGTTTTTTAACGAAACTGTTGAAAACTCTGACATCGTGCTGCC
TTCCACCACTCTATTTGAAGAATATACAGTCAATGCTTCATACTGGCACTATTGGCTTAG
CATTAATGAAAAAGCAATTCCTGAGCAGTACGAAGCGAAAAGTGACTTACAGATTGGTGC
AATGTTGTCGAAAAAAATGAACGAGTTGGAACCAGGCTCATGCACTTTCCCCCAGATTAC
AGATACAAAAATATGGATGGAGAAGGAATTTAATGACGGTATCCATAAACTTTTTGGTAT
AAAATCATGGAAGGACCTCAAAAATGGCCCCAAAAAAGCAAAACTTAAGTCAACAGCTTC
CTGGTATGATATGAAATTCGGTACACCGTCAGGGAAGTACGAGTTCAGCTCCGACCTGGC
TGCTGATTACGGACATACGAAAATTCCGGAATATAAAAGCAGGAGAGAAGCTTACGATAA
ATTCAGAGTGCTCACACCTCATACACAGTTTGGGCTCCACTCTCAGTTTGTAAATCTTGA
CTATATGGAAGACTTTAACAACGGGCCTTTTATTTATATTAACCCGAAAGCCGCAAAAAA
CAAAAATATCAAAGATGGTGATACTGTAAAAATTACGAACAAAGTCGGCAATATGGAAGT
CAGAGCCAGGTTAACCGATAACATAGCTGAAGATGTCATACTTATGTATGAAGCCTGGTA
CAAAGATTTAAAATACAATGTTCAGAATGTTGTGGATGACGAATCTTCAGATATGGGCAC
ATTCAAAACAGGTGCTCCTGGAGTTGCCATTCACGATCAATTTGCAGATATAGTAAAAGT
ATAAGGGGGAGTTATGAGTAAACAATTAGCCTTTTTAGTAGATTCAAAAAAATGTATAGG
ATGTTATTCATGCGCAATGGCATGTAAAAATCAATATCATCAGGAACCGGGAGTTAAGTG
GAGGGATCTGAAACCTCTGCCGGAAGATGTATATCCGCACAGAGACAGAGCTTTTTATTC
ACTATCATGCAATCATTGTGCGAGTCCGGTATGTGTTTCTGTTTGTCCTGTAAATGCTCA
TACTAAAAGGGAAAAAGACGGAATTGTTGTCCATGATGCTGAAAAATGCATATACTGCAA
AGCTTGTATTAACTCATGCTCATATGGGGCGGCTAAAGATAATAAAACTCAGGAAAGGGC
AGAAAAGTGCAGCTTTTGTGTAGAAAAAATTGACGAGGGGTTGCTCCCCGCCTGTGTCCT
GGGGTGTCCCACAAAAGCACTGAGTATGATAGACCTTGATAAAGCTGACAGCGGTAATAT
TGAGCAGTATCCTAAAGGCTTTGAAAAACATACCAAACTGAATCCATCCACCAGGTTTGT
TTTTGCAAAAACTCCAAAACTGGTAACTTCCGATACAGATGCATAATGAATTTGCCCGGG
TTTCCCGCCCGGGCAGCATTTTAGCAAAAATACTTTTGTTTTTGATATTTTTTTCTATCT
CAAATGTGTTTGCTTCTGAGCTTCAGGTAGATGAAAATAAATGGTTTTTTATCCCGGTAA
ATCTGCCCGAAGGCAAAAAAGGCGGCGCTGACTTTTATAGTTTCAAGGCTTCATTTGATA
CAAAAAATGTGGAGCATCGATCCAAAAACAGCGGCATTGAAATAAAATTCTCAATAACAG
GTACACATAAAACTACCATTGATATATACCACATCACAAAGAGCAGCTGTGCAGGCGCTT
CAGTCAAGAAAATTGAAAGTATCGATTATACTGTAAATATAAAAGATAAAGAAAACAAAT
AGATTCGTCTCATATTACCGAAATAATCCAACATTCTTTCAACGAATTTGCATTTTGTGC
AGGCAGGGTATATATTTTTAAATAATTATTTAAGAATCAGCGGGAACTATCCTATCCTCA
CACTTGCGAAGTGTGAGGATAGGATATTTGATAAATAATATAATGTGACTGGACATGGAA
GACGGACATAAATCTGAATTTTTTCTTGCTTAAAGCATAGAGGAGCAAAGAAAAAAATAT
GGAGCTACTTATTATCGGTATCATATTCTTGTTTGGCTTTTTCCCAGGCATTGCTCATCG
ACTGGTATGCGTCTGAGAATCCCTTTTTCATCTCTCCCCAGGCATCTGCAGAGCTGTTTT
TTAAGCTTCCATACCACTCGGCAAGCTCATTTCGTTGCTGACGCAGCGCTTTCAGATTGG
ACTTGGCTTTCTTTCGGACCGCCTGAGTCATTTTGTCCCAATTATTGTCAATACTGCTTT
GCAGTTCATCAATTCGCTCATCAAGCTTTTTAAGTGCCTGGTCGACCTCTTTTAGAGCCT
GATCCCGCTGATTAAATGTATATTGCTGAAGTGAGTTAATCAGCTCCTTTGTTTCCTTTT
TGACATCCTGGGCAGTGACGGTGCCATTGCCGGATTGCGCCTGGGCAGTGGACATAAAAC
AGAGCGTCATCACTGCAACAATGGTTAGAATCAACGTATTATTTCGCAAAGTTCTTCTCC
TTAATATGAAGTTATAAAGTGTATCGTTCTGCCCCTATTGACCAAAGCGGGAAGTTGCAG
ATTTGATTGCGCTACTGAGTGAATCCCAGGCGTTATCCATTCCGGCCTTGAGATCTTCCC
ATGCATCATCACCGGCTTCCTTCAGTTCATCAAGCTTTTTACTGACAGCTTCCTGCATCG
ACTGTAACTCTTCAATCTGCTTGTAATATTCCAGCTGAGCATCAGCCTCAGCTGAATCCG
CCTTGGCTTTAAGCTTTTCTATTTCCGCACTCCATTCATCCAGTTTGCCCTGCAGCTTTT
TTTCGTATGCCTTTTTCATACTCATGCCTATTCTCCTTTTTTTTTGATCCCCTTTTGGGG
TCTGGTTAACACTTTTATTTTACTTGCAAACTTCTGAAAATAAATTCTAACAAAGATAAA
TATGGCGTCTAATCCCACCAAGTCAAGCTTTATTTGACGGGATAGCGCATGTGGCTGGAA
ATTCCACACCCAAATCCAGCAGCGCCGCCTTGCCGCGCACAGTCATGTCCGTAATGAAAA
GAAATTGCTGGCCTGAGTTGACCGGATAGGCTTTCAGACGATAGTGGGTTCCCCAGGGTT
CTTCCTTAACAATCACAACAACTGGACTATCAAAGTACAGATAGGGACTGGTCAAGGCCA
CATTTTCCAGCACCTTCTGCACCTGCTGTGCGTTATGGTGGGGGTTTAGATAAAAGTCGG
CAATACATTGCAGCCGCGAATCGCCATTATTAGCGTTAATGACAGGTTTATTCCAGAGGA
AACTATGCGGAATCAGAACCCTGTTGTCATCCGGCGTCACAATCTCGACAGTACGTAATC
CGATATGGCGCACTTCACCATACACATCTTCCAATTGAACCCAGTCCCCATTGCGGTAGT
TGAACTCACCAGTAGCGACAATTCCTGCAATAAGACTGCTGGCGTAATCCTTGAGAGCAA
ACCCCAGAACCAGACCAAGCGAACCAAGTATCGCCACCATGTTTTGTAAAGACGGTTCGA
TCAATAAGGGGATTGCCATAAAAATGGCAGCCAAAATAACCAAAAGACGAAAAAAGGGTA
CAATAGAGAGAACATAGAGGCGATTACGACCTGGCAGGCGGTTCGCGACCCAAGGCACAA
TCCTCTGAACGGCAACAATCAGCAGAATGGCTGTCACAACGATAATTGCCAGCTCCAATA
GCGCTGCCGAATCGAGACTTTTAAAGATATTTCCTATCTGGTTTTCATTCGGCATGATAT
TCTCCATCGTCACTAGAATGAGTCGGTAAGATAGCCGTGAGCACTCAGCAACCTGCGGAC
CACAATGTAGGCCATTTCACGAACCTGCCAACAACCATTAGCACAATGCACTATGCCGAA
TTGCTGCATCTGCCCTAAAAGCCCTCGACAACGTATCGCAGAAAAAGGCAGGAGGTCACG
CAGCAAAGACTCCGGCAGGCCGCCATGTAACATAATGGCGTGCAACAGGAGGCAATACTC
CTCATCATTACCTATCGGTAACTCTGGTTCGGGGGGCATGGCGGTGACCCAGAGATGCTC
ACCGAATCGGTTTTCATCTGTGTGCATTTTCGTTTTTCCGTCAAACGGTTCTTCATATCC
ATCTTGTCTGTAGGTCAGACGCTCCCGCCAGTACGTTGTCGCAATTGCAACATTGCCACG
ACAATAGGCAGCTAGTTCCTCAAACTCTTTCTGTCGCTGTCCTTCTTCTGCGGATATGCC
GGTAATTTCCTGGCCATGTTTTGCGCTATAATAGTGAATCTTCGTGTTCGACTGAGATTT
CATCAGGCCGTAAATCAAACGCTGCAGTCGATCGGCGTCGAAGGCCTGCAGTGTTATGGC
ATCGGCCTGTGGCAATGGAAAAATACGTTGAACATAGGCCCAGGCCCAACTGTCACATCC
GATCACGCCTTTACCCAGCTGTCCGCTCACAGCCAATCTCAGCAGTCGGCGTACCAGGCT
CAGTCCGTTTGCGTGGCGAAGGTAGCAATGCTCCAGTTTTGGCAGAACCCAGAAAGTTCC
GTATGAAGGCCAGCTATCAAACCAGCTTTTCTCGTTAAAAAGAATTTGCTCGATGGAAGG
CGGCGTGATCTCTACTGCCTGATGCCTCACTCCCAGATGCGAGACGACTTCGGGGTGTTC
TGAAAAAGGCTGCCCGATGAAAAACTTGACACTATTTTCAGAAAACTCGTCCGCCATCCA
GTCCCGCAGTGCAGTGTCCAATGCGACTGCCACATCTTCCCATGGCAACGATGGTACCAG
ATGCGCCAATTGGACTCGTGGCAGGGAATAAAGGTCGTATTCTTTTTTGAACGAAACATC
TAAGACATCTTTACGTCGAAATATCTGTTGAAAAAACTGCCAAGCTTTGGATACAGGTTT
CTGCATGTGAACTGTCGGCACGGCGTAATCATTAGGTGGAACAAACTTCCAGATTGGGGT
TCGTGGTGAATTCTCCTGCGCTTCATAGGTTTGTTCATTTATTTTTTGTCCCATATAATA
GCAATTACTCCTAGTCAAAGCTATCAGTAACTATGCCTTTTATTAAAACAGGAGCCGACA
AATGGCAAAAAGCTGGTCATTTAATAAAATTATAACATAAAATCATTTAAATATTAATTC
AAAAATAATGTTAATTTTTTCAGTAAGTTTGCATTTTATACAATCAGGGTATATAATTTT
CCCGACGGTTGTTTTAAAATAAGAAAAAACTGAATTTTATCAGGTGCATTATGTGCGGCG
GGATGATGTTTTACAGGGGAAACAGAGAATTGATTAAAGTGTTTTATCCTCAGCCGTATC
CTTATGTACCGTGTATAACAAAACAACATGAGCAGATTCAGTGTATCTGGGGCAGGCGAA
ACAAAGAGGAATTCGCGGAATCAGAAATCCCTGTCACCGGATGGTCGAGACTGGAAGCTA
TCAAAGCAGGCAAATGGCACAAATACAATCCCGAAAAAGTCTATATACTGGCCGATCAGT
ACATGGAAAAAGATAAAGACGGCCAATCACACTGGTTTGAACCGCCTCAGGGTAAGTTGC
CGGTGGGCCTGATGCTGAACGCCGGAGAAAATGAAAAAGTGGTTTACGTTGTAACAATAC
CTTCGCCTGAAGAATTTTCGCATATTCACCACCGCTGGCCGCTGTTTGGCTGAAAAAGAA
AACGAATTATTGTAAATTGCTTTGTCATTTGTTGCAACTGCTCTTAAGCAGATTTAAATT
ATTAATATTATAGATAAAGATTCCCCGGCTTCGCTCGATATGTCAATTTTTACAGTCGAG
GTGACAGAAAACTGTTATTTGACAATGAATGTACCCCCTCTTAATCTCCCCCTAAAATAG
TGGGAGAGACCGGCTCCCCTCCTAAGATAGTAGGGTTAGGGCTTGTCCTGTTGAATGCTT
AAAGCAAATTGCTAAGCCATTTATTCAACTGGGGTTGGTATGAAAAAAAGTGTTTGGAGC
TTGAAGTATTCAGTATTATCTGGCAAAAAATAAACAAGTAAGCCTATAGGTGTATTTTTA
TGTCTTTTGAAAAATTTTCAGCAGAAATCGGACAATTACTTTTAGATGAAAATAGTAGTA
ATCAAACACAGATCAGGATTAAGGGTTATCTGAACAACAAATCCGGCAAACTTACCGGCA
ACAACACAGTGGACTCTTTTTTTGTAAAGCTTCGGCAAAAAGCGGCATCAGACTATGCTA
TTATTAAAAAACATTATGATTTCAAAGTGAGTAAAAATGAAAAAATAAGACGAATTCAGG
AAATATTTTTCCCTGAAAATCTGCTGGATTATGAAAAAACAATAGAAGCTATTCGCAAAA
AAAGAAGAGTACATATCACGAAGAAATCTGAAAATCAGGTAAAAAATCCTTATAAAGAAA
TTCTGATAACAGCTAATGCCCTTTTAACCATGCCTGAAGACTCCAATAACCTTCCAGACG
CTTTTGTGGGAAAGATTGATTTTAATGAAAAACAGAAATACTGGTACGACCACCCTGTGC
CGGTAGATGCGCCGGACTCAGAGAATGAAATCATTTACGGTTTGACAAAATTAAACGAGT
CACTTTCTGCTGCAACAGACGAAAAAGTCACAGTTGTTTTATCCGTGAGCTGCACCCATG
ATTCTCTGAATACGATTGCAAAGGATTATCTGAGAGAAATACTTAAAAATTACAAATTAG
ACCGGATAAAAGTATATGCCTTTACGGAAGAAGATGTGGGCAAAATGCTAAACCTCATTT
TCCCCGGCGATAATGAAAAATACAACAATATAAAGGAAACTATCGGGGTTCAGGGCAAAT
ACGGGAGACATTACAGCTTTTTAAAAGCAGTTGCCGCCTTCTGGAAATATTATGTGGATT
CAAATATAAAGGCAACATTCAAAATAGATTTGGATCAGGTATTTGACCAAAAAACCCTTA
AAAAATACACCGGAAAGTATGCCTTTGAAAATTTCAAAGATGATTTTTGGGGTGCATCCG
GTACAGACAGTAATGGTGAAAAAGTCAGGCTTGGAATGATTGCCGGGTCATTGGTGAATG
ATTATGATATAGACAAATCTCTGTTTGTTCCCGATGTCAAAAAACCGGACAGTTCGCAAA
TGGCATACGATAAATTTATTTTTAACTCGCAGAAACCTCAGTATATATCGACAATTGCAG
AAATGGGCACAAGATACAAAAATGGAGATAATCCGATAATAAGATACCATGTCACCGGAG
GCACCAACGGCATACTGGTGGAAGATTTAATCAGCTATAAACCGTTTACACCTGGTTTTA
TTGGAAGAGCTGAAGATCAGGCTTTTATTCTCTCTGTTATAGATAAGAAAGTGGATGGGA
AATACCTGAGATACTACCACAGCGATTCCCTGGTAATGAGGCACGATAAACACAGTCTGG
TCAAAAGGACGATAGAAAAATCGGAAACATCAAAAATGGTCGGTGATTATGAGCGGATTT
TACTGTTCAGCTATTATGTTGATAAAATATTAAACAAATATGATTATATAAAAGAGGAGT
TGTTCCCTTTCACATCCTGCTTCATAAGCAAAACTCCTTATATAATTATATATTTCAGAG
CATTACTGAAAGCTTACACTCTGGCAGAAGAAAATGAAACGAACGCTGGAGAGTTTTTGC
TGAATTTATCTGATAGATTAAATAACGTAATTGATCATATAGACAACAGTTATTACTATA
AACAGTATTTAAAAGAAAAGCAGGCATGGGAAGAATTTTACGATCATTTTGATGAATATA
AAAGATTTCCGGAATCATTCATCTCAAGCTTATCAGTTACCGATTAAAAATTATATCCGG
CCAAATATTCAAAAAATCTCTTAAATATTGCAAAGATATTATGCTATTATTAATAAATCA
AGTTTCGCACTTCATTTTGTATAGCATTCGCTTTTAGCGAATATATAGAATGTTAAACAT
ATTTACCAGTCTAAAAGACTGTTGGCACCCTCCCATTTTTTAGAGCTATGAAAATACGCA
GATATTGTTAGTACATAGATAGAGATCCCTCGGCTTCGCTCGGGATGACATAAATTGTTG
TCATTTCGAACAAAGTGAGAAATCTCTGCCATATAAAACGACATAACGAATAAATATACA
ACTGTGTTTAATATTGGGGTATCTTTATGAGCGAAAACCCCGATATTAAGATAAAGTATT
GTCAAATAGCATAAGTACAAAAATTTTGGGAGGTTGCTAATAAAAGACTGGTGCTAGCCA
TAGGCATCCTTGCGAAACCCTGTGGAAACAGGGTTGTGGCAATCTCAAAACAAGAAAAAT
AGTGAGATTGCTTCGTCGTTTTCACTCCTCGCAAAGACGTGAAAACAGTGTAAGTGCGAA
ACTTGAATAATAAGTAATAATTTTCACAGGAAGGAATATGTTAGGTATAGATAATTATTA
TGTGATAGGTTGCAGCATATACTGTATTAATGAAGATTTGTCAGTTTACGGCATATGGGT
TACCAACATTAATACCAGCTCAACAGAGCTGTTGTTCCTGCAGGACAATCTTTTTTATCT
TTTTACCAGTCTTGAAAAAAACATATCAGATGACACCGCTTTACAATGTAAAAGCTGCAG
CAATTTTGACTGCTCTGTTCAAATATCCGAGGACAGTCTGAAAATACTTACCAACACAAT
TTACGGTCTGGAAAAAAGCAACAGGAGAAGTGAAAGGTATCCTTTGAAAATGAGTGCTGA
TCTTGTTGAAATATCCGGATCTCATTTACCAGAAGATACCGAAATAACGATTAACGACTT
AAGTCTTGGCGGGGTTCAGTGCGAAGCAGACAGAGACAGCATTTCTTTAAAAGCTAATGA
TAAAATGAAAATCGACCTTCGCAAATCACTCAAAAATTTTCCGGGACTGTCCATAATTTC
AACAGATGAGACTCACACTGCCATAGAAGGAACCGTTATCTGGACAATGGGAAACAGATT
TGGAGTGGAAATCAATCCTGAAAACAAGAATTACGGCACATTAAAAATAATCGTGGAGGA
GATAATTAACAGAGTCCGCACATAAAACTCAGCAAAACTAGTTTATCAGAAAATTACTTC
TATTTTAATAACTTTAAATAAATACCCCATCCTACCCTTCCTCTAAGTTAGGGGAAGGGA
CTTTCTTCTCCCCCTGGATTAGGGGGAGATGTAGAGAGGGGGTATATTTTGTTTCCGAAC
AGAGTCCAGTACACCTGCAGGGCTTAAGCCCTGCTTCCGGATTTATTCAAAGCTTTTATT
TTTACAGTATCTTGTATAAACGATTCAGCTCCTTTTTATGTTTGAGAATTAGTCTTTCCG
CCTCCTGTTTAAGATTTTCCACATTACCGTTTGAAGCATTGTCCATATCATCCGAGGCTA
TTGTCAAGTCCGTTTGCAGCCTGATATAACTTTTACCAAGAAGTTTTTTCATCTGATAAT
CAGCAGCATCGGACACACCGTCAAACATACAACTCATAACCGGCAGCATCCATTCGGCTT
TCCCCCAGTTTTTTGCCTCTTTATACGTAATAGGACGTGTCTGCTTGCCCGTACCCAAAG
AGAGAACAAAAAAATCGGTTTCTTTGGGAAATATTCTTATAGCCTCTGCAAAGGCTGAAA
CGGAGGGAGAATTAATAAAAACACCGCCGTCAACCAGAGCCTTATCCTCACCCTCAATAT
TAACGAGGGCAGGTTCAAAATAGGTCGGAGCTGCCGAAGTGGCTCTCGCCGCATCCTTCA
TAAGAACATTACTGTGTTTTTTCCGCCAACTCTTTAGAAATACAGGTGCCCGGTTTTGAA
TATCATATGACGTAACAATAGTATTTACTAAACAATCACCAAGAACATCGCTGCCGAAAT
ACTCATCAAGGAGTCTTTCAAGCCCATCAGCAGGATACAGCTCATCGGTCAGACCGCCCA
CCGAAGAAACACCTTTCCAAAATGACCGGCTGAAGATTTCTCTTCCTCTTTTGCTGTAAA
TTTCGGCAAGTTTTCCCGCTGAGTACATCGGCTTGCCATCGGCATTGCTTTTGGAAAGCC
CGAGTGCAAGAATGCCCCCTGTGGAAGTTCCGGCAATCAGATCGAAACATTCACCCACGG
GTTTACCAACTTTTTTCTCGATATCAGAAAGTATCATAGACGGTATAATTCCTCTGATTC
CCCCTCCGTCAATACTGAGAATTTTTTTCATAAAAAACCTCTAATATTTTTATAACCACT
ATACTATATCGGCTATTTGGTGTGCATTTCGCTTGCATCCCACCACTCATTACTCATTAC
GCATCACGGCATCTCCCGCTTACCGGTTTAAAAGTGAGAGATTTTTAACCTTTCTCTTTG
CGGTATTATTCTTTAGTTTTTTCACCCGGTCAACCTTCACAGTATCGAAATTACTGAGAT
CTTCCCTTTTGGCCATCGATGAAAGAATGGAATCCAGCTCATGATAGCTCATTTTGAGCA
TTTGTTCGTCCGTAACACCGGGGATGAGATCGGGGGAAGGCGGTTTATTGCGAATTTTCT
CCGGAATACCAATCTGTTCTGCCAGCTCATATACCTGCTTTTTATAAAGGTGAAGGATCG
GCTCTATATCTGAAGAATCATCCCCCCATTTAACAAAAAATCCCGTTTCATATTCTGTGC
GGTTAGCAGCACCCAATACAGCATAATTAAGCTGCTCAGCTTCCAGGTAGAGACACACCA
TACGCATCCGGTGTTTTGCACGATAATATGCCAGCCCTTTCCTAAAATCATCATCCCCCT
CATTTCTTAAATCTTTCAGATAAACATCGCCCTCTGTGGACTCTATACGTTTTTTGACAT
ACAGTTCCTGTATTTTTCGGGGGACAAAACGTGTTGAAGGTTCAAGGTCGTAAACCCCTA
TTGCCTTCAATCCTTTTGTAATAGGCTTTACGATGCGTTCAATTCCAATAAAATCACAAA
CTTCTTCAGCATCAGTCAGAGTTTCAGCAGCGGAATCCCTTTCAGGCATAAGCAAACCAA
GCACTCTGGCTTTGCCAAGGGCATCAGCAGCGAGCTTTGCAGTTACAGCTGAATCGAGTC
CGCCGCTGATGCCGATTACAGCTCCTTTGTATTCATATTTTTCAACGCACGTTTTTATAA
AATCAATAATTTCATCTTTCATCTGGGAAACTTATCTGTGTCCGTTGCTTTCCAGAGAGC
GGGAGTAGCTGAATAGTTCCTGAAATTCTTTTCCTTCTCTATACCACCGGTTACTCGGAT
CATTAATCATTTCCTCCCAAACGGGATCCGTCAGCTCGGCAAACCGCTCTGCATATTCAT
CCATCCACTGCGCTATATAAGGATCATCAACAAGACTGTCCGGGGAAGAGTGACCTGAAA
CAGCATTGTGCTTACGCACAGCACTTCGCAACACCTTAGGGTTGTCGATAATCATGCATG
GCCGCTTCAGATTGCCCTTTTCATTATAGGGGAACTCTCTGCGTATATCTTTAAAAAATG
GAGAATTGACAATTTCAAGCAGTGGTTTTTCACGAATGTTGTCAACACCGAAATGAGCAA
AAACACAGGGCTCAACATTGCCGTTATGAAGAATGTGGAGATACCGTCTTCCTGCAGCAA
GGCATCCTCCCACGGCCTGTCCGTCATTCCAGAAGTCTGCCAGAAACATGGGGTATTTTT
CCCTTAGATGGTTTACCCGCTCACCACAGCGTAAACGCTGCTCCGGCGTCATAACCAACT
CCAGAACAGGATCCTTGCCCACAGGCATAAACATAAAGTACCAGCCGAATATAGTGCCTC
TGTCCATAAAAAATTCGATAAACTCCTCGCTGGTGACCTCTTCCATATTATTCCGGGTGG
CGGTAACACTGATTCCGAAAAGCACTCCGTTTTTCCGCAATCTGCCCATAGTGTCCAAAA
TATTATTCCACATTCCCTTTCCACGTCTGTGTTCGGTTTCCTCTTTCCAGCCTTCGACAC
TTATTGCAGGAGCAACATTGCCGAGCCTGCCTAATTCTGAAGCCGTTTTATCATCAATAA
GCGTTCCGTTGGTATAGGTCAGAAAAAACATATCGTCATATTTTTTGAATAATTTTAGTA
ATGTATCTTTCAGAATATAAGGTTCGCCGCCTGAAATAACAATAAAATGTATTCCCATAT
CTCTAACTTGTGCAAAAAGATTATCAAGCTCCTCTTCCGTTAATTCGTTATCCTTCGAAT
ATAGCCCCGAATAGCAGCCGGCGCAATCCAGATTACACCTCATTGTGGGGCTGACCACGA
TGAAGCCAGGCACAATATCTTCCTCATCCCCTAAGTTGTTATTAAGTTCTCTCCTTTTGG
CTTTACCTGTAATAAAGTGGTTATAGATAAGATTAGTAATCAGCTTCTTACGATAAGAAC
GCGACGTTTCTTTGCCCACCCGCAAAAACATTCTGGCAAACGCTGTGTCTTTATTAATGG
ATGATTCCAGAGATTCGATAAAATTCTGATCAGCAGGGTCAAGCTGAATGTCGCTTTTTC
TGTAAAACTGCAAAAACTTCTCCAAACCTTCCCTTTCACCGTTAAGACAGTCCGCAATTT
TACCTATAAAAGCTTTTTTGAACATTGAATTAGCAAACATTGCTACCTCCTTTTTAATAT
CTTAAAAAGAGGCTTTATGGTTAAACATCCTCCTTATAATTATTCTTAATCTGCTCATTA
TTAAAAAATTGTTCTATAATTGAGAGTTGTCAAGGCTTTTTCCCCCAAAAAAACAAAGTG
CCCACACTTACGAAGTGTGAGAATTGGAAGGCATTTTGGCAAAATAAAACAATATACTTA
AAAAAGTCCGGGATTATCAGAAGCTTTCCCCGGACATCTATAAAAACTACTCTCCCCGCT
TATCGAGCCTGCCCTCATAGTCCTTCAGCATACCAAAAACCACCGAACTCAGTGCAATAA
GTGCTATAAGATTTGGGATAGCCATCAATCCGTTGAATGCATCGGAAATACTCCATACAA
AACTCAAAGGAACTGTGGCTCCCACAAAAATCAGCACAACCCACACCCACTTATAATAGG
ACGCCACTCTGGCGTTTGTAAGGTATTCCAGTGACTTGTATCCATAGAAATACCACGTAA
GAATGGTGGAATAGGCAAAGAATACAAGACCGAAACTGACAATAAACTGCCCGAATCCCC
CGGGCAAAGCCTGGTTATAAGCAGCCGTGGTAAGTGCTGCACCATTCAGACCGTTATTTA
TCACCATCAATCCATCTGCTCCAATTTTCATAACGGGAGAAATCATAATAACAAGTGCGG
TCATCGTACATACAACAATCGTATCAATGAAAGAGCCGAGAGATGCTATTATCCCCTGTC
TTACAGGGTCGTTATTTTTTGAGGCTGCATGTGCAATCGGGGCACTTCCCAATCCGGCCT
CATTGGAAAAAACGCCGCGGGCAACCCCCATTCTCACAACGGTACCCAAAAAGCCTCCTC
CTACAGCATTCCCGTTGAATGCATTGCTGAATATCCAGCCGAAAGCCCGGGGAAGAAACT
CTAAATTGGCAAATATAATCCACAGTGATCCGGCAACATAAATCAGTGCCATTACCGGAA
CTATGGCTTCTGCAACTTTTGCAATACTTTTGATACCGCCGATAACAACCAGCGCAGTAG
CAACAGCTACTACTATTCCGCTGACCCAGTGAGGGACACCGAGGGATTGGTTTACTGCAT
CAGCCACGGAGTTGGACTGCACCATATTGCCTATACCGAATGATGCCACAAATGCAAATA
ACGCAAAAGCAGAACCCAGCCATTTCCAGTTACCACCGTATTTTTCCTCCATCCCTCTGC
TGGCATAATACATCGGACCGCCGGATTTTTCACCAAGCTCATCAGTGACTCTGTATCTGA
CAGCCAGAACCGCTTCGGAAAATTTTGTTGCTCCGCCCAGCACAGCCGTGACCCACATCC
AAAAAACCGCACCGGGTCCTCCTATAGCAATAGCTGTGGCCACCCCGGCAATATTTCCCG
TACCAATTGTAGCGGAAAGTGACGTCATCAGCGCTGCAAAGGGGCTGATATCCCCATCAC
CTTCAACCTTCCGGGAGAAAAGCAGTTTGAATGCATATCCGATTTTCCGATACTGAACAA
TCTTGGTACCGATGGAAAGTAACAGACCGGTGGCAAACAAAAGGGCGATCATCACCGGCC
CCCAGGCAAAAGAACCGACAGCACTCACAATTTCATTAAAAGTCTCCATATCAACGCTCC
TTCAAATTTTTATGAAATCAAATAATTTTTCTCAAATCTGTATACTCAAGCCCCAGATCA
TCGGCCACCGCCCTGTAAGTAAGTTTGCTTTCATAGAGATTTATACCGGCAGCAATTTCA
TTATTTTCCCTGGCTGCTTTTTCCAACCCTTTATCCGCTATCTCAAGACCGTATTTCAGG
GTAACACCTGTAAGTGCCTGTGTAGCTGTCCGGGCAACCGCTCCCGGCATGTTTGCAACA
CAATAATGAACAACATCATCAATCACAAAAACCGGATTATCGTGTGTAGTGGGTTTTGAT
GTTTCAACACATCCGCCCTGATCCACCGCCACATCCACAATAACAGCTCCATTTTTCATA
TTTTTAAGATCATCCCTTTTAATTAAATGCGGTGCTTTTGCACCGTGTATCAAAACAGCA
CCGATCAAAAGGTCACTTTCGGCAAGAATCTTCTCTATATTAGCTCTGCTGCTGTACAGT
GTTTCGATACGCCCGCCGAAGATATCGTCAAGATATTCAAGTCTGTTAATGTTAATATCC
AGCACAGTCACCTTTGCCCCAAGCCCGTATGCCATTTTCACCGCATTGGTACCGACAACT
CCGGCGCCCAAAACAGCGACTTTTCCTTTTTCAACTCCCGGTACTCCTCCCAAAAGCACA
CCTCTGCCGCCGAAAGGCTTTTCCAGGAATTTTGCTCCTTCCTGTATACTAAGCCTGCCT
GCAATCTCGCTCATGGGTTTTAGCAGGGGAAGCTGTCCGTTTTCCATTTCAATTGTTTCA
TAGGCAACACCCTTAATCCCAGCTCTGAGCAGCTTCTGAGTAAGCTCCTCGTTGGAGGCA
AGATGGAGAAACGTGAATAAAATCTGACCGCTGTGGAAAAGTTCGCACTCCTGCCTCAAA
GGCTCCTTCACCTTGACAATCATTTCACATTCATCAAAAATCTTTCTTTTATCATCGATA
ATAAGTGCTCCAGCAGCTTTATATTCTTCATCGGTATAACCGGCATTTACCCCGGCTCGG
GTTTCAATAAAAACGTCATGCCCGTGTCTGATATAAGCTTCAGCACAGGAAGGTGTAATT
CCCACACGATACTCATGAGATTTAATTTCTTTCACACAACCGACTTTCATAAACGCCTCC
TGACAACAATAAAATCTAATTAATCGGTTTTTTCAAAATTATCAATAATATTTTCAAAAG
GAAAGATTTTGCAAAACAAGATTTCTGCCGCCCAGAAAACCCACCCAGGCAACCACAACA
ATCCAGTGAATAATAACAGCCGGCCATAATGAGCGGGAAAAAATATAGCTCAGACTGCAA
AAAATACCCAATAAAAACACAACTGTTAAAAAGAACGGATTATAAAAAAGAGTTCTTGCA
CCGGGATTAAGCAGAAAAGCGTTAACAGGGTGCCATAATACAAATGCCAGCGAACTGAGT
ATTGTATACTTAATAACAGATGAACGGCCTTTTTTAGCCGTCTCAATCGGAATCAAAAAA
CCTCTGAAAAAAGACTCTTCCAGGAATGACGGGAAAACAAACAGAATCAGGAGATAAAAA
GGGGAGAATATACTTTTCTCAAAAGCCCAGTGAAATATGCCTGCATAAAACCCTGTGAAT
GAAGCAAGTACTCCGAAAATCAATAGGAACAAAACATGCAGCAACGGCATTGCGATATTA
AACTGTTTTAACCCCCTGAGATAGTTGTTTGTAATAAAATAATAAAATTTTTTGACCCAG
AACATTCGCTAAATTAGCAGTCAGTTAAACAATTGTAAATCAATAGTTGCACAACAATGG
AGGGCATACTGCATTATTTTCAATTCGAAAAATCTGAAAAAGCGTATTGTTAAAAGTTAG
TTAAAAAATTTTGTTTGACTTTTTATCATTACTCTTTTAATTTGCATCAGATTCTTTGGT
TATACTCAATGCATGCAGCGCTGTACGGTTTCTGTATAAAATTGTTTCCGGCCTAAAACA
AAAATTTATCTTATGGTTAACTTATGTCGTATACGATACTCACTCTTTCAATAATTTTTC
AGATATGTGCGGCCATCCTTGCTCTTCGTCTGATTAAAAAAACCGGCCGTTTCTACGCAT
GGATCTTCATAGCAGCCGCTCTGCTTCTCATGGTTTTTCGCAGATTAATACCTCTGTACC
AATCCTTTTCCCCAAACGGCGAACCGATAGACCTGGCTGCTGAAACTGTGGCAATGCTTA
TCTCCCTTTCTTTACTAATAGGCGTACTGCTTATCGGCGGCATTTTCGATAAACTTAACA
AACTTCGCCTTGAAACCGAAGAGGAACTTGAAAAACGCAAAAGAACAGAGAAAGAGCTGC
TTGAAAGTGAAGAGCGTTACAGAGGTTTGTTCAACAGGGTTTCCGAAGGTATACTCGTAT
CAGAAAGCAGCAATATGAAAATCGTATTTGCGAATCCGGCTGTCTGTAATATGCTCGGCT
ATTCAAAAGAAGAATTGAGGGAAATGACGGTTCCGCAGCTGCACCCGGAAGAATATAAGG
AGTACGTAATCTCCGATTTCCGGGATAAGGTAAAAGGAAACAACCCTGTCACTTTGAATA
TACCGTGTCTTCGCAAAGACGGCGGGATTGTTTACGTCGACATAAAAACAAGCAACTATA
AATTTAAAGACAAAAATTATATTCTCGCATTATTTTCCAATGTTACAGAGCGAAGAAAAG
CCGAGGAGGAGCAGCAGCGAATAGAAAATCTCGAAAAGCTCGGAAATATTGCAGCCGGTA
TAGCACATGACTTCAATAATCTGTTTACAGGAATTTACGGAAATATTGAAATTGCAAAGC
TTGAACTCCCGAATAACCATCCAGCTTTATCAAGCCTTGAAAAAGCACAGAATACAATGG
ACAAAAGCAGAGAGCTTACATCAAAACTGCTGACGTTTGCCAAAGGCGGCGGGCCTGTTC
CTGAAATCGTACCTCTGGGGGAGTTGGTACAGGAAACTGTATCTTCAATACTCACAGATT
GTAAAAATATAAAAGCGACCTTCAGCTTCCCTGATAATTTTTGGCCAGTGAAAACGGACA
GAGATCAGACTGCACAAGTGTTTGACAGTCTTACACATAACGCTGTTGAAGCTATGCCCG
ATGGGGGAAAAATAAAGATAAGTGCTGAAAATGTTACCCGGTCAGGCAGCAATAATGCAG
AAACATACTTCGTCAAAATTATTTTCAGTGACGAAGGCAAGGGAATACCGCTGAACATAG
TAGATAAAATATTCGACCCGTTTTTTACAACCAAGCAGATCGGCAAGGGGCTGGGACTTT
CCGTTGTCCACAGTATTATAAACAAACACAATGGCCAAATCAAAGTGGACTCAAAACCGG
GCAAGGGTACAACATTTACCATATTCCTGCCTGCTGCAAACAATTCAAAACCTGACAATG
GAAGGACAACCACAAAAAAACTAAATATTTTGTTTATGGATGACGATGAAATGTTGCGAA
AGCTTGCAGCAGAAATGCTCAAGTCTCTTGGTCACTCAGCTGTAACAGCAAAAGAAGGTA
AAGAAGCTGTGAAAATATTCAAAGAATCCCTTCAAAAGGGCACCTATTTTGATATTTTAA
TAATGGATCTCAGCGTACAAAATGGAAAAGGTGCTAAAGATGTAATAGGAGAAATTCTGG
AGATTGCACCGGATACAAGAGTTATATTAACCAGCGGCTATGCCTCTGATCCTGTTATAA
ACAATTATAGAGATTACGGATTTTATGAAACCCTTATTAAACCGTTTAATCTGGCACAAT
TGGAAGAAAAAATCTCAAAAGCAGCTGAAGTAAATGTTGGAGAATAAATCGTTCAACGTT
GGGAACCAATTCCAATAACGAATAAGTAGAGATGCAGAAATTATTGCATATAGATAGAGA
TCCCTCGGCTTCGCTCGCCCTGTTAAATATCAGCTTCACTGATTGCCTGTGGCATTTAAC
GGGGCGAGGGATGACTTTTTGTCATCTCGACCGGAACGGAGTGGAGCGGAGAGATCTCTA
CTGTTATATTGCAAAGAGACCTCTCGGCTTCGCTCGAGGTGACAATTACATACATACTGT
CTATCAGCGATAGCTAAATAGAATGTAAACATATTTACCAGTCTAAAAGACTGGTGCTAG
CCATAGGCATCCTTGCGAAACCCTGTGAAACAGGGTTTCGCAAGGACACAGAGAAGTGCG
AAACTTTAATTAAATACTTAATTTTTTGAAAAAAACATGCTTTTCCGATATCTTTTTCTC
AGGCAACAATTGTCAGAATTTCACTGAAATTACCTGCATGATAATGAGGTTTGGCCTCCG
CGTGAAATTTTCCATAACCCCAGTCAGCAAATACGGACTTTATACCTGCATTTTTGCCGG
CTGTAATGTCTGTATAATTATCCCCGATTATAAACGTGGATTCACGGTTCAGGTTCCCGC
CGTTATAAAGCTTTCCTATAAGATGAATCATCTCAGAATCGGGTTTGGGGTTATTTACTT
TGCATGCGCCTATAATAAAATCGAAAAAATATTCTATCCCGGCAGCTTTTAAAATCCTTT
CTCCAAACTCAGTGGGTGCATTGGTAGCCACTGACATTTTCGCGCCTGTTTTTTTCAGAA
TTGTCAGAGTTTCAACCACACCATCAAATGGAGCAACATTTTTAATGCACTGATCCCGGT
AATGTTCTTCAAAAACTGCTCTGTCTTCCGGCAGATAAGAATCGGTGTCATACAGCCTTT
TAGCCAGCTCTTCCCTTTTATGATTTATAATTTCAAGCACTTCATTTTGTGTAAGAGGAG
GCATGTTTTTCAGACCTCTTACATAGTTTATGGAAGTCGTTATATCGTGCCTGGTATCAA
CCAGTGTTCCGTCCATATCAAAAATTAACAGTTTTTCAGTCATTTATACCCACTCTCACC
TTTTCAGCATTTAAGATTCTTTTAACATCCGAAGGATCTGCCTTAACCAAAAGCCCTCTT
TTGCCGCCGTTGATAAATATTTCATCGAGATTTAATATGGTTTCTTCCATAAAAACATTC
AATCTCTTTTTTGTCCCGAAAGGTGAAGTTCCCCCTGTTAAATATCCGGTGTGTTTGGTT
ACCGTATCAGCAGAGCAGGGTTGAACAGATTTTACCTTTAAAATCCTCGCCATATTTTTC
AGGGAAACCTCTTTGTCTCCATGCATCAATACAATAAAGGGTTTGTTACTTTCATCTTCC
ATAACAAGCGTTTTTATTACAACATGTTCACTCACACCCAATTCTCTAGCCGAAACCCTT
GTCCCGCCTCTCTCCTCGTACTTGTAAAATCTCGGTTCAAAAGCAATACCGCATTGTTCC
AGATATCTGATCGCAGGTGTTTTGGGGAGTTTTTGTTTTGCCATAACATGAAAATTATTA
CAAATAATCATGCAAGTCAAAGCTTTTCAAAAACAGAGATTAGTAATTACACAAGTTTCG
CACTTGCACTTATTACACGTCTTTGCGAGGAGTGGTAACGACGAAGCAATCTCTCTTTTT
TATCATTTTGAGATTGCCACAACCCTGTTTCACAGGGTTTCGCAAGGATGCCTATGGCTA
GCACCAGTCTTTTAGACTGGTAAATATGTTTAACATTCTATATATTCGCTAAAAGCGAAT
GCTAGACACAGAGAAGTGCGAAACTTGAGTAATTAGTTGATTGGTATAATTATTATTGGT
TTATCGGTTGAGTGGTAATAGGTATTCCTTAGCACTTAGCGCTTAAAACTTAATCCTAAG
GAATACGCATCACGGCATCCCCAGAGCTTTTTTCACAGCAGCATCGGCATGGATAAGGGT
GGTGTCATACAGAGGGATAGCGGTATCCTCCTGTCCGATAATCATCGGAATCTCGGTACA
TCCCAGAATTACTGCCTCTGCACCGTTTTCACTCAGTCTCTTGATAATTTCCAGAATTTT
CCCCTCGGAGGTATAATTCATTATCCCCCGGCAGAGTTCCTCATATATTATTTTATGTAC
AGTTTTCCTCTCTTCTTCTCCGGGAATTACTATATCGATACCGAATTTTTCTCTGATTCT
GTTTTTATAAAAATTCTGTTCCATTGTAAATTTTGTGCCCAGCAAACCGGCTTTTTTGAC
ATTATTTCTGAGCAATTCCTCTGCCGTTGCATCGGCAATATGCAGAACGGGGATATCAAT
ATTTTCTTCAATTTGATAAACAACATTGTGCATCGTATTTGTACATAAAAGCAGAAAATC
GGCTCCGGCACACTGAACACCCTTTGCAGCTTCGGATAATAATTTACCGGCTTTATCCCA
CTGCCCGGTATTTTGAAATTCCTCGATCTCAGCAAAATCAACACTGTACAGCACAATTTT
TGCAGAATGAAATCCGCCCAATTCTTTTTTGACACCCTCATTTATAGCTTTGTAATAAAT
CAATGTGGATTCCCAGCTCATACCGCCGAGCAGGCCGATTGTTTTCATGATTCACACCTT
TTTGTTTTATTATACCAAACTTTTCTGATCTTTTTACACAAATTTTTATAGAAAAATCCG
CTTATTCAATTAAACTTAGAATATGAATAGTGCTCTCATCACCCGGCTTAAAGATGACCG
GATAATTTTCACCTGCGGGGTAAACTATGAAAACACTGTATTTCCACGGCTTTGATTCAT
CCAGAGAAAAATCAACAACATATAAAGCATTAAAAGAGATTCTTGGCAGTGTGGACTGCT
ATTCTATTGATTACACGAAAGAAAATGTGACAGAGTCGGAAAAAATTGAAAATATCAAAC
AGTACAACGTTCTTATAGGTAACAGCTTTGGTGGATTTCCGGCATTATATTTCGGACTGA
AAGAAAGAATTCCCTTCATGCTGATAAATCCGGCTGTTAATCCAACAGAAGTCCTTTTGA
AACATGGTATAAAAAGCGTGCTTTACAAGAATTCTGAGAAACAACTAAAACAGATGATTG
ATGAAGAACTTGAAAAAAATCGTGTGAAGAAAACAATCATTATTAGCAAAAATGATGATG
TTGTGGACAATAGTATTATTCTGAACACCGGCCTTACAGAAATATCAACTTTTATTGAAA
CTGAATGGACACACAGGATTCCCAAAGACGGCATACCGATGATAGCAGAAGAACTGAAAA
GATTAGCTGATTAGATTGATATCATATGTACATTGTAAACTTGAATAATCTCAAATTAAC
CTTGTTATATCCAGCATTGTGCATATCCTTAATTTAAATAAATCAAGTTTCGCACTTCGT
TTTGTCTAGCATTCGCTTTTAGCGAATATATATGCCATAGGCATCCTTGCGAAACCCTGT
GGAAACAGGGTTGTGGCAATCTCAAAACAAGAAAATAAAGAGATTGCTTCGTCGTTCTCA
CTCCCTGCCCTGTTAAATGCCACAGGCAATCAGCGAAGCTGATATTTAACAGGGTGAACA
AAGACGTGAAAACAGTGTAAGTGCGAAACTTGAATAAATAATTATAAAGGAGGTTTTTAT
GAAAAGGATTATCGTTTCATTTATAATATTCTTATTAGCAGCTTTCAGTGCCCAGGCACA
GGAGTCAGAAAACACACCCGTCTCTCTGAAAGGGGTGGATACAGCCGAAATTGTTTTTGA
TGTAAATGTGGGAAATCCGAAACTTCTCTCATTGAGATTAAAACTTATTGAAAAAACACT
TTCCGACATTTCATCTCATACCAAATACAGAGCTGTGGTTGCTTTCCGAGGTGCAGCTTC
GGATTTTATGACAAAAAATGACAATCATATCGAAAAAGATGAAAAACAAATAAAGAAAGA
TATTTACCTAAGGCTGAAAACACTGAAAAATGACTATAACGTTACATTGGAACAGTGTGC
CGTAGCCATAGGACTTCGCGGCATTTCGCCGGAAGAAATTTATGACATTATCAATGTAGT
GGAAAACGGTTATGTGTCTATAATCGGCTATCAGAATCAGGGATATGCTTTTGTGCCGAT
GGACTGAACAATTGAGAACTTCAAATAATGAGTAAGTAGAGAGATAGAGAAATGGTGAGA
TAGGTTCTATTTACGGGTAAATTAATAACAAATATACTAATACGAGATTTTTGAATAACT
CTATTTGTCATGCTGAATTTATTTCAGCATCTCGTATTATCAATAAGGTATGAGACCCTG
AAACAAGTTCAGGGTGACAATATCCCAAATATTCAAAAGTCTCAATACACAATTAAACAA
ATACTCAAAGATCTTCGGATTTAATTTTACTAAGCGCCTCCATGGCATCTTCTGCTTTCT
GCACAGGGACAAAAATATGGTCGTGGTAGAATCCTGCCGTCATATTGGCCGGGATATTTT
CCTCATAAAGCTTCGCCGATACTATTGCAGTCAAGCCGACGGCATCAAGACCGGAATGCA
CATTGAGAGTAATCTTTTTAAAAACGGTATCATATTTCAGGTTGTGTTTGTCAGCTTTGT
TCTTTGAAATAACCAAAGAAATCCCCTCCTCCTCCAAGACGGCTGCCTCCGGTGATAAAT
ATGAATATTCACTTAAGTCACTTCCACTTAAGGAGCAAAAAATAAATTCATTTTCACCCA
AACTGGGATTCATGAAACGAAGCAGTTTTTCAAGGCTCTTTTCTCCCGGCACAATTCCCT
CCTTTTATTAAAATATTTTTGAACTAAAGTTAACAATCATTATCATGTAAAAAACAAAAA
ATGACGAGGGAAAAATGAAATTACGTTTTTTGATTATTTTCATATTAGTTGTGGGTGCAA
TTATCTCTTATGCTCTTTATCCAGTAATTCAGGAAGCAAACAAGCCCATTAACAAATTCA
TAAGAGAGGCAAAATCCCAGGGTGGAGCTCCACTGGTTCAATTTGTAATCAACAGCAGCC
AGGCAAGTAAAGCTGCAAGACAGATCAGCATTTTCAATCAGACTTCAGGAACAAAAATCG
TTGGTAAATCTTTTATTGCAAATAACGCCAACATGGAGTTCGTACAAAAATTCCAGTCAA
ACGTTCCGGGATATGTTATCTTTAATGCAGATGACAACATAGCCTACAGGGGAAAAGGAA
TTGTGGATACAGAAACGCTTAAAAGGATTGTGCCGAGCATTCATCTGCACTAAATAAGCA
AATACCGTTTCTTCATAGAAACCTCCTATTAAATTGAAAAACCCTGTTATCAGCAGGGTT
TTTCAATTTTTTCAAATCTTCTGTTGCTTTTTTTTAAACTTTTTATAAAATTTGCTATTC
TGAACATTTATGGTATAGTGGTAGCACTTTTGCCTGAATGAATAAAAAAATTAAATAATT
AAACCTAAATCAGGAGGAAATATGCTTGAAACTGTAAAATGGGAAGCCATCCCAAGAGAA
GATATGACAAAAGGTCAGCTTAAAGACAATAGGGAAAATGGGATGATTCCGGCTGTTGTC
AGCAGCAGGGGAAAGGAAAGTACCTCTCTTTTTGTTAAACTTTCGGATTTGCAGAGAAGA
CCCTACGGAAACTTTATCGTCGATCTGGTTTTCCCGGATAAAAAGGAACCAATAAACTGC
TTTTTGAAAAATATTCAGTTTTCACATGTGGGGTATAAAATTCTTCATGTGGATTTTCAG
GAGCTTACCAAAGGGCAGGAAGTTGATATTGAAATTCCTCTAAGACTTACAGGAGAACCC
GTTGGACTCGATAAGGGCGGCATAGTTAATCAGCTTATAGACAGCATAATGATCAGAACG
CTGCCGAGACACCTTCCGGAAAAGTTTGAAATGGATATTTCGCATTTGGATGTAAACGAT
TCGATAGATATTACAGAGCTTGAACTGCCGGAAGAAATAACACTGCTTGATCCCACTGAA
GGTACCGTGGCATCAATAATTGTACCGAAAGAAGAGCCTCTTGAGCCTGAAACTGAGGAA
GAAGAAGAACTTGAAGAGGAAGAAGCTGAAACAGAGGAATCTTCCGAAGAAAAATAAAAT
TATTTTTTCATAAAGGGTGAAACGTAAAATGTTTCGCCCTTTTCTTCAAATGAGCGGACA
GAATTTTCAGCTACAAGCTGTTTCACAACAATATCAAGATTATCCTGTTTCCCGAAAAGC
TTATGCAAATCACCATAGCTGCAGGGGCGCATATTTATCAACCGCAAAAGTGTTTTCTTC
AAATCAATTTCAGAACTGATATCCAGCGTTTTGACAAAATTCTCCACAGGCTCCACAACT
ATTCCAAGTTTCTTCAGGCGCAATGCAGCATTTAAAAGCTCCACATCATTAAGTTTAACA
GCTTCTTTGTAGGCACCTGGGCGGAATGCCGTATTAAGCTGAACTTTATCATAATCACAG
CACCTGATAATATCAGCAAGCAGCTTAAGATGTTCGTCAGAATCATTTATCCCTTTTAAC
AGCAAAACTTCTATGTAAAGTTTCCCCTCAAATTCCTTTGAAAAAAGAATAAGCGAATCG
ACTACCGCCTGAAGTGAAATGCTTTCAAACGGCCTGTTTATCTCTCTGAATGTATTTTCA
TCGGCTGCATCAAGGCTGGGAACAACAATGTCAAATTCATGCAGCGCTTCTCTTACTTCC
GGCTCCGTTATGAGTGTGGAATTTGTAAGAACAGCCAAAGGGTGGTGGATAATTTTCTTG
ATTTCCAAAGCTATTTCTTTCAGATCAATATTCAGCGTAGGCTCTCCACTCGCTGTTATA
GTAACCACATCCAGATTGTCCCGGAATTTTTCATACTCATTGCTGAATTCCTCAATCAAT
TCATCAACCGGGACAAAATGTCCTCTTTTAACAGTTCTTTTTGTCGTTTTACCCAACTCG
CAGTACAGGCAATCCAGAGTACATATTTTTTTCTCTCCTATTACATCAACACCAAGAGAT
CGCCCCAGCCTTCTGGAAGGCACGGGGCCGAATATATAATTCATAATTTATAAACCTCTG
ACCGGTATAATATTCACAATACTGCCCTTTTCAAGACTCCCGACATTTTCATCCAACATT
ACAAGGCCGTTGACGTTAAAAAAACTCAGAAAATGCGACGTTTTCTGGGAGCCAGGGTCG
TAAGCAACAGGCCCGCCGTCTTCAATTTTTACAATCGCCCTGTTAAAATACAGTGCATTA
ATTCTTGAGCGCATAGAAGTGCCCAGCTTTCCTTTAATAATATTATTCTCAAAATTTTTT
ATGCCACAGCTTTTACGGACAAAAGGCAAAAGGTACAAAATCAGATTAGTGGCAAATGCA
GCCGGGTACCCCGGCATCCCGAATATTGTACAATTTTCATTCCTTGCGACCATCAGGGGA
CTTCCCGGTTTTACAGCCGTTTTATTAATGATAATCTCATAATCGTATTCATGTAATATT
TTCTTTACAAAGTCGTACTTGCCCATGGATACGCCGCCGGAGCTCACCAGGATATCATAC
TCATCTGATCTTTCCAGAACCTCTGCAATGTCTTCCTCGTCATCATTAAAACGTCCGAGA
TAATGTATATCGGCAGGTAAATGACTTAGCAGGGAATGTAATATATATCTGTTTGTATTA
AACACATGACCTCTTTTGTAATCATCCCCCGGCTCAAGTATTTCGTCACCTGTTACAAAA
ACACCAATTTTGGGCTTTTTATATACTTTTACCTCTTTTTTGCCGGAATAACAGAGAACA
GGGAAAGCAAGCTTATCCAGCAATTTGCCGCACTCGGCAAAAAGAGTATTTTCCGAAAAC
TCTTCACCTGCCAGATTTATATTAACCCCTTTTTCAGGCTTTCGATTCAGCAAAATGTGA
TCATTTTCTTCCACCACGTCCTCCACCCGTACAACCGCATCAGCATTATCAGGGACAATT
CCTCCGGTCATTACAAAAATGCATTCACCAGCCTGAATATCTGCGTTTCTTAAATCCCCC
GGTACTGACTCGCCTTTAATCGTATATTCCATTTTATCCCAGATAACGATTGCATAACCA
TCGACAGCACTTTTTCTACAGTCCGGAAATGGGAAATCCGTATATAAATCCTCAGCCAGA
ACCCTGTTAAAAGCTTCATTGACAGCTACCCGCTCAGCTTTAAAATTCAGGGAAATATTG
CTTAATATTTTAAGGGCCTCTTCATACTTGTTCATTTTCTCACTCCGCTTCTGCATTATA
TACTTTCCTTGAGAAAACCATCTTTAAAACTAACACACAGAGGAATGCAAACACAACCAC
CAAAACACTTGCTGCCAGACCTTTCTGGAAATTACCTTCAGTCATGTTCAGATAAATATT
TATAGGGATATTCGCCGTCATACCTGCAATTCCTCCACCAACCATAAGGGTGGCTCCGAA
TTCACCGAGGCTCCTCAACCAGCTGAGTATTAATCCGCCCATTATTCCGTTAAAAGCGAG
TTTAAACGTAGTATCGTAAAAAGATCTGAAGCGGGATGCCCCCAGAGTCATTGCAATTCT
TTCATACACAGGGGGTACCATTTCAAAAGCACTTTTGGAAGCTTTAACGGTAAAGGGAAA
GGAGATAAAAAACTGAGCAGTCACAGCCCCTGTAAATGTAAAAACAATCTCAATCACCCT
TGAAACAGCAGATATGTTAAAAAATGTTAAAAGTAAAACACCAACTATCAGCGGAGGGAT
AATCAAAGGTATGTCAAAAAGGCTGTCCCATATTCTGCTTAGCATACTTTTTTTCCTGGC
CAGGTAATAGCCTGAAGGTATTCCCAGAACAGCTGAGAAAAAAGTGGCTGTCAGTGAACT
TTTCAAACCGAAAACAACAGCTTCTGTAAAATTATCATCTTTTAAAAGGGATATTATGCT
CCTCATATCCGTCAGCAGAAAACCGGCTGAAATTATCAGTAAAATAAAAAGCGCCAGTAT
TAAAACGAAAACGCCGGAAATTGTTGTCAATTTCATTAATCTGCTCTCTTCATTACTACA
TTATAACCGTATTCCTCAAATATATGTGAATTGCTTCTTACATATTCCAGGAATGATTTG
GCAAGCTCCTTATTTTTGCTGTATTTCACCAAAGAAATATAAGCTGTTACTCCGGTATTG
TACTCATCGGGAATTTCAACATAATCCAGCTTGTTTAGCTTTGCGCCGGAATCAAACATA
AGACCGGCATCAACAGTGCCGCTTAATACATAATTAGTGGTTTGCGATACATTGGTGGGA
TTAATTATTGTATTGTCTTTAATCTTTTTGGCAATGTGTTTTGGCATCTTGGGTTTTATT
TTCATCTGGTAAGTTTTGCCTATAGCCATAGTATTCGGATTTCCCAGGGCAATCTTTATC
CCCGGCTTAAGCAAAGCCTCAAAACTTGCAATCCTGGTTTCAGCTCTTTTTGAAATACCA
AAGACAGGTGTTTGGACAAGCAGTTTCTCCCCATTAAGAACCACATTATCAGAAGCCGCT
TTTCTATAATATTTTTCGTTAGCAGATGTATAGATATCACCTTTTTTTGATAAAATAATT
TTATTCAGAATCTGCCCGGAGCCGCCGAGGATCAATACAACCTCATCCTCGTGTGTTTTG
TTGTACTGCTTAACAATAGCTTTTCCCGGCTTGGTCATTGAGGCTGCAAGATACCAGTAA
ATTTTTTCTGCGTACGCATTAAATGCAAAAAGACACACAACAAGACTTAATAAAAACTTC
ATACAAACCTCCTTTTATCTGTCAGTTGTTAAAATTATACTCTGCTGTTTCAGGGAAACA
CTGATTTTTTTGTCGATACAGAGATCCATTTTTTCACAGGCGTGTACCGGTACAACTGAG
TGTATAGTCAACCCGTTGTCAGATATAATTCTGATAAAATAATCTTTGCCTGCATTTTTC
ATACTGTTTATACGGCCGGTTACTATATTTTCTTTGAGACTGGACTTTATATCGTGATCC
GGTCTTATAATCATAACATTTTCCGGTCTGATGCAAATATGAGTGGCGTCTTTCTTTTTG
CTTTCCTTATCCAGCGTAAACTCATATCCATTGTCGCACAAAACACGGCCACCGGATACC
TGATAGGCATTCCATACATTTTTAAACCCCATAAGACGGGCGGATTCAGTATATGCAGGA
TTGCTGTACAACTCTTCCTTTTTACCGAATTCAACAATCCTGCCCCCCTCCACGAGAATC
AGGTCTTTTGCAAACAGATAGGCATCACTCAGATTGTGGGTTATAAATATAGACGAAATA
TTCAGCTCATCTGAAATATCAGCCACCAATTCCCTTAAGGATTCGGCGGTACTGCTGTCC
AGTGCGCTGAAAGGCTCATCCAGCAGGAGAATCGACGGTTTTAGTACAAGTATGCGCGCC
AACGCTACCCGTTGTCTTTGCCCGCCGGATAGTTTTTGGACTGACGAGTCAAGTTTGTCC
GAGATGCCGAGCTTCTCTGCAACCTCACCGATACTATATCCGGCTTTGCTTTTATCCGAA
AATTTTAACCCGTATTGTATATTTTCCTTTACATTAAGATGGGGGAAAAGTGTATATTCC
TGAGGAAGATAGCCCACTTTACGAATATTTACCGGTAAATTTATTTTGCTGCTGCTGTCG
AAAAATGTGTTTTCATTCAACTTTATATGCCCTTTATCAGGACTGAAAAAACCGGCTATC
ATCTTGATAATAGAGGATTTGCCGGCACCTGAAGGGCCGAAAAGTACAATTCTGTTAGAA
TCGGCATTGAATTTAAAATTAAATTCAATCCCTTTAAGTCTTTTTATAACGTCTAACTCA
AACATACACCCTTCCCGAAAGAACATACCGGATAAACGCAAACCTTGCATTGATGGCACA
GACCGCCGATTGCTTTTGATACAATGTCATTCTTTGTTACTTTTATTTCAGCCAGTATTT
GAGGCAGGAAAATATCAAGAGATGTTATGTTATAAAACAGTGCTGCCGCAGGCACTGCAC
AGACAGTGGTGCTATTAAGATAGCCGATGGAAAAATTATTGCCCGGCTGTATTGGATTGC
CTTTTTGTACAAATTCAACCCCGGCATTTTCTATCCCCAGCCTTGTTTTATCATCCGGAT
CCACAGATGTCCCGCCTGTAATTAGTATCAGTCCGCTTTGTTTTGACTCCTCTTTAACGG
CTGAGGCAATCACCGTCTCATCATCCGGGAGTATCCTGCTGTTTATATTGTTTACTCCAA
ATTTTGTAAGCTTTTGTTTCAGTTTTTCCGTAAATTTATCCTCAATTTTACCATAATATA
TCTCATTACCTGTTACTATTATCGATACCCTGCTAATTGTGTATTTTTTTACCGACAGGA
CTGGTTGCTTCATAATTGTTTTCATTTCATCAAATATTGCTTTTTTGCATGTCAGAGGGA
TAATCCTGAATGCTGCAACTTTTGTGCCTGCAGTAACAGGGTATTTGTCACTTATAGTCG
GCATTGAAGGTATTTCCATACTGTTGATTTTTAACACAGTTTCAGTATCGACAGTAAAAA
TACCATCGGCAGCGGCAAAGAAATCTATTTTTCCTTCCTTGGGAGCTTCGCTGTAATAAA
TATTTTTTCCGGCTGCCAAAGGGGCTATTGCTGTTGCCACATCGTTTTCATGTACTTCAC
CGGCTTCATCTTCTTCAACAAAGACATACTCTTTTCCCAGACGCAGAAGATGCTCAAGAT
CCTTTTCTTCAATAAAATGCCCCCTGTAAAATGCTACGCCTTTGAAATTAGTATCCAGAT
TAACTTCAGTGATATCATAAGCGAGTTTTTCGCCCACAGCATCTTCAACCTTTAATTTTT
TCATTTCACCCTCAATAAAAAAGCCGGTTACCTGTAAACAGATAACCGGCTTAATATTTT
ATCAATATTATAAAACTACCAGTTATCTCCTTTCCAAATTTCGGGAGGCATGGGCGTTTC
CGTCCAAACCCTGGGGGCTGAACCCAACCGGTTCATAAGTCATATCGTATTTTACCGACT
TAGACTTATAAACTCGGAGATAATTTTTTTTACAATTTCTTAAAATAATAGTCAAGCTTT
AAAAAGCCGTGATGGGTAAAGAGTAATGGGTGAAGATGAGGTTGTTAAAGGTAATTGAGG
TATTTGAGGTAATTAGAGGTGCAAACGCGCACACAAAATTAAATTTTAGTTGTTTTATGC
TAAACATTGAAAATTGTATATGTGGCAGTATGGGTTGAAACTTACACCTTGCTACTCGGC
CCTGTAAACTCAGCACTTAGTTCTTAACACTAATACACCGTTTCACTTTTTTATAAAACC
CTTTCAAATTAGTAGGAAATAGCTTTCATCTCAAAATAAAAAAGCTTTTGAATTTTCTTG
ACAGAGTAAAAAGAATTAACGTATAACCTAAGTCATGAAATTTATTCTCACATTTATCGC
TCTGCTGATTTTCTGGTTTATGCTTTCAGGTCACTTTACAGTAATTATTGTGACCTCAGC
AGTAATATATTCCCTGATTGCAGCTTACTTTACCTATAATTACTTTATTGAGGATATAAG
TTTAGCCGGAATAAAGCGGATTTTTAAATTTATAGCCTATCTGCCGTGGCTTTTCTGGGA
AATTATTGTAGCAAATCTTCAGGTTGCATACATTGTCCTCAGCCCAAAAATGCCTATATC
CCCGGAACTGGTGGAAACGGAAACTGATCTGAAAACCGATTACGGGAAAACAGCTCTTGG
CAATTCCATTACCTTAACCCCCGGTACAGTTACAATCGAAATTGAAAACAGCAAAATACT
GGTGCATGCGATAACAAAGGAGCATGCTCAGGATATAAGAAACAAAGATATAGAGAAAAA
AATATTGAGGATAGAAGCTTAAAAATGTTCAGCTTTATAGCAGTGATAATCCTTATCGGT
GTGTTTTGTGTACTCTTCAGGGCTGTAAAAGGGCCCACTATATTCGACCGGGTGTTGTCC
GTAAACCTGATAGGCACAAAAGCCGTTGTTGTAATCGCGCTAATAGGTTTTATGCATGGC
AGGCCTGAGTTTATGGATATAGCCCTGACATATGCACTTATTAATTTTATCGGAACAATA
GCTTTTCTGAAATATATTGAAAAAAATAAACTGGATTAAAGGTAAGTATTTGACGGATGA
CTATACTTGATGTGATTACTCTGATTTTACTTCTTGCCGGAAGTTTTTTTATGCTCGTGG
CTTCCATAGGAATGATAAGGCTGCCGGATTTTTATACGAGAATGCACGCCGGCGGCAAAG
CGGATACTTTGGGGCAGGGGCTGATTTTTCTTGCTTTGATAATTTATGAAGGATTCACTT
TGATAAGCCTTAAAATGTTAATAATTTTTGCTTTTATTTTCATAGCAAATCCCACTGCCA
CACACGCTGTGGCTAAAGCTGCCTATAAAGGCGGATTAAAGATATGGAGCAGAGACAAGA
ATGATAGCAGTTGATTTTCTTCTCCTTTTACTTTTGGTAATTATTGCTATTGCTGCCATT
TCGGCAAAAGATATCCTTACCAGTATAATGCTTCTTGGCAGCTACAGTCTTGTAATTGCA
ATGGAGTGGATGTTGCTTAATGCTGTTGATGTCGCTTTTACTGAAGCTGCTGTGGGGGCA
GGAATATCAACGATACTGATGATAGCGGTTCTTACCAGGGTACCGCGTTTTGAAAAGGAA
TTGACAGAGCAAAAACATTTTTTCAATCTTTTTAACCGTTCGGAGCTGCTGGCACTGGCC
ACAGTTGTTATAACAGGTGTTCTGCTTATATCGGGAACCTGGGACATGCCCGCTTTCGGA
GATCCGAATTCCCCGGCTAATTCCTATCTGTCACCTGAATACATCGAAAGAAGTTACCCT
CAGACAGGATCACATAATATTGTCACCGCAGTACTGGCAAGTTACAGGGGTTACGATACA
CTCGGCGAAACAACCGTTGTTTTTACTGCTGCCGTCTGTCTGGTCTTATTAATAAGGAGC
TATAAAAATAATGAAAGATGATGTTATTTTAAGAACCATTACAAAATTTATGCTCCCCTT
TATACAGATTTTTGCATTTTACACACTTGCCCATGGTGAAATCAGTCCGGGCGGTGGATT
CCAGGCGGGAGTAATTTTCGGGGCAAGCTTTATACTTATTGCTCTGATCTTCGGCAAAAG
TGAGGCAAGGTCGAAAATGCCTCGATCTCTTAATGACATACTTTTTTCATCCGGTGCTTT
TATTTATGCACTTACCGGTTTGGTGTGCATATTTACCGGCGGTCTTTTTCTTGAATATGG
AGAACTCCCCTTTCACTCGGCAAAAGAGGGTAACCACATAGGCATGATTATCATTGAACT
CGGCGTTGCAATAACAGTGGCAGCTGTAATGATGACAATATTTTTCGAAATCGCGGGGAA
GGAAGATGATTGAGTTCATAGCAGATAAATACAATTTCTGGATAGCAATAGTACTGATGA
TGATAGGTTTTTATGCTATTATCGCCAAACACAACCTGGTAAAAAAGGTGATCGGTTTAA
ACATCTTCCAGACTTCCGTATTTCTTTTCTATATTTCCATAAGCAAGGTTAACGGCGGTA
CTGCACCGATAATATGGCATCCTGAAGAGCACGCCAAAGTTGTTTACGATAACCCGCTTC
CCCACGTACTTATACTCACAGCCATTGTTGTTTCCGTCAGTGTTACAGCGGTGGCTTTGG
GTATCATTGTAAAATTATACAAAAATTACGGTAGTATAGAGGATGATGAAATTAAAATCA
GAGAGCTCAAAGAGCCGGAGTTGGATTCCAAATGATTGATTTTTTTACCGCACACGCACC
TGTTCTTGCTATTGTGTTTTTTATTTTCGGAGCGTTAACGGCTCCTGTACTGGGAAAAAT
AAATAATTCCTTATCTTATTACTGTGCTCTCATAACCACTGCTCTTTCTTTTGTGCTGTC
CGTTTACCTTCTTGTTTCGGTTTATAATAACGGCCCCCTTGAATATTTTCTCGGAGGGTG
GAAACCACCGTACGGCATCGAATACCGCGCAGATATTCTTAACAGTTTTATTCTTTCGGT
GGTATCCTTTGTATCTTTGCTTTCCATAATTTACGGATACGGAAGTATAAAAGCTGAAAT
CCATGAAAAAAGGCGTCCTGCCTTTTACTCCGTTTACCTGCTTTTTATTGGCGGAATGAT
GGGAATTCTCATAACAAACGACATCTTTAATATGTACGTTTTTCTGGAAATAACGTCATT
GGCAGGATACGCGCTGATCGCTATGGGAAGGACAAGATACTCTTATATGGCAAGTTTCAA
CTATCTCATTTTGGGTTCAATTGGGGCAACGTTTTTTCTGATAGGTATAGGTTATTTATA
CATGCAGACAGGGACACTTAATCTGACCGATTTAGCCCAACGGCTCCAGGGTCATTTTGA
TACAAATGTAGTACTTGTGGCAATAGCATTTATTATTGTCGGACTTATGCTTAAGATGGC
CGTTTTCCCACTTCACTTCTGGCTGCCGGATGCTTACACCTATTCCCCTTCTGTGATAAG
CGCAGCAATGGCGGGAACCTCAACAAAAGTGGCCGCCTATCTGCTGATAAGACTTATGTA
CACAATTTTCGGCATTCAGGCGGGTTTTTCAGGGATAAACTTTTCAGGAATTATCATAGT
AATCTCCAGTATAACTATTCTTGCAGGTTCAATTATCGCAATATCACAGACCGATCTGAA
AAGGATGCTGGCTTTCTCCTCCATAGGCCAGATAGGTTATGTTCTCATAGGAACGGCAAT
GGTAAACAAATACGCTTTTGCCGGCGGGCTCCTTCATATATTAAACCATGCAATGATGAA
AACAGCACTTTTCATGGTTGCCGGCGGATTTTTCTACAAGCTTACGTCTACAAAGATAAA
TAATTTGAAAGGTATGGGGCGGCAGATGCCGTTCACATCGACAATGTTTCTCATTCTCTC
CCTTTCAATGGTTGGAATACCTCTTACCGTGGGATTTATATCCAAATGGTACATTGTATT
GGGAGCGGCTCAGTCGGGTAACTGGATAGTCGTGCCGGTAATACTTTTAAGCTCTCTTTT
AACGGCCGTATATTTCGGAAGAGTTATTAATACTCTGTTTTTTAAAGAATCAGAACCTTC
CGGTGCAGAAAATTTGCCCGTAAAAATGCCTTATTCCATGATTGGCTCCACAGCGGTGCT
TGTTTTCTTATGTGTCTTTTTCGGTGTTTTTGCATACCTGCCTGCCGAAATATCGCTGAA
AGCCGCTGAAAGTATTATAGGGGCTATGCCATGGAAATGATTCAGTCACTTACGCCCGTA
TACGCTGTTCTGGTCTCGCTGATTGCAATCATACCTATCTATTTCTCCCGTCATAACCCC
AATCTGCGGGAGTTCTGGACGATTTTTGCAGCAGTAATAAAATTTATAATCGTGTTGTCT
CTGATTCCGCCTTTGATAAAGGGTTACACCGTCGGAATTAATCTTTTTGAAATACTTCCT
GGTATCAGCTTCGGTTTCCGGGTGGATTTACTCGGTCTGATATTTGCACTTATGGCTTCA
TTCTTATGGATTCTCACTTCGTTTTATTCCATCGGTTATATGAGAAGCCTGAAAGAGCAT
AACCAGACATGTTATTTTATCTGTTTTGCAGGTTCACTTTCGGCTACAATAGGTGCGGCT
TTCGCTTCAAATTTGTTCACAATGTATATATTTTATGAAGCACTGACACTTTTTACTTAT
CCACTGATAGCTCATGAGGGAACAAGCGATGCATTCAGAGGGGCAAGGATATATCTCATT
TATCTGCTCGGTACTTCAATAGCATTTCTGCTGCCTGCAATAATCGGTACTTATCTTCAG
GCAGGCTCCCTTGATTTTGTGAGCAGCGGTCTGCTTTCACAAACGATGACCTCTGAAGCC
GGTACATTATTTCTTACTATTATGTTTTTTATGTATTTCATAGGTGTTGCAAAAGCAGCG
ATAATGCCTCTTCATTCATGGCTTCCCAATGCAATGGTTGCCCCCACTCCGGTAAGTGCA
CTTCTGCATGCCGTTGCCGTGGTCAAAATGGGGGTCTTTGTAATCCTGAGAATTGTTCTG
AATGTATATGGAATAGACCTGCTGTCCAGGCTGGGAATTGCAACGATTCTTGTTTACATT
GCAAGTATTACGATTATCTTTGCATCGGTTATTGCCTTAAGGCAGGATAATATAAAAGCC
AGACTTGCATACTCCACAATCAGTCAGCTCTCATACATAGTTGTGGGTGTCTGTCTTCTT
ACAATATCCGGCATTTCCGGAAGTATTATGCATATGGTAATTCACGCTTTTTCAAAAATA
ACGCTTTTTTTCTGGGCCGGTGCAGTGGCGGTAAGCTTAAAAAAGAAATATGTCAGCCAG
CTTAACGGTATCGGCGCAAGGATGCCTGTCAGTATGACAATTTTCTCAATCGGGGCACTT
TCACTTATTGGTCTGCCGCCTTTTGCAGGATTTTTAAGCAAATGGATGCTCGTATCCGGA
GCTTTGGAAGCAGATATGCTGATTATTGCAGTTGTGTTTGCCACCAGTTCTTTTCTTAAC
GCGTGCTATTTCCTTCCGATTATTTACACCGCATTCTTCAAAAAGCTTCCCGAAGATGAA
GAAACAACTATAAAAGAGGCTCCGCTTGCAATGCTGATACCTATGAGCATTACGGCAGCT
ATTACGATCTTGCTCTTTTTTATCCCGGGCAGCTTGACATACATGGTTAATATGATTTTG
CAGGGGCTGAACTGATGGACAGAGAAAAGCATATAAAAAGCAGTGAGGGTGAAGCACTGG
ACGTTCTGTCACATGAGCCGGTTAAAGGTTACAAAACCGCTTTTGGTATTGTTTTTAGTA
TATCGCTGATATATCTGCTTATTATTTTTATAGTAAGCTGAATAAGGGGAAGTTATGCAG
GACAAACGGGGTATTTTTGATAATCCAAAAAATGTAAAACTTCTGCTGAAAATATTTTTC
ACATCATGTGTGATTATTTTTCTTACAGATTTAATAATCAGCAAGCACCCCCACTATGAG
TGGGAAAAATGGACCGGATTTTATGCGGTTTTCGGCTTTGTGGCATGCGTCATTCTTGTC
TTGGTGGCAAAGTATGTTTTAAGACCGATAGTTATGAGAAAAGAGGATTACTATGATTAA
TGTTCTCCCTCCCGCTTTTATTTTCATAATTGCCGGGCTTATAGTGCCGTTTTTAAAAGG
CAGGGCAAGGAATGTCTTTTTAACCGCAGTGCCGATTGTGACTTTTATCAATCTTATTAG
TCTGCCCGAAGGTATTTCCATGGGGTATTCGTATTTCAGCTATGATATGCATTTATTAAG
GGTGGACGAACTTTCTCTGATATTCGGATACATTTTTCTGATAATTTCTTTTGCTTCATT
TATTTACGGCTACCATGTGAAAAACAACTGGGAATTCACCGCCGGTCTCTTTTACGCCGG
AGGTGCCCTGGGTGTAATTTTTGCCGCCGACCTCGTTACCCTTTATTTTTTCTGGGAATT
AATGACTGTTGCTTCCGTATTCCTTATCTGGGCGAGGAATACTGATAAGTCTATAGGCTC
GGGAATGCGCTATTTTCTTTTTCATCTTGTGGGCGGTGTTATTTTACTTATCGGAATCAT
TTTGCAGATCAAACAAACAGGAAGTGCAGCTTTTAATCATATGGAGCTCTCCTCTTTAAG
CACTTACCTTATCTTTATCGGTTTTGGAATAAACTGTGCATGGCCTCTTCTTCATACATG
GCTTGTGGATTCTTACCCCGAAGCCACAATTCTCGGAACAGTTTTACTAAGTACCTTTAC
CACTAAAACAGCAATCTACACACTTGTCAGAGGTTTTGCTGGAACTGAAATACTGATATT
TATAGGCGCTGCAATGGCAGCTTTCCCTATATTTTATGCCGTTATTGAAAACGATTTACG
CAGGGTTCTTGCCTACAGTCTCATCAACCAGCTCGGATTTATGGTGGTGGGTATCGGTAT
CGGGACACCTCTGGCACTGAACGGCACTGTTGCTCACGTGTTTGCCGATATACTTTTTAA
ATCTCTGCTTTTTATGGGAATGGGAGCTGTCCTTTACAGAACGGGCAAAATAAAGGCAAC
GGAAATAGGTGGTTTGTATAAATATATGCCGTATACCGCAGCCTTTACCATTGTAGGAGC
TGCTTCCATATCAGCTTTTCCTCTTTTCAGTGCATTTGCCACAAAATCAATGGTGATGTC
TGCAGCTGCCGGCAACCACTATACGATAACCTGGCTCATTCTGCTATTTGCATCCGCTGG
TGTCTTTCATCACGCCGGAATTAAAATTCCCTTTTTCGCTTTTTTCAGCCATGACAGCGG
ACTCAGACCAAAAGAAGCCCCGCTAAGCATGCTTATAGGCATGGGTATTCTTGCATTTTT
AAACATATTTATCGGCATTTTTCCCGGATTCTTATATCAAATTCTCCCATTTGATGCCAA
TTATGTCCCGTACACTACTGCACACGTTGTAAGTCAGCTTCAACTTCTTCTCTTTTCAGC
ACTGGCATTCACACTTCTTCTCCGCTCCGGCATATACCCTCCGGAAATAAGATCGGTCAA
CCTGGATGCCGACCTTGTCTACAGAAAAGTTTTGGGAGGTTTTATTAAGTTTGAAGATAA
GATTATTTTACCCGCCCTGGACAATGTGAAATATCTTTTCTTCAATTTTATGCCCTCACT
ACTTGGAACACTCACTTCCAATCCCTACAAGCTGGTCAATCAAATTATTACCGGCGGAGT
AAAAGAAGAAAAGAGAGGGAGTGAAGCAGAAAGTTATTTCTGGCTGATCGGATGGTCTGT
ATTTATTATTACTGTATTTTTGGCCATATATCTTCTGGCTTTTATGCACTTCTGATAAAT
TTTTCACACACCATCTTACCTTGATTTTATCAACATATAGACGGGACAAAAAATCCTCAC
ACTTCGCAAGTGTGTGTATGTGTATAACTATGTGTTTGGATTATCATGGAGTCGCACCGT
GAATTTTTTCCCTTAAGCCGGACATTCTGGTTGTTTTTAGTGATACGGCTTCGGCCAATA
TGTCAGGATTGCCGATAATGACCACCGAATGCCGGGCTCTGGTGAGAGCTGTGTAAATAA
GCTCTCTACTCAGAAAATCACTTTTTTCAGGCAAAACCAGCACAACATTTTCAAACTCTG
AACCCTGGGATTTGTGGACTGTTAAACAGTAGGCGAACTCATATCCATAAATATCCTTAA
GACGAAATTGCCTGAAGCCGCTATCCTCCTGTGAAGGAAAGCAGATTTTCAGTTCTGCTG
AATTTTCGCCGAAGATTAACCCCAGATCCCCGTTAAACAGCCTGTTTGTATAATCGTTTT
TGTTAATGAGAACAGGCATTCCGTTGAAATAAGATCTTAGTTTCGGTAAATGAAAATGCG
TTTTCAGAGCATTTATAAAATAGTTGTTTATTGATTCTGTGGAAAAACGCCCCCTTTTGA
GCGGGGTCAGTATTTGATAGTTAAACACCTTTTTATATGCCTTACCGATGTCATCACTTT
TGCTTATATCAATGTAGTGCTGAAGGAGATTTCCCCTGAAAAATTCACTCAGCTGACTGT
GACTAGTCAGCCTTACGCTTCCTTCTCCTGTGTCGCTGTGGTTTACCAAAAAATCTTTCA
ACCGGCTGCTTTCACCTTTTTCAATCATCCCGGCGGCTTTAGCAATATCGCTGTCACTTT
TATACCTGTAACTTTTTCTAAGCTCCACAATATTATCACCCATAGGACTCTTAACCATCG
TCTCTTTGATACATTCGCCTGAAAATAATCTGTATTCACCGGCAAACTGTTCAGAAAAAG
CGTTTATATTCTCGATATCACAGATATCACCAAAAACGGCTCCCGGAGCAACGGAAGCAA
GCTGCCTTCTATCCCCGAGGAAAACAAGTTTCGTCTCCAAAGGCAAAGCCTTTAAAAGAT
GAAACATCAAACTCAGATCTATCATCGACGCTTCATCCACCACAATCAGGTCATACCCGA
GTAAAGCCGGGTGATGTTTCTTCCTGCCGGATCTACAGTATCTGAATCCACCAAGATGCG
GGCTGTAACCCAGCAGTCTGTGAATTGTCATTGTCTGTATATCGGAAAAGGTTGTATTTT
CAAGATGGAAACGTTTCATTGAATCGGAGAGGGATTCGCCCATTCTGGCTGCGGCTTTGC
CGGTGGGCGCCGCAAGCGCAATATTGATATTTTTATTCTGTAATAAGTGATAATAGAGAA
GTCTGGCAACAGTAGTGGTTTTACCTGTTCCCGGACCTCCTGAAATAAAAGAGAGATTAT
TTCTGAGTCCCATAAACACTGCCAGATTCTGCAGATTCAGTTCTCCGTTTGCTTTGCACT
GATCCTTTGCAAATGCATCGGCGCAGCGCTCATCTATCCCGTAATGTATCCTGCTCCTCT
CGGAAAGGTTGGATGCAACAAAATTTTCATACTCAAAATATTTGTGGAGATAAATCCTTT
TGCCGTCATAAATGAAAGGCTTGAATTCTCCGGGGGCGCCGATATATTGGTTATTTTTTT
CAACGATATTTTTAATGTCATTGGTCCTGAAAATATCCGGAACTTTTTCCAAACGGTGCA
GATTCTCAAAATCAACACAGATATGCCCCTCTCTGTTTAGAGAGGAAACAAGTGCTGCAA
GTGAGGGCAGCTCACTTTGGCAGCTTTTTATTTTATCCAAAAAAAGGTGTCTGGCAAAAT
AATAATCCGCATCATTAATAAGATTTTTCTCTAAAAGCTCATCAAGGGTTCCCACTGCTG
CCTCCGTTTGAAAAAACCGGCTCTATTTGGAACGATTCAATCAGTCCGGCAATAACGCTC
TGGGCGGGTTTGTGAAAGAATATACCATTTCTGCTGTTTTCGCCGCCGTCGATACCTCTC
AGGAAAAGATAATATACCCCGCCGAAATGCCTTTCATAATCAAAATTTTCCATTTTACTG
TTCAGATGGAGCGTTAAAGCAACCGTATAAATATGATATTGAAGAAAATATTGGGATTTC
AGCATTGCCTGATTAAGGGAATCTTCACGATAATCTTCATATGTGGATCCGAGATAATTG
GTTTTCCAGTCTATGATGTAATACCTGCCGTTATACCGGAAAATCATGTCTATATAACCT
TTCATAAATCCGTAAATTTTTTCGGAAACATCCTCTCCCATCGAACCGGCAATAATGCTT
TCTGTTTCACCCTCTCCGGCATTTCTAATAAAAACATCTCTAATAAGACGGGAATCGATA
CTGCGGGAAGGAAAATAAAACTCCATCTCCCGTAATGTGTCTTTATAAGGCACTTTTTTT
AACTGAAAACCTTTTTCACCCCCCAGATTTTTTTTGCGCAGGTTGTTAATATTCTCGCTG
ACAGCGTTTTTAAACTTTGCATCAATGTGGTATAAATTTAGGGTTCTTCTGACAATCTCC
TTCAAACCGCTCTCTGTAACGGTATTTAAATCCGTATGTTCCAAAAGGTCGTGCAGAGCA
TTGCCCGTATTAACACCCCCCGGCAGGGAAAACATCGAATAATCCGCCTCCCTCTTTTCT
TCACTGATTTCTGACACATCGAAAACCTCATCATCCATAAAGGTGGCAAATGTTCCGTGA
GGATTCATTTTTCTCAAAAGGGATGAAAAACTTGATATTTTCCATCTCTCCGGTGTCTTA
TTCTGGAATTGGCGAACCCGCAGATTTTTCTCCTCACCGCTTAATTCTTCTGCAGATCCT
GACAGCTCAAAATCGGAGTTGATATCCGCTGATTCAGGTTTTGCAGGGAGAATGTCGATA
AAATCAAAAGCCTCATTACCCAAAGCTTCCGTCACAAAGTTTTCCATACTTATTATACTA
TTAAACTCTTTTTTCCATTCTTTGCTAAAAATATCCCCGCCGGAAAAAAGATATGCAAAA
GCCGATGTGCCTGCATTACGCGTTTTTGCCAATGCCGTGTAGCAGCGGTATTTTGCCCTT
GTAAGTGCCACATAAGCCAGTCTCAGATTCTCCGAAAGACACTCAAGGGCATATTTTCTT
TGGATATATTCATCACTCTCCAGCTGCAGATGCATCTCCAAATCGTCATCGTGATAAATA
AACGGTTTAAAGCTGTGCATCAGGGAGCCGGCAAGCAGAAAGGGCGCAAAAACAACGGGA
AACTGCAGCCCCTTGCTCTTATGAATTGTCATAATATTCAGCGCATCTTCATCCGTCTCC
ATACGCAGCTCATACTCTTCCTCCTTCAAGAGGTTTCCGGAGCGCTGATTGCTCAGCCAG
TTAATCAGCTCGTGCAGCTGTAAAGCATTTTCGGACTCTTTTTTATGCAGAATCTCTGAC
AATTGGTTTATATTGGCAATCTTTCTTTTGCCGTAAGGAGAATGTATAAGCCTTGGAATA
ATTTGCTCATCTTTTAGAAATTCGTTTACACAGTGCATAATGCCTCTGCTGATCAAAAGC
TCTTTGTATCCCCTCAGCTTTATGGAATATCCCCCGAGACCTTCAGATTCTTCCATATTT
TTAACATGGTGTGGTTTGAAACCCATTAAATCAGTTATCAGGAAATTTTTTATCAGATTC
AGATTTCCCGGCTCTGAAATGCAGTTAAGCAGCAGGTGGATTTCATAAACCTCTTCTGAC
TCAAATATGCTTTTTGAAGAGCTGATAATATTTGCAATCCCCAGCTGATCCAAATATTTT
TTTACAATGAATGCTTCTTTCGTTTTTCTGCAAAGAACGGCAAAATCAGCCGGTTTCAGC
TGCTCATATTTATCTTTATGCTTTATGTATGCTTTGCTTTCCGCTGATAATTTCAGAAGC
CTGGCAACTTCTCTCGCTGTTGTCAAGGCAGCCGTTTCATTGTATTCATCTTCATTAATA
AGATTGCCATCAGAAGTCTCAAAAGCCCAGATTTTCAGCGGCTTATACTCCTCCCCCTCA
ACAATCAGCTTAGTTTCACCTTTATTCTCGGAATCCACATCCGAATATCCTATATTTTCT
ATAACAAACGGGTTTTCCCGGCGGAAACGTGAATTGAATATCCTGTTAACCCCGTAAACA
AGAGCCGATTCTGAGCGGAAGTTCGTTTTCATAGTATATCCGCTCTCCACATTTTCCTTA
GCTTTAATATAGGAGTAAATATCCGCCCCTCTGAAGCTGTATATCGACTGTTTCGGGTCA
CCGATGAAAAAAACTGCGGATTTATCAATAAATAGTTTTTTTATTATCTCGTATTGCAGA
GGATCGGTATCCTGAAATTCATCTACAAAGACCAGCTGATACTCATCGGCAATTCTGTCT
TTAAAATGGTCACCGGTTTCACTCAAGGCATCGTGAAGGATTGACAGCTGATCGTTAAAG
TATAGTATCCCCCGGGCCGACTTGTAAGCATTCAGCCTTTTGTGAACGAAATCTATCATA
TTTTTCTTAAAACCGGTCAGCCAACCGTCAGCAGCCTGCATATACTGCAAATAAATGTCA
TAAAAATGTTCAATCATCTTAAAAATTTCGGGCATTTCATCGATTTCGTTGTTTTTCTTC
AGGGACGATGTTATTTTTCTTGCGGTAAAATAAATTATTATACTATCATCAAGTATCTCT
TTGGCATAAAGGGGCTGATCACCGGAAATAAAATTTAGAAACTTTTCAGCTTTTGCTTCT
ATACTGGATTTTTGGTAAATATTACCTTTCAGCTTTTCAAAAGGAATCAATTCCAGAAAA
GACGTTGTATCGGTATGTTTAAGTTTTTCATCCAGTTCGTTATGAATTTCCTCAGCGCTG
TTATAACAATTCACGACCCTGTTACTGATACCGGTCATATTTTCTTCCTGCTGATTTATC
CTTATATACGGATTTGACTCTTTGATTTTATACAGGCTTATCAGCTCTGAAAATTCAAGC
TTTTCAAGTTTGTTCATCACGCATTTGGGGGCAAAAAAAGCAAACTTTCTCCAGTAATCC
ACAATTGTTTCAAAAACAAGCAGAGACTGATCCGTCACCATATTTTTGTCAAAGGGCACA
CCGCTGGAAAAAGCATATTCGCTCAAAATGAGATTACAAAAACCGTGAATGGTATAAATT
CCGTTTTCATCAAAATTTTTAACGGCATTAGAAATAATTTTCAATGCCTCAGAGCGCTCA
TCAAGGTAAGGTTTCAATATATCTCTGATGACAGGTTCTTTCTCAAAAAGATGCTCTCTG
ACATTCTCACTCGTTTCCTCAAGCATCCGTTTTGCAGTCAGCAGATTTTCATATATTCTC
AGCTTTATTTCTGCGGTGGCAGCCTTGGTGAATGTCAAAACCAGAATATTCTTTACGCTT
TTAACACGTTTTTGAAGAAGAGCTTTCAGGAAAAGTGAAGCAATGCTGTAGGTTTTACCT
GTTCCGGCACTGGCTTCAATGAGATTGGAACCTTCAATAGGGCATTCCTGAATATTAAAG
TAATTATGTCCCAACGAACGACTCCTTTTGCAGCATAGGCAGATAGATTATCTGTGAAAG
TTTTTTTAAATTTTCCGTTTCCGGGATAACATCGCCGTACAGCTTCTCCAAATAAAACTT
ATCATCGTTCTTATAGACGTTTTGCGCCCACCAGGAGCGTCCGAAGTCAGCCGATTCACC
TTTCATAATTTTCTTTGCATAACTGCAGCCAAATACGGGAAAAAGGGGCAGGGGATTCAC
TGAGCCGTAAAGATACGTTTCGACAATAAACCTAATATAACTCTGCAGGTTTTCATACAT
CTTTTCATCATTTTTGTATAAATCCGGATAGTCTTCAAATTTAAGTATTTTATCCTCAGA
ATAAAAGAGTGTACTGAATTCTCCACTGAACCGGTTACTCTGTAATAAATCATAAAGAGC
AAAAATATGATACAGCCATGCCTTTATTCTGTCGGAATCTTTTATTTTCGCCATTCGGGC
AAGCATATTTACAGAGCCGGAAAGCATATATTCACCCCTGATGTTAATCTTCCTGTTTTT
TACATTAAGGTAAAAATCCATTGCTTTTATTTCAGGCGGTTGTAACGTTTTCTTTATATT
ATTTATGAAAAAGGAGACATTATTTTTATTGATTTCTTTCATATATTCACCGAATCTTCC
GGGTGGGAAAAATCCGCTCTTCCGATAATAATTCAGCATCTCATCTAAAGAAATCTCCTG
TTCATCCGAAAAGAGGGATTCTTTTGCAAGCTTGTCTTTCAATATGGTTTTTTGTAAATT
GTTCAGATTCAAAGGCTCCACATCCTCATTATCCTGTGCCAGGTTTTCAGGATAGATGCC
GAGATTATTTTTGAAATAATACCTCAGAGGGTTTTTAAAAAAATACGCTATCTCCTCGAT
ATCTATTTCCGAAGGCGGTTTGGCATCTTCAGTTAATATATCTTGCTCCCGATCTTCATC
CGTCTCTGGTGCTTTTAAATAGGATTCGGCTATTTGAAAATTGGTTTTCGAATAGCTGAA
CATTTTTTCTTTTTCATCAAAATAGGCAATGCTGAAGGGGTGAAGTTTATGTTTATTAAT
CAGAGAGTATAAGCCACCGGATATTTGTCTTATATACTCCAGCAGTTCGGCAACCACGGG
AGAAGGGGGGATATCGGAATTATCTTTTATACTTTGACCGGTATAGCTTATATATAGTTT
TTTTCTGGCTGACATTATCGTTTCAAGAAAAAGATACCTGTCATTATCCTTGGTTGATCT
GTCACCTTTTGCAGGATATACGGCGGTCAGGTCAAATTCCATAGGTTTATGAATGCGTGG
AAAAGAAGTATCATTCATACCTATCATACAGATAATTTTAAATGGGATGCTTCTCATTGG
AATCATGGAGCAGAACGTAATACCTCCCTCCATATAACCGCCGCTTTTCTCAACACTTCT
AAAATAAGATTTAAAAAATTCCGCAACAACCTCCACCGGTAACTCTTCACTGATAATTCC
TGCTGTATAAGTACCGAATGCCCTTATACCATTGTTTATCTCCTGCAGACCCTCATTATC
AGCAGTTCCGGAAAATAAGTCCTGCTGGAGATTATTTAATATGTCAAGCCACTCTTCGGC
GGAATAATTTTTTTCCATTACATCCCGGTATCTTTTTACAGTATAAACATATTTTACAAA
TCTGCCGAGAATTTCAAAATTCTCCCCCTCCACAGATACACTGGGAACAATATCATCAAA
GCTGCTCCACTCGTAGGCAAGTACTGCAGAACCGAGCAAAAGACGGTCTATCCCTTTGGA
AACAGTAAAGTCTTCATAATAGGGAAGATTGAAAAATTCGGCTATATCGCTGTCCCAACC
CCATTTCATTGCCGAGGATTTACACCAGCTCTTTAACATCTCCACATCCGGTGGAATAAG
GCCGAATTTGGTGTAAACAATCTCCTTTTCAAGGAACTGGAAAATATCGGAAAACTTTAA
TCTCCCTGATGATATCTGCAAAAATGAAGTGAACAACTGAACGGATGAATATATCCCCGA
AAGTGTTTTATCACTTATGGAATAGGGGATACTCACATCGTTGAAAGCTGCGGAACCAAA
TACCGCATTTATATAAGGTGCATATTCCTCAATATCAGGCGTCATTACAACAATATCAGA
CGGCGTAAGATTCGAGTCTTCATCAAAAAATCTCAAAAGATAATCGTATAAAACCTGGAC
TTCCCTCATCGGGCTGTGGCAGGAGTTTACAATGATACTTTCATCTTCAGTTTTATGTGT
GTCTATAATTTTTTCAGGAGGTTTTAACGATATAATATCATTTTGAATACATTGGAGCAG
TGATTCCTCTCCTTTCGGTTTCATATCAGAGGAAAAATAATCGATATATTCAGCAAGGAA
ATCAAAAAACTCGCTTCCCGTTCTGGCGAGATTTGCCACAAGGGGATTTACACCCTCTTT
CAACTCTTCCCGATCTGCATTTTTGTAAAATCTTTCTGTTCCGAAATACTCTCTGCTGGG
GGACTGCAGAAACATTTCGATTTCAAAACGATAGCCTATGTTTTCGAAAATTTTAACATA
AAGTGGCGGAAGTACAGATATTCCAAACACAAAAATATATTTGTTCTCATCTTTTGCACC
ATCCGCTCCGGCATTATTAAGCATACGCAGATAAACATCACTTCTGTTAATCTCGTCTCG
TTTGCAAAGATTTTGCCATAAAATCGGCTGCCACCAGTAATCCTCAGGGAGTTTTTCGCC
ATTTTGATTGACATATTCTCCCTTTTCCCAGCTTTGAAGCATCCACGGCCTGTATACCTG
ATATTGGTCGAAAATATCTGCAATCTTTTCACTGAGCTGATACCGTTTAACTCCCGATCG
GTCAATTGCTGTGTATCTTTTTATTTCATCAAAATATCTGTTTTCAAAATGTGAGGGCAG
AGCAGAATAAATTACCCAGGCAAGTTTCTTTTTATCCGCTTTAATTTGTTCTCCCGTTAT
TCTGCCGGCAAGATGATTGATAATTCCGTTGGGTGTGAAAAATTTAATATTTGAGCATAC
GGAAAAACGCTGGGCAAGCATAAGAGAAAGCCACTTTTTCATCCCTTCTGTCTGAACAAC
GACAAATTCGGATTCCAGAGGATCTCTGCTCCTGTTTTTTTCCAATGAGTCAGCAAAAAG
GTCAAATACGTTTTCAAGCTGAACATCGTAATAAACGTTAAGCGGCATTAATCATCCTAA
ATGATATTATGAAAAATTATACGCCATTTAATAGTGTATTTCAACTGTTGCAGAGAAAGC
CGTAATGCGTGATGTGTGATGCGTTATGGAAAGGTAATTAAGGGTATTATGGGTATTATG
GGTATTAGAGTACTAGCTTCTATCAACATCCTCAAACATTTCAACCGGATCAACTCTCTC
AACCTTTACCTTTACCTCTGACTTTCTACCTCCCACTTCACTATCTTTCCATCAACACGA
CTTTTTGAAAAATGGGGAGGCGCCGGCTGGAAATGCAATTGACACAGAAAAAAATTGGGA
TTATCAATAACTGATGGGATATTCAGCTCTGGCAAAAAACATTATTATAAATTTAATCAT
TCGTTTATCATAAATATATAGTACATTCAGGAGTTCATTATGAAAAAGGTGCTGATTCTT
TTTATTTTATTTAGTCTTGCCGGCTCAATACAAGCACTTACAATAGATGAAGCAGTACAA
GAAGGGCTGGCAAATAACTTCGGCCTTAAATCCCAAAGCAGTGTAATTAAAAGCTCGGAA
TACAGTATGAAGGCTTCAAAAGCAGGCAGGATGCCTTCTTTAATTCTTGAAGGCAGTTAT
ACAAAAAATGACAGAGCTAAAAAAACTCAGATTTCCCTGCCGTCTCCCGGGATTCCGGAC
ATTTCCATGACACAGGTGGAGCAGGAGTACACCGAAGCTATGGCTGCACTTAAATATGAT
TTATATACAGGTGGAGCAGTAACACACGATATTAAATCAAAAAAGCTCAATTACAAATAT
GAAAAGCTCATCTTTGACGAGAAGAAACAAGAACTTATTTACAATATCCGTGCAGCTTTC
ATCAATATATTAAAACTGAAATCTCTTCTAAACAGCGCAAAACAGGAAGTTTCAGCACTT
CAGTCGCATATGCAGGATGTAATCGATCTGGCAAAAGAAGGGCTGGTTCCGGAATTGGAC
AAACTGCATACAAAGGTAAAACTCAGAATGGCTCAGCAGAAAGTAACGGCTTTAGAAGGG
AATTTAAAAAGTGCAAAGAGTCAGCTTTACTCACTTATGGGGATGAACCCTTCTGCAAAA
GAATACACAATAGAGAAAATTGACAGTATGAAAATCCTGCGGCTGAGACTTAAAGAACTT
TTTAATTATGCAGAAGAAAACAGACCGATTTTAAAAGCTTTACGGATTAAGTACCATTCT
GTGCTCCAAAAAGCACAAGCTGCAGAGAGCGGTTATAAACCAAAAGTTTATGTAATGGGC
GGATATAAGTACTCCGACATGAATGAAAATGTTGAGCCACAGGACAACGCTTTCATACAG
GCGGGGGTATCTTTCAGACTGAACTGGACTAAAGACTTCAATATGGTAAACAGCCTAAAA
CAGAAGGCATATTCCGTAGCCGATACAAGACTTAACACGATTCTGCAAATTAAAACAGAA
GTGAGAAATGCATTTGAAGATATGCAGTCCGCACTTGAAAACAAAAAAGTTGCAAAAACA
GCTCTAAAAGAAGCAGAAGAGTACTACAGAATAATGAAACTCAAATACAAAAACACACTG
GCAACAAATACCGATTTGCTGGATGCCGAAGCAATGCTTACAAAAGCAAGGGAAGATTAC
ACAATAGCTTTTTATAATTACGCTGAAAGTATTTATGCGCTTGAAAAAGCTGTGGGAAAA
CCGTTGAGGTGAAAAAGTGAACAAAAAAGTCAAAATTGCACTGGGAATACTGATTTTAGG
ATTAATACTATTTGGTTTTGTGGCCTACAAATGGCTTAAATACAGAGAAATTTATGCAAC
AACAAACGCCGCTTTCATTCGCAGCGAACAGATATCCCGCATTAATTTTAAACGTGTGGC
AGGCAGAATATCAAAAATATACGTTGAAGAGGGGGAAACAGTAAAGAAGGGAGATATTAT
TGCCGAAATAAACGCTGAAGTTTATCGTTTAAAGAAGAAAGGTCTTATTCATAAAGTAAA
GTCTCTTCAAAGCGAGATGTTAAGTTTAGAACACAAAATTTCCAAAATAAAAAATGAGAT
AAGCATTAACATTGAAAAGTTAAAAAAAGAAGAAAAAGCACTCAGAGAGGAAAAGAAGGC
ACTGAATGCCAAAATCAATGAAGTTAACGCCCAACTGACCCAGGTTAAAAAGGATTATAA
ACGGTACAGGAATTTATATCAAAAAGGAGCTGTTTCAGAAAACAGTTTCGAGGACATCGC
CACAAAACTGAAAGTATTGAAAAGCAAAAAAGGCTCACTTGAATACAAGCTGAGTTCCCT
GGATTACAAAATATCGGCTTTTCAGGAAAGAATGCAGCTTATAAAGGAAAACAAAAAAGT
TATAGCTGAACTTAAATCAAAGAAAGAATCGTTGAGAGAAAAGATAAACGGCCTTCAAAC
GGAGATTGAGGACACCGAAAATCTAATTTCATATACAAAACTAAAAGCTCCGATGCAGGG
CGTCATAGGCAAAAAATTTGCAAATGCTGGAACCGTCGTAAACAGTGAGACTCCAATTGT
TTCAATAGTCGATACCAGACATATTTATGCAGAGGTGCTGTTGGAAGAGACCAAAATAAA
CGGGGTGGATAAAGGAGACAAGGTTTATATAACTCCCGATGCCGATTCAGGGCAAAAATA
TGAAGGCGTGGTCAGGGAGATTTATCCGGCTTCTGCTGCGACGTACGCACTGATACCAAG
AGATATTACAGCGGGAGAGTTCACCGAAGTCGCCCAGAGAATACCCATTAAAGTTTCAAT
TACCGATGGGGATACCGGCCTTTTAAGAATAGGCATGGGTGTGGATGTTGAAATAAAGCG
TTAAGCTATGACATTCAATGACGAAACCCCCCTTTACGAACAAATTGATCTGCTTACCCG
CATACTGATAACATTCGTGGTCATGACCGGTACTTTTATGGCCATTCTTGACACCACAAT
AGTAGACGTTGTTATCCCGAAAATGATTGCCCCGTTAAAAACCGATTTGTACGGTGTCCA
ATGGGTAATCACTTCCTACATGGCAGCTGCAGCCACCGGCCTTTTGCTCATAGAATCCCT
GGATAAAGTTCTTGGGTTGAGAGTCATGTTTATCATGGGCATCACCCTTTTCACCCTTTC
AAGCGTAGCATGCGGTTTCGCTGAGAACCTTACCCAGATGATCATTGCAAGGAGTGCCCA
GGGGGTGGGGGAAGCCTTTGTTGTTGCAACAGCCCAAACTATTCTCTTTTCCATTTATCC
GCCCAACAGAAAAGGTATTGCAATGGGCATTTACGGGATGGGTGTCAGTTTTGCACCGGC
TCTCGGCCCCACCCTCGGAGGCTGGCTAACTGAACATTTGACATGGCGCTATATATTTTT
CGTAAATTTACCGGTGGGGATTATGGTAGTCCTGGTGGGGATACTTATTCTTCCCAAAAT
TATCAAACAGAAACAAAAACTCCGCTTTAATTTTATCAGCTACACCTTTCTGGGAACCTT
TACAATATCGCTGCTGATACTTTTATCAAAGGGGCAGCAGCTTGGATGGTTTCAGTCTGA
TTTTATAATTATAGCCTTTATCATAGCCGTTGCAGCGCTTTTACTTTACGCAATAGCTGA
ACTGTTATCAAAACACAAACTTATCGATTTCAAAATATTCAAAGTTCCCCAGTACAGGTA
TGCCTGCGTTATTTATTTTTTCACACTGGGATTGTCCATCTATCAGCTCTTTTATATGAT
ACCGCTATTTTATGAGAATCTAAAAGGCTATTCCACCCTGAATACCGGCTTACATATGCT
GGGATTCGCTGTTTTTATAGGAATGACATCGCCGATAGCGGGAATTTTATCCGATAAATT
CGGGGAAAAATATGTATTGGTTGTGAATGCAGCACTCTATATAACAACAAGTATTTTTCT
GATGCCCAACCTCAACTACTTTACTCCCTCACTGAGAACGATACTGCTTACCATACCTTT
GGGTTTTTCACTGGGAACGTTCTTTGCTCCTATAACAACAATGGCAATGCGCCACCTGAG
AGAGTACACAAGTCTGGGGGTCAGCCTTATGCATTATCTGAGATTTATGGGAGGGGCATT
CGGCACGGCAATAGCCACCAACACATTACAGTCAAAAACGGCTCTGCACTATGAAGGGAT
TATATCCATACAGAATTTTGATTATGTAAAAATGTATCTAAACAGCGTTTCGGAAAAATT
TTCAGCCTATATGCCTGAACAAATGGCTGAACTCAGATCAGAAGCGCTTCTTGCAAAACT
GCAGCAACTAATGGGATTGAATGAAGCTTTCCAGGATGTTTTTCTGCATGCCGGTTTTTT
CGGTATCTTCGGTCTTTCATTTCTGATACTTATATTTCTGCACGATAAAAAGATTGAAAA
AAATGACAAGACGGTCTAATTTCACGTTAAATTGAACAAATTAACTTTAAACAGGAGCAA
AGATGCTGGCAAAACGTATTATACCATGCCTTGATGTGGACAAAGGACGGGTTGTAAAAG
GCACAAAGTTTCTCGACCTTGTGGATGCCGGTGACCCCGTACTGGTAGCTGAAGAATACG
ACAAACAGAGAGCGGATGAGCTCACTTTTCTCGATATAACGGCATCCTCCGATGAAAGGG
ACACAATCATTGATGTTGTGGAAAAAACAGCCGAACGTGTTTTTATGCCGGTAACCGTAG
GGGGCGGCATAAGAACGGTAAAAGATATCCGTAATCTTCTTAACGCCGGTGCAGATAAGG
TTTCCATCAACACGGCGGCAGTATTCAATCCGGACTTTGTAAAAGAAGCGGCATACAGAT
TCGGCTCTCAGTGCATTGTTGTTGCAATAGATGCCAAACAGACGGCAAATGATAAATGGG
AAGTATTCACCCACGGCGGCCGGAAAAGTACCGGCATAGATGCTATTCAATGGGCAAAGA
AAATGGAAACATTCGGAGCCGGGGAAATCCTTCTCACTAGTATGGATAAGGATGGCACAA
AGTCGGGGTATGATATCCCTCTTACATCAAATATAGCAGAATCGGTTAATATACCGGTAA
TAGCCTCAGGCGGTGTAGGGACACCGGAACATATAATGGAAGGACTTACAGAAGGAAAAG
CCGATGCTGCTCTGGCGGCAAGTATTTTCCATTTTAAAGAATACAGCATTGATGAAGTAA
AGCGCTTTTTAGCGGAAAACAATGTCCCTGTGAGAATGTAGGAGGAATGATGGATCTGAA
AATAATTGAAGAACTTTTAGAAACAGTAAGAGACAGAAAACAGTTCCCAAAAGAGGGCTC
ATATACAAACAAGCTTTTCAATAAGGGAGAAAACGGACTCGTCAAAAAGCTCGGAGAGGA
AAATGCTGAACTCATAAAAGCTTTTTTGGTGGAAAATGATGAGAGAATGGCATCTGAAGC
AGCGGATTATCTTTATCATATTATTGTTGCTCTTGAGTACAGAGGGGTGCCTTTCGAAGA
TGTTTTAAACATTTTGAGGCAAAGGCATGCCTGATGAGAATCGATAAGCTGTTCTCAGAC
TTGCTTCTGGATGAATGCGGCAAAATCTGCAAATAATAATAGAGAGCTCGTGAGATAGCG
AAGTAGCAATTTGTTGATTGGTGTATTTGTGTATTGGTTAAGAGGGTATTGAACTTTGAA
CGTCTCGCGTCACTCATCACGCTTTACGCTTTTACCGGTTGCTCAGGGAAACAGTATCTT
TTCGGTTTGATTTTTAGCCGGAATTATGATTTAATTTTATTTAATCCAAAAAGAGAGGTG
TTTTTTTGAACGTTTCAGTAATAGGTTCAACGGGATATACAGGTAATGAGCTTGTAAAAA
TAATGGCAAAACATCCGTATCTGGAAATTTCATGTCTGACCAGCGACAATTACGCCGGTC
AGAAATACAGCGATATCTATCCTCCGCTGAAGAATATAGTGGGAACAGAAATAATCTCAA
ACGACTGGGACTATGTTAGTGACAAGTCTGACATTGTCTTTTTATGTTTGCCGCATGCCG
CTTCACAAAAAGCAGCCGCTTTTTTCCACAGTAAAGGCAAACTGGTAGTTGATTTAAGTG
CCGATTTCAGGATAAAATCAAAAGAAATCTATGAGAAAACCTACAATGTAATACACAATT
ATCCGGATCTGCTGGCAGAAGCAGCGTACGGACTTCCCGAAATCTACGGAAACGAAATTA
AGCAGAGCAGGCTTATTGCAAATCCCGGATGCTATCCGACATCGGTTTTACTTGCCGTCT
ATCCGCTGGTCAAAAACAAATTTGTGGATGAGAAATACATCATAGCCGACTGTAAATCTG
GTGTCAGCGGTGCAGGAAAGAAATTAACAGAAAAAACGCAGTTTTGCGAGGTCAGCGATG
ATTTCAAACCTTACGGTATTTTTTCGCACAGGCACGGCCCGGAAATCAATGCCTGGCTTA
GCGAAATATCTGCCGATATCCGGGTAATTTTTACACCGCACCTGCTTCCGATGATTAGAG
GGATAGAATCAACGATATACTGCAAAAGTGATAAAAATGAGGATGAAATCAGACAGTATT
TAAAGGAATTTTACAGAGATTCCTTTTTTGTACGGATCATGGAAAAAGGTGTGACACCCA
GAATAGCCAATGTCAGTGGAACAAATTTTGCCGACATCGGCGTTTTTAAAGAGGAAGATG
ACCTGATTATCGTAAGCTGCATTGACAACCTTTTAAAAGGTGCCAGTGGTCAGGCTGTAC
AGAATGTTAATATCGCCATGGACTTCGACGAGGAAACAGGGCTTATATAGGGGATTTAAA
TGAACATTATAAAAAATGCCGGGGTTTGTGCTCCTTTGGGATTTTCATCCGCTGCAACTG
CTGCAGATATTAAAGGAAACGGCAGCGATAAGCTGGATTATGGCGTACTCGTTTCAATGG
TTCCGTGTGAAGTTGCTGCTGTTTTTACAAAAAACAATGTTAAGGCAGCTCCTCTTATTT
TTGCAAAAGAACGGCTGACATCCGAAAACAAAATTTTCGGCATTCTTGTTAACAGCGGAA
ATGCAAATGCCTGCACAGGCAAAGAAGGTCTGGAGAACTGTCGAATCTTAGCTGAAGAGG
GCGAGAAAGTTCTAAAACTTGACAGTAATTCACTTCTCATTTCCTCAACGGGTGTTATAG
GGGAACAGCTTCCGGTGAACAAAATGAAGAAACACCTCAGAGACTTTCCGGAGCTGCTAA
CAGGCTATGATGAAGAGTTTGCCGAATGTATTTTAACAACGGATACAAGAACAAAACGGC
TGGCTGTACTTGTGGAAACGGAAAACGGTGCTTATGTGATCGGGGGCGTTGCAAAAGGAT
CCGGAATGATTGCTCCTGATATGGCAACAATGCTCTCTTTTATTACAACTGATGCAATGA
TTTCAGAAGAAAATCTCAAAAGCTGCCTGAACAGTGCGGTGGATGAATCGTTCAATTCCA
TAACTGTTGACGGGGACATGAGCACAAATGATTCCGTTTTTATTTTTGCCAGCGGATTAA
GCGGCATCAATATTAACACGGAAAAACACCTGCGGGAATTTCAAGAATCGCTGAATTACC
TTTGCAGAGAACTGGCTAAGGAGATTGTGAAAGATGGTGAGGGAGCCACCAAGTTCGTAA
CAATCAGAGTCAAAAATGCCGTTTCGAAAGATGAAGCAAAACGGTGCGGCATGAAAATTG
CCAATTCACCCCTTGTAAAGACGATGTTTTTCGGTGAAGACCCAAACTGGGGGCGGCTTA
TGGCATGCACAGGAGCAAGTCTTGTAACCATGCATGAGGATAAGGTGGATATCTACTTTA
ACAATCTGAAATATGTTGAAAACGGTATACTTATTGATAAACAGCTTGAAAAAGAAGCAG
CCGAAATAATGTCTGAAGAATCTTTCACAATCACTGTTGATCTGAACACCGGTAATGCGG
AAGCTGAGGTTTATACATCGGATTTAAGCTACGACTATGTTAAAATCAACGCAGATTACA
GAACGTAAATTATACTATTGGTTGCTAACCAACTTAAAATCACTTATAAATTCTAAAGGG
TTAACGGGAATTCCATTTATCAGAACTTCGTAATGGCAGTGAGGCCCTGTACTTCTGCCG
GTACTTCCGACTTTCGAGATAACCTCCCCTTTTTCGACCCTGTCACCTACATTAACCAAA
ATTTTGCTGTTGTGCCCGTAACGGGTTACATATCCGAACCCGTGATCAATTGTTACAAGT
TTCCCATAGCCTGGTTTGTACCCTGCGTGTATAACAATACCGTTTGCAGTTGCTTTAACC
GGGCTGCCGTAATTTGCAGCTATATCCAATCCCTCATGGAAAGTTCTTCTGCCCGTAAAG
GGTGAAATACGGTATCCGAACTCGCTGGAGTACCAGCCATCAACGGGTTTTATGGAAGGA
GTGGCCATCATTGTCAGCTTCTGCTCTTCCAGAAAATTAACCAGTTCGGCCAAACTCTTT
TCCCTTTTTTCCAGCTGGGTGTCCAGAGCCATGAGTGTTTCATTCAAGTCTTCAAAAAAC
TGCTTCTCTTTTCTCTCGGCCACTGCAGAAAAATCCCTGAGTAAATCCACTTCTCTGCCG
CCAACAGCCAAATCAACCTTTTTTGTTTTCAGGGATTTGGAGGCCATAGTTCTGACCTGA
TTTTCCAGTTTATCAATGGAAACTATCTTGCTCTGAATTTCATCCACTTCATCAGCATAT
TCTGCTATTTTAAGCTTCAACAACTCGTTTTCCTTTTTATAGCTGAGCATAAGCTGCCTT
TCAGAGTATAAATCAAAAAGCAGATAAAAAGAAACAGAAGATATCACAACAAATAAAACG
GCCGCTATTGAGATGGCTTTTATAACAGAAAGATCTATCTTTTTTGTTTTTACTTTCCCC
AGATTATCATCATCGAAAATCATTAACGTAAGTTTTCGCTTCATGGAAACCTCCGCTAAC
ATTAAAAACAAAAAATCTCAATTTGTCAATAAATTCATAGCTGGCGCCCTCCCATTTCGC
TTAAAAAGCTATGGTGGTGGGGAGATGGTGAGATCGGGAAGTGGGAAAATAGTCATTTGT
TTAGTGGTCTATTAGTATACTGGTTATTGGTTAATTTGTGTATTGGTTGAGTGGGTATTT
AACATTGAACACGCCACGCATCACGGCTTTATAATATTGTAATACAGAAGCCCTGCATAT
TCATGAAGAGCATTCCATGAATCTTTTAGATAGGACATATGGGGCATGAAGCTGTACCAG
AGGTATCCGCTTCTGTCGGTTTTGTAATCGGTGGGTGCTGCAGTAACATGAACGCCTGCA
CTTCTGAAACTTAAAACACTTCTCGGCATATGGTAGGCAGAAGTGACAAGAAGGGCATGA
TCCCACGTGTATTTCTCCATAATTTTTGCAGTAAATTCAGCATTCTGCATTGTATTCCTA
CTTTCATTCTCAGTATAAATCTTTTCTTTGTCAGCTCCCAGCATCACCAAAACAGATTTT
ATCACTTCAGCTGAAGAAGCAGTATTTGAAGACCGGAAAACCTTCCCGCCGGCAGCTATA
ACGGGCAGATTCAGCTCTCTTTGTAAATAAAACGCATACACAGTTCTTTTTAAGGAATCA
GGTGATAAAGACGGTTCCATACCTTTTGCCGGAGATCTATCGTACATCCCTCCGCCGAGC
ACCACTATCACATCCTCATCCTGTGCCTCTGATATTTCAAAAGGGGGAAATTTATTTTCC
AGCGGTAAAAGTAAAATATCTTTTACCGGTTCAACAGAAAGCAGATAAATTAAAAGCGAT
GTAAACAAAAGGATGACAGCAGCTGTTTTACGCAGTCCGGTGAAAATAAACAGTACCGCT
TTAAGGATTATGGCTGAAAAAATACCGGGCGGGAGAATAAAATAGGTAAAAAGTTTGGAT
ATTAAAAACATCACCTATCCTTTGTATAAATCAAATTTTTCCAATACCATACCCACAGAT
ATCTCTTTCATGCATCGGAAGTTTTTCTCAGGACATCTATCACTGCCGTGCACATGGCAG
GGACGGCAGTACAAGCCGTCAATTTCCAGTACACTGCAGTTGTTAAATACCGGGTAAAAT
CCAAATTCTTTTGTTGTGGGGCCGAAAATGGCAATCACGGGAGTTTCAGCTGCAATTCCC
ACATGCATAGGGCCGGAATCAGTGGTAATTAGGCAGCGGCTTTGCTTTATTATATCAAAC
ATCTCCTGCAAATCCGTCTTACCTGAAAAATTATTAACATTTGCATGATTGTACTCAAAA
AAAGTATCACCAATAATGTTGACTTTTTCCCCTCGCTTAACCAGCTCATCTATCAATTCA
GTGAAAAACGGCCATTCTTTTGTTTTTTTGCTTGCAAACGGATGAACAGTTACAGTACCA
GACAGATTTTCATACAAATTATTCGGATAAATTACCGGTCTTAAATCTTCATCAGAGGGT
GTATCCATATCGAAAACTTTTTGGAAAGTTTTAAAATAACGCTGGATAACATGCTCCTGA
AGACTCCCGGCAAATTTACCATATTTAACAAACAAACGCCTTTTCAAAGAATCCTTTTTA
TATTTATGATAACCTGCTGAAGTAAAAAATTTTAGAATAATGCTCGAAAGCTTGGAATGC
AGGTCAAAAATATGATCGTAATCATTAATATTTTTCTGTATAAAATTTAAGTACTTTCTG
AATCCGCTCTTTTTATCAATTTGGAGCACATTATTTATATAAGGGTTTTTAAAAAATACT
CCGGAAAAATGTGTGTAGGTTAAAACATCCACCGTCAAATCAGGGTAAGCGGTTTTCAGG
TATTTTATAACACCTGTTGTCAGTATAACGTCCCCCAGCGAACTGAATCTGACAACCAGT
ATCTTCATTTTAGTAATTCCTCCGCAACAGCCATAACATTCTCCGGTTTTATATCTCTCA
TACACCTGAAGTGCTTTTCAGGACATCTTCTGCCCCCGTGTAATGCGCAGGGTCTGCAGT
ATAAGTCTTTAATCTCGACAACTTCACTTGGACCGCTGCCGTACGGAAAGAAACCCAGAC
TTTGGATAGTCGGCCCGAATAATGCAACCAAAGGTATTTCAAGTGCAGCTGCTATATGCA
TAGGTGCACTGTCGTTGCTTATCAAAAGGTCGAGATTGCCTATTATAGAAGCAAGTTCCG
TTAAAGAAGTTTTACCTGCAAAGTCCAGAAAAGGCACGCAGCATTCTTCTTTCAGTTCCT
CAATTACCCAGTATTCTTTGGGGCTCGAAACCACCAGCGAGTACACACCCTTAAAATACA
TTTTTTCAATAATAGTGGCATAATTCTCAACAGGCCACCTCTTGGTCTCCCAGACACTTG
CCGGGGCAATTCCTATTATTCTTCTATTGTCTTTTTTCAAAGTATTAAGAAAGGTGCTTA
CCTTTTGCTTATACTCCATCTCTTCACAAACCACGGGATTGTTTCCTAATTTCTTTGCTT
TTTCCAGTGTAAATTCATCCCATATATTACTAAGTAACGACAGATTCCGCTCCACTTCGT
GCAATTTCATATTTCTGTCTGATTTTTTATCAAGAAGGAAACTTAAGCTTGACTGCTTAA
AGCCTATTATATTTTCACATCCGGAAAGTTTGAGAGTGAGCAAAGAGCGGAACGATTTGT
GAGCAGTCACAATCATATCAAAATTGTATCTTCTCAGTTCACGTGCATACTTCCAGAGTC
CTGTCAAACCTTTATAATCACCTCTTTTATCAAAGGTTATTACCTCTTGAACATTTTCAA
GGCACTTGAAAAGACCTGCAGACTCCGGACGGACACAGAAATATATCTTTGCTCCGGGGT
AAATTTTGCTCAGAGCATTTACAAGTGGTGTAGTAAGTATGCTGTCGCCTATGAAAGAGG
GATTAAAAACGAGAATTTTATGCAACCGCAACTCCGTAATTAAAGCAGAGAAAGGCTGAT
TCTGCCCCTTTGCTTATCAACATCTACAACTTTTGCACTAACGGTCTGCCCTACAGAAAC
AACCTCCGAAGGATGCTTTATAAATCTTTCAGCCATTTCCGAAATGTGGACAAGACCGTC
ATTTTTGAGCCCGATATCCACAAAAGCACCGAAATCAACGACATTGGAAATTTTACCGGT
CAACTGCATGCCCGGCTTCAGGTCTTCTATCTTTAGAATTCCCTTTTTAAATACAAGGGG
GTCAACATTATCCCTTATATCCAGATCAGGTTTTTGCAGATTTTCAATGATATCCTGAAA
CGTCAGCTCCCCCACATCAAATTTATTTTTTATTTCACTGATATTCTTGTTTTTCAAAGC
AAGGGAAAGCATATTGGCGTTTTTTACACTTACATTCAGTCGGCTTAAAAGCGAATATAC
AAAATCGTAACTTTCAGGGTGGATAAACATCTTATCCAGAGGTTCCTCACCGTCATATAT
CTTCAGAAAACCTGCACACTGTCTGAAAATGTCCTCCCCAATACCTGCAACCTTTAACAG
ATCTTTACGGGATGAAAACTTGTTCTTCTCCTGCCTCATCTTGTATATTTTATCCGCAAT
ATTTCGGTTCAAACCGGCAACATATTTCAAAAGGGAAGGGCTGGCTGTATTTAAATCAAC
CCCAACATTGTTAACCACGTCCTCAACCACCTCATCAAGGGTTTTCTGCAGCAGCTTCTG
GTTTACATCGTGCTGATACATCCCAACCCCTATAGATTTGGGATCAATTTTTACAAATTC
TGCCAAAGGGTCCAGAACCCTTCTGGCAATGGAAACAGCACCTCTTATGGTAACATCAAG
ACCCGGAAATTCCATTGCCGCTTCGCTGCTTGCAGAATATACACTGGCACCAGCTTCACT
GATTATCGTATAGGTAATGTCAAGGTTTTCTTCCTGGATAACCTTGTCCACAAATTCTTC
CGTCTGCCTGCTGCCCGTGCCGTTTCCGATTGTTACAATATTTACATTGTGCTTCTTTAT
TACTTCAAGCAGTGTGTTTTTGCTGTTAACATAGTCACTTTGCGGTTCAGTAGGATAAAT
AACACCGTAATCAAGCAGTACTCCCCTTTCATCCACAGCGGCAAATTTACAGCCTGTCCT
GAAAGCCGGGTCTATCCCCAAAATCCGTCTCTTCTTTACAGGCGGTGTTAAAAGAAGATT
TTTCAGATTCTCGGCAAAAACCTTTATCGCCTGTTTTTCAGCTTTCTCTTTCAGCTCATT
TCTAATTTCAAGTTCTATTGAGGGTTCAAGCATACGCTTCATGGCACTGCGGATTGACTT
AATCACAAAAGTGTTCAGTTCAACACCGTTTTTCAGCAGAATACTGGCAATACTGTTGTA
TAACGCTTCTTCATCAGCGGAAATCTTAACTTTCAGTTCCTTTTGTGACTCCCCTCTGAA
TATTGCCAGAATTCTGTGCTCCGGCAAATCTTTTATAAATGACTTAAAATCATAATAATC
CTCATAATGCCCTGTTTTTTTCTCTTTTAGAGAAGAGGTAAGAACACCTTCGAGACTGTA
AATTTCCCTAAGACGATTTTTTACTTCAAGGTCATGCCCCACTTCTTCGGAAATAATGTC
GCACGCCATCTTCAGCGCTTCATTTGCAGAACCTATGTCGTTCTTTTCTGAATACTTTTC
GCCCTCAGCATATATGGCATTGTCATCATCAGAATATTTAACAAATTCTGCCAGCGGCTG
AAGACCTTGGTCCCTGGCAATGTCAGCCTTGGTTTTTCTTTTGGATTTATAAGGGGCATA
CAAGTCATCCACTTCTTTCAGTGTGGCCGCTTTTATTATGGAATCTTTCAGCTTATCCGT
GAGTTTTCCTTTTTCCTCAATCCTTTTCAACACTTCATCTTTTCTGGCTTTCAAATTGAG
CAGGTACTGATACTCTTCAATTATTTCCCTGATTTCATTTTCATCCATCCCGCCCGTCTG
CTCTTTTCTATACCTTGCAATGAACGGAACGGTATTGCCTTCCTCGTGTAGATTAATCAG
ATTTTTTATATGATTTTCTTTTTTGGATGAAAATTTTTTAAACAATTCCTGCATAAACCC
CGCCTCTTTTATTAATTGCCAAAATTTCCGCAAACGTACTTTGCTGAACATTATATGTAT
GTTGTTTTACAAAGCATAATTGTATCTTATTAAGTAATTTACGCAATAAATTATTGCATA
AAATTTTTCAGGAAGAATGCACAAATAAATTATCTAATGGAAAAATTGAACAATTTTCCC
GCAGTCAAAATCAATAATCGCCCTGGGCTATGCGTTTTTTAATGCGTTTTTTTATCATGT
CCCTTTTCATAGTGCTAAGCTTATCGATAAAAAGGATTCCGTCCAGATGGTCGACTTCAT
GCTGAATAACACGTGCTTTCAGCCCCGTTGTCTCTTCTTCATGCTCATCACCGTTTTCAT
CAATGTATTTATACCTTATCCATTCGGCTCTTTTAACATCAGCATATTCCCCGGGCAGAC
TGAGACATCCTTCCTCGCCCGTCTGCTCTCCCTCATATTCCATAACTTCAGGGTTGATGA
GCTTTTCCAGTTTCGGAGGCTCATCCTCTGCAGTGATATCCATCACCACAAGTCTTTTGT
CGATACCAACCTGTGGAGCTGCCAATCCGACACCCGGAGCGTTATACATAGTCTCAGCCA
TATTGTTCAGCTTTTCCAAAATATCTTCAGAAACCTTTTCAACAGGTTTCGTCTTTCTTC
TAAGTGTTTTATCCGGGAACTTTACTATATCTAATATCATTTTTATCTCCGAACTAAAAA
ATACATATTATTTAGAATTATTCAAGAAAAAAATCTTTTAGTGAGTACCGTTTAAAATAG
GATGTCAGAGCCCTCCGATAGGAGTCTCTCAATTCATCATCGTCAATGAAGGAAGCGAAC
CTATCGATAAAAACCTGTTCTTTTTCTGTAATTTTCCGCTGATACAGCTGCTTTTTCCCC
GAAGACACCGGTTTAAATTTATGTATAAATTTTATCTCTTTTACATTTAAATTTTCAGAG
TTTAACCTTTCAAGAATATCCTGCTTCAAAAAAGATAGCTCCTGAAGCCAGATATTATCA
AAAACGGCTACAGTGAGCGTTCTGCCGTCAAACTTAATCGGCTTGGAAACCTTACTTATC
CTCTTTCCAACGCATTTTGAGTAAATACTGTTGATTTTAATCAGTTCAGCAACATTCTCC
GGCAGTATTTCCATCATAATACTGCCTATATTATTTATCATTGCGGCTGTCCTCTTTTTC
CAAACGCTCCCATAATGTTTTCAGCAATTCATCTATACCTTCACGTGCAACGGATGAAAT
CTTATACAGCTGTTTATTTAAATCATTATTCACATATCTTTCGAACTCTTCAAGGTTATC
TTCATTCTTCGAATCAACCTTTGTGGCGGCAATGATTTCTTCTTTTTCAGACAATTCTCC
TGAATACCGTAAGATTTCATCTCTTATTGTTTTATATCTTTCAACCATGGAGTCCTCATC
GGAAGCATCCACAAAATGAAGCAGTATTTCGGTTCTCTCTATATGTTTAAGAAATCTGAC
ACCTAAGCCGGCATTTTCATGGGCACCTTCAATCAATCCCGGCATGTCAGCCAGGACAAA
AGAACCGCCTGTTATGCTTTTAACAACACCAAGATTAGGCGTAATTGTGGTAAACGGATA
GTCAGCTATTTTTGGTTTTGCTGCTGATACGGAAGCTATGAATGTTGATTTTCCTGCATT
GGGCAGACCTATAATTCCCACATCGGCAATGAGTTTCAGCTCCAGCAGTAATGTTCTTTC
TTCACCTTTTTCTCCGTCTTCGGAAATACGCGGTGCTCTTCTGGTGGAATTGACAAAAGA
CATATTGCCTCTGCCGCCTTTTCCGCCTCTGGCCGCAACGAGTCTTTGCCCGTCTTCGGT
GATATCTCCCAACACTTTACCCGTCTCATAATCTTTAACTATTGTGCCGAGAGGTACGGT
TATTTCCATATCTCTGCCTCTGCGGCCGTGCTGATCTTTACCCCGGCCGTGTTCGCCACG
CTCTGCAGCATAATTTGTTTTATAATTCAAATCAAGAAGGGTATATTTAGATCTGTTACC
GACGATGACAATGTTCCCGCCGCTACCGCCGTTGCCGCCGTCCGGGCCGCCTCTGGGGAC
ATACTTTTCCCGTCTGAAGCTTACACAGCCTCTGCCACCGTCTCCGGCTTTAATTTTAAT
TTTTGTAGTGTCAAGAAATTTCATGGATACAGAAAGCCCCCTTATGAATTTTTAATTATA
GCGAAGGGGGCAGAATTTGATTTATACGGATTTTTCTTCAAGAACGGATATGAATTTGCC
TTTTCTTCCCTTATCTTCAAACTTCACATATCCTTCTTGTAAGGCAAAAATGGTATAATC
CTTACCCAATCCAACATTTTTACCGGGCTTAAAACGTGTGCCTCTCTGTCTTATAATAAT
ATTCCCGGGAATCACATGTTGACCGCCAAAACGTTTAACGCCCAAGCGTTTACTTTCACT
GTCCCTTCCGTTACGGGTACTACCGCCAGCTTTTTTATGAGCCATAGCAGCCTCCTGATT
AAACTTTTATTTCTTTAACTTTTAACTTTGTAAAATACTGTCTGTGACCGTAATTCCTTC
TGTAATCCTTTTTCGGTTTTCTTTTAAAAACGACCACTTTTTTACCTCTTATCTGATCTA
CAACCTCTGCCTCAACAGAAGCACTGTCAATATAAGGATTGCCCACATTAAATTTTTTGT
CGTCAGATACGGCCAGAATATTTTTCAACTCGACGGTTCCGCCTTTTTCCGCATCTATTT
TTTCAACATCAATAATATCACCCGGCTTAACTGTATACTGTTTGCCACCAGTTTTTAGAA
TTGCAAACATTTCCAACACCTCCGCTGTTCTTAAACACAAATAGACGGCACAAAGCCCTC
AACATATTAAGGACAAACTTTATAACAACATGAATTCACAAAGTCAACAAAAACTTGTTA
ACCTCACAAAAATTATACATTTATATGCCCTACGTGCAGTACGTAAAGAAAATGTAGTTA
AAGGTACTTGAAGTATTTAAGGTAGTTGAGGTTTACTCTGTTAAGTCCCGAAGACAATCA
GCGAAGCTGATATTTAAGAGGGTTGTTGAGGTGAAACAGCATTTACCAATAACAAATATA
CCATTCAACAAATTACTATCTCGCCATTTCACCACTTCACTCCCTCACTATCTCACTCTC
TCAAATCGGCATAGCTATTAAAAGAAAGGGAGGACTTCAAAAAGCCAATGTTATTTTTAT
CCCGGCAGTAAAACATTTAATTCGCTACAAACTCACACAACAGATCTACAGCCTTCAAAA
CCCTTTCGCAATAATACTCATGGAACCTTTCATCAATTTCCTGTTCAAAAGGAATCTGTT
CTGCTGCTGCCAGTGCCCTGGAGCCGTCAAAATCAACATAAGCTATTCTTGCAGTAAATT
CGTTTTCCGGCCTGCCGAAAGCACTTCCGGGAAGTATTGCCACACCCGTTTCGTTCAAAA
GTTTCTCGCAAAATTCTCTGCTGTTAGAAATTCCCCTTTTTCGAAAGCTCTCTTTGTATT
TGGAAAAATCAGGGAACATATAAAAGGCGCCGTCAGGCCTGCTGACATCAGCACCTGCAG
AATACAGTCTTTGATACACACTATCTGCCAATGATTTGAGGACACGCCTTGATTGACATA
AATAACGTTCAATTTTCATCCCGCCTTTAAACGCTCTGACACCTGCATATTGAATAGGGG
CGCTTGTCGAAGTAAATGTCTCACTTGCCACAGCAGACATTCCCTCCAGGAGCCATTTAA
GATTCTCCGGGAAAATGAATGTTCCGAGACGCCAGCCGCCCGCACCACACCATTTGCTCA
AACCGCTGCTTATAATGGTTCCTTCCGGATAATACTTAGCAATCGAAGTGTGGTTGCCAT
TAAAATTGAGTTCTCCGTAAATTTCATCTGAAAGGATCAAAACTTTATATTTTTCAGCCA
CCTGAGCAAGACCTTTCAACTCATCTCTATTGTAGGACATGCCCGTGGGATTATTGGGAT
AATTCAGAATAAGAAGCCTGGGACGCGTAGGATCTTGCCTGCAATGCCTGTCCAGCTCTT
CAGGGGTAAGAAGCCATCTGTTTTCCTTTTTAGTGGAAAGCCAGTATACATGTCTGCCTA
CAATATGAGCCTGAGGAGCATAAGACACCCAGCTGGGGGTGGGAATTATCAAATCCCCGT
AATATACCAGCTGAATAATAAACATCAGTTCCTTGGAGCCCGGGCCGACAAGTATATTTT
CGGAAGAATACTCCAGATTCTGACTCCTCCTGTAATAGTCAACAACAGCTTCCCTGAGTG
AATACAATCCCAAAACGGGCAGATAATCCTTCTGATATGCATTGGTGATAAGTTCATCAA
CAACTGGCTGCGGGACAGGGAAAGGAGACTGGCCCAGCCCAAGCTTATAAATAGGCCGCC
CCTCCCTTTTAAGCTTATTACTCAATTCGTTAATAAACAGTGTTGCAGAAAGCGGCAGAC
CTCTGACATTCAAATTTAAGTTTACATCCGGGCTGTTCATCTCTCACCTCACAAATGTCG
ACAATCGACCATTAGCTTTTTTGCAACATAAAGTCAATATAAAGATAATAGCCCACAATG
ACCATTTGTTCTTAACAAAAAAGGCATATGCCAAGCTATTCATAATGAAATTATACTTGA
CAAGTTTTATGTATGAGATTATTAGGTAAAAGCAGCTCAAGGAGGTTTTTTATTATGTGC
AGAATAGGAGCGATTAAGTCTAAAAATTACATCCAACCGAAAACAGCTCTTCAGTTAATG
CGGTCACAGCAAAAAGGTCACGATAATTCTGGTTTTGCTATGGTAATGCAGGATTTGGGA
GGAGTATTTGAAAAATACAAAGGGCTTCCCATACTTTCCATGGCCTGTACTGACGACGGA
ATTAAAATTGCTGAAGATATCCTTCATAAAGAAGGGTTTGCAAGGGTCTTCCAATGGGCA
CCCCAGGTTTTTCCCAGAGAGGGCCTTAAAATAGAACCTATGCCGAACTATGTTTTTCAG
GTTTATCAGCTTCCCAAATTATATAAATATGCCCCTGAAAGCGAAAAAGAAGAACTGCTT
GTGGAAATGAGACTTAAAATACGAAAAGCCCTGGATGAACTGGATGAAGGCTTTATCTAT
TCCTTCTGGCCTGACGTTGTCACGTTAAAAGAAATTGGTGATCCTTCGGATATTGGAGAA
TATTTTGACTTATGGAGTGAAAACAAAGATTTTTCCGCAAAGATAATCAGTGCCCAGTGC
AGACAAAATACCAATTACGACATTGTACGCTACGCTGCACATCCATTTTTTCTTCAGGGT
TATACTGCAATGGCAAACGGTGAAAATACCTTTTATGAAAAAAATAAAAACTTCCAAAAA
AATCTCTACAAAGGATATCTGGGGTTTGAGTCAGATTCCCAGTGTTTTTTATATACACTC
CACTATGTGCACAAAGTTTTAAACTGGCCTTTAATATACTACAAACACACCATTACCCCT
TTATCATTTGATGAAATTGATAAAAGAGAAGACAATGCAGTACTTTCAAAAATAAGATCA
TCACTGGCTAATCTGGAAATCAACGGTCCCAACACAATAATTGGCGTACTGCCTGACGGC
AGTGTTTTCAACTGCTGCGACTCCAAAAAGCTGAGACCGGTGGTGGTCGGAAAGAACAAA
GATACCGTTATTATTACCTCTGAAGTATCCGGACTCAACGACGTAATGCCTGAGAGGAAC
TGGGAAGATGACATATATACACATGAGCGGGAAATGATTTATGTAAACAATGACTTAGAG
GTGCAAAGATGGCATCAGTAAAAGTAAACGATCTGGCAAAAGACGATCTTAGCTGGCGGA
TAGATTATGACAGCAGCCGGTGCACGATGTGCGGAAGCTGTGTTTCTTCATGTCCATTCG
GTGCAATACATTCAAAAGTCGAAAAAAGAAGAAAAGTCGTAAGCGAAGATATCACGCCCA
ATCCAAAAATTATATTTCAGACTGTACCTGTAATTTCCCAGACTATTGATGAGTATATGT
TCTGCAGAGGGTGCGGTGTATGCGAAAGGGTATGCCCCAATGAAGCCATAAGGCCTGTCA
GGAATTCCGATGCCAGATTCGGTATGCGTTACAGAGGGGCTCTTGCTGATCCCTTCAAAA
GGGGTGGACGATCCAATCTTGAAACAGACGGCAGAACACTTGACAAAATAAAAGTCGGTC
GTATCTCACAAATGACCGACCCATCCCTGGATGCCCAAAGGCATACGTTTGACATACTTT
CCCCTTTCGGACGAACACTTCCGGCCGGAGAAATACCATTTAGTATAAGTGAGGACGGCA
AGCTGAAATTTTCAGGTGATGCACCTCCTGTAAACTGGATTTATCCGATTATAATAGGAG
ATATGTCCATAGGAGCTTTGTCGTGGAGAGTATGGGAGGCAATTGCCATAGCCACGGCAT
ACCTGAATGAAGAGTGCTCAATTCCCATCAGGATGTGTTCCGGAGAGGGAGGAGTCCCCC
AGAGACTTTTGAAATCAAGATTTCTTAAATATACAATATTACAGATTGCCTCGGGGCATT
TCGGCTGGAACAGAATAATCAACGCAATGCCCGAAATGGTGGAAGATCCTGCGGGTGTAC
TGATAAAAATAGGTCAGGGTGCAAAACCCGGTGACGGCGGGCTGCTTCAGGCTAAAAAAG
TAGCCAGGCACATTCAGGAAATCAGAGGGGTTCCGAAAGCAGATCTTTTGAGTCCTCCCA
ACCATCAGGGGTTGTATTCTATAGAAGAAAGCGTTCAAAAGATGTTCCTTTCACTTAACT
CAGCCTTTAAATTCAATGTTCCTGTGGCAATAAAAGTGGCTGCAAGTTCAACCAGCGTCT
CGGTATACAACAATTTACTGCGCGACCCGTACAATATAGTTGGAGGATTTTTTCTGGACG
GCATCGACGGCGGCACAGCTGCAGCTCATGAAATTTCACTGGATCATACAGGACATCCTG
CAATTTCCAAGCTGAGAGACTGTTATCATGCTGCAGTACACCAGGGTAAACAAAATCAGA
TTCCGTTATGGGCCGCAGGGGGTCTGGGTAAAACGGGCAATCTGGCATCGGATGCTTTCA
AAATGATATGTCTGGGTGCCAACGGCGTTTTCAGCGGAAAACTTATCATTCAGCTGGCCG
GCTGTTTGGGCAACGATCAGGGCAAATGCAACGCCTGCAATACAGGATTATGCCCTGTCG
GCATATGTACTCAGAATCCGCTGTTGGTAAAAAGGCTGGATGTGGATAAGGTTGCAGAGA
ATATTGTCAATTACTTCCTCTCCGTGGACCAGGAGATGAAAAAGCTGCTCGCCCCCATAG
GCAACAGTACCCTGCCGGTGGGCAGATCGGATGCACTTATTTCCACAGATAAAAATGTGG
CTGACAGATTAAACATTCAGTATGCATGTTAAAGGTGGATTATTATGAACAATGAAAACA
AACTCATTTTAAACGGTATAGAAAAAGACAAAAGAATTTCCACACAGGAACTGCTTAAAC
AATTGTATGAAAAACTGGAAAGCGGCTGCTGTAACTATGAGATAAACGCCCTGGGCCAGC
ACAATATCGGCGGCCCCCTTTGGAACAGGGAAGGTAAAAAACTGATTTTCAATGTTAAAA
ATCCCGGTCAGAGAGTGGGCTCCATGGGCATGCAGGGGACTTCCATAACCGTTGAAGGTT
CTGCCCCTGCGGATGTTGGCTGGCTTAATGCCGGTGCAGAGATAATCGTAAAAGGTGACG
GTGGGGACACAACAGCCCATTGTGCTGCCACAGGTAATATTTATATCGGAGGGCGAACCG
GGACACGCTCGGGAGCACTTATGAAGTATGACCCGAAATTTCCGGCTCCCCAGTTCTGGG
TATTAAAAAATACAGGTTCTTTCAGTTTTGAATTTATGAGCGGCGGAATCGCTGTAATCT
GCGGATCAGGGTGTGAAAATGCTGAATCTGTCCTTGGCTACAGAAGCTGCGTAGGAATGG
TTGGCGGCACAATTTATGTAAGGGGGAAAGTTGAAGACATTTCAGAAGATGTCTGGCTTA
TGGACCTGGATGAAAAGGATAAAGAATTTTTGGAAGAAGGAATACCTGTATTCCTGTCAA
AAATTGACAGAAAGGACAAAGAAAAGGAGCTGCTTAATTTTTCACAATGGAGAAAAATTG
TAGCCAAAACATATGAGGAAAGGATAACAAAACGCTATGTACCCATAGCAGACTTCAGAA
ATTCCGTATGGGTAAAAGATGGTATTTTCGGCGACATGATTGAGGAAGACTTTGAGGTGG
CAGATTTTGTAGAAAAGGGTGATCTGCGTCTGAAAAAACCTAATTGGAACAGCGGAGCCT
ACAGCTCACCATGTGAATACAACTGCCCTGTATTCATCCCCACTCAAAAAAGGGTTGCCC
TTCTGAGGCAGTCAAAATTTGAGGAAGCATTAAAATTAGTGATGGATTACAGTCCGTTTC
CGGCATCAGTATGCGGACAGGTTTGCCCCAACCTCTGCATGGATGAATGTAACAGAAAGT
ACATTGATGTGCCGCTGAAAATTGATGACCTTGGTATGTTAAGCAGGGACATACTCCCGG
AAACCGTGCGTGAAGAGAGAAAAGAAAAAATTGCGGTCATTGGCAGCGGTGCCGCCGGTC
TGGCTTCCGCTTACCATTTAAGAAGACTAGGCTATCAAGTGGAAATTTTCGAAAAAGATA
CTGTGATAGGGGGAAAACTGAAACAGGTGATCCCTGAAGAGCGTCTTGACAGGAATATTC
TGGAGAATGAAATAAACAAAATCATTGATATGGGGATAAAAGCGCATACAGAATATTCTG
TGGATGAGAACGCATTTGAAAAACTTACCGGCGATTTTAATGCTGTAGTTGTTGCCGTGG
GGGCACATGAGCCGATTTTACTTCCTGTAAAGGGAAGCGGGCTAATGATTAAAGGACTTG
ATTTTCTAAAAAAAATCAACAGAGGCGAAAGTGTTAATATCGGTAAAAAGGTTGTGGTAA
TTGGAGCAGGCAACGCAGGAATGGATGTGGTGATGGGAGCTTATAAAATGGGTGCGGAAA
AAGTCACTGCAATCGATATCCAAAAACCTGCGGCTTTTGACGAAGAAATTGAGCATGCGA
AATCACTCGGTGCTGAAATACGCTGGCCGGCCTTTACCCAGGAAGTGGCTGAAGAGGGAG
TGTATCTTAAAAACGGTGAATTCATAGAGGCTGACAGTGTCATTGTGTCTATAGGCGATA
GGCCCAATCTGTCCTTTCTGCCGGACAGATACAAAGATGAGAAAGGTAAACTTTTAATTA
ACGATTATCACCAGCTTAAAGGAAAGGAAAACGTATTTATCGCTGGTGATGTCATCAAAT
TAGGTCTTTTTACAAATGCATTGGGAGACGGCAGGAAAACGGCCATCAATATCGATAATC
TGCTCAACGGCAAACCTTTGGACAGATTCGAAAACGCCCCGATGATTCCTCAGGATAAGG
TAAAAAATGAATTTTACCATCCGATGAACCAGCAGGCTGTTGAGGACAGAGAAGCAGAGT
CAGAGGTGGACAGGTGCCTGAGCTGCGGTTACTGCAGGGATTGCAGCTTCTGTATGGAAA
TATGCCCCGAACAGGCTATAAGCAGAATCGAATCGGACAATGATTTTGGCTTTGAATATA
TCAGTGATTCTGAAAAATGTATCGGCTGCGGGATATGTGCTGGTGTCTGCCCCTGCGGGA
TATGGGAAATGACCGATAATCTTGAAAAATATATAGAAAGCTAAATAGTTGAATAGGGAT
GGGTTTTAGGTTTAGGGTGATGGTTAGAGTTTAAAGGGACAAGGGCCGAGGAGCAAGGGC
CAATGAGCACGTTTTACGTCTTATGTTCAGGAGGGTACTTAATTTTCTTGTTTGCATCTA
TCAATAATAAGTTCAGAGGCTTTGCTCATAAGGTAGGGATTGAGACTGAACTTGGAATAA
CCCATTTCAATAAGTCTGTATAGAATTTCTTCCTCATGGGCAATCTCCCCGCAAATTTCA
ACATCTTTGCCGGTTTGAGAAAGTTTGTTACAGATGAATTCCATGAAATTCATAAAGCAT
TCGGATAATATTTTATAATTGCTGAAAATCTGTATATTGTTTCTATCTGCCGCAAAAAAA
TACTGAAACAGATCGTTGGTTCCAATGCTGTAAAAATCAGCCTCCTCGTCAAGTTTCTCC
AGTGCAAAAGCAATGGAAGGAATTTCAATCATCACTCCTACAGGCGGCATACTAACCCTC
ATTTTTTCAGCCTTTTTTCTGATAATGTCCTTTATCCTGTAAAACTCTTCGGGTTTCGCC
ACAAAAGGAACAAGCACTTTTACTCTGGAATCATCCAAATCCAGTAAAGCTTCCAGCTGG
GTTTCAAGCAAGTTTTCATTCTTAATAAGAAACCTTGCTCCCCTCAGCCCCATGGCAGGG
TTCGGCTCTTTAACAGAATACTTTTCCATCTTATCCGCCCCTACATCCAGAAGGCGGAAC
GTTACCGGTCCTTTAGTATATTTACTTAAAATAGACTGATATATTTTCTTTTGGGCATCA
ACATTGAAATTTTCATCTCCTTCAGCAAGATAAAAGATTTCCGTTCTGACAAGACCTATA
TCAAATGCGCCTAAATCCTGAGCTTTATCTGCATCAAGAATACTTGCAACATTTGCCCCC
AAATAAACCTTGCGGCCCATATGACAGACTATTTCCCGGGGCAGTTTTTCTATAGTGACA
CCCGATATTTGCACCTGCGACTGCATGGACAAATATTTGTTTCTGTTAGCCTCTGAAGGA
TTTATAATTATTTTTCCTTCGTACCCGTCTATTATCAAATCTTTAGCATATTCTGTTATG
TCAATAACATGCTCAATGCCGCTTACTGCAGGGATTCCCATCCCCTTGGCAACAAGTGCC
ATATGTGACGTCTGCCCGTCATTCTCCGTAACAATTCCCTTCACCTTTGAAAGATCAAGG
GAGGCCGTATCACCGGGGCCCAGTTGATTTGACACAATTATGCTTTCCTTCTCCAGGGAA
ATATGACGCTCAATTACCCCCAGATTTTTCAGCAGTCTGTTGCAGACGTCCTCTATGTCG
GCGGCACGTTCTTTCAGATAGGGATCATCGATTTTTTTGAAACGCTCTATAAATTTATCC
GAAACATGTCTGATACTGTAAGCCGCGGAACGTCCCAAATTAAGGACATGATGGAAAATA
TCATCCCTGAATGAACCGTCGGATAAAATCATAAGGTGAGTATGAAAAATTTCCTTGTCA
ATCCTGAGATTTCCTGAATCAATATTATTGATAACTGTCATGATTTCATTTTTGGTTTTG
TCAAAGGAATATTTCAGCCTCTCTTCCTCTTTCTCAACATCCTTCACTTTACTGTCATCA
TCAAGGAAATGATAAACCATATGAACGGGTTTGCCGATGGAAATCCCTTCGGATATAGGT
ATCCCCTGCAGCACCATCTCCTCATCATAATTCTGGGGTCTGGCAATGTTGCTGGTCAGC
ATGATATGATTTTTCAGAAAGCCTGAAATCATATTTCCTATAGTCTCAAGGAGCATTTTC
AAAACATTCGAATTTTCAGGATTATCTATAAACTGAAAAACCAGCACCCCGAACGTTTCA
TCCTGCTTTTTCAGTGGAATACCTATGAAGGTATTAAACGGTTCTTCACCAATGCCGGGG
AAATATTTGAACTTAGGGTGCTTTGTGGCATTGGCAATAAACTGATAATCCCCGGAAGAA
AAGGTGATACCTGTCAACCCCTCCTCAGGCAACATAGATACATTGCCCACGGATGCCTGA
TTTAAGCCGTACGTTGCTTTGAGTACAAGCATTTCCTTATTTTCGTCGTAAATATATATC
GAACATACTTCGGATGATAGGTACTTAGCCAATGAGTGGGTAAGCTCATTAAGCACATTT
TTACTGCTGTCGAAATTTAAAAGCAGATTTGTAATATCCGATAAAAATTTTAAATTTTCC
ATAAGCTCTATACTAATAGTTTTTCATAAAACTTAAAGCGAATTTTATAATAAAATATAA
AAATAAAATTTTGCAAACATCCCAAACTTTTCGTATTTATATGCTTGATTGGAAGAGGTA
GTTGAGGTATTTGAGGTATTTAAGGTAGTTGAGGTCTTATGGGTTGTATGGGTAGTAGGG
GTTGCAGAATAAATTTCGGTTGACTGTATATTGTTTCAATAATAAATATATATTATGCAC
GAAGTCGGTATTGCCCAAAATATTCTGGATATCGCTGTTGAAAGCGCGTTGAACAACAAG
GCTGAAATTATAAATAAAATACATGTGAAAATCGGCAGACTGGCTGCAGTTGAGAATGAT
GCACTGCTGTTCGCTTTTGATGCCTTAAAAGAAGGAACCATTGCTGCAAATGCCTTATTG
AAGATAGAAGACATCCCCATAAAAGGCAGATGCACTGACTGCAAACATGAAGATTTTTAT
GATGAAATGTTCTTCAGCTGCAAAAAGTGCGGGTCATACAAAGTGGAACTCCTTACTGGT
GAGGAACTGAATATTACCGAAATTGAGGTGGACTGATGGGAAAAATCAACATAGAAGAAA
AAATACTTTCAAAAAATATAAAAAAGGCTGACGCTTTAAGAGAATTGTTCAGAGAAAAGG
GTGTTTTTGTTCTGAACCTTGTTTCCTCTCCCGGAAGCGGGAAAACCAGCATACTTGAGT
CAACTCTAACCGGGATGCAGCATGAATATAATATCGGTGTAATTGAAGGTGATTTACAGA
CGGAAAACGATGCTGAGCGCATCAGAAAGACAGGTATTAATGCAGTGCAGATTAATACCG
GCGGTGCATGCCACCTGGAAGCTGAAGGCATAGGAAAAACCCTGGAAAACTTTGATTTGG
ACAAGCTTGATTTTCTTGTAATCGAAAATGTAGGCAATCTTGTGTGCCCCTCCAGCTTTG
ATTTGGGTGAAGATTGCAAAGTGGTGGTGGTAAGCACACCTGAGGGGGATGATAAGCCTG
CAAAATACCCTTCAATGATACGTGTTTCCTCAGCAATGATAGTCAACAAGATAGATCTGC
TTGATTATCTGGATTTTGACATCGAAAAGTGTATTGATTATGCCAGGGGGATCAACCCAG
ACTTGGACTTTTTCAAAGTTTCATGCAAGACAGGCGAGGGAATCGGCACCTGGACGGACT
GGCTCACAAAACAAATCGGTGACAAAAAGGTTCAGCAACAGTGAGAAAAGCCGGTCTGGA
TGAAGTTGGAAGGGGATGCCTGGCCGGACCTGTGGTCGCCTGCGCTGTGGTGTTGCCGGA
GGGGTTTACCGATGACCGGATTATTGACTCGAAGAAACTCCCGGCAAAAAAACGGAATAT
TCTGGCAAAGGTCATTACAGAAAATGCTGTTTCCTACGGGCTGGGAGTTGTCTGCAGCCT
TACTATAGACAGGATAAATATCGTCAGAAGCACAAAACAGGCGATGCACTTGGCACTAAG
TAATTTAAAGTGCAGTTTTGACGAAGTAATAACGGATGCCGTTGCACTTAATAACATTGA
AGTCAAGCATATACACCCCTTTAAAGCCGAAGATAAATATATAGAGGTGGCTGCTGCTTC
TATTCTGGCAAAAGTTTACCGGGACAGTCTGATGGAAAGATATCATTATTCCTATCAGGA
ATATAATTGGTTCAGCAACAAAGGCTACGGTACAAAAGAGCACAGACAGGCAATAATAGA
GTGCGGGTTAAGCCCTATTCATCGCAGGAGCTTTGTAAAAAATGTTTACCCAGAAACGAG
GTAAAGAGGGCGAAAAAAAAGCGGAGCAATTTCTCAGGAAAAAAGGTTATCAAATAATTG
CCAGAAACTACCGTACTCCTGTGGGCGAAATAGATATTATTGCAGAAAAAAACGAGGAGC
TTGTATTTATAGAAGTAAAAAAGCGGAGCAGCTCTAAATTCGGCATAGGTGCTGAAGCCG
TAACAGCCCAGAAACAAAATAAAATTATCAGATCAGCGCAACTCTACATGAAAAGATTCT
GTGAAGGTGAGACCAACTGCCGCTTCGACGTAATTTCCATTGATGCAAAAAATATCAGAC
ACATAGAAAACGCTTTTACTGCCTGACAGATTTTATTGTCCTCTCCAATTCTTCCATTTT
ATACGGTTTGTGTATGGCCCCAGCAATCTTCTCATCATTTTCAAAAGATTGAAAACAACC
CTTTTCCGCTGTTTCCGAGGCAATAACAACTGAAGAATCCTCAAGAAAGTCCTTCACAGA
ATGAAGAAATTTTCCAAAATCCATGCAACTGTCAGAACGAATCGCTGCTATAATAAACTC
GTAGTCTTCTCCGGCTCTGATAAGTTTTGAAGCTTCGGTGTATCCGGCTACACTCACGAC
ATTGTAACCCAGAAATTCCAAAACATTTTTGAGACTTTCCCTGTCTTGAACATTTTCATC
CACAATCATAAACCGTAAACTATTATCATCTCCTACTGATTTCATGTCTCCTGCCGATGA
AAAATGGTCGTCAAAGGCCGGTAGAAAAACGGAAAATGTCGTACCTTTATTTTCTTCGGA
GCTCAAAATCACTTTTCCTCCATGGTTTAAAACAATATTTCTGGAATGAAAAAGCCCGAG
TCCGTTATTATTTTTTCTTGTTGTAAAATAAGGTTCGAAAATCTTTGTTCTTATGTCTCT
GGGAACACCAGTGCCGTTATCAGTAATATCGACACAAAGATACTTGCCTTCTTTCAAGTC
GTAATCATTTTGCTTATTCATAAAAACATTACTTATTTTTACATCAACCCTGCCTGAAGC
GTCATCTTTTATCGACTGTTTTGCATTTAGAAAAATACTGTTAAACACCTGGCTTATCTT
AACCTTATCAATATCAACATCCCACAGCTCAGAACTTTTATCGATATTAACCGTAATCCG
GGAATCAGCAAAAACTACATCAGATATATCCTTTACAATCTCATAAATGTTTGCTGTCTT
CTTGCGCAGTGTGCCGGTCTGGGTATATTTAAGAAGATTGTTCGTTGTTTTCGTAGCCTG
AAAAACAGACTGCTCAATCTTACTAATAAATTCAGCAGCCCGTTCATTGTCGCAATGCTG
TTTAGCAAGATATGTATTGGTAAGTATACCCGTCAGAATATTATTAAACTCATGTGCCAT
ACTTCCTGTAAAAACAGCTATGGACTGAAGACTTTCCAATTTGGACTTCTTCTGCTGGAA
AATAACGTTATCGGTAACATCCCTCAAAACAACAACAACACCCGTTAACCTCTCCCCGTC
CTGGCATATAGGCGTAATAACTTTTGACACAATCCTCTCAACCCCCTGCCTGTCGATAAT
TTTAAGTCCGCTGAGATTGGAGTAACTTTTACCGGAATGTAAAACATTTTTGGTGCTGAA
AATTTCGGCTTTACCCGAATTAAGCTCGTAGAACGAAAGCAAATTATCAAAATTTTTACC
GAGAACTTCATCTCCGCTCAAACCTGTTATTTTTGTAAAAGCATTATTTGTATAAACAAC
ATTGCAGTCCAAATCCACAATAACCACAGCATCTTTTATACTTTCAAGCATCGCTGATAA
TTTATTTTTCTCATAAGCAAGAGCCTGCTCAGCCTCCACCCTCTTGGTTATGTCCCGCCA
TGTGCATAGTATAAAATTCTGAGGTTCAATAAAAGCCAGAACAGTTGAAGTGTGCACCGG
CATTCCGTCATATTTCAGATGGACCCACTCAAATTTCCTGGAGCCGTTCTTTCTGTATAT
TTCATCAATAATCTCATTATAACTCTCAAAAGAATCTCTGCCGTCAGGCTGTTTATCAGG
GGAAATAAAAGCCGGATGCTTAAGTATTTCCCTTTTTGACTTATATCCTAAAAACTCCAC
TGCTGATAAGTTACAGTCGATTATGCCGTCTTTGTTAATTATCAGCATAGGCTCAGCTGA
TTTTTCAAAGAGGGATGTAAATTGTCTTTCTTTTTCTTTTGCTATTCTATTAAAAAGATG
TTTTTCACCGAGAGTGGTGTTAAAAGACTTTATCAGAGAACTCAGCTCGCTCATTCTCGT
TATATTTTCTGGAATCAGGCGGTCATCTTTTAACGACACATCAAAAGCATCGGCCACCAT
ATCGATATCTTTTCCAAGCCTTTTGGCCAAATTTCTGGTAAGCAGATAGACGACTCCGTA
AGCTATCAAAAGAGTAAAAAGGATAATCAGGCTGTTGCTGAAAGTTATATTTTTGTACTC
CTCCTGTAGCTTCTTAAATGAGGAGCTGATTTCATCCACATAAACTCCGGTGCCATAAAA
CATTCCAAGCTCATCAATTCCCTGAATATAACCTATCTTTTTAATGCTCTTATTGTCGGA
CAGAGATTTATAATACCACGTCATAAAACCGCCGCCGTTTCTGGCAACTTCCAGAGCATT
TTTTATTACCGGAGTACCTCTGCTGTTGGTATAGCCGATCATGTTTGTCTGCTCTTTATA
CCTATCAGGGGGAAGGTTAAGGCATTCCCCTGAATAATCGTATGCAAAGAAATACCCGTT
TTTACCATACCTTCGGCTGTCTATAATATTAATGATGCTCTCTTTAAGTTCTTTAATATT
ACCATATGGATAATCACCTGTTCCGATTATCCAGTTAAAAGGCTCAAAAAGCTTCACAAA
AGAAATCTTGTTATAAGAGGCTTTTGTGGAAACCGATCTGTTCTCCGGAATAAAAGTTTT
ATATCTGACGTACCCTTCGTAACTGCTTTCAACAACATTAATAAAACTTTTTACAACCGG
CTTTCCCTCAACATCTGTAATGTTAATATAAGACTTGCCTTCCTCAGAAGGGCGTACAGG
ATACATTATAACTTCACCATCAAGAGAATCTATAAAATAATACCCTCTTCCGTTAAAAAA
TCGAATGTCGCGGAGGGCTGTGATTATTAGATTTTTAATTTCATGAAGACTTTTTTCATT
TTTGTATCTGTTGAAAATCGACCATGCTATATCATATGCTTCATAAACCCTCCTTCTTAT
CTGAATTTTTACATCCTGCTTATTCTTTTCAATTTCATAATCAATGATACTGTATAACTG
CTCCACTTCACGCCGGACTTTTTCTCTGGTATTTTTAACTTCCTGCCGGTATGCCAGTTT
GGTGGAATCTTTGTAATACTGATACTGTGAAAACAGAAGGAAGGCCACGAGAATAATTAG
CTGGACAAGAAACGCCAGACCTATAATAAAAATAAACTGTTTCTTTATACTTATGTTTTT
CATAGCTTTTTGAATTTTAACTAAATTATTATCATAACTTTACACATTAGTTAAGGTTTT
TTTATAATAAATCAATTTTTTTGGCATGAATTCAACTGTTAATTCAGATTTTATTTATAA
CCGGTAGCAGCCCTGAAAATTCTTTCAATGATGCAGAAGTAAAAAATCACCCCGTTATCT
TAAAAATAATCTGAAAAACAAATATAAAAGAAACGAAAAAAAGGATAGCAGGTGCTATTG
TCTGCCAAGCCTTTTTCGGCGGAGCTGTTACAAACTTTTTCCAGTCGCCGTTGCTCACCA
ATACACCTGAAAGCTTAATAAGATTTTTCCAGAAGGGTGAAACCACAAAAACCCTCGCCG
GTATATCACCATCTTTTGTTTGGATTTTTACCAGTTTCTCTTCATAACATGTCAGCAATG
AGCCTATACCCTCATACCGCCTGAGGTCTTTCATCAAATTTTCGTCCACACTGTAGAGTT
CCCCGGATACCTCACCGCCTTTTTTAGTGTTATAGATAACTGCAGGATAACCGGAACCGG
TATGGTACATAATTCCCTTTAAGGAGCCCTCAGTTATATAATTCCCCTTACACATATATT
TTTTATACCCGTCAAAACCTTTCATTAGAGTCCCATATACAAAAACGTTATAATTTTTAG
ACACAATTCCTCCTCAAGCCGTTTTACCAGTTACAATAGATGTATTGAAAAAGTAAAGTT
CTTTTACTTTTTCAACAATATATTCTTTATAATGCTCGGGTAAAGCTTTTTCCTCATCAA
GGCCTTTTCTGATAAGCTCAAACATGTCGTTAGGATTTAACGCCGGCAGATAGGGCCGTC
TCCCCCACTGCCTGAGCTTATTTGTATAAGGAAAAATATCCGCAAACGCAAACAAATTCT
TATATGCGACCATTAACATGATTGACGGCTCATAGACATTTCGCCGAATAAAATCCCTGC
ACAGCCGCATATGACTGAACTCTACAGTATCCACCCATTTTTTGTAATTTTTGCGCTTTC
TGAGCAGAACAATATCTTTCATGTTTTCTTCCACAATCCGGCTTTCAACAATTTTACCGT
CTTTGCACAAAAACTGCCCGCTGCAAAACAGAAGAAAAAGTATCTCATCAAAAGAAGGCA
GCGGCAGTTTGTGTTTTCCGGTATTTTTCTGTACGGTTATGTGAAGACTGTGAGGCTGCA
CAGGAGTAAACTTAACGGCCTCATCGATAAGTTTACCGGCAAAATCAGGACTGTTAGTCA
GAGGCATAGACGTTTGCAGAAACTTATCCGGAACGGTAAACGTATATTCCAGAAATCCTC
CCTTTTTAATAAATTGCTTAAAAGGGGTGTCAGAATCAATATAAGCACCGAAACGCCACA
TAAAATTTGTCAAATGGTAATAATGATATTTTGAAAAATTAACCAGAGGATCCCCTTTGC
CCCTTTCAAGAAATCTGCCTGCTGCAGTACCCTTATTTGAAAACTCCATTTCAACACCTA
ATGGGGTATTGCCTTGAATAAAATGAATTCTATCAGGGTAAAGGTTTGTACATTTACAAA
ATTCATTAACCCGCGAATTAACTATGTAAATCAGTTCCCTGAGAAAAATAAACCGATCGA
ACTCAATATTAAAATATCGCCTGTTGTTATTAAAGGCTCTAAGTGCCATAAACGTTGCCG
GAGCGAATCTGGAGCAGCTGAGATCATAGAAACAACACAAACGGGAAAGATAACGCTCAA
ACTTTCTGGCAAGAAGGTTTACTGTGAATACAGCTATTAAAATTTTAAGGTATCTTCTGA
ACCATTTTTCATGCCTTATAAACCTGTTATTAAAAAAATATTCTATTTCTTTCTCTGAAT
AGTTTCTTGCTTGACGGACAAAATCTTTGCTATCCAGGAAACTATAGTATTTAGAGCCGG
CAAGAAGATAATATAACGCTGTACTATTCAACATAATATCTAATATACCATCGAAACCCT
ATTGTCAAGTCAACTATTTTTTTAGCAACCTCCCAAAAAATTCACACAGTATTAGTGTTA
AAGCGTGATATGTGATACGTAATGCATGAAGTGGAGATATTTAAAAGTATTTGAAGTAGT
TGAATAAATTGATTGGGTGGACAATTCTATCAACCGAAAAGCTGCTCTGTTAATTTCAAC
AGTGTCTCTTTCTCAGTCAGACCGTCTATGAACCCTTGCAGGAATACCATCTATTCCCAC
CTGGGCACCGACCAAAGCACCCGTAAGCATAGCTCTTGCCATATTCTGGCCTCCGCTGTT
CACAGCATGCAGCACAGCCGATTCAAAATCATCTTTAAACCGGGCAGCAAGGTAATAAAC
CGAAGGAAGTATATGATATATCGCACAGGGCATACCGTAAACGAGAGAAACTTTCCAGGC
AGGCTCAATTGAAATACCGGGATCTCCCGCTGCCCTGGCAATGAAAGATGGTGTTAAAAG
TGCATCGGGAGACGCAAAACGCCCCAAACGAGAAGGCTCGGGAACACCTTTTTTAGGAGG
CGTCAAATCATCGCCGGTAACTGCATGAAACGGTAAGGACTTGTTTTTAACTTCCTGCAT
TAATTTGCCGGAAATTTTTTCATCCAGAGGATGACCGTTTATAAGCTCCCAAAGCACGGC
ATTGAAGGCGACCGTCATTGAAACAACGAGCTCATCACTTTGAGTCAAAATAGTATTTGA
GTAAACGTTTTTGCAGGCTTCCTTTAGATTACCTGTATAATAAGCCGTTATACCCAGTGT
CCTCTCGATAGCTTCCGTTGTATCAGCATGACCTTCAAATTCGCCCCATTGCAGATTATT
AACAACACGATTGCGGTAAGCATCCCTTATGGACTGACTGGTATAGTTTCCGGGCCCGCT
GACCGGTGTTCCGTCCAACTGAGGAAAGAGGTCATTATCTATCCTTCTGCAAAAATCTTT
CTCTTCATAACCATTATTTCCCTTTATGCTTTCAAGCAGCATCTTCAGAATATAGCCTGA
CTGTGACAAGTCACCGGCCTTAAGCCCTTCATGGTACCTTCCCTTTTTCGGGGCAGTATA
ATCATCAACCCATTCTCCGTAATTTTCACGAAACTTCTCAAGGTCATAGTACCAGTGGGG
ACCTAAAGCAAGAGCATCACCTATAAATGCCCCCATTACAGCTCCCTTGGCTCTCTCCTT
TGTTTTTTCGGACATATTAACTCCTTTTTTGCTAATAATAGCCCTGTGCTTTAATAATTC
AAGGCAAATGCAGCTAAGAACTACTCAGCTTAGAAGAATAATACGCTCTGTCCTCAGAAA
CCATGAACCTTCCAATGTACTTGAAATTTAAAACTATTTAAATTATGCTCTCTCCAAAGC
AAATACTTGTTTAAACAGGAGCGTTAAATGAAAGTCTCATGCAGAAAAAAGATAGCACTT
AATTCCAAAAAGGAAGCCATTGTTATTCCCGTTTACAAGAATATGAGATCTATAAAGCAG
CTGACAGGCAAGCGAATAGATGACGAAATTCACCGTATTATCTCATCGGATTATTTTAAC
TACAAAGAAAAAGAAATAAAAAGTTTTTATATGGAAATAAATAAAAAGCTGAAAAAGATA
TATCTTGTCAATGTCCCCAAAGAGCTTGAAGAATATCGTTATTACATGGAGCTGGGAAGC
AAATTCGCAAAAATCTGCAGACAGGATATGATCTATTCTTTTTCCATACTTTCTTTTGAA
GATATAGCAGGCGAGAAAAAAGATTTCGATCATATAAAAAGTTTTATCGAAGGTATTTAT
TTCGGGCTTTACGATTTCAGCTATTATAAATCAAAGAAAGAGAATCATGAATTAGAGGAA
ATTGAGGTAATTACTTCATCCACAAAACTGAAAAAATACATGGACACTTATTCTGAGGAA
ATCAAGACTCTCTTCGGATATGTGTACAAGGCTAAAGATCTGATAAATTATCCCGCAGGA
GATATAGTACCTGATACCTTCTGCCGATATTTGAAAAAAAATCTGCCGGAAAGCGTAAAA
CTGACGGAATATGACCATAACGAGCTCAAATCAAAGAACTTTAATCTCATATATACAGTT
GGCAAAGGGAGTGAGAACAAACCGAAGCTTGCAGTACTGGAATACCGGGGGAATTCCGAA
AGTGATAAATCTATCGCATTAGTCGGCAAAGGGGTTACTTTTGACACCGGGGGAACAAAC
CTTAAACCCACAGGAAGCATTGAAACGATGAAAACGGATATGGCAGGGGCAGCCACTGTT
TATGCAGTAGTTTCAGCCCTGGCCGAAAGCGGAGCAAAGGTAAATGTATATGCCTATCTT
CCCCTTGCGGAAAACACCATCGGCGGGGCCGCATATAAACCCGGAGACATTATCAAATCA
TACAGCGGAAAAACTGTGGAAATTTTAAACACTGATGCCGAAGGGCGCCTCATTATGGCA
GATGCCTTAAGTTTTGCCATAGAAAAAGATCCGGAAATTGTTATCGATATAGCCACCTTG
ACCGGAGCCTGTGTAATAGCACTCGGAAGCCATTGCGCCGGCTTAATATCCAACAGAAAA
TTTCTGGCCAAAAACATATCCGACATCTCTTACGATATTTCCGAGGATATTTGGGAGCTT
CCTTTATATGAAGGCTACACAGACCGTATAAAAGGAAAGATAGCGGATCTCCAGAACATC
AGCACAAAAAAGAGAGAAGCCGGAACAACCATTGCCGGGCTCTTCCTCAGAGAATTTATC
AACAATTATCCCTGGATTCACCTGGATATTGCAGGGACAGCTTTTCTTGAGGATGAGCAT
CCAATATTCGGGAGCAATGCCAGCGGATTCGGGGTGAGGCTGCTGTATCATTTCATAAAA
AAATACTATACTTCCGGATAATTATATTTGTGAGATTAGAAGATTCTTCAACAAGCTGTC
TTTAGTTGCCCACAGTTTGCTATTGATTTTATCAATATTATGTTCTAATTTGCTTTTTAG
AGTATTTGTACACTGACAATCGTATTCAATACGCCTTTTTCTGTATAACAAACAGAACTT
GGGAAATCCGTATTTATAAAATTTTTTCATCCGGAGGCTTAAATGGATTTTAAACAGGTG
GAAGCATTTGTTTTCGTGGCAAAATACAAATCTTTTTCCAGAGCTGCGGAAAAGCTGCTG
CTCAGTCAACCTACCGTATCAACACATATAAATACACTGGAGGACAACTTAGGAGTTAAG
CTTTTTGACAGACTTTCCAAAGAAGTTGTCCTGACCGAAGCAGGCCAGTTGTTTTACCCG
TATGCGGTGGATATGATGGATTTGAGAGAGCGATCCCACGAATCCATCAAAGAATTTTTA
AACGAAATAAGCGGAAATCTCAGAATCGGAACCAGCACGATAATTGCCGAATATATCCTG
CCCGAAGTAATTAAAAACTTTAAAGAATCATACGCCAAAACATATTTTAACTTCACTGTT
AACAACTCTCAGACAATAATTCAGAGAATAGCGGACGGAATTCTCGATTTAGCTATCGTA
ACGAGGAAAATACCAAAGAAAGACTTGGAATACAAACTTTTTATGAAAGACAGAATCGTT
CTTGCCGTTTACCCGGGTCACCCCCTTTACAAACGGGATAATGTCTTTGTGGAAGAAATA
CTGAAAGAAGAGTTTATTATCCGTGAAATAGGCTCCGGAACAAGAGCAGCTGTTGAGCAT
TCGCTCAAACAGAAAGGTTACGACTTTGACAGCCTTAACTCATCTGCAACTTTCGCCACA
ACGCACGCTGTTATTCAGGCTGTTAAAAGCGGACTAGGTATTGCATTTGCAAGCGAGACA
GCACTGGATAACAAAAGCTGTGCAAGCGAAGTAAAAAGTGTTCCCATAACAGACCTAGTA
GTGGAAAAAGATATTTATATCGTATACAATAAAAGAAAAAGTACAAAAAAACTTCTCAAG
CAATTTCTGGGCACACTCATGGCATACGAAAAGTAAATGGAGCATCATTTAGAAACCGAT
ATAGAAACAATTATCACAAAAGGTCTTGGTAATTATAATATCGTGGATGTAAGATCGGAA
TCTGAATTTATCCACGACCATATCCCCGGCTCTGTCAATATTCCTCTGTTAAACGATGAA
GAAAGAAAAATAGTCGGCACTCTTTATAAGCAAAAGGGACCGAAAACGGCCAGATTAAAG
GGTGTCGAAATAATTTCCCCCAAACTACCCGATTTTATAAAAGCTTTCTCATCACAAAAT
ACAAAAAGAAATACTGTTGTTTACTGCTGGAGAGGGGGATTAAGGAGCGAAGCATCAGTA
AATTTTCTTAAACTTGCAGGAATAGACAGGATTTTTAAGCTGCGGGGAGGTTACAAACAG
TTTAGAAAACATATAAACGAATTTTTTGGCGATTTTCCGGAGAGACTGAATATTATAACA
CTATACGGCCCCACGGGTTGCGCAAAAACGGAAATTATTGAAAAACTTTCCTCCAAAATA
CCCGTAATAAATCTTGAAAAGCATGCCTGTCATAAAGGATCCACATTCGGTGAAATAGGT
GAGCGATTCTATCCTGATGTTACTCAGAAAAACTTTGAAACCAGTCTTTGGTATACATTG
TACAAAAATAATTTCAAAGGCCCTTTCATCACAGAAGGTGAAAGCAAGAGGATAGGCAAG
GTCAGTATACCGGAGCAATTATATTCACGTATCAGAAACGGGGTTTCTGTTCTAATGAAA
GCTCCGCTGGAATTCCGAATTGAATACACGATAAAAACGTATAATCCTGATAATTACATA
GATGAGATAAAAAACTCTCTGAGGAGAATCAAAAGGTTTCTGGGAGGAGCAAAAACCGCG
CATTTGGAACAATTACTGGACAAAGAGGATTTTCATACCTTTACAGAAATACTGTTGAAA
GATTATTATGATCCGCTCTATAACAAATCCATCCCTGCTTGCCCTGATCATGAAATATGC
TATAATTCGCTTGATGAAGCCGTTGAAAAGGTGAGGACAGTCTATGAAAAAATTACTTCT
GTTTAGCTTAACAACATTTATTCTAATCTCATGCGGCACAAAAGTCCAGCAAGTCCCTCC
GTCTGCTGACTACGAGGATGTGACATACGGCAGACCATATATTATACACGGAATAAAATA
CTACCCGATGTCATATGTATCCGATTTTGAACAGGTGGGTTACGCCTCCTGGTACGGAAC
TGAAGAGCACGGAACCCCTACAGCCAACGGCGAGATTTATGACATGTACGCAAATACTGC
CGCTCACAAAACACTTCCTTTGGGCAGCATGGTTCATGTTAAGAATCTTGAAAACGGCAG
AACAACAGTTGTAAGAATTAACGACAGAGGCCCGTTTATCAAAGGGCGAATTATAGATTT
GTCTTATACCGGAGCAAAAAAAATAGGCATTGTGGACAAAGGTGTGGCTAAAGTGAAAAT
AACGCTTCTTTCAGAAGCAAGGGACAGGCTCGTGGTGGACGGTCATGATGTAGACCTTGA
TAAACGAAAATTTGCCGTACAAATCGGCTCTTTTACAGTTTATGCGAATGCAGAAAGACT
TGTTGAAAAACATAGCAATGCAGCCATCACCAAATTCAGGAAGAACGGAAATATTTTTTA
TCGTGTCCGTATCAGAAATTTCGACAACCGGGGTGAAGCGGAAAATTTTATCGATGAATA
CAGCCGACAGTATCCCGGCGCGTTTATTGTTGCAGAGGACTAACCCAAACTGCTGCTTTA
ATATTGAGATTTTTTTACAAACCTAAGAACCCTTTCACAGATATTAAGAGGAATACTGCA
TTTTTCCGCTATTTCCTCAGCTGTTAGTTCGAAATTTGAATAGATATCCGGGAATTCTGT
CAGAAGAATTTTCAGCCTTTTCTCCCCCAAACCATCTATCTGAAGAAGGGGAGATTTTTT
ATAATTTTTCAGAGCTTTTTGCCTCAATGCTGTAATTACAAACCGGTGTGCTTCGTCCCG
CATTTTTGCAGCCAGGAGCAATGCTTTGTCGTTTCTTTTCAGGCGTATTGAATTTTTTCT
CCCTGGAAAATGAATCTCCTCAATCGATTCTGCAGAATCAAATTTTTCACCTGACCTGCT
TCTTCCCTTGGAAATGGAACATACATTAGCATTCATACCGGTTTCTCCAAAAGCTTTCAC
CGCAGCGTTCAGTTGTGCAATCCCGCCGTCAATAATGTAAATATCACTGCCTTCCTCGCT
GCCCTGTGCTATGTTTTCAGCTTTCCTTTTGACAAGCTGATATACAGCTTCCACGTCATT
ATTTGACAGATTTTTCAGATTATATTTGCGGTAGTTATTTTTCACAAAACCCCTGCTTTT
ATCCCAAAAGACTGAGGCACCCACGGTCATTTCTCCGGAAAGATGAGATATATCCACACA
CTGTATTGTTTTTATATCATTATCAAGATGCAGTACTTTCTTAAACCTTTCAGTCATTTG
ATGAACGGTATCTTTATTTTCGATGTATTTTTCAACAAAATTAATACCGTTGTTTTGGGC
AACGGGCACAAGATTACCCAACCCTCTCTGCCTTATAACGATATCTTTACCGGAAAGTTT
ATTGAGAGCACTGCTGAGAACTCTGCTGTCATTTCCTGCAGGCTGCGGGTAAACAAACAA
CTCTTCAGGGAACTGCCTGAGTGTACTGTAAAACTGCATTACATAGGAAACGTCATCCCC
AAGGTATTCTCGGTCTTCAATAATTTTAGTATTCAATCCTATCAGCTTGCCGCTTCTTAC
AAAACACTGAGTTACATAATCAATTTCCTTGTGCCTTCCGAAAACAAAGCAGTCAATATG
CTTGTCGTTTTCCATCACAATTTTTTGGTTTGTAAACAACTTTCCCAGAGACTGCATCCT
GTTCCTGACTTCTGCAGCCTCTTCAAACATCAGTTTTTCAGCATAACTTTCCATCTCATT
TTTTAACGTACTTTGAAGTTTTTCCATGTTACCTTTGAAAAAATCTCTTATTTCAGAGAC
AATTTTATTATATTCCGTTTTGGATATCAATCCCTCACAAGGGCCTTTGCAGCGTTTGAT
CTGATAATTGATGCACGTTTTCCCCTGCCTGAATCGAGTGTCTGTACATGAGCGCAGCGG
AAAAACTTTCAAGAGGCTTTTGAGTATCCCTCTTAGATTCTGAGCCTGAACAAAGGGGCC
GAAGTAATCTGCTTTCTCTTCGGAGGTGCTTCTTGTAAACATAACACGTGGAAAATCTTC
TCTGGTAACTTTGATGTACGGATACCCTTTGGAATCCTTCAGGAGAATATTGTATCTCGG
CTTTTCCGTTTTAATCATATTGGCTTCAAGCAGCAAAGCTTCAACTTCATTGTTGGTAAT
AATATAATCCAGAGATGACGCTCTTTTAAGCATTCTTTCTGTTTTTACAGGTTTAGGTGA
GCTGTCAAAATACGAAGCCAGACGCCTCCTCAGAGAAAGAGCTTTCCCCACATAAATGAT
CTGCTCCTTTCGGTCTTTAAAAAGATAAACACCCGGCTTATCCGGAATCGCATTCATATC
CGGTCTATTCAATTCCACCTCCGATTTCGTTATTATATATTACAGGCAAATTATTTCAAA
TCCTAATACTTGGAGTTAAGTAGTAAGTAGTGAAGTGGTGAAATTGGTAAATAGTTAGAA
ATATTTGCCCCGCCCGTTGTATGGCAAGAATAGGGGCTGTAGAGGTAGTGAGCGTAAGCA
CGCTTACATATTTGTTTATTATATCGATTTCATATTGTAGAGAATTGTCACTTTTGCCCT
GTTATGATTTGCATGCTTTTGGTTTTTTAACATTCGTGGGACTTAACCCTTAACCCTTAG
TACTTAATACTTAATACTATTTCATGAATAACGTCCCGCTGTCAGGATAGCTTAAAGTTG
GAGCTTAAGCTACCTGACATTATAAAATTTATGTTAAGTTTCACAAAACTTTTTTGATAG
CTGCTGAAAATTGCTATAAATTCTGTCCATATTTTGTGCTGCATAAATATTGCTTCTTCG
ATTAACACTATCGGCTAAAATCTCATTACAAAGCTGTGTTTTTGGAATGTTTAAAATCGA
AGTTATTTACAAATAATTTATAAGACTGCAAACAAAACAAAAAACCTTTTTACTCTTATT
GACATTTTTATTTATTTAACATAATATTAAATACTAATATTCAAAAGGAGGAAATATGAG
AAAATTAGTATTACTGTCACTTGTGTTATGTTTCTCCCTGGTATTCAGTCTGCCTGTATT
TTCAAAGACGTTCGTAACCATCGGAACAGGCGGCGTTACCGGCGTTTACTATCCCACAGG
CGGTGCCATTTCCAAAATGGTTAACAGTAAAGCCGATGAATATGGCATTAAAGCCACAGT
CGAATCAACGGGCGGCTCCGTTTATAACATCAATGCCGTGCTTGCCGGTAACCTGGCATT
TGGTATTTGTCAGTCAGACAGACAGTACCAAGCGGTACACGGACTGGCTGAGTGGAAGAA
AAGAGGGCCTCAGGAAGATCTCAGATCAGTATTCTCTATTCACCCTGAATCGGTAACCCT
CGTTGCTTCTGTAGCAAGCGGAATCAAATCTCCCGAAGATCTTAAGGGTAAAAGGGTTAA
CCTTGGAAACCCCGGTTCCGGCCAGCTTCAGAACTCCAAAGATGTTTTGTCAGCTTTCGG
CATGACTCCTGAAGATGTTCAGGCAGCTTATGTCAAGGCAGTTGAAGCACCCGGTCTTCT
GCAGGATGAAAGACTTGACGCTTTCTTCTACACAGTGGGACACCCGGCAGGAAACATCAA
AGAAGCCACATCAGGCAGAATAAAAGTCAGAATTGTTCCTGTGGATGGTGAGCCTATCGA
AAAACTTATTGAGAAGAAACCTTATTATGCAATAGGTAAAATCGATATGGCCAATTACCC
CATGGCAGCAAATGCAGATGCCGGAATGGTTCCTTCTCTCGGCGTAAAGGCAACATTCGT
CACACGTGCAAGCCTGGATGAAGACATCGTTTACGCTATTACAAAAGAGGTTTTTGAAAA
CTTTGAGCAGTTTAAAAGCTTGCACCCGGCATACTCAGTCCTGAGTAAAAAAGATATGCT
TATGGGCCTTTCCGCTCCACTTCATAAAGGAGCTGTAAAGTATTACAAGGAAGCAGGGCT
GCTGGAATACGTAAACCCTGATCTTTATTAAAAGGATTTACTAATCTGAAATTTGGTTTA
TAATTAAGCTCCTCTTTTACAAGGGGAGCTTTTTAACTTAATGCAATAGCAAAACTCTGT
TCAAGGGGAATATCTATGGCTAAAAACAAACACAAATCAGCTGAAGACTATCTCAAGGAA
GAATCCGGGGAATTCAGAGAACTAAAAAAATTTGAAAAAATATTAATAAATGTTGTGGCA
CTTGCATGGACAATATTCCAGCTTCTTTTACCAAGTTTTCTTATGATTAACAGCACATGG
GTCAGATGCATACACCTGGCTTTTGCCCTGACTTTGGCTTATCTTATGCTTCCGATGTTC
AAATATCCGAAAAACAAATTTACCAAATTTTTATCTCCTCTTAATAAAATAGGTTATCTT
GACTATGTTTTTGCAATTATTGCCCCTGTTGTGGCAACTTATTTGATATGGGAATGGCAG
GACTTATTGTTTCGTGCCGGGCTTCCCAATCTGCAGGATGTAATATTCGGTCTTGCTCTT
GTCATTCTTCTGTTGGAGGCAACACGAAGATCAATAGGCACACCCCTTTCGGTAATTGCT
CTTTTATTCTCACTGTATGGTTTTTTTGCAGAAAGCATGCCCGGAGTATTTGCTTTCAAA
AATGTAACCATTGAAAAATATGTAAGCCAGATATCCCTTTCAACTGAGGGAATTTTAGGC
ATCCCCATAGGGGTATCGGCCACCATTGTTTTTCTCTTTGTTCTTATGGGAGCAATGCTG
GACAGAGCAGGAGCAGGACAGTATTTTATAGACCTGGCGGTATCGCTTTTGGGAAGATTC
AGAGGGGGACCTGCAAAAGCTTCCGTTGTGGCAAGCGGGCTGAGCGGAATGGTTTCCGGT
TCCAGTATTGCCAACGTTGTAACCACCGGTACATTCACAATACCTTTGATGAAAAAAGTC
GGCTACCTGCCTCGAAAAGCGGCCGCTGTTGAAGTTGCTGCCAGCACAAACGGTCAGCTT
ATGCCGCCCATCATGGGAGCTGCGGCTTTTATTATCGCCGAATACTGCAATGTTTCCTAT
ATCGAGGTCATCAAAGCGGCTGCTGTGCCGGCTTTTGCTTCATACGCCGCCCTTTTTTAC
ATAACGCATCTTGAAGCATGCAAACTGGGTATCAGAGGAATGACAAAGGAAGAACTGCCG
GAGTTTAAAAAAACCTTTCTTTCCGGGCTGCATTATCTTATACCTATCATCTGGCTAATC
TATGAATTGGTGGTTATCAGACATTCCCCGCAGCTGGCTGCCTATAATACAGTTTTGCTG
CTTATCGTTATAATCTTTTATCAGGAAATCAAAAAAGCTTTTACTGAAAAAACAGGTTTT
GTCAACGGTATCAAGAACAGTATATATCTTGTGGGAAGCGGTTTTATAACCGGTGCCAAA
AATATGGTGGGCGTTGCTCTTGCAACAGCGTCAGCAGGTATTGTAGTAGGCATTGTTTCC
CTCGGGCTCGGCGGAATGATAACACAAATCGTCGATGTACTTGCACAGGGAAATATATAT
CTGCTGCTTTTAATTACCGCGGTGGCCAGTCTGCTCCTGGGTATGGGTCTTCCCACCACA
GCAAACTACATCGTCATGGCATCTCTTACGGCGCCTATTATCGTACAGGTGGGAGCTGAC
TACGGATTTGTAGTTCCGTTGCTTGCTGCTCATCTTTTCGTATTTTTCTTCGGGATTCTT
GCAGACGACACGCCTCCGGTGGGGCTGGCGGCTTACGCTGCCTCTGCCATTGCAGATTCA
CCCCCCATATCTACAGGGGTGCAGGGATTTTTATATGATATAAGAACGGCAATAATACCT
TTTATGTTTATCTTTAACCATGACCTTATACTGGATGGGATAAATACATGGACATTCGGT
CTGTTCATTTTTGCAATGACATTAATGGCTTCTTTGATTTTCTCAAGTGCCGTACAGGGA
TGGTTTCTGACAAAAAACAAACTCTTTGAACTGCCTATACTTCTTGCATCCAGTTTGCTG
TTTTACAGACCGGGCATTGTCACAGATATTTTCAATTTAAATGATGACTGGAAATATTAC
TTTTACGGTCTAGCGTTTGCCATTCTCTTAATAGTTGTTGCTACACAGAAATTCAGGATA
AGCAGGGGTGCTCCGACTTAAAAGAGTGAGATAGGGTATTAGTATTAAGTGTTAAGTATT
AAGTGATAAGTCCTACGAATGTTAAAAAACCAAAAGGATGCAAATCATAACAGGAGAGCT
TTGAATAAGTACCCCACCCAACCTCCCCTCCTATCAAAGAGTTAGGAGGGGATTAAGGGG
TGGTAAAATTTATAAGAATGTATTATTCAAATGTCTTACAATATGAAATCGATATAATAA
ACAAATACGTAAATGTGCTTAGCAGAGTAACGTTACTTATCTCTTTACTGAGCAGGATTT
TTTGTAACATGGACGCTGATAGGGGATTTTTTAAGCACTTTCTCAGCGGTACTCCCCATC
ACAAATTTTTTCAGCCCGCTTTTGCCGTGGGAACCTATAACAACAAGATCGTAATCCCCC
TTGTCTATCTCAAGCAGACACTCTTCGGACGGAACACCGCGCCGTAATATTTTTTTATAA
TCCACACCGGTAATCTCAGGGATTCTGTCATCCATCTTCTCATAAAGTTCAGCGGTTTCC
TTATCAATCATTTCCTTAATTGTGTTGTAAATCCGGCTTGAGATGTACGTATTAAGCTTG
CTCTCATCATGGATAACATGCAAAATAAAAAGCTTTGCCCCGAGTTTCTTTGCCATAACC
CCGGCAGTTTTTACAGCATTGTCTGAGTCAGCTGAAAAATCGGTCATCACAAGTATGTTT
TTGTATATACTCATATTACACCTCTGTTTTTTTAATTATAGCACATAGGCATAAAATATT
TAAACGTAAAAATGCAAATCCCTTATTTTGCTTATATGTCTGTAAAAGTATTCCAGCTCG
TCCGAATTCTCAATTACCGTGGTAAGCCTGAAGCTGATATAGTTATCACTTTTGCTGAGT
GATTCGGTTTGCTCCCATTCCCTGTCCTCAGTCTTTAAATTCTGAACATCTTTTTTAAAT
GTTCCTGAATTTTTTCCAATAATTTTAAAGGTGTAAATAGATGGAAACTCCATCAATTCG
TCAAACCTGTTAGCCAACACTTCCTCCTTTATCTTTTTTCCCGGCAGTAAGTGTCATATT
ATCGTAACCTGTTATCACCACTTCCTCATTTTCTTCAAGCTCCTCATCGGATAAGAAATT
CCAAATTTCACCGTTCACGAAGACTTTTCCACTGCCGTTTCCAAAGGCCATTACACGACC
TTTCATCCCTATTAGATTGTCCATCCCGGCTGCTGGTTTCCTTTTAAAATCCTTTAAAAT
CAGTCTTCCGATAACAGCCGCCACCGCCACGATACCAAGCACAAGTGATAAAATCAACCA
CACCGACACATGTATTCCCATATTCCCCTGCCTGTCAAACATTAAATATAAACCAAAGAC
CATACTTACAATGGAAGCCAATGTTAAAAGCCCGAAACTGGGTATAAACATTTCTGCTAT
CAAAAGGCCGAAACCTGTAATTACCAATAGTAAACTCAAAAAATTTATCGGTATAATATT
GATGCCGAAGAGAAACAGTATTATCGCCACTGCCCCTACTCCTGCAAAAATAAATGTCCC
GGGCAGATTGAATTCCAAAATTATAGCGAAAACTCCTATCATTAACAGCAAAACAAGCAC
ATTCGGATTACTCAGAAAAAAAGCTGTTTTCTGGAGAGTGGTTGGCTTCAGCTGCTTAAC
CTTTACATTTTCGGAGATATTTAGCTTATCTGCCGCTTTTTTCAAAAGTAATTCTTCGGA
ATTAACAACGCTGTCAACAATATTTTTTTCCAAAGCCTGAGAAGCTGTGAGACTCAGCGA
TTCCGTCACCATTTTTGCAGCCACTTCAGCATTACGGTTTCGTTTTTCGGCTATGGACTT
TATAAAAGCCACTGTGTCATTGACAATTTTCTCAGCCATGTCCCCTTTGATATCTTCACC
TGTAAAGCTCACCGGATGAGCCGCACCTATATTGCTTCCTTCAGACATTGCCGAATAGTG
TGAGGCCAGCACTATAAAGCTGCCGGCAGAACCTGCCCTTGCTCCCTGAGGAGACACATA
TGTTATCACCGGAGTCTCGGATTCAAGAATTGTTTGGACTATATTCCTCGTGGCTCCCAG
AAGCCCGCCGGGAGTGTCCAGCTTAATAATAAGCACTCCATTATTCTTTTCAGCATTATT
AAGCGCCAGCGAAATATATTTGTGCGTATATCCCGTAATAACACCGTCTATTTTAATAGT
AAAAGCTTTCTCAAAGGTTTCAGCATAAGAAATAGCTGAGGAAAAAACAAAAAGGGATAG
TAAAAGTAAGATTAATTTTCTCATAAATTTATAACTTCTTCATTTTGAAAAAGAATACAC
TGCCGGGATTCGCAAACTTCCTGTAATATTTCGTTGGGTAATAATCAACCAGCTCATTAA
CATAAACACTTTTGAACGCTGAAGTTAAATCATCCACAGGAATAAGATTTGTCATAATTT
CCTTTGCATAATTTTCATGGTCGGTAACCATATACAGGGTGCCGCGATTTTTAAGCTTCC
TGGCTAAAAGTTTTAAAAAAGGGGTTTTCAGGAGTCTTCTTTTATGATGTTTCTTTTTGG
GCCACGGGTCTGGAAAATTTATATAAAAGTTGCTTACACTTTTCTCCGGCAGCAGGCTCA
CAAAAAAACTCCCGTCATAATGAATGAGCTTCACATTTTCCAGACGCTTTCTCTGAATAC
GTGAAACTGCTTTTTTAAAAACCCTCTTCACGACTTCAAAACCTAAAAAATTCTCATCAG
GATAATTTTCAGCCAAGTGTGCAAGGAACTCGCCGTTGCCGATACCAATCTCAACATTCA
GTCTATTGTTATCCTTAAAAAAATCATTAAGACTAATCGTCTCGTAATCGGTAAAAGGGA
GCAGCTGATCCTTGATGCTATCAGAATAAATATACAAATTATCTTCAAAATTCAGTTCAA
GTTTTTGAAGTCGACGTTCACTCAATTCAGATTGCATAATGTGATATTATTACTTTTTTT
CTATTTTTTTCAACTCTTTCAACACTTCATTCACATCAAGGCCGTGCATAGTGCACCCCT
TTTCAAGGGTTTCATTCTGAACGCCCAGACAGCTTACGCACCCCATGTTAAATTTTTCGA
AAACCTCCACACTTCCCGGATTCTCCTTTAAAATATCCGCTATCAACTGATCTTTTGTAA
TGCTCATATACGCCCCCGCTAAAAAAAACTTGATTAATTTATATTTTTTATGTTAGCATC
TCAGGCTCTTAAATGCAATATATAAGGATCAGGAGGTACCATAAAATGGCAAAAAGATGC
GATATCTGCGGGAAAGGCCCGATGTTCGGCAGTACAATCAGTCACGCTCACAATGTAAGC
AAAAGGGTTTTTTATCCTAATGTACATAAGATGAAAGTTCTGGATGAGAACGGCAAAATC
ACCAGAAAAAAAGTTTGTACAAAATGTCTGAAATCCGGGAAAGTTCGTAAAGCTTAAGCC
CTGTTTAAGGGTTTAAGCTTTTTCTCAGTTATCTTGTTACTACGCTGTACACACCCTTAA
TGGATTTAATTTTATCCTTCACTTTCTGCAGCTGATCTTTACTTGAAACCTCTATATGAT
AGCTCTGTTTTGCTTTTGTATCACCGCTGGATTTTGCTGACATCTCCACAATATTCACAC
CAAGGTTATTCATAATGGTGGTAAGCTCATTAATCATACCGGGTCTGTCCTCAGTGACCG
TATAAAGTCTGACGACCATCTTATATTTCTGGGAACTGTCCCAGACAACATCGATAACCC
TGTCATCATCCAAAGCCATATTTTCGAGATTTTTACAATCGGCTTTATGCACAATTACTC
CCCTGCCGCGGCTCACATACCCTTTCACATCATCTCCGGGCAAAGGATTACAGCATTTTG
CAACCTTAACCATAACATTGTCCACGCCCTCTATCTTAAAAGGTTCGCCTTTTTTAGGCG
AAGGCTTCGAGACAACATCTTCTTCCTTTTCATCAGCCGCCACAAACAGATGAAGTACCT
GTTTGGCTGAAAGGCGCCCGAACCCGATATTTTTATAAATATCTTCTTCATCAGTGAGAT
TAAATTTATTCAGTATTTTTTCAAGATCCTTCGAATTTGACACAATATCTTTCAGCTTCA
GGTCATTATTTTTAAACTCTTTCTCCAGAAGGTCATGCCCGATCTGTATTGCACGATCCT
GTTCTTTTTTCCTCAAAAAACTGCGAATCCGGGTCTTTGCTCTGTTTGTTTTCACAAAAT
TAAGCCAGTCCCTCCGGGGCTCCTGATTGGATGAAGTGAGAACTTCAACCTTCTCCCCGC
TCCTAAGCTTATAGCGCAGGGGCACCATTCTTCCGTTCACCTTGGCTCCAACGCACGTAT
TGCCAATTTCCGAATGTATATTGTAGGCAAAGTCAATCGGTGTTGAACCTCTGGGCAGTT
CAACAACATCACCGGCCGGAGTGAACAGATATATCTGAGCAGGAAGAATATCCTCTTTCA
ACGCATCCACAAGATCCTGGGGTCTTTTCAGCTCTTTTTGATCCAGCAGCTGTCTGAGCC
AAATGAAAGACTTGTCTTCCTTGGGATCGAAAGGCTTGCCTTCCTTATACTTCCAGTGGG
CAGCAATCCCCTCTTCGGCAATTCTGTTCATCCTGTGGGTACGTATCTGGAATTCAACCG
TCATCCCTTTCGGCCCTATTACCGTAGTATGAAGCGACTGATACATGTTGGATTTTGGCA
TTGCTATATAGTCCTTAAACCTTCCCTGTATTGGCTTCCAAAGTGAATGTATCAGACCGA
GAACAGCATAGCATTCAGGAACAGAGTTCACCAGAATACGCAATGCAAGAAGATCATAAA
TTTCATTAAAGGATGACTTCTTTTTCACCATCTTATTGTAAATACTGTAGAAATGTTTCG
GTCTGCCAAAAATTTCCGCATCTATCTTTTCTTCTTTCATGTGGGATTTAAGAATTGAGA
CTATCTCGTTAAGATAACTCTCCCGCTCGCTTCTTTTTAATTTAACCTTATTGTATATGT
CGTAATACATTTCAGGGTTCAACACCCTGAAGCACATATCTTCCATTTCCCATTTAATCC
AGGCAATACCCAGCCTGTGGGCAAGAGGGGCATAAATTTCAAGCGTTTCTTTTGCCACCC
TCTTTCGCTTTTCCTCATCCAGATGGTCAATTGTCCGCATATTATGCAGCCTGTCGGCAA
GCTTAATAACAATAACCCTTACATCTTTGGACATTGAAATAAGCATCTTTCGAAAATTTT
CAGCCTGTTTTTCTTCAGAAGATTTGAATTTAATCTTTCCTATCTTGGAGACACCATCCA
CAATAAAAGCAATATCCTCGCCAAACATTTCAGAAAGTTCTTCATAAGTGGCGTCGGTAT
CCTCCAGGGTGTCATGCAGAATTCCGCCTATTACTGTATCCAAATCCATATTCATTTCCG
CCAGGATATAGGCTACATTAAGGGGGTGTGAGAGATAAGGTTCGCCGCTTTTACGCTGCT
GTCCGCGATGTTTCTGTGCAGCATATACATAAGCTTTATGCAGCTTTTCAAGATCGCTGA
TACCGTTTTTCTTTAAAATATCCTGAATATCCATCAGGCGGACAAGCTTCTGACTGCTCA
TTCACTCCTCTTGATATCTTTAATTTTCAACTGCACACTATTTTCACCCGCCCAAAAATT
AAATTCCGGAACAAATAAAATGTCAAAAGTATCGCAGTCACTCAGATATTCCTGATAATC
TCTAAAATTATAACCTATAATCTCAAAAAACCTGCCGTTTTTTTCTATAAAACCTTTCAG
GTGTTTCCTTTCCCTGCCGATAAAAGAAAAGGGTTGGTACTTCTTTACTTTAGTCATACA
GAAAACGGGCTCCGGGTTTCCGGGACCGAATGGTCTCATTTTATGCAGCATTTTAACCAG
GTTTACGTTAATTTCATCAGCATCCACATGTGTATCTATTTTTAATTCAGGTATAAAATC
ATTATCATCGAGTTCAGAAATAATTATTTTGTGAAATTCCTTTTGCAGTTTTTTTATGTT
AAAAGACTCCACTTTGATTCCGGCTGCATATTTATGCCCTCCGAAAGTCATCAGCAAATC
GGACATACTTTTCAAACCGTCGTACAGGTTGAATGCGGGAATACTTCTTGCAGAGCCCTT
GCCGACACCGTTTTCAATTGTTACGATTATTGTGGGCCGGAAATACTTTTCCATAACCCT
TGAAGCTATTGTACTGATAACCCCCGGATGCCACTCCTCTGAATACAGAACAAGACCTTT
GTATTTTTTATGCAGGGAAAAACGTTCTACTTTTTCATAGGATTGGCGCAAAATTTTCCG
CTCAATTCCCTGCCTGTATTTATTTTCCATCTCAAGCTCTTCAGCAAGCCATCTGGCATT
GTCTCTGTTTGTCTCTATGAGAAGCTTAACACCCCTGTCGCAGCTTCCCAGCCTTCCGAC
GGCATTGATCCTTGGTGCAAGAACATATCCCACATGAACAGCATTAATTTTTGAGCCTGT
AAGTCCTGTAACCTTTTTCAGCTCTTCAAGGCCTACTCTGCATCCGGGAAGCGCCAAAAT
TTTCAAACCGTGCTTCACAAAAATTCTATTTTCACCGATCAAAGGCACTACATCGGCAAT
CGTTCCCAGCGCCACAATATCAAGGTATTCGCGCAAATTGGGCAGCACTTTCTCAGGACG
GTGCTTTTGGAGATAAAACTTGAGAGCCATAATCAGCTTGTAGGCAACACCTACACCGGC
CAAATCTTTAAAAGGATAAGAATCACCCGACTGATAAGGGTCGATAATAGCATACGCATC
TTCAGGAAGCTTTTCGGCCGGCTGATGATGATCGGTAACTATAACATCAATACCTTTGGA
TTTGGCATATGCAATCTCATCAACAGATGTAATACCGCAGTCCACTGTAATGATCAGGGA
ACATCCCGATTCTTTTATACTGTCAATTGCTTTACAATTGAGGCTGTACCCCTCATGGAG
CCGGTTCGGCACATAATATTCCGATTTAATCCCGATATCATTAAAAAAAAGATATACCAA
AGCTGTTGAAGATACACCGTCAACATCGTAATCACCGTAGATGCAAATCTTTTCTTTTTT
GTCTAAAGCTACAGATATACGCTCTACAGCCTCCTGAATTCCCTTCATTAAAAAAGGATT
TAAAAGATTCCTCAAAGGTGTGTCGAAAAAAGAATTAACACTGTTTTTATCAAATATGCC
ACGACGAATCAAAATTTCAGCCACCGGCCTACTTACAGAACAACTGAATTTGAGTTCTCT
TAACAAACTTTCATCCGGTTTTTTGTAGACCCAACGGTATTTTGGACTTTTGTCGTAGCT
TACTTCACAAGCTTTCTCCATGTACCAACCAGTTTTATTATCATTCTAATTTTTATACTA
AACACTTAACCCTTCAAAAGCAAGGGATTATTTTTTAGCAGCGTTCCATTAAGGCTTCAC
TTCAAATGCTTTGAATAAGTCAAAAAGCGCGGCTTCAACTTCTGCTACTATGGGAGTACC
GAGCAAGCATTTTTGTCAAGATTCAGCATTCTCAAGCAGACGGAACTAAAATCACACTTC
CAAGACGCAAAGCTCTCTACTTTGTCCTTGGTACTTAAAACTTAGAACTCACGTTTCGCA
CTTGCACTTATTACACGTCTTTGTTCACCCTGTTAAATATCAGCTTCGCTGATTGCCTGT
GGCATTTAACAGGGCAGGGAGTGATAACGACGAAGCAATCTCTCTTTTTATATTATTTTG
AGATTGCCACAACCCTGTTCCACAGGGTTTCGCAATGACACAGAGAAGTGCGAAACTTGA
GTTAGAACTTAAAACCAATACACAACTCCTCCATTTCACTATTACCCAATTCTCTACCTC
TCCACCTCACTTTCTCATATCCTATTGATAAATTGATTCAGAGTATTAAATTATGTTAAA
TGAATAAAAAATATTTAATTTTACTTATTTTTGTGATTTCAATGTTTATATTTACTGCCT
GTACAGTGAATCTGGATAATATATCTCCGAAACTGCAAAAAGGTGAAAGCTTTAAAACAG
CCAGGATGAAATACACATGGCAGTCAGAAGATGGCATTTTAAAAATCAATATAAAAAACT
CATCATTTGAACTTCTTTTAAAATCCGAGCTGTATGTCAGATTTTATCGTAATAAAAATG
TCATCAAAGGAATAAACAAAAGAACCTTTGCATTAGAAACTTCAGAGAGTGAAACTTTGG
AATTCAATATCCCCGCCGGTGCGGAAAGTGCACTTGTACACTACAGGGAGTATGACCCGA
GAGACGGAGGAGGGCATTCAGATGACTTTGACGGAGAGTTTGACTACTTTGATTTCGGAT
ATTTTCTGATCAGGCTCAGATGAATATTCTAACCGCCTCCAACAAAATGGACAATTTCTA
ACTGGTCGTTTTCTTTTACCTTCGTTATCCCAAACTGTTCCTGCCCAATAATATCACGGT
TAAGTTCGACAACAACGCTGTCAGGTTTTATATCGAATTGCTTAAGCAATTCTTTCACAG
TTAGAGATTCTGCTACTTCCCTTTTTTTGCCGTTCACAATAATATTCATAAATCACCCGT
TAAATATCTTACTGCGAGATTGGACTGAATGCCTGCCGCAACTGCAACTCTCGTGGACAT
CAGCCCTCTCCCCGGCTTTGCTTCATTTTCCAGATCTCCCACGATATATGCGTTTTGCCC
TAACTGCCTTACCCCCATACTTCTTGTATCATAGATACCGGCCACCCCGGAAGCGCCGAC
TATACATTTTTCAGGAAAAACACGCATAAACTTACCGATTAACATTGCCTTATTTTCAGC
TTTGTCAAATGCCTCCAGAACCACCTGGTAATCCAAAAAAATTTCTTCCACCTTATCTTC
GGTAATATAGATATTCTCGCACTCATATTCAAGATACGGATTGATCTGCTGGAGTGTTTC
TAAGAGGGCATCGACCTTATTTTTGCCAATCTGATGTATAAAGTACTGTTGCCTGTTCAG
GTTTGATGGTTCCACCACATCGAAATCGATTATTTTAAGTCTGCCCACTCCCATTCTGGC
AAGGTTAATGGCGATATTTGACCCCAGCCCTCCCAGGCCGGCTACAGCGGCGGAAGATTT
TTTCAGCACAGTGTGGATGCCCGGAGTATGTCTGGCTGCCATCAAAAATTCCATTTCCTC
CCGGGAAGGGATTTCGCCCTTTTTTATTAGGGCGATGCTGTCTCCGTCATTTATCTCTAT
ATTCTCGGTCGTTTGAAAACCGTTAATTATAATAACATCTGCATCCGGCTTTACTGCTTC
TTTTACCTCAAGCAGCGTTTTCCCATCCTCAAACCGTAACTTTTTTTCATTTACAGTAAT
ATTAATCAATTAGAACTACGCCTCCTTTAAAAACTTTTATAGTATCTTTGTACCTGCTGA
GTTGTATTATATTGCCTTTTTCCAGATCATTTTTATATATCAGATAAGTATGTTTTTTTA
AATAATCTTTTTTATTCACTGTATTTGATCTTGTTTTAAAAATATATCTGCACCCCGGAG
ATACTTTGTTTACACATATATTTGAAAATTTTTTCGTCTTGTTTTGAATTTTTATATACA
TGTTTTTTCCGTCATAAATATTTATATCTCCGGATTCAAAGTTTTCCAAAGAAAGTTCAG
CCGCCAAAGGTAAAAAGCTATACTTGAAATCGGAATACCACCCTTTGTAAAAAATTTCTT
TTCTATTGCCGTCAATATTGATAAATCCTTTCGACCTGATCATTTTAGGTATATAAATGC
CATCGGGGCTTTTTTGGGGAATCAGCGGAAGCAGCAGAACAAACAAAAGTAAAATTCTAC
GCTTTAAAAGTACAACTAAAAGCATCAGTAAAATAACCGTTACAAAGATATTATAGTCGA
TTTTGTTCAAAACAAAGAAAGAATATGTCCATTTGTACAGTAAATCTAAAACATCCTTAG
TGAGATTCTCAAAAACAACTAACGGATTAATCAGAACTGCCGGACTTACAAGATAACCAA
GTCCCAATATAATCAACACTGAAATAAAGGGGAGCATCACTATCGTATTTAATACGCTCA
TATAATTAAAATTGCCAAAATAGTAAAGAATAAAAGGCGAGGTAAACACAGTGGCCGCTA
CCCCCACCTTCACCGGCTCTGTGAACCAGGAGAATCTGCCCCGATCTGCATCCTCTTTTC
TATTGCGGAGAAAATAAACAATACCGAAAACGGCAGAAAAGGAAAGAAGGAAAGAGATAT
CATTTGTTATCTCAGGATCAATAAGCATAAAAATACCGGCAGCAAACAGTATCATTTTTC
TCAGTTCTGTTTTCACATCAAAAAAATAAGCGGTCATCACAATGAGCGCAAAAAGTACTG
CTCTGATTACGGTAATTTTAAAGCCTGTAAACGGCACAAGTAATATCAAAAAAGGCAGCG
ATATCAGAAAGCGAAGTTTTATATGCAGAAAAGATAACAGCCATAAGATTCCACCGAGAA
TTATTCCAACATGAAGCCCTGATATTGCAAGCAGGTGGTTTAGACCGGTAACAGTAAACT
TATCCACCAAAGTATCCGACAGAAAATTTTTGTCTCCCATTACAAGGGCATTCGTCAGTC
CTGCCTTAAGACCAGATGAATAATAAAGTTTTTCGGATAAATTTTTCCTCGAATACAGCA
GGTCTGAAACAAGCGGCAGCCTGAACCTGTATTTATTTCCGCTGCTGTAAATATTAATTC
CGTATTTCGTCATCTTTCGGACAAATTTCCCTGCTATAACGTCACCGGGCTCCAATTCCA
CATCACTGAAATATGTGCCGGCAGTTGTTTCATAGACATAGCTTGCATTTGTATCAAACA
TGTGCTCTACAACTATGAAACTATACTTTTCTGCTAAACCAAAAAATATTATAAGTATAA
GTACAACAACCCGTATTCTTCTCTTTAAAAATAATAACACCAGCAGAAAGGAAGTAAACA
GATGGGCAGTTGCTGAGAAGGGAAGCAGATTCAATAAAAGTGCGGAAACAAAAAACAATT
CCACTTTTTTATTTTTAATCATTGCAGCATACACATATTAATTTTATATAATAGATATTA
AAATGTAAATTTAATTTATCCCGATATTAATCAAGGAGCCTGAATAATGGAAAAATATAT
ACCCGTTATCTCCTTCGTTGGTTCATCCGGAAGCGGAAAAACCACATTCCTGGAGCAAAT
TATTCCTGTTTTTATTGACAAAGGATATAGAATCGGCGCAATTAAGCATGACGCTCATAA
GTTTGAAATAGACAAACCGGGAAAAGATTCCTACAGACTAAAGCAGGCGGGAGCAGAAAT
TGTCTGTATCTCTTCTGCTGAAAAACTTGCCCTGATACAGTCTTGTGATAATGAGTACAG
TGTTGAAGAGCTTATTCTTAAATTTTTCGGCAATGTTGACCTGGTACTTACAGAAGGCTA
CAAAAAAAGTGATTTGCCCAAATTTGAAATTTATCGGAGTGCAAATAACAAACCGCCGTT
GAATTTCACAAACAAAGAACTCATCGGAGTAGTGTCCGATGATAAACCGGATGTGGATGT
CCGGGTATTTAGCTTTGCAGAAAAAGATGAAGTGGTTAGCCATATTCTGGCCATCGCAGC
TGAAACCAGCCCTGAGGTTGTTATCACAGGGGTTGAGGAAAAATATCAAGGGCCGCTAAA
AGAGTATTTGACAGCTCTGGCAACTCTTACTAACGTTAATAAAATAAAAGTAAAAATAGA
TATGGAATAGGTGAATTATATGCAGCAAAAGCAATTTGTACATCTTCATCTGCACTCCCA
ATATTCCCTCCTTGACGGTGCCATATTAGTCTCTGATCTGATGGAAAAGCTAAAAAGCCA
GGGGGTAAAAGCGGCTGCGATAACCGACCACGGGACAATGCACGGAATAGTCGATTTTTA
TACCCAGGCGCTGAAAAACAATATTAAGCCAATAATAGGATGTGAAGTATATGTAGCTCC
GGATGACAGAAAAAACAGAAACTACTCGAAACAAGAGGACAAGAATTACCACCTTATTCT
TCTTGCCAAAAATAATAAGGGCCTGAAAAACCTTCAAAAGCTCGTATCTATAGCTCAGCT
GGAAGGGTTTTATTACAAACCGAGAATAGATAAGGAAGTGCTTCAAAATCATTCCGAAGG
GCTGATCGGCTTATCAGCCTGCCTTGCAGGTGAACCACAGAAACACATATTGAACAATGA
TTTTAAAAAAGCCAAAGAAGCTGCCCTGGAATACAGAGATATTCTTGGAAAAGATGACTA
TTATCTTGAACTCCAGGAAAACGGAATGGCCGAACAGAAAATTGTCAACAAAGGTCTTAT
AAATATATCACGGGAAACAGATATCCCCCTTGTGGCATCAAATGACTGTCATTACCTGAA
CAAAGGGGACGACAAGGCTCACCAAATCCTTATGTGTATCCAAATGCAGGAGACGATAAG
CAGTACAAGCAAGCTGGAAATTCACTCCGATCAATTATATGTAAAATCACCGGAAGAGAT
GTGGGAAGCTTTTGCAGAAGTGCCCGAAGCTTGTGAAAACACCCTTAAAATAGCCGAACG
CTGCAACGTTTCCCTCAATTTTGACGATCTGCATCTGCCGGAATTTGATATTCCTGAAGG
GTACTCTGCAAACAGTTATTTTGAACATATTGCAAAACAGGGCCTCCATAAAAAACTTGC
AGATATCCCTGCAGATAAACATAAAGCATATTATGAGCGTCTGAACAGTGAACTGGAAAT
TATCAAGATGAGAGGTTATGCCGGATACTATCTGATTGTGTGGGATTTTATCAACTATGC
CAGGGAAAACAACATTCCGGTAGGCCCCGGCAGAGGATCAGGTGCAGGATCTCTGGCGGC
TTATGCAATGGGGATTACCGATATAGACCCCATAAGGTTCAATCTTCTTTTTGAGCGTTT
TCTCAATCCCGAAAGGGAAAGTATGCCCGACTTTGATATAGACTTTTGTATGAACAAAAG
GGAGCAGGTTATAAAGTATGTGGTAAACAAATATGGTGATGACCGTGTAGCCCAGATTGT
TACCTTTGGTAAGCTTTTGGCCCGCGGTGTTATCAGAGATGTGGGAAGGGTACTTGAGAT
ACCTCTGAAAACCGTCGACAAAATCGCCAAACTTATCCCCGAAAAGCCCAACATGACTTT
GAAAAAAGCCATCAGAGAGGACCCTGATCTGAAAAAGAACATAGAAAGCGTTGAAAACGG
CAGGGAACTTCTGGAACACGCTCTGAAACTTGAGGGTCTTCTGAGAAATGCCGGTATGCA
TGCGGCGGGAATAGTTATCTCAGATAAGCCTCTGGTGGAATATGTGCCGCTCTGTAAGGG
GCAGAACAATGAAGTCGTAACACAATTCGAGAAAAATACACTTGAAAAGGTGGGATTGGT
TAAATTTGATTTCCTCGGGTTGAAAAACCTGACGGTAATTGATGAAGCAGTCCAACGGGT
TAACACGAATAACAGTACAAAGCTTGATATCAATAAAATACCGCTGGATGATAAAAAAAC
ATATGAAATGCTTTCCAGCGGAAATACTACAGGTGTTTTTCAGCTGGAAAGTACCGGCAT
GAGAAATCTGCTGAAAAAAATAAAGCCGACTACTTTTGAAGATATTATCGCCCTTGTAGC
TCTATACAGACCGGGGCCGATCGGAAGTGGAATGCTCGATGATTTTGTAAAAAGAAAACA
CGGAACCCAGGAAATATCATACATACTGCCCGAACTGGAACCCATCCTAAAAGAAACGTA
CGGAATCATCGTATATCAGGAACAGGTTATGCAGATTGCCCAGGAAATAGGTGGATATTC
CCTTGGCAATGCTGATCTGTTGAGAAGGGCAATGGGGAAAAAGAAGCCCGAGGAAATGAA
AAAGCATAAACAAATATTTCTTTACGGTGATAAAAATCTCGGAATAGAGGGTGCCAAAGG
ACGGGGTTATGATCTGGAGATTGCTGAAAATATTTTTTCATTGATGGAGAAATTTGCCGA
ATACGGTTTCAACAAAAGTCACTCAGCTGCTTATGCAATGGTTGCCTATCAGACGGCTTA
TTTGAAAACCCACCATCCGATTGAGTATATGGCGGCACTTATGACTTGTGAGCTCGATAA
AGGCGAAAAAGTGGTATCTTTTATTGAAGAATGCAAGAGAATGGGGATAGAGGTATTGCC
TCCGGATATCAATAAAAGCTGCAAAGATTTCACCATTGACGACGGTTCTATAAGATTCGG
TCTGGGTGCTTTGAAAAATGTGGGTTACGGAGCCATAGACTGTATCGTAGAAGAAAGGGA
AAACAACGGCCCATTTAAAAGTATCTATGATGTCTGTAAACGGGTTGATTTAAGACAGGC
AAACAAAAAAGTATTTGAAGCATTGATAAAAGCAGGGGCATTGGATGATTTCGGAAAAAA
CAGAAGGCAGCTTCTTCAGGTGCTGGAAACCGCTATTGATCTGGGGCAAAAGAAACAAAA
ATATAAAAAGGAAGGTGTGGTTACAATTGATGATTTGCTGAAAGACGCAAACAGTGATGA
TGACGATGAAGACGAATTTTACCCGGATGTGGAGGAAATGCCGGAAAACGAGCTGCTGAA
GTTTGAGAAAGAGATACTTGGGTTTTACATAACGAATCACCCACTTTCAACCTATTCAGC
TGTGCTGGACTTATTCTCCATGAAAACTACAGAACTCTCCGGATATTCTGACGATACGCA
GGTGACATTGGGGGGTATTGTTAAAGCAATAAAAACCCATATCACCAAAAAAGGCGAAAG
GATGGCTTTCGTAACACTGGAAGATATTGAGGGAACTATTGACCTGGTGGTATTCCCTTC
AGTATTCAGGGAGCATGTCAGAAATATCGAAGAAGACAGAATTATTATTGTAAAAGGGAA
ATATAACAGTGATGAGGAGAAGGAATCTGTTCTGGTGGAAGAAATTTATGAAATCAACGA
GGCTATTGAAACACTTGCAGATTCGTTGCTTATAAAACTCAATATGATAGGCTTCACAGA
GGAAAGGCTGAGTAAACTAAAAAATATAATTACCCGTTATCAGGGAACCCTGCCTGTAAA
ACTTGAAATTGATAACCCTACAAAATATAAATTAAGTATGGAAGCCGGAGAAAATTTTGC
AGTAAAACCCTCACTTTCTCTCTTTAAACAGATTGAAGATTTACTGGGCAGCAATACATA
TGAAATTATGCTAAAAGCATCCTAAAGGAGGTATCAATGCGGCAGGCACTGACCATAGCC
GGCTCTGACAGTGGCGGGGGAGCCGGAATTCAGGCGGATTTAAAATCGTTCGCAGCTGCG
GGAGTATATGGAACATCCGTTATAACGTCCGTAACTTCTCAGAATACACAGGGAGTTACT
GATATTTTCAACCTGCCCCTCAGCTCAATAGAGTCTCAACTTGATGCAATATTTGATGAT
TTTGACATTTCATGTGTGAAAACAGGAATGCTTTCAACTGCAGAAATTATCCGGACTGTT
TCCGATAAGCTTCAACATTTTAAAGTCAAAAAGCTTGTTGTTGACCCTGTAATGGTGGCC
AAAGGGGGAAGCCGGCTGCTGGAGGAAAGTGCCGTAAACACATTGATAGATTCTCTGATA
CCGCAGGCTTACATAATAACCCCTAATATAGAAGAGGCAGAGTTTCTCCTGGATTGTACA
ATAAATAATGATGCGGAGATGAGCAAAGCTGCCAAAGACCTGATGAAAATGGGCAGCGAA
TTCGTTCTATTAAAGGGTGGCCACTTAAGGAGCAGATATGCAAAGGATATTCTTGTGGGG
ACAGATCTGGAGTTAACTTTTACCTCAAAAAAAATAGACTCAAAAAACACCCACGGAACC
GGCTGTACGTATGCTTCAAGTATCGCAGCTTATCTTGCTAAAGGATTTGATATAAAAAAA
GCCGTCCAGACGGCAAAAAATTATATTTATGAAACTATAAACAGCTCCCGCGACCTCGGG
ATAGGCAGCGGACACGGCCCGCTTAATCATTTTTGCTACACACGGAGTTTTGATAATGCG
TATTGATAAGTTTTTAAAGATAATGGCAATTATTAAGAGGCGTACTGTAGCCAATGAAGC
TGCCGAGGAGGGGTTTATTCTGATTAACGGTAAAAAAATAAAACCTTCTTATAGTGTTAA
AAGCGGGGATATCCTGGAAATTGACATGTGGAATTATTATAAAAGGATACGCATTCTCGA
CGTTCCGTCAAAAAACAGTGTTCCTAAAAAAGAGAGAGATAAATATATCCTCATGGAAAA
ATATATCCCAAAAGAGCCTGGAGATATAATTTGAAAAAGCATCGTAATTGCTGTGATGTG
TAATGCGTAACGTGTGACAGGGGGGAGTTCAACGTTGAGCCTTGAACCTCTACTACCCTT
ACTACCTATATACGTGTATGCTTAATTGCAAATATTCAGTTATTTTCAGGCTTTAAAACA
AACGTTGTGTTTTTTCTGTTAAAAAGTCCCTCAGCAGCATTCTGAACGTCTTTAAGACTA
ACATTCCTAAGATTCTCAATGTACTGCTCAAAGTAGTTATGCCCCAGGCCGAGATTCGCG
AAAAATGCAGCATACCAGCTGGTTTTCTGGGTGGATTGGGATTCTGAAAGAATCCTGCCT
AAAATATAATTTTTTGCGTTCTCTACATCTTCACCTGTAATCATTTCCACAGATTGTGCG
TTAATCTCTTTTATATCTTCCACAGCCTTCTTTACATTGTCATAATCCAGACCGATAAAA
GTAATATAGCGGGAAGAACACAGCCGGGAAGGATAAAAAGCACCGACAGCATAAGCATAG
CCTTTCTGCTGTCTTAAAATATTAAAGTAATACGAACTCATCCCGCCGCCCATTATCTCA
GTCAGGACTTTTGTCGATAAATATCTTTTATCGGCCGCAGACGGAGCATCGTAAGCCACA
TATAGTTTTGCCTGCCTTATTCGGGGATAAGCTTCTTCTTCATAAACTGAACGGCTGATA
CCGGAACCCTTGCAATTTATATTTACAGGTTTCCCTTCCGGCAAGCCTTCAAACACATTT
TCCGTTTTTGATCGGATCAAATCAGAAAAATCTCCTGCCAGGGAAATTATAAAATTACTG
CCCTTAAAAGTTTTTTCATAATACTTTCTTATATCTTTAAAACTTAAGTTTTTTACAGAA
TCCACCTGCCCGGTAGTGGAAAGTTCATAGGGAAAGTCACCATAGGTCAGTTCGCCTAAT
TTCTCCACAGCAACTTTACTCGGACTGTCTTTCATACTTTTTATCTCTTTTATCAACAAT
CCCTTTTCCCTTTCAAAAATTTCGTTGCTGAAATCCGGATCATTAAAGAGTTTTTTCAGG
CACGGCAAAATCTTAATAAAATCATCCTTAAGCATGGATATCTGAAACTCAAAGTAGTCG
CTGGCTACACCGGCATCTATATTGCCCCCGTAAAACTCCACTTTACTCATAAGATCTCCG
CTTTTCAGCCATACGTCTGAAAAGAGAGTTCCTATACCGTTATCGGCTTCACTTTCTGCA
AATAAGCCGCCTTTAATGAAAACATTCAGAGAAATAATATCACTCTGCTCAAGTTTATTT
GTTATAAACATTCCGTTATTTTTAAGCATATTTTTCTCACCTGCAAAAGTTGTGACCGAA
GTCATTACTACGACAAATAGGATTATTGAGATTTTTTTCATAAAATTATCCTTATTACAC
CTGTATACAAATCTATCATTAAACACACCCTGCAGTCAACGTGCTTCTTATTTCACAAAT
TTCTGCAATAAAAGATAAACAAGGAATTGTTTAGTTCAGAAGAACTTTTTCTGCTCAGCC
GGACATCTTAAATGTTATCAATATATACGGATATTTATACACATTTTAAATTTCTTGAAC
TTTAAAAAAATTCTGCTATCTACTATGAAAACAATAGAGAGGTGAAATGTGGGTAGTATT
GGTTTTTTATTGCAATTGGCAGGATTATTTGCCGGCATTGGAGGAATAATCTGTTACATA
ATAAGTATTAATAAAAATTCCGAATTATACGGGAAAACGGCGAACAGCCTTCTCCTTGTT
CAGGCCGGGCTGATTTCAGCTGCCACCCTTGTCCTGATATATGCCCTCGCCACCGGCTAT
TTCAAAATGGAATATGTGGCCCAATATACTGACAGGGCACTGCCCATGATTTACAAAATA
AGTGCATGGTGGGCAGGTCAGGCCGGATCCCTTTTTTTCTGGGGTTGGCTCGTCAGTGTA
TTCGCAGTTATAGAACTCTACCGCATACGAAACTATTCTCTGAAGTACAAAAGCTCTGTA
CTGCTTACCATGATAATAACTTCAACCTTTTTCTATCTTTTAACCACGTTTCTAGTCAAT
CCGTTTAAAGAACTCAATTTCTTCCCCAATGACGGAATGGGCATGAATCCATTGTTGCAG
AATCCCGGGATGCTGTACCATCCTCCCACCCTTTATCTTGGTTTCGTGGGATTCACAATA
CCGTTGGGTCATGCTGTCGCTTCTTTTCTAACAGCTGACAGGACGGGGTTTTGGGTAAAA
GATACAAGAAAATGGTCGTTAATAACCTGGATTTTTCTTACAATCGGTATTGTTCTTGGC
GGTCAGTGGGCTTATGTGGAGCTCGGCTGGGGCGGATACTGGGCATGGGATCCTGTGGAA
AACGCGTCCCTGCTTCCCTGGTTTACTGCAACAGCGTTTCTGCATTCCGCTGTAATGCTG
GAAAGAAAACATAAGTTAAAAATCTGGACATATGCTTTGATTCTGGTGACATTCGAGCTG
TGCATTTTCGGTACTTTTCTCACAAGAAGCGGTGTCATCGATTCCGTTCACAGTTTCGGC
AAATCTTCTTTGGGAAGCTTTTTTCTATGGTTTATCGTTATAACAACCGGAGCTTTTCTC
TATTTTCTTTTCAAAAGCAAAGATGAAATCAAAGACGAAGGTGAATTTACCATTTCCTCC
AAAGAAGGGCTCTTCTTTGTCACAAACTGGCTTTTTGTAGGTCTTATGGCAGTAGTGTTT
TTTGGTACGACCCTGCCGATTTTCTCTCAATTGGCCGGCTCAAAACTCAGCGTGGGCATA
CCGTATTACAACAAGGTATCAATTCCTTTTTTTATGGCTATTCTCGTACTCAGCGGCATT
TGCCCGTTGGTTCCATACGGCCGTAACGGACTCAAATCCAGCATAAAGGCACTTTGGCCG
TCACTTATTTTCATGGTACTGGCCACCGCAGGAATTTACGCATACGGATATACAAAAATT
ATCCCCCTTGTACTCTTCGCTTTTGCTTCGTTCTCACTGTTTACCATCCTTCTGCAGTTT
TTTAACGGCATGAGAAAAAATGGTGCAGGAATAATTTTCAGAAACAGAAGATTTTACGGA
GGATTAATTATTCATCTTGGCGTTATGATTATGGCTTACGGGGTTATAGCTTCTTCATTT
TATAATGTTAAAATAGACAAAGTGGTTTCTCCGGGAAATACAATTGATATGCACCAATCA
CTTAAAAATTCGCTGCCTGCCGGGAAAGCAGAAATTTTAACAGGGATCACACCTGATTTT
GAACTCTTTGTGGGAAATCTTAAAGTGCAGGAGAGAAAGAATTACGTCTCCGTTTATGCA
CCTGTGGATGTAAAAAAGAACGGGAGCTACAAGGTTACAATGACGCCGGAAAGACGTTTT
TATAAAAACAACGAACAGCCCTTTGCAGAGGTTGCAATTTACACCAAAGCAGGAGGTGAT
TTATATTTGATACTTGCTTCTTATTCAAAACCTGATAATGTGATCGGCATACAGGCTATC
TATGAACCGTTTATAGTATGGATTTGGATAGGTTGCGCCCTGATGGTTACAGGCGGACTG
TACACAATCAGCTACAAAAGGAAAGATAGTGACATCAAAACTAATTAAGCTTGATGAGAT
TACTAAAAGATACGGATATCTGGAGGCCTTAAAAAAGGTCTCCTTTTATTTGGACAGAGG
TGAATTTCTCTCTATATTCGGTCCCAACGGGGCAGGAAAATCCACACTCCTTAAGGTTCT
GTCATCGCAGACAAGGCCGAGTTCAGGTCAGATTTTTTTTGACGGAATAAAGCTTGGTGA
TCTGCCCAACGATTTCAGAAGAAATTTCGGAGTCATTTCACATCAGCCTTTTCTGTATGA
AAACCTGTCTGCCGAGGCTAATCTGAAATTTTACGGTAAGCTATACGGACTAAAGGAAGT
AGACAAGAAAATTGATGATATTCTGAATAAAGTGGAACTGTCAGACAGAAAGAGCGATTA
TGTCAGAAATTTTTCAAGAGGAATGCTACAAAGGCTCTCTATAGCGAGAAGTCTTCTGCA
TGATCCTGAAATCATTCTCCTGGATGAGCCCTATACCGGCCTTGATCAACATGCATCTTA
CATACTTTCAAATATACTCAAAGAACAGTTTAATCACAGCAAGACAATCATTATGGTAAC
TCACAATCTTAACCGAGGCTACGACTTAGCTTCCAAAGTTGCCATTATGAAAAGGGGAAA
AATCGTATTTTTTGATGATAAGGTAAATATCCCCGAATACGAGTTTGAAGACATATATTT
AGCCAAGGTGTCGTAGGTTTATTTATGAAAAACTATCTCAAGACTGTTTTTAATATTGTT
GAAAAAGACCTGCTACTGGAATTGAAATCAAAGGAAGTGGTGGTCTCCATGCTTCTCTTT
TCACTTCTTGTGGTTATCGTTTTCAGCTTTATCTTTGAACCGGGGGCCGCATACAAAGAC
AATCTTGTTGGCGGTATCCTGTGGATGGCAATAATATTTTCAGGCGTACTGGGGCTCAAT
AAATCAATGCTGAACGAAATCACCGGCGGCAATCTGAATGCACTTCTTTTAGCGCCGGTT
GACAGAAGTGCCGTTTTTTTCGGTAAAGTGTTTTCCAATTTTCTCTTTCTCATAATTATG
GAAATAATTACAGTGCCCATTTTTATGGTCTTTTATAATATTAATATCTTTGCCAACTCC
CTGATGAGTATTGTAGTGCTTGCACTTGGCACATACGGTTTCGCGGTTTTGGGGACACTT
TTTTCATTAATCTCGGTAAAAACAAAAACCCGGGAAATAATGCTCCCTTTGCTGCTTTTG
CCCCTTATGATACCAATCATACTTGCCGGAATTCAGTGTATGAATATATATATACTGGGA
GAAGATGTAGCCGAATCTTATAAATGGCTGAAACTGATCGGAGCGTTTGACGTAATTTTT
ACCGCTGTTATTTTTGCAATTTTCGATTACATAGTAGAGGAGTAGTGTATGAAACTAAAT
GCTCTAATTGATGCTCTGACTTTTCTGGCCGTTGCTCTGGGGCTTTATTTTGCCTTTATC
TACGCACCGGTTGAGAATGTTATGGGCCCGATTCAGAAGATTTTTTACTTTCACGTCGCA
TCTGCCTGGATAAGCTTTTTTGCCTTCTTTGTAACATTTATCTGCAGCTTTTTTGTGCTT
TTTACAAATAGATACATCTTTGATGACATTGCCTCCGGTTCTGCAGAAATCGGAATTATC
TTCTGTACCATAGTCTTGATTACAGGTCCGATATGGGCGAAACCTATTTGGGGAACATGG
TGGACATGGGACCCCCGATTAACGACAACGTTAATTCTGTGGTTTATCTATGTGGGCTAC
TTGATGCTGCGAAAATTTTTGGATGAAGAAGATAAAAGAGCAAAATTTTCAGCTGCTCTC
GGCATTATTGGATTTATCGATGTTCCCATAGTATTCTTTTCAATAAGATGGTGGAGAACA
ATTCATCCGAATGTACTCCAGAAAGGCGGCGGTGGTCTTGCCCCTGAAATGCTTACAGCT
CTTTTTGTATCCATTTTTGCTTTTACACTGCTGTACATAATGATGATGGTCAAGACCGTG
ATAGTAAAACATATGTTTCGCAGATATGAAAAAATCGCTTCAAACAAGGGGGAAATATGA
AGAATTTTTGGTTTTTATTTAGTGCATACATGGTAATTTGGGCTGCCATCTTCGGATATA
TTCTTAAGCTGAACGGCAAAATGAAAGAATTAAAGTTAAAGCTGGACAAGCTTGAATCTG
AAACGAAAGAACCGTAAAGAATTGTTCATTCAAACATATAACAAAGGGGCACAATAAGGT
TGTGCCCCACACCCTAAAATAAAATTCAGTTTTTACTGTCCGGCATCAGCCTGAGTAAAT
GTCCTGGTACCAAGCTCTTTGTCTATCATAAAAATACCGTTACCCTGACCGTCCACAAGT
TTTAAGTTGTCGATTATCTCATTGACAGATGCTTCCTCTTCCACCTGCTCAGTGATGAAC
CACTGTAAAAATGCGTTTGTAGCATGATCTTTCTCACTGAGTGCTAAATCCACAAGCTCG
TAAATACTTTTTGTAATAAACTGCTCGTGTTCAAGTGTTTTCTCAAAAACTTCAAGAGAT
GAAGAAAATTTGGTTTCCGGCTTATCAATCTTCAACAGATCAACTTCAGCACCCTGGTCA
AGAAGGTAAGTATAGAATTTCATTGCGTGGAAATTTTCCTCCTGGTACTGCACATAAAAC
CAGTTGGCAAAGCCTTTAAGTCCTCTGTTTTCGCTCCAGGCTGACATAGCAAGATACAGA
TATGCCGAGAAAAACTCATTATTCAGCTGTTTATTAAGCGCCTGCTCCATTTTTTTGCTT
ATCATAAAATCCTCCTTTACCTTTGCTGTTTAGCAGTATTAATTTATAACATAATTTAAC
CCTTATTTATAGAAATTTTCATAATTTATTGTAAATTTTTACCATAATCGATATAATATA
TTATGAAACTTTCTCACAGGATTGAATTTGCAATAATTGTGTGGTAAAAATTTATTTAAG
GATTTATGATGATAACGGAAAAAAATCTTCTTCAGTCAGGATTTATCTGTTTACAAACTA
TTCTGAATATCCGTTTAAAATGTAAAAAAAATGTTGGAGGGATAAATTTATGAAACGTAT
CTTGATAGTTCTGCCAATTTTAATTGTTTTTGTTTCATGTGCGCCTAAAAACCAGGCTCT
TAATAATAGTATCAGTGCTATGAATCAGGAAATAGTGGATCTGCAAAAATCAATAGCCAA
TCTTAAAATGGAAAATGATGAGCTTGACAGAAAAATCACTGTAAATAAAACAAAAATAAA
CACAAATTCCCAGGCAATCTCAGATATTAACAATGATGTCACCTATCTGACTAATGAAAT
TTCGATGACAAAAGAGCGTTTGGAAACATCGAAACCTGTTGTGCAGTCCGGAGATAATAA
AATTATGTCTGAAGACAATCAAACACAGAATGCGAAAAATGAATCCGCTGAGCAGACTGA
CAATCAAATAGTTATTATTGAAGACAAATTTTCAGATAAAGGCAGTCTGTACAGCTATGC
CTATGAACTTTTCAAATCAGGTAAATATTACGAAAGCAGGCAGAAATTTAATGAATTTCT
TTCATTATACCCCAAAGACAGCCTTTCGGACAACGCAAAATACTGGATAGCTGAAACTTA
TTACTCTCAAAACAATTACAACAAGGCTATCGAGAATATTAAACAAATGATCAGGGAATA
CCCTGACGGCAATAAAGTTCCTGCCGGCTATCTTAAAATGGGGCTGGCTTATAATGAACT
TGGCAACAGGAATGAAGCTGTCAAAATACTTAAAGAACTTACCCAAAAATTCCCGGCTTC
CGGCGTAGCTGCAAGAGCAAAGGAATTTTTGGCAAAGTGGGAGTAAAGTATGTTTAGAAT
AATTTTATTGATGTGCATATTTTTCACCTTTACTGCAGCCTCTGCTCAGCAAAAGTATAT
TATAGAAAAGGGCGATACTTTGTGGGATATTGCAGGGGAATTTTACGACAATAATTTCCA
GTGGCCAATTATCTGGAAGTATAATACCTATATTAATGATCCCGATCTTATATTTCCGGA
AGACAAACTTGTAATCCCCATCCTCTTCGGCGGAAAAAGCTATCATCTGGCTGATAATAC
TTCATTAATAAAACTTACTTCGGACAGCTACGGTTTAGACAATGTTTCCAAAAAGAGTAA
AGCCTATGAGTCCAAGCTCTCTTACTACAGCGTTGACTTTCAAAATATAGATAACCTTGA
GCTTATAATGGCGGAAAGACCGTCTTTTGAACTTCTTGCAAACGAACTGGAAAGAACATT
TGTGGCAACTAACAACATTGTGCGTATCAATGCCGGGCGGGGGGATATCAACACCGGAGA
TAAACTTACTATATACAGCGTTGAGCAGGAAACACCTTACGGCATAATATACAAAACCGC
CGGAGTAGGCACAGTTACCAAAGTGGAGGACAAAACTTCGGTTGTGAAGATAACGGATGC
TTTTGAGCCGATAGAAAAAACATTTCTGGCAGACAGGTACAGGGATTTTTCATTTCCGGA
ACCATCCGGCTACAAAGTTGTAAACTCAGACATAACAGGCTCTATACTTTTTATGACCAA
TAATATGCGTATATCCGGAGAGGGGTACAGGTGTATCATTAACCTTGGCTATGAAGACAA
TGTAAAAGAGGGCGATGTTCTGAATGTGGTTCAAAAGATTGAAGAAGACGGGTACATCAG
GAACGTGAAAATAGCAACGATACAGATTATTCATTCCGGCAAAAATACTTCAACTGCTCA
AATAATAGACAGCAGAAAAGAAATATCACAAGGTAACAAAGTAATTCTGCACAAAGTTGC
AATAAGATAAATTTTTAAAAAGTACCTTTTTCAGACAAACTTTAAGACTCCGCCCATCCT
GGCGGAGTCTTTTAAATACGAACTAAAAGCTGAATAATCTTTTAAGTTTATATCCCCAGT
ATATTATATCCACTGTCAACATATATTACCTCACCTGTAACTCCGCTGGACAACTCACTG
CACAAATAAAGGGAAGTATTCGCCACATCATCCCCGGTTATATTTCTTCTTAATGGCGAT
TTTTCCTCAATACAGGCAAGAATTGTTTTAAAGCCGGAAATACCACTTGCAGCAAGTGTT
TTTATCGGACCGGCTGAAATAGCATTTACCCTTATTCCTTTTTCTCCAAGCTCATTAGCC
AGATATCTTACAGATGATTCCAAAGCAGCTTTTGCAACTCCCATTACATTGTAATTTTTC
ACAACTTTCTCTGAGCCGTAGTAGGTCATTGTAATAATAGTGGAGCCTTCACTCATAAAA
GGCTCAGCATGCTTTGCCAAATTAACCAAAGAAAAGACGCTTATTTCCATGGCAGTTTTG
AATCCTTCCCTGCTTGTATCCACGAATCTTCCCTTCAGATCATCGGCCGGAGCATAAGCC
ACAGCATGAACAAGAATATCGATATGTCCGAATTTATCAGAGACTGTTTTGAAAGTCTTT
TCTATATCTGCATCATCAGTAACATCACATTTTACGCAAAATGCTCCTCCTAACTCTTCA
GAAAGTGGTTCAACCCTTCTCTGCAGCTGTTCACCGGCATAGGTAAATCCCAGCTCAACC
CCATGCTCTTTAAGCTTTTTTGCTATCGAGTAAGCAATCGATTTTTGATTCGCAACGCCG
AAAATCAATGCCTTTTTACCTTTTAAATCCATAATTACCTCCGTTTTAGCACTATATATA
TTCTATAATTTCATTCACATAATTAATATTTATTATTTCCAAACCACCGGTTATTTTGTC
ATTTTTGCTAATATCCTGCTTTTTGGTATCGCCTGAGGGCATAAAAACCGTCTTGATGCC
GAATTTTGCAGCTTCTTTTAATCTGCTGTCAATGTTGCCAGGCAGCCTGACTTCCCCTGT
CAAGCCAACCTCTCCTATAAAAAGTGAACTTTCGGGCGGAAGAGTATCTTTAAAAGATGA
TATAAGACAAGCACAGATTGCCAGATCGGCGGAGGTTTCGTTTACCTTCAGACCTCCGGC
AACGTTAAGAAAAACATCTGCACCCGACAAGTTGATTCCGCATCTTTTTTCCACAATTGC
CAAAAGCATCTGGAGTCTGTTTAAATCAAAACCGTTGGCATTTCTTTTGGGAAAGTTAAA
GTATGTGCTGCTGACCAAAGCCTGAATTTCTATGAGAAACGCTCTGGTTCCCTCCATTAC
ACATGTCATTATTTTACCGGCACTGTTGTCGGTATTTTCCAAAAAGTCAAACCCGCTGAT
TTCAACCAGCCCTTCATTACGCATTTCAAAAAGCCCCACCTCATTTGTTGAGCCAAACCG
GTTTTTCACAGCTCTTAATATGCGCACACCTTTGGAATAATCACCCTCGAAATAAAGAAC
GGTATCAACCAGATGTTCAAGAATCTTCGGACCAGCAATAGCCCCCTCTTTAGTCACCTG
CCCAACAATAAAAACTGTCAAACCGGTAGATTTTGCAAATTCTACAAGATTATAAGTAAT
ATATTTCACCTGACTCACTGTACCGGCAGGCGATTTTAAGTCATCCGATGCAATAGTCTG
TACGGAGTCCAGCACAAGGAAATTATAATCATGGCTGCTGATAGCTGCTTCTACTTCATC
AAAATCATTGGTACTTATTATATCAAAATCTAAGTCTTTTAAATGCAGCCTGTCCGCCCT
TAACTTTATCTGGGAGCGTGACTCTTCCGAGGAAACGTATAGTACATCCATATTTCCTGA
CGAAAAGACCGATGTTACCTGAAGCATAATCGTTGACTTACCAACTCCGGGTTCACCTCC
CACCAGCACTACAGACCCTTTTACACACCCTCCTCCGAGCACCTGGTCAAGCTCCACAAG
ACCGGTTTTAAACCTGCTGACCTCAATACCGCCAACATCCTTCAGTTTTTTTATATCCGG
CTCTTTTTTACTCCTTGCTGACTCAGAAGATTTTTCAGGAAATTTTTCTTCAAAACTGCC
CCAGCTGCCGCATTCGGGGCACCTGCCAGACCATTTCGGAGTAATATATCCGCATTGATT
ACAAACATAATTAGTTTTTACTTTTGCCATCAGCTGCTATTCCTGTTCTCCGTTATTATA
TTCCGTATCATTCAGCAGATCGTCAACTGTAATCTGTTTTTCCCGTCTCTTAATATTAAG
ATGCTCGTAGGCTTTGATGGCAGCAACTCTGCCTCTGGGAGTCTTCTTAATAAAGCCGCA
GTAAATAAGAAAAGGCTCGATAACATCTTCTATGGTATCCTTCTCTTCCGACAATGTGGC
AGCAATTGTATCAACGCCCACCGGCCCGCCTTCGTACTTCTCTATTATTGACTTAAGGTA
CCTTCTGTCGGATGTATCCAGCCCTATTACGTCTATCTCCAGCCTGTCAAGACCATGCTT
TGCTATTCCTTTTTCAATAATCCCGTTATTATAAACATCGGCAAAGTCCCTTATCCTTCT
TAAAAGACGGTGGGCCACCCTCGGAGTCCCCCGGCACCTTCTGGCTATTTCAGCTGCCGC
ATCTTCTTCTACATCTATCTCCATAATTTTCGATGCCCGCTTAATTATTTCCTTCAACTC
ATCATCCTGATAAAATTCCAGTCTGAAAATCATACCAAACCTGTCTCTAAGTGGGGAAGT
GAGAAGCCCCATACGGGTAGTAGCTCCGATAAGTGTAAAATTTTCAAGATCTATCTTGAT
AGTTCTGGCAGCAGGCCCCTGACCGATAATTATATCAAGCTGGAAGTCTTCCATCGCGGG
ATAAAGAATCTCCTCTACACTGGAATGCAGCCTGTGAATTTCATCGATGAAGAGCACATC
ACCTTCTGACAAATTTGTCAGAACAGCGGCTAAATCTCCGGGTTTTTCTATAACAGGTCC
GCTTGTCGCCTTAATATTTACTCCAAGCTCGTTGGCTATTATTGAAGCCAGAGTGGTTTT
ACCAAGACCGGGCGGACCGTAAAAAAGACAATGATCCAGGCTTTCATTTCTGTTTTTTGT
GGCCTCCAGAAAAACCCTGAGATTTTCCTTGATTTTAGTCTGTCCCACATATTCATCCAG
AATCTTCGGCCTGATCGTCTGTCCGTCCGGCGCCGGGCGGGTTATATTCAAATCTTCTTC
AAGCCTCTCTTTGGAGAATATTTCATTCCTCGCTGTTTTATCTTCGTCAGGCCCTAAAGG
AAATTGCGGATCACCGGAACTCATCAAAACTCCTTACTAAGTTTATGCTCTGATACAAAT
TTTCGCCGAACATTTTGCACCAGTTTTTAGACTGATAAATATATGTAACATAAAATACCA
ACAAATAATATAAATTGCAACGTCCTATGTTTTTGACGCCCTCCAAATTATTTGCATATG
TAAAAACTGTGTTGGAGGATGAGAAGCGCTAAGTAAGCCTCCTGACACTCAACAAATTAC
TACTTCTCCATCTCCCTTTCTCACTACTTAACTATCTCACTCTTTTAATGGTATGAAATT
TTTTGCTTTTATTTTATAGAGTAGTAAGATATCTTCTGTATATTAACTATTTATAAAGGG
CACAATGTTATGCTGCATTTACTTTCTATTGTTTCACCGATATTTATTGTTTTGGCACTG
GGAAAAATTCTGTCCCTCTTCAATCTTATTAAACCCGATTTCATCAATGCCTCAAACCGG
CTGATTTTTTTTGTTTTACTTCCTGCGCTTCTTTTTTACAAAATTGCCCAGGCCGAGATA
TACACTTCGTTCAATTTAAATATTTTTCTGGTAATGTGCGTAACGGTTTTCAGTATTTTT
CTGCTGAGTTTTATAGTGGGCAGAATTTTTCATGTCGGCAAAAAGCAGCTGGGGACGTTT
GCCATGAACAATTTCCGGGCAAATTATGCATATATGGGACTCCCCGTAAGTTATTACGCT
TTCGGCGATGAAGGATTGATGATTGCGAGCCTTCTCATGGCATTTATCGTACCTTTGGTA
AATCTTCTTTCCATAATTTCCCTGTCACTGAATTCTTCCAAAAAAGTCCGGATGTGGACC
TTTATTAAAAATACACTTTTAAACCCCCTGGCAATCGGCTGTATTTTGGGGATAGTTTTT
TCTCTGGCAAAAATAGAGTTTTATTACTTTATAGATAAAAGTCTCAGTCTTTTAACCGGA
GTTACGCTTCCCTTGGCTCTGCTGTGTATCGGAGCTACTATGAAACGTGAAATGATAAGG
GGAAATAAACTTTTAATTGCCAATACCCTTCTTATAAAACTGCTTGTAATGCCGTTTACA
GCTTTTCTTATAATCAGTACTTTTTCAGAATCAATTTCCCTGACAGGGCAGGTTCTGATT
ATTATGCTCTCATCACCTGCTGCCACGGTGAACTACGTACTTGCTTCTTCAATGGACGGT
GATCCCGATGTTGCAAGCGGAGGAATAATTTTATCAACCGTTTTCTCCCTGTTTACTTAC
ATCTTCTGGCTCGCTGTACTCGTCTGAAATTAGCTGAAACTATTCGTTGCCGTCATTTAA
GACTTCATTTACCTTGTTCGATAAAAGTTCTACAGTAAAAGGTTTTTGAAGAAAATAAAT
CTGATTTTCGGAAATTTCCTTATCGGTAATGTAACTTTTGGGGTATCCGGATATAAACAA
CGTTTTCATCCCCGGATGAATTTTCGACAGCTTTGATGACAGTTCCTTCCCGTTCATTTC
AGGCATTACAACATCAGTAATCAGCAAATCTATACTTTTATTTCTGTTAAGGTATTGTTT
TGCTTTCTCCATAGCTTCAGATGCTGAAATTGTAGTTATCACATCATAATTCATCTTTTC
CAGCATTTTACTGCTGACAGCAAGAACGGACGGTTCATCTTCAACAAACATAATTCTTTC
CCCTTTTCCTTCTGCCGTTCCTGCCTTTACATCCATGGGGGTATCTTCTTCTTTTTGTCT
CGGAAGGTAAACTTTAAATGTCGTACCATGTCCCGGTTCGGAGTAAATATTTATAAATCC
ACCGTTCTGCTTAACTACACCGTAAACAGTAGCCATACCTATTCCCGTCCCTTCACCATT
TTTTTTGGTGGTGAAAAACGGTTCGAAAATTTTTTCCTGAATCTCTTTACTCATGCCGCT
TCCGTTATCACTGACAGACAGCATTACATAATCACCCGGCTTACAGTTCATGTTTGTGTT
ACAATAATTCTCGTCCACATGAGCGTTACAGGTTTCAATTACGATTTTTCCATTTTCACC
TATAGCATCACGCGCATTTACACAGAGATTTGTCAGTATCTGGCTTATCTGTGAAGGATC
AATTTTAACATACCAAAGATCTTGCTCACTACGCCACTCAAGCCGGATATTTTCCCCAAC
GACTTTATTCAGCATATTTATTATATTTTTTAAGGTATCATTATAATTAAGAACTCTGGG
AGAACCACTCTGCTTTCTGGAAAAACTGAGCAGCTGGTTTGTAATTTCCGCCGAACTGCG
TGCGGCTTTGCCTATTTCATCAAAATATTCATGAAACTTATCTGAGTTATCTGTCTGCAG
CACTCCCAGCTCCGCATAATTCATTATAACACTAAGCATATTGTTAAAGTCATGAGCAAT
GCCCCCTGCAAGGCGCCCAATAGCTTCAAGTTTGCTGCTCTGATTAAGCTGTTCGTTCAA
AATCCGCCGTTCTTCTTCCTCTTTTTTCCTTTGGGTAATATCTCTGACAAAACTTCCATG
AAGCACTTCTCCCGCATACTCTATACTTCTCACGGAAACTTCCACAGGCATAAAAGTACC
GTCGCTTTTTCGGTGCCTCCTTTCGATAGTCACATTTCTGTTGTTATCGACTTCCTCCCA
TATACTTTTCCACGTTTTTTCATCAAGTTCCGTATCAATATCAAAAATTGTCATTTCCTG
TAATTTATCCCGGGGATAGCCTAACCTGTCGGCCGCAGTTTTATTAGCATATGCAAACCT
GCCGTCTTTACGCGTCCAAAAAACAGCATCAGGGGCATCCTCCATAAAGATTTTGTACGT
ATATATCTCATCTTCATATTTTTTGGATTCGGTTATATCGGTGATATAGCCTTCAAGAAC
ATCAATGCCTTCTGTGTTCCGGCCAACAAGCACCCCCTGCTCCCACACCCATTTGATTTG
GCCGCCTTTTGTTATTATCCTATACTTCGTTATAAAATTATCATTTTCCTTTATAGAGCG
CTGAACCTCTTCCCATATAGAATCCCGGTCTTCGGGATGGATAATGTTACCATATGAGAC
CACTTTATTTTCCTCAAGTTCGACAGGGCTATAACCTGTAAGATTAGAGCTGCCTCCGCT
GACAAAAATCATACTCCATGCAAAATCATTGAGACATCTGTAGACCATTCCCGGAAGATT
GGACATAAGGGTTTCCAGTTGACGCTGTTTCTCATTAACTTCTCTTTCCGCTTTCTTCCT
TTCAGTAATATCCTGAACAATTCCTACAATTCCTGTAATTTCACCTTTCCTGTTTTTAAA
TGTAGCTTTATTAAATATCACATCGTGTACATTGCCTGCATTATCTTTCAATTTGGATTG
ATAAAGCTGGGTTCCCGGATTATTAAACAATTCACTGTCTTTTTCATAATAAATACGGGC
GAAATCTTCACGGCCTATGTCAAAAACTGTTTTTCCTTCCAGTTCTTCTGGTGGTTGCCC
GAAAAATTCTCCAAAAGCCTTGTTTACACCCAAATAACGGCCTTCGTTATCCTTATAAAA
CAAAGGCAGAGGGATGGCATCAAAAATTTCTTTAAGCGTGTATTCTTTTTCATGATATTT
GGAATTTTCCGAATTGTTCATCCTTCGCCCGCAGTAAGCTATTAATATTATTAAGTATAA
GCTGTTGGTAATATTAAGTCAAATAAATCTGCCGTAATAACCGCTTTTAACACTGCAAAT
CATTTATGTTTTTATATTTATACCAATTTAGTTTTTTATATATTTTCCTGGTAAAAATCC
GGATAACTTTCCAAAACCCCTTTCTTGTAACAATGCCTCCTCACGTCGTTAAGGTATCCC
AGTAACCTGTCTTTATCCCTATCCAAAGTACCTTTCAGTGAAAACAGGTTTGATACATGA
TTCGATCTGAAAATTATTCCCTCACCTCTGATATTTTCTATAAATTCAGCTGCCTCATCA
ATCAAATGCCGGAACCGGGGGGTGTCAATATATTGAAAATAGTTTTTGCCCCTGCGCAGA
AACAGGGTGAGCAGACTTAAGTATTTAGGATTTACTTCACTGATCCAGCGTGCGGAATCC
ACCGCATGACTGCTGGTGTATTTGACACCCCCTGCACCCAGAATAACCATTACAGAAAAA
TTGAAGCCGATCTCCTGCAGGCCTTTTATTCTTTCTTTTACTTCATCCGCATCCATACCT
TTGTTCATAATTTTGAGAACTTCATTATTTCCGCTCTCAAGCCCGAAATACAACATATCC
AGCTTTCTGCTGAAAATTACACGCCAGTCATAATAACTTTTTTCCAGAAGAGCCTGCGGA
CCTGCATACGATCGGATACTTTCCAGGTTTGGAAATTTTTCATGCAGATAATCCAGAATT
TTTAACAAACCTTCGGACGGATATATAGCAGCATCTCCGTCAGCCAGAAAAATGCGTTTT
ATATGCTTTTTTGTATACTCAGGAATTCCGTCAACTTCATATTTAAATTCCTCAAAAGGC
TTTATGCGAAATTTTTTATCCACATACATTCCGCAAAAGGTGCACTTATTGTACGAGCAC
CCTTCTGTAATTTGAAATATTAAAGATTTAGCCTCACTGGGAGGTCTGTACAGCGGATAA
GAATATTCGGGTATATGCATCTTACTCCTCTCACATAATGTATTTTCACAAAAAGATAGT
CCATAATTGCTAAAATAACAACACCGGCTAAAATTTCTTGCATCAATCACATAGCACTGT
TATTATCTGCCAAAAAGCGGAGTCACACTGATGAGACTATCAAACTATTTTACACCTACA
CTGAGAGAGACACCCGCTGAAGCCGAAGTGGTAAGTCACAAACTTATGCTCAGAGCCGGC
ATGATAAGAAAATCAGCAGCGGGCATATACTCATACCTTCCGTTAGGGTTGAAAGTTATT
CAAAAAGTGGAACAGATTGTGAGAAAATACATGAACGAATATGGAGCTGTTGAATTGCTG
ATGCCTGCTGTGTGTTCTGCAGATCTCTGGAGAGAGAGCGGAAGATGGGCGGATTACGGC
AAGGAGCTTTTACGCATAAAGGACCGGCATGGCAGGGACTTCTGCATCGGTCCCACTCAT
GAGGAAGTTATTACTGATATTGTAAGAAACAGTGTCAAAAGTTACAAACAGCTGCCTCTA
AACCTCTACCAAATACAAACAAAATTCAGAGACGAGGTACGCCCCCGTTTCGGCCTTATG
AGGGGCAGAGAGTTTATAATGAAGGATGCATATTCTTTTGACATAAACGATGAGGCTGCC
GAAAAAAGTTATAAGCAGATGCACGCTGCGTATTGTAAAATTTTTGAGGCCTGTAACCTT
AAGTACAAAGTCGTCGAAGCTGACTCCGGAGCGATTGGAGGATCATTTTCTCATGAATTT
ATGGTGCTTGCCGATACCGGTGAAGACTTTGTGATAAGCTGCAATAGTTGTGATTATTCT
GCAAATATGGAGAAAGCCGTCACTGCAGACAACTACGCTAAAGATGATGAAAAAATATTG
CCCTCCCAACAGGTGGAAACCCCCGGACAAAAGACAGTGGAGGAGGTAGCAAATTTTCTT
GGTGTAAATATCAGCAAAATTGTAAAGACCCTTATACTGAAAACTGCTGAAGATTTCGTC
GCTCTTATGGTCAGGGGTGATCATGAAGCCAACCTGGTAAAATTAAAAAACTATCTGGAT
GTTGTTAATGTGGATTTTGCAAGCGAAAAAGAAATAGAGGAAATCACAGGCGGTGCCATG
GGATTTTCAGGCCCTGTAAACCTTCCTTTGCCCATTTATGCCGATAATGCCGTAAAATAT
ATAAAAAACTTTGTAGTGGGCGGCAATGCAAAAGATGTTCATCTGAAAAATGTAAATATT
GGTGAGGATTTCACAGTAAAACAATTCGGAGATTTCCGTACAGCCGAACCCGGAGATGAA
TGCCCTAAATGCGGTAAAGGTACTTATGTAATAACAAAAGGAATAGAAGTGGGACATATT
TTCAAGTTGGGAACAAAATACTCAGAAAGTATGAACGCCACATATCTTGATAAAGATGGA
AAGCAGAAACATATGATTATGGGCTGCTACGGGATTGGGATAGGCAGAACTGCAGCCGCG
GCTATTGAGCAGAACCACGATGATGCAGGTATCATTTGGCCTCCCCAGCTTGCGCCGTTT
GAGGTTGTTGTTGTGCCTGTTAATACAAACGATGAAAATGTAGTCAATGTGGCAGAAACA
ATTTATCTCAAGCTTCTGAAAAAAGGTGTGGATGTTGTCATTGACGACAGAGACGAGCGT
GCGGGAGTAAAATTCAACGATGCCGATCTAATCGGATACCCTTTGAGAATAAATGTCGGC
AAAAAGACTCTCAAAGAGGGGAATATAGAAATATTTATCCGGAAAGACAAAGAGCTAATT
TCTGTTAAAAGGGAAGATTCCGTTAACAAAACACTTGAGCTTCTTGAAAGCTTAAAAAGC
TCCGGTAGATAATGCTCATATTTATTTGCAAGTTTTAAAATATACATCTTGGGCGGGCAT
TTAATTTATTTACTGCCCGCTTGAAAACAAAAATTCAACTGTTTCTCCGGACTTCCTACT
ATAAACCAAAACGTATAACCATTCACCCATCACGCTTAACGTATTACGGTATCTCACGCT
TTCGTTGATAAATGTTCTATCCTTTTTAAAAGGGGAGGATGGGAATAATGAATCTTTACG
TAAAGAGGGTGCGGCAACGGAAAGGATAAATTGTCCTTGTGCAAATGGACAAGCGTGTCA
GCCATTGTATCCCGCTCACCTGTAAGTTTGACGGCAAATGTGTCAGCCTCATATTCATGT
TTACGTGAAAAGAATGATGAAACCGGCTCAAAAAATTTTCCAACTGGACTGAGAATAACA
GAGATTATAAATAAACCTGTAAATATTGACTTTTCAAAACCGAGGGCGTGGTAGATAAAT
TCATTATTTATCAATATCCCCACAAGGAAAAAGGAAACAAATACAGAGATAAACATGAAG
AAAAGCATCTTTTTCAAATGTCCGAGTTTATAATGCCCGATTTCATGCGCCAGAATATTT
ATAATTTCCTTCTCTGTATGATTATTTAAAAGTGTATCAAAAAGTACAATTCGTTTGTTT
TTTCCAAAACCGGTAAAATACGCATTTGAATGCGTAGAGCGTTTTGAGGCATCCATCTGC
AAAATGTTTTTGACGGGGAAATCCGCTTTATCTGCAAGCTTGAAAATCTCCGACTCCAGC
TCTTTATTTTCCAAAGGCTGAAATTTGTTAAACAATGGAGCAATTACCACCGGATATAAG
TACATCATAAAAAGAGAGAAAAGAAAAACCGCACATGCTGCGTATAAGTACCAGTATGTA
CCTGCCGATTGAATAAGTTTAATAACAACAAAAAGAATGATAACAAAAATAATATATGAT
ATTGTGCCACCCAATATCATATCCTTTAAAAACAGAGCAGGGGTCGTCTTGTTAAATTCA
TATTTCTTCTCTATAACAAATGTTTCATAAATATCAAAAGGCAGGCCTATGAGAGCAAAA
AGCAGCTGATAGAAAGTAAAAAAGATTAATGCCCTCAAATATTCACTGTTATAAGTAAAA
AAAATCTCTGCCGAAAACCATTGAAAAACCCCAAATAACAAAAGAGCGAAAAAAATAATA
CCGTGAACCAAACTTTCGTAATGACCAATCCGGCTTTTGTCTTTATGATATTCACCACTT
TTTTTCAATTCTTCAGATGAATATACCCTTAAAGCTCTTGCAGGGGGATTTTCGGCAACT
TTTTCAATATATCTGTCATTAATCTTATCCACAATAAATTCGTAAATTTCTGCTGCAATG
AGAGTTAAAATAATAAAATATCCGATTATTGGCAATGTATTCTCCTTAAATTAAAAATCA
TTTTTGTATGAATGAAGAAGCAGGATAAAATATCCTCCATACCAAGTCAACAACAAGAGC
ATTGGCGTCCTTCCAAAATTTTTGTACTTGTGCTATTTGACAATACTTTATCTTAATATT
TGGACTTTCACTCATGAAGATATCCCAATATTAAGCACAGTTGTATATTTATTCGTTATG
TCGTTTCATATGGTTAAGATTTCTCACTTTGCTCGAAAGAATGCCTGCGGCTAGCACCAG
TCTTTTAGACTGGTAAATATGTTTACATTCTATTTATCCGCCCAAGGCGGATGTTAGACA
ACAATTTATGTCATCCCTCGCCCCGTTAAATGCCGTAGGCAATCAGCGAAGCTGATATTT
AACAGGGCGAGCGAAGCCGAGGGATCTCTATCTATGTACTAACAATATCTGAGTATTGTC
ATAGCTCTAAAAAAATGGGAGGTTGCCAACAAGAGCAGTTTTTCCTGAATTATGAAAAGT
GTTGTGGAAGTGAAAAATAGCAAAAAAACGGTGATATTATTAAAAATAATCTGGCATCAC
CCCAAAAATTATATAAAAGTATTGTTTTACATATACTTAGCTAACATGACACTGATTTCA
ATGTAATTTGCACAAATGAAGCAGCCGATGTCGAATGTGTTCCACTGGCATCGGTCAAAG
ACCGATTAGCAGCTATGTAAATAGCTAAAATTGACGAAGTCAATCAATTTGTGTATACAA
CATTTTTACCAGCCTGAAAGGCTGGTGCTAGTAGACGGTTAGCGGCAGTAGTTTCGAGTT
TCGGCTGCGAAATGCGTGCAAATTACATTGAAAAATATTTGCACTGCGAAAAATGAGGTG
ACTTCAGTAGAAATAATAATTTGTAAAAAGAAATTGGTGAAACATGCTGTTTAAAGGGAT
ATTATCCCTTTAAACAGCTCCCTGAGGTTCCAGAACTATACTTTCATAACCAGCTTGCTT
ATAATCTTCTTCTATTTCAGTTACTGTGTAGTAGGCAGTTGATTCCAAAAGTGTTCTTGC
CAGAAGGTTGTTCAGCTGATGTCCGGATTTATAAGCGCGCACATGCCCGTAAAACCTGTA
TCCAAGCAGCGATACATCTCCAATAAGGTCCAAAGTCTTGTGCCTGACAAATTCATCCTC
GAATCTCAGCCCCTCACTGTTGATTACTCCCTCATCACCCACTACAACTGCATTGTCGAG
AGAACCGCCGCGGGCCAGTCCCATCTGCCAGAGGCTTTCCACCTCTTCTTTAAAACCGAA
TGTTCTTGCTTTGGCTATTTCATTCTTAAAAACTTGTGGGCTAACATTAAAGAAAGCTTT
TTGCTCCCTTACGTGCTTGTTGTCAAAATCTATATGGCATGTAAATTTTAGAAATCTGGA
AGGAATAAGCTCAACCCACTTGTCTCCCCATTCAACTCGTATACGCTTTTTGAATTTAAG
GTACTTTCGTTTTTTGCCCAACACCTTAACCCCTGCCTGGGAAAGTATATCGACAAAAGG
CGCTGCACTGCCGTCAAGGATTGGAATCTCCCCTGCATTTACTTCCACAACCGCATTATC
TATACCCAATCCGTACAAAGCCGCCATAAGATGTTCTATAGTGCTGATTGAAGCTCCGCC
GCATTTAATAGAAGTGGCCAGTTGTGTGGAATAAACATCAAAAGGTGAAACCTTCGTTAA
TTGACTATTGTCAACATCATTCCTTATAAACTGTATCCCTGTGTCCGGGTGGGCGGGCTT
AATATTCACATCTATATAGCTGCCGCTGTGCAATCCCGTCCCGGAGAATGAAATCTCTCT
ATTTAAAGTTGTTTGATACATACTTACTCCAATTGTGTCTTCAAAACATTGTAGCAAAAA
ACATTCCAAAAAACATATATTATAATATTATCCGATTATAAAGTATTTTGCAAACACTTA
TTTCACAATTCAAACTTTCAAAAGCTTTAAACACAGCCATTACAAGAAATTTCATAAAGT
TTTTCTAAAACTGTCTTATTGCAAATATCATCTTATGATTTATAAAAAAACAAAAACATT
ATACATTTATGTAATACATAAACAACATGGTGTTAAAAAAAACATACACCCGAACACTCA
TAATAGACCGGCCTAAGCCGTTTATAATTCAGCATTTTCAAAGCGGGTGTACTCTTCAAG
GAAAGCAAGCTTTATAGTATCAGTAGGGCCGTTTCTATGCTTGGCCACAATAAGTTCGGC
AACTCCGGGAAGCTTTGTATCCTGATGATACACCTCGTCACGATATAAAAACATAATAAG
GTCTGCATCCTGTTCAATAGCCCCGGACTCTCTCAGGTCAGAGGGAACAGGTCTTTTATC
CGTTCTGTTTTCAACACCCCTGTTAAGCTGGGAAAGTGCTATGACCGGAATGTTCAGCTC
TTTTGCAAGGGCTTTCAGCGCCCTCGAGATTTCTGAAATTTGCTGCTCCCTGCTTTCAGC
TCTGCTGCCTGACATAAGCTGAAGATAATCAACTATAACCACATCCAGATCATATTCCCT
CTTAAGCCTTCTGCATTTCGCTCTAAGCTCCATAGATGAAATAGCAGGTGTGTCATCAAG
GAACAGGTTCAAATCATTCAACTCCGAACCAACACTGGCAAGTCTCTGCCATTCATCATT
GTTCAGCCTTCCGTTACGCAGCTTTGTAGACTCTATTTTCGCTTCAGAAGACAAAAGCCT
TTGCACGAGCTGTCCGGAAGACATCTCCAAAGAAAAAACAGCTGCCGATCTGTCATACTT
GCTGCAGGTGTTCAGGGCGAGATTCATTGCGAAAGCAGTCTTGCCCATACCGGGTCTGCC
GGCTACGATAATAAGGTCAGACTTCTGAAGACCGTTTGTTAACCTGTCCAGATCCATAAA
TCCGGTTGGTATTCCGGTAATCTGTTCGTTCCTGCCGTAAAGACTTTCTAAAATTTCAAA
AGTATCCTTTATTACCACACCTATCGGCTGAACTTCATTCTTAAGTTTGAATTCAGCCAG
ACTGAAAATATGCTTCTCAGCTTCGTCAACTAAACTGCTGATTTCACCGGTATATGAATA
GGACTTCTCGGCAATATCTGAGCTAAACTCGATTAACGCCCGCAACAGCGCTTTGTCTTT
TACCATATTGGCGTAATGAACAATATTGGCCGAATTGGGTATAATATTCACCAGCTCAGA
AATATAATCCACCCCGCCTGCTTTTTCTGTAAGCTCTTTGTCATTGAGGGAACTAACGAG
GGTTACAATATCCAGCGGCTTATTATTATGGGCAAGCTCCATAAGTTCTTTAAAAATTAT
TTTATGAGGGGGGTAATAAAAATCACTGACCCCCAGAAGATGCACAATTTTATCAAGCGC
CTTATCGTCAATAAGTATAGAAGCAAGTACAGCCTGTTCGGCCTCCATGCTATAAGGTGG
CTTCTTGATGGCGGGGCTGTTATTGTCAGAATAAGCCGTATTGTTTCTGTAATTTTTAGT
ATAACCGTTAGCCATTACACCTGCCTGTCTATTCTTCAGCTTTGATATTAACTTTTACAT
CAGCCTTGGCTTCCTTGTAAAGACCGATTGTAACAGTATGTTCTCCGATTTCCTTGATAG
GATTTTTAAGTTCAATATCCTTTTTATCCACATCTATGCCTTTCTCACTGATAGCATCAG
CTATATCCTGTGAAGTGACTGCACCGAAAAGCCTTCCTTTCTCCCCTGCTTTCATTGTCA
GGTTTATCTCCAGACTGCTTAGTTTTTCGGCTTTTTCTTTTGCCACAGAAAGTTTTGTCT
CTTCCTTTGCTTTAATTTTATCTTTCCTGCTCTCAAGTTTTTTCAAATTGGCTTCTGTAG
CCGGTGCAACAAGACCTTTAGGCATAAGGTAATTACGGGCATAGCCGTCTTTAACCTCTT
TGACATCACCTTCATGAGCTGTTCCTTTAACATCTTTAAGAAAAATCACCTTCATATTTT
GACTCCTCCTTTGCTATTCTTCTTGAAAGTTCAATATCAAAACCTCTTCTGACCAAAAAG
TCAAAGCATTTTTTATAAACACTGATAGCAGAAGGGGTATTTTCTGATATTTTCCCGCTT
TTGTTCGTAATATTTCTAACCTTATTTCTGCAAACGTCAACAGCTATCTGCTCAATTTCC
AAATTTTCTTTAAAAGCAATTTCTTCCACATCTTCCACGGAGATATCAACCATTTTTTCC
GAAAGCTTTCTGCAAATGTAATAGGGGCCGTACCCCTGCCTTAGCTTTGTCAGTGTAAAA
AGTTTCACAAACCGTTCATCATCAATAAAATTGAACCGTTTCAGCTTATCCAGAATTGCA
CTCACTTCACTCTCGGACAAGTCGAATCTGCGTTTAAGTCTGTAAGCTATCTCTCCCTCG
GTAAAATCTTTCTTAGCTAATATACCATAAACATAACTTTCGGGAGTTTTATTCTGTCTG
CTCCCCATTATTATCCTGCCATTTTGCATCGGATGTTGTTGTTATCCCTTTAACTCTGAG
AGTAAAGTCATCGGGGCGGGTGGCCCATTTAACAGCCTCATCATAAGTAACCAACCCTTT
TTGGTAAAGTGAGTACAGAGACTGATCAAAACTTTGAGAACCGTACATACTTTTGCCTGA
TTCCATAAAATCGCCGATCTGACTCATTTTTTCTTTATCGATTATACAGTCTTTAATCGT
CGGTGTGTTTACCATCACTTCCACCGCCGGAACTCTTCCTTTTCCATCGGCCTTTGGAAC
CAAGCGCATTGAAATAACCGCCTTAAGAATAGAGGCCAGCTGCATCCTAACCTGTCTCTG
ATGATAGGGAGGAAATACGGTAATAATCCTGTTAATCGTCTCAGGAGCATCCAGAGTATG
CAGGGTGGACATTACAAGGTGTCCCGTTTCAGCAGCAAGAAGTGCAGTCTCGATAGTTTC
CACATCTCTCATCTCACCAACCAGTATCACATCCGGATCCTGTCTGAGGGAATATTTCAA
GGCATCAGGAAAATTCAAAGTATCCGTACCTATTTCCCGTTGGGATATTATCGATTTATT
GTCTCTGTGCAGGAATTCAATTGGGTCTTCAATAGTTATCACATTAACTTCTCTTTCTGT
ATTAATGTATTTTATCATGGAAGCCAAAGTTGTTGATTTACCTGTACCGGTCGTTCCTGT
AACAAGAACCAGTCCCCTTTGCTGCATTGCCACGTTCTTGAGAACCTCAGGCAGATTGAG
CTCTTCAATAGAGGGGATATTTCTGGGGATCGACCTCATTACCAAAACAACGCTCCCCCT
CTGAAGATAGGCATTAACCCTGAAACGACCCAAATCTTTCACACTATACGAAAAATCAGC
TTCAAGGCGTTCTTTAAACTTTGCCCTTATGTTATTACTCATCATTGAAGCGGCTGTTTT
CAAAAGCTCTTCAGCTGAAAGTTTTGGGAAATCGGGGGATTGAATAAGCTTGCCGTCTAT
CCTGAAAATAGGATGTCTGCCGGCTTTAAGGTGAATATCCGAAGCCCTTTTTTTTACTGC
AGTAGTCAAAATACTGGTAATGTCAATCATCGGGCTGTTCCTCCTGTTTTCGTCCGGCTT
TTTCAGACGGGTTTTCCGTTACAGGGATATTGTGATTCTTTTTAATCTGATTCTCTATTT
CCTCTGCTATCTCACTGTTTTCCATTAAATAGGCTCTGGTATTTTCCTTGCCCTGTCCAA
GCCTGGTATTGCCGTAACTGAACCAGGCACCGGCTTTGGAAATAATATTTTCCTTTACTC
CCATATCAATCAAAATGCCTTCTCTTGAAATCCCTTTACCGAACATAATGTCAAACTCCG
CCTGTCTGAAAGGAGGAGCGACTTTATTTTTCACAACCTTAGCCAGCACATGATTGCCTA
CTGTTTCATCCTTTTCTTTAAGAGACGCTGTCCTTTTCACCTCAACACGAACCGTTGAAT
AAAATTTCAAAGCATTTCCACCTGTTGTGGTTTCCGGATTACCGAACATAACCCCAATTT
TTTGCCTTGTCTGGTTAATAAAAACCAAAGTCGTTCGGGACTTGTTGACAATACTCGTTA
ATTTTCTCAAAGCCTGGCTCATCAGTCTTGCCTGAAGGCCCATGTGCGCATCGCCCATTT
CCCCTTCAATCTCCGCACGTGGAGTCAACGCCGCCACCGAATCAATAACAACGACATCAA
CAGCTCCGCTTCTCACAAGTGTTTCAGCAATTTCCAAAGCCGCCTCGCCGCTGTCTGGCT
GGCTGACAAGCAGATTATCCGTGTCCACACCTATAGAATCAGCATAAACCGGGTCCATCG
CATGTTCCGCATCTACAAAAGCCGCCACACCGCCTTTTTTCTGCGCTTCTGCAATTACAT
GCAGAGCAACAGTAGTTTTACCGCTGGACTCTGCACCGTATATTTCCACTATCCTGCCCC
GGGGGACACCACCCACGCCCAGTGCTATATCCAATGAAAGGGAGCCTGTGGGAATAACGG
GGAGCTTTTCAGCAGCTTTATCTCCAAGCCGCATAACAGCCCCTTTGCCAAAATCCCTCT
CTATTTTACCCAAAGCCAAATCAATTGCCTTTTGCTTGTCCTTATCCATTAACTACCTCC
TAATACTTAGCTTTTTTATTATATAAAGTTTCATATACCGGACCTTTCGAAGTTAAACTG
CTTTTAATTAAATGAATGGCATCTAACTTCACTCGCTCCTTTTGAAAAAATTTATTAACT
TTATTTATTTTATCAAGAAATGCATCTTTATCATATAACTTTTTCACCCTTAACAGAGTT
AGATGAATCCTGAATGGTTTTTCGTCAAAACTAATTCCTAACTTATCAAATTCATTTTTC
ATATCCCGGTAAATTGTACACAAATAATCCGAGTGACCCTTTAAAAAAACAACTTTAGGA
AAATTGCGGCTCCCGAAGAAACCTGCTCCGTCAAAAAGTATCTCAAAAGGCGAAAGTGTC
ACATTATCCATCACCTTTTTTATATCTTCAACAACCGTTTCTCTCTGCTCTCCGAAAAAA
AACAGCGTAATATGCATATTTCCCGCTTTCACCCGCCTGAAATGCATGATTTCTTCAAAT
TCATCACTGAGTCCACTGACTCTGCGGGAAAATGCCGTCGGTATCTTCACTGCAACAAAA
CATCTCATCAAATTGCCAGCACCTCCTGCTCAGCAATTATTATCGCCCGTTTGGCACTTC
TTTCTCTTACTGTTTCCCTGTCACCGGTAAAAACGAAATGCTCTACTTTTACCTTATCTT
TAATACTGACTGCTATATATACAGTTCCAACAGGTTTTTCCGGACTGCCTCCGGACGGCC
CGGCAATACCAGTTACCCCTATTCCAACATCTGCACCGGATATATTTCTTATATTTTCAG
CCATAGCTTCAGCGGTTTCACTGCTGACAGCTCCATGGTTTTCCAAAACAGATTTTTTAA
TGCCAAGGAGCTTTTCCTTAATATTATTGCTGTAAGAAACAATTGAACCCAAAAACACAT
CTGAGCTTCCGGGAATATCCGTCATTTTTTTTGCAATAAGCCCGCCTGTGCAGCTTTCCG
CTGTAGCCAAAGTCAACCCCCTTTCTTTTAGAGCGCTGAACAGCCTTGTTTCCACGCCGC
TTCTGCCGTAACCTACAAAATTTCTATCAAGCTTTTTCCTCAGCAGATTTGAGAATTGCT
GCAATGAATCGTTCTTCCAGCTTCTGAGACGAACGATTATATCACCTTTTGAAACGTTAA
TAATGCATTTAACATCAGAAGGAATACCTATTTCATTCATAACGTCATCAACATCAGATT
CCGGTATGCCGCTAAAAACCATTTCACTGGAAAAGTACTCGTTCAGTTTGAACATTTCCT
TGAGAAAAGGAAAAATATGCATCCTGAAAATAACTTCCATCTCATAAGGAATCCCCGGCA
TGGCAAAAAGATAAGCTCTGTGTTTTTTTATTGAAAAACCATATGCGGTGCCCACAGGGT
TATTGTAAATTTCACACCCCTCCGGCAGCATTGCCTGCCGCTTGTGAGATTCCTTTATGG
CGACGTTTCTTGAGGTAAGTTTTTTTCTTATATGGGCAAATACCTCTTCATTAAAAACGG
TCTTTACCCCTGTCACATGAGCAGCTGCCTCAGCAGTCAAGTCATCAAAAGTTGGCCCCA
AGCCGCCTGTTGTAAGTACAAAATCCGAAGTTTTCATATAATAGTCAAAAGCCTTTACGA
TTTCATTAAAATCATCCGGAACAGCCTGAACTGATGTGACAGTGACTCCGAGCCTGGAAA
TATTCGATGCAAGAAAAGATGAGTTGGAGTCAACGATACTGCCCTCTAATATTTCATTAC
CTATTGCAAGAATGGCAGCCTTAACTTTCATATAAACACCTTGATTATATGAAAAATTCC
GAGAGAGTAGATACCGGCAATAAGGTCATCAAGCATCACCCCGGTGCCCCCTTCTATCGA
CTCCAGCTGTTTTATAGGATAAGGTTTGGATATATCGAAAATTCTGAAAAGAAAAAATGT
TATCAACAAATTTATCATATTAAAAGAAACAAACATGAGTACAAAATAATAACCGACAAT
TTCATCAATGACAATCTGTGAAGCATCTCTCTCATTGTGATATTTTTCATAATATTCGGA
AACAATTATTCCTATAACAAACAGAGCAACAAAAACAAAAAATTTGCCTAAGATACTTAC
GTAAAAAGTCAGTGCAATTAAAACAATAGCCAATAGTGAGCCCAGCGTTCCCGGGGGTCT
CAGATGTCCCACATAAAAACCGGTGGCAAGAAGGTGGCAGAATCTATGCATTAAATATCT
CCTCCTTCAGCAGCTCCTTAATATCGATCAGCCCTTCATAAAATGCTTTACCCACAATGC
ATCCTTTTATATTATCTATTTTCTGAAGCGCATAAACATCATCTTTGCTTTTCAAACCTC
CCGAGGCAATAACACCGAAAGGAATTTTGGCAGCCAGCTCCCCCGTTTTTTCTATATTAA
TACCCTGGAGCATACCGTCCCTTAAAATATCTGTGTATATAACACTTTCAAAAGGGGTGT
TTTTATACTCTGATATCAAATCCTCAACTGTCAGACTGCTGTCTTCATACCAGCCTTCAG
CAGAAAGGATACCGTTTCTTGCATCCATACCAAGTATTATTCTGCCCGGATATGCGGAAG
CAATTTTTTTGGTCAACGGAATATCTTTGACAGCTGTAGTTCCAAGTATAACATATTTAA
CTCCCAGGGCAAAATAAGCTTCCACTCTTTCAAATGTCCGGATACCGCCGCCCACCTCTA
CTTCCATATCCGTATGACGTACGATCCGCTCTATCACATCAAAGTTGACGCTTTCCCCTT
TTTTTGCACCGTCCAGATCAACGATATGAAGTCTTTTCACACCCATTTTTTGGAATTCGG
CTGCTGCAGACACAGGATCATCGGAGTATATCTTAAAATCTTTCATATCGCCTTTCTTCA
GCCTTACGACTTTAGCACCAAGCAGATCAATTGCCGGAATAATCAACATTTCCACCCCCC
GAAATTTTTCAGTATTTTTAATCCTGCCTGCTGGCTTTTTTCCGGATGAAACTGTGTGGC
CGCCACATTTTCGCGGACAACAAGGGCACTAAACTCCACTCCTGCATATTCAGCAGTAGC
CACAGAAAAATCGCAAACGGGCGCATAATAAGAATGTACAAAATACATATACTCCCCGTC
TCTGATACCTTCAATCAGCGGATGCCGTTTTTTCAGAATCAGACTGTTCCATCCCATATG
AGGTATTTTATATTCACCTTCTTTCTTTATTTCAAATTTTTTGACAGCTCCGGGGAATAT
ACCCATCCCGTTATATTCGCCGTACTCATAGCTTTTTTCAAAAAGCAGCTGCATTCCCAC
GCATATTCCCAAAAAAGGTTTACCACTTTTTATGAAATCCACAGTTACCTCATAAAGACC
GTTACCTTTAAGATTTTCCAGACATTTTCCGAAAGCCCCCACCCCCGGCAGAACAAGACG
ATCATAAGAATCGATATCTCCGGGTTTATCTGTAATTTCAGCTTTTATATCCATTTTCAG
GAAAGCATTGGCAACACTTCTTAAGTTTCCCATTCCGTAATCGACAATACCAATCATTTT
ATCAGACAACTCCTTTTGTTGACGGAATACCGCCTCCGCTTTGACGCACTGCTGTTCGCA
AAGACCTTGCAAGGGATTTGAAAACCGCCTCAGCAATATGGTGTGTATTTGAACCGTATC
TTAAAATTACATGAAGATTAAACAGGCCGTTTGAAGTAAATGCCCTTAAAAATTCTTCAA
TGAGCTCTGTAGCAAAACCTCCAACCTCATCCTGGCAAAACTGAACATCAAAATTCAGAA
AGCTTCTTCCACTCAAATCAATAGCCGTCTCCACAAGTGTTTCATCCATAGGCAGCATAA
AAAAACCATACCTCTCGATTCCCTTTTTCTCACCCAAAACCTCTTTCAATGTGCCACCCA
AGACAATACCTGTATCTTCCACTAAATGATGCAAATCAACATGTATATCTCCCTCTGCAG
CCAATTTTAAATCAAAGCCGCTGTGCTTTGTAAAAAGCTCAAGCATGTGGTCAAAAAAAC
CTGAGCCGGTTTTGATCTCAGAAATGCCGTTTCCGTCCAGATTCAGTTTAATATAAATGT
TTGTTTCAGCAGTCTTTCTTTCTTTTGCCGCTATTCTGTCGGACATTTTGACTCCTTTAT
CAAGAAAATAATTACACTTTATTTTTATGAGATTTTACCTTAATATCCTATAAAAATAAA
TAAAAATTTACTTAACACTGTTTGCCCAAAAGGAATCTATCATGAAATATTACAGAAATA
TTGTCCGCAATTATGATGTTAAAGAATCTGACTTAAAAGAACTGGGCTCAATCTGGGAAC
AGATGTCAAAATACAGTGACGAGTTTGCAGCGGATATGAGTGCTTTTGTGGTAAAAAATT
TCAAACTGCCGGAAACATACAGTACTGAAATCACAGATGAATACAAAGCAATGCTCGGGA
AACTGTACGAAAGGGTTTTGAGCGGCAGGTTTAATAATGACTATGTGAGTTTTCTTATAA
AATTTTCCGAATTCAATTTGGCTTATTCCATTAACCAGGAAATGGTGAACAGTTTAATCA
GTTATGCCCGAAGCTGGATACACGAAAAAATATTTCAGAATATCCCTGATGATTTTCAGA
GAAAGGGTATTCTGATGATGTTCCATAAAATAATGGATATAACAGGCGATATTATAATTT
CAACATACTATGAGGACATAATAAAGAAATACAGTAAAGTTTTCAGTTTAAAAAACTTTA
TTGTGGATATAAGTGAACGTTTTTCACTTTTTATGCACTTTATACTTGTAGCTATTTTAA
TATTTCTTACAATCGCCGCAACAATATTTTTTGGATATGACAGTTTGGGACTGCTTTCGA
AAAATACTGAGCACGTTTTGATAACATCACTGGGCTCGCTGCTTATAATATGGGTACTTG
TGGAATTGCTGCATACGGAGATACAGATAATAAAAGGGGGAAAATTCAAAATCAGTATTT
TTGTTGGAGTTGCCCTCATTGCATTTGTCAGAGATCTGCTTATACTTACCCTAAAACAGG
AAACTGACAGCATTACTACTTATTTTGTGCTTGCATCTATTATGGTTTTGGGTTTAATTT
ACTGGCTTATTGCAAGACAGGAGCAACAGGGAACAAGAAGGAGCATTAAATGATAAAACA
GGTGGCAAAAAAAATATTCGGAACACACAACGACCGGTTCTTGAAAAAATGCCGGCCGAT
AGTTGAACGGATAAACAGCTTTGAAGATAAGATGGCCGGACTTTCCAATGAAGAGCTTGC
ACAAAAGACGGAAAAATTCCGGAATGAACTTTCATCAGGCAGAACGCTTGATGATATAAT
GGAAGAAGCTTTTGCTGTTGTAAGGGAAGTCAGTAAAAGAACGACCGGGCTGAGACATTT
TGACGTCCAGCTTATCGGTGGTTATGTAATGCACAAAGGCAAGATTGCCGAGATGAAAAC
AGGTGAGGGGAAAACACTTGTTGCAACCCTTTCTCTCTACCTGAACGGCATAGAAAGTAA
GGGAGCACACCTTGTCACTGTAAACGACTATCTCGCCAGAAGGGACGCAGCGTGGATGGG
TCCGATATATCTCTTTCTGGGACTGACAGTGGGGGTTATACAGCCTGATAAATCATTTTA
CGTGGATTGGGATGATATAGAAAACTTCACCACTAAATTAGTCCCATGTGAAAGGAAACA
GGCTTACGATTGTGATATAACATACGGGACAAACAACGAATTCGGTTTTGATTATCTCCG
TGATAATATGAAATATGATTTTTCAGATTACGTTCAGCGGGAACTTAACTATGCCATCGT
TGACGAAGTGGACAGTATTCTTATAGACGAAGCCAGAACTCCTCTTATCATAAGCGGCCC
CACAGAGGAAAGTACCGACAAGTATTATACAATAAACGCTGTGGTGAAAAACCTGAAAAA
CGAGGAGCATTACACAATCCAGGAAAAGGAAAAAACCGCCTCTCTTACCGACAAAGGGAT
TTCATATGTTGAAAAAGCTCTTGGTGTTGAAAACCTTTATGATATAAGGAATATTGACAC
CCTTCATTTTGTAAACAACGCCCTGAAGGCCCATGCCGTTTTCAAGAAGGATGTGGATTA
CGTTGTCCAGAATGGTGAAGTCATCATTGTTGATGAGTTTACCGGAAGATTAATGCCGGG
CAGAAGGTATTCAGACGGTCTTCATCAGGCGCTGGAAGCCAAAGAGGGCGTAAAGATAGA
AAGTGAAAACCAAACACTGGCCTCAATAACATTTCAGAATTATTTCAGAATGTACAATAA
GCTTGCTGGTATGACAGGTACTGCCGAAACAGAAGCCGGGGAATTTATGCAGATATATTC
CCTGGGTGTAATCGTTGTACCTACTCACATGCCCATGATCAGAACAGACTATCCTGACCA
AATATACAGAACACTGGATGAGAAATACAAAGCCATCAGCCGTGAAATTGATGAAATGCA
TAAAAAGGGAAGACCTGTCCTCGTGGGTACCGTTTCCATCGAAAAATCAGAAATCCTGAG
CAAGCTCTTATCCAAACTGGGTGTACCACATGAAGTGCTGAATGCCAAAAACCATGAGCG
GGAAGCAACTATTGTGGCCAAAGCGGGGGATAGAGGGGCAGTTACAATTGCTACCAACAT
GGCCGGTAGAGGTACTGATATAAAAATTAATGAAGAAGTTAAATCTCTCGGTGGACTGCA
CATTGTAGGATCTGAGCGTCATGAATCAAGAAGGGTTGACAATCAGCTGCGAGGCAGATC
AGGAAGACAGGGGGATCCCGGATCATCCAGGTTTTTCCTCTCCTTAGAAGATGATTTGCT
GAGAATATTCGGCTCAGAAAAGATCTCCTACATAATGAACAAGCTCGGAATAGAAGAGGG
CGAGTCAATAGAACATCCCATGATTACCAGAGCTATAGAAAACGCTCAGAAAAAAGTGGA
AGCTATGCATTTTGAAATCAGAAAGCATCTGCTTGAATACGATGACGTAATGAACCAGCA
AAGGCAAATCATCTACTCACTGAGAAGAGAGATTCTGGAAGGAAAAGACATTGAGTCCAT
TTTACTTGAAAATATAGAAAATGTCGTTGACAGCCTTTTTGAAAGATATGTTAATTCCGA
AATTATCGATCCGGAAGGCCTCTCCGGTGAAATAAAAAAAATATTTGATCTGGATTTCTC
TGTGGACGGCATAGATGATAAGAATGCCTCTGAATACAGGGAAAGCTTACTCGAGCAGGC
CAAGGAAAAACTCGAACATAAAAAGAAAGAATTCGGAGAGCATTTCACCGGTTTTGCAAG
ATTTCTTATGATGAATGTCCTGGATACAAAATGGAAGGATCATCTGCTCAGCATGGATTA
TTTGAGAGACAGCGTAGGCTTGAGGGGGTACGGCCAGAAAGACCCCTTAATCGAATACAA
AAAGGAGTCCTACAACCTGTTTGTGGGGATGATGGAAAGTATAGGATTTGAAACGGTTGA
ATATATGATGCGCGTCCAGGTCAAAATTGACGAAGATGTCCAGTTAAAAGAAAAAGAGAG
AAAAACCACAGAAGAAAGGAGGGATATTTTCTCCGAAAATCGGGGAGAGGGCGGAGAGAA
AAGACAGCCGGTCAAAAGATCACAGCCTAAGGTGGGAAGAAATGATCCATGTCCTTGCGG
AAGCGGGAAAAAATACAAAAAATGCTGCGGAGCAAATGAAAAAGCGGGTTAAGCAATGCG
CTTTTCAAATTTTTAACTCCAATTTTAAGAATTATTTCTTTTTTACAATCCCTCTGCCGA
ACCTCCTTAATGGCTTATGGTAGTAAGGTGTACTTACCTGCCTGACATCTTCAACGGTGT
AAAATGCTTTAGGGTTATATTTATGGACTACATCCAGAAACTTTTGCAGTTCTTTCCTTT
TGACCACACTGAAAAGAAGTTTTACGGGGCCGTCCCTTCCCTGACCGTCAACATCGGTAA
CAAGGTACCCGATTTTTCTTAAATCGTTTATAATGACATATGCATCTTTCCCGGTAATAA
CCCTGACAATAAGATTACCCATAGCAATCTTATTTTCTATTGATATGCCTATAAAATTTC
CCACCGAAAAACCTGCAGCATAAGCCAGATATGCATACATATTTGCTTCGTTACCCATTA
CCTTTGCCACAACCACAATCCAGATAAGAATCTCAAAAAAGCCCAGAAAGCTGGCAAAAT
ATCTCATCCCTCTGGCAACAAAAATAATTCTCAAGGTACCTATAGTAACATCACAAATTC
TGGCAACAAAAATAAGGAGACATGTAAAAAGTATGCTCATATATCTATATCCAGTCTTTC
TTTTTGAAAAACAGCAGCATCAGTCCGGCAATAATAATCATAACAAGCCAAACCACCGGA
TAAGCCCAACGCACATCCAGCTCAGGCATATATTTAAAATTCATCCCGTAAACGCCCACT
ATAAATGTGAGCGGTATAAAGAGTGTTGATATGATTGTCAGCATTTTCATGATCTCATTC
ATTCTGTTGCTCAAATCGGTCATATGCAGATCAAGCAGACTGGCCGTCACATCTCTCAGT
GACTCCACTGTTTCAACCAAGTGCATTATATGGTCATAAATATCTTTAATATAAAATTTT
ATTCCGTCTGAAATTAACCTTGAAGCACCGCTGTCAAGATAGGCAATGATATCCCTTATC
GGCCAGATAGCCCTTCTGACTGATGTAAGGAGGCGTCTTAAGTCATATACCGAACCGACA
AAATCCTTTACATCTTTTTCACGAAGTTTCTTTTCAAGATCATCCAGATTATCGGAAATC
CCTTCAAGAACAATAAAATAACTGTCCACAATCAAATCAACTACAGCATTTACAAAATAA
TCATGCCCCTTTCCTCTTATCCTGCCCTCGCTTCTTTTTACCCTGTCAAGAATCAGATCC
AGGTAAGGTTCCCTGGCTTCGTTGAGAGTGATAACACAATTATCCATTAAAATAATATTC
ATCTGATGTGCATTTATATCGTGGAGAGTTTTGCCTCCCTCAAAAACTTTAAGTGTAATG
TACAAATAATTGCCCATATCCTCCACTTTAGCCCGCTGATACGGATTTAGAGCATCCTCA
AGAACCAGTGAATTAATATCAAAAACTTCTCCTATTTGCCTGATTTTAGAAATATCCCTG
AAACCGTGCAGTCTTATCCAGTTTACTTTCCCTTTTGGCAACTCTCTATTCAGCTCCTGT
ACATCGTCAACCTCATTTTCTGAAAAACTCTCAGTATCAAAGGAGTACATAATTATCGAC
GTCGGCTCTGCCTTATAATCACCCGTATATTCAAGAGTCCCCGGAGCTTTCCCGAATTTT
TTGGAGGTTCTTTTCAGTGCGCTGTGTATATCAAAACCTTTCACCTGACTCCTCCTTTAT
CCAAAAAATAAGCACAGGATTTATTCATTTCGCATTCATTACACTTTGGTGCCCGGGATC
TGCATATATCTCTTCCAAAAGCAATAACCTGATGGCTGAATTTATTCCATCTGTTTTTAG
GAATTAATACCATCAACTCTTTTTCAATCTTTTCAGGATCATCGGCACTGGCAATTCCGA
TTCGTGTCGTAACTCTCTTTACATGGGTATCCACAACAATTCCTTCAGCCACGCCAAGAT
TACCCAATACGACATTGGCCGTTTTTCTGCCCACGCCAGGCAGCTCAGTCAGTTTTCCCA
TATCAAGAGGAAGTTTGCCCTGATAATCTCCTGCAATTTTCTTTGAAATTTTCAGAATAT
TTGATGCTTTATTTTTATAAAAACCCGTTGGTCTGACTATCTCCATTAACTCTTCAGGAT
CGGAGTCAGACATACTTTTTGCATCGGGATATTTATCAAATAAAACACGTGTTACCTTGT
TTACCCTTTCATCCGTACACTGTGCACTTAGTACGGTAGCAATGAGCAGTTCGAAAGGAT
TTCTATGAACAAGGGAGCACTCGGCATCAGAGTATTTTTCATTAAGAAACGTCAAAAAAA
TCTTAGTTTTCTGCTGTTTACTCATTATCCAGCTTTATGCCGTATTTTTTCCATTTTTTA
TCCACAAGTTTCTTAATTTCTTTTTCCATGACAATATCAGGCGGCCACTCTCTTGTGTGC
CCCTCCGTTTCCCATTTTTTGGTTGCATCTATCCCGATTTTCGAACCCCAGTGAGGGTAT
GGCGATGAGTGGTCCAGTGCATCAAGGGGGCCTTCCATCACTACTGCATCCCTTTTCCAG
TCCACATTATTGCCCATCCGCCATAGTACTTCAGATGTATTCTGGACATCCACATCTTCA
TCAACAATAACTATCATTTTGGTGAACATCATCTGCCCTGTTCCCCAGATAAAATTCATT
ATTTTTTTTGCATGCTGAGGGTATTTTTTATCTATTGAAATAAACATCATATTATGAAAT
ACACCTTCCAGGGGCAGGGCCATATAAACTATTTCCGGAACCTGCTTCTTTAAAAGGGGC
AAAAAGATTTTCCCGGTGGCAATCCCCATATAACAGTCCTCCATAGGAGGTTTGCCAACT
ATTGTGGTGGGGTAGACAGCATCTTTCCTGTGGGTTATACATGTAATATGAAACACAGGA
TATTCATCCGCCAGGGAATAATATCCGGTATGATCACCAAAAGGGCCTTCTGTCCTGAAT
TCATCAACGTTGACATACCCTTCCACGACAATTTCGCTGTTGGAAGGTACTTCTAAATCA
ACAGTTTCACATTTAACAAGCTCCACCGATTGCTTACGTATAAAACCGGCCAGAAGCATT
TCATCAACCCCGTCAGGAGCAGGTGCTGTGGCAGCATATGTGACAGCCGGATCGCTTCCC
AAAACCACGGCCACTTCAATCTTTTCAAGACCGGCCTTTCTGGCTTTTCTGAAATGATCA
GCTCCGTGATGATGAAGATGCCAGTGCATTCCTGTGGTCTGTTTATCGTAAACATGCATA
CGATACATCCCACAGTTTCTGGCACCTGTTTCGGGGTCTTTTGTAAAAACATTCGGCAGT
GTAATAAAACGTCCGCCGTCCAAAGGCCAGCATTTCAGTATAGGAAACTTTTCTATGTTT
ACTTCATCGCCTTTAATTATAACCTCTTTACATGGGCCGGTCTTCACCATTTTGGGCAGG
ATCTGGTTGAGCTCTTTGAGCATGGGCAGAGACTTGAGCTTATCCATAAAGTTCTGAGGG
ACATTCCTGTCCACCAGGTTAATAATGCGACTGCCAAGCTCATTAAGGTCATCCACTTCC
AATGCCAGATTCATACGCTTCTCTGAACCAAAAGCGTTAATCAAAAGGGGGTGTTTTGAA
CCTTTTACCTTTTCAAACAATAGGGCAGGGCCGTGCTTTTTTGAAACTCTGTCCGTGATT
TCTGTTATCTCCAATACCGGGTCAACTTCTTCCTTAACCCTGACAAGCTCCCCCTCTTTT
TCCAGCTTTTTTATAAAGGAGCGCAAATCTTTATATGCCATATATCCTCCAGTTCAGTAT
CAATACTTTTCAATATTTATTTGAAACAAATAGTAGCGTCACAGATTCCGAATGTCATAG
GGTTAAACTGTACCCTTTCAAAGCCTGATTCGATAATCATTTTTTTATACTCATTTTTGG
GGGGAAATTTGTACACAGAATCAGGGAGATATTCATATGCTTTTCTGTCCCCGGAAATCA
ACCCCCCAAGGAAAGGAAGTATTTTCGTAAAATACAGCCTGTAAAGTCTGCTGAATATAA
AGCCCTCCGGCTGAGAAAATTCCAGTATGCATAATCGTCCGCCTGGCTTGACAACCCGAA
ACAACTCTTCCAGACCTTTATTTTTATCCGTAACATTGCGAAAACCGAAAGCAATCATAA
CCCTGTCAAAACTTTCCGATTTAAAGGGCTGATAATGAGCATCGCCGGCAATGAGCATTA
TATCGGGCTGTTTTCTTTTAGCCTTAAACAGCATATTTTTGCTGAAGTCTGCACCGATAA
TATTCGCATTTTTTGTCTGTCTTTTAAGCTCGCTTATCATATCACCTGTGCCGCAAGCCA
GATCGAGGATTTTATGATTCTCTTTCACTTCAAGCAGTTCAATAGCCTTTTTACGCCAGG
CAACATCTCTTCTGAAACTCAGCAGCCTGTTGAGCAAATCATACCTGTCGGCAATGCCGT
CAAACATCCGCTGTATTTTTTTAGATTTTTCTTCCAAGATTCCTCCAGACAATAATACCA
ACAAAATTCAGCCATAAAAAACTCTGGGTAAACAAAATATTAAATTCCGGTCTCCCGCTG
CCAGACATTACTAATACAAAATGTGCTTATTAGAAATTGACTCTGACAAAATCCGCTTTC
GTTTCAACGGCTGTTTTTCCATCTCTGTTTTTTATGCTTGTTTTTATCGTGGGCATGGCA
ATTTTTGTTTCACCGTTCTCAATCTCTACAAGTGCCGTGGATTCATAAACACCGAAGAAA
GTTCCCACTATGGCACCTGTGGCTGCTCCGTAGGCTATATAATCCAGATTGTCCTCCGGC
TCCTCAGTAAAAACTATTGCCGCAGTACCGATAATGGCTCCTGTTATTGTTCCGTATAAT
GTATCCTGCAGAACAATGGAACCTCTCGTCTCAGCAGAAGCCGGCATTACAGACATTAAG
AAAACAATCAGTACTCCTGCACCTATAAATTTTTTCATAACGCACCCCTTTATTATTTCT
ATTCACAGCACATCTGTCCCTTTTCAGTCAGTGAAACTATATCATAAATTGAAGTAAAAT
GATAATCAAACCCGCTCCCGTTTCCAACCCCTATAAGGGCTGTTTTGAATCCAAGTTTTG
CCGCGGCTGTCAGATTGACACAACTGTCCTCGAACAATATAGAATCACCGGGAATAATCC
CTGACATATCCATCATTTTTTTAAAACTTTCAATATAAATTTTAGGTATATAATCAACAT
CTTCAATGGCAAAAATATCATCAAAACACTCATACACCCCGAGTTTTGAAAGAATGTTCA
CAGCGTGGGATTTTGCACCGTTTGTAAATACTGCCCTGTATCCTTCCAAAGTTTCAAGGC
AACTATTTAAAAGGGGATCTTTGCCTATAAACTCATCGTAAGCCAGATCGTGAACATAAT
CCAAATAATCCGAAGGCCTTACGGAATAATGATACATTAACCCACGCAATGTCACACCGT
ACTTCTCTCTGTAAGTACGCCTTAAGAAATCAACCTTATCAAAATGAATACCTACCTTAT
GAATCATGAAACTGTTTATTCTGTGGTTTACTTCCTCCAGAATTCCTGTGTCCGGATGAT
AAAGGGTGTTATCAAGATCAAATACATAATTTTGCATAGTTTCCTTTACTTTTGTTTTTT
ATAATACTAAATTATTAAGATAATACTGTCAATTAAGTAATAGGAGGGCATACATGGATT
GTCTCTTTTGTAAAATGAAGGAAGGGGAAATCCCCTGTCAAAGAGTTTATGAAGACGATG
ACTTTTTTGCAATACTGGATATTAACCCAATTAACTACGGGCATACATTGCTTATTCCCA
AAAAACACTTCAACAATATTCTGGATGCTCCTGAGGATGTTGGGGAAAAAACATACCCCG
TTGCCCAGAAAATAGCCAAAGGAATTAAACAGGCGCTTAAGTGCGACGGAATAAATATAA
TTCAGAATGTTGAAGAAGCAGGAGGTCAGGAGGTTTTTCACTCCCATCTTCATATTGTTC
CAAGGTTTAAGGATGACAATATAAGATTCTCCATGAAAAAGAAAAAGTATGCTTCTGATG
ATGACATGTGTAAATTCGCGAAGAAAATTGCCGATGTATTAAACAGATAGTCTGTTCATA
AATCTTGTCAAAACCAAAAAAAGGGAGCCATTCAGGCTCCCTTTTTTAATATCTGAAAGA
AGGCCGGGCTTACATCATTCCGCCCATGCCTCCCATTCCGCCCATGCCGCCCATATCGGG
TGCACCGCCGGACTTATCGTCCTTATCAGGAACTTCTGTAATTGTGGCTTCTGTTGTCAA
CATGAGAGTTGCAACGGATACCGCATTTTGCAGAGCACTACGTGTAACTTTGGTAGGATC
AATAACACCGGCTTCAATTAAGTCCATATAAGTTTCTGTTGCTGCATTAAATCCATAGTT
ATCATCTTTTGCTTCCTTGATTTTGTTAACAACTATAGACCCTTCGTATCCGGCATTCTC
AACAATTTGCCTGAGAGGAAACTCCAGCGATTTCTTTATAAGATCGGCACCGATCTGCTC
GTCGCCTTCCAGCTTTAACTCGTCAAGGACCTTCATTGCTCTTACAAGTGCAACACCGCC
GCCTGCAACAATGCCTTCTTCAACGGCTGCTTTTGTAGCATTGAGAGCGTCTTCAACTCT
TGCCTTTTTCTCTTTCATTTCTGTTTCAGTAGCAGCCCCAACCTTGATTACAGCAACACC
GCCGACAAGCTTGGCAAGTCTCTCCTGAAGTTTTTCTTTATCGTAATCACTTGTTGAATC
TTCGATCTGTTTTTTAATCTGATTAACCCTTGCCTGGATATCCTCAGTTTTACCTTCGCC
TTCTACGACAGTTGTGTTTTCTTTATCAATGGTAATTTTCTTAGCCTTACCAAGATCGCT
TAACTGAGCGCTCTCAAGTTTAAGACCAACATCTTCACTGATCACCTGTCCACCGGTTAA
CACAGCCAGGTCTTTAAGCATCTCTTTTCTTCTGTCGCCAAAACCGGGAGCTTTAACCGC
AGCACAGTTCAATGTACCTCTGAGTTTATTAACAACAAGAGTGGCCAGCGCCTCACCTTC
GATATCTTCGGCTACTATTACAAACGGAGCGTTTTGTTTTGCAACCTGCTCAAGCACAGG
GAGAACATCTTTCATGTTTGATATTTTTTTATCATAGATAAGTATATATGCGTTTTCAAA
GGAAGCTTCCATACTTTCAGCATCGGTTACAAAATAGGGGGAAAGATAACCGCGGTCAAA
CTGCATCCCTTCAACAACTTCCAGTACTGTTTCAGTGGATTTATTTTCTTCTATTGTGAT
AACACCGTCTTTGCCCACTCTGTCCATAGCGTCTGCAATAATTCCGCCGATTTCTGAGTC
ATTGTTTGCGGAGATTGTACCAACCTGGGCGATTTCCTTTTTATCAGAAATAGTCTTGGA
TATTCCTGACAGCTTTTCCACAACTTTTTCAACCGCTTTCTCAGCTCCTCTCTTAAGTTC
CATAGGATTGGCACCGGCAACTACATTTTTGATACCTTCTTTATACAGTGCCTGTGCCAG
AACTGTAGCAGTTGTTGTACCGTCACCTGCTATATCACTTGTCTTGGAAGCCACTTCTTT
AACCATCTGGGCTCCAAGGTTCTCCAAAGGTTCTTCCAGCTCAATCTCTTTGGCAACAGT
GACTCCGTCCTTTGTTACTGTCGGAGAACCGAATTTTTTTTCAATTAATACATTTCTTCC
TTTGGGACCCAATGTTACTTTTACTGCATTTGCAAGTTTATCTACACCTTTTAAAATAGC
TTGTCTTGCTTCTTCGCTAAATGTTATTGCTTTTGCCATCTTTTCACCTCCAATTACTGA
ATAATTCCTAAGATATCGTCTTCTCTCATTATCAGATAATCTTCATCATCCAATGAAATT
TCCGTTCCCGCGTACTTGCTGAAAAGTACCTTGTCCCCGGTTGTTACAGATAACTCTGCT
TTACTACCGTTATCCAAAACTTTACCTTCGCCTACAGCTATCACTTCGCCTTCCTGGGGC
TTTTCCTTAGCACTATCAGGAATTATGATACCTGAAGCTGTTTTTTCTTCTGCTTCCACC
CGTTTTACTAAAACTCTGTCGTGGAGCGGCTTGATTTTGGCCATTTCTACCTCCTTGTTT
TGTTTTATATTTTATTTTATTAGCAGTCACCATCAACGAGTGCTAACAGCTTTTATATTT
ATATAAATCATGTAAAAAAAATCAAGAGAAAATTTTTAAAAATTTTATTTTTGTTTAGTT
GAATTTTTTTTGGTAAAACTAAACTTTTGTTTGAAAAAAAACAGAAAATACACTATATTC
TCCTGCATCAGACTAAACCGAGGTGTATAAATGGGAAAAACATTATTCCAAAAGGTATTT
GACGGACACAAAATAGCCGAGCTGAAAGGGGGGAAGTATCAGCTTTTCATCGGCCTGCAC
TTAATACATGAAGTTACCAGCCCACAGGCATTTGCAATGCTTGAGGAACTTGGACTGGGT
GTGGCATACCCGGAAAGGACTTTTGCCACATGCGACCATATCATCCCCACAGATAATATC
GAAAGACCGTTCCAGGATAAAATAGCTGAGGAAATGATAAAAGCCATCGAAAATAACACA
AAAAAACACGGCATAAAATTTTTCAGCCCCGAAAGCGGAGAGCAGGGGGTGGTTCATATT
GTCGGCCCGGAAATGGGTTTGACACAGCCCGGCATTACTATGGTTTGCGGTGATTCCCAT
ACTGCTACGCACGGTGCATTCGGTGCCATCGCTTTCGGAATTGGCACAAGCCAGGTCAGA
GACGTTCTTGCCACCCAGACAATTGCCATGAGCCCCTTCAAGGTTCGCAGGATAGAGGTG
AACGGAGAGCTGAACAGGGGTGTTTATGCCAAAGACATAATTCTCCATATAATCGGAAAA
TTGGGAGTGAACGGAGGAATAGGCTACGCTTATGAGTTCGGCGGTTCGGTCATATCTGCC
CTATCAATGGAAGGAAGAATGACAATATGCAATATGGCAATAGAAGGAGGAGCAAGGGTT
GGATACATAAATCCGGATGAAAAAACGTATGAATTTCTCAAAAATAAGCCTTATGCACCC
AAGAATGAGAAGTGGGATGAAATGATATCTTACTGGGAAAGTATAAAATCAGACAGCGAT
GCGGATTACGATGACGTCGTAATAATTGATGCTGCAGAAATCAAACCCACAGTGACATGG
GGGATCAATCCCGCACAATGCATAGGGATAGATGAGATTATCCCAAAAGGGGGCACCGAC
GGAGAAAAAGAAGCCCTTGATTATATGAAACTGGAAGGCGGAAAGCCTATAGAAGGTACA
AACGTTGATGTTGTTTTTATCGGCAGCTGCACGAACGGGCGCATTGAGGATTTCAGAGAA
GCTGCACGGGTTTTAAAAGGGCAAAAAGTCAGTTCTGATGTTACTGCTTTAGCGGTACCG
GGCTCATATTCCGTTATGAGACAGGCTGAAAAAGAAGGTTTGGATAAAATCTTTACAGAA
GCCGGCTTTGAATGGCGAAGGCCCGGTTGCTCCATGTGTCTCGCAATGAACCCGGATAAA
CTGGAAGGTGATCAGCTTTGCGCTTCAACGTCAAACAGAAATTTTAAGGGACGCCAGGGT
TCATCATCCGGCAGAACAGTGTTAATGAGCCCGGTTATGGCAGCTGCAGCTGCTGTAACT
GGCAAAATTTCAGATGCTAGAATAGTATTCGACTTATAAGGAGGTTTTAAATGTCAATAA
ATCCGATTTCCAAGGTTGAAGGGCGTGCGGTACCTATTGTACTGGATGACATAGATACAG
ACAGAATTATTCCTGCAAGGTATTTAAAATGCGTAACATTTGATGGGTTGGGGGGATACG
CTTTTTATGATGACAGGTTCAATACTGACGGTACAGAAAAGAAACATCCCCTCAATGACA
AACGATTTAAGGGTGCAAACATCATAATTTCCGGAGCAAACTTCGGATGCGGCTCTTCAC
GGGAACATGCGCCTCAGGCAATAAAAAGAGCCGGCATTGATGCGGTTGTTGCAGAAAGTT
TTGCGGAAATTTTTCACGGCAATGCAACAACCCTCGGGATTGTGTGCATCACACTGAGCC
GCAGTGAAATAAATGAACTTAAATCCCTTGTTGAAAAGTCTCCGGAAACAAAACTTTTAA
TAGATGTTGAAAAGGAAACACTGCATACGCCTGGGAAAACATACAAGTTTCAAATCAACC
AGAATGCAAAAAAAGATTTACTGGCAGGAACTTATGATAGCCTGGCCGAATTGCTTGCAA
ACATGGACAAAGTACGCAGGTTCGAAAAAGAACTGCAGTATTTTTTTTCAAGATAACAAA
AATCCCCGTTTTATGCGGGGATTTCTTCTGTTTTTTTTGCTTTGATTTTTGTACAATAAA
TCCACATTAATACAACAAGAATAATTCCGCCTATATTAGTCAAACGCTCAGGCCAAAAAA
GCAGTACTGCTGTAACAGCAAGAATGATACGCTCAACCCAATTAATAATACGGAAATAAT
ACCCCTCAAAAAATGAAGCAAATACAAACAAACCCGCGGTTCCGGTAATTATATTTTCAA
AAGTCCTTATAAGCGGCCCCTGGAACAGAATTGCCGGATCATAGATAAACATTATTGGGA
TAAGGTACAATCCTTTTGCAAGCTTCCAGGACTCTAAGCCCGTTTTCAAGGGATCACTGC
CGGCGATACCTGATGCCGTATAAGCTGCCAGGCAAACAGGAGGTGTTACATTAGCATCCT
GAGAATACCAAAAAATTAATAAATGCGCAGCAAGAAGAGAGCCTTCCGAAACTTCCTTAG
GAATAAGTCCTATCATATTGTTTACAATATTAGGGTCAAGTGCCTGCTGTGCTGTTAAAC
CGAAATTAGCTATCAAATGGTCCTTCAGCATCAGCATCTCTATGGAAGGAGCAGCCAAAA
CGGCCAGAACAATATAAGAAGCAGTAACAGGAAGACCCATACCGAGAATTAGTGAAGCCA
AAGCTACCAAAACAATAGTTATAAACAAACTTCCACCGGCTATTGTGGAAATAAGCATTG
AAAATTTAATCCCCATTCCCACCATAAGTACAATGCCAACTACAATACCGGAGCATAAAA
GAATAACACCTGTACTGACCATATTCTGTGCTCCCAAAGCCAATGCATCCAGGATGTCTT
TTGGCCCCATACGGGTGCTTTTGTTAAACCAGCTCGCTATAACAATGGAAATAATACCCA
TTGAAGCAGCATATGTGGGTGTATTCCCCTTTATTAAAAAATACATCAGAACACCAATAG
GTATAAAAAAGTTCCATCCTTCCTTTAAAACCTCTGTAAACTTAGGCAAATCTTCTTTCG
GCATAGGTTTCAGGCCTTTCTTTTTCGCTCTTAAATGAATAAAGAATGCCACACTCAAAA
AATACATTACAGCCGGAATAAAAGCTACACCTATAATTTTAAGATAAGATATCTGGGTCC
ACTGAGCCATAATAAAAGCTCCGGCTCCCATAATTGGCGGCATAAGCTGTCCACCTGTAC
TTGCAGCAGCTTCAACACCACCTGCAAACTGTGGTTTAAATCCCATCCTTTTCATCATTG
GAATTGTGATAGAGCCTGTACCCACTGTATTAGCAACAGCGCTCCCTGAAATGGACCCCA
TAAATCCACTGGCAAATACCGCCATTTTGGCAGGACCGCCGGTGGTATGACCTAAAAGGG
AAACAGCAAGTTTTATAATAAATTCTCCTGCCCCCGACTTAAGAAGAAATGCTGCAAATA
AGACAAACAAAAATACGAAAGTGGATGAAATTGTAGCAATAGTTCCAAATAAACCGTCAG
GAGCAAAATACATTCTGTACAAAAGCCTCTCTATTGTTACACCGGAAAAACTCCAAACAC
CCGGAAACACTTTACCCAAAAACAGTGCATAAGAGATAAAAAAACCTGCCAATGCAGGGA
TAAGCCAGCCGGTCGTTCTCCTCGTAACTTCCAGCATAAGTATGACGGCAAGTCCTGCAA
ATATAAGATCACGAAGTATGGGCACCTCATTTCTGGCGTGCAGAGCATCTTCAAACAGCA
CCAGATAAACAGCTGCCGCCATTGACAAAACAGCTAAAATGATGTCCAACCATAGTGTCT
TGTCCGCCCATTTTTTCCTCATAGGATAGAAAAGATATCCCAAAAAAACCACAAAACCAA
AATGCATTGCATTACGCTGGATCTCCGGCATTACACCTATGGTATTAATCCATAAATGGA
ACAAAGACATGATGATCGCGAACCAGTATATAAAATTTTTCTGCCAACCGGCAAAACTTC
TCTTATATGTTAAAACCTCACCTGAGTCTTCAATTCCTTCATTATTTTGTCCCAGCAGAT
CATCGACTTTAGCCATATTTCTCCCCAGAAAAGTTTATGGACATTGTGTTCTTTAATTTA
ATTGCTTAGTAAAGAGGGAACCGGGATATCCGGCTCCCTTCTACTTTTATTCTCTCAGTT
CGTCGGGTATATCCAATCCGGCTTCTTCATAGTATCTGGCTGCTCCGGGGTGCAGCGGAA
CGGGCAGACCGTCCAGAGCTTCCTGAAGGCTCATTGCTTTAGTAGCTTTGTGAATATTGT
TTAAAAAAGGAAGATTTTCATATATTGTTTTGGTAACAAGATAAACCACCTCTTCAGGCA
AATTCTTCCTGACAACCAGCAAATTTGGCTGAGCTATTGTGTTGATAGGTTTTTTCTGGC
CGGGGTAAACACCGGGCTCAATGACATAACGTGTCCATATAGGATATGACTCCCTAACTT
TTGCCAGCTGTTCATCAGTAAAGTCGAGTACAGTCGCTTCATCTCCCATTTGGGCATAAA
GCTGTGTAATGGCAGCCACAGGAGGGCCGGCAGGGATATTTGCTCCGCCTATCCTTTTAT
CTATCATTGCCTGTACAGAAGGATTGTATCCCAAATATTCCAGACTTAAACTTTCAGGCT
CAATACCTAATGCTTTCAGAATAGTACGTCCGGAGCCTTCTGTTCCGCTTCCCCTTTTTC
CTATGGAAAATTTTGCAGGAAAACCTTTTAAATCCATGATTGTGCCTGTTTTTACATACT
CATCAAGAATGGCAAAATGTTCCACATTTTTCCACAGCATTGTAACTGCCCGGAAATCTT
TTACAGGGTTCCCTTCATAAGGGCCATCTCCCCTGTAAGCATTCAAACCGAACAGGGCTT
GTAAAATACCAAAATCAGCCTCGCCGTTCTTCAACATCTGAACATTCTCACCGGAGCCTG
CAGAGTTTATAGCTGTAGCTGTAATCCCATGTTCTTTTGCAAGTTTAATACTGATCAATG
TCCCGATAGCCACACCAACCGGATAATAGGTTCCACCTGTTGTGGCTGTAGTAATAATAA
GATTTTTCTCATCAGCTTTTGCCTGAGGCAGCGAAAACACCATAAAAAAAACTGCCACAA
AAATAATACTTAGTACCCTTTTAAACATAATATGCACCTCCATAACAATTTATTGCAATA
ATTCTTGCAAAAAGCATACCAGAACAAAAATAGTTTTATTTCCGGGAATAAACAGACGTA
TATTTGGACTTTCATTGTATAATTTACTGTTATAATTATTTTTTAAAAACTGTATAAAAT
TATTCAAGATATGGGATAAGCGAGCTAAATACGCTCAAGAGCGGAAACCGCCCATCTCTA
ACGTATTATATCCATAGCTGTAAGCAATAATTCAAGCGGTACATCTACGTTTATCCTCTC
CGCTTCTGCCAGGTTAACCACAAGTCTGAAATATCTAATAGTCTGCACAGGAATTTCGGA
CGCCTTTCTCCCTGATAAGACAGCCGCCGCTTTATCACTTAATAATCTTCCGGCCCTGTA
CATATCAACAACCGTTGCTATCATTCCATAGCCGTTAACTACCATTTCAGGCTTTTCAGC
CATTACAGGAATGTTAAGTTTTTTTATTCCTCTGCCGATTTCAGAAGAAACACTGCCGGT
AAGGTATGCTGCTGATTTTGCTTTATTGAAAGGCTTTAACATATGTTTTTTGATATTTTT
AATATCCTTAATTAAGACTGAATCAAATTTAAGATATTTCCCAAGTCTTTCCATTTCACG
AAATTTTTCATCCGATTTTTTTGTCCGGCTGCCGGACAAAAAATATATTGTTTCAAAGTT
TCGTACCGCCTTAAGCTCAAGCAGCTCTTCCAAAACTGGTATGGATACATCTATCCCTGT
TGCATTGGTCAATGTCCGCCACTTACTGGCTATTATATCATTTTTTACAGGGTCATCCTC
AACAATAAAAACTATCGGCGTCTCAGGAAATCTTTTTATTAATTTTGAAGCTGCCCGAAA
ACCGTTCACATAAATTAAATCTTTTGGCAGTTTATCAATAAATGCCAACTGCTTTTCAAG
AACTCCCATATCCCTGTTTGTTCCAAATGTATAAAAACGTGCATCTATATTTCTGGATAT
TATTCCATCCCTGAAACCGTCTTCAGCACTGCCGTCATTAAACCAGCTAAGGATCACAAT
ATGTTGTGTCTCAGCAGCATAAGAAAAACATGCAAAACTAAATATTATTAAAATTATATA
GCAAATCCTCATTCTGTTTTCTCATCGAATTTTTGTAACCTCCTTTTTAGCGAATGCCTG
CTTATCCCCAGCATATCGGCTGCAACAGATTTCACACCTTTTGCTTTGATCAATGCATCT
CTGATTAGCTCGTACTCAACATTCAACAACATATCATCCAGACATTTGCCATGATCACTT
AAGATTTTCGCATTAGAGGACTTTATATTTCCCGCCTTTTTTATCTCATCGGGTAAATCT
TTCAATTCTATTAAGCTGCCGGATTTTAAAATGACAAGTCGTTCGATAAGATTCTTTAAC
TCACGGACATTGCCAGGCCAGTGGTATTCCAACAACGCCTTTTCTGCCTGTTTCGAAAAA
GTTATATTTGACTTTGCAAATTTCTTTTTAAAATAACTCAAAAAATGCTTGGATAAAATT
GCGGCATCAGCTCCCCTTTCTCTTAAAGGGGGCACAGATATCGGAACAACATTTAAGCGG
TAATATAAATCTTCTCTGAATTTTTTTTCCTTAATGTTTTTTTCAAGATTTGTATTTGTT
GCTGCAATAACTCTTACATCAACCACGATTTCCTTTTCTCCTCCTATTCTTCTGAAACTC
CTGCTTTCAAGAAATCTCAAAATTTTAGTCTGTAAATTTAAGGGCATGTCACCTATTTCA
TCAAGAAAGAGCGTTCCTTTATCAGCCAACTCCAATAATCCCACTTTTTTATGCTTTGCG
TCAGTAAATGCCCCTTTTTCATACCCAAACAACTCACTCTCCAATAGTTGCTCAGGCAGA
GCGGAACAGTTAATATCGATAAAAGGCATCTTTTTTCTTTCAGGACTCTCGTTATGGATA
GCTTTCGCAACCAATTCTTTGCCGGTACCGCTTTCTCCTCTTATCAAAACGGTGCATTCG
TCTATACCTGCAACCTTTTTAATCTTTTCTTTAACCTCTAAAATTTCTTTTGACTCACCC
ACTATTGTTTCCTGCTGAAAACGTTTGCTGCGTAACAGCTCAACTTCGTTGTAAAGTTTT
GCCTCTGCCTGGCTTTTATCAACCAACATTGTAATCTCTTCCAACTCAAAAGGCTTCAGT
ATAAAGTCAAACGCACCAAGTTTCATGGCATTTATAGCACTATTGATATCTCCGTGGGCA
GTAATAACAATTGTTGGCAGATTGGAGTTCATCCCTTTAATTTTCCGCAGTATATCCAGT
CCATGCATATCGGGCAGACGCAAATCAAGCAAAATCAAATCAGGCTCATGATTTATTAAA
TAATGCATCGCAGAATTCCCCTCATAAAAAGGCATAACTTTATGCCCATCATTTTCCAGA
GCAAATTTAAGAGAATTTACCAAAACTACTTCGTCATCAACTATCATTATATTAGCCATT
TTCATTATCACCTTTGAATTTAAGTTTAACTTTTGTACCTGCATTTTCAGCACTATCAAT
TTCAATATCAATATTGTTCTGCTTTGCAAGACTGTATACAACAGAAAGACCTAAGCCGGT
TCCCTCTTTTGACATGCTAAAAAACGGATCATATATTTTATCCAGTTTGTCCTCTGGTAT
TCCAATACCATTATCCTCAATTATCAATGCTTCCCCGCTGTCATTTTCCTGGTGGATATT
GATAAAGCCTCCTTCGGACTTTATTGAAGCAAGTGCGTTTAACATAAGATTAATAAGTAT
CTGCAAAAACTGATCCTCGTCCAGATATTTTTCAGAGGGTTTTAAACGATTATATACCTT
AACTTTTTTGTTTTTCAGATCATTCGTCAAAAAAGTGAGTGCCTTTTCCACAACTGCATC
AACGCGAACATTGCTTTTAACTGAAGGAATAGGTTTGGCAAAATTAAGCATTTCAGTAAC
AATTTTATTGAGTCTGTCAACCTCACTGGTAACGTTATTAAGGATTTCCCTTTCAGATGA
ATCGTAAATTTTTCTTTTGGATATAGCCTGAACACTTGTTTTTATTCCTGCCAGAGGATT
TTTAATTTCATGAGCTATACTGGCTGAAAGCAAGCCCAGGGAAACGAGTTTATTTGTCTG
AATCAGTTCATTCTGCCTGCTCTGCAACTGCTGAGCCATGTTATTAAAAGCTTCAGAGAG
AACCTTTAACTCTTTACCCGTTTCCAGATTAATACGATAATCCAAATCCCCTTCAGCAAA
GCGTTTTGTACCGTCAATAACTTTTCTTATGGGCACAAGGATTCTTTTGATAAAAAAAAG
TGCAGAAGTAAAAGCTATAAGAGCAACAAGAATCGAAAAAAACAGACTTTTATTTCTCAG
GTTGTAGATATCCTCAAAAAGAACTTTTTCAGGTATAGATATACTTATATCCCAGCCTAA
AGAGCTGACATTTGTTGAATATTTGACGAAACTGGAATCAGGCAACGTTGATTTATTAAC
ATTGCCCTCATTATGCTCATAAATTTTCTCCCCGTTTTTGCCTATTATACTTTTCACTAT
TCCTTCTCCAATATCCACCTGATCCAGGAAGTCGGTGAACATGTCATTGGATATTTCATA
AACCACCAAACCTACCGGCTCTTCGTTGTTTTCAAAGTCGTAAACACGTTTAATAAATAA
CAAACTACCTGCCTCACCTCTGTTAATCCTATAAAGAGAGAAATCTCTTGAAAAAGCATC
GGTGATTATGGACGTGGAAACAAGTCTTTTGCTTTCGGTTTTGTTTACCTTAGGCGTTGT
TAGAACAAGTTCGGCAGTTGGTGTATAAAGGCTGATCCTGTCATAATTAACAGAATTTGT
TCTGTATTTAGCCAGTTTATCCCATAAATACTGTACGCGCTGGCTGTAACTAAACTGCAG
AAATACCAGCTGTACAATGGGATTATCAGACAGTTGATAGATATCCCCTTTTATTTTATA
GTAAAAAGCGTCCATTCTTTGACTTACTCCATTCATAAGCTCTTTCACCTGTTTTTCTGT
AGTGGAACTTATGGATTTGGAAGATATAAAAAAAGAATAATATGAAATAAAAACCAAAGG
TATAAACCCAAAGAAAAAATAAAATATTATTATCCGCCACTTTAATGATAGATTTAATAT
TTCATTTTTTGTTTTATTTATGCGTCTGAACATACTAACTTTATAGCAAAAGAATATAAA
AAAGAAAGAGTATTTGACTTATGATTCATCTAATATGTAAAATATAAAGAAAAAGTAAGG
GACGCTTTTGGAAAAAATTTTTTTTATTATTGCCGTCACTGCAATAAGTATCCCCGTTTT
TCTTTCCGGAAAATCCACTTCAACAGAGAAAGATTTTTCACTGGCAGACCGACAGGCATC
TTCGTTTTCTGTTGCCGCCATCATAATCGGGACTCTTGTTGGCGGGGCTTCAACAATAGG
GACTGTACAACTTGCTTATAAATTCGGGCTGTCGGCCTGGATTTTTACTCTCGGCAGCGG
TATTGCATGTCTGCTTTTGGGGTTGTTTTTTGCCCGTCCGTTGAGAAATGCTGAAACAAC
CACCGTTTCTGAATATATAGGTCTTTCTTTAGGAGAAGGTTTCCGGAAATACAGCAGTAT
CTTTACTTCAGCTGGTATTTTTGTACATATTATAGCCCAAATTTTAGCATCAGCATCAAT
ACTGATTGTCGTTTTCCATATGAGCTTAAAAGAAGCAAGCATTACATCAACAGCCATTCT
GGGAATCTTCACTCTAAGCGGCGGGATAAAAAGTACTACTGCAATGGGTAAAATAAAAAT
TGTTATTCTCTACGTCGTTATTCTGAGCTGTTTTCTCATAGCGGCATTTAAATCCGACGG
ATTTGCAGACCTGTCATCCCAGCTGCCGAAAAATATCAAATGGTTTAGCCTTTTCAGTTA
CGGTCAGAAAGATGCCGCCCTTGACCTGTTATCCATGGTCATCGGAGTTCTTGCCACGCA
AACATACCTGCAGGCAATATTTTCTGCACGCTCCGTTTCAGAGGCTAAAAAAGGCGCTTT
TCTGAGTGCACTGTTTATCCCTCCTATTGGACTTATGGGAGTTTTTATTGGAATGTATTT
AAAAGTATCCCATCCGGAACTTGAATCAGTAACCACTGCAGCCCTGCCTTATTTTATAGA
AAATTATTTTCCGGCCGCATTATCCACACTTTTCATGGCTTTTGTTTTCATCATAATCAT
AGGCACGGGCTCCGGTCTGACATTGGGTGTCATTACAAATATTTACAGAGACATACTCCC
TGCGCAAAATAAAAGCAGCCAGCTGAAAAGGATAAGGATTATCGGCGTTATACTGCTTAT
GACCGCTTTAGCGGTGGTACTGATGGAGCTGAATAATGTTATCCTTGAGTGGAGTTATCT
TTCGATGGGGATCAGAGGATCTGCTGTATTTTTACCGCTTTTCCTTTGCATCTTTATCAA
AAGAATCACTGTCAATAAAATAGTACGTATACTTCTGTATGCAACACCGATAGTCTATCT
GATTTTAAACTTAATAATCATATAGCAAAATTCACCCAGTGAATACATTAATAAGCCGTC
TGTCAGGATAAAATCCCTGGCGTCACCCCAAAAATTATATAAAAGTATTGTTTTACATAT
ACTTATTCAAGTTTCGCACTTACACTGTTTTCACGTCTTTGTTCACCCTGTTAAATATCA
GCTTCGCTGATTGCCTGTGGCATTTAACAGGGCAGGGAGTGAAAACGACGAAGCAATCTC
ACTATTTTTCTTGTTTTGAGATTGCCACAACCCTGTTTCCACAGGGTTTCGCAAGGATGC
CTATGGCTATCACCAGTCTTTTAGACTGGTGATAGTCGAAGTCAATCAATTTGTGTACAC
AATAAAAAATGGGGTGACGTCAGTATAAAATCCCCGTTGAAAAACACCGCCAAAAAAAAT
TACACTTTTGGCAGAGTCAGCAAATTTATTCCTGCTATATTTTGCACAATTCTCACAACC
TGCGTACAATATCCGAATTCATTATCATACCACACGTATAAAACACATCTGTCACCGTCA
ATAATTGTGGCTTGGGAATCAAAGATACAGGCGAAACGCGATCCCACAAAGTCTGAAGAA
ACCACTTCCGGAGAGTTCGTATAATCTATCTGCCACTGCAAGTCAGAGTTCAGAGATTTA
CCCCTGACATGATAATTAAGGCTTTCCCTGTCAGTTTCCTTTTCCAATTGAAGCATCAAA
ACAGCCATCGAGACATTGGGAGTGGGAACTCTTATAGCATTACCCGTTAATTTTCCGGAA
AGATTGGGCAGGGCTTTAGCAACAGCTTTTGCAGCCCCTGTTTCGGTAATCACCATATTC
AGCGGTGCACTCCTGCCGCGCCTGCTTTTTTTGTGGTAATTATCGATTAAGTTCTGATCG
TTTGTATATGAATGGCATGTCTCTATATGCCCGGTTTTTATTTTATATTCATCATCAATA
ACTTTAAGCACCGGCACAATGGCATTCGTTGTACAACTTGCAGCCGAAAAAATGTCCTCA
TTTACACTGTTTATTTCCGAGTGATTAACACCGTAGACAATATTGGGGATATCCCCTTTC
CCGGGAGCTGTCAGGACAACTTTGGAAGCCCCTTTCGCTTTCAAATGCTGGTTTAGACCT
TCCCTGTCCCTCCATTTGCCCGTATTATCTACGATGATGGCGTTGTTAATCCCGTGTGCC
GTATAATCCAGCTCTTCAGGCGAGTTGGCGTAAAGAACTTTTATCATTACACCGTTTGCA
ATGATAGCATTTTCTTCTTCATCAACTCTCACTGTACCGTTGAACTGTCCGTGAACCGAA
TCCCGTCTTAAAAGTGCAGCTCTTTTCACAAGGTCATCTTTACCGCCTTTCCTGACCACA
ATAGCTTTTAATCTCAGTTTGTCACCACGCCCGGTTTTATCTATTAAAATACGGGCAATA
AGCCTTCCTATCCTGCCGAATCCGTATAAAACAACATCCCTGGGATTTTTCAGTACATTT
TTATCTTCTCGGAATGCTTCTTTTAATTCATTTTCCAGAAATTTTTTAATATCGCCCGGT
TTTTGTTCAAGATATTTGACGGTAAGCTTACCGATATCAATTTTACACGGAGAGAGCTCC
ATATTTTGAATTGTGCTCATAATAGGATATGTATCGTTAACTGAAAGCTCATTTTCCAGA
ATTTTTCTTGCAAAACGATGCTCTTTTATTATATCTATTGCCGTTTTATTTACCAGTGAT
CTGCCGTATAAGGTTATGATTACACTTTTTTCTCTATAAAGTTTACCAATAATCGGTATC
ATCATTTCGGCTTTCATGCTGCGTTCGTTCCAGTCTTCAAAGTATTCTGTCTCTTTACTG
CTCATTTGTGACTCCTCGGCTTTTTGAATCATCTTTTAGCAGTAAATTGACACTTTATTC
AACAACTTTTTAATTTTGCAGCGCACTGGCCGTAAAACGTGACGCGTAATGCGTGATGAG
AAGTGTGGTTCAAGTTCAATGATGGATTCTTAAATAAAATAAAAAAAGCGCCCTGAGGCG
CTTTTTTTATTCTTTACATTTCTTTTTATTTACTTGTTTTAGTGAATTCAGGATAAGCTT
CCATTCCGCATTCGATAAAATCGAGTCCTTCGTATTCTTCCTCTTCACCCACACGAATGC
CTATGAGCAATTTCAGAATAAGCCATACTATGGAACTGACTGCAAAAACCCATGCAAAAA
TACTCAAAGCTCCCAACACCTGAACCCCTAATAATGCATCTGGATTTGTTATTGGAACTG
CAATGAGTCCCCAGGTCCCTACAACCCCATGTACGGAAATGGCACCTACGGGGTCATCTA
TTTTCAACGTTTTATCTATAAAGATAATGGAGAAAACCACGATAACCCCTCCTACAGCAC
CTATGAGTGTAGCTCCCAAAGCTGATGGTGCTGAAGGACCAGCTGTTATGGCAACAAGGC
CTGCTAAAGCACCGTTCAATATCATTGTTAAATCTGCCTTCTTAAACAGTATTGTTGCTA
CAATAAGAGCAGCCACCAATCCGCCTGCTGCCGCTGCATTGGTGTTCACAAAAACCTGAG
CGACATTGTTGGCTGAAGTTATATCGGACATTTTTAACTCTGAACCGCCGTTAAATCCGA
ACCAACCCATCCACAATATAAAAGTTCCGAGTGTTGCAAGCGGCAGATTAGCACCGGGAA
TAGCATTCACCTGCCCTTTGGGACCGTATTTTCCCCTTCTTGGTCCCAAAAAAATAGCAC
CCGACAGAGCAGCTGACGCTCCGGCAAGATGAACAATACCGGATCCCGCATAATCTGAAA
AGCCCATTGCACTCAACCATCCACCGCCCCATGTCCAGAAACCTTCCACAGGGTAGATAA
AGCCGGTTAAAATAACACAGAAAATTACAAATGCCCATAATTTCATCCTTTCGGCAACCG
CACCGGAAACGATGGACATCGCAGTGGCAACAAAAACCACCTGAAAGAAAAAATCTGATC
TAGCCGAATAATAAGGAGCAGAATCACCACCGGCAAGGATATCTGCTGCAGAATTCTCTG
AGCCTATTAAAAAACCAAAGTTCGGCACAATTCCGCCTGCACTGCTTGAATACATAATAT
AGTAGCCTATCAGCAAATACATCACGCATGCTATCGCAAACAAAACAACATTTTTTGTTA
AAATAACCGTGGTGTTTTTGGACCTTACCAAACCAGCTTCAAGCATAGCAAAACCGGCAG
CCATCCACATAACGAGCGCACCGCATATTAAAAAATAAAACGTATCAATTGCATAACTTA
AATGTACAATACTTTCCATAACCTATACCTCCGAAAATTTATGTTTATAATGCTTCAATC
CCTTTTTCCCCGGTTCGGATACGAACAGTTTCCTCAACGGGTAGAACAAACACTTTACCG
TCGCCTATACGGCCGGTATTTGCTGAACTAACAATTTTCTCCACAACGATTTCAACCTGG
TCATCTGCAACTGCAACATCAATCTGCACTTTCGGCACAAAATCAATTTTGTATTCAGCA
CCTCGGTAAAGCTCGCTGTGGCCTTTCTGCCTGCCATAGCCTTTCACTTCGATTACAGTC
ATACCGATTATACCAATCTCCATCAGGGCGTTTTTGACATCATCAAGTTTGTGTGGTTTT
AAAATCCCTCTGATAAGTTTCATAGAAACCTCCTGTATTATTTCATTTAACTAAAGCAAC
AAAGATGCCAGATATGCTAATTATTTGGTAACTTGAGACAAATGAATTCAGAAGTTATAA
ATGAGCAAAGAAGTGTGATTAAATATTAATCACTTTTGCAATAAACGATTATATTTTATT
CAACGCGATTAAGGACACCTGTTCAATAGGGTGTTTCAACTAATTGTTTTACTATTCATT
CCATTTTGGATATCTGCAGCATGACTTTTGGCTGCAACTCAAAAATTAAAAGTTTTGAAT
ATTTGGGATATTGTCACCCTGAACTTGTTTCAGGGTCTCATAACTTATTGATATACGAGA
TGCTGAAATAAATTCAGCATGACAAATAGAGTTATTCAAAAGTCTCAAATTAAGAATTTT
GCACAAGTCAGGAAGCGCGGGTTTAGCCGGGCAAATCTTTTTTTGTAATTCATTATTTAC
AGGTTTGCGGGACTGAAGTAATGTATCCCACTAGCATCGGTCGAAGACCGATTAGCAGCT
ATGTAAATAGCTAAATTGAATGCTTGACAACTATCGCAAGCCTATAAGGCTGGTGCTACC
CACTTCCAAAACGCAAAAAGTAGTTTGTGCAAAGCTCTCAATTTTTACATTTGAATGTTT
AGAATAAATGAACGTTATGTTTTAAATAAAAAAAGCCTGCCAAAAAGATATTGATGGCAG
GCCGGAAAATATGTTTGGCAAAAACGCAGAAACTATTAGCATCTATATGGGTCCTCACCA
GGGCTGAAGGAAATCTCCACCATAAGAAACGATTTATCTAACAAATATGCAAGAGCGCTT
TATATCGTCAGGCAACTTGCAAAAAAACTTTTCATTTTATTCCACAGGGAATTGTGAGAT
TTATACGTTTCTTCATCAGAGTTTTCCTTAAATTCTTCTAACAGTGCCCGCTGCTTTTTA
TTAAGCTTTGTTGGCATAATGACTTTAAGTACAATCCTCATATTCCCGATACCGTAACCC
TGTACATCGGCAATACCTTTTCCTTTCAAAACAATATTATCCCCCGGCTGTGACCCGGGT
TTGATTTTAATGGTTTCGCTTCCGTCAAGCGTCGGCACATCGACCGTTGTCCCCAGCGAA
GCATCGGCAAAAGAAACGGGGAGTTCCAAAACAATATCCCTACCGTCTCTTTTAAAATAT
TCATGCTCTTTTACATTAACATGAACAAAAAGATCACCGGCAGGGCCGCCGTTGCTGCCG
TCATTACCTTCTCCGCTTACTCTTAAAGTCATCCCGGATTCAATGCCCGCCGGAATTTTT
ACCTCAAGCTTCTTATTTTTCCTTAAAGACCCCTCTCCATGGCATTCCTTGCACTTCTCT
TTTATAAACTGACCTGTTCCGTTACATTCCGGGCAGGGTGTAGAAATCTGGAAAAGACCT
TGCCTGCGTACAAACTGGCCGGTTCCGTTACACCTTGAGCATGTAGTTACTCCGCCCGGT
TCCGCTCCTTTACCATTGCATCTGTGACAATTAACGACCTTGGGAATATCAACGGTTTTC
TTTACACCGAAAGCCGCTTCTTTAAACTCCACATCAACTTTCATTTCTATATTGGAGCCG
CGTCTCGGACGTTTTTGAGCTCTTCTTCCTGCTCCGCCGCCGAAGAAGTCTCCAAAAGCA
TCTCCGAAAAATTCTTCGAATATTGTGGAAGCAAAATCATCGTTATTAAATCCGCCGCCG
CCTCCGGCAAATCCTTCGTCAAAAACACGGCCGTACTGATCGTACTGTGCCCTTTTTTGG
GGATCGCTAAGAATCTGGTAAGCCTCGCTTACCTCTCTGAATTTTTCCTCGGCTTCCTTG
TCATCAGGGTTTCTGTCAGGATGATACTTCAGCGCAAGTTTCCTGTATGCCTTTTTTATT
TCGGCATCGGAAGCGTTTTTATGTATATCCAGAATTTCATAATAATCTTTCGTCAACATC
TACCTCCAAATCATCGTACATAAATCTATATCAAAGCTAAACTGCGCTTATTATCATATT
TAATACTCTTTAGCAACTATTCGTAACTACAAACGTCTTCCCAAAATCAGGGAGACTGTG
ATAAAATTTACAATAGTTTAGTTATACAAAATTTTCACTGTGTTTGTATATAAATCCCCG
GATAAAAAAAGCGGGCATTCTGCCCGCTTTTTGCTTTACTGTTTGTCTTTGTTTTCGTCG
TTTACCTCTTCATAATCTGCATCAACAACATCTTCTTCTTTGTTGCCCTTAGATTGGTCG
GCTCCGCCGGCGCCTGTTTCCGCACCTGCCTGGCCGGCATCCTGACCTGTTTCCTGGCCG
CCGGTCGCCTGATAAACGGCCTCAGCAAGTTTGTGAGAAACATTGGAAAGATTTTCGATG
GCTTTTTTCAGCTCTTCGGTATCCTCGCCAGCCTGAGCTTTTTTCAATTCATCAAGTGCC
TTTTCGATGTTTTCCTTTGTCTCAGCATCTACCTTGTCACCGTGGTCTTTCAATGATTTT
TCAGTGGAATATACCAAAGTATCCGCCTGATTTCTAAGTTCTGCAAGCTCTTTCTTTTTC
TTGTCCGCTTCAGCATTGGCTTCCGCTTCTTTTACCATTCTGTCAACTTCCTCTTCACTA
AGACCGCTGCTTGCAGTGATACGAATGGACTGTTCCTTGCCTGTTCCCAAATCTTTAGCG
GAAACATTCATAATACCGTTGGCATCTATATCAAACGTAACTTCGATCTGGGGAACGCCT
CTTGGTGCAGGCGGAATACCTACGAGATCGAACCTGCCAATCGATTTATTATCGGCAGAC
ATCTCCCTTTCACCCTGAAGTACGTGAACGGTAACAGATGTCTGATTATCTGCTGCAGTT
GTAAACACCTGGCTCTTCTTAGTAGGTATAGTGGTATTGCGGGGGATTATTTTCGTCATA
ACACCACCCATTGTCTCAATTCCAAGGGACAGAGGTGTTACATCCAGCAGAAGAACGTCT
TTAACATCACCTCTAAGCACACCGGCCTGGATAGCTGCACCGATGGCAACGACCTCATCC
GGATTAATACCTTTGTGTGGTTCTTTACCAAAAAACTCCTTAACTTTTTGCTGGACAAGG
GGCATTCTAGTCATACCGCCGACAAGAATAACCTCATCTATTTCAGAAGCGGAGATTCCG
GAATCTTCAAGTGATTTTTTACATGGCTCCAGAGTTCTTTCAACAAGATCACTGACAAGA
GATTCAAACTTACCTCTGGAAAGTTTTTTAACAAGATGCTTCGGTCCTGACTGATCCGCT
GTGATAAAAGGCAGATTTATTTCCGTTTCAACAGAAGAGGAAAGTTCGTGTTTAGCCTTT
TCCGCTGCCTCTTTAAGTCTCTGAAGAGCCATTTTATCTTTGCCCAAATCTATGCCGTTT
TCTTTCTTGAACTCGTCAATCAGCCATTCAACAAGTCTCATGTCGAAATCGTCACCGCCA
AGAAAAGTATCGCCGTTTGTAGCTTTCACTTCGAAAACACCGTCACCGAGCTCCAGTATT
GAAATATCGAAGGTACCGCCTCCTAAGTCATAGACAGCCACTTTTTCATCATTTTTCTTG
TCCAGACCGTATGCAAGAGACGCAGCCGTAGGCTCATTTATAATTCTGAGAACATTGAGC
CCCGCTATTTTGCCGGCATCTTTTGTGGCCTGGCGCTGAGCGTCGTTAAAATATGCAGGG
ACCGTGATTACAGCATCTGTAACCGTCTCCCCAAGATATTCCTCAGCTGTTTTTTTCAGT
TTCTGCAGAATCATAGCGGAAATTTCCTGAGGAGCATATTTTTTATCTTTCACCTCAACC
CAAGCATCTCCGTTATCTGCAGGAACGATTTTATAGGGGAGAATATCCTTTGCTTTATCC
ACCTGCTTGGCTTCATACTTTCTGCCTATCAGCCTTTTGATACTAAAAACCGTATTGGTG
GGGTTTGTAATGGACTGCCTTTTGGCAAGCATTCCCACAAGTTTTTCGTCGCTGTCTGTA
AAAGCTACAACCGAAGGTGTGGTTGTCATACCTTCGGCATTTACTATCACTTTAGGCTGA
CCGCCCTCCATTATCGAAACAACAGAGTTGGTGGTACCCAAATCAATTCCTATAACTCTT
CCGCCTGTGTTACTCATTATTTTCCTCCTGTGTATTATTTTTTTCTTCTTTCTTATTCAC
TCTGACTTTGCTGGATCGTATCACCCTGTTATGAAGCTTATATCCCTTCTGCATAACTGT
AGAGATACAGTTGTTACCAAGATCATGCCTCTCATCCAGCATCATTGCTTCATGGATGTT
GGGGTCAAAAGTATCCCCTTCTTTGGCTTTTATCTCCTCAACCCCGTATTTTTTAAGTAC
GTCTTTAAACTGTTTCAATGTAAGTTCCACTCCGTTTCTTAAAGCCTCAACATTAGAATC
TTCCGCGCTGTGATCCAAAGCCATTTCAAGGTGATCCACAACATTAAGCAGTTCAAGGAT
CAAACCCTGGTTAGCGTATTTTACTTTATCTTCAGATTCTTTAGCCAAACGTTTCCGGTA
ATTATCCGTATCAGCAGAAATACGCAAAACTTTATCTTTAGCTTCCTGAAGTTCTTTTGC
AAGTTTTTCCCTATCCTTTTTCAGAATCTCAACCTCCTCATCCTTCTCCTCTTCGTCAGA
CTTTTTTGAATCATTTTCAAAAGCCGCTTCCGGTTCAGCTTCATATTCATTGTTTTCCTT
TTCATCCTCTTTTTCTTCTACATTCTCCTTATTAACAAATTCATCTTCTTTATTTTTCAT
TGTTTCCTCCAAGTTTTTTTAATAAATTTGTTATAATTTCCGCAGTAAAATCCACAATGG
GGATAACTTCAGGGTACTTCATCCTTTTCGGGCCGATGACCCCTAATGTTCCTATCGTTT
TATCATCCCTGAGATAGGGTTTGGTAACCAATCCCAACTCCTCTACACTATCGGAACCCA
AATCTGAGCCTATAAAAATCTTCACTCCATTTTCACGCATACACCTTTCAAGGATTTGAT
AAGCAAAGTGTTTCTCTTCAAAAGCCCTTAAAAAGTCTTTAAGTTTTTCCGTATCCTTGA
ACTCGGGCTGTCCTATAATATTAGACGTACCGTGTAAAATGATTTCAGATCCAAAATCGG
CATCGTTAAAGAGATTCTGGCTGACATGCATAACCTTTTCCGTCAGTTCGTTGACCTTAT
CCTTTTTGTCTCTCATTTCATTAACAAGCTGCTCCTTAACCTCCAGAAGCGTTTTGTCCT
TAAACTTTTCATTCAGATAATTAGCAACCCTTACCAGATCATTATCCTTAATCGACTCAT
TAATATTCATAAGCATGTTGTGGACTATGCCCGATTTTGTAACTATCACAGTTAATACGG
TGTCAGAATTAAGTCTTATAAATTCTATATGCTTAAGGTACATGGTATTAAGCTTAGGGG
AAATAACAAACCCGATGGAATGGGTAAGATCCCCGAGCTTTCTGCTTATACTGTCAAACA
TACTTCTGACATTTACAGCATTAAGATCCTGGAATTCATTTTCCAGCTCCCGAATGTCAT
TGCTGGAGATAGCTATAAATTTATCTATATAATATTTAAAACCTGAATCAGTGGGAACGC
GCCCTGAAGAAGTATGGGGCTGTATTATAAAGCCCTTATCTTCCAGATCACTCATGATAT
TCCTTATGGAAGCGGGGCTTAAACTCAGAAATCCTGTTTTGGAAACATACCTTGAGCCCA
CAGGCTGACTGCTGTTAATATATTCATCTACAATAACCCTGAGTACTGTTTCCTCTCTAT
CGGACAATTTAATGTTCATCAACATTCCTGCTGTTTTTTAAAAAATTTGTTGGCACTCTC
CCTTGCTGAGTGCTAAAGTAAAAATAAAAAGACTAACTCAATATGTCAAGGACTTATTTA
AATTTTTTATCATATTATTAACAAAGAATAAATTTAAAACCCTTCCATTTTTTTACCGTA
ATTTTTAAAATAATTTAAATATTCGCCTCAAATTTCAAAGTTTCCAGGTTTTTTGGTCAG
CTTTCACAATAAACTGCGGGGCAAATTCTTTGGAAGAATTAAAGTTTTAAAATTCACTTT
CAACTATTTTTTTCGTATCCAGGGCATTTACTGCAGCATTTCCCCCTGTTACATTGCAAT
AGCTTATAAAAATCCCTTTGCTGAGGACACTGGCATCGATGCACCTGTTTAATATTTTTT
TAATTTCATCTTGCTTGTATCTGTAGCCAGTATCTTTGTCATCCGGAACAACCCAAAGCC
TGCTTTTGCCGTACAGTCTTAGATAAGTAAAATAATTGGTACTAACCGGGTAAAAAGGTG
CAAGTCCTGGTATTTCCGGCAAATGAAGACCTATCAGGCCTATTCTGTTTTCCTTGAACT
CTTCAATATACCTTTCCTTGTACCATGTACTACTTGGCAGTTCTGCAAAGAACGGAACTT
CAGCAGGCAGTTTTCCAGCCAGTTCTTTAATAATACTCATGTTTGCTCTGCATGAGGTAA
ATTTATAATTGTAGTCGGCAAAAAACGCTTTAATTTTATTGTTTTCCAGCAAAGGGCTTA
AACCGTATAAAAAATCATTAAATTCTCTTTGTGTATTTCTTCCTCGCAATAAGTTTTTAT
GAAGCCTTACTGAAAAGAATACATTATCAGGAGTCCTTGATAATATGCTCTGAATTGTTT
TGGCATATGGTATTTTATAAAAAGTAAATGTTATTTCTATAAGATTAAAATGTTTTGTAT
AGTATTCCAGCATATTGTAATGAGAAGTACCGGCAGGGTAAAACACATCCATCCAGTCGT
CATATTTGTAACCGCTTGTCCCCAAATAAAGTGGAGTTGAATTTAACAGCATCATAAAAT
TTAAAAACCTCTTTTAAGTAACGTTATACTACAACCGTCTATACTTATAGATGATTAACT
CCGATTGCTCAAGATAAGATGTTGCAGAAACATCTAAATTTATGATATATTTTTATTAAA
TACAGGAGGTGCGCTGATGGATCAGGAAAAAATAAAATCTTTTGCCAGAGAATTTGATAT
TTCAGAAAAGCTAGCCGAAGAAATATTGACTGCATGCGATGAAAACAAACTTAATGAAAC
GGTAATAAAAGGAAAAATCTCCGAACTTGCTTCTGAACACCAAAAAAAGCGTGAAGAGGA
GAATCTGGAAGAAGGGCTTACACCGTATATAAGAAGGAAATTTTTCGAATATTTGGATGA
AATTGAAGAGGAAGAGTTTGAAGAATCGATAAGCAGCAGTTATTATGAGAAAATATCCCA
AAAAATTGATAACTGGGGCAATGACTTACTCACAAAGTTCGAGAAAAAGGGCAATGGTAA
TATTTTCAATATTTTTTTACCGGCCTCTATAATTCTCTTTATCCTTGTTATACTTCTTCT
ATTCCTTACAGACGGTTTTAAAAGCGATTCCGTACCGGCAATAACCGCTGTTGACAAGGA
ACAGACTGAAGTGATGACAGAAAGCCAAATGGATTGTTACAGAAAAATATTTTATTTAAC
TTCGGATATGGAACCGAAAAATGTTTTTCTTTCTTCAGCTATCATTCAGGAAGAGGGAGC
CTGTGATGCATATAAAATCATCGAAGAACTTTTCAGCAAAGATATCGAAGATAACGATAA
CTAAAATTTTTAACACTTTTTCAACAGGCGGTAAAATTGTAAATGCATAATATTTACCGC
CGGTTGCCTTATAAATCCGTAATATACAAGCTCTAATTATTATATGCAATTTTCCTGATA
TTTTTTTAAACACAATTTCCACTTGTGTATTGTAATAATTAATTTTATAAAAAAATATCT
TTGAATAATTGAGTCCACTTTGTTAAAGTGCAGAAAGTTGAGTTTTTTGTTATAGAAAAC
GACTTTCTACCGTTTTTAGTATAACTCAAGTTTTGTACTTCGTTTGAGATTGCTTCGGCG
TTTTCACTCCCTGCCCTGTTAAATGCCACAGGTAATCAGCGAAGCTGATATTTAACAGGG
TGAACAAAGACATGAAAACAGTGTAAGTGCGAAACTTGAAGTATAATTTATTTTTATGGT
GGTTTAGACTTTGGATAATGTAAAAATATGGGATGAAGTGCTAAAAGAAGCTTCCTATAA
ATTAAATGAACAAGAGATTAATACATGGCTTAAACCTTTAAGTGTTGCCGAGCTGAGAGG
TGATATAGTCACAATTTCAGTGCCAAACAGGTTTTATAAAACGTGGGTGCAAGATAAATA
TCTGACTCTCATAAAAAATATTTTTAATAACACTCTTTCTATTGAAGCAGATATAGAGTT
GGTTATAAAAAATCAAACAAAGAAAAAGAATAACAATATACAAGCCTCCAGTCCTACATA
TCATATAAATATCAATAATCATAACAGCAATATAAACAAGCAGTACACCTTTGACACTTT
TGTTGTAGGCGGCTCCAACCAGTTTTCACATGCTGCATGTATGGCGGTGGGCGAGGGTTT
TTTCCATACATATAATCCTCTTTTTATTTACGGCGGAGTCGGGCTTGGAAAAACACACCT
GATGCACGCTGTAGGAAATAAACTGATGCAAAGCTATCCCAAACTTAAAATTTTATATAT
ATCAAGTGAAAATTTCACTAATGAGATGATATATTCATTAAAAACAAAAAGCATGGATGA
TTTCAGAGGAAAATACAGAAGCATTGATGTGCTGCTTTTCGATGATGTCCAGTTTCTGGC
CGGTAAAGAAAGGAGTACCGAGGAATTTTTCTATACTTTTAACTCCCTTTACGACTCACA
AAAGCAGATTATAATAACATGCGATAAAACTCCCAATGAAATACCGACAATGGAAGACAG
ACTCAAAAGCAGATTCGCCTGGGGTCTTATCGCAGATATTCAGGCACCTTCAAATGAAGA
GAAAACGGCCATTTTGATGAAAAGAGCAGAATTGATGAATCTTGAACTTAGTGAAGAAGT
GGCCCTTTTTATTGCTGAAAATCTCAAAAGTGACAACATCAGGGAGCTAATAGGTGCATT
GATCAGATTGAGTGCTTTTGCATCATTTCACAATGAAGAGCTGAGCATTGAGCTGGCAAA
AAGATCTTTGGATAAATTTCTTATAAAAAAAGACAGAGCTCTCAATCCCGAAGTGATAAT
TGACACGGTCACCTCATTTTTCAACATAAAGCCGTCAGAGTTAAAATCCAAAAAGAGAAC
GAAAAGTATTTCCTATCCAAGGCAGATATGTATGTATATTCTAAGAGAAAAGCTGAATAT
TTCACTGCAGGAAGTGGGTGAATATTTCGGCGGCAGAGATCATGCAACAGTTTTGCATTC
AATAAAAAATATAGAAAACAAAATCAAAACAGATAGTGAACTTAAAGAGCTGATAAACGT
CATTTACAAAAAGCTATACAGCTGACTTTCCACAAACTCATCAACACATTTAAACATTCA
AAAATGTATAATTGTAGAATATTATCTTAACAATCGGAGTATAAAATGTGGAAAACAAAC
TTCTCAATTATTTTTAACATCATTTTGTTTAAATGGTTGAAAACTTTTCAATAAACTCCA
CAGAATTTTCAGCACCAAAAAGTACTCTCACAATATTCAAATTTTAACTTGTCAACATTT
TCCAAATACTTTACTATTATTACTACTATTTATTATATTAAATAAATTAATAGGAGCTCA
TATGCAATTCAGCATAATTAAAGAAAATATTCTTCCGTTAATTCAACATGCAAACAATTT
TACAAGTTCCAAAGGAATTAATACAATACTGGAAAATATACTTATCGAAGCTGAAGAAGA
GGAAATCCAATTAAAGGCATCCAATACCCACATGGGCTTTTCAGCCAAAATAAAAGCAAA
TATTGAAGAAACAGGCACAACAACTGTATCATGCAAAAAATTACACGATATTATAAAAGA
ACTTCCAAATGCAGCTGTAATAGATTTTAAATATGACGGAAGCAAGTTGAAACTTACCTC
CGGGAAGTCAAAATTCACACTTTCCACAATAGAACCGGAATTTTTTCCCACAATGACACC
TATAACCCCTGAATACAGAATAAAAATGAAGAGTGGATCTCTTGAAAAACTGCTGCAGAA
AACAATTTTCTGCATATCAAACGATCCATCAAAAACAGAATATACCGGTGCTCATTTTAA
AGTATTCGGCAACAAACTTGAAATAGGTTCAGCTGATTTCCAAAGGATAGCAACAGCGGA
AACTGTATTTGACGAGGAATTCAGTGATGAGTTTACCATAAATATCCCCAAAAAGACAGC
CATTGAGGTCTCTAAACTTCTGGATTTGGATGATGAAGTCGAAATTGAAACCGATAAAAA
ACAGGTACAGTTTAAAATAGATAATATTGTTGTTTATTCAAAGCTTATCGAAAAATTTAT
CAAGAACATTGGTTCTCTCTTTAAAACAAATTATCCCATATCAGCAAGAATTCCAACAAG
GCAGTTTGAGGAGGTCGTCAGAAGAATTTCCACAATTACAAGTGAAGTTTCCAGAGGTAT
AGTACTCTCTTTTAATGAAAACGCTTTAAATATATTCAGCCTTGAAACCGAATATGGTCA
GGGGAATGAAATAATCGACGGTGTTGAATTAGAAGGTGAATCAATTGATATAATATTTAA
TTCAAAACTTCTGCTGGAAATTATAAATCATATTGATTCGGAATTTTTCACAATAAAAAT
GATTGGAAGAAAAAATCCGGCAATAATAGTACCTGAAAACGGTAAATATCAATATCTGCT
TGTTGCTATATCAATAGACAGATATTAGAGGTAAATTTTTAAAAAAAGTGCTCATACAAA
ATTTGTTTCTTTTGAATTTTAGAAATCATAAAGAATTAAATCTGTCCTTTTCTAAAAATA
TCAATTATATAAAAGGTGCAAACGCCGCCGGCAAAACAAGTATTGTTGAAGGCATTTCCA
CAGCTTTAAATTTAAAAAGTTTCAGGCAGTCTCAGCTTAAACACCTTGTGAATTTCAATT
CTGACAATTTTTTCATAGAAACTAACGTCATGCGTAATTTTTATGACTATGATGAATATC
TGTACAATATAAAATTTAAATATAGCAACGGAAGTTTTGTATATGAAAACAATAAGAAAA
TAAAAAGGGTCGAAGATTATATATTTAACTACCCTGTTCTTGTTTATTCTCCTGAAAATG
AAGGACTTATAAGTGAAAATCAGGAAAAAAAACGTAAATTTTTGGATAAAATTTCTTTTT
ATACAAATAAGGTTCATTTTAATAACCTTAAGAATTACAACAAGCTTCTGAGAATCAAAA
AGAGCTATCTTTATCATAATCATCCGGATCACAGATATCTCGAATCCATAACAGAAAGTA
TGTATAATTTTTCAGCAGATATACAGAAATCCAGAAAATATGTAGTAAATCAAATCAACG
ACAAAATTTTGGAGTTTTATAATAATGTTCCCGGTAAAATAGAAAACTTTTATTTTATAT
ACGAGCCAGCACCGGTTGACATTGAAAAGATTAATGAAGAGAAAGCAAAAAAAAGAGTTT
TAAGCGGAGCTCATCTGGACAGAATTTATGTCTTTTACAACGGCAAAAAGTATGAATCGT
TTGCAAGTTTCGGACAGAAGAAAACATTTGCTCTTTGCTCACTATTCACTTCTGTTTTAA
TAGTTGAAGAATTTTTAAATAGTGGTATAATAATCATTTTAGACGATCTTGAGGTTGGTC
TGGATAGTTCCAGAATAAATTTTTTCAAGGGATTACTTGGGAAAAACCAGACATTCATTA
CAGGTGTTAGCAACAGGTATTTCAAAGACGCAAAAAACATTGCTTTATAAATAATATGTT
TCACATATTTATCAGCCTTTTAGGCTGGTGAAAAACAATTACGGGCGGGTGATATATTTT
TATCCGCGGGGGATATAATGGAATTAAATAAGGATTACAGCGAAGCCAGTATTAAGGTTC
TGGAAGGTCTCGATCCGGTTAGACAGAGGCCTGGAATGTATATTGGTTCCACCGATACAA
AAGGGCTTCATCATTTGGTTTTTGAAGTTATTGATAACTCTATAGATGAAGCTATGGCCG
GATTTTGCAGTAAAATTTCTGTTACTCTGCATATTGACGGCAGCATTACCATTGAAGACG
ATGGAAGAGGTATTCCTGTGGGGAATCATCCGGTTGCAGGAAAGCCTACAGTGGAAGTGG
TAATGACTACACTTCACTCCGGAGGAAAGTTTAACTCAGGTGCGTATTACGCTTCCGGAG
GACTTCACGGGGTTGGGGTTTCTGTTGTTAATGCGCTGTCTGAGTTTTTGGAAGTAACAG
TGAGGAGAAACGGCGGGATATACTACCAAAAGTATGAAAGAGGTAAACCTGTTTGTGAAT
TTGATAAAATTGGGAAAACAAGCAAAAGCGGTACAAAAATTACATTTAAAGCTGATCCTC
TGATTTTTGAAACAACAGAATTTTCTTATGAAACACTTGCCCGCAGATTCCGAGAACTTG
CTTTTTTAAACAGCGGTGTGGAAATAGCCATATCCGATGAAAAAGACGATAAATCCAAAA
CATTCTTTGCTGAAGGCGGGATTGTCAGTTATATAAAATATCTCAATAAAAGCAAAGGAC
TTCTTATAGACGAGCCCGTTTATATTCAGGGCAAATATGAAGATATTCTTGTGGAAATTT
CACTTTTATACAATGATTCGTATAATGAAGCAATTTATTCCTTTGTAAACAATATACATA
CAGACGGCGGCGGAACTCATGAAGCAGGCTTTAAAGCAGCATATACGAAAATTTTTAACT
CATTTGTAAATAAACACGGCCTCCTTAAAGAAAAATTTAATCTTACCGGTGATGATATAA
GGGAAGGGATGTCGGCTATCTTGTCAGTTAAAATGAACGAACCTGTTTTTGAGGGGCAAA
CCAAAGGTAAGTTGGGTTCCTCCAAAGCCAAAACTGCTGTTGAAAATGTTATGTATAATT
ATCTTACAGATTATTTGGAAGAAAATCCGTCTATTGTAAAAAGGATACTTGATAAAGCTA
TACAGGCATTCAGGGCGAGAGAGGCTGCAAGAAAAGCCAAAGAACTGACAAGAAGAAAAA
ATGCTCTTGAAGTTTCAACTTTGCCGGGTAAACTTGCTGACTGCCAGGAAAAAGATCCTT
CCAAATCTGAAATTTTTATAGTTGAGGGAGATTCTGCAGGGGGCTCTGCAAAACAGTGCA
GGCATAGGAAATTTCAGGCAATTTTACCGCTTAAGGGTAAAATCCTGAATGTGGAAAAGG
CCAGATACGATAAAATTTTGTCTAACAATGAAATAAAGAGTATTATTACAGCCCTTGGAA
CAGGTATCAGCAAAGATGATTTTAATATTGAAAAATTACGATATCATAAAATCATTATAA
TGACTGATGCTGATGTGGACGGAGCTCACATAACAACACTTCTGCTTACTTATTTTTTCA
GGTATATGAGACAGATAATAGAAAGGGGTTATTTATATATCGCCAAACCCCCTCTTTATA
AAATCAAAAAAGGAAAAATGGAAAGATATATTCACGATGAAGAGGAAATGGAAGATTTTC
TTCTGGATTCAGGCTTGGTGGATATTGAAATTGACGAACTTCCCGAACACAGATATAAAG
AGGTTTTTAAAAATCTACTTGCATACGATGATCTTTTAAATAAGTTTGCACGTAAGGGGT
TATACCGTCCTTTGATGTCCGAACTTGCTGTTTATGAAGGATTAAATGCCTCTAATTTTT
CCCAGGAAGGTTTCATAGAAAATCTTTTTCAGTATCTAAAAGATAAGGGTGCTTTTGAAC
AGTATAAAAACACGGAAATTGAATATAATTATGAGTTTGACAGATACAATATTGTAGTGG
AAAGCGAAACAAAGCGCTTTGTATTTAATACGGAGTTTATGGGCACTCCTGAGTTTAAAG
AGTTGAGAAGGCTTGGAATGTTCGTAAGTGAGCTGGGAAGCAAACCTTATAAGGTAACAG
TTAGCGGTAATGTAAAAACATTTGATAATGTAAAAGAGCTTATAACCTTTATTGAGGAAA
GAGGGAAAAAAGGACTTTCTATTCAGCGTTATAAGGGTCTTGGCGAGATGAATCCTGAGC
AGCTTTGGGAAACGACTGTGGATCCTGAGCGGAGATCCCTTTATCAGGTGAAAATTGAAG
ATGCTGAAGCTGCAGATGAACTTTTTTCACTGCTGATGGGTGATATTGTTGCACCAAGAA
GGGAATTTATCGAAGAAAATGCTCTGAAAGCTAAAAATATTGATATTTAACATGGGTGAA
AAATGAAAAAAAAGGGGATTATAGAGCTTAGTATAGAAGACTCTATTAAAGAAAGTTATC
TCGACTATGCAATGAGCGTGATTGTCGGCAGAGCTCTGCCTGATGTGAGGGATGGACTAA
AACCCGTTCACAGAAGAGTTCTCTTTGCAATGAATGAAATGGGCATAGTTCATAACAAGC
CTTATAAAAAATCTGCAAGGATTGTTGGTGATGTTATCGGGAAATATCATCCTCATGGAG
ATGCAGCAGTCTATGATACAGCTGTCCGTATGGCACAGGATTTTTCAATGCGCTATCCGC
TTATAGACGGTCAGGGCAACTTTGGGTCAATAGATGGGGATTCCCCTGCTGCAATGAGAT
ATACAGAGATAAGAATGGCCAGGATTGCAGAGGAAATGCTGACAGATCTTGATAAGAATA
CTGTTGATTTTATCGATAATTATGACGGTTCTCTTAGTGAGCCCGTTGTTCTGCCCACTA
AAATTCCTAATTTGCTGGTTAACGGAGGCAGCGGGATTGCTGTGGGGATGGCTACAAATA
TTCCACCTCATAACCTTACAGAGGTAATCGATGCATTGCAGTATATGCTTAAAAATGATG
ATTACACTGCTGAGGACGTTCTTACATTTATAAAAGGCCCTGATTTTCCCACTGCAGGCA
TTATAATGGGTAAATCAGATATTAAAAATGCATACTTGACAGGTCGATCATCCATAAAAG
TCAGAGCACGCACAAATATTGAAGAAACAAAAAGCGGTAAAGAGCGGATAATTGTTACCG
AACTTCCTTACCAAGTGAATAAAGCTAATCTTATAGAAAAGATTGCAGAACTAGTCAGAG
ATAAGAAAATTACCGGCATTACGGATTTAAGGGATGAGTCCGACAGAGACGGTATCAGAG
TGGTTATAGAAATTAAAAAGGGTGACCACCCTGATATTGTTTTAAACCAGCTTTACAAAT
ATACACAAATGGAAACGTCTTTTGGTATTAATATGGTGGCACTTGTTGAGGGTAAGCCGA
AAACGTTTTCTCTTCTGAGGATATTGGAAGAATTTATCAAGCACAGAGTTGTTGTGGTTA
CCAGAAGAACCGAATACCTTCTTAAAAACGCAGAAAATCGCCTGCATATTCTTGAAGGGT
TGAAAACTGCCGTTGAATATATTGATGAAGTTATAAAAATTATTCGCGGCTCTGCTGACG
GAAAGGATGCAAAATCAAGACTAATCGAGCGGTTTAATTTTAGTGATACACAGTCTCAGG
CTATTCTTGATATGAGACTTCAGAAGCTTACCGGCCTTGAAATTGAAAAGCTTGAGGATG
AATATAGAAATATTTTGCAAAATATAGAGTATTTCAAAAATATTCTTACTAATAAAAATG
TTCTGAAAGATGTTATTTATGAAGAAATGTCAGAAATTAAGGAGAAATACGGCGATAAAA
GGAAAACTGAAATATCTGCATCTTCTGAAGAGATTAATATTGAGGATCTTATCCCTGATG
ATGAAGCTGTAGTTACTATCACACACAATGGATATATAAAAAGAACTCCTCTTAACTCTT
TTTCCGCACAAAAACGCGGTGGAAAAGGCAAATCCGGTGCGCTGAGTAAAGGTGACGATT
TTATTGAGAGGCTTATCGTTTCCTCTAACCACTCCAAGCTGATGTTTTTTACTAATCTCG
GTCGAATTTATTTTCTCAAAGTTTACGAGCTTCCCGAGTCTGCTCCGGGAACCCGCGGCA
GACATGTTTCAAATTTCATACACTTTTCAGAGGATGAGTTCATCGCTTCTGTGCTTTCTG
TTTCAGATAATGTTGAGGAGAAGGATATTGTTTTCGGAACTAAAAAGGGACTTGTAAAGC
GTTCTCCCGTAAGTCTCTTTAAAAGCGGCAGAAGTGGGATAATAGCAATAAAGTTAAGGG
ATGGAGATGAAATTGTTTCCACTGATTTTGTTTCTGATGATGATAATATTTTGATTGCCA
CGAAAAAGGGCAAAGCCATTCACTTTTCAGCAAATGACATCAGATCGATGGGAAGAAATG
CAACCGGTGTAAAAGGTATTGATTTGGCAAAAAATGATGAGGTGGTTTCAATGGAGATTG
CATCCGGTGCACCTTATCTTCTTACAGTGACTGAAAACGGTTACGGAAAATGCACCCCTG
TTAATGAGTACAGATTACAATCAAGGGGCGGCAAGGGTATTAAATTGTCAAAAGTTACTT
CAAAAACCGGAAAGATATGCGGTGCAAAACAGGTCAGACAAAGCGATGATGTAATGCTTA
TTATAAAAAGCGGTAAAATAATTCGCATAGGAGTATCTCAGATATCTGTATTGAGCCGTG
ATACTCAGGGTGTAACACTTATGAATACCGGAGATGATTATATAGTTTCTTTTGCTGTGG
TTAAGGAGGTATAGATGTCCAAGCTGCTTGATGGCAGGGCCTTATCAAATAAATTTAAGG
ACAGTTTCAGGGAGCAAGTGCCTTCTCTTAAAAAACGTTTTGGTAGAATACCCGGCATTG
CAGTGATTTTGGTTGGTGAAGATTATGCCAGCAATTTATATGTGGGAATGAAAGAAAAAG
CATGTTTGGATGTCGGTTTCAAATCCGTTGTAAAAAAACTGGATTCTTCTGTAACTACTA
AAGAATTGCTCAGGCTCATTGAGGAATATAACAACGATGAGAGTATAGATGGAATACTCG
TCCAGCTTCCTTTACCCGATCATATTGATGAGGAAAATGTTCTTTTGGCTATAGACCCTG
CTAAGGATGTAGACGGATTTCATCCTTATAATGTGGGTTTACTGAATATTGGTGCTGACA
CGCTGTTCCCATGTACTCCCTACGGTGTTATTAAAATACTTCAGGAGTATGATATAAATC
CTGACGGAAAACATGCAGTTGTGGTTGGTGCCAGTAATATAGTTGGTAAACCAATGGCTT
CTCTGTTGCTGAGAAAAAATGCCACAGTCACTATATGTCATATTAGAACTAAAAATATGT
GTGAGATTACAAATCAGGCAGATATACTTGTTGCTGCCGCAGGCAAAGCACATCTTATTA
CTTCAGAGTTTGTCAAAGATGGCGCTGTAGTTGTGGATGTGGGGATGAACCGGCTTAATG
GCAAGATAATAGGAGATGTTGATTTTGAAGGCGTACGCACAAAAGCGTCCTATATTACTC
CTGTGCCTGGGGGCGTTGGCCCTATGACAATTACGATGTTATTGTATAATACACTGAAAT
CTTTTAAAATACGTATGAACGCATAATGGACACTATTGTAGCACCAATTACACCTCTTGT
TACTTCGGCAGTTATTATGCTTAGAATTTCAGGGGAAAAAGCTTTTGACTGTGCTGATAA
CCTTATATTACCCGGTGGAAAGCACTTAGAGAGAGGTAATATAAAATATAGACATGTTTA
TACAGGCAGTTTTATAGATTCAGACGGCTCTGTGCTGGATGAAGTTGTTTTTTATTTTTT
CAAATCACCTTCTTCGTATACGGGTGATGATGTCCTGGAAATTTCTTTCCATGGTAATCC
TCAAATTGTCCGCAAGGCTCTTTCTGTAATATATGAGAAAGGCATAAGAGCAGCGGAGCC
CGGAGAATTCACAAAGCGTGCGTTTCTTAACGGCAAACTTGATTTAACCCAGGCAGAATC
TGTTGCCAGTTTAATTGAAAGTAAAACGGATAAAGGTATTTATTATTCTTTCAGACAGCT
GAAGGGGTCATTGTCAAAAAAAGTTATTGATATTAAAAATTCACTTGTGGATATAAGCAG
TGTAATAGAGGCGTATGTTGATTTTCCCGAAGATGATCTATCTGATCATGATGTTGATTT
CGTAACTCAAAAAATTTCTGATGTACTTGACGATATTTCAAAACTTATAGAGTCATATAA
AAAATACAGATATCAGAGAGAAGGCTTAAAAATCGTTATCGTCGGCAAGCCAAATGTGGG
GAAATCTTCACTGTTAAACAGTCTGCTTGAAGAGGAGCGTGCGATAGTTTCTGAGATACC
CGGAACAACAAGGGATTTTATTGAGGAAGTTATCAGTATAAAGGGCATTCCGGTAAGATT
GATGGATACAGCAGGTCTTAGGGGAGACGGTGATGCTATTGAAAGCAGAGGTATCGAAAA
GGCTCGCGACAAAATCCAGGATGCCGATATTGTTTTGGTTGTTTTTGATCTTTCTAATGA
AATTGACGCTGAAGACAGAAAAATTCTTGGGATGACTGAGAATAAAAACCGTATTGTTTT
AGGTAACAAAGATGATTTGGCCGGGGATGTATCCGGTTCTGCAAAATCTCTTGTTGAATT
ATCTGTATCTGCAAAATACAAAACCAATTTTAAGCTGTTAGAGGATATGATTTATAACAG
AGTATGTTCTGATGACTCTGATCTGTATTCCGGTGAAGTTATTACTACTGAGAGACATGT
TGTTTTACTTAAGAATCTTTATGATATTTTAATCTCCGTTAAGGACAAAATTATTTCCGA
GCATCTGGATTTGATATCTATAGATATGGGGATGGCTCTGGATATTGTTTCTGAATTTAC
CGGGGAGAAATATACCGAGGAGATTTTGGACAATATATTTGAGAAGTTCTGCCTTGGCAA
ATAATTCTATAATGTTTCACGTGAAACATTATTGGATATTTAAGCTTCCATAAAAATAAA
CATTTATCACGGTAACGCTTAATTCGTGCAGAGAAGGTGTTTATGGTCGATTCGAGAGCT
TTGCATAAATCAGGAAGCGCGGCTTTAGCCGGGCAGATCTTTTTTTGTACTTCAGTGTTT
ACAGGCTTGCGGGACTGAAGTAATGTATTCCACTAGCATCGGTCGAAGACCGATAAATTT
GTGATACACAATATAGTTACCAGCCTCCGGCTGGTGCTACCCACTTCCAAAACACAAAAA
AGCACATTGTACAAATTTCTTGATTCTGTTAAATCCTGCACAGCCCGCCTAACATTAACT
GATGCCTGGTAAATTTGCTCCATTCTTGAGTCTATATTTGTGTTGGATTTTACATATTCG
CTCCAGATTAATAAGTATATATTGAATTGTAAAATTACTATTAAGTCATCTCTAACCCCT
TTTATTGCCATAGCGTTTAATCGATATTAGGGTAAATATTTAAAAGCGTCACAATGGTAA
AAAGTCTGAATTTCTGTTTTCAATTTTATAAATTATATATTATATATGTCTGACTCAAAA
GAGGTGAATGGAATGGTGAAGAATGAAGCATGTTATGATGTGATTGTTGTCGGGGCTGGA
CATGCAGGCTGTGAAGCAGCCTTGGCTGCCTCCCGAATGGGAGCTAAAACGTTATTGTTA
ACAATATATATGGAAACGATAGCCCAGATGAGCTGTAATCCCGCTATTGGTGGACTGGCA
AAAGGTAATTTGGTAAGGGATCTGGATGCACTGGGCGGTGAAATGGCAAAATGCATTGAT
AATACAGGCATACAGTTTCGCGTGCTTAATACTAAAAAAGGCCCTGCAGTCAGAAGCTCA
CGGGCACAGGCTGATAAGGCAAAATACCGGGAGTATATGACGGAAATATTAACCACAACA
CCTCTGCTGGATGTTAAACAGGGCGCTGTTGTTGATATTTTGGCAGAGGGCTCCGGTGTG
AAAGGTGTTGTGACAGATTATGGACAAAACTTTTATTCTCAGCGAGTCATTCTGTGCACA
GGTACTTTTTTAAACGGTTTGATTCATATCGGTGAGAAAAGATATAAAGCCGGAAGAGCC
AATGAATTTTCCTCAGAGCAGCTTGTAAATTCACTTAAAAATTATGGATTCAATTTCGAA
AGACTTAAAACAGGAACGCCTGCAAGGCTCCATGAGTCATCAATTGATTTTAACAGTTTT
GAGGAACAAAGGGGAGATTGCAATCCTTCCTTCTTTTCATTTGAAACCAATGGTCATAAA
CTGCCGCAGCGATCCTGCTATATCGCTTTTACTAATGAGTATACTCACCAAATAATCAGG
GAGAATATGCACAGGTCACCCTTATATGCAGGGTTAATTACTGGAATAGGACCGCGATAT
TGTCCATCTATTGAGGATAAAGTGAAGAAGTTTCCTGAAAAAACCCGGCATCAGATTTTT
CTTGAGCCAGAGGGCTTACAGAGTAAAGAATACTATGCTAACGGACTTTCGTCATCTTTG
CCCATTGATGTGCAGCTAAAATTATACAGAAGCATAAAAGGGTTGGAAAGGGTTGAATTC
ACGCGCCCGGCCTATGCTATTGAGTACGATTTTGTGCAACCTACCGCACTGCGTCTTACA
CTTGAAACAAAGAATTTAAAAGGCCTGTATTTTGCCGGACAGATTAACGGTACTACGGGT
TATGAAGAGGCGGCAGTTCAGGGGTATATGGCAGCTGTAAATGCCGTTCTCAGCTACGAT
GGCAGGGAATTTATCCTGAACCGGGACGAAAGTTATATAGGAGTTATGATAGATGATTTG
GTAACAAAAGGAGTTGATGAGCCTTATCGCGTTTTTCACTCCAGGGGGGAATTCAGGCTG
TTGCTGCGAGAGGACAATGCTGAATACAGACTGCTGAAAAAAGGATATGATCTTGGACTT
GTCAGCAAATTAAGGTATGAGCGCTTTGTAAAGGATAAGGATCAGTTAAATGCGCTTATT
CAAAAACTGAAAAACGTAATGCTTAAGCCCGACGGTAGTACAAAATCATATTTTCTTGAG
AAAGACATAAATCTTAACAACCCTGTATCATTGTATAACTTTTTAAAAAGACCTGAAGTG
AAAATTGATGATATTGGCGACTTTCTTGAAGAGGATTATTCTGAAGAGGTGAAAAAGGAA
GCCGAGATTACTATAAAATACGAAGGTTATATAAAAAAGCAGCAGGATGAGGTCAATAAG
TTCAGGAAGATTGAGAATGTGAAGATACCACAGAGTATAGATTACTCCAATATAAAAGGT
TTAAGAGCAGAATATGTTGAAAAGCTTAACAGGGTAAAACCGGCAACACTAGGGCAGGCA
AGCAGGATAAAGGGTATTACCCCTTCCGCACTATCACTTTTGCATATTCATATTGAGAAG
ATGGTAAGGGGAAATGGATCTAAATAAGTGGATAACTGTTGATACACCAATAGAAAATAA
ACTTAATATTATTTATGAGAAACATATGAACTCTGTCCACAATCTTACTTCAATAAAGGA
TAAGGACGAGTTTTTTGTTAAGCACTATTTGGACAGTATTTATATTTTTAACATATATGA
TTTTCAGTTCAAAACAGTTATGGATGTGGGAAGCGGGGGTGGATTCCCCGGAGTTGTAAT
AGCACTGTTTAATCCAGAGTCCACTGTTTATCTTGTTGAAAGTATTCGTAAAAAATGCGA
TTTTTTGGTAGAATTGGTGAGAGATTTACATCTGGAAAATGTTGAGGTGATAAACAGCAG
AGTGGAAAATCTAAAAGAACCGGCATGTGATCTGATAGTTTCCCGAGGCGTAGGGAAAAT
AAAAAATATACTCAATTGGACAACGGGTGTTTCACGTGAAACATCATGCTGGCTCTTTTA
CAAAGGCGAAAATGTCTTTGAAGAAATCAAGGATGCTGATAAGCTGATTAAGAAAAAAAA
CATGAGGTTCGAAAATGTCAGAGTGGAAAATCCGTTTAAGAGGACTTATACCATTATTAA
TTATATTTAGCTTTCTTTTTAGCTGTGCTAAAAAAAATGATGTGATTGCACCCCCGGGGG
CAGCATCTTTTTCTGTTGACTACTTTATTACTAAAGCACCAGAGCCGAATGACGAAACAA
AGCTGATTGATATAATAAGGGGTAACTATAAAACTGAAATAAAAAATAAGGCCAAGATAC
TACTCGGAGGCTATTATTATAAGCAGGGACAGGATGAAAACAGCCTGTTAATTTTAGAAA
ATACTGCACCTACAGATAATCAGGGGCTGAACAATGCGGCATATCTCTGGCTGGCGTCCC
AGTACAAATTTTTTGGAAATGAGAAAAAAATGGAAAGCATCCTTGCCAAAATTAAAAAAC
CCGGGGAGATAACCAGTTATATAATCGGACAAACATGCGAGAAAGGAAAAGCATACTGTA
TTAAGCGTACAGACATCCCCGTTTTCATGGAGAAAGAGAAAACAGAACAAAAAACTGAAA
GCAAAGAAACAGTGAAGCAGGCGGAAGAAAAAAAGGCAAATATTGTTAAAGAAAAACAGC
CGAAAAGAGAAAAATTGAAAATTATTGCGCTAAACGGCAATTTTGATAACCCGGCCTTTA
AAGGGATGCTTTTGGCAGCAAGCCGGAACAACAGGACAGAGATAATAAGCATGGATAATC
AGACGAAAAACATTGCAGCTGTTGATGTGGAAAATCTCAGTGTTGTGGCAGATGAAGAGA
TAAGTTTTAAAATAGACTATCAAAGTGCAATCGATGAGCTCCTCCATGATACGGATTTCA
GCAGATGCACAGAGTTTGTGATTGGTGTAAACGACAGATTTGTTAGGGCAGGTGAATATA
CCAAACAGCGGCTGATGAAATTCTATGACAATGTTAGTATCAGCAACTATGAGACGGAAG
GTTTTAAGCATTTATATGAGAAGCCGGATAATGAAACTGTGACAACGAGATGTTTCATTG
GAATAGGAAGAGAAGAGTCTATGACTTCGTTTGTTCCGCTGGTTCGGTTTGTTTCCCCTG
ACAACAATGAAACTGAAATATTCCTTGTTACGGATATGTACACAGGAATGTATAAAAATG
AGAATTTTATCGGTTATTTTGGGGATGTGAACATCTACACATATATTGATACTGTATATA
ATGCAGAAAGCAGAACATTTAAAAGAAAATATGAAGAAGTATACGGCAAACAACCCTCCT
TTAAGGCGTATATCGGTTATGACATGATTCAGTATCTTGAAACTAAATTTTTTAAAAATA
AAGACAACTTATATGTGAGCTCCATCAAAAGTATTCAGTTGCCTGTTGTTGAAAGATATG
TACATAAAATAAGAATCGATAATAACTATAACACGAGGTTTTTGTTTATGCCGGACGGCA
AGCAGATTCCGCTGCTGTCAATTCCGGCTGAATAACAATGAAAGCCGAAAAAGTGGTCAA
GTGTATAATAATTAAATCAAATTTTGCACTTCGCTTTGTCTAGCATTCGCTTCTAGCGAA
TATATAGAATGTTAAACATATTTACCAGTCTAAAGGACTGGTGCTAGCCATAGGCATCCT
TGCGAAACCCTGTGGAAACAGGGTTGTGGCAATCTCAAAACAAGAAAAATAGAGAGATTG
CTTCGTCGTTTTCACTCCCTGCCCTGTTAAATGCCACAGGCAATCAGCGAAGCTGATATT
TAACAGGGTGAACAAAGACGCAAAAACAGTGTAAGTGCGAAACTTGAATAATTAAATGAT
TCAAAGTTTACAATTTAAAGGTAGTAACGTGTTTTCTTGATAAATTTTACCGGCTAATCA
ACGATCAGCCGGTAATGATTGAACTTCTGAAATGATCATTGAAGAAACTATCTGTTTTTA
CTAACAGCATCGATAAATTATTTAACCATTTTGATTTCATAAGATGTCGAACCCAGACCG
ATTTTCTCAGCATGTTTTAATTGTATTATTGGGTCAATTTCCTCGTAAATTTTTCCGAAA
GGATCAATACCGCCCGGAGAGTGTTTAGCAACCAAATCAAAGGAAGCTTTATCTATTGCC
ACAGGGTCAGTGGAAGCGAGGAAGCCCAAATCAGGACAGACCGGAGTGTCATTAGCCGGA
AAACAGTCACAAGTCGGTGCGACATCAGTAATAAAATTTAGGTATATCATTTTATTTTCA
AAATGATCATGAATTGCTTTTGCATATTCAGCCATTTTCCGTTGAGTATTGTCTGAGCTT
TCGTTCCAGTCTATTCCAATAGCACCTTCAGGGCAAACGGCTACGCATCGGGTACAACCG
GTGCATGCTTGAGTTATTTCCGCCTTGGGTCCGAATACAATAGCATCAGCAGCACAGTTA
GCTGCACAAAGCCCGCAGGAGGTACATTTTTCTTTATGTACAACAGGCTTGGAGGTGGAG
TGCATAATCAATTTACCCTGTCGGCTGGCACACCCCATGGAAATATTTTTTACAGCACCG
CCTATCCCTGTCAACTCATGCCCTTTAAAATGCGAAACTACAACCATGGCATCAGCATTA
TAAATATCCGATGCAATTTTAACATGGTCAAGCAGTTCCCCATCTACAGGAATATCAAGA
GAATTTTCCCCCCTTAGTCCGTCAGCTATAACAACCGGAATTTGAAAGGTTGAATAGTTA
AAACCGTTAAGAAAAGCATTGTGCAGGTGGTCGACAGTGTTTGTCCTCATCCCTACATAA
AGTGTGTTTGTATCTGTCAAAAACGGATTGCATTTCAACTGTTTAAGTTTTTCGATAACA
GGCCTGAGATAGACCGGCTTTAAAAATGCTGTGTTACCGTATTCTCCAAAATGAGTTTTT
ACCGCAACAAGTTGTTTGCTGCCGTATTTTGATTTGGGGTCACATTTATTGAGAAGTCTT
GTTATTTTACTCAACGGAGACTGCAGGCCTTTATTTTGCATGGTAGAATAAAAAACTTTT
GATGACATTATCTGCCTCCTTATGTTAACGTATTATCAGTATAGAATATTTTGGAGGTGA
AATCAATGGGACTTAAAAATCTGTTTGAAAAAAGATACAGTGTAAGATCATTTCAACCAA
AACAGGTTGAAAAGGATACGGTTATAAGAATACTGGAAACAGCAAGGCTTGCTCCCAGTG
CAGTCAACTTCCAACCGTGGAAAGTTTATTTAGTATCCCAAGGAGAAACCAGATCAGAAA
TTAATAGTGCGTATCCGAAAAAATGGTTTGAAAATGCACCACATGTGGCGGTGTTTACAG
GTTTAGAGGGGCAAAACTGGAAGCGTCAGGATGGAAAAGATTATCTGATGTGTGATGTTA
CTATTGTCACAGATTATTTTGTTCTTGCTGCAACCGAAGAGGGTCTTGGTACCTGCTATG
TAGGGGCTTTTGATGCAGGAATTGTTGCAGATGCACTTAAGCTGAAAGATGAAGATCCTA
TACTGATGGTACCTTTCGGCTACATTTCAGAAAATGTCAAATTTAAAGATAAAAAAAGAA
AAAGTGTAGATGAAATTGCAGTGTGGCTGTAAATTAAGACTTGTGGAATAAAAAATTTTT
TGATATTACAACGAGTTCTATAATTCATTTGTTGACAAAAAAAGAGATGAGAGTTAAAAT
AAAACTATATTTTATTGAAAGGTGACTATGATGAAAAGAGAAAAATCCGAATATGCTGTT
CAGGCGGTAAATAATGCCATTGATATTCTTGACCTTTTAGGGGACACTGAAGGTGAACTG
AGTATGAGTGAGGTCGGCGCCAAACTCAGTCTTACAAGGAGTAATGTTAATAAACTTTTG
GCCACACTTGAAGGGTTCGGTTATGTAGAATATAACAGATATACTGGTAACTTCAGGCTC
GGCGTGAAGACATTCCAGATTTCCCAGGCTTATATAAACAAGCTGAATCTGATTGAGATT
TCAGTCCAGATATTGACGTTGGTCAAAGAGAAACTTAATGAATCTGTTTATATCAGTGTG
TTAAGAGACGGAAATGTGGTTTATCTGAATATGGTGGAGACAGACCATGCTGTCAGAGTG
CTGCCGCGGATCGGAAATGTGGGACCGGCATATGCAACAGCTACGGGCAAAGCTCAGCTT
GCATATAAATCCAATGAAGAGATTGAGCGTCTGTACAAGGAAGGGCTTACCAAGGTAACG
GACAATACTATCGCTGACGTTGATGAACTCGAAGAGGAACTTGAAAAAGTCAAAGAACAG
GGATACGCCGTAGATGATGAAGAGTATGAGATGGGTGTAAGATGTGTAGGAGCTCCGATA
TTTGATTTTATGAACAATGTCATCGCCGGAATCAGTGTCAGCGCTCCATTGGAAAGACTC
AGCGAAGAGAGAATTGAAAAGGAAGTTATACCCGTGATTGTTGATGCTGCCGAAAAACTT
TCAGGGAAATTTGGAAGCAAATAAATGTTATGGAAAATTTCCGGTTAGTAAGACCTGAGC
ACCTGAATCACCACGGGTACCTTTTTGGCGGGGTCCTGCTCAAATGGCTTGACGAGTTCG
GATGGATGGCCGCCACACTTGATTTTCCCGGCTCAACCTTTGTTACTGTCGCGATGGATG
AAATAAACTTCAAGAAAAGGATAGAAAACGGTTCAATTTTACGCTTTATTATCAAGCCTC
AAAGTACAGGAAAAACTTCTGTAACTTATATTGCAAAAGTTTATACCAATCAAGCGGGAG
CACAACAGGACGAAGTGTTTACTACGAAACTTACTTTTGTGAATGTTGGTGAAAACGGTA
AACCCACACCTCTTCCAACCAAATGCCAGTATAATTCCCAGAAAAAAGAGAATGAGCTAC
TATTTTGAAATAATACGTGTAATATCATTATAAAAGGCAAAGACCATAAGCGCCAGCAAC
AGAGCTAACCCCACCATCTGTGTTACCTCCCGGGTTCTAAGACTGACAGGTTTTCCTTTA
ACAGCTTCAATTCCATAAAACAACAGATGACCGCCGTCTAAAACCGGAATAGGCAGCAGA
TTTAAAATTGCCAAATTGATACTTATTACAGCCATGAAAAGCAAGAGGCTGTTAATGCCG
GCGGCAGCTGTTTCCTTGGCCATCTGGAAAATAAGGATAGGGCCGCCTATATTATCAGCA
GGAACGACCTGTTGAAAGATTTTGACAATACCCACAATTGTCAGTTTTGTAATTTCATAG
GTTTTAAAAGCTCCAAGATACACCGCCTTAATGGGATTATGCCTAACTGTAATGATACTT
TTCGTGGATGGTGCAATACCTATCAAGCTGACTTTGATTTTTTCCCCGAATATATTTTTA
ACCTCGGCAACTGTTGGTATAATCGTTTTTTCTATTGTTTCATCACCCCTTTTTATAAGA
AGGGAGACAGATTTATTTGGATTGCTTTTTATGCTGTCACTTATCTGTTGCCAGTAGGTG
ATCGCTTTCCCGTTCACTTTCAGTATTTCATCTCCTTCTTGAAGTCCAGCAGCTGCAGCA
GGCATATCTTTTTGCACTTTGCCGATAACGGGTTTTAGTTTGGGTGTCCCAATCGCATTT
ACCAGACTGAAAAGCAAAAAGGCCAGAAGAAAATTAAAGACCGGACCTGCTAAAACAATA
AGAGATCTTTTACCGACTGACTTGTGGGAAAAAGACCGGTGGGTCATAGATTCTTCCACC
TCATCATTAAGATTCTCTCCGTACATTTTTACATACCCGCCCAGCGGAATAGCGGAAATA
CTGTATTCAGTTTCCTTTGCCTTTTTTGTGAACAGTGCCGGTCCGAATCCTATTGAAAAC
TTTTCAACATACACGCCGAAAAGTTTTGCGAACAAAAAATGACCCAGCTCGTGGAAAAAA
ATCAGTAATCCAAAAACAATTATTGCAGCAAGTATAGACATATATTACCTTCCAAAATCT
TTTGATATTTTCATTGCATTTTCTCTGACTACATTATCCAATGAAACAATTTCGTCAATG
TTTGAGATATCCCGCGGCTCAAAAAGTTCTAATGTATTTCTTATCACCCGATGTATGTCA
GTAAACTTAATTGAACCGCTTAAAAAAGTATCAACAGCTATTTCGTTAGCAGCATTCATT
GCAATCATGAGGCTGTTTTTCCCTTCCTTTAAAACGTCCAAAGCAACTTCAAAACAAGGG
TATTTCTTCTTATCCGGCTTGAAAAATGTTAATCCGTTCAAAATTTGCGGAGTTAACGGT
TCAGCCCCCCAGTCCAATCTGTCTGGAAATCCAAGTGCATAGGAAATAGGTGTTTTCATA
TCAGGCAGTCCTATCTGTGCCAGGTTGCTGCCGTCTATAAAAGATACAATTGAGTGAAAT
ATGCTCTGTGGGTGGACGAAAACATCAAGTTTTTCCGGTGCTATATTAAAAAGATAATGT
GCCTCAATGAGTTCAAGGCCTTTATTCATCATGGTAGCAGAGTCAACCGTGATCTTATTG
CCCATACTCCAGTTGGGATGCTTTAATGTTTCGTTAATATTTACAAAATCCATTGAGTCA
GAAGGTCGATATCTAAAGGGACCACCGCTTGCAGTAAGTATAACTTTATCAACAAAATTT
TTATCGTGTCCTTTTAAACACTGATAAATTGCTGAATGCTCACTATCAACAGGTATTATT
GAGGCATTGGCTTTTTCTGCGGTCTGAATCATTGTCCTGCCAGCTGTCACTATAGACTCT
TTGTTGGCGAGTGCAACATCCACACCATTTTTTAGCGCAGTGTACGTTGGCATAATGCCG
GCAAAACCGACAGCAGCGGATAATACAATATCCAGTTCTCCGGACAACTCGGAAATTAAT
GTTGTCAGGGAGTGTGTGCCATACAGAATTTTTGTCTCGGTTAAGCCCTCAGGAATAGTT
TTATCTCCTGTAATAACTGCATATTCAGGTCTAAGAAGGGAAATCAGGTCCAATAACTCG
TTTACATTGTTGTGGCAGGATAAAAACTTGACATTAAAAAATTCACTGTGCTTATAAATA
ATTTCTGCGGCCTGGATGCCGATTGAACCGGTTGCCCCTATTATTCCGATATTCTTCATA
ATTTGGTTACCAGTGTTAAATAGAAATAAAGCACCGGAGCAGCGAATATCAGAGAATCCA
GCCTGTCCAGCATCCCTCCGTGGCCGGGAAAAAGATTCCCGCTGTCCTTAACGCCGGCGC
GCCGCTTAAACATGGATTCGATTAGGTCACCAATTGAGCCGGATGCTACAATTAGCAGTG
CAGTAACTATTGTATGCATTATGTTGAAGAGACCAAAAATATTTGAATAAATTAGCCCAC
CGATAATGCCGCCCGCAAAAGCAGCTATCAGGCCTTCGACACTTTTTTTGGGGCTGATTA
TTTTATAAAGTTTGGTTCTGCCGAATTTTGTCCCGAAAAAATAAGCAAAAGTGTCGCTAA
TCCAGATTATGATCAGGAGGTAGAATATATGATGATAACTGAAATGTCTCAAAAGTTGAA
TAAAAGAGAGAAAAAAGGGTATATAGAAAACATTCAGCATAGTGACAGATACGGTTTTGA
AATTGTCATCCAGAGGCTTTGAACCAAAAAGCTTTATAACAAGCGATAGAAAGGAAACAA
GAAAAACAGTGAAAAGAAAAATGTTAAGATCCTTCATCAGAAATGCAAAAGGGATAAGGA
ATGCTCCAATAAAGGTCGGGAACCGAAGAAACGATAACCCCGATTTAGTCAATAAAGAAG
AAAACTCTATTGTTGCAATCAGTATAATGACTTCAAGCCCGATAAAAAAAGCGACATCAT
TAAAGTAAATAATGGCAATAATAATAGGAGGAATGATTAATACGGCAGTCAATACTCTCT
TTAAAAGATTACTCAAAAACGCTCCTCATTTTATTTGTGTATTTGTTCATCTGTCTTGCC
GAAACGCCTAATTCTTGCAGCATACTCTTCCAAAGCGAGATCGAACTCATCTTCAAAAAA
GCCGGGCCACAATGTCTGGGTGAAGTAAAGTTCAGCATATGCAAGCCGCCAAAGCATAAA
ATTGCTTATGCGCTTTTCCCCGCTTGTCCTTATCAACAAATCAACATCCGGTATGTCCGG
GTTATATAAATAATTCTCAAAAATTTTATCGGCATCTTCGAGCTGTAACTTATTGTTTGA
ATAATCCCGGGCAAATTTAACAGCAGCATCAATTATTTCATGTCTTCCGCCATAGCTGAG
GCATAAATTCAAATTAAGGCCGGTGTTTGAATCTGACAGGTGAAGTGCGTTATCAAGCTT
GGCAATGACATTTGCAGGGAGCATATCGGTACGTCCGGAAACGGTCAACTTAATGTTTTC
ATTAATGATATTATTGAGCTCTTTATCAATAAACTCGCTCAATATTTTCATCAGGGCGTT
TATTTCTTCAGCAGGTCTCAACCAGTTTTCAGTGGAAAAAGCGAAAAGAGAAAGATGTTT
AATCCCGCATTTTGCAGCATGACTTACAATACGCTTTACAGCCTTTACGCCTTCCCTGTG
ACCAAAAATCCTCGGCAGACCCCTGCGTTTAGCCCATCGGCCGTTGCCATCCATGATGAT
AGCAACGTGTCGCGGCAAGGACTCCATTATATTTGCATTACCTCGTCTTCTTTTTTGCTT
GTAAGCTCATCAATTTTGTCGATATATTCATCCGTTAGATTCTGAATTTGTTCCAAAGCT
TTCTTGGCTTCATCTTCAGAGATTTCTTTTTCCTTTTCTAATCTTTTTATATCCTCGTTA
CCGCTTCGACGCTCGTTCCTTATAGCGATTTTGGCTTCTTCCGACATTTTTTTAACCATT
TTCATTATCTCTTTACGCCTCTCTTCAGTAAGCTGAGGGATGGGAACGCGTATGATATTC
CCGTCATTGGATGGGTTGAATCCCATGTTGCTCGATTGAATAGCTTTCTCAATTTCAGCA
ATCATATTGGGATCCCACGGCTGAATTGTTACAAGTCTCGCATCCGGCGCCTGCAATGTG
GCAACCTGTGAAACCGGAGTCGGAGACCCGTAATAATTCACCTTTACATTGTCAAACATA
GTAACGGAAGCCCTGCCTGTCCTGACACTTCTCAGCTCATCCCTGTAATGTTCAAGTGTT
TTCTTCATTTGTTTTTTTAAATCTTTGATTACATCATTATACATATGGCTATCCCTCCAC
CAATGTTCCTATTTTTTCTCCGGTAACAACTCTTTTTAAATTACCTTTACCGAAAAGATC
GAATACTATTATCGGTATGCTGTTGTCCATACACATACTAATAGCAGTTGAATCCATAAC
CTTCAATCCCTTGTTTAACACATCCAGATATTTTATTGTGGAATACTTTGTGGCATCCGG
ATCTTTTACAGGATCGGAGGAATAAACGCCGTCAACCTTTGTTGCCTTCATGACAACTTC
GGCATTAATTTCCGATGCCCTCAGCGTTGCGGCTGTATCTGTTGTAAAATAAGGGTTGCC
CGTTCCTCCACCGAAAATAACCACTCTGTCCTTTTCAAGGTGCCTCATGGCTCTCCGCCT
GATAAAGGGTTCAGCAATCTCTCTCATTTCAATAGCCGTTTGAACACGTGTTTGTACGTT
TAATGTTTCCAGGGCGTTCTGCAGCGCAAGGGAATTCATTATCGTGGCCAGCATCCCCAT
ATAATCAGCCGATACTCTGTCCATATCTTTGGCTGATTCAGATACACCTCGGAAAATGTT
GCCTCCGCCTATTACAACACCTATTTTTACGCCGAGATTATGAATGCTTTGTATCTCTTC
GGCAATGTACTTTACCGTGTCGCCGTCAATACCATAATTCAGCCTGCCCATAAGGGCTTC
GCCGCTGAGTTTTAAAAGAATTCTGTCAAATTTCAGAGACATTTCCACCCTCTATCGGTT
CTATTTGCTCAATTTTATGTTTAAATATAATGTTTTTTTTCAATAAAGGTATGCTCACAT
TATCAGAATACTGAACGGTGTAAGAGGTTGCTTTTCCTAAATCCTCTATTTTTATAGCAT
TTTTCCCGAGTGTTATATTCAGATCATGAGCCTGCTCTTTGATACTGTCGGTCAGTGCTT
TTCGTGAAATCTTTTCGTCATTACTTATAATTTCAAGTGTAGCGGATTTGAATATGTAAT
ATTTTATCCAAGGTAGCGTCAGGATAAAAGCAAGGTAGATGAAAATGACAATGACTGCTA
TTTTTATAATCCTAAATATCATTGGCTTTTCCTGTGAAAATGTTTTTTAAATCGGGATTA
AATGTAACTTTGTCCAATCCTGATATATGATTCCGCCTAAACATATATCATAAGTATTAC
AGACTCAGTACCACTGTCTGCCTTATATTTTTAATTATAGCATTAAAATAAAAAATTTTT
CAATTAATAAGATTTAGAATTCTGTTAAATCGGATATCAATACCGTCTCTTGTATCCCAT
GACCAGTATATGATAAAAGCTTCACCCTTTATCATATCTCTGGAAACAAATCCCCAGTAC
CTTCCGTCAAAGCTGGAGTCTCTGTTATCACCCATGACAAAATATTTCCCTTCAGGGACA
GTAAAATTTTCTGTGTGAAATCTGTTCCCCAAAAAAGTGCTTAGCTGACTTGAGTCTGTA
TATCGTGCGTACTTTTCTTTCAAAAGGTGCCCGTTCCGATACACGTTCTTACCGTCCAGT
CTGATTTCATCACCTGGTGTGCCGATAACCCTTTTGATAAAATCTTTGGACGGGTCAAGG
GGGTATTCAAAAACAATTATATCTTTGTAATCAGGCTTACTGAAAGAATACGCCAACTTA
TTGACCAAAATATGATCACCTATTAAAAGTGTGTTGAGCATAGAGCCGGAGGGTATTTTG
TACGCCTGTACAAAAAAAGCTCTTATGATCATTGCAATTACAAAAGCTACAATAATTGAA
TCAAAGGTATCTCTGAATTTACTTTTATGTTCTTTTTCTGCCATATTTTTCCTCACTAAC
TGTCATCGCCGATCTTTAAAATTGCAAGGAAAGCATCCTGAGGGACATCAACTTTACCTA
CTCGTTTCATGCGCCTTTTGCCTTCCTTCTGCTTTTCAAGCAGTTTTTTCTTACGGGTGA
TGTCACCTCCGTAACATTTGGCCGTAACGTTTTTACGGTAAGCCTTTACAGTTGAACGGG
CTATAATTTTATTACCCAGAGCCGCCTGTATTGCAACATCGAACATCTGTCTCGGTATTA
CTTCTTTTAATTTTTCCACGAGTTCCTTACCTTTGTAATAAGCCTGATCTCTGTGTACAA
TTATGCTTAATGCGTCCACAGGCTCTTTATTGATAAGAATATCCAGTTTTACCATATCCG
ATTCTTTGTAACCCGCCGGCTCATAATCAAATGAAGCGTATCCTTTCGATGATGATTTCA
GTTTATCGTAAAAATCCATGACAACTTCTGCCAGAGGAATGTCGTATTCAAGAATGACTC
TTGTCTCAGAGAGAAAATTCATGTTTTTCTGGATGCCTCTTCTGTGCTGTAAAAGCTGAA
TCACCGGCCCCACAAAGTCGCTGGGTAGTATTATTGTTGCTCTTATAAACGGCTCTTCTA
TCTTTTCAATTTCCGTAACCTCCGGCAGATCAACCGGACTGTCCACTTCAACCATTTCTC
CGTCTTTTTTGAAAACATGGTAAACAACGGTGGGGGCAGTTGTTATAAGATTGAGATCGT
ATTCCCTTTCAAGCCTTTCCTGTATAATTTCCATGTGCAGCAAACCTAAAAATCCGCATC
TGAAACCAAAGCCCAGAGCGACTGAATTTTCAGGTTCGAATGTTATTGAGCTGTCGTTTA
AAATCAGCTTTTCCAGAGCATCTCTCAAGTCGTCATAATCTTTTGTATCAACTGGATAAA
TCCCGCAAAAAACAACAGGTTTCACATCTTTAAACCCCGGCAGTAAGTCGGTTGCAGGAT
TACTTACCAGTGTTATAGTATCCCCTATTTTTACATCTTTCAGCCTTTTCACTCCGGCCA
TAATAAAACCAACTTCCCCGGAATAAAGTTCTTCCTCGAAAATAGGCAGAGGATTAAACA
CCCCTATTTTGTCCACTTCATACTCTCTACCCGTCGCTAAAAATTTAATGCTGTCGCCTA
CCCTGATATTGCCGTCATACAGCCTCACAAGTATTATTACACCCTGATAGGGGTCGTACC
AGGAATCAAAGACAAGGGCTTTGGTGGGTTTTGTTCCGTCACCTGAAGGTGGAGGTATCT
TTTTAACAATTGCCTCCATTATCTCTTTTGTCCCTATATTGTCTTTTGCGCTGGCAGGGA
TTGCTTCGGAGGCATCTAAACCTATAAAGTCCTCTATCTCTTTTTTTACCTTTTCCGGCT
CAGCGCTGGGCAGGTCGATTTTGTTTATTACGGGTATAAGCTCAAGCCCCTGGTCCACTG
CCATATAGACATTGGCAATTGTTTGTGCTTCCACTCCCTGGGAAGCGTCCACCACAATTA
AAGCACCTTCACATGCTGCAAGACTTCTCGATACTTCATAAGTAAAATCCACGTGCCCCG
GCGTGTCTATGAGGTTCAGCTGATAAATGCTGCCATCATCAGCTTTGTAATGCAGCCTGA
CTGTCTGTGCCTTGATTGTTATTCCTCTTTCCCTTTCTATATCCATGCGATCAAGATACT
GTTCTTTCATCAAACGCTTTTCCAATGCACCAGTATGCTCTATCAGACGGTCAGCCAGGG
TAGACTTACCGTGGTCTATATGTGCAATAATTGAAAAATTTCGTATAAACTTTTTATCCA
TAAAACTTAAATTAACCCCGCCCTACACTCGTGTATTTAAATCCGAGTTTATGCATTTTT
TCCGGCTCATAAATATTCCTTAAATCAGCCAGGTAGTGCTTTTTCATCAAATTTTTTATT
CTTTGCATGTCAAGCTTTCTGAACTGGTTCCACTCAGTCAGTATTACAAGACAATCCGCA
CCCTCAACAGCGGAATACTCATCTTCACAGTAGTTTATTGAATTGCCGAAAATCTTCTTG
GCATTATCGGTAGCAATGGGATCAAATGCTTTAATTTTGCCCTTTTTGCTGACTATTTCG
TTAATTATTGTAATAGACGGGGATTCCCGCATATCATCGGTATTAGGCTTGAAAGATAAG
CCCAAAACCCCGATGGTAAGATTTTCAAAAGCATTTTCCTTTGTATGATCAACTTCAAGC
AGTTGGGCAATTTTTTCAACCATTTTGAATTTCTGCTGCTCATTAACCTTAATGGTGGTG
TTAATAAGATTGAAATCATATCCGTACTCTTTTGCAATATAAGCCAAGGCCTGGGTGTCT
TTAGGGAAACAGGAGCCCCCATAGCCGGGACCGGGGTGCAGAAATTTAGGGCTAATCCTG
CCGTCCATTCCCATTGCTTTAGCGACTTTATGCACATCAGCTCCGGCAAGATCGCAGAGA
TTCGCGATTTCATTAATATAAGTGATTTTTAAAGCCAGAAAAGCATTTGATGCATATTTT
ATCATCTCCGCTGTCTCGATGTTTGTAATAACAAAAGGTGCTTCATTCAGATAGTGGGCA
CTGTAAACATCTTTCATAATGGCAACAGCTTCTTCACTCTCTGCACCTATGACTATCCTG
TCAGGTTTCATAAAGTCGTGAACAGCAGCGCCCTCTCTTAAAAATTCCGGGTTACTGACC
ACATCAAATCTTTTGCTCTCCCCGGCGACATCTCTGATTATTTTTTTAACATGCTGGCCT
GTTCCAACAGGTACGGTACTTTTGTCCACAACCACTTTATATCCGTTTAGGTTTTCTGCA
ATTTTGCGTGCAACATTCTCTACAAATGTTAAGTCGGCTGACCCGTTTTCTTTTGGTGGT
GTTCCAACTGCTATAAAAACCACCAGATTGTTTTTTATTGTTTCATCGATGTCTGTGGTG
AATTTGAGCCTCTCTTCCTTTACATTTTTTTCTATTATCGGCTCTAATCCCGGCTCATAA
ATGGGTATTTCCCCGTTATTTAACTTATCTATTTTTTCCTTGTCTATGTCCACACAAGTG
ACATACATACCGTATTCTGCCAGGCATGAGCCCGTCACCAGCCCGACATAACCTGTTCCA
ATTACAGCAACTCTCATCTTTTACTCCTGAATACCAATGTTTAAAAGCTGCTTTGTTTTA
TATTAAAGCTGATTCTTTTTCAAGAATTAGTTTATCTGCCAACCGTGCATACAACTTTAT
AAATTTCCTTAACCTCAACCACCTCAAAATACCTTTAACCACCGCTCTTTCAACCATCAA
TAATTTATATTATTACTTGCAGCTAAATTTTAATTTAGTATATTTATACTTTAGTTTTAA
ACGACGCAGACTCAGCTTTAACTTGAATTTTTTGTCAAATATATTTATAGTGCCGGAGTT
TCAGCCGCAGGAATCGGAGGTAATATGAAAAAGGTTAACATAAATACTGAAAAATGCAAA
GGGTGCGGACTATGTATAGATGTCTGCCCAAAAAATATTTTACAATTTTCAAACAGATTT
AATGAGGCAGGCTATAATTATGTCGAATGCATAGACGATGAAAGCTGCATAGTTTGTAAA
AGCTGCGCTGTCGTGTGTCCTGATCTGGTTTTTACACTTAACAAGCCTGCAAAGCAAGGA
GCTGGAAATGGCTGAAAAAATACTCATGAAAGGTAATGAAGCAATAGCTGAAGCTGCCGT
AAGAGCTGGGTTAAAAGGATACTTTGGTTATCCCATAACCCCTCAGAATGAAATAACGGC
ATATATGTCTGCAAGGATGCCCGATCTTGAAAGAGCTTTTGTGCAGGCAGAAAGTGAAGT
AGCAGCTATAAATATGGTTTACGGAGCAGCATCAACCGGTGAGCGTTGTATGACTACGTC
ATCAAGCCCCGGTATAGCTCTTATGCAGGAAGGTATTTCCTACATGTGTGGAGCAGAAGT
TCCTGCTGTTATTGTGAATATTACCAGAGGCGGCCCAGGACTGGGAAATATCGGCCCTAG
TCAGTGCGATTACAATCAGGCCACACGGGGCGGCGGTAACGGTGATTATGACCTGATTGT
TTACGCTCCTCATACAGTACAGGAGGCTGTGGATTTGACATACAGATCCTTTGAGATATC
CGAAAAATACAGAAACCCTGTAATAATTCTGGGTGACGGTGCATTGGGACAGATGGCGGA
AACGGTTATTTTACCGCCATTTAAGGAAAAAGGAAAAACTGATGAAGGCTGGGAGTTAAC
CGGCGCAAAATCAAGGGACCCACGCTCTGTTAAATCGTTAAGACTGGCCGAGGGTACACT
GCTGGAGCACAACCTTCATTTGGAAAATAAGTTTAAACTTATAAGCAGAAATGAAACAGA
GTACAGTTACGAGGAAGGCGCATATGATGTCCTTGTGGTGGCTTTTGGAACAGCTGCAAG
GGTTGCCAAAACAGCTCTGAAAAATTTTAAAGAAAAGGGGCATAATGTTGGACTGTTCAG
ACCTGTGACTGTTCATCCATTCCCATATGAAGAGCTCAAAAAAGCTGCATCCCAATCGAA
AAAAATACTGGTTGTTGAAATGAACAGAGGGCAGATGCTTTTTGACGTAAGATTATCTGT
TCAGAATGATGAGAAGATAGATTTTGCAGGCAAGCCGGGCGGGGAAACATTCAGCCCTGA
GGAAATTGAAAATAAAATACTTTCCTGCCTGAAATAAGGAGGCGTTATGACAGTTGCTTT
TAAGAAGCCTGAAAGTCTTCTTGATGCGAAGACAATATACTGCCCGGGATGCGGGCATGG
TGTAATACATAGACTGGTTGGCGAAACTCTGGACGAGCTTGATCTCAGGGAAAAAACAGT
CGGAGTTGCACCGGTTGGCTGTGCGGTTCTGCTTTACGACTATTTCAATACGGATATCAT
TGAAGCTCCCCACGGAAGGGCTCCGGCCCTTGCCACAGGAATTAAAAGGGTGAAAAGTGA
TTTGACTGTTTTCAGCTATCAGGGAGACGGAGACCTTGCATCCATAGGCATGGGTGAAAT
AATGCATGCGGCCGGAAGAGGTGAAAATATAACGATTATTTTTGTAAATAACGCCAATTA
CGGCATGACGGGCGGGCAGATGGCACCAACGACATTGCCCGAACAGGTTACAACAACAAC
ACCGAAAGGAAGAAAGACAGCTACTGACGGGTTCCCCTTTAAAATGGCTGAGCTTATAGC
TGGTCTTGATGCCCCTGTTTTTTCAGCAAGGGTGAAGATAACTGACCCGAAAAATATTAA
CAAAGCTAAAAAAGCTATTAAATATGCCTTTGGTCTTCAAAAGGAAAACAAAGGGTTTTC
TTTTGTTGAAATACTTTCTGCATGTCCCACTAACTGGGGTAAAACACCTGCTGAAGCCGT
TAGGTGGGTGGGCGATGCTATGGAAAGTTATTACCCGCTCGGAGTATTTAAAGATATCGG
GGGAGAAGAATAATGTATTTTGACTGTATAATGGCCGGTCACGGCGGACAGGGGATATTG
AGTGCGGGTATGATTCTGGCACATATGGCAGTTCACAGCGACCTGCATGTGACATGGTTT
CCGTCTTACGGAGCCGAACAGAGGGGCGGAACGGCAAACTGTGCTGTTGTGATTTCCAGT
GAGGAAATAGGCTCTCCGATAATATCCAATCCTCTTTACGGACTTATTATGAACTACCCT
TCTCTTGTTAAGTTTCAACCTAAATTCAAAAAAAACGCCAAAGCGGTGGTTGACTTATCT
CTGGTTTCGGAAGAATATTTAACCAGAGAGGATGTTACCTTTTATGGAATAAATGCTACT
AAAACTGCTAATGAGCTGGGCAGTCCGAAAATTTCAAATATGGTGATGATAGGAGGTCTT
TTGAAGGTCTCAAAGCTTTTTGATATTGATGTTGCCAAAGATATGCTGAAAAGTGCATTG
AGCAAAAGACATCATGATCTTCTTCCGCTAAACAGGGAAGCCCTCCAGAAAGGTTTTGAC
GGTATAAAAGAGGTGTAGTTCATGCCGAGATATGAGATTATTGTTAAGGGCAGAGTACAG
GGAGTTGGTTTTAGAGCTTTTACTGAAAGTATAGCTGATAAACTGGGAATTAAAGGCTAT
GTAAAAAACCTGCCTGACGGAACGGTTGAAGTAGTTGCTGAAGGGGATGACCGAGCATTG
AACGAATTATGCAGCAGTCTGAAAGCCGGCCCGAGTATGGCGTATGTAGATGATCTTGAC
ATTATTGAAAAGGAATACACAGGTGAATTCAGGGGTTTTTCTGTTAAATTCTGATTTTAC
CTTTAAAAAATATATTTATATATTATAATAAATTAAATATGGGAAACCGTGGGGGTGCTC
ATTCTGGGCTGAGAAAATACCCCTCGAACCTGATCGGGTAATTCCGGCGCAGGGAACGGG
TGAGTTTATAATAAAACCATCTGGCGCGTCGGTGTCAGGTGGTTTTTTTGTTTTAGTATG
CAAAATGTAAGCTTTGAACAATGTGCTTTTTCATATTTTTGGAAGTGGGACTTTAGTCCC
GCAAACTTCTAAATGCTGAGTTTTAAAAAACTTTGCCGACTGAAGCCGCGCTTCCTGAAT
TATTCAAAGCTTTAAAAATTGAGGAGATTGCTTATGACACAACTTGAAGCTGCAAAAAAG
GGCAGGATTACACCTGAAATGGGAATTGCCGCTAAACATGAAGACCTGGCTGCTGAGGAA
ATTAGAAAGAAAATAGCCGAAGGCGTGGCCGTAATCCCCAAAAATATAAACCATGATTTT
AAGAACATTATGGCCATAGGTCAGGGCTTAAAAACAAAGATAAATGCCAATATCGGTACC
AGCGGTGACTGCCCTTCCATAGAGAGAGAGGTGCGGAAACTTGAGGTTGCTCTGAAATAC
GGCACTGACAGTGTGATGGATCTTTCCACGGGCGATGACCTCAATGAAGCGAGGATGAGT
ATACTTAAAAATTCCACTGTGATGGTGGGTGCAGTGCCTCTGTATGCAGTGGCTGCAAAA
ATGGCGGATGAAGATATTCCAACCCACAGGATGGACGGTGAAGAACTTCTCAAATCGATA
GATGAGCAATGCCGGCAGGGGATAGATTACATAACGGTTCACTGTGGAGTAACAAAAGAA
TCTGTAAAAAGGATGGATGCAAGTGACAGGGTTTGCGGCATTGTCAGCCGGGGTGGTTCA
ATTCTCGCCGACTGGATAAGGAAAAACGGTAAAGAAAATCCGTTATATGAATATTTTGAC
GAGTTGCTTGAAATTGCTTACAAATATGATGTTACATTGAGCCTCGGTGACGGCTTCAGG
CCGGGCTCAATAGCGGATGCTACAGACAGACCCCAGATTGATGAATTAATTATTTTAGGT
GAGCTTTCCAAAAGGGCTTATGAAAAAAATGTACAGGTAATAATCGAAGGTCCGGGTCAT
GTACCGCTTGACCAGATTGAGACGAACATGAAGCTGCAAAAAAGCTTGTGTAACAATGCT
CCGTTTTATATACTTGGGCCTCTTCCCACGGATATCGCGCCGGGGTATGATCATATAACG
AGTGCCATCGGAGGGGCAATTGCCGCATCGGCCGGAGCTGATTTTCTGTGTTACGTTACG
CCCGCCGAGCACCTCTGTCTGCCGGATGAAGATGATGTCAGGGAAGGTGTGATTGCCTCT
AAAATAGCTGCCCATATCGCTGATATCTCAAAAGGTGTGAAAGGGGCTTTGCAGAGGGAT
ATTAAAATGAGCGAATACAGAAAGAATTTGGACTGGGAAGGTATGTTTAAAACTTCGGTG
GATCCTGAAAAAGCCAGATCCAGGTTCAGACAGAATATGGATATCAATTCGTGTACAATG
TGTGGTAAATTATGTGCAGTAAAAATAGATCAGAAGTAGCAGATTTCCTGAAACTTTATC
TTGTTTTTGAGAGCTCCATGCTCAAGCTTCCACTTGATGAATTTATGGAGCAGGTGATTG
AAGGGGGGATAACAGCTTTTCAGCTTCGGGATAAAAATGTGCCTGCAAGAAAAAGAGCGG
AGAACGGCAAAAGGGCTGCCGAATTTTGCAGAAACAGCAACATCCCCTTTATTGTGAATG
ACAGACTTGATATAGCCAGGATATTGGCAGCAGACGGGGTGCATCTGGGAGATAAGGACA
TACCGCTTGATATTGCCGGGAATGAGTTCGGTGAATTTTTTTACGGATATTCATGTAACA
ATTCCGATGATGTTAAGTATGCTGCTTCCTGCAGTGCCGCATATATCGGTATAGGGCCTA
TCTTCGATACTTCAACCAAAAGGGATTTAAGGGAGATTCTGGATAAGGGGAAAATAAGGG
AATTAGCTTTTGCGGCAGATATTCCGTCGGTGGGTATAGGCGGTATTAACAGAACAAATG
TGGATTCGCTGAAAAATACCGGTTTAAACGGTATTGCCGTTGTTTCTGCCATATGTGCGT
CTGAAAATCCTTATCGGGAAACGCGAATACTCAGAGAGCTTGTTGAGGAGTTATGAAAGA
GTTTGAATTTATTAAATTATTGAAGGAAAAATGTAAGGGATGTGATTCAACGCCGGGGAT
CGGGGATGATGCTGCGCTCTTCGATAACTTTCTTGCGGCAAAGGATATTGTATGTGAAGG
AATTCACTTCTTAAAAACTACTCCTGCAGAACATGTTGTTTTGAAGGTCTTTTCAGCAAA
TATCAGCGACATTGCCGCTATGGGGGGTAATCCAAAATATGTTCTGCTGGGAATTGCTGT
CCCCAAAGCAAGGGAAGGTGAGAAAAAGAATATAATCGAAGCAATAAAAAAATCAGCCGG
TCTGTATGATGTTGAGGTTATAGGAGGAGACACCACCTCTGCCTCAAATGATCTTTTTGT
TTCATTGACCGTTATAGGTAAAAAGGGGCGTTTTTTACTTTCCAGAAGCGGAGCGGGGGA
AGGTGAAAGAGTATATCTTTCCAGACCGCTGGGGCTGGCACGTATTTCCCTTGAAAAAGA
ACTCGGTTCTGACTTTGATATCGATGCTTATCAGCATTATAAAATGATGGCTGAGAAGGA
ACTTGGAGAAGTTCTGGGTAATGTAGGTACTGTTACAAGCTGTATAGATATAAGCGACGG
GCTTGGCAGGGATGCTTCTCATTTGAGCGAAGAAAGCGGTGTGAAAATAGTTATAGAAGA
AAAGCGGCTTCCGTTTTCACATCTTAAGCAGTTTGATGTGGATAAAGTTGATTATTTCAT
TAATTCCGGAGAAGAATTTGCCCTTCTTTTTACAGCAAAAAAGGAACACGCCGTTGATAA
CTCTCTTAAAGAAAAAGGAATCGAAGTGTACGATATTGGTTACACGCAAAAAGGCTCCGG
CGTATTCCTGGACAACGGAAAGAAACGGGTAAGCATATCATCAAAAGGTTACGAGCACAA
ATAATTAAATTTTATCAAGAATTTTTACCGGTATTTTCCCTTCCAGTTTATCCTTGAACA
GTGCAGCGTCACTTTCTGAGCCGACAATAGCACCGTAGTGCATGGGGATAGCCAGTTTTG
GGTTGATTGCAAGGGCTGCTTCCACGGCTTCTTCAGCCGTCATTACATATGTGCCGCTTA
CAGGGATAAAAGCTATATCTATATCTTCTAAATTTTTCATTTCAGGGATAAAGTCCGTAT
CCCCGGCCAGATAATATCTGGTGCCGTCCAAATCAAAGATAAAGCCCAGCCAGTTATTCT
CTCTGGGGTGAAAGTCTTTCCCGATATTGTAAGCGTGCACTGCTTCAATGTTTACTCCTT
TTATTTCAACACTGTCACCGGGTTTCATTGCCGTAACGCTGCCGTTAATTTTACTTTTGC
AATCTTGTGAAGCGGCAATTTCCGTATCATTTTTTAACAGTTTGGCAATGTCATCAGGGC
TGCAGTGATCATGATGTGAATGAGTAACCAAAATAATATCAGCCTTGCTTTCAGTAGTCA
GTTGAAAAGGATCCGTAAAAATATTTACATTCTTTCCTCTGATTTCAAAAGTATCGTGCC
CATGAGAATTAATGTTTTCAACTGTCATATGAACCTCCTGCAAATTTATGGAGCATATGC
TGTAAACCTTTAAGACTAATTAAACAATTACAATTAATAATAAAATTTAATGTAAAAATT
TCAAGGATTTACTCGTTGTTGAGCTGGTGCCAATTTTGTGAGAATTGCATATTATTGCGA
AATGATATATTAATCAGTAAATGAATGAGAGATGATGGGGTTTACTAATAGATGTATACG
GTGATAAAAGAAGGCTATGGGGAATACGAGGTGAAAAAGTCAAAGTTTATATCATACGTT
GTTCCTTATAAAAATTTTGAAGGTAAACTCGAACAACTGAAAACGCAGCATCCCAAGGCA
AGGCATATTGTCTGGGCATACAGGCATCTGCAGGAAGATCAGCAGATAGATGAAAACTGT
ACGGATGACGGTGAGCCGAAAAATACTTCCGGCAAACCCACCCTGAATATTTTATACCAT
AATGATATAATAAATACGGCTGTTTTTACCGTCCGATATTTCGGTGGGATACTTCTGGGA
ACCGGAGGACTTGTAAAAGCGTATACCGAGAGTGCAAACCGGGCACTTAACGATGCAACG
GTAATTGATACTGCAAAACTCTATAAAAAACCTGTAAAAATAGGGTACGATAAAATCAAC
CATCTGGAATATCTTGCCGGCATATATTATCTGAAGATTGTGAACAGGGAATTTTTAGGC
ACCTATGTTATTTTTACGCTGCAGGGACAAAAAGAGGTGATAGACCGTCTTGAAGCGGAA
GTGGGGAAGTAATAATTTGTTGAATCGTGTACGGGTTGAGTGGAGAATTAGTGATAAGTT
TACCCGAATAGCCAAAAGCAACTATAAATAAATGTTTACTTCCACTTTCACGAACATTGA
ACGTTTAACTATCAACGGTTGCCTCCGCCACCGCCGTTACCACCCGAACCGGAACCTTCA
CCGTGACCTCCCATACCTCCGGCGTCACTCATTCCGCCGGCACCTTGCTGTCCGGAGCCT
GACATACCGCCTCTACTGCCGTTCATTCCATCGGCATGCCCCACTGCAGAAGCGCCTCTG
TAACCGGCACCTATACTTTTGGACACATTTTCTGTAAATCTGCCGGTATGGGTGCTTGAA
AAATTTTCTCTGAAGCTTTGTCTCATCTGGCTCATTTCCTGATGAGTAAAATTATGCTGC
ATTGCCTGATTCAAAACTCCATTGATTTGTGATGACTGCACTCCCAGTCTACTCATGGTT
TTAGCTGTTTCCGTAACCTCTTTTGCCATTTGAGACATATTGCGGTTTTGCTGCATATTT
TGATTAAGCATACTGCCGACTGCCTGGATATCTTCTTTTTTCATACCGGCTGCCATAGCT
TCTTTCACATTTTCTTCAATCTGCTGCCTGACAGATTTCTTTGATGCAAACTGAGCTGCA
AATTTTGATGCGAACTCCTGCCTCTGAGCCATTTGGTTCAAAGCACGGCTAATCATCTGC
CCTCTTACATTTTTTGCTATACCCTCGTTTACTTTATCTGTTAAATCACTGACAGGATAT
CCCCGCTGCTGGTAATCTTCCACCTTGTTAAGGAAATTGCTGACGGTACTTTTGCTGTAT
CCGTGCTGGTACATATTCTGTAATGTTTCAGCAACTTCCCTTGACTCAGTTGCGGCTTGA
CGCACCTGATTCTGCAATTCGGCGGGAGTATTGCTTATCAGCTCATCCATTTTCACTTCC
GCGGCAGAGACAAATGTATTCAATACTATGCTCAATAGAAAAGCAGCTGTTATTGTTATT
TTGTTCATTTTGCTTCCTCCAATAACCTTTTAAATATAAAACGGATTAACTGTGCTTTGG
TTACATTAAAATTCCAGAATACATAATTTTCCGCCAAATTCGTCTTTAATTTTCATCATG
CATTCAGGAAGATATACCTTCTCGTCCACTTTATAAAAAAACTTTATTTCTTCTACATTT
GCCGGTTTGTCTAAGGTATATATCCAGTATCCCTCATTTCTTTTGAAATGACTGCCGGCA
TAATTGTTTATGTCTGAATAGAAGATGACTTTCTCTGCTCCATTTCCATTGTAATAAAAC
GAAAGAGAGTCTTCCGACTGCTTGACGTAATGCCTTGAGCATGCTGTTACTGCTAAAAAA
AGTATAATAATTGTACCAACTTTTAATTTTATCATGCATTAACCTTCAATATACTGTTTT
TGTTGCCGAATCCGTCTTCTACTTTATATATTGAAGTGGGATCAGCAACAACTTTTTTAT
CGTTGATCAGGTAAAAATATTTGTATTCACCGGGCTTGAGTTTTACTTCAGCTTCCCAGT
AACCGCTCTGACTTACTTCATTTAATTTTAACGGCTTCCAGTTAGTAAACTCCCCGGATA
TCTCCACTTTTTCAGCTTCCGGCTTGTATATTACAAACCTGTAATTTACAAATTTCTCTG
CCTTTTGAGTAGCCGGTTGATTACTGAAAATACTCAAGGCAAAAATAATGATTATAGAAG
CAGCAAGCAGTTGTGTGAAGCGTGTGAGATTTTTATAAGACGGTGCTTTTTTTCCTTTCG
GAATATCCAGACGGGGTGTCTGTACTTCTGAAATCTTGTTTTTCATTACCATCTCAAAAT
CAAGTGAGGATATTGTTTCTTCGTAAAACTCTTCCTCCTTGTGCACATTCTCCACAAACA
GTTTTTTCTCTTTTAAGTTAAGTTCATCATCTATAAATTGAGAAACTAAAAACTCCTTCA
TAGCTAAACCTCCTTGAAGTGTTTTTTCAGAGTTTTCCTGGCTCTGTGTATTATAACCTT
TATATTAGCTTCGGAATGCCCTGTTATTTCGGCGATTTCCCTGTATTTCATATCATTAAT
GATTTTAAGTGTGAAGATATGTTTTGTTTCATCGTCCAGTTTTGCAAGCATCTTTTCAAG
AAAATCATCTTCCTTTTCCGCTGATACGTTATTGTGCTCATCTTTAAAAGAGGACAAAAA
ATCCTGTTCTACATATACTTCCCTTTTTTTGCGTTTTGTATCCAGAAAAGCGTTTTTGCC
TATTTTGTATAACAGTCCTTTGTTTGGATTATCCTGGTATTTTTGATACATTTTGAAGTA
ACTTTCCTGGAATATGTCACTGGCTGTTTCATAGTCGCTGCAGAGATAATACAGATATTT
GAAAAAACCGTCTTTGGTTTCCGAGTAAAATTTATCAAAAGTCATATATTCTCGCTCATT
GTTTTAATATAGCCGTATATTTTAATTTACCAACACAATTTTGTATATTTGTATTCAGGT
ATAAGACGTGTGAGCAACAAAAAAGTTACATTCTGATAAAAAATTTGTAACGTTTCTGTT
TTTCTTTCGTTCAGTACACAAGAAAAAACAAGGAGGTAGTAATGAAATATTTTAAACAAC
TTATTTTAGGGATTGCAACAGTTCTGTTACTGTTCACGCTTTCTGCATGCGGCAGCAGTT
CTTCAGACAGCACAGGATCAACCACGGATTCAACTCTATCCGGTGTGGTAGTGGACGGAT
ATCTGGATGGCGCTAAAGTTTTCCTCGACTGTAATAACAATCTGGAACAAGATTACAATG
AAGTCACAGTGGATTGGACAGACGAAAACGGCAATTATTCTTTAAGTTTACCTGACAATG
CATCCCAATGTGCAGTTGTGGCACTGGGGATTGCTAATCAAACTTATGAGCATTTTGACA
ACGGTACTTCAGAGATGCTGAGAAATAATCTGACAATGGTATCTATGGACAACGATTCAT
ACAGGGTAATCTCACCTTTTACATCGCTTCACTGGTACTATATGAATAATGACAATGACA
ACATGACCTTTGAAGAGGCGAGAAACCAGGTAATGCAGGAGCTTGGCCTTCCTTCCGGCA
ATGCAGTATTTGAGGACTTTGTGGCCAGAGCAAGGGATAATTCATCATACAGGAATATGG
TGCAGACGTCTCTTAGAATGGGTGAATATATGGGATATTATTGCAGTCAGGACAATTCCA
CTGACAATATGACTGTAAAAATGAGAAATGCTTTCAGATATATGCATCAGAATGTAGGAA
TGGATAATTTTACTGACAGCAGTATCCAGCCCGGCAAAATGGATGAGCGTTTTCCCGTGG
AAATGGAAAATATGCAGCAATAACTTAAAGCGGAGGAAAACCTCCGCTTTTTTATTGGAG
AATATCCGGTTTGGATTTTCTGCGTTTTAGTTCGGTATAAGAGTGAACAAAGAGAGTAAG
AAGTATTATTGCACCACCGATGAAAGTGGCTTCCGGCGGTTTCTCACCAATTGCAAGCCA
AACCCAGACAGGCCCAAGCACAGATTCTATCAGCTGAAACATGCTGGCTTCCGGCGAAGT
AATATATCTTGTGGCGCTTGCCATAAAAATCATTGCCATGGGCATTTGAAAAAGCCCCAT
GATTCCAAGCACAATATAAGAATTAACACCCATATCAAGAGGTGCAGCCAGCGGCAGAAA
AGCAAATCCCAGCATGAAGCCGCTGATACAGACAATCGGAGTTCTTTTCAATTCCGGATT
TTTCCTCAGAAATGTGAGATTAAGACCCATGGAAGCGGCTGTTATGACAGCTATGATATC
CCCCTTTAAATTTAAACTTCCCAGAGAATCCTGAAAAATTATTATAACGCCTATAAGTGA
GATTATCATGGCAATCCACGTTTTACTTTTAACCGGTTCTCCCAGAAAAATTCTTGTGAA
AAGTGCGGCGAAAAGCGGAGCCATACTGAGAATAACAACTGTATTGGCGACAGTTGTATT
TTCAACAGACAGAACAAATCCGGCACCGCTTACAACAAAAATTGCTGAAGACAGAAGAGT
TTTGAACCAGTTGCTTCTGAAATCCAGAAGTCTGTTAAAACCGTCTCTGAAAATGAGAAA
AGCAGTGAGTGAAATCCCCATAAAGATTCCCCGCCAGAATATAATATTCCAAATATTTGT
GTAGGCAATTCTGACAAGAAGGGCATCAAAGCTTATTATAAAAACACCGGTGGCCGCCAG
TACTATTCCTTTGGCCTTGAGATTGTCCATTTAACTTTTTATCCTCAAAAATATAAATAC
AAATCCGCTTTTATCCCGAAATTTCCGGAAATACAACAGAAAAGAAAATTGAACAGATTA
TTAATAATTCATTTCATTTTGAAAATGGTTTTGTGAATGGTATAATTTAATATGGATAAT
GATAATCTTAAAGAAGTTTTAGATGTGGAGCATGAGGTAACGGAAAAAATCAATGAAGAG
CAGAAGAAATTTGATTCTGAATTGAAACAGTTCAAAAATGAGCTTGAAGAGAAGATAGCT
TCTTTGCAGGAAAATCTAAAGCAGGATTTAGAAATTTTCAGAGAAGAGTGCAAAAAAGAT
TTTGAGTACAAATTTAAAGAAGATTTGCAAAACCTCAAAGAGCGTAACGAAAGAATTAAA
AATCTGGAATTTTCTTTTTTACAAACGATTATAGAACCCTACATAAAAGAAATACTGGAT
TGATTTTATGATAGTGAAAATGTCAAAGGTCCGCATCGTAGGACCCAAAGAATGCTCTGA
TAATGTGCTCAATGTTATTCAGCAGCTTGAATGCATGCAGATTGAGCGTTTCGAGGAAGA
GATTGAGAGCCCGGAAAAAAGGTATCATGTTACCGAAAAAGAAATAACCGAGAAAGTATA
TCTTGAAGAATTCAAACAAAAAATTAACGAACTGTTCTCCTATCTGCCTGAAGTTGAAGT
ACGCAAGAGCTACATAAATCCTGTAAATGTTTTGGATTTTTTAAAAAATCTTGTGGATAA
GCATAAAGAGTATTCCAGAACTATCAATGAGGAAATCAACAACTTAAAACAGAATCTCAG
TTCTCTGGAGAAGCACAGAAGTTTTCTAACGGCTTTTGAAGACATTGCCACCAAAGATTA
CCGCCTTCTCAGTTCTGATGCAGTGGGACTGATTTTAAAAGATAAAAAATATCTGGAAAA
TCTTAATTTGATAGTGGAGGAAATCACAGATAATGCCTATGAGGTTTTCTCAAGGATACT
GGATGATAAATCCATTGCAGTTATTTATGTTTTTGATGAGAGGTTTGCTGAGCCTGTAAG
GAAAAAGCTCAGTATGGAAAATGTGAAGGAGTATCAGTTCCCCGAAGAGCTTGAGTCCAA
ATCCTTTTTCCAAAAACTTTCATACATTTCTGACAAAATTAAAAATATGGAAAACGAAAT
TTTGAGAAAGGAAGATGAACTGCATAATTTTGCCGTCAGATGGCTTCCCGTTTACCAGAG
TGTTCTGAATTGGATTAATGCACGTTTAAACCTTATAAGTGCGAAAAATATTATATATGA
GACCAAATACTGCTTTGTTATTTTTGGTTGGCTGCCTTCAAAGGATCTGGAAAAACTGAA
AAATGCTATAGCAGATTACTGCCTTGAGGAGATTGATATTAAAGAGCTGGAAATCACTCA
GGCTGACCTGAACAGAATTCCTGTGATGCTGCATAACTCAACTTACTTTAAGCCTTTCTC
CCTTTTTACACGTTTTCTGCCTCTTCCTTCTTATACCTCATTCGACCCTACTATTTTTAT
CGGTATATTTCTTCCCGTTTTTTTTGGAATGATTTTGGGTGACATGGGATATGGTATTAT
TATCCTTATTATATCACTTGCAATGATTTTTTTGAGCAAACCTGACACAACTGTTTCCGA
TGCAGGTAAAGTTTTTTCCGTATGTGCCGTCTATACAATAATTTTCGGGTTTTTGTACGG
GGAATTCTTCGGTTCCTTCGGCAGACATATTTTCGGATTGGAGCCGATTCTTGTGGATAG
AGAAGAGGAAATCCTGACAACCGCTTATCTGGCAGTATCCATCGGTGTTTTCCACGTACT
TTTAGGCCTTGTTTTAAACGGCATATCTTCGATAAGGTCAAAAAATCTGAAAAGTTTTAT
CACAAGCCTTGCCATGACAATACTTATTGCTGCCAGCGTTGTACTGTTAGTCGTTCTTTT
TAAATGGGAGAAGGGGCTGCTCAGTATGAGTTTGATATGGATAATTGTGGGACTGACGTT
TGTTCTGGTAATACTGGGCGGACTTATTGCTCCTCTGGAAATTTTGAAGAGTATGGGGAA
CATCATTTCTTATGTCCGTATAATGGCAATCGGACTGGCTTCGGTAATGCTCGCACATGT
GGCAAATATGCTTTCGGGAAAAGCCGGGAATATTTTTCTGGGGATTTTTATAGCTGTACT
GCTGCACCTTTTAAATCTTCTTCTTGGGGTGTTTTCCCCAACTATACATTCATTGAGGCT
CAATTATGTGGAGTTTTTCAGTAAATTTCTGGAGTCGGAAGGAAAAGGTTTCAAACCATT
AAAAAAATAATAAAGGGAGGCTTGTTATGGAAATTGTATGGAAGGCTTTCGCTGCGGCAC
TGGCAATAGGAATACCCGCTCTGGCAACAGCGTGGGCTCAGTCAAAGATAGGAGCTGCCG
GCGCAGGTGCATTGGCTGAAAAACCGGAACTTCGGGGTACAATAATTATTCTTGTGGCTA
TTCCCGAAACTATGGTTATTCTCGGTTTTGTTGTCGCTTCAATGCTGCTTTTCGGGTGAT
TTCCTATGTCTCAGAGAAAGTTGATGGAAAGAATAAGAGAAAAAGCAGATGAAGAGATTG
AGCAGCTGAAGAAAGAACATGAACTTCAGATTGAGCAGCTGAAAAACGAATACGAGAATA
AACGAAAAGATATCGAAAATACGTTCAGCAGTGAAAAAGAAAAGATCAGAAATGAGATAA
AAAGGAAAGAGGAAAAAGCTTTCCAGAAGGAAAAGTTAAAGTATGACCTTGAGATTGAGT
ATTTCATTTCACAAAAGTGCAGAGAACACGCTGAAAAACTGGTGGAAAAAATCTGGAAAG
AATCGGCTGAAGATTTTTTTGAAAGACACAAAGAAGAGCTCAATACGGGGAATTGGGAAA
TGCTGTATGTCAGTGACTCAGATATAAAACTGGCGGAGAAATATTTCCCGCATTCCGAAG
TAGCCGTTAACGAAAAAATTACCGGCGGATTTATTGCAGAGAATAAAGATGGAACGTTTC
TGATTGATAACACTATTAAGAGCCGGTTTGAAAAAATCTGGCCTGAAATACTGCCGGAAA
TTATGGGAAAGGTTTATGAAAAACTCGGTGATAAAATTTAGCGGGAAAAATTATCCCACT
GAATATCTGGTCAGCAGACTTATGACCAGACTTTATCAGGATTATCCGAAAAGGGGTGCA
AAAGAGATAATGTGGGTGCATTCAAATATGAATGCAAGGCTTACCGATATGTTTTATCCG
TTTTTTGCCGTTATGGAGCTGAAAAAGGTTATAAATATTTTGCGGTATAAATTTTTCCGT
GGGACGGATAAGAAAATTGAAGAGGTTTTTGAGGAGAGTCTTCTTACGGAAGAGTTAAAG
AGGTTTTTTATTAAGGTTGATTCTCTGAAAAAAATAAAAGATGAGTTGCCTGAAAAAATA
CCGATATTGAAGATGCTTGTGTTAAAGAAGGAGTATGAATTTTACGGTGAAATGGAGGAT
GATATATACAGTGAAGCTTACAGTTTTTTATTAAACAGTGCGAAAAATAAGATAATCAAA
AATTTTATGCGCAGATATATAGATCATGCCAATATCAGACAGACATACAAGGTGATGAAA
TGGAACCTTGAAAGAAGTCATATAATAAAAGGCGGTTTTCTGGATAGGGAAACATTTATA
AAAATTATTGAGAAAGGGGATAAAAGGGATTTGTATGCCTTTTTAGACTCATATCTTGAC
GGGGGCTTCAGTGAATCCGATGTGGGCATTTTGGATATTCTGCTTATAGAAAATATGCTG
GATAGCTTAAGAGAGTTCCGCCTCGGGAATAACTATAAAGGTTTTATCCTATATTATCTC
TGGAATTGTCATTATAAAGCCGTTACGGCATAGGTGTTAAATGAAAAAGATAGCTTTTAT
TACAACAGAAGACGCTGATTACGGATTCAGACTTGCAGGTGCTTCCCAGTTTATTGCCGG
TAAAGAAAAAGTGGTGAGCGTTGTGGAAGAGCTTATAAACAGTGAGGAATTCGGCATTAT
ACTCATTGATGAGAGGGTGCTGGATGATGACGTACTGAGCAAAATTGATGCATTGCAGCA
GAATTTTGAAGGTATTGTCTCCACACTTCCCTCACCTTATGAAGAAGGTGAGATGGCATA
TGATATTGTGGACAGGCTTGTTTCAAGAGCAATAGGTTATCAGGTGAGGTTCAGACATGA
AAGGTAAATTGATAGGCATATCGGGATATATTGTGAAGGCCCGGCTTCCGGAAGCGGGAA
TTTATGACCGGGTTCTTGTGGGGGAAAGGGAGCTGACCGGAGAGATTATAAAAATATCGG
GTGAGGATGTAATAATACAGGTATATGAAGACACGAGAGGGTTGGGCACAGGAGAGAAAG
TTGAGTCATTAAAAAAACCGCTGACCTCTTTTTTAGGCCCGGGGCTTATGGGCAATATAT
TTGACGGACTGCAAAGGCCGCTGGAGAAAATTGTGGAGGAGGAAGGCAGCTTTTTTGCTG
GCAAAGCCGTCCACCATTTTGATCAGTTAAAACAGAAGTTTACCTTCACTCCGCTGAAAA
ATGAGGGTGATAGTGTTTATCGCGGAGAAGCTTTGGGCTACTTTAGTGATAAAGGCTTTA
AACATTATGTTTTTGCGGACACCGCTGAAGGTAAAGTGAAGGAAATAACTGAAGGGGAAT
TCCTGCCGGAATCACCTGTTGTAAAACTGGAAGATGGAACAGATATCTATTCCTATAGCC
AACAGCCGGTACGCATCCCCCTTGTTTCAGGAGATAAACAGATATTAAAAGAGCCGATTA
TTACAGGTCAGAGGGTGATAGATTTCTTTTTTCCCCTGATGAAAGGAGGTGTTTCGATCA
TTCCCGGCGGTTTCGGTACCGGTAAAACCGTCCTTGAACAGTCCATTGCAAAGTATGCAG
ATGTTGACATTGTCCTTTATGTGGGCTGTGGCGAAAGGGGAAATGAAATTGCCGAGATGA
TAGAGGAATTTACCACTATAAAAGATGAGCGGGAAGACAGGTTGTTAAGAGACAGGACTG
TTTTTGTGGTGAACACTTCCAATATGCCTGTTGCTGCCAGGGAATCTTCGATTTACATGG
CAGTTTGTGCCGGTGAATATTACCGCCGTATGGGCTATCATGTTTTGTTGCTGGCGGACA
GTATTTCCCGATGGGCGGAAGCCCTTAAGGAAATTTCTTCTTCACTCGAGGAGATGCCGG
GCGAGGAAGGGTATCCTACCTATATGAGCTCCCGCATTGCTTCTTATGTTGAAAGAGCTG
GTGCTGTTAAAACGGCAGTAGAAGATAAAACAGGTTCTTTGAGTATGGTTCTTTCCGTTT
CCCCTCCGGGGGCTGATTTTGCCGAACCTGTAACACAGACACTTCTGCAGAACAGCGGTG
TTTTTCTGATGCTGGACAGGGAGCTTGCTTATGCAAGGCACTATCCGGCTATAAACTGGA
CACAGAGTTATTCTAACTACAGGGAGGATTTGGAGGATTACTACCGGCAAAATGTGGCTG
AAGACTGGCAGAATCTCAGAAGAGAATGCCTTCAGATTTTAAAACAGGAACAGGAGCTGA
TGGAGATCAGACAGATTGTTGGCGATGAAGGGATGAAGGAAGAGGACAAGGAGATTATAA
ATCTTGCCGATAAAATAAAAACGGAGTTTCTGATGCAGGATGCTTTTTCAGAGGATGCTT
ACTCCACACTGCAGGAAACATATGAAAAAATTAAAAGCATTTTGGGGGAGAGATGAGACT
TTCCAACCATGTTTACAGGACGGTGGACGAAATCAGCGGGCAATTGATTTTTGTGGAAGG
TGTTAACCGGGCGAAAATCGGTGAACTTGTGAAAATTATCGATAAGACGGGAAATGTTGA
GACGGATGCTGAGGTGCTTCAGGTGGAGGGAGACAGAGTTATGCTGCAGCTTGTGGATCT
GCCCCTTGGGATGCAAAAGAAAAGCGCCACTGCCATTTTCACAGATAAAATATCCAAGGT
TCCTGTATCGGGGAAAATGATAAACAGGTTTTTTTCAGGTTCTATGCAGCCTCTGGATGA
TATGCCGATGTTTGTCAGGGAAAAAGATATTCCCGTTACGGGCTATGTTATTAATCCTGT
TGCAAGGAAGTCCCCTGAGGATATGGTAAAGACGGGTTTTTCTTTTATTGATGGTCTCAA
TACCCTGGTAATGGGGCAGAAACTGCCGATTTTTTCACTATCCGGACTTCCCTCTGCCAG
AGTTGTGGTTGATATTATCAACAATGCGTTCGGGGAGGAATCCGAAAGTGATTCGCTGAT
TGTATTTGCTGCACTCGGCTTGTCATATTACGAGAGTGAGTACTATATGAATAATATTAA
AGACAGTGCCACGGATAACATCTGTTTTCTGAACATGGCGGATGATCCGCTGATTGAGCG
CCTTTTAACTCCCCGGTATGCACTGAGCACAGCTGAGTATTTTGCATATGAAAAGAAGAA
AAACGTTCTGGTAATTATAGCGGATATAACAAATTACTGTGAAGCTTTAAGAGAAATTTC
TGCACTCAGGGAGGAGTTGCCCGGCAGGCGCGGTTACCCGGGTTATATGTACTCAGATCT
GGCATCCATTTATGAAAGAGCCGGAAGGGTTAAAGGGATGGAGGGATCGGTTACGCTTTT
ACCGGTTTTGACCGTTCCTGAGGATGATATAACGCACCCTATAGCCGATTTAACCGGATA
TATCACGGAAGGCCAAATTGTATTTTCAAGGGATATGCAGCAGGCCGGTATCTATCCGCC
TGTTGACATCCTGAAAAGTCTTTCAAGGCTTATGCAGAAGGGAATGAAATCTGATGAGCA
TAAAAAAATTACAAAGGGTATTTTCAGCAATTATGCCAAAGGGTGTAAGTTGAGGCAGAT
GGAAAGTATTGTGGGCAGAGAAGGGATGAGTAAAGAGGATATCAATCTATTGAATTTTGC
AGATACCGTTGAAAACCAATTCTTGCACCAGGAGGAAAAAAGAAGTCTGGAAGAGACGCT
GGGAATCGGTGATAAAATCCTGAAAGAAGCGGGACTGCGCTGATGCTCCAACATACGAGA
ACCAAACTTATAGAGCTGAAAAACAGCATAAGCACTGTTGAAAACAGTATTTCCATCCTA
AATACAAAAAGGGCCGCCCTCATAGGTGAGCTTATGAAGATAACCCGCCTGTACTACGAC
AAAAAGGAAATAATAAAGGATAAATATGCAAAAGCACTTTCCCAGCTGGATAAATCAAGA
CGGCTTGACGGCAGCGGGTTTTTTGACTCAGCACTGCAGAGTGCCATAAGGGAAATTGAA
TTTGAAGTTAAAAGTTATAACTTGTGGGGTGTACCGATCAAGGAAGTTAGGATTCCGGGA
TCTGTGATTCCCGAAACGAATAAAAGGAATCTGGGATTTTTGACATCCAGCACATTTTTC
GAAAAGACTGTACAGGATTTTGAGTCTCTTGTGAACGAGCTTTTGGACAATATCAACTAT
GAGTATAAGATTAAAAGGCTGTCTGCGGAAGTGGTGAAAATCAACAGGCGTATAAATGTT
CTGGAGCAGAAAATACTTCCCGGGATAAAGTCGGATATTAAAAATATTCAGCAGCATCTC
AGCGAAAGGGAGAGAGCTGAGTTCATCAAACTCAAATACTTCAAAAATGTTCTCAGAGAG
CGCTGAAAGACAGTTTGATTTACCGGTTCTAAGTTTTGCGTTCCTTATACAATAGTCTAA
AGGGTTCAGGGGGAAGAAAGTTGAATGAGGTTGAAACAGTTGATTTGGATGAGTGGAAGA
ATAGTATGTTAGTATTAAGAGCTAAGTATTAAGTTTAGTTAAACAATGAATAAACAAGGT
ATAAAACTGTGTGCTAGGTAGGCTGGCGCCTCAAATACCTTTAACAACCTCCGCGTTACA
CATATAAATGTGTAAATTTTTGGGTGATGCCAAAAGTTCTTATCTGTTGAATTTAATTTG
ATTTTTTAATATTATTTTTGGATGTCTGAAAATCATATCAAAATTTTGCTGTTAAGTGCT
TATGAAGCCAAAAGCCATAAGTGCTGGCGGAAGTTTATGGAGGAAAATTTCACGAAGTAT
AAGTTTACTTCAGTTGTGCTTCCGCCCCGTTTTTTCTCTTGGAGGATTCACGGCAACCCT
CTTATTTTCAGAGAATATGAAACAGAAAAACTGACAGAAAACTACGATTTAATTATTGCC
ACTTCAATGTGCGATGTTGCTACGATAAAAGGTTTCTTTCCCAATTTGGCCGGGATACCG
GTAATTGTTTATTTTCACGAAAATCAGTTTGCATATCCGGAAACGGAGCGTGTGAAAAGT
TATCAGGATGCCCAGATAAAAAGTATCAATTCCGCCGCTGTTGCTGAAAAGCTATTGTTT
AACAGTTTTTATAATATGCAGACTTTTCTGGAGGAAGGTGAAAAACTGCTTAAAAAAATG
CCGGATTTCAACAAAATAAAAATTTTTGAAAAGCTGGCAGCCAAAAGTGAGGTGCTGCCC
GTCCCCATTTACCCTCTGGGCTTTGACAAAAAAACTGCAAATAACACCCCTGTTATTTTG
TGGAACCACCGGTGGGAGTACGACAAAGCACCCGAAAGGTTTTTTCAAGCAATAAATAAA
CTCCGAAATAAGGGATACTCATTCAAATTGAATGTCGTCGGCCAGCAGTTTCGCAGACAG
CCTGAATGTTTTGATAAATACAAAAACATTTTCAGAGATGAAATATTGCACTGGGGTTAT
ATAAAGGATATTGATAAATACCATGAAATCTTACGAAATTCAGATTTTGTTGTCTCAGCT
TCCCTGCATGAATTTCAGGGTTTAGCGGTACTGGAAGCCGTGTCTGCAGGGGCTGTGCCT
GTTGTTCCCGACCGTATGGCATACAGAGAAATTTTTCAGGATATATACAGATATGCCTCG
CATAAAAATGAGCCGGAAAAAGACATTAGTGCTTTGGTGGAAAAGATGGAAATATTTATT
GAGAAATACAACAAGGGAGAATATATTCCAACACCTGATATATCCGGTTTTTACGTTTCA
AACCTTAAGAGCAGATATGAGAGGGTGTTTGCGCAAATAATTGCTCGTTAATTTTGCCGC
AACAGGTTATTATAGATACTGAACTTTGATTTTTTAAAACAGTCTAATCTTACACAGTGT
TTTTGTTTGAAATGTAAATTTGTCTGAGTGATTGTATATTCAAGTTTCGCACTTGCATCT
TTTGCAAGTCTTTGTTCACCCTGTTAAATATCAGCTTCGCTGATTGCCTGTGGCATTTAA
CAGGGCAGGGAGTGATAATGACGAAGCAATCTCTATTTTTATATTATTTTGAGATTGCCA
AGACCCTGTTTTCACAGGGTCTCGCAATGACCGAACTAAGTGCGAAACTTGATTATATAA
TTGTATAATTTGAGTTTCTGCAATTGCTCATATTGTTGATAATGAAAAAACAGGACAAAA
GTTAATGAAATGTAAATACCTTCTTTTGACAGTTTTGATTTTGCCGATGGTTTTTTCCTG
CACTGTTTTCAAACCTGAAATTTCACAGGTTGAAACTGTGCTTGATAACAGCAAAGGTTC
TGCAGCTGCCGGTTTTATCGACAATGAGACTCTGTGGTGGAATATTTTTGACAGTCCGGA
AATTTCAAAACTTATGGATAAAGCTTTTGGTAACAACTTTAATATCAAAGCGGCTTATTA
CCGAATAAAACAGGCTCAGGCATCCTACAGAAAATCTTACAGCGGGTACTATCCTTCTGC
CGACTTAAGTCTGGAGAGGAGTTACAATAAACAAAAACAGAAAAATCTTGATGCCGTTAC
CACCGATAAATGGAGTCTTGGGCTGAATGTCAGCTATGAAGCCGATATATGGGGCAAGAC
CAGTGCTGAAGCTGAAAGTGCAGCTTTACAGGTTGATATAAACCGGTACAATCTTAAAGG
TAGTGCCCTCATCCTGAGCACCGATATTGCGAAGACCTGGGTTGATATTATTGCAAACAA
AATCAAGCTTGATACTTTCAGAGAGCAGTTAAGATTGAATCGTGATATATATTCCATCAT
AGAGGAAAGATATTACAGTTCTATGGCAAATCTTATCGATTTGTATCAACAGGAAAGTGT
TATCGCTAATATCCGGAGTAATATTGACGATACTATATCAGAAATAGAGCGACTGAAACA
GAGTCTGAATGTATTGACCGGAACTCATCCGGGGGCGAAATTTTCTGTTGAAACAGAGAA
AATGCCGGAAATAAAACCACTTCCCAAAGGCGGTCTGCCCGCCTCCGTTTTGAAAAACAG
ACCGGATTTAAAAGCATCATGGTTAAAGGTGAAATCTGCTGCCTGGAATGTTTCATCTGC
AAAAGCCGCAAGACTTCCTTCTTTAAGACTTACGGGTTCCTATAATTATTCTGCTGAAAA
GCTGGCGGATATTTTTGACAATTGGGCGCTGAATCTTGCAGGTTCTCTTATTGCACCTAT
AATAGACGGCGGTTCCAGAAAAGCTGAAGTGGCAAGAAGCAAAGCAGCTTTACAGGAAGC
TGTTATGAATTACAAACAGGATGCTTTAAATGCCGTAAAAGAGGCTGAAGCAGCCCTGTT
GAATGAAAGCAAATACATAAAGCGGATAAAAAATACTGAAAAGAGGCTTTCCATAGCTGA
GAAAAGTCTGAAAGAAGCTGAGCGAAGGTATTATTCCGGCATATCCGATTATTCCGCAGT
ACTTAACCAGAGACTTAATATTCTTGAACTTAAAAGCACACTTACAGACCTCAAAAGTGC
CAGAATCAAGTCAAGAATCGATCTCTATAAAGCTGCCGGAGGCAGAATACCCGAACTAAA
CGAAATCCTGAAAGAGGTTAAAAATGGACGAACAGCAGAAAAATAAACGTGTGGAAGAGG
AGAGCAAGACACTTCCCAAAAAGACCTGGTGGCAAAGGCTTTTATCTTTTATTATGATAG
TATTCATAATCGGGGCAGGTGTCTATGGTGTGAAATATTTTTTATCTTCCAGACCGATGC
CACAGATCTCAAAACCGGAAAAAATTATTCCTACCGTTACTGTTAAAGATATAAAGCCTT
CCGAGCATCGGGTCAGTATCTCAGCTTACGGTAATGTAAAAATAAAAAACGATGTGGAAA
TAAAATCTCAGGTTTCGGGTATTGTGACTTATGTGTCCGACAAATTAGATCTGGGTGAAT
TTGTGAAAGCAGGGGAAATCCTTGTGAAAATTGATAAAACTGACTACGAAATTGCCCTTG
AAAAGAGCCTGAGTGCACTTGAACAGGCACAATCAAATCTTACACTTGAAAAAGGGAAAC
AGTCGGTTGCAAAGAAGGAATGGGAAATAATGCAAAAACGAGTCGGCGATAATATTTCCA
AGGAACAAAAGGCACTTGCCTTAAGAGTTCCTCAGCTTATGAGTGCCAGAGCTGCAGTGA
AGCAGGCTGAGGCTGATGTCCGGAAAGCCCGGCTGGATCTGAAACGAACTGTTATAAGGT
CTCCTTTTAACGGGATTGTGATGAAAAAAAATGTCAGCAAAGGCTCTTACCTGAATGTTC
AGGGGTCAGTGGCCAGGATTATTTCAACTGAGGATTTTTACGTTGAAGCTTATATAGAAA
AGGAGAAGCTGAAGTGGCTGGATAAATCCAAGCCTGTAATGATAGAATCAGGTGCCGGCA
AATTTACAGGTAAAGTTGAGGAAGTGCTGCCTGATGTACAGGACAAGGGACTTATGGCAA
AACTTTTGATTACGGTCAACAACCCCCTTCAATCTGATCCTCCTCTCCTGGTAGGTGATT
ATGCCGAGGTTATTTTTAAAGGTAAGATTCTGAAGGATATTTATAAAATACCGAGATCAG
CAGTTTCCGACCGGGGTAAAATATATCTCGTTGATAGTGAGTACAAACTTAGAATTAAAG
AGTACGATAAAATGTGGGAAGATGAAAAATATATATATGTCAAAAATACATTTCCTCAGG
AATGGAAGCTGGTCGTAAGTAAAATATTCGCTCCTTCAGACGGTATGAAAGTTAAAGTTT
CTGAAGAAAACGCCGGTGCTTCCAGATGAGTAATGAAAAGATAAAGAAAGGTCCTATTGC
CTGGATGGCAAAAAATTCGGTTGCAGCCAACATTCTAATGATTTTCCTCCTTATAGGAGG
TCTTTTTATGGCTTCCAACATTAAACAGGAGGTGTTCCCCGAGTTTGAACTGGACACTGT
TACGATTACAGTCGCTTATCCCGGTGCCAGCCCCGAAGAAGTGGAAAAGGGCGTCATATT
ACCTGTTGAAGAAGCTATCGAGGGGATAAATGGGATAAAAGAAATCAGGTCTACCGCTAA
TGAGAGCTCAGGTACTGTTACTGTGGAAGCGGTAACCGGCTATGATATGCAGAAACTCTA
TCAGGACATTAAAAATGAAGTGGACAGAATAGATTCCTTTCCCACTGATGCAGAGGATCC
TCAGGTTTTTATACCTTCAAGGCGAATTACTGTAACCACATTGATTCTGTATGGTAATCA
AAGCAAACAAACTCTAAAAGAGTATGCTGATATTGTGAAAAACCGTTTAATAGCAGACGA
CCGCATTACGGTGGTTGAGATAAGCGGAGCGAATGACTACGAGATTAAGGTGGATGTTTC
TGAAGATGCCTTAAAAAAGTATGATTTGACACTGCAGGAGATAGCATCAAAAATCAGCAA
AGCGTCCCTTGATCTGCCTGCAGGAACGATAGAAACAAGTGAAGGGGATATTCTAGTAAG
ACTGAAAGAGCGAAAAGATTATGCCCCCCAGTTTGCGGATATTCCCGTTGTGGCAACCAG
CAGCGGAACTCTTGTGAAATTAGGAGATATTGCTTCTGTAACAGGCGGTTTTGAAGACAC
AAACAATTATGTGGTGTTTAACGGAAGAAAAGCCATTGAACTGGAAGTATTCCGTGTAGG
CAAGCAGAAACCGGTGGAAGTTGCCGAAGCAGTAAATGAGCATATAAAACAACTTAATGA
AACCCTGCCTTCGGGACTTTCCATAGAAAAAGTGCGGGACAGGTCAATAATTTTTGAACA
GCGGGTTAATCTTCTCCTTAAAAACGGGCTGCTTGGTTTAGGCCTGGTAATGATACTTCT
CAGTATTTTTCTTGAGCTTCGACTTGCATTTTGGGTTGCTGTGGGCATCCTTGTTTCTTT
TCTCGGCTCCTTTTTCATCCTGCCGTTATTCGGGACAACTATAAATATGATTTCTCTGTT
TGCATTTATTATCACACTCGGAATAGTTGTTGATGATGCTATTGTTGTGGGGGAAAACAT
ATACAGCTACAGACAAAAAAGACTGGATTTTATATCTGCATCGATTAAAGGGACCCGGGA
AATAGCAATGCCCGTATGTTTTAGTGTGCTGACCAATATGGTGGCGTTTCTCCCGATGTA
TTTTGTGCCGGGGATAGCGGGTAAAATTTTCGGTATCATTCCTGTAGTCGTTGTTTCAGT
ATTTGCTATTTCACTTGTTGAGGCTTTGTTTATACTACCTGCCCATTTAGCACATCAGAA
AAAATATTTTACAAGCAGAATTATGTATTTTTTTCACAGAAATCAGCAAAAGGTAAGCAG
GCTTTTTGAATGGTTTATAAGGCAGGTATACCGCCCCTCCCTTAAAATTTTTCTGAAATT
CAGGTATATAAGTATAACCGCAGGTATAGGTGTGTTAATAGTGACCATGGCTTTTGTGGC
AAGCGGCCGGATGGGATTTGCAATGTTTCCGAAAGTAGAATCTGATTTTGCCTATTTAAC
CATTCAAATGCCGTTGGGTACCCCCGATGGGAGAATAAAAAATCTGGAAGAAAAAATTTA
TCGGTCTGCCTTAAAACTGAGAGAGCAGTACCGGGATTCATCTCTGGTTGAAAATATACT
TGTCAGTGTAAATGAGGATTCCGTCAGAGGAAGAGTTTATTTGGCTCCCCCGGAACAAAG
GGTTTTAAGTACCGCTGAATTTGTGCAAAAATGGAGAAAAGAGTTGGGCTCAATACCGGA
TGCTGAACAGGTGAATTTTCAGTCAGATTTCGGAGGTCCGGGCTCCGGTGCAGATCTCAC
TGTTGAACTGAGCCACCAGAATATGGATGTTTTAAAGGCAGCAAGTTCAGAGTTAGCAGA
TGAAATTGCAAAATTTGACATTGCCTCAGATATTGAAGACGGATTTGTTGAGGGTAAAGA
CCAATTCGATGTTTATCTTAAGCCAAAAGCCTATTTTCTCGGCTTGACACCGCAAATAGT
TGCAAGGGAGCTGAGAAGCAGATATTATGGTGTGGAAGCATTGAAACAGTTAAGAGGGAA
AAATGAAGTGACCGTGATGGTCAGAATCGATAAAAAGGAAAGAACAAGCGTCCACTATTT
CAACAATATGAAAATAAGCACGCCCTCCGGGGTTGAGGTGCCGTTAGATACGATTGCCAA
TATTAAACGCGGGAAAGCTTACACTTCCATAAACAGGCGCGACGGTAAAAGGATTGTTTC
GGTGACAGCGGATGTTGAGCCACAGAACAGAACAGTGGAGATAGTAAATTCACTCCAAAA
AGGTTTTCTTGATGAACTGGCGGCAAAGTATCCCGGTCTTTCTTACAGCTTCGAGGGTAA
ACAGTCCGATTTAAAAGAAAGCGTCGGCTCCTTAATGCGCGGCCTTGCCATGGCATTGTT
GGCCATCTATGTGATTTTGGCGATTCCTTTTAAAAGCTACATGCAGCCGGTCATTATAAT
GTGCAGCATCCCTTTCGGCGTTGTAGGTGCTGTTTACGGGCATTTACTTCTGGGCTACAG
TCTCAGTCTCATGAGTCTTTTCGGCATTGTGGCTTTGGCAGGGGTGGTTGTGAACAGCTC
CCTTGTTCTTATCGATTATGCAAACAGATTAAGACGCAATAGTAATTATACAGCATATAC
AGCAATTATTGAATCCTCTCTTTCACGCTTCAGGCCGGTATTCCTCACAACATTCACGAC
ATTCTTCGGTCTTATGCCGATGATTTTTGAAACTTCAAGACAGGCACGTTTTCTTATTCC
GATGGCTATATCACTCGGGTTTGGGATACTGTTTTCTATTCTGATTACTCTTATTTTTGT
CCCCTCGCTTTATGTGATTCTCGAAGATTTAAAAAACTTTTTGATAAAAGTTTTTGCACC
GGCGAAAAGGTTTGGTGACGAGATGCACGACAGCACTGAAAAAAATAATTAGGACGAAGG
AGAAAAAATGAAAATTTTTAATAACATTTTTATGATGTTTATTTTCAGCCTGGTGATTGC
TAACACGGTGTGGGCGGGTAACAACATTTATCCGGCTGAGCTTGGAGGACTTAAAAAAAT
CAGAATGATAGAAGGTGAAGAAGCGATACAATCTGTAATGAAGCTTCACAGGGGAGCCAA
AATTACACTTAAGGATGCTGTGGTGGCGGAATACGGAGGAAATAACGGTGGAAAAGCAAT
AATATGGGCATCAATGTCAGAAACCAGCAAAGCTGCAGGAAATTTGATCAGTAGAATGAA
TAAAAAGATGCCTTCAAGTAAAATGTACAGAAATTTCAGTTCCATAAAAGTCAACAGGTG
TAAAATATATTCTGTGGATGGAATGGGTATGAAAAACTATTATTTTGTAAAAGATAAATG
GAATTACTGGCTGACAGTTAACGCAGGCAACAGCAGAGCTGTTTTGAATGATTTTATGAG
CAATCTGACAGATTGTAAAATCCCGGAATAAGTTTAAAGGCTTTGAGCTGCCGGAATATC
ATCTGTGCAGCTTTTAATGTTTTAACCAATCCCTTCAACCAGCATACAAATTATTAATTT
CCCTCTTACGAAAGGCTGTAAGATTGCTTTCTGAGCACTTAATGCGCTAAATGCTGATTG
CAATAAAGCGCGGTTAAAAAGCGCTAAACTTGTCATGAATGCAAGTTCACCTTCTGTTGA
TTTGCCCATTATTGTTTGTTAAGATTAATAGATAGCTGATAAATTAAGACTTTTAAATAA
TTATGTGACTGTCACCTTAAACTCGTTTCAGAGTCTCGTAAGCTATTGGTAATAAGAGAC
GCTGAAATAAATGGTTGACTATGGCCACCATTTATCTGCCTAAAGGGGGATCCAGCAGCA
GGATTTTTGGTATAATATTTAAAGCAAAATAATAAAAATTTAAATGAGGGTAATATGAGT
GAGGAGAAAAAAGATCATCAGAGTGAAAGTGGTAAGCGTGAATGGTTTCACCTTGATATT
CATCCCTGGGTATTTTTTATTTCGGCTGCACTGATTATTTTGTTTGTCGTCGGTGCTATT
TTATTCCAGAGTTATCTTGGTAATTTTTTCGGGCAGATGCAGAATGGGATGTCAAAGTAT
GCCGGATGGTTTTTTATTTTTACAGTTAATATCGTTTTGGTAGTTTGTCTTGTGGTTCTG
ATAAGCAGGTTTGGGAGTATAAAACTTGGCGGGCCTGATGCTGAGCCTGAATTTTCTACA
ATGGGCTGGTTTTCTATGCTTTTTTCAGCGGGAATGGGAATAGGGCTTTTATTCTATGGT
GTAGCAGAACCGATGTTCCACTATACCGCCAACCCCTTAACGGAACCGGGTACTCAGGAG
GCTGCCCGAAGAGCCATGGACATAACCTTTCTTCACTGGGGACTTCATCCGTGGGGTGTA
TACACAATAGTCGGATTATCGTTGGCTTTTTTCTCTTTTAATAAGAATCTGCCGTTATCT
ATCAGAACTGCCTTTTATCCGGTTTTTGGAGAGAAGATTTATGGCGGCATAGGCAATGTA
ATTGATATTATTGCAACAGTGGCTACACTTTTCGGCGTTGCCACTTCATTGGGGCTTGGT
GTGCAGCAGGTTAATGCCGGTCTTGATCACTTGCTGGGCATAGGGCAGACCAAGACAATC
CAGGTAATATTGATAACAATTATTACTGCCTTTGCCACCTGGTCAGTTGTTAACGGCCTG
GACAAAGGTATTAAAAGGTTATCGCAAATAAATATCGGTTTGGCGTTTTTACTGCTGGTA
TTTGTGTTTATACTGGGTCCTACATTATTTATTTTAAACGCTTTTCTGGAGAATATCGGA
TATTATCTTCAATATCTGCCGCAGCTTTCCACATGGAATGAGACATATGAGCATTCCCAG
TGGCAGCACGGCTGGACAATTTTTTACTGGGCATGGTGGATTGCATGGTCTCCGTTTGTT
GGAATGTTTATCGCCCGGGTATCCTATGGAAGGACAATTAAACAGTTTATTCTTGGGGTT
CTTCTTGTACCGACTCTGGTAACGTTTATATGGATAACTGTTTTCGGTAATACAGCTCTT
TTTATAGAAATGTTCGGGGCAGGAGGTATTGCTAAAGCGGTACAGGAAAACATTCCTCTT
TCAATGTTTGTGTTGATGGAAAATTTTCCATTGTCTACAGTTACTTCAGCTTTGACAGTA
TTTGTAGTGATTGCATTTTTTGTTACTTCATCAGACTCCGGTTCAATGGTAATAGATATT
ATTACTTCAGGCGGTAACCCCAATCCTCCTGTGCTTTCACGGCTTTTTTGGGCGATACTG
GAAGGTGTGGTTGCGGCTTCTCTTCTTGTTGGTGGGGGTCTTGTTGCTCTCCAAACAGCG
GCAATTACAACAGGTCTGCCGTTTGCGTTAGTGTTGCTGGGCATGTGTTATGCCCTTTTT
AAGGGTCTTTCGGAATATGCCGGGCCACAGGAGTTTAAAATAACCGGACCTGAGCTGAAA
AAAACGCGCAGTGTTAAAGTAAAGAAAAGACCTAAGTTGGATAAAACTTTTGGCAGCAGA
AGGCTTTGGTAAAGGGGGTGGGCAGTGATTAAAAAAATTATTTTTATTTTATTAATGAGT
TTTTTGGGAGTCAATCTTTTTGCAGCAGATAAAGTTGTGAAAATTGGATATGCAGACTGG
TCAAGTTCAATTGCAACCAGTTATACTGTAAAGGCGATTATGGAAGAAAAGATGGGAGTT
CGTTGCAGGCTGATAGAAATGCCTGCTGACGAAATGTGGAAATCAGTTGCAGAAGGCAGG
GTTGATGCTATTTTATCTGCATGGCTGCCCGATACTCATGAAAAATATTATAACGAATAT
AAAGATTCCGTTGTAAATCTTGGTGCTAACCTTAAAGGGACTAAAATAGGACTGGTTATT
CCCCAGGTACCTGCCGGCAGATTTACAACAGGAACAGGGATACAAAACAAACCTTATATG
GATATTGACTCTATCCCTGAGCTTCAACAATATAAAACGAAACTGAAGAGAAGGATAATA
GGTATAGATCCGGAAGCCGGTATAATGTTGAAAACAAGGGAAGCAATTGAAGAATATAAT
CTGGACAGTTTCAGATTAATTTCTATTAGTGAGCAAAATATGTTAAATGAGCTGGAGCGT
GCCATAAGATATAAACGATGGATTGTTGTCACCGGCTGGGAACCCCACTGGATTTTTGCA
AGGTGGGATCTGAAGTTTCTGGATGACCCCAAAAATGTATATGGCGACGGCGGGTATATA
GCTACTGTTGTCAGAAAGGGACTTAAAGACGATATGCCTTCAATTTACAAGTTTCTGGAC
AATTTTAACTGGCAAAAAGATGATATTGAACAGGTTATGATGTGGATTCATCAAGACAGA
GGGAATTTTCCTTACGAAAAAGCCCTTCGGTGGATTAAAGCCAATGAAAACAAAATACAA
AATTGGCTGAATTAATATTATATAAGGAGAAATCATGTTTAGGGAGACTTTTTTACGCTA
TAGATACGGCTGCCTGAAACTATTTGCCAGAGAGGGAGACAGCGTGGTTTTCATGGGTTC
AGCCTTTATAGTTCACAATGAAGGTTACCTGGTAACCTCTGCACATCTGCTTTACACACA
GCAGAATCTTCTTGTAATTACAGGTGCATCCGGGGATGATTTTCATCATGTGTCCAATGA
GGAGCATACACCGATACCTGTTAATGTGGTTGAAATTGATCATGACAGAGATCTTGCCCT
TTTGAAAATTGATACGGAGATAAAGATTGAAATGCCTGACCATCTTATCGGTGTACCGGA
TAATGTTCATATCGGTCACTATGTGTCATGTGTGGGCTACCCTTTTGGTTTTCATCATGT
GTTTAACCAGGCTATTCAATCAGCAATTGTATCAGCAAAAATGAAAACAAAAAACGGAAC
GAATATTTTTCTGTTTAACTCGATGATACATTTAGGCACCAGAGGCGGACAGCTCATTGA
CGTTGAAGAAGGCCGGGTTATCGGTGTTGTGGCAGGACAGTTTGATCCATTTGAAGCAGC
ACCTAAATTCATGAGAGAAGAAGATTTGCCGGGGTCAAGTTTTTCCTATGCCATTTCTAT
TGAATACGTTGAAGATATGCTGAAAGAACAAGGGGTGGAGATTATTTGATTTTGTCAATT
TCATCCATCATGCGGCGGTAACATGATGGACATAACCCGTGTGTCAGTTGGGGAAGTTTT
GTTTTTAAAAACAGTTCCAGTTTTTTTAGTGCATCTTCAACCTCACTCCAGGTGTTTTTG
TCAGTTTTGATTTTTTTGCACATGCTGCATACTGTGATTAACTCAGAACCTTCTTTGTTT
TTCGCTAATATGTTTACTTTACAACGTTTCTCTGTCTTTAATGTATAACTTTTAAAAAGA
ATTTCTCCATAGTTTAAAGGGGAGATTTCCATTTCAAGAAATCTTCTTTCTGCGGGGGAG
TCACAACGGAAAGGAAATTTAACAGACTTGCCTGAATTTCTCACAGTTTCGATAATAGTC
TGATAGAGAAACCTTGTCTCAGGGTCACAGATACAGTCAAATATGTGCATTCCATAAACG
AATTCTTTCTTACACTTTATGCCGCAGTCATTTAAGCGTGCAAACCTTATCCATGCCTGA
TCGATATAATTTATTCGGTCTTTTTTGTCGATTTTGTATTCAATCGTTTCAGCTGCGATA
ACTTTTACTCCTATACGAATTACAGGCAAATTTTAATTCTGTAATTTTATTTAAGAAACC
AAACAATACCATTATAAAACGAATATAAAAATATGTATATCTTTTACTTTATAATCAGTA
CCAATTTCTTTATAATGGGTTATGGATACAAGTGCAGTATTTACCGATGAGATTAAACGA
AGTTTAGGCCCCAAAGAGTGCGAAAATCTTGAATATCTTTGCAGGCACTCAGAGTTAATT
GCCAAATTTCTGCTCAATCACCCGACGATAATCGATTATTTGTATAATAATCTCTATTCC
GAACGCAGTGTGAAGACAATATTTAAAAGTAATGAAGACTTGTTGACCTATTCAGACAGA
GAATCAGATTTTCTGAAAAGCCTAAGAATTATGAGGATGCGCGAGTATTTATTGATAGCG
TATAAAGATTTGATTGAAAAAGCAGGCGTTAAGGATATAACGGCAAACATATCCTCTTTC
GCTTCGGCCGCTTTGGAAGCAGCCTATAAAAAGTCTTACAAAGATTTAACCCGTCTGTAT
GGAATACCTCTTACCGAGAGTAATAAAGAATGCGCTTTTTGTGTTATAGGACTTGGCAAA
CTGGGAGGCTGGGAGCTTAATTTTTCTTCAGATGTGGATATAATGTTCGTTTATGAAACG
GAGAAGGGAAGTACATCAGGCGGCAGTAAAGGGAGCCTGGAAAATCATGTGTTTTTTGTG
AAACTGGCTGAAAAAATAAAATATTATATTTCGGAAAACACAGAAGACGGAATAGTTTAC
CGTGTGGATTTAAGGCTCAGGCCGGACGGGGATAAAGGAGCCATTGCTCTGCCTTTGAGA
AGCTACGAACTGTATTACGAATCTTACGGACAGAGCTGGGAAAGGATGATGCTTCTTAAG
TCGTTGCCGGTAGCCGGTAATCTGGAGCTTGGAACAAGATTTTTTGAGGTGGTGAAACCT
TTTGTTTTTAAGAAGAGTATCGATTACAAGCTGATTGATGAGCTGTCGAGAATAAAGTCA
AAGATTAATGAGCGTGTAAAATATAAAAAAGATCATATGAATGTCAAACTGGGTAAGGGA
GGCATAAGGGAGATTGAATTTATCATTCAGGTGCTTCAGATACTTAACTACTCCAAATAC
CCGGATGTCTACAGACGTAACAGTCTTGAAGCTATTCAAGCTCTTAATGAATATAATCTG
CTTGATAAAAAGGAAGCTGATTCTCTGAGCGAATCATATACTTTTTTGAGAAAGCTGGAG
CATATGGCTCAGATTGAAAAGGGGCTGCAGACGCACAGAGTACCTATTAATTCCCAAGGA
TTCGATAAATTTCTTGAGCGCTCCGGGTATACAGATAAAGAGCATTTTTTAAAAGACTAT
AACTACTATACGGGCAGCGTTAACCGTATTTTCAATGATATTCTTAAAGAGAATGAAGTA
AATCCTGTATCGATAGTTTTTGATGAGGAAATGGGGAATGAAGATATTGCTGAATATCTT
GAAAGCATAGGGATAAAGGATGCCCAAGAGTGTGCCGGGATACTTGCCAAAATTGTCAGC
GGCAGAAAATCGCGCCCACGCAGCGCTTCAGAAACCCAGATTCTGGCAAGGCTTCTCAGT
ATGGTTATAAACGAGGTTAAAACAACCCAGAATCCTTTAAATACACTCGGATATTTTGAA
AAATTTTTTTCCACGAATAACACCATCCACTTTTTCTTTGATATATTTTGTGAAATGCCT
AAGATTTTAAGCAAAATTACTACAATCTTTTCAATCAGCCCCTATCTTTCAAATATTATC
ATTAAGAACAGCAACATCCTTGATTATATTTATGATCCGAAGAATCCTTCTTACAAAGAA
AACGAATTATTCGAAACATTGTATAAATCCATCAGGAATGTAGAGGATGATGAGGAATAT
GAATATGACATTATCAGAAAAAAGCATCAGGAGTTGTTGTTTAACATCAGCTATGCATAT
ATTAATAAAGATATCAATGTTATACAGTTTAACAGATCCCTCAGCAAGCTGGCAAAAGCA
ACTGTAAAGCTGGCTTTTATAAGAGAAGAAGGAAGGCTTTCCAAAAGATTCGGCAGACCC
AAAAATTCGGAGGAAGAAGACTGCGGTTACACAGTAATAGGGATGGGGAAGCTCGGCAGT
GAGGAAATGAGTCTGGGAACAGACCTTGATATGATAGTCCTTTATGAAGACGATGGAGAG
ACGTCCTCTTCCAACAATATCAGCAATAAGGTTTATTATTCAAAACTTGTCCAGAAAGTG
ATTTCTTTTTTATCCACCATAACTGTTTTCGGCCAGCTCTACAAAATAGATATGAGACTT
CGCCCCAGCGGTGCCAGCGGAACACTGGTCACATCTATAGCTTCCTTTGAAGATTATCAG
AAAAGAAAGGCGATGACATGGGAAAAGCAGGCTATGCTGAGAGGAAGTGCCTTTTATTAT
ACAAAAAATTCTTTGAAAGAACATTTTGAAGATGTGAAGAAAGATGTTCTTTTTAGAAAG
GCAATAAGTAATGATGAAGTTAGAGAAATCTATGATATGAGAAAGCGTATAGAGAAAGAA
AAGGGCATTCCCCTGAATAAAAATAATATAAAAGCCGGTTACGGAGGAATCATTGACATT
GAGTTTGCCGTACAGATGCTGCAGCTGGTTTACGGATACAGATATGAAAATCTGAGGCAG
ACGAGTACCCACAATGTTCTGCATGCACTGAAATCGAGTGGTATCCTTAAAGGGCGCGAT
TATTATGCCCTTCACAACAGTTATCTCTTCTATAGAAATCTTGAGAACCTTATTAGAGCT
TATCAAAATACTTCGGCTTCTCGTCTGCCCAAAGAAAAGGACGTGTTGGAGCATATAAGC
CTTTTTTTCGGCTTCAAAGACAGCGGAGGAGAGAAATTGATGAAAGAGTATGAAACAGTG
CGGAAAACCGTAAGGTCGGCTTTTAACAGAATTTTTGACAAATATTTATGAAAAAAATAA
TTGTTGTTTTGGATTTTGATACTTTTAAGGACACTTTATTTGAAACCGCCCTATATGCAG
CAAAATTTGATGTATGTATCTGGCTGCGTATTAAAGGCAAAAGTGGCAGGTTTGTTTTTA
ATACAGCATACAAGATCAGGAAGCTGGTTCCCCAAACCCATTTGATTCTATCGGAGAGAG
CTGATATTGCTCATGTTTGTTCTTTTGAGGGGGTTCATCTCAATGCCGGCAGTCCGCCAC
CTCAAGAAATTAAACTGTCATTTCCTGATTTAAAAGTAGGCTATTCCGCCCATAGTAAAC
AGGAAATACATAAAACTGAAGCTGACTATTATACTCTGAGCCCTCTTTTTTATACGAAAA
AAAATTATCCTGTGGCACCGCTGAAAAATATAGACATAACGGGAATTAACAAAAAAATTT
ATGCTTTGGGAGGTATAAACTCCTCCAATATCTCTAAAGTAAAGGATATGGGGTTCTACG
GAGCGGCAGGGATTTCATTTGTGCAGGAATTGCCGCAAATGAAAAAGTTATTTGCTCAGC
CCTGAAAACCCAATCTTTTTGAGATTTCCCTCGAATACTTTTTTAAAACGGGAAGAATTT
CCTCTGTCATCTTTTCATCACTCATTCTGCAGGCCGGCCCGCTCACACTCAGAGCAGAAA
CAGGAACACCCAGATAATCTTTTATAGGTATGGCTATACACCTGACACGCTCCTCAAACT
CTTCATCATCTATTGCGTAATCTTTCTCTCCAACCTCTCTGAGATGCTTTTTCAAAGCCG
GGAGTGATGTAATCGTTTTATCAGTATAACGTCTAAGGCGGGCACCCATATATATTTTAT
TCAGTTCCTCTTCAGAGGCATATGCCAGTTGTGCTTTGCCAATTGCCGTACAGTAAGCGG
GAACATCCCTGCCTACACGTGAAACAATTCTAACTGTTTGAGGAGCTTCAACTATGTCAA
GGTATATTACGCTTCCTTCTCTGAGAATACCTATGTAAACCGACTCGTTTACCTGCTCAA
CAATTTTTTCCATAAAAGGCTTGGCTAGTTTGAGGATTCCCAGTTTATTGATAAATTTCT
GACCCAGGTTAAATATGCCTATACCGAGTCTGTAGTTCTCGGTGTTCATATTCTGTTCTA
TGTAACCTCTTGATTCCAGTGTTGCAAGCAGACGAAAAACGTTATTTTTATGAAGTCCCA
ATGTTTTACTGAGCTCTGTAACACCGAACTCTTCCTTTTTCTCCGCAGTTCTGAACACTT
CAAAAAGCTCCAAAGCATGATGTACCGATTGAACCGGCTTTACATTTGTTTTATACGGCA
TAAGATTCTCCTCTTTTTCCGATGATATTAAAATATAACACTTTTCTGAATTCAAATCAA
CTTTGTTTAAAATCTGTAATTCTTATTTTTATATTTGTCAATATTAAATAAATTTCTAGC
GTCACCCCATTTTTTGCAGCAAGAATATTTTTCAATGTAATTTGCACGCATTTCACAGCC
GAAACTCGAAACTACTGCCGCTAACCGTCTACACCCTCCTCTCATAATTGTTTTTATTTG
CAAATATTTATCCACTTTACATTCCAACACAGGGTGTGACCGCTAACCGGCAGTACGTTT
CTCAGACATCGGCTGCTTCATTTGTGCAAATCACATTGAAATAAGGGTAATGTTAGCTAA
GTATATGTAAAACAATATTTTTATATAATTTTTGGGGTGATACCAGCAAATAAATTGCCA
CCCTCCCATTTTTTTAAAATATTGCTATAGCGGGGCGTTGTTGCTGAAATAATGAAATGG
GGAGATAGTGAGGAAGGGGGATGGTGAAATGGTGAAGTGGTCTATTGATTGAACAGTGTA
TTTGTATATTAGTATATTTGTTATTCAGGTTTTCCATTTGCACTGTTTTCACGTCTTTGC
GAGGAGTGAAAACGACGAAGCAATCTCTTTACTTTTCTTGTTTTGAGATTGCCACAACCC
TGTTTCCACAGGGTTTCGCAAGGATGCCTATGGCTAGCACCAGTCTTTTAAACTGGTAAA
TATGTTTAACATTCTATATATTCGCTAGAAACAAATGCTAGACAAAACGAAGTGCGAAAT
TTGATTTGTTATTAGTAAAACGGTTGATACCTAAACAACATCAAATACTTTTAGCTACCT
ATAATTCCCCTTATTACGTCTTATGTTTCATCCATGACGCATTAACGCATCACGCACGCA
TTACTGCTTTTTTGAGGGAGGGATTAAAAATAATATTGACAAATTTGTTAGGAAACTCTA
ACTTTCTTTTGTGTCAGTAAAAATAGAAAGGGAGAAAAAATGACACATAAAAATAAATAT
AAAACTCTGCTTGTGGGCAACCCCAATGTGGGCAAGAGTGCCCTCTTTTATCAGCTTACA
GGCAAATATGCTTCTGTTTCGAATTATCCCGGAACAACTGTGAGTATAACTTCAGGAAAA
ATGAGTATCGGTGAACACCATGAAGTTGAGATTATAGACACACCGGGTTTTTACAATATG
ATGACGATAACCGAAGAGGAAAAGGTCACAAAGCAGATAATTCTGGATGAAAACCCGGAT
GCTGTTGTCCATGTGGTTGATGCAAAAAATATTGAAAGAATGCTTCCTCTGACATTGCAG
CTGATAGAGGCCGGTCTGCCCGTGATACTTGTGTTGAATATGTTTGACGAGCTGAAAAAC
CGAGGTATGGATATTCAAATTTCCCACCTTGAGCATGATTTGGGGATACCGGTTGTTGAG
ACTGTGGCAATTAAGGGTCAGGGAGTTAGCAATCTTATTTCACGGATAACAAGTGTTGCA
GAAGGACGGCATGCTTATGAGAAGCTGAATGTTAATTACGGTAAAAGCCTGGAAGAAAAA
ATTTCGGATGTACAGTCACTTATAAAAGGTGATTACTCAATTTCGAAAAGAAGTATAGCG
CTTCTGGTTTTACAGAATGACAGAGACACCCTGACATATATTAAGAATGAACCGCAATTT
AATGAAATAAGTAAAATTGCTGAAGAAGGGGCGGCTGCAGAAGCAAGCTTATCTGTTTCA
CATGTTTTGCATAATCTGGCATCATCAATCATAAAAGAGCATATAAAAAAAAGCACAAAG
AAGCAGAAAAATTCTTTTCAGGGGTTTGTGGATAAAGTAACGTTTCACCCTATATTCAGC
CTTTTTATCGTCGCAATAATTCTTTATTATGGGTTTTATAAGTTTGTCGGTCAATTCGGA
GCGGGTTTTCTTGTGGATTTGATTGAGGTCAACATTTTCGAGAATTACATAAACCCTTCC
GTAAATAATTTCTTTCGAAGTATCCTGGGTGATACTGTATTTTTTAATCTATTTGCCGGT
GAATACGGCATTATTACTTTGGGACTCAGGTACGCAATCGCTATTGTTTTGCCTGTTGTG
TCAACGTTTTTCCTGCTTTTCTCTGTTATAGAGGATTCAGGTTATCTTGTAAGATTGTCC
ATGTCTCTGGACAAAATGTTTAAGAAGATAGGTCTTTCAGGCCGCTCTGTGATCCCCCTT
ATTCTGGGCTTGGGATGCGGTACAATGGCTACAATTGTTACCAGAACACTGGAGACAAAA
AGGGAGCGTTTTGTTGTTACTTTTCTGCTGGCTCTGACCATACCGTGTTCTGCTCAGCTC
GGTGTAATACTGGGTATTCTGGGTGTGTCTTTTACAGCTCTGTCTATCTGGTTTTTTACA
ATACTCATCATTTTTACACTTGCAGGATTTGTTCTCAATAGATACACCAAAGGAGAGCCT
GCCACATTTTTTATGGAGATCCCCCCTATAAGATGGCCGAAAATCGGTAATGTTCTGGCA
AAAACTTTTAACAGGCTTAAATGGTATGCTTTGGAAGTTATCCCCATTTTTGTTTACGCC
AGTATTCTGATTTGGGTGGGTAAAATAACCAAAATTTTCGAACTGCTGACGGGACTACTT
GCTTATCCGGCAAACTGGGCAGGACTTCCGGATAAAATGGGCGAAATATTTTTATACGGT
TTTTTCAGGAGAGATTTCGGGGCAGCCGGGATGTATGATCTGACTGATGTAATGACATTG
AGAGAGCTGGTTGTGGCTACGGTAATCTTGACTCTGTTTGTACCGTGCATTGCACAGTTT
TCCGTTATGATCAAGGAGAGGGGGACTAAAACTGCAGTTTTGATATTTTTGGCTGTTGTT
CCCTTCGCATTTTTAGTTGGGATAATTCTTAATCAAATTTTATTATTCTGGGGGATGGCG
TGAGAAAAAGAATGAGAAAGAGATTAGGGCAATCCAGCTCAGAAACTTCTGCTTATTCCG
GCAGAATAAAACTTATTGAAGCTGTGATTGGTGAAAAATATATTGTAGAAGGTATAGATA
AAGATGACCCGTCAATATTGCGTAAGCTTTGTTCCATGGGTATATTGCCGGGAGTGGAAG
TGATTGTCAGACGCAAACAACCTACTATAATATTCGAGGTGTATCATAGCCGGTTTGCTG
TCGATAAGCTGATAGGAGACAAAATTTATGTCAAACAGCTACACTCACATAGCTAAAGTT
GTCGAAAAACAGGGAAAAAACTTCATAAAAGTTGAAGTTGTTCCAATGAATGCATGTGCT
TCCTGCTCGATTGCAAGCAGCTGCTGCGGTGGTGATGAGCTTTCAAACAAGAAGTACTTT
GTGCTTTATAACAGTGTAAATGCGGAAGTTGGTGATGAAGTGGTTATTGCCATTTCTGCC
AAAAGTCTTTTTAAATCTGTAATGGTGGTTTATGTTATTCCCATTATACTGCTTCTTGTT
GTGGCAGGGATAAGCACAGCGTTTTTTGATAAGGATATTTATACGGCTGTTATCTCTCTT
GGGTTTCTCGTATTGTATTTTGTCTTTATTAAAATTTTGATCGGCAGCGGCAGGAATCTG
GATGTGAAGGTTGTTAGTAAAAATGCATAGAGATAGTCAAGTGGAGAGATGGATAAGTGG
GGTAGTTTGTATATGATCTGAGCCATTTTTAACTCCCCCGCCATCTCAAGCATACTAAAA
CACAAAACCTCTTTACTTGTTAAAAATGTTTAAAATTTCCATATACTTTTCAGAAGTTTT
ATTGACAACATCCTGAGGCAGTTCCGGTCCCGGTGCCTTTTTATCCCAATCGAGCGTTTC
AAGATAGTTGCGTACAAATTGTTTATCCATGCTGTTTTGCGGTTTACCCACTTCATATTC
TCTTTCGTACCAGAATCTGGAAGAATCCGGGGTTAACACCTCATCTATAAGTATAATGTC
ACCGTTTTTAACACCAAATTCCAACTTTGTATCCGCAATTATAATTCCTTTTTTAAGGGC
GAGATCTCTTGCAAATTCATAGATGGATATTGTCAATTCCTTCAGCTTCTCAGCATTATC
TTTACCCACTATTTCTATCATTTTATCAAAACTTATATTTTCGTCGTGATCGCCGATTTC
CGCTTTTGTTGCAGGAGTGAATATAGGAGGCTCAAGCTTCTGGGATTCTTTGAGATTGCC
GGGCAGTTTGATTCCGCAGACTTTTCCGGTTTTCAGATAATCTTTCCATCCGGAGCCTGT
TATATAACCTCTGACTACGCATTCCACCGGAAACGGATCGGCTTTCTCCACCAACATGCT
TCGTCCGTTTAGAATATCGGAATATTGCCGGCATTCTTCGGGCATTTCATTAACATCTGT
GGTTATAAGATGATTTTTAACGATTGATTTTGTCTGCTCAAACCAGAATTTGGAAAGCTG
AGTCAAGACATACCCTTTTTGGGGAATCCCCGTGGGAAGTATTACGTCAAACGCCGAAAT
CCTGTCTGTAGTAACTATTAACAGTTTATCGCCCAAATCGTAGATGTCGCGTACTTTACC
CCTTGCTGCAAGATCGAGATCGGTGAATTCTGTTTTTAAAACAATATTCATCTTTTCCTC
CGGTTTATCATAACTTTTTAAATCGCTTTAATGCTTCCAGTCCACCCAGTATATTATACG
CTTCAAATCCGTAATAACGTAAGATTTTTGCAGCAATATAACCTCTGAAACCCACAGCAC
AATATACATATATAACTTTTGTTTTGTCCAGATTTTTCAAACCCTCCCTCAAATTTTTAA
GAGGGATGTTCTCAGCTTTCTCATGGTGATACTGCCTGTATTCTGCAGGAGTTCTCACAT
CAAGTATTTCAGTAATGTCTTCTTTATTTTTGTAAGTTGCCAAAAATTTTTGCGGTGATA
TACCGTATCCGGTTCCTCTTACTTCATTTGAAGCGACATAGCCGGATAAGTTTATTATAT
CTTTTGCTGCTCCGTGGGGGGGAGAGTAACAGAACTCAAGCTGTTCCAGATCAGTCACTT
TAAGACCGGCATAAATCGCCGTTGAGATTATGTCTATTCGCCTTGTTACACCTTCAGTTC
CTGAAGCAGATGCCCCTAAAATTTTACCGGAATCTTTGTCAAAAATAAGTTTTAGAAAAA
TAAATTTTGGGTTCGGGTAATATTCGGCGTGATCACTGTTTTCAACATAAATATAATCAG
GGTTGAAGCCGTGCTGTTTTGCCCCTTCATAAGTCAAGCCTGTTCTGGCCACACATGCAT
TTTCGAAACTTACGACACTTGTACCGATAACACCGCTAAATTTCAGATCTCCGCCGGCCG
CATTGCATCCGGCTGTCCTGCCCTCTTTGTTTGCCGGTACTGCCAGAGGAAGAAGGCAGT
TTTTACCCGTAATGATATTTTTCTTTTCCACCACATCACCGGCAGCATAAATATCCTGTA
TTGATGTTTCCATTTTTTCGTTGACTATTATACCACCCAGTGATCCGATTTCTATCCCTG
CGGTCGCTGCAAGCTTGGTGTCGGGCTTTACACCTGTGGAGACGATCAAAAGATCTGTTT
CAATCTTTGTGCCGTCATCCAGCTTTATTAGCTGCTTATTGTCATTTTTAATACACTCAG
TTGCCTTTCTTCCTGAGACAATGTTAATGCCTGAAGTTTTCATTGTTTCAGATATTTTTA
AGGCAGTTTCAGGTTCAAAGCCGGGCAGAATATGAGGGAGGGCTTCGATGACAGTTACAT
CAAGGTTACAGTTTTTTAGTGCTTCGGCTGTTTCCACTCCGATATAACCGCCGCCTATTA
TGACTGCCTTGTTGGGATTATATGCTTTAATATTTTCAATTATATTATCCATTTGTGTAA
CTGTACGGAGCATAAAAAAATCCGATTCATTCAAACCTTTTACCGGAGGGATTACTGGTT
CAGCGCCGTTTGCCAGAATCAGCCTGTCGTAATCTATATAGTCCGGCTTTCCATGAGAAA
GGGTTTTTATTTGCTTTCTGGTGGTGTCTATTTGAACAGCTTCGGTATTTACCAAAACCT
TTACATTAAAACGCTGTCCGAAAGATTCCGGTGTATGTAAAAGTAGTTTATCTCTTTGGG
GAATTAAACCTCCGAGATGATAAGGGAGACCGCAGTTGGCGTAGGAGATATATTCTCCCT
TCTCAATTAATGTAATTTCAGCATTTTCATCGGTACGCCTGGCTTTTGCCGCTGCTGTTG
CCCCGGCAGCAACTCCGCCCACAACAACTATTTTATTGGTCATCAATTACCTTCCCCATT
AAAGATCCGTCTATATTAATGCCGATAATATGCGCATGAACAAACGTATTTTTTTCAGCA
TAATTCAACAAATTAACTGTCAAATAACTGTCTGTCAAACCTTTCCCGTCAGATTCAACA
AGTACACGTACTTTTTTGCCAAAATATTTTTTTGAATATGAAAATTTCAAATCTTCACTT
ACATCTCTTAAAAATTTTGCTCTTTCTTTTCTTATTTTTGGGGGTACTACATCTTTCATC
CCGGCGGCCTTTGTTCCTTTTCTTTCTGAATAAGGGAAAACATGGATATAGCCGAAATTC
ATGTGATAAAGATTATAAACAGTGTTATCAAAATCTTCTTTCGTTTCGGAAGGAAAGCCC
ACTATCACATCGGTTCCGATATTTACATCTTGCAGTCTGCTGCGTATTTTTTTAATAGTC
TGGCTAAATTCGCTAACGGTATACTTTCTGTTCATAAGATATAAAATTTTATCTGTTGCG
GATTGTATTGGTATGTGAAGATGGCGGCAAATTTTGCGCGGATATTTTTCAAAAAGATTT
ATGAGTTTATCGTCAATTTCAGTCACCTCGATTGATGATAGCCGGATACGAAAGTCTCCC
TGCAGCTGAACCAGCTCTTCAACCAGTTCAGAAAAACTGACATGTGCATCTTTTCCGTAA
TTGCCTATGTGAATTCCCACAAGCACTACTTCTCTGTAGCCCTCTTTTAGTTTTTCTTCG
AATTCGGCTTTTATACTCTTAGGATCTCTGCTTTTTAAGTTTCCTCTGGCAAAAGGGATT
ATACAGTATGAACAATAAGAGTCACACCCATCCTGTATTTTTATAAATGCTCTGGTTTTG
CCGGCTGAGCCTGCTGTACCTTTATTTTTAATTATCGTGTTTTTAGCATTTTCCCCACTG
CCTTCGTTACCGATATATTGAAAAAGATCTTCCTTATGTTTATTGGGAACTATTATGTCT
GAATCTTCGAGATTGTTTTCAATCTCCGGCAGGCAGCCGGTGGTGACAATGGTAACATCA
GGTTGATTCTTCTTAATTTTACGAATTAAGCTGTGGAATTTTTTATCTGCTTTATCGGTT
ACGGTGCATGAGTTGATAACAACTATATCGGTGTGTTTTAGATCCTCTGATACGGTATAC
CCTGAATTTAAAGCTTCTTCCTTCAGGTTGTCTATTTCTACTTGATTTACTTTACATCCG
AATGTATAAAAGAAAATTCTTTTTGTCATTTTATCGTATTGAACTTTTGTATTCATTGAC
TATCTTATCTATTATCCCCTGTAGGTTCCACATAAAGAATGGAAAGAGCGCCTTTAAAAG
GCGCTTTTTTCTTTTACACCGCAATATATATTAATGTATAAAAAAGTGAAGGTTTTTTTA
AAAGGAAACTAAACCGTAACAGTTCATTCCTTTATTGAAAAATTTGGAATAAAAAGATAA
AGAAGGTAATTGAGTTCATTTAGGAGAAATATGAAGACTAAGACGATAAATCAGCTGAAG
AAGGAATATTGGGACGAATGGAATAAAATCAGGAAAAGCAGGCATAACTACACCAGCTCG
TTCGAACTTTTAAACAGTCTTACTGTTATAGCTGACAGGATTGTCAGGGAAATTGCCGAT
TATTCCGGAGCTCCCAGCCAAAATGTATGCATTGTTGCTCTGGGCGGTTATGCACGTTGT
GAGATGGCCCCATATTCGGATATAGATCTCTTAATTCTCCATAAAGGGGAATTAACACCA
TCGCAGGAGGAATTTCTGCAGACATTTGCCACATCAATGTGGGACCTCAAACTGCTGCCG
GGGATACAGATTAAAGAATTAAATGAAATACAGCAGTCAGCGCTGGACGATGAGATAGTA
AAAACTTCCTTTATGGATAACAGGCTTGTCATGGGGGATAATAACCTTTACGAAGACTTT
AAAAATATACTGAAATTGAAGGTTATCGGCCGGGGAAAAAAAGAATTTTTGATTCTGAAA
ATCTCTGAAGTAAGGCGCCGCTCAAAAAAATACAGAGATTCCATCTACAGACTTGAGCCC
AATATTAAAGAAGGCGGCGGCGGGATTAGAGATTTGAATACAATATACTGGATTACAAAA
ACGTTATACGGTTCCTCAGATTTGGACTATCTCATAAAACAACGGATAATATCGGTCAAA
GATTATGAAAAACTGAGAAAATGTGCCGACTTTCTTTTCAGGGTGAGGTGTGAGCTTCAC
TATTTCCACGGACGGAAATATGATGTTTTGAACCTTGAATCCCAAAAGGCCGTGGCAAGT
GAACTGGGATACAGTGACAGTGCAAATGTACTGGCAGTGGAGCAGTTTCTCAAAGATTAT
TATATTGCAGCACGTACGATTGCCGATATATCTGAAACCATTTTGGAATCAACAATATCA
AAAATTACCCCTAAACATCCGAATGCCGTTACCAAACCGGTCTCTCTTGGGTACGGATTT
TATAAGTATAACAGATATCTGAGTGTTGACAGTTCCGAAATATTTAAAAAAGATCCTTTA
AAGCTGCTCAAAATTTTTAAAATTGCCACGGAAAAAGGATTGAGATTGTCCGATGCCGCC
ATGCATCTAATTCGCGAAAATCTGTATTTGATTGATGAAGCATATGTGAAAAAATACGGG
AGGTATTTCCTGTATATTATAAGTAATTTTCCCAAGTCAGCCAAAACCGTTAATAAACTG
ATAAAAACAGGCGTGTTTTTTCAGTTTATTCCGGAATTTAAACACATTGTGTGCAAAGCG
CAGTTTGATATGTATCATTATTATACAGTCGATGAGCATACAGTTATCGCTTTAAGGCAT
ATTGATGATCTGGCAAGTACTCTGCCGTTCAGGTATCATGTTTACCAGGAAGTCTTTAAA
TCTCTGGAAAGGAGGGATCTGCTTGCTCTTGTCATCCTATTGCACGATATCGGTAAGGGG
CAGGGTAAAAACCATTCGGAGCTTGGAGCCAAAATGGCTGTTGGTATTTGCAAAAGACTC
GGCCTGAATATGGATGAATCGGATGTTGTATCCTCCTTGGTAAGACATCATTTGCTGATG
AGTCATATTTCTCAGCGCAGAGACCTTCATGATATTGAAGTCATAAATCATTTTATCAGC
TATTTTGATGATGAAGAGGATATAAAACTGCTGTATCTGCTTACTTACGCCGATATGAAT
GCAGTGGGCGGGCAGGTTTTTAGCGAATGGAAAAACATGCTTCTAACCGAATTGTATGAA
AAATCCATTAAAGCTCTTTCAGCAGAGAGTCTCACGGCAGAATTTGATGCAGTTGTTGCC
AGGAAGAAGAGAAAAATCTCCGAGCGTTATGAAAACAGAGATTTTGTCAATTATGCCCTG
AATTCCATGGATGATGAATATGTTTATTCCAATAAATTGAAACATATTTACCGGCATCTT
GGCATGATTTTACAGCTCAGTACGGTTAATAATGTTTTGGTGGTATCTGAAAAAAGGGAC
GACTTGAAGTGTGTGGAGTTTACTGTATGCACATATGATTTTATCGGTCTGCTAAGAAAG
CTTGCCGGTGTATTTTCCCTGTATGATATGAATATTCTGGGAGCCCAGATTTATACCTTT
GACAATAATATAGCTATCGATACCATTCAGGTTTCAAATATCAAAGAGCACACCGGAATC
ATTGATGAAAAATCCAGTAAAATTCAGGAAACGATTAAAAAGGTCATTAACCATGAGCTG
GAGATAGAAAAGCTGCTTGAGGAGAAAACAGAGAGTTTTCTTTCAGGCGGTAAAAAGAGT
GTAACAAAGCAGGCTGATAAGATTGTTTTCGACAATGATATATCAACCCTTTATACAGTT
GTGGACGTTTATACGGAGGATAAAGTGGGGTTGCTGTATAATTTGCTTACCGTTTTTGAA
AAGATGCATATTAACGTGGTAAAAGCCAAGATTTCAACGGATGTGGACAGAGTTGTGGAT
TCCTTTTACATTATAGACAAAAATAAAAACAAGGTAACAAGTGATTCGGAGATCAGCAGA
ATAAAAACCAGGTTAATGAAAATATTAAAAGAAACCGGGTAATTTACCCGGTTTCTTTAT
TTTGGCCTTTATATTCTTTATAGAAGAAAACCAGAGAGCTGGCAACACCTATAGATGAAT
AAGTTCCTATTATAATGCCTATGAGCAGTGCAAATGCAAATCCGTGAATAACCTCTCCTC
CGAAAAGATAAAGGGACAGGACGGCCAGAAGGGTTGTAAATGAAGTCAACAATGTTCTGC
TCAGTGTCTGGTTAATACTTTTGTTCATAAGTTCTTTTAAGGAGACCTTTTTCCCGCCGG
AGGCTTTTATAGTTTCCCTGATTCTGTCAAAAACAACAATTGTGTCGTTAAGGGAATACC
CCACAATAGTTAATACAGCGGCAATTATAGGCAGGTTTATCTCCATGCCAGCCAGGCTGA
ATATACCGAGAGTAATGAGCACATCGTGAAAAAGTGCTATAACGGCGGCCAGGGAATATG
TGAACTCAAATCTGAGTGAAATGTAGATAAGAATTCCAATAAGAGCGTATAAAACAGCCA
TGGTTGCTTTATTTTTAAGCTGTGCTCCCACCTGCGGTCCAACCTGCTCAACCCGGACTA
TTTTGAAACTTCCTTTTTCAAATGTCTGGGTAAGTGAATTTTGGATACTATCCGAAACCT
TCTGAAGATCTTTGCTGGTTTTTTCAACCCTGATCAAAACTTCTTTTTCATTGCCGAAGT
TCTGAATAACTACTTCACCTATATCCAGTTTCTCCATTGAAGTTCTTATTTTTGTGAGAT
CCGGTGCATTGTCAAACCTTGCCTGCACCAGTGTCCCTCCGGCGAAGTCTATACCGTAAT
TAAATCCTTTTACAAAAATTATTCCAAGACTTGCTATTACGACAACTGCAGATATCAGCA
GGAATTTCTTTGAAAAGGATAAAAAATCTATTTTTGTGTTATGCTTAATTACTTCAAACA
TTTACCACTCCTCTATATACTGATGCTTTTATTGGATTTGCCGGCGTAAACAGTGAGAAA
AACTGTTCGTGTAACAAAAATTGCAGTGAAAAGTGACGCCAGAATACCAATGGAAAGTGT
AACGGCAAAACCTTTAATGGGGCCTGTCCCGAATTGAAACAGTACTATTGCCGCAATAAA
GGTTGTTATATTGGCGTCCATGATTGTGGACATGGCTTTTTCATAACCCGCTTCAAGGGC
ATTTAGAGGGGTTCTTCCAAAACGCAGCTCTTCCCTTACCCTTTCAAATATCAGCACGTT
AGCATCCACCGACATACCAACAATAAGTATCAGACCCGCAATACCCGGCAGTGTCAGAGT
GGCACCGAGAAAGTTCATAAATCCCAAAATCAGAATAAAATTTATCAACAGTGCCGCATC
GGCCACAAGACCGGAAAGTCTGTAATAAAACAGAACAAAAACAGCAACAAGTATGATGCC
TATTAGAGCCGATTTAAACCCTTTGTTAATTGAGATTTTACCAAGAGAAGGCCCCACTGT
TCTGTTTTCAAGAATATTAACCGGAGCCGGCAGGCTTCCTGCTCTGAGAACAATAGCCAA
ATCGGTGGCTTCTTCCATGGTAAAATCACCTGAAATCTGAGCTTCTCCTCCCGGAATACG
CTCTCTTATCACCGGAGCCGAATAAACGTTTTTATCAAGAACAATTGCAAATCGTTCTCC
TATATTTTGTGCCGTGATTTGATCAAAAAGTTTACTGCCTGCGGAATCAAATTTTATCCA
AACATACGGCTGGTTAAACTGGTTTGATATCCTTACTTCAGCATCAACAAGATATTCACC
AGTGAGCATAGCATCTTTTTTTACAACGTAGGGTATTTTTTCCACAACCTTACCTGCATC
ATTCTGAACCTTCTGATAAAGAACCATGTCTCCGAAAGGTATGTTGCCCTGTCTGATATC
TTCCTGAGAAACATCTTCATCCACCAGATGAAATTTTAGTTGAGCAGTTTTTCCGATTAA
ATCGATGGCTCTGTCAGGATTTGTAATGCCCGGAAGCTGCACAATTATATTTTTTTCCCC
CTGTCTTTGTATCAGAGGTTCACTGACTCCCAACTCGTCCACCCTGTTTCTAATAACCTG
GGCGGCCTGTTCCACGGCATAATCTTTTATCTGCGCCACTTCTTTTGGTTTTAAACCAAC
ACTTATAATCTTTTTCTCTTCGCCGAGCCCTACTTCCTGTAATATCGGATAACTTTGTTG
GAGTACCTGCCTCACATCATCAACAGATTTGGCGTTTTCAAGTGCTATATTAATTTTATT
GTCAGCACCCTGCTGGATGTAGGTATACTTTATATTTTTAGAGCGCAGCTCTTTACGGAG
CTGATTTGTAAGCGTGTCAAGTTTTGCTTCAACGGCTGCGTTGGTTTCCACACCGAGAAG
CAGGTGCATTCCCCCCTGCAAATCAAGTCCGAGGTTAATCCGGCTCAGAGGAAAAGTGTA
AAAAAGTGCAATTGCGAGAACTATAATTATCGTCGCCCAGCGAGCCTTGTATTTCATATT
TACTTCTCCTCCTTGCCCCCGTTGTCCTGATCTGCTTTTGTTGCAACGGCGGTTCTGGAT
AGGGTTATTTTTACTCCGTTGGCAATTTCCACGAGGAAGGTCTTGTCATCAAGCACCTTG
TCGATTTTTCCGTATATTCCGCCTGAAGTTACAATTTCATCCCCGGCCTGCAGGGCTGCA
ATCATTTCCTGGTGCTTTTTCTGCCTTTTCTGCTGAGGTCTGATCAGTAAAAAATAAAAG
ATAACAAAAATCAGTATCAAAGGTAAAAAGGCTCCTATAGGATTACCTCCTGCAGGCTGC
CCTGCGGCATAAGCTATTGATTCAAACATTGTCTCCTCCTGTTTTCATTTTATTTATCAT
TTCTGACTTAAATTTAGCGAAACACCCTCTTTTTATAGCATTTCTTGCACCTTTTACAAG
AGAAAGATAAAAATTTATATTATGGATAGTATTCAGGCGCAAAGCAAGGATTTCCCCTGC
CTTGTACAGATGCCTGAGATAACCTTTTGAAAAATTTCTGCATGTGTAGCAGCTGCATTC
GTTATCCAGCGGTTCATCAGAGTATATCCACTGGGCGCGTTTTATATGTAATTTACCACT
GCTTGTGAACAGCATTCCGTTTCTGGCGTTTCTTGTGGGCATCACGCAGTCGAACATGTC
AATCCCAAATTCAATACCGTTTAAAATATCTTCCGGTGTGCCAACACCCATCAGGTATCT
TGGTGCGTTTTCGGGCATAAAATCTGTAGTGTAATCAGTGATCTCATACATATTATCTGT
GGCCTCACCTACACTCAATCCGCCTATTGCGTATCCTTTAAAACCTATATTTACAATATT
TTCCGCACTTTTTTTGCGTAAATCCCTGTATGTGCCCCCCTGTATAATACCGAAAAGGTT
CTGATGTGATTGCAGCGGCACCTTTTTGCATCTTTCCGCCCATTTTGTTGTTAGGTCAAC
AGATTTTTCAAAATAACTTCTTTCCAGATTATTGTTCACGCATTCATCAAAAGCCATAAC
AATGTCAGAGCCTATGCTTTTCTGAATTTCCATAGATTTTTCAGGTGACATAAAAAATTT
ACTGCCGTCCAGGTGTGATTTAAAATAGACCCCTTCCTCAGAGATGTCTCTCAACTCCGA
AAGACTGAAAACCTGAAAACCGCCGCTGTCTGTCAGGATATTCCTATCCCATGATATAAA
ATTGTGAATACCGTTGAAATGCTCCAGTACGTCTGTTCCTGGACGGAGATAGAGGTGATA
TGTATTTCCTAAAATAATTTCAGCACCGCAGTCCTTAAGTTCATCAGGAGTCAGTGTCTT
TACAGAGCCTACAGTTCCCACCGGCATAAAAACAGGGGTTTCAATTGTGCCTGAGTGTGT
CTTTATTTTTGCAGCCCGGGCTTTACAGGAGCTATCTTCAGCTTCTATTGTAAAATCAAA
CAAAAAATTACTCCTGTTTTTATTATTTTATAAACATTGCATCGCCGTAACTGAAAAATC
TGTAATTTTCATTGACGGCATGTTTGTAAACGGTCTTCATCTCATCCAAACCGCACAAAG
CGCACATTAGTATAAACAAGGTGGATTTAGGAAGATGAAAATTTGTTATCATTCTGTCTA
CGATATTAAACGAATATCCGGGTTTAATAAAAATGTTCGTGCTAAGTTCGCCATGTTTTA
CCAGCTGTCCGTTTTTTGAAGCGGACTCCAAAGCCCTTAATGTTGTAGTCCCCACTGCAA
TGAGATTTTTACCTTCGTTCTTTAAATAGTTGATTCTTTTATAAGTATTTTCCGGGATGT
GGAAATACTCTTCATGCATCTGATGATCTTCAATATTTTGTGTCTTAATCGGTCTGAAAG
TCCCGATCCCCACGTTGAGTGTTATCTCAAGAACCTCAACACCTTTCTGTTTTATTTTCT
GCAACAGATCAGTTGTGAAATGCAGACCGGCGGTTGGTGCAGCAACAGAGCCCGGGTTGG
AGGAGTATACTGTCTGGTACCTCTTTTCATCCATTTTTTCGTCCTCCCTTTTAACATAGG
GAGGAAGAGGCACATGACCTTTACATTTCATTATCCGGTATATATTGTCGGAAAAAAGGA
TTCGGCTTCTGCCGGATGTGTCTGTATCAAGGACTTCAGCAGTGAAGTCACCCAGAAAGA
TTATATCACCTGTTTTAATATTCCCTTTGGTAATCCCTTCACACTCTGTGGGCGATATAA
CATTTAGTACAAGAATCTCAGTTTTACCGCCTGTTTTTTTTCTTCCCAGCAGCCTTGCCT
TCAGTACTTTTGTATTATTGATAACCAGAAAATCGTTTTCGGTTATTTCGGATAAAATAT
CTTTAAAAATACGGTCTCTTATTCCCCCGCTTTTTCTCTCATAAATCAGAAGGCGGGATT
CATCCCTCTTGTCCGAAGGATACTGTGCAATGTTTTTTTCGGGCAGATGAAAATCGAATT
TATCAACCGGCGTTTTTATCGCCTTCCTCCAGAATGTTTTTAATAAAATATTTTACTTCA
TCAGTGTTATTATTAAGAACATATGATTGTTTTTCAAGGTCGTTGAGCTTACAGATGCCT
TCTGGTCGTTCGGGGTATTTACCTATTGCTTTGTAAACGGCTTCGGGAAACTTTGCCGGA
TGAGCAGTAGCAAGACAGACGTAAATACAGTTATCTATGGCCATAAAATTCTCGGCAGCT
TTTACTCCGCACGCTGTATGAGGATCAAGTATATATTGTGTGCTATTATAGAAATTTCTA
ATGGTGCTTAGGGTTTCTTCGTTGGAAGACTCCTGGGACAGGAAAACGTTGCGGATTTTA
TTAACCTCTTCTTCTGTAAAATGTATTCTTCTTTCATCATTCAGTTCTTTCATTTTTTTA
TTCAGGGTTTCGGAGTCTTCTTTGTAAAGGTAATATAAATACCTTTCAAGATTACTGGAA
AGTTGTATATCCATAGACGGGCTGTACGTCTGTACAACATCTTTGACGCTGTAATCGCCG
TGACTGATCATCCTGTGAAGTATGTTGTTTTCATTTGTTGCCAGTACCAGCTTATCGATT
GGAAGACCCATCCGGCGGGCGTAAAAACCTGCAAGAATATTTCCAAAATTACCTGTGGGG
ACAGCGAAACGTAAATTATTGCCACCGTTTGGTTTTTCATCACAAATGCGAAAATATATA
TAAAAGTAGTAGACTATTTGAGCCAGTATACGCGCCCAGTTAATTGAATTAACGGCACCC
AGATTGTATTTGGATTTAAACTCAAGGTCGGAAAAAAGATTTTTTACAATAGCCTGGCAG
TCATCAAAAGAGCCCTTTACAGCGATGTTAAAAACGTTTTCACTTTTTACTGTGGTCATC
TGAAGTTCCTGCACAGGACTAACTTTTCCGCTGGGATGAAGAATAAAAATATTTATATTG
TCTTTGCCTTTAACTCCGTAAATCGCAGCACTGCCCGTATCTCCGCTTGTGGCACCCAGG
ATATTCATTTTTTCGCTGCGCTCTTTTAAGATATGCTCAAAAAGATTTCCCAGAAACTGC
AGAGCAATATCTTTGAAAGCATATGTGGGGCCGTGAAAAAGTTCCGCCACATATATCCCG
TCTTTGTGAACCACCGGTACAATTTCTCCGGAATCAAAATTGGTATAGCTTTCTTTAACG
ATTTCCCAGAGAGTTTTCTCTTCTATATCGTCAGCAAAGAGTTTGAATATTTCAAAAGCG
AGGCTCTCGTAACTCTTACATGCACAACTGTGCAGATACCCGATGTCAGCTGCAGGTAAA
TTTTCAGGAACAAGGAGACCGCCGTCTTCAGCGAGCCCCATCATAACAGCATCTTTAAAT
GAAATTCCTTCTACACCTCCGCGGGTGCTTTTGTATTTCATTTTATATCCTCAGTAAATT
ATACACACTCGATATCTGCAAAGAAAAACCGTGTCTCTATGTCAGCGGTTTCAGGTGCAT
CTGAACCGTGAACGGCATTGTTGTCGATGTTTTTGCCAAAATCTTTTCTCAATGTGTTTT
CTTCCGCGTCTTCCGGGTTTGTTGCTCCCATAAGTTCTCTCCATTCAGCAATGGCATTGT
CTTTTTCCAATATCATAACAACTGCAGGCCCGCTGCTCATAAATGTTGTAAGTGCTTCAA
AAAAAGGTTTTTCTTTGTGAACAGCATAAAAGGATTCGGCTGTTTTTTTATCCATTTTAA
TCTTTTTCATTGCACTGATTTTAAAGCCCTTTTTTTCAATTCTGCTGATTATTTCTCCTG
TGTAACCTTTGGACACGGCGTCCGGCTTGATTATTGCAAATGTTTTTTCCATCATAACCT
CCGTTATATTTTTCAAAACCTTCCCTTTACCACTATTCCACTATAATTGCAAGGAAAGTT
AGGCCTGCTGCAGATTTGTTTTCTATGGAATGTTCTTCTCCTCTTCTGGTAATAAGCATA
TCGCCTGGATTCAGAAGTTCTTCCGTGCCGTTGTCATTAATAACGGCAACACCGTCCAGC
ATCAAATAAATTTCGGCATTGTTTTCATGTTTATGTCTGCCTATTTGAGAATCGGGCTGA
AGATCAACTATGAAAAAATCCTTTATTTTACCGTTCAGCTCTGCCGCTTCCCTGTAGGCA
AATCTCAGAGCGCTGCCCCTGCCGTTATGCGGATTTTTCATCTCTTCGGAGTCGATATCC
TGTACCCTTTTTATCATTTTTGCCTCCTTATTTTATTTCACCTGCTTTTTGCAATGAAAA
CCTGAAAAGAACAGGCCCCATTATCTGATTTATTCCCACTACTGCTAAAATCAGGGTCTG
AAAGATATCCCCAAAAGGAAATATTGAAGCAATGATTTTGGCAAAACCTATACTTACTCC
AGCCTGACCGAGAAATCCCATAAAGGACAGTTGTTTTATTTTAAAGTCTTCCTTTATAAA
GCTCCCGCTTATATAACACGATACATACAATATGACAATTCTCAAAATAACTATGAAAAC
GGCCAGCCCGAACATGCTCATCAGTGCTCTTAAGTCAATTACCATACCGGCTGAAAAGAA
AAATATAAGCAGTATAATATTGAAATTTTTATCGATGGATTCAGTCACAATGGAACCGAA
GCGTGTAAAATTGTTGAGGAAAATACCTGCAGTAATAAAAACCATGAGGTTGCTGAGGTG
CATTTCCCGGCATATCCATGTGATAATTATTATTGTAAGGAAAAGAAATACACCGAGGTT
TATTTTGACAAATCTCATATACACAAAGACCGCAAAGCCTGCAGCAATACCTGAGGCTGC
CGAAATAAATTCTTCGGTTAATACCTTTGTTATGGAGGCCTCTTCCCCCTGACTGCCCAG
CAAAGAGAGGAGTATGGAAAAGCATACGATAATGGTGAAATCCTTTAGGATTGCTGTTGA
AAGAACATAGTCTGTCAGCTTCCCTTTGGAGCCGGTTTCCTTAATCACAGCAACAGTGGT
TGCAGGGGAAACGGCATTTAATATCAGTGCCAGAAACAGGATAAAGGAAATGTTGGTGAA
CAGGCTGAAATGAAAGAATTTACCCATAATATAAAAAATTAACAAAGCTGCTAAAAATCC
TATAACGAACTGCATCAGGGAAAAAGAGAGTATTTTGGAAAATTTGATGCCCCCCTTTCT
AAAGTCGATATCGCTTCCTGCCACAAAGGCTATTGTACTCAGTGCAATCGAGTCGATAAT
ACGCAAATCCGCCACCTCTTTGAGACTGAAAAAGCTGACTGCGTATGGTCCGGTAATTAT
ACCGATAATGAGATAGGTGGAAATCCTGGGAAGCCCGGCTTTTGAAAGGATCTCTCCGGC
TATAAATGACACAAGAAGAGCTATGCCCAATCTGAGAGGGAAGGCCTGAAGTGAGTTTTC
AAGCAAATAAAGGGCAAGAAAGCATACAACTATAAAAGTAACGTTATAAATGTTTTGTTT
CATAGACCAATATCCGGTAGTTAGTTATTTCGGTTAAAAGATATAAAACAAGGTATACAG
TGACAATTTCCAGCGGAATCAGAGAAAGTCCGCTAAAGAAGGTGTCGAAAAGTAGGAAAC
CGGGAAGCACCCCTATTGACATTATAGATTGTATTTCCCTGTTTCTGCCGTGAAGCCGGG
TGAATAAGTTTGAAAAGGCAAAATGTCTGATAACCAAAAGTGAAAAAAAGATTAAGACAG
CTGTTATAAAGTGTTTTATTCCGGGATAAGGCTGGCTCATAAAAAAAAATCCCAGAATCA
TATAAATGAAAAGATAGAAAAACCTTTCAAATGACTGGTATATGTTTGAAAAAATATCTC
CAAAAGGTGAATTTGCAGCTATAATTCCGCTGATGAATCCCATTGATATCGGGGACACAT
CAAAATATACACTTAAGCCTGCAAGGATGAATAGAAATATCATACTGATTGTATTGATAA
TTTTTCGCGTTTGCTGGGATTCATAGCTGATAATTCCCACAGTAAAAATGACCAGCCAGA
AAAGAGAGAGAAACTGTTGCGGGGAGTCTGAGCCCTGAATGAAAAAATAAAGAGAGTAAT
GGATAAGGGCAATGGCAGGGTATATTGAAAGTACAAGCATTGAGTTAAACAGCTTGGACG
GCCCTACCCGGAATAATCTGCCAAAAAGGGTAAGTGAATAAGGCATACCTGTATTTAAGA
TTATTGCATATAGATACGGAGTATTATAGTCTAAAAAATAAAAAATTATAAAAATTGACA
GAAAAGAAAAGGTGTAGGTTGCCATAATATATCGCCAGAAGGCGCCGGGCACTTTCAGCA
GCACCTTGTATTTAAACTGAGTCCCTATAAGCATACCCATAAAGCATAAAGCTATCGAAA
TGAATGTCATTGTGGTATTCTGAACGGAGGTTTTAAAATAATGCGTATTAATAAGATAGA
TGAGCATACCGATAATAATATACTCAATTTCAAGGTTGAGTACGAAGCTTAAAAAACTGG
GTTTTTTTGTTTTTGCCGAAAAAACAGCAGCTCCTATAAACACTATCAGCAAAAAAATTA
TTGATATAACAAACTCGTTCATGTAAGAACTTGTATTATATTTTTATGTTTTAAACAAAC
ATTTTTAGACTTTACAGTCTCGGACGGTGACATATGACGCAGAAAAAGAAGGTGACTTGT
GCTGTGTGTGCCTGGAGAGCCACCTGTAACAAGAAGTACAGCATTACAGATCCTTCAAGA
TGTTTAGATTTCTCCTTGGATGTGACGCTTGATATTCCAAACGAAGATGAGCCGGAGGAA
AAGGAAAAAGGTGACAAACAGGATAAAGATTAAAACCGGAATTGGTTTCGATGCCCACCG
TTTTTCAAATGACAGACCGCTTGTTTTGGGCGGGATTGAAATCCCTTATTCAAAAGGTCT
GGCAGGCCACAGCGATGCTGATGTCTTGATACATGCTATAATCGATTCTCTTGCCGGTGC
TGCACTGGGAGTTGATATCGGTACACTTTTCCCTGATACTGATGAATCATATAAAGGGAT
TAATTCAGGAGTCCTTTTAAAAAAAGTCGTTTCTTTAATAAAAAAAGAAGGTTTTGAAAT
ATGCAACGTTGATGCCGAAATTATTCTTGAAGAACCCCGTCTTAGAAATTATATCAACGA
AATGAGAAGAAAGTTGGCTGGGATTTTGGGTATCGATTTAGAGGACGTTACCATAAAAGC
TACAACAACTGAAAAAATGGGCTTCTGTGGAAGAAAAGAGGGTATAGCGGCACTTGTTGT
ATGTTTACTGACAAGAAATTAGAATATAATACACATTTCAGGCGGCATCAGACCGGGAAA
TTTATCTTGAAAATGACAATAGCAAAATATATAAAAGTTCAAATGTTTAACTGGGGGTAA
CATGTCTTATTATCTTTTGGAAATTGGGACGGAGGAGCTTCCGGCCTCTTTTATCAATCC
TGCAGCTGAATCTCTTAAGGAAAGTTTCTCCAACCTCTTGACAAATAAAGGAATTGGTTT
CGGCGGCATTCAGACTGGAGGGACACCGAGAAGGCTGTACCTTTATATAGACAATCTGAA
TGAAAAACAGGATGATAAAGAGGAAGAAATTATGGGACCTCCGGCAAATATTGCTTTTGA
TGAAAATGGCGGACTCACCAAAGCCGGCAAAGGCTTTGCCAAATCCAAATCTCTCGATGA
AAAATATTTAAAAAGGGTAAAAACCGATAAAGGAGAATATCTGGCAGGAAAAAGGTTTTT
TAAAGGTGTCAGAACGGATGAATTTTTACAGGACAATGTGGCTTCACTTATCAAGTCCAT
CCCTTTTCAAAAGTCTATGCGCTGGTCGGATAAAAATCTTAAATTCGCCCGTCCCGTGCA
CTGGGTTATTTCTGTTTATAACGGAAATATTCTTGACATTGAGCTGGACGGAATAAAATG
CTCGGATATCACATATGGGCACAGGTTTATGAGTGAAGGGGGAGTCAGGGTAAAGGACTT
TGACTCTTACTGTAAAAAACTGCTTGAAAACAACGTGGTTTATGATTTTAACAGCCGAAA
GAAACTTATTGAAGACCAATTAAAGAGGATTCAGGAAGAAAATAACGACTTAATCGTTCA
GATTGATGAGGAGCTTCTGGATTCAGTGGCTAACCTGGTTGAAAAACCCTTTGCAGTACT
GGGAAGTTTCTCGGAAGATTTCCTAAAGCTTCCGGATGAGGTTTTAATTACATCAATGAA
GAATCACCAGAAATATTTTTATGCGACAGATAAGAACGGTAAAATGAGTAATTATTTTAT
AGGTGTTTCCAATACAAAGCCCAAAGATGATACGATACGTTACGGCTATGAAAAAGTTTT
AAAGGCCAGATTGTCTGATGCAGTATTCTTTTTCGAAAATGATAAGAAAGTATTGCTGGA
AACCAGGGTGGAACAGCTGAGAGATGTTGTATATCAGGAAAAGCTGGGGACTTCTTATGA
AAAAATGGAGCGTTTCTATAAAATTGCCTCTTACCTCAGCGGACAGCTGGCTTCTGACAG
AATTGAGAATACTCAGAGGGTTGCCTATTTGTGTAAAGGTGATCTGATGACGGAGATGAT
TTACGAATTTCCTGAGCTGCAGGGGATAATGGGCAGAGAGTATGCCAGAGTTCAGGGGGA
AAGCGATGTAATATGCAAAGGGATTTACGAGCATTACCTCCCTCGTTTTGCAGGGGATGA
TTTGCCTGAAACCAAAGAAGGCTGTTTTGTTTCCATTGCTGATAAAATTGATACTATATG
CGGCTGTTTTGCGATAGGTCTGATACCAACGGGCAACAACGACCCCTATGCTCTGAGAAG
AAATGCAATAGGTATTCTTAACATAATCAGAAACAAAAATTTTCGACTCAGCCTTAAACG
TCTTATCGATTATTCTCTGGAGGTTTTATCGGAAAAAATCTCTTTTGACTCTAAAGAAGT
ATCTGAACAAATATATGATTTTATTTTATTAAGATTAAAAAATATTCTGCATGAGGAAGG
AATCCCGGGAGATGTTTTTGATGCAGTGAAAGGGTATGATGATGTAGTATGTCTGCAGAG
TGCCGCTGAGGCAATTGCCAGAGTAAAAGACGGAGAAGACTTTGAAGTGATAGCAACCAG
TTATAAGCGCATTAGCAATATACTGAAAAAAGCCGGCTGGCAAAGAAAGGATTATGATAT
ATCCCTTTTTCAATCAGATTTTGAATCAAAACTGGATGCGGCTATAAAAGAGAAAGAAGG
CAGAATAAATGTATTGATAAATAATGAGGAATATAAATCTGCTATGGACGAGCTTCTGGG
CTTGCGCCTGGTTGTGGATAATTTCTTTGACAATGTGATGGTTATGGACAAAGATGAGAA
GATAAAGAATAACAGACTTTCTTTACTCAACAGTTTAAAATCTGTTTTTGATATTGCTGC
AGATTTGTCCAAGGTTAAAAACGCTTAAATTAATATAAGGGGGCATTATATGGCTGAAAA
ATACGTTTATTTTTTCGGTGACGGAAAGGCCGAGGGAAGCGGAGATATGAAGGATCTCCT
GGGCGGAAAAGGAGCCGGTCTGGCCGAAATGACAAATCTCGGCGTACCTGTACCGCCGGG
ATTTACCATAACAACCGAGGCCTGTGTTGAATACCAGAAGCTGGGTGATTATCCGGAAGG
AATGTGGGAAGAATCACTTAAGGCTTTGGAAAAGCTTGAAAAGAGTATTAATAAGAAATT
CGGAGGCAAGGAAAATCCTCTTTTGGTTTCAGTACGTTCCGGTGCCAGGGTTTCTATGCC
GGGGATGATGGATACGGTTTTGAACCTCGGCCTGAACGATGAGACTGTGGAAGGTCTTGC
TTCTGTTTCGGGCAGTAAGCGCTTTGCCTACGATTCTTACAGACGCTTTATACAGATGTT
TTCTGATGTGGTGCTGGGGATAGAGCATAACCGGTTTGAGGAAGTTATCAAACAGGTAAA
AAAAGCCAGGAATGTGGAAATCGATACTCAGCTGGATGAAAATGATATGTTCGAACTTGT
GGAAAAGTTCAAGAAGCTTGTATCAGAAGAGCTTGGAAGATCATTTCCACAGGATGTATT
TGAACAGCTTAAGCTGTCTGTAAACGCTGTCTTCGATTCATGGAATAATCAGAGGGCAAA
AACTTACCGCCGTTTAAACAAAATACCGGATGAATGGGGAACAGCTGTTAACGTTGTGGC
TATGGTGTTCGGTAATATGGGAAATGACTGCGGAACCGGTGTGGCTTTTACAAGAAATCC
CTCCACAGGGGAGAAAGAGTTTTTCGGTGAGTTTCTTATCAATGCCCAGGGGGAAGATGT
TGTGGCTGGTATAAGAACGCCGGAGCCTATTTCTCAGCTTAAGGATGAGATGCCGGAAGT
ATTTGCTCAGCTTGAAGAGGTTTACAGAAAGCTGGAGAACCATTACAAGGATATGCAGGA
TATTGAATTTACCGTTGAAAAAAATCAGCTGTACATGCTCCAGACGAGAAACGGCAAAAG
AACGGCTAAAGCTGCAGTGAAGATTGCTTATGATATGTACGAAGAGGGATTGATAGATAA
AAAGACTGCGGTGATGAGGGTTGCCCCTGCGCAGGTGGATCAGCTTTTGCACCCCATGAT
AGATCCGGAGGAGAAGTATAAGGCTGTTGCAAAAGGACTGCCGGCTTCACCAGGTGCCGC
TGTAGGCAAAGTTGTTTTTACTGCGGATGATGCAGAAAAGATGGCTTCAAAGGGTGAAAA
AGTTATCCTTGTCAGGAATGAGACATCGCCGGAAGATATAGGGGGAATGGATGCTGCTGA
AGGCATTCTCACAGCTACCGGAGGTATGACAAGCCATGCTGCGGTGGTTGCCAGAGGAAT
GGGCAAGTGTTGCGTTGCCGGATGCGGAGCCTTGAAAATAGACGAAAAATCCAAAAAAAT
GGTTGTGGATAACGAAACAGTCCGTGAAAATGATATAATAACAATCAATGGCACAACGGG
TGAAGTGATACTGGAAAAGGTTAAGCTGATTGAACCCGAATTATCCGGAGAGTTTGCAAA
GATACTCGAGTGGGCCGATGAATTCAGAGAATTGGGTGTCAGAACTAACGCTGATACACC
CAAAGATTCAGCAACTGCCAGGAAATTCGGCGCCGAAGGTATCGGCCTTTGCAGAACTGA
ACACATGTTTTTTGAAGGAAACCGGATTGATGCAGTAAGAGAGATGATTCTGGCAGATGA
CGAAGAAGGAAGGAAAAAAGCCCTTTATAAGATAAAACCTTATCAAAAGGAAGATTTCAT
AGGCATTTTCAAAGCTATGGAAGGTCTTCCCGTGACAATAAGGCTGCTGGATCCCCCGCT
CCATGAGTTTATCCCGCATACCGATGAGGATATGGAGAAAGTTGCAAAATCTGCAGGGGT
TCCTGCGGATAAACTTAAAGCCAAAGCCGAAGAGCTTAAAGAGTTTAACCCCATGCTTGG
TCACCGTGGATGCAGGCTGGGAATAACATATCCGGAAATTTATGAAATGCAGGTATATGC
TATTATTGAGGCGGCCTGTGAAGTGAAAAAGGAAGGCGTGGATGTTTTGCCTGAGATTAT
GATTCCGTTGGTGGGGCATAGTAAAGAGCTTGAAATTTTAAGAAATATCACCGAGAAAGT
GGCTGATGAGGTTATAAACAGCTATAATGTGGACCTTAAATATCTTGTGGGCACCATGAT
TGAGCTGCCGAGAGCTGCACTTACAGCTGAAGAGATTGCCGAGTATGCAGATTTCTTTTC
TTTCGGTACCAATGATCTTACTCAAACGACTTTCGGTCTTAGCAGGGATGATTCCGGCAG
GTTTTTGCCGGAATATATCGATAAAAAGATTTACAGGGAGGACCCTTTTATCTCTATCGA
CCAGTCCGGTGTGGGGGAACTTGTTAAGATAGGTGTTGAGAAGGGCAGATCCGGAAAGAA
AGACCTGAAAACGGGAATATGCGGAGAACACGGCGGTGATCCTGATTCAATATATTTCTG
CCAGAAAGTGGGGCTGAATTATGTGAGCTGTTCCCCTTTCAGGGTGCCTGTTGCACGGCT
TGCGGCTGCTCATGCTGTTCTTTCGGAATAAATGATATGAATGCCCGGAGACTTAACTGT
TTCCGGGCTTCTTAACAGGGGTATACATGGGACTTGTTAACGGGTCACTGACGTTTTTTC
GGTTATTTTACAATGAAAAGGTTGAATATTCCCTTACCGATGCAACAGAGTTGCTTAAAG
AATATTCTTTTGACAGGTTTTACGACAGCAGTAAACCATTAAATTACGGTTTTGTTCCTC
TGGGATACCCGGAGGTTTCAGATTTTGAGAGTGCGGAACTGCTTTTTGATAATACGTTTA
TTTTTACCGTGAGAATCGATGAGAAAAAAATCAGCAAAAAATTCTTTGATATAAAATTTG
AAGAGATGAAGAATGATTTTTTGAAACAGAACAATAAAGAATATCTGTCGAAATCTGACA
AAGACTTTATTAAAAACGCTCTGACTAACAAAATGCATTCTCAGGCCTATCCCGCCACAA
CATTGGTGGAGGTAATCTGGGAAATGGATAATAAAGAAATTTTTATATCAAGTCTTACAA
ATAAGACGTTTGAGTCGGTTGTTCATCTGTTCCGAGCAGCGTTTGAAGTAAACTTATTCA
GGGACTCACTGATGGAAACGGTTAAGAGAAAAATTAGTGAGCCGTATAAAATTGATGATT
TAAAAAATGTAGCACCAACGGGCTTTTAATTTTACTATTTTCAAAGGGGGGACTTTTGCC
GCTTTTTGCAGATGCGTCTAAAAGAGACATTTCTTTTCTGGAATCTGAATTTCTCACTTA
TCTGCTGGCAAGGTTTTTTATAAGTGATAACAGTGTGGATATCGGAGAGAGAAGTTACTA
TTTTGTACCTGTTAAAAATATTGTTTTAAGCAGTGCTTCATCAGGTGAGAAAATATCGAT
AGAGACGGATAAGTTTGATGCCTGTAAGGAGCTTTATATCGCTCTTAAGTCGTCCAAATC
CGTTACACTTCTTCAAATGGAGCTTAAAAATGAAAATATCAATCTGGAAATTTGTCTGAA
AACCGACCCTGTAAGAATTACAAAGGTAAAAGCACCCAAGAGTCTGGCTGAAGAGCAGAT
GGACAAAATTGTTGAAAGAAAACTGTATGTAAGCACGGTGTTTGCTTTTTTTGACCAGAT
GGTGTGTGATTTTGTCAATCTGCGGATTGAGCGTGAATGGTATGACTTTGTGGAAAAATT
CAGAAATTTTTTGAAATCTGTGTAATTATCTTTTTCCCTTTTAATAAGCCGTGGTATAAT
AAAATATGGAATTACCCAGATTGATTGAAAATATTTTTGAGTTGCGTCTAAGCTATCTGT
CAGTAACATATGATCAATTTAAAGTGTTTGAATATTCCGGCAAAACTTCTCCCAACCAGT
CTGTGATTTTGGAGGATGATAACTTTCATTCCAGAATGGACTTTTATAAAGACCAGGATA
TTTCTCATAATGATAAGGAAAACATAAAAGATCTTATTTTGGCCTTTCAGCGGGGCTCCT
CCCTTGACTGTCTGTCTGAGATGTTTAACTGTACCGAACTGCTTTATTCTGTTCTGAAGC
ATGACCCGATAGATAAAATAATTTATAATATGATCGAAGGGCTACTTAAACCCGGTAATT
TTCAAAAGGCGGGTGTTTTTTTCCTCAATGAGTCTTTAATGAAGCTTAAAGGGGCTATGT
ACGGCAGTAAAAGTGGTGAAATCAGTGTTGATAATTTTAATTTCAGAAGAATTTCCATTC
CGCTTTACAAAAGGGACCATTTTACCGATGTGATATTTTTTGAAAAAATAGACACTGTAA
ATGTTGATATTTTTGAATCCAGGAGGCTACTGGAGTATTTTGACGGAGATGTCGCCTGCT
GCGGTATTTATTCATCAAGAGGCCCTGTGGGGGCCATACTGGCTCAGTCGGACAATTATA
ATTCCCACAGAATGAACCATCTGACTCTTTACGGCAAAATATGCTCTGTTGCACTTGAGT
TATCCAAGACATTGAAACGGCTTGAATTTGCAGTGCAGGATATCGACTATTTTAAAAACA
ATTTATACGCATCGGATAATTTTGCCCAGATTGGAAGGCTTGCGGCAACGGTCGCCCATG
AACTGAAAAATCCGCTTGTCGCCATAGGAGGTTTCAGTAAACGTCTTGAGAGAATAGTTG
AGGAACCTAAAGCCCAAACCTACCTGGGAATCATATATTCCGAAGTTGAAAGGTTGGAGA
AGATTGTCTCTGATATTTTAAGCTATTCCCGTGAAATGGACCTTAATAAAGAAAGACACT
CACTGCCGGACATCATTTTTGAGTTGACTCAGCTGCTTGATCATCAGTTACGTCTTAACG
GGGTGGAAGTAAAAGTGGAAATTCCCGATGATATGAAAATATATGTGGATGCAAAAAGGA
TGAAGCAGGTACTGTTAAATTTATTCAATAATTCGCTTGATGCCATGCAGGAGGGTGGTA
TACTTAAAATAAAAGCATATGAAGACGGCTCTGCCGGCATTGTGGAAATAAGTGATACCG
GCGGTGGAATTCCCGATGAAATTATGAAAAGAGTCTATGAGCCTTTTTATACGACCAAAG
ATAAGGGAACCGGTCTTGGTTTACCTTTGTGCAAAAGGATTATATTTTCACACGGGGGGG
ATCTAAAGCTGCTGAACCGGGACGGCGGAGTACATGTAACCATAAAATTACCGAATTAGG
GGGGAAACTTGAAAAACAGAGTTCTTGTTGTGGATGATGAACAGGGAGTCAGAGAATTTT
ATAAGGATTTTTTGCTGGATCATGGTTTCGAGGTTTTAACCGCAGCTAATGCAAGGGAGG
GGTTGAGGATCGCAGATGAAAATGAGCTTGATATCGTTATTATGGATATCGACATGCCAG
GTTTAAGCGGGCTTGATGCCCTTAAAGAGCTCAGAGAGATTGACGATAAGATTCCTGTGT
TACTGCTTACCGCTTATGAAAGGTATAAAAGGAATTTTGCATCCCTATATGCGGATGAAT
ACATTGTAAAGGATAAAAAACCTGATTTTGTGTTGAGAAAAATCAACGAGAGGCTGAAAT
TCAGCGCTTAACCTGATTTAGTCAGAGGATATATTCTACAAAACTGCATTCCTTGTTTTC
CTCTTTCTCTATCCCCTCAGGGGTCTTTTTAAACAGTGTGATTTTATCTTTTATAGGTGC
CACGATTCTGCCGCCAACTTTTAACTGTCTGAAGTAATCCTCACCAATATTTTGGGCACC
GCAGGTAAAAATAATTTTGTCAAAAGGAGCCTCATCAGGCCATCCGGCTGAATTAGATGT
TAATTTAAAAAATACATTTTTAATGAAAAGACGTCGTATCCTTTCGGAAGCTTTTGCATA
AAGACGGGGGATTCGCTCAACTGTGTAAACAGCTGATACAAGGCGTGACAGTACAGCCGC
CTGAAAGCCGGAGCCTGTTCCAATCTCGAGTATTTTATCAGATGGTTCAGGAGCAAGCAG
ATATGTCATTAGTGCCACGGTTGACGGTTTTGAAATGGTCTGTCCAAAACCTATTGGCTG
TGCATTGTCATCATAAGCAAACCTTGCAAGAGCATCGTCCATAAACCGGCTTCTCGGTAT
TATTCTGAATGCATTTATAATATGGGGGTCATTGTTACAGTGCGGAGCGATAGTGTTTTT
TATAAAACTTTCAGGTACCTTGCATCTCATAAAGTTATCTGTGTCCCTATTCCAGAGTCT
GTGAAAATCTCCAGCAGCACCGAGTGCAGTATCCTGCCGTCAACGATGTGAGCTTTGTTT
ACACCTGCCTCCAATGCCGTCACTGCAGCATCCGTTTTGGGTATCATTCCTCCCTTGATG
ATCTTATCATTTTTCAATCCGGGAACGTCATTCGCTTTAATCGAGGAGATAAGGTTCCCG
TCATTATCCAGAACGCCACGCACATCAGTAAGCATAATGAGTTTCTCAGCTTTTACTGCA
GCCGCCACAGACCCTGCGACAAGATCTGCGTTTATATTGTATGCTTCATAATCATCGCCT
ATCCCAACGGGGGCAATTATTGGGATAAAATCTTTCGAAACAGCCTGTATAACATCAGCG
TCCACACCTTTTACCCTTCCGACGTGCCCTATATCCATTATTTCCGGTGCCTGCAGAATA
GTTGAATCATTCTCCACCATCAACTTTTCTGCTGTAAGGAGGTGACCGTCTTTACCTGAA
AGACCTATTGCACTTCCACCGTTTTTGTTTATGAGGTTTACAATATCTTTGTTTACCTTT
CCGGCCAGCACCATTTCAACAACACTCATTGTTTCTTTATCCGTTACACGCATTCCCGAA
ACAAATTTAGTCTTTATACCCATCTTCCCCAGCATTTCAGCAATTTGGGGGCCTCCACCA
TGGACGATAATAGGATTTATCCCAACATATTTAAGCAGTACAATATCCTTTGCAAAATTA
TTTTTCAGTTCCGTTTCCACCATTGCACTGCCGCCGTATTTTACAACTATAGTTTTGCCG
TAAAATTTTCGTATGTAGGGTAAAGATTCAACCAGTGTTGAAGCTTTTTCAATAAGTTCC
TGCATTTAGTTCCCCCGGAAAGAGATAGATTCCGGATATTAACCGGATATTTTATAATAT
ATTGTGCAACAGTCAAAGTCAATTCAGGATTGAATTGGTGAGATTGGGAGGTAGAGGCAA
AGGTAGAGGTAGAGGCAAAGGAAAAGGTTGAGGTTAAAAAGATTGGACAGGTTAAGTGCT
TAAGTGGTCATTCAACATTGAGCATTGAACCCATTACGGATCACAGTTTTTAAAATTTAT
AAATTTTCATGTGATGCCAACTGATGCCTGTTTGCCAAGCCGAAAGACATGTGTTATAAG
TTTCAATATGGATGATAAAATAAGCAGCGAGATTTATGAAAAACTGGAACCGTTGGGGAT
TAAGTTTGGTGAACCGGATGAAAATGACCGGGAATTTTCTGCCAGATTTCATTTTGACGG
AAATTGCGGCTTTTACCATATATCGGATGAGAAATGTGAGTTTTTAATCCTTAAAGGTAT
TTTTAAAGATAATGTCAGGCTGTTAAAGGGTAAAATCGGGATTCAGCCAAAAAAAATGTC
TAAAATTGCAGACAGGTTGTCAAATATTGAAAAAAATCTGGATTTCGCACCGCTTGTTAA
TTTTTTTATAGATGATGATATTTATATAAGTCATATCAGCAGGGATTTGCATTCAGAGAG
CGGGGATAAACAGAAATTTGACCCCCGAAAAATTCCGGCCGGCCTGTCGGAAGTGGAGTT
TTCACTTCAACACAGCGATTTTGCAAGAGAAAAAAATCTTTATTTCAAAGGAATGCTTTC
GGAACTTTTTCCCGAAACACTTTCTCCACTGAGCAGATCCATCCTGAACGAACTACCGGA
TATACTGAACCCTATTTTTGTTCATGCCGGCTTTAAAACATATTCTCCTTCAGTGAAACT
TATCGCAGGTAAGCTATATACCAACCTGTCCAACTTACAGCTTGCTTTTAATACTATGGA
AACAGGTGATGATTTTCTGAAAATGAACTTTGCTCCATCTCTTTATATGAAAAACCCCAA
AAATAAATTCAAGAATCTCAATCTGGATTTGCTGGATATAAAAATAGACGAGATAGAGAC
TTACAGCCGGGAGCTTAGGGACAGTATCCAGTCAGTGAGTTTTGAAAACCTGTATAACGG
CACTCTCTGTGAGCACTTGGCTCTTTTTGCCATGCTCGGTCAGATGATATTTTTCAGGTT
GAGCAGCATTTTTATCAAGATTCTGAAACGGGTGAAAAATATACAGCGGGCTGCGGAATT
AATTTATAAAACCAGAAATTCGAACCTGTTTGAAAAATTAAGCGGCAGAAGTATTCCGAA
ATATCTTGATGCTTTTGCTCCATATGCAGAATTTCCTCAAGGAATTGCTTATGGAAAGAA
GTCAATAGAGGAATTGACTGCTGGGATGGGTTTCTTAAAAAAGGCTTTTCATGGTGAAAA
TCTAAGTCAAAGTATTAAAGCTGCTCATAGGTTTCTTGATAAACGGGACGAACTTATAAT
GACAGCTATAGATTATTTCAAAGCTGTTGATAATGTTCTTCGTGTAGCCGGTAACGAGCT
TGTGGACAAAAGGCAGATAGCAAAACCGGATCAGCTGTATTGGCTGGAGTTAAATGAAAT
AAAAAATATAAAGAAAGGCGACTACTACGGCAACATACCTTTTTCCCTGTACTTCAAACG
TGTACAGCATGAGCGTTACAAAGCTCAGTTCTGCCCTAATCTTATCTATGAAAAAGATAT
CAACAGAATTCCCGATATTTTTAACGGTTTAATTTCCAAATATAATAATAATATTGAAGT
TTCCTGCCGTACACTTAATCCGGTTAAGGAAAAAACTTTTGTTTATAATGGAGAGGATAT
TTCTGATAGCGGAGGACTTGCAGTGTTTAGCAGAATTTCAATTGCAGACATTCCGAAGTT
AAAAGATACAGACTGGATAATTTGCGACTATGCCCCGTTGTTTTCTCTGCTTTTTGAATA
TGCCTGTATCACTGATAAAAGTCTTTACACAGGATTAAACGGAAGTGAAGTATTCCTGAG
GGGAAAAAAGGCCACTTTAAGTGGGGACCGGCTGATTATTGAAAAATCGGATTGATTTTT
TCCATTTGATAAAAATACGGAGTATCATTTAAGCTGTAAATTTTCAGATATTTATTCGGC
TCTACGGGAGATCTTTTCAAACAAATAAATTTACGGCATAATAAACTTTTTATCCTCAAG
CCTTACGGTGAAAACGGGGCACGGAGCTTTACGGACAACGTTTTCTGCTGTTGATCCAAA
CAATACATGTTCTATGCCTGTTCTGCCGTGGGTTCCGATAACAATCATATCAGCCTCAAA
GTTTCTGGCCTCATTTATGATTTCCAGAAAGGGAGCACCTTTTAGCAGCTTTGAAAAAAA
ATTTATTTCCGAAAGTTTGGGATACTTATCAAGAAAACTCTGAAGCTGTTCTTTCGCCCC
TTTTTCAAGGTCGGTGCTCAGATTTCTGAAAGCGCCGTGAAGCATATGGGAGGAGACAAG
TGCGGAATCATCGAAAAGAATATGCACTATTTCCAGTTCTGCATCAAATGCCTCTGCAAA
GTTGACAGCATAATTCATGGCATATTCAGAAGTCTCTGAAAAGTCTGTCGGGAAAAGAAT
TCTATTTATAAAATCCATAGTTTCTCCTCAAAGTTTTTGTCTCTCTCATAATATATCAAG
GCATCCTGAACTGCTGATCTTTATGTCTTACCGTAAATACCGGGCATGGAGCTTTACGGA
CAACTTTTTCTGCTGTTGAACCGAAAAGTACATGCTCAAGACCTGTTCTGCCGTGAGTCC
CGATAATGATAACATCGGCGTCTGTGTCTCTGGCTTCGTTAATGATCTCCAGAAAAGGAG
TTCCTTTTAAAATTTTTGTAGTATGCTTGGTTTCCGAAAGTTCAGGAAACTTGTTTATAA
ATTCGTCAAACTGCTTTCTGGCTGCTTCTTCCAACTCTTTATCGAGGTTCTGGAAGGTTA
CCTGCGGCAAATAGAAAGCTACAACCTGGGATTCATCAAAAAGCACATGCAGAATTTCCA
ATTCTGCATCAAAACGCTTTGCAAACTCCAGGGCGTACTTCATTGCACATTCTGATGTTG
ATGAAAAATCTGTTGGAAAAAGAATTTTTTTTATAAACCCCATACTGTCCTCCCTTCATT
CTGTTATGACTTATTTTGTTAATTCGTTAACTAAATGAATGAGCTCATCTATATCAAACG
GTTTTTCCATAATCTCAACAGCTCCCAGCTCAAAAGCTGCAAGCATATTTTCTATATTTC
CGTATGCAGTGACTACAATTACCGGTGTTTCATTATCAGTCATTCTTAATCTGTTTATAA
ACTGCATACCGTCCATTTCCGGCATCATCAAATCTGTTATAATAATATTATAACTCTTAT
TCTTTAGTCTATCAAATGCAATTTTGCCGTTTTGGGCAATATCCACCTCATGACCCTCGT
TACCGAGGATAGAGCTTATACCTTCAGCGGTTATTTTGTCGTCTTCAATAATCAATATGT
AGGGCATGGGCTATAATGTATAAAGTTTTTTTATATTATTTTCCAAAGTGAGCAGCAGGT
TTCTGTAGTCGATATCTTTTACTTTACACACTGTGTATGCTGTAAAGATAACATTTGCCG
GAACATTCTGCTTCCCCCTGAAAGGCATTGGAGAAAGATATGGGCAGTCAGTTTCCACGA
GAAGTCTGTCCAGGGGTATATATTTTAGAGCCTCTCTCAATTCATCGGCTTTTTTATAAG
TTAAATTGCCTGCAAAAGATATAAAAAGACCGGCATCCAGAGCCCATTTCATAAGGTCTT
TATCTCCGTTGAAGCAGTGAACAATCCCGCCGTGGTTTTTCCTGCCGACTATCGGATTTG
CAACATCAATCAAATCCTTTGTGGCTTCTCTGTTGTGTATTATAAACGGCAGTTTTTCTG
AAACGGATATGTCCAGAAAAATTGCAAAAACGTCCTTTTGGATATCTTTCGGAGAATGAT
TTCTGAAATAGTCCAGCCCAATCTCCCCAACAGCCACCACCTTTTCTTGTTTGAATGTGT
TTATAAAGAAATCGATGTCTGAGTGATTGAATTCGGATGCATCGTGGGGGTGTATACCCG
CAGAAGCAAAAATATTTTCATATTTATCAGCTAATTTTACAGCTTTTGATGAATCCTTTT
TATTGATTCCTATGGTTATAAAACGTTCTACACCTACGTTTGCAGCCTCAGTAAGGTGAT
GTTCTATGTCTGTGACCAGCTCAGGGAAATGCAGGTGTGCATGTGTATCTGTTAAAAATA
CACCTTCTTCTGCACATTTTTTTACAATGCTCAGAAAAGAACTTAGCTCATCGCCGCTTC
TTTTTTTAATAAACATTGTGCCCTTTATTTAACAGGACTGCCGGCTTTTACATTTTCATC
AATCTCAATCAGAAAATGCCTGTCATCACCCGAAGCAGCCAGAACCATGCCCTCTGAATC
GACTCCCATTAATTTGGCAGGCTTCAGATTTGCCACAACAGCAACTTTTTTGCCGATCAG
ATTTTCAGGTGCGTATGTTTTGGCAATACCTGCAACGATCTGCCTGTTTTCACTGCCAAG
ATCCACCTGAAGTTTTAAAAGTTTGTCTGATTTTTTGATTTTTTCAGCGGCGTATATCTG
ACCGACTTTGATTTTCATTTTGGAAAACGTTTCAAAGTCAATCAGCTCTTCAGTTTTCTG
CTCCTCTTTCTCCTTATCCTGAAGGTTTTTCACATCTGCCAGTATTTCTTTCTCATCCAG
TCTCGGGTACAACTGTTTTATTTCTCCTAATTTTATGCCCGATTCAAGAGTTCTTGCTTT
CTTAAGCTCTTCAAAGTCGGTTTTGTAGATGTCTTTCTCCGTATTAAGCTGCTTTCTCAT
GTTAACGGATGTTTCCGGTATAAACGGATACAGCATGAGAGAAAGAGCTCTGAGGCCGTC
CAGCACACAATAAAGGACTGAGCCTAAACGCCCCTTTTTGTCTTCATCTTTTGCCAGAAA
CCACGGAGTGGTTGTGTCCACATATCTGTTGAGAAATCCTACCAGCTCCCAGATACTTGA
AAGTGCCTTGTTGAAAGCCAGCTCCGAAATCTGTGCATCAATCTTTTCAAAAGTTTCTTT
TATTGTATCCGCCAGTTCTTCATCCAAGCTTTCGGGATCCGTATATTCCGGTATTATACC
GCCAAAATATCGGTTTACCATCCCCAGTGTTCTGTTCAACAGGTTGCCCAAATCATTTGC
CAAATCACTGTTTATCCTATGAATCAGGGCTTTAAATGAAAAGTCGCCGTCCAAACCGAA
CGGTACTTCTCTAAGGAGAAAATATCTGATTGGATCCACTCCGAATTTATCGGCCAGCCA
ATAAGGGTCTATTGCATTTCCAAGTGATTTGGACATCTTTTGACCCTCTACAGTCCACCA
CCCGTGGGCAAACACACTTTTCGGAAGATCAACCCCGATACTTAAGAGCATAGTCGGCCA
GTAAACTGTATGAAAACGGAGGATATCTTTGCCAACGATATGATAATCTCCGGGCCAGTA
TTTATCAAACATTTCACTTCTGTCAGGATATCCGAGAGCTGAAATATAGTTTGTCAGTGC
ATCTATCCATACGTAGATAACATGTTTTTCATCTCCGGGTACTGGGACACCCCATTTGAA
TGAAACCCGGCTGACGGATAAATCCTTCAGACCTTCTTTTATGAATGATATAATTTCATT
ACGCCTTGAGACCGGTTTAATGAAATCGGGATTTTTTTCTATATGCTCCAGCAATTTGTC
CTGATATTTCGACATTCTGAAGAAGTAGCTTGGCTCCTTTAGCTTTGTTGTTGGTCTGCG
GCAGGAGGGACAGCAGTTTCCGTCAAGCAGCTGTGTTTCTGTCCAGTAGGTTTCACAGGG
GGTACAGTACCATCCTTCATATTCACCAAGGTAAATATCGCCGTTTTCTTTCATTTTTGT
AAAAACGGCCTGTACCGTTTTCTGGTGATATTCTTCGGTGGTTCTGATAAAGTGATCGTT
GGATATATTCAGTTTTTCCCAGAGATTTTTAAACCGTGTTACCACATTATCTGCCAGTTC
CTTGGGTGAAAGATTTTTATCCGATGCGGCATGTTCAATCTTTTGACCGTGCTCATCCGT
TCCTGTCAGAAAAAATACATCATAACCGGCCAGACGTTTGTACCTGGCGATTGTATCTGC
AGCTACTGTTGTATAGGCGTGACCGATATGAGGAACATCATTTACATAATAGATGGGTGT
ACTGACGTAAAAAGTTTTTTGGTTCATATTTTCCCTCCGGTATCTTCATCTACAATATCT
GTTAATTCAACAAAATCTTCCGATTCGGCCTCAATCTCTTCATACAAGTCTTTTTCATAC
ATAAGGCAGCACATAAGCCTGCCGCATACTCCGGAAATTTTACCCGGATTGAGGATAAGA
TTCTGATCTTTTGCCATTTTTATAGAAATATTGTCAAATTTCCGAAGAAAAGTAGAGCAG
CAAAATTCTTTACCACAAATCCCGAAACCTCCAAGGATTTTTGTGGCATCCCTTACTCCC
ACCTGTCTGAGTTCAATACGGGTTTTAAATTCTCTGGCAAGATCTCTCACCAGCTGTCTG
AAGTCAATCCGCCCTTCAGCGGTAAAGTAAAAGGTGAGCCTCGTTCTATCCAGTGTATAT
TCAGATTTTAATAATTTCATCTGCAGTCCGTGTGAGTTTATCATCTCTTTGCAGATTTCA
AAGGTTTTCTGTTCTTCTTTCCGGTTCTCTTCCAGCCTGTTTAAATCTTCCTCAGCAGCT
TTTCTGAGTATTTTTTTCATCCCCTGCTCATCGGCCACGCTCATTTCACGAGGGGGTATG
ATAACCGATGCTATATCCTCACCTTTCTCTGTTTCAATTACAGCAAAATCGCCCCGTTTC
AGATCCACACTGTTACTGAGGAAATCATATATTTTTCCGGCTCTTTTAAAAGCCACTCCT
GTTGCCTTAACGTTTTTCACTTAAAACCTCTTCTGCCTTAGTTAATAGGTACATCTTTGC
CATTTCAGTGTTAATATTGTATTCCAGTCGTTTGATAACCAGTAAAAGCTCATTCATAAA
GTTGAGCAAAGTATCGTCATATGTTGTTTTATAGCTTTCCAGTATACTTATGTAAAGGTT
AAAAACATAGTTTTTGATTTCATCTCTGTTTTTAAGCTTCATCAGAGAAGTTAGTGTATT
TTCAAAGGTCATATCCCGAAAAGTCTCCATTGATTCTGCATTCTGTTCCATCAGATAAAC
AGCCGTTTCCACCGAACCTGACGCCACCTGCGATATACTGTTTGCTTTTGCGGCTTCATA
CCCCTTTTGGGTCAAAATATAAGCTAATTCTTCACTTTTAAGACGGCCGAATTTTACTTC
TATACACCTTGATTTTATTGTGGGCAGTAATGATGCCTCTTTATGAGTCACAAGGATGAA
TACAGTTGTAGGGGAAGGTTCTTCAAGTGTTTTGAGAAAACTGTTGGCTGCATCGCGTGT
CATAAGATGAGCATTGTTTATGATAAAGAACTTATATTTTCCGAAATACGGAGAAATATG
TGCATCGGCAGCAAAATCGCGCACCCGGTCAATCTTTATCGTATCATCGTCTACAACTCT
GATGTCCGGATTATTTCCCTGTCTGGCAAGTGTGCACGAGCTGCATTCACAGTCTTCAAA
TGCTTTTTCCTCTAAACATAGTGCTGAGCGGGCGAGTTCTTCAGCGAAAAGCTTCTTGCC
TATTCCGTTTTTACCGCTGAAAATGTAAGAGTTGAGCAGACTTTTGTTTTTGATAATATT
TGTAAATATATCCTTTTCTCTCGAATGTCCTGTAATCAAAACCGCACCTTTTGTTTAGTT
TTAAAGTATTTTATAGACCTGGCGCATAATATCTTTACTTACATCGTTAAATGATCTGTT
TCCGTCTATTGTTACTGTATTTTTGTGGTTGTCTGCATACCAAAGGAAACCTTCGCGCAC
ACGCTCAAAAAATTCCACGGGCATTTGCTCAAACTTGCCCTCCTGGTGCATACGAAAATC
CCTTTCCAGCCTTTTCCTGGCTCTTGCAACGGCTGTGTCAATATCAACATCAATTATAAT
ACTCAGATCAGGCATTCTGTTAATTGTACGGGCGGTTAAGTATTCCAGTATCCCGCCGTC
CAATCTTCTGCCGAAAATCTGGTAAGCGTATGTGGACATAAGAAACCTGTCACAAATTAC
AATATTTTCTCTCTCAGTTTCAGGTATTACAACTTTGTCCTGGTGTTCTCTTCGGTCTGC
ACAATATACCAAAAGCTCCGTTATCGGGTCCAGATCGTATTCACTCGATATAAGTAAATC
TCTGAATATTTTGCCGGCTTTTGTACCTCCGGGCTCTTTTGTGAGTATAATTTCTCTCTG
TTCATCACTATCCGGTTTTTTAAGAGCTTTTTCCTTCAAATCTGCAGCCAGTTTCCGGGC
TTGACTGGATTTGCCGCATCCGTCTATACCGTCAATTGTAATAAAAAGTCCTTTACGATT
CTGCACAGTCGGTTTTATCCCCCTGTAGTTTGGATATTGCGTGTTCTATCGTGCTGATTA
ATACATTAAAATTTTCAACAGCTCCTTTTGGGCTGCCGGGGAGATTAATTATAAGGGAAT
TTTTTCTGCATCCGCATACAGCTCTTGAAATCAAAGCATGCGGGGTTTTTTTAAAACTTT
CCATGCGCATGGCTTCTTCAAAGCCCGGCAGGCGTTTTTCTATAACTTCGAGAGTGGCTT
CCGGGGCTATGTCTCTTGGTGAAAGGCCGGTGGAGCCGTTTGTTAATATAAGGTCAAATT
CCTGTGTGTTGCAGAAGTCTTCCAGATGGCTTTTCAACTGACTTTCTTCATCGGCTATCA
GAGTTTTGCGAATAAAAGACGTTTCAAAATTCTGCCTCAATAAATGTTCAAGTGCCGGCG
CGGTTTCATCAATGCGTTCACCTTTGCTACCCTTGTCGCTTAATGTGATAATACCCACAG
ATAAGCCTTTTTTTGGCAAAACGGATATTTGATCATTTACCTGTAGAGTCCCTGAGGACA
AAACTTCCGCAAATATACCTTCTCTCGGCATAATGCAGTCTCCGGCCTGAAAGTAAATGG
CGCATCTGTTATGACAGATTTTTCCTTTTTGTGAGATGACGAATCTTACCTTTCCGGATT
CCAATATGCTTCCAACAGGCAGCTTGCATAAATCGATACCTTCCGTTGTTATATTTTCAG
CAAAATCGCCGCTTTTTACGTCAAGGCCGAGGTTTTTCATTTTTTCTATACTTTCAACCG
CCAGAAAACTGACCTGTCTGTGCCACCCTCCGGCATGTACATCACCCTGTATCCCATGAT
TTTTTAGTATTTCCACAGAATCAACATTTTCTTTTCTTACACCTTTTTCGCTGCTTACAG
ACAAACTGTATATTTTTCCCATTTTAAGCCTCATCATAATTTTATGGCATTCATTCTTTT
TTGTTTCGGGAGTATATTTAAGTTAGAAAATAATGGGCTGAATGTCAACTGTAGTCGATA
CTGACTTTTCTGTTATGTAAAGTCAGTCGGTTTTCAACAAAGAGCCGGACTGCTTCCGGA
TAAATTTTATGCTCTTCTTTCAAAATTCTTTCCGAGAGATCGTTTACGGTATCGTTTTTC
TTTATTTCAACAGCTTTTTGGAGAATTATGGGGCCGTGATCCAATTCTTTGTCCACAAAA
TGAACAGTGCAGCCGGAAATCTTAACCCCGTAGTCCAATGCCTGTTTTTGTGCGTTTAGT
CCGGGGAAAGAGGGCAAAAGGGAAGGGTGGATATTCATAATCCTGTTTTTAAATGTATCT
ACAAATTTTGCCGAAAGGAGCTTCATGTAACCGGCCAGGCATACCAGATCTGTTTTCCTG
GATTTCAGGATATCGATAATTTCTGTATCATAGGCCGTTCTACTGCCATATTCTGAAGGA
TTTACAAAATAAGAGTTTAAACCCCTGTCTTTGGCAAACTGCAAACCGGGGGCCTCAGCT
TTATTACTGACAACGGTCGTTATCCTTGCATCTGTTATATAACCGGCTTCAATTGAGCTG
TATATAGCCTTGAAATTGCTGCCCCGGCCGCTCAAAAGAACTGCAATATTTTTCAAAAGT
CCACTCCGCTGATCCGGACTTCTTTGTTAGCCGTGATTCTTCCTATTTCATATGCGCTTA
TTAGATTCTTTTTCAGAAATTGTTTGAAACTCTCATAATCAGCATAATCAACTACCATAA
CCATGCCTATACCCATATTAAAAACCCTGTACAGCTCTCTCTCTTCACCGCTGTATAGAT
TTTTGATAAATTCATAACACTGCATCTGAGGTATTTTATCTCTGTATATGTCGGCCCCTG
TTCCCGGTGGAAGAATTCTCGGGATGTTTTCGTAGAATCCGCCGCCGGTTATATGGGCCA
TTCCTTTGATATTTATTCCGGAATTTAACATTTCCATCACATCTTTTACATATATTTTAG
TGGGTTCAAGGAGCATTTCACCGACACTTGTTCCCTTTACAAATTCATCCTCAAATGTAT
ATCCTGACTCTTTTAGCAATTTTCTTAAAAGGGAAAAGCCGTTGCTGTGGAATCCGGTTG
AAGGCAGTCCGAAGACTATATCTGATTCTTTTATACCTGATCCGTCAATAATTTTTTCTT
TATCCACAATTCCCACAGCAAAGCCTGCAAGATCAAAATCTTTATCACTGTACATGCCGG
GCATTTCAGCCGTTTCTCCGCCGAGAAGAGCTACATCTGCCTCTCTGCAGCCTGCGGCGA
TACCTTTAACAACTTCAGACATATTTTCTATGTTCAGCTTTGAGGTGGCCAAATAGTCCA
AAAAAAACAGGGGCTTGGCCCCCGGTACTATCAAATCATTAACACACATCGCCACAAGGT
CTATACCGACAGTATCGAACTTCCCCGTTTCAATTGCAACTTTCAGCTTTGTTCCGACTC
CATCTGTGCTGGAACATAGCAAAGGATTTTTAATTTTACCAACTGTTTCGGCTATATCGT
AAAATCCAGCAAAGCCACCTATATTGCCGGGGACATTTGCATTTAAAGTGCTTTTTACGA
AAGGTTTTATTTTATTTACAAAATCGTTTCCGGCGTCAATATCCACTCCGGAAGATTTAT
AATCCATATTACTGATTTTCCTGCCCGCCTTTTTTCAACCGTTCAATCTCTTCCAGAATA
AGCTTTTCAGATAGATCGGGAACAACCTCCCATATTACCTTTTCAAGATTTTCCCTTAAC
GACTCTTTTATCACATCCTTTAGAAAATCTTCTCCAAGAGCCTCTTTTACTGCATCTTTT
ATCACTGCTTTATCCAAATCACCTTTGTAATCGTCCATGACACTCTTCAAAGCATCAATA
AATGCTTCTTTGTTAAAGTCAGCATACCTCTTTTCGGTTGATTCCGCCGTTTCTTTTATT
TGCTCTGGACTGCTTTCCGGTTCATAGGTTTCTTCCTCCGGTGATAACTCTTCAGGCTGT
AATAAAGGTTCCTCCTGAATCTCTTCCTCTTCGGTTTCCGAGGTTTCCTCAACAATATCA
TCCAGTGCTGAGCTTAATTCTTCTTCTTTTTCAATTTCTCCACTCATTTCTATTGAAGAT
GTCTCTTCTGTGGGCTCCTGATCTGCTTCCTCATTTTCCAGATCATCGAAAATATCCTCA
AAGGATTCCTCACCCAGCCCTTCACCGAACTCTTCCTTCTGTTCTTCATCCGGCTGTTCT
GCTTTGGCATCTTCATTTATTTCCATAGAAGATGTTTCTTCTTTGGATTCCTGCTCTTCT
TCTTTTTCCAGGTCATCGAAGATATCCTCAAAGGATTCATCTTTTACTTCTTTATCAAAC
TCTGGCTTAGGCTCTTCCGTTTGCTCTTCTGTTTGTATATCTTCGAAGATGTCCTTTTTT
TCATCTTCCGTTTCCAAAAAGGACTCTTCCTCCGGTTGGCCTGTCTCGAATTCTGTATCG
AAGGTTTCGGTTAAATCTTCCTCTTCTTTTTGTTCCTCTGTACTGGAATTTGCAAATGAT
TCCGCAGTAACGGAGAGTTCTTCTTTCTGTTCCTCTGTTTCAGTATCAGAGTATTCTTTT
TTATCTTCGGTTTCAGGCTTTTCTTCCTGCTCTTCTGGCTGGGAAGGCTCTTGGGCGTAT
TCGTTGAGTTTTTCCTCAAGAGAGCTTGAGTTAAAAGGCTTTACAAGAAATCCGTCAGCA
CCTAAACGCTCGACTTCGGCTTCCCCAATCTTGTCGAAAGCGCCCACCAATAGTAATATT
TTAGCCTCAGGCGTTGCATTTTTGATTTTAGCGATAAAGTCTGATGTTTTTACATTTTCC
AGTTTATTGTCAAGGAGAATTATATCGGGGTGAAAGTCTCTCAGCTTGCTTTCTGCATCT
TCAGCTGAAAAAACCTTGCTCACTTCGAACTGTGTACTGTCTATGGAAAGATCGATAACC
CTGTGGATCGTTATGCTGTCGTCAATTAGTAATATTTTGCTGTTCATGGTCAACCCCTAT
AATTTTTTCTACATCTATCAAATAGCAGGTTTCATTGTTCTCAGATTTTACAGCTCCTAA
TATGGGTTTTACCATAAATAATTCTTTTTCAAAAGGAATTATTTTATCAGCATTTTCAAT
TGATTCGACCTTTTCCACATGCAGGGCAACAATATTCTCTTCATGCTCTACAAAGATTAT
ATCACCATTTTCCGTTTTTTCATCAAAGAAAAGCGAACCAAAATTAACTACCCTGAAATC
ATCAAGTTCGCCCTTTATTTCCTTATAACGGGATATGTGCAAAACATTTTTTATATCAAC
AAGAAATTTATAATCTTTGTCTCTAAACGTTAGCCCTTTCAATCATTACTCCCTTGACTT
TATTCATAATGGATTGTTCGCGTATAGGTTTTATTATAAACTCATTAGCACCGAGCTCCA
TTGCTTTCATCCTGTGTTTTTCTGTTGCCCGTGATGTTAATACGAAAATATGTGTCAGGT
TATCCCCCTTAATTGTCCTTATATGCTCTATAAGCTCATAACCGTTCATAGAAGGCATTT
CTAAATCTGTAATTACCAAATCGTAACGTTTGGTTTCGAGCTTTCTCAGCGCATCCACAC
CGTCCACGGCTTCGTCAACATAGTATTCGTCAGAAAGCAGCTTCTTCAGATATTTTCTAA
CACTGATTGAGTCATCAACAACGAGGATGCTGTTGGAGATATAATTGATTCCTTTTGTTT
TTTTCTCAGATCCTGTGTCCCTTTTATAGGTAATGGTACCGCTTTTTGCTTCCATAAGTT
TTATTGTATCGATGATAAATCTTACTTCACCCTGGGGACCTATATTTGCCCCTGCAAAGT
AAGACAGGCCGCTGAGAAATCTGCCCATTTTTTTCGTAACGGCGGTTTCCCTGCCAATGA
GCTCATCAACGGTTAATACATAACTTTTTCGGGGGCCGTCCACAAGTATTCCGATGTTTC
CCTCTTTGAAACTTGCCTGCGATGTCTGCTTAATAAGTGTCCCCAGATCATGAATTTCAT
AGATGTCACCGCGTACTTCATAGAAAAAGTGGTTTCCTATTTTCCTGATTTCATCCGGAT
GAATCTCAAACGTTTCATGAACACCTATGATAGGGATTGAAAACAACTGTTTATTTTCCC
TCAGAACAAGATAATCCGCTATTAAAAGTGTAATAGGGACGTTTAGTATAAATGTGGTGC
CTTTACCTTTTTCACTGTTTACATAGATCGAACCGCCCAGGGATTCAATTTTCTTCTTTA
CGGCATCAAGCCCCACACCTCTGCCTGATACATCACCGGCACCTGCTTTTGTGGAGAAGC
CGGGGTGGAATATTAAATCCATTACTTTATCGGCTCTCATATTATCTGCATCATATCTGG
CCAGAATCCCCAATTCAACAGCTTTGTCTTTCAGCTTCGCCGGGTCTATACCTTCACCGT
CGTCTGATATTTCAAAGACAATTATGTTACTTTCTCTGCTTGCACTCAGGTTAATGATGC
CTTCTTCGTTTTTTCCGTATTTTTTCCTTGTTTTCCTGTCTTCAATACCGTGGGATACAG
CATTGCGGATAATATGGATAATTACCTCATTTAGTGCGTCAATTAGGGATTTGTCAAGCT
CAATACTTTCACCTGATAAGTTAATATTCACCAGCTTGTTTTCAGAGATTGAAGCTGTTC
TTACCGTTCTGAGTGCTATATTAAAAAGCCTGTCCACGGGGACCATTCTGATATCTGTAA
GATTTCTCTGGAGAGAATCCGTAATTTTTCCGATATAATCTGTTTCCTCCGTAAAGTAAG
TGAAATTAGTGAGAATATCGTTGATGATTGTTACAATATCATTACCGATTTCAGCAAGTC
TTCTGGAAAAAATGTTAAAGTCATCATATCTGTCAAACTCTGTTTCACTGAAATCGGCAA
ATGTTGAGTCTTCAACAGGCATTTCCCGGAGATTTTCCATAGAGTATGCATATTTTTCCT
CAAACTCTTTGATGATATTCATAAGCCTGTTTTTGGTATACTCAAGGTCTACACCGAGAT
TCTTAAGAGCATGCACCCTGTCTGTCTGTCTGTTTTTGTTGGTAATCAGTTCTCCGACAA
GATTCAGCAGGTTATCCAGTCTCTCCAGGCGAATCCGAATAAATTCATCGGAGTATGAGG
TGTCTAAGGTTTTGTTGTACTTTTCATCAGCATTTTCGAGTATCGCTTTTCTGGTTGCCG
ATTCCACCCTTTGGGTTTTTTCCTCTGCCAGCTCGGTTTGTTCTGAGGTTTCGTACGCCT
CTTCCCCGGCCGAACTTTCATCTGTTTGTTCCTTAGACTCTTGCTGTTTTTGTTCGGACG
TTATGTTTTCTTCCAGTATTTTTTCAAAATCTTCCGTTTCCTGTTCGTTGAGATCCCTTT
TGTTTTTGTTAATAAGACCATTAAATTTTTCAACAAAATCCAGGAGAAAAGTTACAAGTT
TTTCCTCCGGAGTAATGTTTCCCTTTCTTAACTGATCCAGGGTATCTTCCAATGAGTGTG
CAATATGAGCAACGTTCTTGAAGCCAACCATTGCTGCCGAGCCCTTTATCGTATGGGCAC
TTCTGAAAAGTTCATCGATTACAGACCAGTTCCCCGGATCCCGTTCGAGTACGAGGAGGC
CATTTTGTATGGCCTCAAAGTGCTCAGCACTCTCCATCAGAAAGAAGTCTACCAGTTCTT
TTTTATTTATTTTCGCCATAATTACACTTTAAATTTATTAACAGCCTCTTTGAACATATC
CGCAAGCTGAGACAGTGTCGAGACTGTCATATTGGTCTTTTTAACGTCTTCAGCTGTTGT
TTCGGAAATTTCTCTGACTTTTTCTATCCCTGCGGCAACTTCTTCAGCTTCATTGTACTG
TTTTTCAATATCTGTATAGATGCTGTTGATTGAGTTTTTGGCATTATCCAAAGATTCATT
AATTGTTTTCAGGGACTCCCCGGTATTTTCAGCCATATCCGAACTCTTTTCAACATTTAC
TGTACTTTCTTCAACGAGCTTAACCGTGTCGGCTGTTTCAGTCTGTATCCCTTTAATCAG
ATCGGCAATCTCTTTTGTAGCTGTATTACTTCTTTCGGCGAGTTTTCTGATTTCATCGGC
AACAACAGCAAAACCGTGTCCGTATTCTCCAGCTCTTGCCGCCTCAATGGCTGCGTTAAG
AGCCAAAAGGTTTGTCTGGTTTGAAATATCGCTAATCACATCGGTGATTTCACCGATTTC
CATTGATCTTTCCCCGAGAGTTTTCACCTTTTTACTGGCCAGCTGTGAGTATCTTCTAAC
GCTGAACATGGACTCAATCGTTTCATCAATAACCGACTTACCTTCTCTGGCCATATTTGC
TGCATTTTCTGTGACATTAACGGTATCCTGAGCTTTGTCGGCAATTTCTTTACTCAGTGC
TCTGAATAGCTGCATCTTTTCATCAATGGACTCAAGTTCATTAATCTGAGTTGTTGCACC
CTCACTGGTCTTTTCCGCCGACTGCAGAAGTTCCTCAGTAGCATCGACAATCGAATCACC
GGCATTTTTAATGTCCTCAATGAGTTCTTTCATGCTACCGGTCATCATATTAAAGGCATC
CGCAACAGAACCGAGTTCATCCGCAGTAACTTCAGCCTCTACTGTTAAGTCACCCTCGGC
CGCATCCGAAACTGTATCCATCAGTCCGACAATCTGCCTCTGGACTCTCTGCCTGTCTTC
TTCTGTCTGTATATATTCGGTCGTTCTGTCAAGCATTTCGTTGAAACCATGGACAAGTCC
TCCCAGCTGGTCCTTTCTTTCGGCTCCTGTTTGCACCCTCACTTCATAATTGCCGTCTCT
GACCTGCTGCATAGCTCCGGAGAGAGCAAAAACAGGAGAAAACAGTTTACGAAAACCGAT
ATATGCAATAATGGTTAAAATCAGAGCGATCAAAGCGGTTGCGCCGATTGAATATGCACG
CGCCTGATGAAGATTCTGGAACATATATTGTTTGTTTTTCAAAAATCCCACTACCATTCC
GAAATTTCTGTAATAAACGGTTTTAAAAGACGCGAGATAGACATTTCCATTATAATTGAT
TTCCCTTTCAAGAGCTTTATTTTCCGGCAGTTTTTCACTGATTTTACTGTAAAGCTTGTC
AAGATTATTGGTTTCTGAAGGTATGATTTCCGAATTGTTTGCCATAGGTGACATCAAAAG
GTTGCCGTCGATGTCGTAAACTACTGTGAACCCGCGGTTTTCAAGGCTGCTTTCACCTTC
ATGGCAGTTGGAGCAGTCCTCCCTGACCGGCTCGTGAAACTTGTGTTTTGTGAATTCTCT
GTTGGCGTATGAAAGCAGATAATTTCCGCTTGCCAGGATTGCAATATTACCAACCTTTTC
TCCGTTATACGTTAAAGGCGTGTAGTAGACAACATAAGGCAGATTCTGTGTTAGATAGGG
TTCAAAAAATATTTCACCTGGCTCAAGGGTTTCAAAGGGCATAATAACCATTTTGAAGTT
AGGCATCTGCTCGGTAAATTTTTTATAACCCGTCAATATGTTGCCGTCCTCATCAAGAAC
GGCTGCACCTTCAATAACCTCGGATTCAGCAACAAGTTCTTCGACAAAGCGGGAGCTTTG
GGTCATATCCCCTTCTCCGGCGGCCTCTTCTCCTAAAAAAGGAACAAGTGAAATTGTGTT
GAGCCTTCTCTCAACACTTTCATCGTGCTCATGAAGGGCATCACCAAAGTTGCCGATCCG
GGTGGTGATATCGTCATAGATGTTGTTAATGATGCTTGTTTTTGACTGGTTATAAACAAT
CACCGCTGAAAGGGTGGCTGCAATAAAAATAACCAGGATAAATACAACCAGAATTTTTAA
TTCAAGGGTTTTTTTAGTGGATTTTTCTGCCATAGGGTTCTCCTTGTTAGCTCGTTCTGA
AATTAATAAATACTTTATTTATATCCAATATACCGTATAATTCATCATCTATATTAATAA
AACCGGAAAAAAGACCTTCTGCCTCTTTATCGGCATAATCCTGTTCCCTGACGTTTATCA
TGCGAGCTGCTTCATCAGCCAAAAGGCCTATATATTCATTCTCAGTTTCCGTAATAACAT
ATCTGCTTAAACCTGTTCTTCTTACAGTGTCAATTCCGAACTCCACTCTTATGTCGATTA
TAGGTACTATTTCGCTTCTCAGGTTTACCACACCCAGTACATGGTCCCCGGTACCGGGGA
CATTTTCAATTGTTTTGTCCAGGTCAATAATTTCCTTGATTTCGTTAACGTCAATCAAAA
ACGAATAGTCACTCAGTCTACATAACAGATATCTGGCAACAACCCGCTCTTCAGGATCTT
CTATTTCTCCTTTTACTTTTTTAAGAAGTTGATCCTTTAGCAATTTAGCAGATCCTTAAC
AGTTTTTACCATTTCATCCATTTCAAAGGGTTTGACCAAATATTCGTCTGCCCCCTGCTT
TTTCCCCCAGAATTTATCACTATCCTGACCTTTGGATGTAACAATGACAACCGGAATATC
TTTCATACTTTCGTCTTTCTTAACCTGTCTGCATACCTGGTATCCGTTTTTACCGGGCAT
AATTATGTCCAGAATTATGCAGTCAAACCTATCCTTTTTAATTGCATCCAAAGCAGCATC
CCCGTCCTCTACTTCGGTAACATCAAAACCGGCGCTTTTCAGAGCACTTGACATCATTTC
GCGCTCTGTTGAACTGTCATCCGCTAATAATACTTTTAACATTTTACACACCCCTTATAT
TTTTATAAAACCTGTCAATATTAACGTGCCAAGTGAATTTTTGGCCATTTGTGTATTGTT
TCCAAAAAACTTTAATATTTGTCCTACATTTCTTTTGCCATCGCAGAGAGAAAGAATTTT
TCGTTCAAGTTCGCTGAAGTTGCCCTCCGTTTGCCCAGCTGCCTGAGGAATAAGGTTGTC
ATCATAAACGATTTTGTTAATTTCAGCCTTTTCCTCCAAATAATCACTAAAGCCGGATTT
GAGATTATCCATGCTTATGCAAACACTGTCCACTATGTCTCTACTATCAATGTTTTCGTC
CACAAAATACCTTGACTCTTCCAGGTTGAGGGCAGTGTTGATCATGTTGTAGGTATAGTA
TTCAAAAGTACTCTGTATTTGAGCATCGCTTATATCCATTGCTTTAAGCTGATCGTATAT
TTCAGCAAATGTATCGGTTTTGAAAAGCGACACACCGGTAACATGCTGGAAGATTTCAGA
TATCTGCTCAACCCCAAACTTGCTGCTTTTAGCAAAAAATAATTTTCCCTCATTGAAGCT
GAAGCTGAATGTTTTTTCGAAATTAAAGATATTCAGCACTCCCGCTCCACTTTTCATAAT
GTTTGTTAAATCGTCCAGTTCCGGGGATTCCCCCTTTATTTCCGCTTCCTGATATCCTGT
CTCTAACTGAATCATTTTTTGAATTATTTTTCTCAAATGAGGCTGGACTGACTTGATAAT
TTTCGACTCCAAACCAGTTGCCTCCTCTTCTAAAACGGAGGATTCGGATTCTGTTTCGGC
ACTTTCTTCCGGTACACTTTTGACCTCTGCCGGTGTTTCCGAAACAAGAGGTTCCTCAGG
AGTCTTTGTTTCCTCCTCCGGGATATTTGCAGCCTGCTCTTCTTTTGCACCGAGCATTTC
TTCCATTTTCTCCACTATTTCATCAGGCTGAAAGGGTTTGGGGATATAGTCAATGTTAGC
AAATTTGGCGATAAATTTTTCTCCTACATCTTCTGCTTTGGAAGTTATTAGCAAAATAGG
AATGTCCAGGTTCAGCTCGTTTCTGACTATTTTGCAAAACTGAAAGCCATTGACTTTAGG
CATGATAAAGTCCAGAAGTATAATGTCAGGTTTGTAATTTTTGACAAATTCCAGGCCCTC
TTCTCCGTTGTCGGAGAGTATCAGGTCGTATTCATCATCATCAAATATCATTTTAAAAAG
TCTGTGCATAGTTTCGCTATCATCGATAGCTAAAATTCTGGTTGGCATGTCCGCCCTCTT
GTCGTAATTTTGTTATATTTAAATAAAAAATTGTTGTATATTCACAACAATTATAGCATA
GATATAAATATTTCAAATAAAAATCAATTAAATTTTTCTGCAATGAGCCTTTCGACAGAA
TCAGGAACGAATTTTTTAACGTCGCCTCCCAATCTTGCTATCTCGCGAATCATGCTTGAG
CTCAGGAAGATATAACTCATATTGGGCATGAGGAAAACCGTTTCGCATTCTTCGTTGAGC
TGTCTGTTCATCAGGGCAAGCTGAAGTTCGTACTCAAAATCAGAGACAGCTCTTAACCCC
CTTAAAAGGACGTTTATTTTTTTCTTCTGCATGAAGTTGGAGAGCAGACAGCTGAACGGC
TCAACGTTTACATTAGGCAGGTGTTTTGTAGCACTTATGGTGGAATCAACGCGCTCGTCA
AGAGTGAAAAGTGGATTTTTACCGGGATTTTCTGCTATTGCCACAAGAAGATGGTTAAAC
ATTTTTGCGCCGCGCTCAATAATATCGAGATGACCGTTGGTTAGAGGATCAAAAGTACCC
GGGTAGATAGCGGTCATTGTTCTCCTCTGAATATACGAATCATCGTGTCTCCATATCTTC
GCTCATCCGTTAATTTCATACCTGTCCCGGAGTAATCAATATCGTTGTTTATATGTTCTT
CATAAATCAGAATGCCATTTTTTTCAAGTATTTCGTTATTTTTTATTAACGTCAGGATTT
CTCTGGGGGAGTAAAAACCATAGGGGGGGTCTATAAAAACAATATTATACTTTCTTTTTT
CGCAGCTTTTAAGGAATCTTCTGAAATCTTTCTTTATAATTCTGAAGTTTTTTATATCGA
TATCTGAAGTGTTTTTTTTGACTGATGAAACATTTATGTCCACAAAGTCAACCCATCCTG
CACCCCTGCTTAACGCTTCCACACCGAATATTCCGGAACCGGCAAACAAATCCAGAACAA
AAGCAGACTGGATTTTGTCCTGAATTATAGAAAACAAGGCTAATCTTATTTTATCGGTGG
TTGGCCTTATCCTGGAGGATTTCGGCAAAGTGACTTGTCTGCCCTTTAAAAAGCCTGAAG
TTACCCTCAATGAATTGCTCCCGGATGAATTTATAAACCTGGTGCATATCAAACAGATTG
TTTCCATCAGCTATTTTATACAATGAAAGTTTTTTCACAAGAGATTTATATCCTGCCGCC
CTGCTGCTGTCTTTTGATGAGACGAGGTTGTTGCCGCTTTCACTAAAATAGAGCATAAGA
GCAAGGGTTATTATAAGATCTCCGAAAGCCGGATGAAAAGGGCCTGCTGCGATATCCGAA
TAGTCAAGGTTTTCAGTGGGTATACCGATTCTCAGTATTTCGGTTCCGTTGGTTATGCAC
GCTGCAGTACAGTACAGACAAATCTGTAACGCTTCACTGAGTGTCAGAGGAGTGTATTCA
CCGACTTTGTAATATTTTTCCAGAGGTGTGTTTTTAAAGATAACGGTGGGATAGAGTCTA
AAGCCGCGGGGTTTAAGTGAAAGCAAAACTTCAAATCCTTCTAAAAATTCATCTGCTGAA
TCGCTGTACATTCCGGGCATCACCTGGGCTACTGTGTAAAAGTTTTCACAAGACATCCTT
AAAGATTTGAGAGCCTTGTTTGCATCATATGGTCTTAAATTTTCAGAGAGTGCTTTATCA
TTCAATGTCTGGATACCCAGCTCCACTTCTGTAACGCAGTTTGCCTTTAATTCATCAATA
ATATCTTTGTTTATACAGTCAGGGCGGGTTGATACCCTTATTTCGTCAAATCCGTATTCC
CGGCTTATTCTGTACATCGTTTGCCGTAATTCTTCCCGGAGACAGGTAAAGCTTCCGCCG
AAAAAGGCAATTTTATTAAAACTGCCTGAAGAAGTAACGGTTTTTATTTGAGAAACTACG
GAGTGAGTAATCTCTGATTGACTGAACCCGGTTAAACTGTTTTGATCACAATAAAGGCAT
CTGTTAGTACATCCTGCAAATGGGATGAATACAGGGCAAATCTTACTCATTAACAAGTTT
TTTTAAGGCTGCACCGGCGGCGTTCTGTTCGGCTCTTTTTTTGCTTTTTCCCTTTCCGTA
TCCGAGAATTGCACCCTCTGCAGCAACGGCAATGGTGAAGACTTTGTCATGTTCCGGGCC
TTCTTCACTTATCACTTCATATTCAGGCAGGCACTCGAACTTCTTTTGTGTCAGCTTCTG
CAGTTCCGTTTTATTATCCACAAAAGATCTGTTGCTTATGGTATCGTCTATTTTGTTTAC
CATAAGCTCCAGTACAACTTTTTTTGCCTGTTCGTACCCTCCGTCCAGATAAATAGCCGC
AACCAGAGATTCAAAAATATCACACAGGAGTGAAGGTTTCTCCTGTCCTCCGCTTTGGGC
TTCGCCTTTGCCAAGTTTTACGTAGCTGCCCAAATTCAATGCAGCGGCAATTTTGGAGAG
AAAATCCTCGCTGACAAAATAACCCCGGTACATAGAAAGAATGCCTTCATCAAAAGTTTT
ATACTCTTTTAACAGGTATTCGGAGACGATTAACTGTAATACGGCATCACCCAGGAACTC
CAAACGCTCGTAATTTCTGTTCAGGTTCTGCTCATTTGAATAAGATCTGTGAGTTACAGC
TTCAAACAAAAGACCACTGTTTGAAAAATTGTAATTGATTTTATCCTGTAGTTTACTAAG
CGTACTCATTGTTAATATTTTTTGAGAATAAGTGTAGCATTGGTTCCGCCGAAACCAAGT
GAATTTGATAGTGCATACTTTATGTCTTTATTCACGGCCTTTTGGGGGATATATTCAAGG
TCGCATTTTTCATCCGGATTTTCCAGATTTGCAGTGGGAGGAAGTACACCGTTTTTCAAG
GCCAAAGCTGAATAGATAGCCTCGACACTCCCCGCAGCGCCCAAAAGGTGGCCGGTCATT
GATTTGGTGGAGCTGATTAGAAGCTTTTTTGCATGTTCTCCGAAAGCATTTTTTATAGCT
CTGGTTTCGATTACATCGTTATAGGGGGTGGCAGTACCGTGAGCATTTATATAGTCTATA
TCTTCCGGAGATATTCCTGCGTTTTTCAGAGCCATTAATATACAGCGCCTTGCTCCGTCA
CCACTCTCATCCGGAGCTGTTATGTGATAGGCATCGCTGGTCAGTCCATAACCGACAACT
TCAGCCAAAATATTTGCACCTCTGCTTAAAGCGTGTTCAAGTTCCTCCAATATAATAACA
CCCGAGCCTTCACCCATTACAAAACCGTCTCTGTCTCTGTCAAAAGGTCTGCTTGCCGCA
GTCGGGTTGTCATTTCTCCTGGACAGTGCCTTCATATTGGAAAATCCACCCACTGCAAGT
GGGGTAATGGCACTTTCAGAGCCGCCTGCAAACATAATATCCGCATCGCTACGCTTAATT
ATCTGATAGGCATCCCCAATGGCGTGAGCACCTGTGGCGCATGCAGTCACAACACTGCTG
TTAGGGCCTTTCAGACCATATTTTATTGAGGTCATACCGCTTGCCATATTTATAATTGCC
GAAGGTATAAAAAAAGGCGAGATTCTTTTAGGTCCCTTTGTTCTGAAGGTTTCATGAGTA
TCTTCAATAGTTTTAAATCCGCCGATGCCGGAGCCGATAATTGTTCCCGCACGTTCACTG
TCAATACGGTTAACATCTAAACCGGAAGTTTGAACAGCCAGTTCTGCGGCAGCCAAAGAT
AATACTATAAATCTGTCGAATTTTCGGCAGTCCTTTTTGTCAACAAAATCTTCAGGATTA
AAATTTTTTACCTCACCTGCTATTTTAACAGGAAAATCGGAAGTATCAAAATGTGTAATT
TCACCGATGCCGCTTTTGCCTGAAGTTATATTTTTCCAGTTTTCTTCTATCCCAATACCA
ACAGGCGTTACAAGGCCTGCTCCGGTAATGACTACTCTTCTTTGCACAAAAACCTCCGTA
AAAAAGGATGGAAGAAGGTTTTCCTTCTTCCTTTATTCCTTACTGTACATGTTTTTTGAT
ATGCTCTACAGCATCCTGAACAGTTTTGATTTTTTCTGCTTCTTCATCAGGTATTTCTAA
ATCGAATTCCTCTTCAAATGCCATAATAAGTTCCACTGTGTCCAGTGAATCAGCTCCGAG
GTCGTCAATAAATGAAGCTTCCGGTTTAACCTCTTCTTCATCAATGTTCAACTGTTCCGC
AATAATCTCTTTTACTTTTGCATCTACATCAGCCATTTTGTCCTCCTAGATTTATTAGCT
CTATAATTGCTTTTATCCTAAATACATTCCGCCGTTTACATGCAGAACCTGACCGGTTAT
ATAGTCGGAATCCGAAGAAGCGAGGAATCTGACTGTACCGTTAATATCTTCCGGCTTTCC
GAATTCTGCAAGCGGGATTTTGCTTTTCATATCCTGCTTTACATCATCTGTCAAGCTTTC
AGTCATTTCTGTTTCTATAAAACCGGGTGCCACTGCGTTTACGCGAATACCTCTTGATGC
CAGCTCCAAACTCAGTGATTTTGTGAGCCCCACCAGTCCGCTTTTGCTTGATACGTAATT
AGCCTGCCCTACATTGCCTGTATAGGCTACGACACTGCTAATATTGATGATTTTGCCATA
ACGTTTTTTCATCATTGACTTTGCAGCCGCCCTGGAGCATAAGAACGCTCCTTTAAGATT
AGTGGCAATGACATCATCAAATTCAGAAGTTTTCATCCTGATGAAAAGATTGTCTTTTGT
TATTCCGGCGTTGTTAATCAAAATATCCACTTTGCCGAAATTATTTTCTATTTGTTTGAA
CATTTCTTTAACATCATCTTCTTTTGAGATGTCTGCTCCTGCGGTCATGCAGACTCCGCC
CGAAGATGCGATAGATTCAGCAACTTTGTCAGCCTGTTCTTTGCTGGAGGAATAATTTAT
GCATACCCTGGCGCCGTGTGCCGCAAAATCTTCTGCTAAAGATTTTCCTATACCTTTGGA
TGAGCCGGTTACAAGGACAACTTTGTCTTTAAACATTTAAATCCTCCAATTTGCCAAGAT
CTTCAATGCCGGATATATTTACGCAGTTTATTTTTCTGTCTATTTTTTTCATTAAACCTG
TAAGAACACTCCCTGCACCCACTTCAATAAAATTTTCCGTTCCGTCTGCAACCATATTTA
AGACAAGATCTTCCCATAAAACAGGGCTGGCAATCTGTTTAACAAAGTTTTCACGGACGG
TTTCCGCTTTCTTTTCTTTTTTTGCATCGACATTACTGTAAACGGGAATGTTTAAGTCGT
TTATGGTTACATCTTTTAAATAGTTTTGCATATTTTCCGCCGCAGGTTTCATGAGGCTGC
AATGGAAAGGTGCGCTTACGGGCAGCTTTACCGCTCTTTTTATACCGTACTCCCTGTACC
TTTCAAGCGCCTTTTCAACAGCCTGGATATTACCGGCCAGGACTGTTTGTGCCGGAGAAT
TGAAGTTGGCAGGTTCAAGCACTGATTGGGTTTCTTTGGAAATATCTCCGCACATCCTCA
GGATGTCTTCTCTTTTTGCCCCCATGACTGCCAGCATGCCTCCGGCTCCAACAGGGACGG
CTTCCTGCATGAATTTACCGCGGTTATGAACAGCTTTGACAGCATCTTCGAAAGTCATTC
CACCGGCAGTAACCACGGCAGTGTATTCGCCGAGGGAATGTCCGGCATAGCCAGTTATAT
CATGTATTTGTTCTTTTATTATTTCAAAAATTGCCAAGCTGGTTGTAAGCAGTGCAGGTT
GAGCATTGTATGTTAATGTCAGTGTTTCCTCGGGACCGGTAAAAATGATATCGGTTAAAG
AAAGGCCCAGAGCCGAGTCGGCTTTTTCAAAAACATCTTTAGCAGATTTATAATTGATGT
AAAAATCTTTGCCCATTCCCACAAACTGGGATCCCTGACCGGGAAAAATTACACCTGTAC
TCATAGTAACCTATACCTCCGAAATTAAAGGGTAAAAGACATGGAGCCCCATGTCAGGCC
GCCGCCGAAAGCCGCACTTACGATATTGTCCCCTTGTTTGATTCTGCCGTCTTTTACTGC
AAGGTCCAAAGATGTGGGTATTGTTGCAGCGGAGGTGTTGCCGAATTTATTTAAAGTCAC
GATAACCCTTTCACTGCTCAGACCGATACGTTTTGCAGCTGCATCTATTATGCGGATATT
TGCCTGATGAGGGATGAACCAGTCCACATCTTCAGATGAGAAGCCGCTCTTTTTTACTGC
AGTAGCGGTAGCTTCCGCCATTGCCGTGACTGCAATTTTAAAAACTTCATTGCCTTTCAT
TTTAATCAGTTCTGATTCCAAATTGAGTTTGTCTCTTTGTGAAAAAAAATTGGATCCGAG
TGCCGGCAATTTCAATAAATCAGCGTGCTTTCCGTTTGCATACATATTTATTGTTCTGAT
TCCGGGGTTATCAGACCTGGACATTACAACCGCGCCTGCTCCGTCGCCGAAAAGTATGCA
GGTATTTCTGTCTTTCCAATCCACAAAAGATGAAAGTTTTTCAGCCCCAACAACAAGTAT
GTTGTCAGCCATGCGGTTTTTGATTAATGAATCGGCCACGCCTGCAGCATATATGAAGCC
GGTACATGCTGCACTCACATCAAATGCAAATCCTTTCTTTATGCCGAGCATGTGCTGAAG
TCTGCATGCTCCGGACGGCATCACCGTATCAGGAGTAAATGTTGCCATAATTATGCCGTC
GATATCGGCGGCATTTATATTAGCGCTTTTTAATGCCTCTTTGGCTGCTTTTGCAGCCAT
TTCGCAGCATGTTTCATTCTCGGCAATTCTCCGCTCCTGGATTCCCGTACGCGTGACTAT
CCAGTCGCTTGATGTATCCACCATCTTTTCAAGGTCTTCGTTTGTTAAAATTTTATCGGG
GAAAAAAGAGCCCGTACCGGATATGCATGAATAACTGTTCATGATTCACCTTTTTTTATA
TGTCTTATTTTTTTGCGGGGTGTTAATCTTCGGGTTTAATTTTGCGTATTCTTTCTTTGA
TATTGTTCCAAAATGAGTCCGATTTGTCAACTTTTAAAAGTTCGTAAGCTTCACTTATAT
TTTCCTGGATATCTCTGTTTACGTTTTTGGAAGCCAGTTCATAAGCGGTTTTAATCCCGT
TTTTTATTGCATTGGAATTTGAGCTTCCGTGACCTATTATTACAACCCCGTTCACACCAA
GCAATGGAGCGCCCCCGTATTCCGTATAATCAGAGCGTTTTTTTATTCTGGTAAATGCCC
TTTTTGCTATGAGTGCTCCGATTCTTGATATTACTGTCCGTTTCAATTCCTCTTTCAAAA
GCTTTGAAATATACCATGCTGCAGACTCGCTGGCTTTAAGGGCGATGTTACCGGCAAATC
CGTCGGCAACAATGACATCTGCCGTTCCCTTGTAAATGTCTTTGCCTTCAACATTACCTT
TAAAGTCAATGACTCTGCAGCTTTTTAAAAGATGAAAAACGGTTTTTGTAAGCTCATTGC
CTTTCATCTCCTCTTCACCGATACTCAGCAGCCCCACCTGGGGTTTTTCTACGTTCATAA
CTATCTTTGCATAAGCCGAGCCCATTATGGCGAACTGTAAATAGTGCAGCGGTTTGCAGT
CAACATTTGCACCTACATCCAGAAGAATGGAAGGATTTTTGGCTGTAGGCAGAACAGCGC
CGATTGCGGGTCTGTCAACCCCTTCCAAAGTTCTGAGAATCAGCTTTGAAGCTCCCATTA
TGGCACCGGTGTTTCCTGCGCTGAAGAATGCTGATGCCTCACCATTTTTAACCATCTTCA
GCCCGATATGAACGGAAGATTGCTTTTTTCTTCTGACTGCATTGGACGGGATATCTTCCA
TTGAAATGGTTTCGTCCGCATGAACGACAAAGATATTTTTATACTGCTGTTTGTAATCTT
TGGGAAGCTCCTGTTCAACCAGACGTTTGTCGCCGACCAGTATAATGTCGGCATTGTAAA
GTCGAGCGGCTTCAAGAGAGCCTTTTACCACTTCATGGGGAGCAAAATCGCCCCCCATTG
CATCAACAACTATCCTCATAGCAGTCTAAAGTTCTTCTGCTTCGATTACCTGTTTTTTAT
CGTAATAACCGCAGGCAGGACATACATTGTGCGGCAGCTTAAGCTCTCCGCAGTTGTCAC
ATTTTACACTTTGTCTTGTTTTTGCAGAGTGATGGCTTCTTCTTGAGCCTACTTTTGATT
TTGACGTTTTACCCTTAGGTACACCCATTTTTACACCTCGTTTCTGTTTTTATTTTCCAG
CAGTTTTTTTAAATCCGCCCATCTGTCATCTGTTTCCTGTTTACAGGAGCAGGTCTCCTC
ATTAAGATTGGTTCCGCAGATCGGACAGAGACCTTTACAATCTTGGCTGCACAGTCTTTT
TACAGGTCTCAGCAAGACCGCTTCCTGCGAAATGATTTCTTCCATATCTATGTAGTCTTC
CCTTACAAAATACAGACCCATATCTTCATCTTTAAGTTCAATCTCTTCTGCTTCTGCCTC
AGCGCTGCTTTCTTTGACAATTTCTATGAGTATTTTTTCATCTATATCTTCTTTAAATTT
TTTAAGGCACCTGTCGCAGCTGTCTTCGATGGTGATATTTAGATTGCCTGTTAATATAAA
ATTCTCATTAACAGCATATATTGTACCGTTGAAGCTGTTGATATTAAAAACGCTTTCACT
CGTCTCAAAATTGTCTGAAAAATTAATTTCCAAACCTTCTTCGGGGATTTTTTCAAAGTA
AATACGCATTATTTATCCTGTACATCTCCATTCATTGATAAATAGAAACAACCGTAAAAC
GGTTGTTAATTTTCCGGCAATATTTTATCACATATCAGCCGATACCATCGAAAAGTGCCA
GATAATATAGAGAATGGGGAACGCCTTGTCAACTACCAAAAATTTTAACAGGGGTTGTAT
TTAACAGCTGCCGAAGATTTTTGGCTATTTGTTTATCATAGCTGCTATTTGCTGGATTCT
ATGTAGTTTACAATATTTTCAGCTAAATGTTTTACCGTCCATTCAAATCTTTCAACATCT
TTCTCAAGCAGTGTCATACGGAAACCGGGCAGAGAGGTGAAAAATGATGTCATCGGTACT
ACACATATACCTGAAGAAGCAAGAAGATAATATGCGAATCGTTTGTCCATTTCGATATTG
CCGCCGGTGAGTTTTTCTACATAACTTTTTATTTCCGGTATATTTATGGGCAGTGTCTGT
TTGTTGTTCAACACGGCTTCATTAAATACAATTGACATGTAAAAAGCACCGTTTGTTCTG
CTGGTAACTATATAAGGCACGTCTTTAAGGATATTGTATGCAATGTTTGAAAGTTTTTCA
TAATGTCTAACCCTGTCTTTCAGGTATTTGTCGTATTCAGGGTGCTCCAGAAGCTTGGGG
ATTGCCATTTGGGGGAATGTGGTGGAGCAGACTTCGGACATTTTCTGCTGCAGAATTGCG
TCGACATATCTGCAGAATTTTTCATCTTTGTCAATATTATAAACTTCCATCCAGCCGCAT
CTGGCACCCGGCCACGGATATTCCTTGGAAATACCCTTCATGCTTATTCCCGGAACATCT
CCTATAATATCAGATAGCTGAACAGTTTTATGTCCGTTGTATGTTATGTTGTGATATATT
TCATCAAATATTAAAAACAGGTCGTATTCTTTTGCTATTCTGACTATCTCTTTTAATGTC
TCTTCCGAATAAACGAAACCTGTCGGATTGTCAGGATTGATTACCAGTATTCCGACAATT
GAGTTATGGCTTTTTACTTTTCTCTCAAGTTCGTTTATATCGGGTTTCCAGTTATTGTAA
GGGTTAAGTCTGTATGTATTCGGAGGAAACGAAGCATGCAGAACTTCCGCCATGAAATGG
GTGGAATAGGTTGGTTCCGGCATTATAATCCTTGCATCCACCCTTATGGAACTGTATGCC
CTTGCAATTGCGTCGCCAAGACCGTTAAAGAAGATAATATCTTCAGGTGTTATCTTTATC
TTTCCCCTTTTGTTCACCTTTTCGGCCAGGTATTCCCTTGTGCTTAGCACTCCTTTTGTC
GGGGAGTAGGCGAAACTCAAATCGTCTTCCATAATTTCGGAAAGGATGCTTTTCATCCAT
TCAGGAATTTTTTCCCCTTTTACCACCGGATCACCGATATTCTCCCAAATTACATCCACG
CCTCTTTTCTTCAGCTCATTTGCGACATTCACTATATTTCTTATTTCATAAGTGAGCCCG
CTGCCGCTTTTTGCTATATCAAAACGCATTTTCCTCTCCGTCAAATTGTGTTGGTAATTG
AATCTCAAACCATATTACAATTTTGTGTTAATTTCTATATATAATTTGCTTATAATAGCC
TGTGGATGTGTTTTTTAACATATTTGTGTGTTAAATCAAGGAAATTGTTAAATATATTTA
TCTTTACCGGGTTGTTTGCTATAAGGTTTGTATGAATAATTAGACGGGGCATATGTGGCA
CTTTATCGGTTAAAGCGGATTCAGTATCTTAATTCAGATATTAAAACATGCTGGAATTTT
TTCTCCGATCCGGGCAAACTTGCGGAAATTACACCGGCATGGCTTGGCTTCCGTGTTGTT
TCTGATCTTCCGGGAAATATGTTTCCCGGCCTGATTATAGAGTATAAAATTACTCCCTTT
GCTTTTTTTGAAACGTCCTGGGTTACTGAAATTACACACGTTTCAGAGCCTTTCTTCTTT
GTTGATGAGCAGAGGCTGGGTCCTTATAAATTCTGGCATCACAAGCATTTTTTCGAAGAA
AGCGGAGACGGTGTTATTATGACCGACGAGGTTCATTACAGTATGCCTTTTGGTATCATA
GGTGATATTTTGAACAGGTTTGTTGTAAGGAAAAGACTTGAAAATATTTTTAATTACCGG
TTTGAGACTCTTAAAAAGTTATTTTGAATAAAATACCTCTATCCTTGATTTATAATGCTT
AATGTTTTAATAAATGATAAATTTGCAATGGGGGAAAAGATGAACGTTAAAGCTCTTGTT
TTGGCTGCAGGAAAAGGGACAAGGATGAAATCAAAGAAACCGAAAGTTCTTTTTGATGTT
GCAGGCAAACCTATGATAGATTATGTGATGGAAGCTGCTTCTGCGGTTTGCTCAGACGGG
ACTGTCGTTGTTCTGGGAGAGGCGGCTGAGGATATTCAGTCTCATCTGCAGGGTTATAAT
TCAGAGTTTGTTTTTCAAAAAGAGCAGAAAGGAACGGCGGATGCTGTTTTGGCTGCGAAG
GACACCCTTAAAAATTATAACGGTAAGATTCTTATCCTCTGCGGGGATATGCCGTTGGTG
AGCAGGGAGAGTTTAAAAGCTTTTATTGAAAGTTCGGATTCTCCTGTAAATTTTATGAGT
GTAAAAAAGAAAAATCCCGAAGGTTACGGAAGAGTAGTCAGAGGAGCAGACGGATCTGTA
ATCAGAATAGTTGAAGAAAAGGATGCAAACTTAAATGAAAAGAAGTTGAAGGAAATTAAT
ACAGGTATATATCTCGCCGAGTCAAAGGAACTCTTCAGGAGACTGGAATATATTAACAAT
AATAACGCACAGGAGGAATACTACCTGACCGATATTGTCAAAGATGGTGCCGGTATTTTT
GTTGCTGAAGCAGAAGAGGAATTTCTCGGGATAAACGACAGAGCTGCGCTGGCAGAAGCT
TCAAAATTAATCTGGCGTAAGCGTGCTTGTGAATATATGAAAAACGGCGTCAGTATAATA
GATCCGGACAGCTTTTACTGCGATAATTCGGTTGAGATTGAAAACGATGTTACGATACAT
CCAAATGTAACCCTAAAAGGTGAAACCAAAATTGGAGAAGGCAGTGTTGTTTATCCGGGA
TGCAGGATAGCCGACAGTGTGGTGGAAGATTATTGTGAAATAAAAGATAATTGTGTTATA
ACAGAATCTTTTGTGGGCAGAGAATCTTCAGTGGGGCCTATGGCACATTTGAGACCGGGA
AGCAAACTGTACGGGAAAAATAAAATCGGCAATTTTGTGGAAGTGAAAAAAACGGAAATA
CATGAAAACTCAAAAGCCAGCCACCTGACTTATCTGGGTGATGCATATATAGGGAAAGAT
GTGAATATTGGATGCGGCACAATTACATGTAATTATGACGGTATCAGTAAACATAAAACT
ATTATTAACGACGGTGTTTTTGTGGGAAGTGATGTTCAGTTTGTTGCCCCTGTGGAAATA
GGTAAAAATGCTTTGATTGCAGCGGGCTCGACTGTTACAAAAGATGTCCCTGATGAATCA
CTCGCCATTTCCCGGAGTGAGCAGGTTAATAAAGAAGGCTGGGTGAGAAAACGCAAACAA
ATTTATTCAAGGGAGAAATAGATATGTGCGGTATTGTGGCTTATATAGGTGAAAAGAATG
CTTACGATATCCTTTTGGAAGGGCTTGAGAGGCTTGAGTACAGAGGTTATGACTCCGCCG
GGCTGGCGCTGCTTGATAAATCCGAAAATATCATAAAAACGGTAAGAAGTGTTGGTAAAC
TGAAGAATCTTAGAGAAAAAACCAGCAGCACTGATTTTAACAGCAAAGCAGGTATCGGTC
ACACCCGGTGGGCAACGCACGGGAAACCGACATCCTACAACGCCCATCCCCATGTTTCCA
AAGGCCTTGCTTTGGTTCACAACGGTATTATTGAAAATTACCTTCAGCTGAAAAAAGAGC
TGACTGATAAGGGGTATGTTTTTCAGTCTGAAACGGACTCGGAAGTTATCGCTCACCTGA
TACACAGTTATCTGAACGGCGATATTCTTGAGGCGGTAAGGAAAGCTACAAACAAGCTGA
ACGGAGCATTCTCCGTTGCAGTGATATCAGAAGATAACCCGGACAGGATTATAGCAGCCA
GAAATGACAGCCCTCTTGTTTTGGGGGCAGGAGAGGGTGAGAATTTTGCAGCAAGTGATA
TTCCCGCTGTTTTGAGTCACACGAGGAATTTTATTTTTATGGAAGATGGTGATATTGCAG
TTTTGCGGAAAGACTCCATAGAGATTTATGATAAAAATCACAAAAAAGTTGAAAGGGATA
AAAAATATATTGACTGGAATCCGGTCATGGCTGAAAAAGCCGGATTCAGGCATTTTATGC
AGAAAGAGATTTATGAGCAGCCCAGGGCAGTTACAGATACTCTGAGGGGTAAGTATTCTC
TTGAAGAGTCGTTAATCAGACTGCCTGAACTGGATGAGATAAGCGGAGCACTGAAGAATG
CAAGCAGAATTCACATTGTCGCCTGCGGAACAAGCTGGCACGCGGGTCTTGTGGGCAAAT
TCCTTCTTGAAAAATTTGCCGGTGTACCTGTGGAGGTGGATATAGCATCCGAGTACAGAT
ACAGGGATACAATTCTGGATGAAAATGTGATTTTCCTTGCCATTACCCAGTCCGGAGAAA
CAGCCGATACACTGGCAGCCATGAGGATGGCAAAGAAAAAAGGGTGCAGTACTTTGGCTA
TTTGCAATGTTCTGGGCTCTTCAGTATCCAGGGAAGCAGACGGCGTGATATATACCCATG
CCGGACCTGAGATCGGTGTTGCCTCAACAAAAGCGTTTACAACACAGATAACCTGCCTGT
ATATGCTTGGCATTTATTTAGGTCAGATCAGAAATACGATGAGCGATAAATCAAGAAGTG
AATATATACACAGCCTTCTCGGTGTCCCCGAGCAAATGGAGTATGTGTTGAATAAAGATA
GTGAAATTGAAAATATTGCAAAGGATTTTAAAGATTATAAAGATTTTCTTTTTTTAGGAA
GGCACCTTAATTATCCTGTTGCACTCGAAGGGGCTCTTAAACTTAAAGAAATATCATACA
TACATGCAGAGGGCTATCCTGCCGGCGAAATGAAGCACGGTCCTATTGCACTTATAGATG
AAAATATGCCTGTTTTTACTTTGGCAACCAAATCCCGGGTGTATGATAAGATTGTTTCTA
ATATCGAAGAGGTAAAGGCTCGTGACGGTATCGTTATTGCAACTGTTACGGAAAATGATA
CCCATCTTGCGGACAAATGTGACGCTGTTATCAGTATTCCCGGAACATCCGAAGAGGTCA
GTGTCTTTTTAAATACAGTTGTTACACAATTCTTCGCCTATCATTGTGCCCGCTTACTGG
GTAATGATGTTGATCAGCCGAGAAATTTGGCAAAAAGCGTGACAGTGGAGTGATAATGAT
ACAAAAAGCCAAAGGGTGGTTGAACAGCTTTTTTGGCGAACACGAAGATATGTATATGGC
CGGTGTTGCTGTACTTATCGGTGTAGCTGCCGGTTACGGTAACATTATTTTCAGGTATTT
AATAGGTATTGTTCAGGATTTTTTCTACGGGACAAAAGAGGAGTTTCTTTTAGAAACGCT
CATTCACACCCCTATATATAAGATTGTTCTTATTCCGGCTGTGGGCGGATTGATAGTTGG
TATGGCCGGCCTAATTTTTAAATCTGCAAAGGGGCACGGTGTGCCGGATGTTATAAAGGC
AATAGCCCTCAATTTAAAAATCAGTCCTTTTGTAGCTGTTGTGAAAAGTTTCACTTCTGC
GATTACACTTGGCACCGGAGGTTCCGCAGGAAGAGAGGGACCCATTATACATATAGGTTC
GGCACTGGGCTCCGGTGTGGGAAAAATATTCGGTTTTTCCACCAGAAGGATGAAAACGGC
TGTTGCTTGCGGAGCGGCAGGCGGACTGGCGGCAACCTTTAATGCACCTATCGGCGGGGC
GATGTTTGCAGCGGAAGTGTTGCTTGGCGAATTCGGTATCAGAACATTCAGTCCGATTAT
CATTTCTTCCGTTATTGCAACTGTCGTTTCAAGGGGACACCTGGGCAATGTGGTAACTTT
TGAAGCGCCGGAATATCATCTGAGACATTTTATGGAGCTGCCCCTTTATATGGTGTTGGG
TTTTGCCTGTGCCGTAGTCGGTGTTTTTTTTATACGTTTTTTTTACAAAACCGAAGAAAC
CTTTGACAATCTGAGCATACCTTCTTTTCTAAAGCCTGCTTTGGGCGGGCTGCTGCTCGG
CATACTGGCCATATACTCACGTGAAATTATGGGTGTCGGTTACGACACAATAAACCAAAT
TCTTGCTTCGAATCAGGTGGGACTTTTTCTCTTAGTTATTGTGTTTCTTAAAATCCTTGC
AACATCTCTGACTCTGGGATCCGGTGGATCCGGTGGTTTGTTTGTCCCTGCACTTTTTAT
AGGAACTGCAACAGGCGGAGCTTTGGGGGGGATTTTTAATGCTGCCTTTCCCGGTATTAC
GTCTTCCAGCGGTGCCTATGCTTTGGTGGCAATGAGCGCTATGCTCGGTGCAACCATAAA
AGCCCCTTTAACTGCTATACTTATAATTTTTGAGATTACCCAGAGTTATGAAATCATTTT
GCCGTTAATGTTTGCAACGATTATTGCAAATGTTGCTGCCAACTGGCTGGAGAAAGAATC
TATTTTTTCCTGGATTCTTGCCAAGGAAGGTATCAATATCAGAAAGGGCACTGAAGAAAG
AGTACTATCCGAAATAAGAGTTGAAGATGTAATGCTCAGGGATATTGTTACTTTTAAAGA
AAGCTCCAATTTCAAAGAGATCACCGAGGGTATAAAGAAAGCCGATCATATTTATTATCC
GGTGTTAAACGATAAAGGATATCTGACAGGCATTATGTCGTTAGATAATATAAAAAATGT
GATGTTTGAAAAGGGGCTGGAGGAAATTGTTGTGGCAGGTGAGATTTGCACAAAAGATGA
CCTGATATACGTTTACCCTGAGGACAGTCTTGCCACAGCTCTAAAAAAGCTGGGAATTAA
AGATCTGGGGGCACTGCCCGTTGTGGAAAATATAAACGGCAATTTTAAGGTAGAAGGATT
GCTGAGAAGAAGTGATATAATTTTAGCCTATAATAAAGCTCTTGCAACGAGTGTTTAATG
AGATTCGCAGAAATTAATAATTCAAGTTTCGCACTTAGGTCGGTCATTGCGAAACCCTGT
GGAAACAGGGTTGTGGCAATCTCAAAATAATAAAAAAAGAGAGATTGCTTCGTCGTTAGC
ACTCCTCGCAAAGACTTACAATAGGTGCAAGTGCGAAACTTGAATTAATAATATATAAAA
GGGGAGATCCCTCGACTCCACTTCGTTTCGCTCGGGATGACAATGTTGCGATAAAGCGAT
ATATTGTGTCATTTCGGACGAAGTGAGAAATCTCTAAGGGAGATATATGCCTCACTCAAA
TGATAGACTGAATAAAGAACAAAAGGCTGCCGTTGAATATACGGGCTCACCCCTGCTTGT
GATAGCCGGAGCCGGAACGGGGAAAACAAAGGTAATTGTCCATAAGATTGCTTATCTGAT
TGATAATATCGGTGTTAACCCGAACAATATCCTGTCGGTTACTTTTACCAATAAAGCAGC
CTGGGAAATGAAATCCCGTCTTAAAAACCTTGTGGGAGAAAGAGCTGAAGGAGTGTGGAT
GGGCACATTCCATTCCATATGTTTGAGAATTCTGCGCCGGGAGACGCATAAAACTGAGTT
TAAAAAAGGCTTTGGAGTTATTGATCAGGATGACAGGCTTTCAGCCCTCAGAAGTATTGT
GAAAGAACTGAATATCGACAGTAAAAAATATCCCCCGAAACAGTATCTCTGGCTGATAAG
CAGTTTTAAAAACACTATTGAATATGTGGAGGATAAAGAGCCGGAAGAATTCATCCACAG
ATTTCCTGATGTTTTTAAAGCCTACCAGCAGTATCTTTCTTTTGCAAATCTTGTGGATTT
TGATGACATGCTTGCTCTTGTTATCAGGATTTTTCAGGAAAATTATGAAGTGCTCGAACT
TTACAGAAATATTTTCCGGTATATCATGGTGGATGAATATCAGGATACAAACTATATACA
GTTTTTCTTTTTAAAGCTGCTTTCAGGTGAATATGGCAATATTTGTGTGGTGGGGGACGA
TGATCAGTCCATTTACGGATGGCGCGGTGCAGAAATAAGAAATATCCTCGATTTCGAAAA
ACATTTCTCTGATGTTAAAACAATAAAGCTTACCGAAAATTACAGGAGTTCACCCAATAT
CCTGTTTACAGCCAATACACTTATTGCAAACAATAATTACAGAAAAGGCAAGAATCTTTC
CCCGGTGATCCATAAGATGGGAAATATCATGGTTAAAGAATGTCATGATGAGCAGGATGA
ATCAAATTTTGTTATTAATGAGATTGAGCTTATGCTGGATCAGGGAATATCTCCTGCCGA
AATAGCTGTTCTTTACAGAACAAATGCTCAGTCGAGGGCTTTTGAGGTGGAGCTTAACAG
AAGGGGGATACCTTATAAAGTTATCGGGGGTATCAGTTTTTACTCCAGAAGGGAGATAAA
AGATATTCTGGCATATTTAAAGCTTTCGGACAATCCATATGATATAGATGCTCTGAAGCG
TTCTGCCAAAAATCCGCCCAAGGGAATAGGCAACGTAGTTATTCAGAGAATTATCGATTA
TGCAACCGGCAACGGTTCGGATCTTATATCAGCAGCAAAAGAAATTGCCTCTGTTTCAAA
GGGGAAGACCGCCGCCAGTTTAAAATTTTATACCAATATCCTTGATGAGATGCAGCTGTT
TGAAAATATAGCGGACAAGATTAAGGTTATTTTGAACGAAAGCTCCTATGGGAATTATCT
GAAACAGTTTGAAGAACAGAATGATGCAAACAAACGCATAAACAATATCGATGAGCTTAT
TAATGCAGCTGCAATTTTTGATGAAAGTTATGACGAACCGGACTTGTCTGAGTTTCTTGC
CACAACAACACTGACAACTTCCACAGATGAAAGTGCCGGTGATTCCGTAAGTCTCATGAC
CCTTCATTCGGCAAAAGGGCTGGAATTTGAATCAGTATTTCTGACGGGCCTTGAAGAGGG
TTTGTTTCCCTTGTTCCGCTCCATGGATAATGAGTGGGAGCTGGAAGAGGAAAGGCGGCT
CTGCTATGTGGGGATTACCAGAGCCAAAAGCAATCTTGTTTTCACTCATACCAACACCCG
TATGGTCTACGGTAAAAGACAGTTTTGCAGACCTTCGATGTTTTTGGATGAGCTGAAGTC
TGACATCAGTTCTCCGGGAGATTACGGAAAAAAGCTAAAAGCCAATACAAGAGTATTCCA
CAGCAAATACGGTGAAGGGGTTGTCCTTAATGTTAAAGGAGCGGGGGACAAGGTAAAGGC
GGATGTTTTTTTCCAGAGTTCAGGGCTTAAAAAAATGCTTGCTGAAAGTCTGGAAATATT
TTAGGAACTTATTGGTTTACACCCTGTAAATTTTGCGTAAAATAGATTTTCCTGATGATC
AATAAAGCGGAGGATGAGGATGTCAAAAGTTATTGATAAAAAAGATGTGCTGCATATTGC
GGATCTTGCCAGACTGCAATTTTCCGAAGAGGAAGCTGAGCGCTTTACCAATGAGCTCAA
CAATATTCTCGATTATATACATAAGCTGGACGAGCTGGATACTTCCAATGTTGAGCCCAC
TTCGCATGCCCTTGATATCTCGAACGTTTTCAGGGAAGATGAGCAAAAAGAGCAGCTTAA
CAATGAGCAGGCGCTCAAGAATGCTCCGGATAAAGAGCAGGGACACTTCAAGGTACCCAG
AGTTATTGAAAATTAATAAAATCTACAGGAGTTGTTGATGAATCTACTGAATGCAGATCT
GAAGACATTGAGGTCTTATCTGGAGGACGGAAGAATTTCTGCAAAGGAACTTGTACAGTT
TTATCTTGATAGAATTAATAAATATGATGACAAGCTTAAATCTTTTGTTTCCATAAATGA
GGATGCACTGTCCGAAGCGGAAAAAATTGACGTGAAAAGACGTAACGGTGAGAAACTGCC
GCCGATGGCGGGAATTCCGATAGCTTTGAAAGACAATATGGTGACTAAGGGGCTGAGAAC
CACCTGTTCGTCGCATATCCTGGAAAATTTTGATCCCGTTTACGACGGAACTGTTGCAAA
GCAGCTGAAAGAAAAAGGTTTTATTATACTCGGGAAACTTAATATGGATGAATTTGCCAT
GGGCTCATCCTGTGAAGCCTCCTATTTTGGCAAAACAAAAAATCCATGGGATATTGATAG
GGTCCCCGGCGGCTCGAGCGGTGGTGCCGCAGCTGCAGTGAGCGCTCGTTTGGTTCCCGC
TTCCCTGGGAAGTGATACGGGGGGCTCGATAAGACAGCCGGCTTCTTTTTGCGGTATTGC
CGGATTTAAACCGACATATGGCAGAGTCTCAAGATTCGGCCTGGTTGCTTTTGCTTCAAG
TCTTGATCAGATAGGTCCGATGACATGGAATGTTCAGGACAGTGTGGAACTGATGAAAAT
TATCGGAAAACATGACCATCACGATTCCACCTCGGCTTCCAAAAATTCGTTCGAACCTTA
TGATAAAAAACTTGATAATTTGAAAGGGATAAAAATCGGCGTCCCCGAGGAATATTTCAA
AGAGGGGCTGAGTCCGGAAGTTGAAGCATCTGTAAAAGACGCCATAAAACATCTTGAATC
CCTTGGTGCGGAAATTATCAACATACGTATGCCCCATACAGATTACGCAGTGGCTGTTTA
TTATATACTTGCCACGGCCGAGGCTTCGAGTAACCTGGCCCGTTATGACGGTGTCAGATA
CGGATACAGAGCTGAGGCTGAAAATTTGTCTGAAATGTATGTGAAAACCCGTTCAGAAGG
ATTCGGTGACGAGGTTAAAAGGCGGATAATGCTCGGTACATATGTGTTAAGTGCCGGCTA
CTATGATGCTTATTATTTGAAGGCTCAGAGAGTCAGAACACTTATCAAAAATGATTTCCT
TGATGCTTTTGCAAAAGTTGATGCAATAGTTGCGCCTACTTCCCCGACAACTGCTTTCAA
AATTGGCGAAAAGGTGGAGGATCCTTTGAGTATGTATTTGAGTGATATTTTTACCCTTTC
ACTGAACCTTTTCGGCGGATGCGGCATTTCAGTACCATGCGGTTTTGACAGCAATAATCT
TCCCATAGGTCTGCAGATTCTCGGTAACTATTTTGATGAGGCTAAGATCCTCGAAATTGC
AGATTGTTACCAGAAAAATACGGATTGGCACACAAAAATACCTACGGAATTTGAATAAAA
AATTGATGCTCAATGGGGAATCAGCGGATGAATTTTATCGATAAGATATTCTTTTACGGT
TCATTGAAATCGGACGGACCGTTTTACAGTATGTATGCAAAGAATGTTCTTTTTAAGAAC
AGGGCTTATACTTACGGCAGAATGGCTATGTATAAAGGAACTTTTCCGGCGCTGCTGGAG
GATAAAGATTCAGTGGTATACGGTGAACTGGTTACCATTTTTAATGTGAGAGATGTTCTG
CTGGTGCTGGATAATGTTGAAAAATATTTGGATAGAGTTAGTAAGACATTGTGGGTTTTG
CCGTCCAACGGCGATGATTCTGTTAATCAGGAGCCCAAAGAAGTCACTGCCTGGGTGTAT
ATTTATAAGGGAGATATGAGTTACATCTCCTATTTGGATATGCAGGAGTGGAATAACAAA
CAATTAAAACTGTAGTGAGGTTATAGATGAATTATGAGGCTGTGATAGGACTGGAAGTAC
ATGTTCAGATGGGAACGAATACAAAAATATTCTGCTCATGTTCCACCAACTTTGGAGCAG
AGCCGAACAGCAATGTATGTCCGGTTTGCCTGGGAATGCCGGGTGTGCTGCCGGTGCTTA
ACAAGAGAGCTCTGGAATATGCAATGACAGCCGGACTGGCTCTCAACTGTGAAATTCAGG
AATCCAGTGTTTTCGCAAGGAAAAACTATTTTTATCCGGATTTGCCAAAAGGTTATCAGA
TATCACAGTATGAGCTTCCCTTATGCCTGAACGGTAAAATGAAAATCAATCTTGAGGACT
ATTCCAAGGAAATTGGTATCACCAGAATTCACATGGAGGAAGATGCGGGCAAATCCATTC
ACGGTGAAAATCTCGGCGATTATTCCGCTTCCTATGTGGATTTAAACAGAACAGGGGTTC
CGCTTATTGAGATTGTTAGTGAGCCTGATATGAGAACAGGTGAGGAAGCAAAAGCTTATT
TGCAGAAGCTGAAAGCTATACTGCAATATGCCGGAGTTTCCGAATGTAATATGGAAGAAG
GCTCATTAAGATGCGATGCCAATATTTCCATACGTCCTGAAGGACAAAAGGAATTCGGGG
TAAAAACAGAAATCAAAAATATGAATTCTTTTAAAAACGTACAAAAAGCAATAGAATATG
AAATTAAGCGTCAGACCAAGGTTTTAAACGAAGGCGGTCATATCGTTCAGGAAACGAGAT
TGTGGAATCCTGACAAAAACATAACGGTTGCAATGAGAAGCAAGGAAGAAGCACATGATT
ACAGGTATTTTCCGGATCCCGACCTCATACCTGTCAAAGTTGATGATGACTGGATTGAGC
GGATCAGGGAAAGCCTGCCTGAACTGCCGGATGAAAGGAAAGCCCGTTTTAAAAAGGAAT
ACAGTCTCCCCGAATATGATGCGGATGTACTTACTTCTTTTAAAACATATGCCGATTATT
TTGAGGAGTGTATAAAAAGCCACAACAATCCCAAAATAATAGCCAACTGGATTATGTCGG
AAATTTTAAGAGTTGTTAACGAAAGGAACTGCGATATTTTTGATATCGGAGTAAATCCTT
CCATGCTTGCCGGCCTTGTAAAGTTGATAGACGATAACACAATCAGCGGTAAAATAGCTA
AAGATGTTTTTGAAATCATGCTTGAGAGCGGGAAAGCTCCCGCTGAAATTGTTAAAGAGA
AAAATCTTGCCCAGATATCCGATAGTTCCGAGCTGGAAAATATTGTAAAACAGGTGTTTG
AAGAAAACCCCGATGAGCTGGAGCGTTTTAAAAACGGAGAGAAAAAGCTGCAGGGTTTCT
TTGTGGGGCAGGTGATGAAGAAAACAAAAGGCCAGGCAAATCCGAAGCTTGTTAATCAGC
TGATAGCAAAATTAAGCAGTTAGGGGTTTGATATGCTGAAAAAGATTGATCATATCGGGA
TAGCAGTAAAGTCGCTGGAAGAAGCAGTTAGGTTTTATGAGACTTTGGGTGTTAATGTGG
AATCTTATGAAGAAGTTCCGTCTCAAAAAGTGAAGGTCGCATTTATCAAACTGGGAGACT
CCAACGTTGAGCTGCTTGAGCCCACAAGTGAAGACAGCCCTGTTGCCAAATTCCTGGATA
AGAAAGGGGAAGGCATTCATCACTTATGTTATGAAGTAAACGATGTTTCTGAGTCCCTTG
ATATTATGAAAAAGGACGGAATGAAGCTGATAAATGAAGAGCCGATAAAAGGGGCACATG
GCAAGCTGGTGGCATTTGTTCATCCGAAATCTGCCAACGGTGTCCTTACCGAACTTTCAC
AACCAGCAGATTAATCTTAGAAAGTCAAATTTTGTACTTGTCCCTGTTACAACTGACGTC
ACCCCATTTTTCGTAGTGCAAATATTTTTCAATGTAATTTGCACGCATTTCGCAGCCGAA
ACTCGAAACTACTGCCGCTAACCGTCTACACCCTCCCCTCATAATTGTTTTTATTTGCAA
ATATTTATCCACTTTACTTTCCAACACAGGGTGTGACCACTAACCGGCAGTACGTTTCTC
TAGCACCAGCCGAAAGGCTGGTAAATATGTGGAACACATTCGACATCGGCTGCTTCATTT
TTGCAAATTACATTGAAATCAGTTTCATATTAGCTAAGTATATGTAAAACAAAACTTTTA
TATAATTTTTGGGGTGATGCCAGTGTTATAAGTATTTGCGAGGATCCATTCAGGGGGTAA
AATACTTGTTCAAAGATCTCCCGCGTACTTAAGGCGTTAAATGTGTGGTCGCAAGGATGC
CTATGGATAGCACCAGTCTTTTAGACTGGTAAATATGTTTAACATTCTATTTATCCGCCC
ATAGCGAATGCTATTCAAAAAATTGTCACCTCTTGCCTGGTTAAATGCCGCAGGCAATCA
GCGAAGCTGATATTTAACGGGGGCGACCGAAGCGGAGAGGTCTCTAGTCAAATAATACTA
TGAGAGTTTTGAATAATATGCTTTTATGCTTTTTCGGAAGGGGGTAGCACCAGCCGGAGG
CTGGTAAATATGTTGTCAAACATTCAATTTAGCTATTTACATAGCTGCTAATCGGTCTTC
GACCGATGCTAGTGGTATACATTACTTCAGTCCCGCAAGGTTGAAAATACGGGTTTCAAT
ACATCTTTGCGCGGCTGAAGCCGCGCTTCCTAACTTGTGCAAAGTTCTTAAGTCTCGTAT
AAGTTTTTTATAATAAAAAAGGCAGCCAAATGGCTGCCTTTTTTTGGTATATAGTTTGAT
ATAGTGTGTCTATTTGATTGTGCATTTACCGCTTTCGTAGTTAACATGTGCATCCAGATA
ATACAGTCTGTCCATCTTTTTGTAGCCGCACATGTCCTGCAAGGCGTAGTACAGCTCACT
TGATCTGCCGCCTGCAGAACACATAAATACCACATATCCGTCTTCAGGCAGCTGATTGAT
TACGTAATCACAACCTTTTTTGTAAACTTCATTCACATGGATATTGATTGCTCCTTTAAC
GTGTCCTTGTTTGAACTCCTCGGGGCTTCTCACATCAACAATGTGAATGTTTTCAGGTCT
GTCATCGATCAAAGTTTTAAAGTATTCTTTGTCAATGGTACCTTCTTCTTTTCCTTCTTT
CAGAGCTTCCGCTTCATCTTCTTTTTCGGCCTTTTCAATTGTACCACCGGTTTTTGTGGT
GGGGTGACCATTCTTTTTCCAGCCGGGAAGTCCTCCTGAATAATTATAAACATTTTCATA
TCCGTACTCACTAACCAGTATCCCTGAAACGGTGTGTGATTTTACACATTTCCAGCCGCC
GCAGAAGATAACTATGGCAGTTTTCTTGTCAGTTGGAAGTTTATCAAGGTATTTTTGCCT
CTGGTCTTTCATGAACTTGAATTTTGTGTCCGGAATGCTTACTGCACCGGGAATTGTTTC
AGCTTCAAATTTTCTTGCAGGTCTTGCATCCACAAATACAGCGTCTTCTTTATAAAGCTT
TACGGCATAGTCGTCTGAAATTTCAACATAAGATTTTTTCGACCAATCGGGCATTCCTGC
CAAATATACTTTGACATTTTTGTAGCCTTTTTCCTTGAGCATTGTTGCTACGTGATAACT
TTTTACACATTTAAATCCGCCGCAGTATACTATTATTTCAGTTGTTTTTGTAACGCCAGT
CAAAGACTCCAGTCTCGGGTAATGATCCTTGAACTGATTGTCGTGAATGTTAATTGCCCC
TGGAATATGCCCGGATTCATACTTTCTGCCGGGCCTGGCATCGATGATGACGACTTGATC
AAAATCCCGGAGTCCTTTGCCTACCTTTTTGCTAACATACTCAAAATCAACCAGTTGAAA
TCCTGCAGCTTCAACCTTTTCCTTGACACTCATTGTTTTTGCAGGTTCTGCAGCTTTTTG
GGGAACTGCACAACCAGCTATCAATAAAACAAATAGTAAGGTTGGTAAAATAAAAAGTTT
CTTGAAATTCTTAAACATACATGTACCTCCCATTATTTTTGTATAATAATTATGACAAAA
GAATAAAATCTGTCAATACTATTTTCGGGCTAAAAATCATTTGATATCAAAATATTATAT
GAATATGCATATATTTATATACAAAAAAGGCAATATTCTGAACTAATGATATAGAAAAAT
CCTATAGACTTGCTATGCTTTAAAGCAACAAGAATGATTATTATTAAAAAATTTTTTGAC
TTTCTTACCTGTTTTTTAATTTCCAGCCGATTTTACTGTGCTTTTTAAATATTATGTATT
TCTCTTTCCCAGTTAATAACTATTAATAATGAAGAAGAACAATAAATAATTATTTATTTC
CACTTTTACTAACCTTGAGCCTAAATAGACTTAATTATATTTAGCAACCTTCCCGATCAC
GCCTCATGATTTAAGTGTCACGTCTCTTTAAATGTTTGAGTTTTAAAAGGTTCCCAATTC
TTTTTTATTGGCAAAAGAATTGAATATTGTATAATATTTTCAGGAGTGTAATTATGAAAA
AGTTTTTTTTATTTTTATTTGTATCTTTATACTTTTTAAGTTTTAATTCTCAGGCGCAGC
TGAAGTTCGGTATCGCTTCCATGATTTCTCCCGAGGAAACATTTATACTTTATAAAGACC
TGAACGATTACATAGCTGAAAAACTTGATATGCGGATAGAAACGGTGCTTAAAAAGGATT
ACAGCGATATGAATAAACTTATTGTAGATAACAAGGTTGATTTTGCACTTGTATGTACTG
GGTCTTTCTTCTTTTTACAGGATAATGAATACAAACTTATGGTAACACCGGTTATCGACG
GTAAAAGTACATACAGATCATATATTATTGCTAACAGTAACAGTGGTATAGACGAACTGA
TCGATTTAAAAGGTAAAACATTTGCTTTTGCCGACAGGCTGTCCAATTCAGGTTCTATTT
ATCCTAAATATATAATAATTAAACGTTTTAATATTTCCTATGAAAATTTTTTCCAGGAGA
CTTTTTATACGCATTCACATGACAAATCGATATATCTGGTAAATAAAGGTGTAATAGATG
GAGCAGCCGTGGACAGTTTAGTTTATGACTATTTGGCTGAGACGAAACCTGACGAGGTAA
AAAACATCAGGATAATCCATAAATCCCCATATTTTCCCGCACCTTCAATAGTTGCCTCTG
GTGCAATTGATAAAAAATTATTCGATGAGATTACCCGGATTCTACTGAAAATGCACAAAG
ATCCTAAAGGAAAAAAGATTTTGGAGGATCTGAATATTGATAAATTTGTTGTGACCAATC
CGGAACGCTTTGAAGAAATAAGAAAAATGCAGAAATTAGTTGATGACTTTTAAAAAATTT
TTACCGCAAAAATTTACAAATCGTATAATCCTTCTGATAGGCTTTCTTGGAGTTATTACG
GCAGCCGTTAATACCAGTTTTACAATTTATACGAACTATAAAAACACTTATGAAAAGGTG
TTCAACTCAATTGAGATTCAGTATGATATTTTTGCAGATGATTTTGCAGAAGCTATGCTT
CTGGAAGATATATATTCGATATATTCTGAAGTAAATGAAATCAATAAATCTTTTGGTTTT
ATATCCAATATCTACGTTTTGGATGCCAAAGGAGAATATTTTACAGATGCCAATGCAACC
AGAAAGATGCCTGATAATATTTCTGAGGATACTACGGTTAATAAGGCTATAAAAGCCGGT
GAGACAACAATCGGTAAAATAATTTTTGTGCTAAATAAAAATGAAATTCAAAAAGGTATA
TTTTCCGATGTTTCACGACTCGTATTTGTGAATATTTTTATAGTTATTATGGGTGTTCTG
CTGGGGATAGTACTTGCAAGATTTCTTTCCAATCCTTTGAAGCAGCTGAGTTATCAGATT
AGCAATATAAACCCCCTGAAGATTCCTGAGGAGCTTCATACCCCTGCATTCTCTTCTTAC
GAGGTTGAGCAGCTGAAAAATACCCTGCATGATCTATCTTACAGACTGAAAGAATCAATC
AGTCAGATTAAGCAGCAACAGCGGGAAATTAATAAGGCAGAACGACTTGCTTCAATCGGT
ACAATGGCTGCCGGCCTGGCTCATGAGCTGAAAAATCCCATTATGTCATTGAAGCTTATC
AGTGATGCCCTCCAAAAAGAGTATGCCGATAAGGACTTTAATTTAAAAAAGGATATGGAG
ATGATATCCCGTCAGTCGGACAGGCTTGTGAAGCGGATTAATACATTTCTTGCTTATGCA
AAGCCGATTGAAAGCAAAATAATAGAAATAAATATCCCAGAGTTTGTAAAATATTTAAAA
GATCTTTTTTCAAAATATATGGATAATGTTTATATAGAGTACAATTATCACTCAACGGGA
AATTTTAAAACGGATGCAGAAATGCTTGCACAGGTGCTGGAAAATCTTGTTCAAAACTCT
TATGAGGCCGGGGCTGAAAATATTACTATATCTTTTTATTTTGAGAATAACAGATTTATT
ATTAAATATTTTGACAACGGAACAGGTTTTGAAACTTCAGACAGGGATGAAATTTTCAGG
CCGTTTTTCACCACCAAAGAAAGCGGTACGGGGCTGGGACTGGCAATGTGCGAAAAGATT
CTTGAAAACCTGGGCGGGAGTATTTCCGTTATAGATACAAATTACGGAGCCGGCTTTTTC
ATTGGGATTAATCAGAGTGGGCTTTAATGGAATATTTTTTTAGTTTATCGTATAGCGTTA
CTCTGCTTATGCCGAGCATTTCTGCAACCTGTGAGAGATTGCCTTTGCATTCTTTTAAAG
CGTCTTCAATAAACTCTTTTTCTATATCATCAAGTGCACGGTGGAGGACTTCTCCGTAGG
AGTGCTCTCTGTACTCTTTGTACAGATGTTTTTTAAGATTTTGTACGTTTTTTGCCGCTT
CTTTACTTTTTGGCAGCACAATATCGTCCGGTTCAAGTGTCTGCCTACTGGAAACAATAA
CGGATTTTTTTATTATGTTTTTCAATTCTCTGATATTGCCAGGCCAGCTGTATGACGCAA
GTATTTCAAAAACACCTTTATGTACACAGGTGATTTCTTTATCAAGATTTATACATGCTT
CTTTTATGAAAAATTTGGAAAGTTCAACTATATCAGCCTTACGATCTCTTAAAGGGGGTA
AATGGATGCTGAATACATTTAATCTGTAAAACAGGTCTTCCCTGAATGAGCCTGATTCAA
GTTTTTCATCCAGATTTTTGTTGGTGGCTGAAATTAATCTCACATCAACTTTTTTGAGCT
TATTTTCGCCAAGCTTTTCTATTGTTCCGTCCTGTAGAACATGCAAAAGTTTTGCCTGTA
AACCGGACGGCAAATCCCCTATCTCATTGAGGAAAATTGTCCCCTTGTCGGCCGTTTCGA
ATTTCCCTTTTTTGGACTGGTAAGCTCCGCTGAAAGCTCCCTTCACATGCCCGAACATTT
CACTTTCCAGAAGACTTCTGGGAATAGCTGCACTGTTTACAGGTACAAAAAAATAGTTTG
AACGACTGCTGTAATCGTGAATAATCTTTGCGATATGATCCTTTCCTGTACCGCTTTCTC
CAGTTATCAAAACAGGTGAATCTGTTGCTGCAACCGTGGCAACATTTTTTAGTATTTTTA
TCATTTGTGGGGATTTTCCTATAAATACATTTGGAGGATATTCAAACTCAGAGATATTGA
TATAATTATCGGAACAGATATTCTTCTTTACAACGTTTGCTTCGATAAGACGAAGGAAAC
CATCTGTTTCCAAAGGTTTACTGATAAAATCGGCTGCCCCCTGACTGATGGATTCCAGTA
TCGTTTCACTGCTGCCGTATGCCGTCATAAGGATACAAGGTAATTTTGGAAAACGTCCTT
TTATTTCTTTGAGAATCTCTGTACCGCTTTCTTTGCCTAATCTTTGATCGATAAATGCAA
TATCAATAGGGTTGTTGGAAAGTATATTGTAAGCGGTTTCGGAATGTGTTGCAGTAAATA
CCTTGTGAATGTTGCGAAGGGCCCTCTCAATGCTGTAACAGAGCCCTTCGTCATCATCAA
TTATAAGTACATTTGCCATTACTCTCTCTTTAAAACTCTTTTAAAAGTTTATTTATATGT
AATATAGCATCCCCTGTAATTTTATAAACATTTGTTTCAGCATTGTCCTTAATTTTTTCT
GCAAAATTCTCAGAAAAAGGTAGATAATATTTTTTTAGAAATTCTCTGAGCTTTGTTTTA
TAGTTTTCGGCGTCTTCAACTTTATCTTCATTTAAACTGTTAAAAATTTCAGAAAAGAGA
AAATGTATAAATTCCATTTCCACTGCAATATGATCGGGCGGATCGTTATAATCTGAAGCC
ACTTCCAATCCGCTGTCAAAATAAAATTGTCCCACCTCCATGGTGGTATCACCCATTATC
TTTCTGTTCTTTTCAAGATAGACCGATCCGTAAGGGGGTGCTGACAACTCAAAGGGACCT
ACCATGAGCTGAGCGTGATCGGTAACAATGTCCTCTTCGGATTCTTCATTCAGAAACTGT
TTAATTTTACTAATTTTTGAGATCAATTCATTATCTTCCAAATCTTCGGCATATTCGATG
AAGTTATCGATCAGGTTCTTTTCATTTAATATCCCTTCTTTTGGTGTATACATCAGAACC
GATAAAATATGCATCATATTACCAAAAATTGCAGAATGAGAGAGAGTTTTTGTATTGGAA
ACCATCATTCCTCCATTAATTAAAGCTACTGTTTTTTTATGAAAAAAAGGGTGGCTGAGC
CACCCTTTCTCTTTTATGACCTGGCCTTGAAACTCCTGATGTAGTAAATATTGGGTTTTG
TGCCTGCTTCAGGTTTTCTCACCCAATATCTGTATTTTTTAAGGAGCTTCGCGGCTTTAC
TGTTCGGGTTGTCAATATCACCGACTATCCTTGCCTGTGCCGGGCAGGCTGTTGCGCAGT
AGGGTTCTTCACCCGCTTTCAGTCTGTGCTCACACAGTATGCATTTTTCAACGATACCGG
GTCTTCTTACAGCTTCGTAGTCAGGGTGCTTGTACTCAGTTTTATAAGGAGGTATAGCAC
CTGTTTTTGAAGCAACTTCCGCACCTGAAGCTGTACAGCCTGCAATCAACTCTTCTTTAT
CGTGATACAGCTCGTGAGTCTTCTCACCATCAAAATTGAAGCTGATCACTGAAGTTGCAT
TGCTGTCTTCTTTCTCCAAATCCATTATGCTGTAGGGACATGCATGCTGGCATGAGCGGC
AGCCTATACAGCGCTCATCATTGTGCATGGTAATACCGGCATCCGTTTTAAACATCGCTT
TGGGAGTAACCGGACATACTTCAACGCATGCAGCATTGGAACAGTGATTACAAAGTACGG
GTATAATTTCATAATTTACATCAGGAAACTTCCCGCTCCACTTTGTTGTAAAATCAGCCC
AGTTGTAGGACTGACCGTTTTTCCTGTTATCCGTATTGTTTTCTGTTTTACACGCCATGC
CGCATGCTCCGCATCCAGCACATTTGTGCAAATCTATGACCATTGCGTATTGCATAATTC
ACCTCTTAAGAAAATTTTATTATACTTTCTCTATACGTACACCGACAAAGCCGCCGTTTC
TGGCTGTACTACCTGATAGACGGTCATAATCAGCAGGCATAAGGTCATTGTTATTCATAC
CAAAACCCTCTTTGCCAAACTTTTTGGATGCTATCCTGCCGTATGCTGTATGACCTTGTC
CATACGTTGAAAGAACCGTTCCGGGGCGTACGCCTTCGGAAAGTTTTACTTTTATCTTTC
TTGAAGTTACCACTGTCGTAATTTTTACCATATCGCCGTTTTTCAAGCCCAGTCTTTTGG
CATCATCAGGGTTCATTTTCAATACATTATCCCAGCGCTCATCACCAACGTCGATTACTC
TGAATTCCTGCATCCATGGGCAATTTGCACTTCGTCCTTCTTTATTCAGTTTTGACCTTG
AGTCGATGAATGTAAAAGGGTATGCACTTTTGCTTCCATATCTGTAAGGTTCTTCATAGT
GGGGCACAAAAGCTTTTTCATCACGGGCGGTATAGTTTGTAACCTCAAGAACTTTGTTAA
CATCAACATTATGTTTTTTTGCATGTTTTGCCAAAGCTTCTTTCAGAGTTTCACTGTAAA
ATTCGAACTGATGCGTTTTGGTTTTGAATTTACCCCAGCGTTTTCTGTAAGGATACGGAT
CGGAATTCCATACACCGATTTTTCTAAACTCCTCCCAGCTTTTGAAGGAATCGCCGCCTT
TGTCATGTCCCTGCCACATTGGAGCGAGATAATATTTGGTTGCATATTCAGCGAACTCCC
TTTCATTAGTGGGCTTTTTACCTGTATCAGGGTCCTTGAACTCATTCTTATAATATTCCA
GTAAATTATCAAAGCCCCTTTCGGCAAGTTTCTCAGCTATCATATAAGGGATTTCCGATT
CATCTATTTTAGCTTCCCAGATCGGTTTAACTACAGGCTGAAGAAGGGTTCCCGTTCCTA
TTCTGTTTGCTTTGGTTTTCAACCATGCCCACTTTTCAAACGTTGTGGTGGCAGCCGGTA
ACACAATGTCAGCAAACATAGAAAATTCTGAAGCATGTGTGGACAGGTGCACGGTAAAAG
GCACTTTTGCCAGTGCTTTATCCCACCTCTGGCCTTCTGTTCCGGAAAAATTAAAATTGT
TCATATAGCCAAGAACCATTTTGATTTCCATCGGATCTTCCTGAAGGATACCGTCAGCTG
CATTATTTGTCACAACACCGCCGCCGGATTTACCTTTTTTCAGGGCGGGGAATTTCAGGT
AACCTCTTTGATCTATTTTTACATGAGGTTTATTTTTAGAGATGGTATCCTGATATTTTT
TTATGCTTGGTGTATGGTTGTACGGTGGAGAAATCTTAGCCATGGGACCGCCTATATTGT
CAGTTGAGCCCATCAGTCCGTTTAATGCATGGATAGCCATGGAACTGTAAGTTCCCCGGA
TATGCATTGCAGCTCCGGGGCCAAGCCATACGGCTACTTTTGGCGCAGCTGCTCCCATTC
CTCTTGCCACTCTGTATATCTGGTCTGCTTTTACACCTGTGATTCTTTCCGCCCACTCCG
GTGTTTTATCTTTCAGTTCGATATTCCACCATTTTACAAGACCATGTGTATAGTTTCCTT
TAAATGTGGATTCATCAACCTCTTCTCCAAGCTTGAATCTGTTTTTGCCGTCTTTAAAAT
CTCCGACAAATTCTTTGTACCATAAACCTTCTCTTAAAATTACATGAGCTATTGCTACAG
CAAGTGCACCGTCTTCACCGGGTTTTACCGGCATCCACTCGTTAGCTTTTGCGCCTATTG
TTGTAAGGGTAGGATCAACAGCAACCACAGTAGCCCGATCCATAACTTCGCCGATTTTAT
TGATGGCAGTGGGAACCTGTCTGTTGGACCTGAGAGGGTCAGCTCCCCAGCATACAAGAT
ACTTGGTATTTGTCAGATCATAATCTCTGTAATCCCATAAACCTTCCGTGAAAAATGGGC
CTGATTTGTCAGCCTCAGCACATATGGCTGAGTGAGAAATATTGTTTGATGAGCCGAATA
TTTTTGTCATTGAGGAATAAATAATGTCTCTTGTGTATGTGTAACGGCCTCTGAAACAAA
CATATTTATGGGCTTCACCGTTATCCCTGAGTTTCATCATGTTGTCTGCAATGGTATTCA
GTGCTTCATCCCAGGAGATCGGTACAAATTTTGGATCTTCAAATCTGCCTTTTTTGGGAT
TGGTTCTTTTCATGGGAACCTTAACTCTGTCCGGGTCATAAACCTGCTGCAGACCTAAGT
GACCTCTTGCACAGCAGTAACCGCCGTTCATTTTGCTGTACTCATTACCACGGACTTTCA
CCGCACGTCCGTTCTGCACATAAACCTGAATTGGATCCCATGTGGTGCATCCCTGACATG
TTGTGGGAATCCATTCCCCTTTGTTTTTTCCGTAAGGGCTTACGGTTTTGTCGGTTTTTT
CCAGTGCATTTAGCTTTGTGCCGCAGCCTAATGCTGTCACTGTGGCAACCGCCGCACTGG
CTTTGAGAAACTCTCTCCTGCGGATTTTCATGTTACCTCCTTTTATAATTAAACGTTCAC
TGGTTAATTGCATATTAATTCATTGCAATATCGATGCCAACGCACTCCAAATTACCAAAT
GCCCGTATAACAGCTGTTTATGAAAGAAATTGTAAGCGAGATATGTAAGTATTCTTTACA
GCCATGTAAGATATGTTTACAGATAAAAAAGGGGGGAAATGAACTGTTCTAAGTTTTTGC
AAAGCTGTATTTTGGTCATTTTTTAGTAGTTTATCGGTTATGGTGAAATAGTGAAGTGGT
GAGATAAGGAGGTAGAGAAAAGGTCTCTTTACATTTCTGTTTATTAGGAAAAAGGGCATA
ATATAATGCCCTTAATACAAAGTTATTTCTTAGCTTTTTGCAAGATTTCTTTAATTTTTC
CTGCAGTAGGAAGCGGCTTGCCTTCATGAACAACAACTTCGTCCACCACAAGTCCCGGGG
TGGCCATAATATATTTGCTTATTTCGGATATATCTTTTACATACTCCACATAAGCATCAC
TCATTCCAAGTTCTTCCACCGCCGCAAGTGTAGATTTATGCAGCGCTTCACAGTTTTTGC
AGCCCGGACCTAATACTTTAATTTTCATAATTTGCCCCCTTTTTTAATATTTGTAAGTTT
TTATCTGTGCAGCTTTTTCAGTACGCTGTTTAGAATCTTTAGCCCCAGAATGTTCCGTAA
ATAACACCTGCTACTGTAGACATAACCACAACAAGTATAACATATACAACCGTTTTCCGG
GTTCCTATCACACTCCTTATAACAAGCATGTTGGGCAAACTGAGTGACGGTCCTGCCAAC
AGAAGGGCAAGAGCGGGACCTTTGCCCATACCGGCGCCGATAAGACCCTGTAGAATAGGT
ATTTCGGTAAGTGTGGCAAAATACATGAATGCTCCGACAATGGAAGCAAAAAAGTTGGCA
AAGAGACTGTTGTCCCCGACAAGTCCTTCAACATATTGTGAGGGTATTATACCTTCGTGC
CCCGGGCGCCCCAGGAGAAAACCAGCCACTATGACACCGATGAAAAGAAGGGGCAAAATC
TGTTTTGAAAACCCCCACGTTTCGTCCATCCAGGTACCCCTTTTCCCTTGATCCATTCCT
GTAAATGCCATTATGATGACAACAGCCAGTGAAACTGCCGTTAATGGCCATTTATAATTG
AAAATCAGGGCAAAGATGCCGCCATCAGAAGCCGGATTTGCCCATGTGGCAAATATCAGC
ACACCTATTAGTGCTGCGAAGAATATAAATGTTTGCAGCGGGTGACCGTCTTCAGTTTCT
ACTTCCCGTTTTGGTGCGCTATCATATCTTTCCTTCTCATCGTTTCTGAAAATAAAAGCC
ATTGATAATCCTATAATTACTGCAAAAATTATAGCACCGATTGCTCTGGCAAGCCCCATC
TCAAAACCTAAAACCCTTGCAGTTAAAACAATTGCCAGAATATTTATTGCAGGACCGGAA
TAAACAAAAGCCATTGCCGGTCCGAGCCCGGCCCCTCTGGAATATATACCTGCAAAAAGA
GGTAGAATTGTACAGGAACAAACAGCCAGTATAGCTCCGGATACCGATGCCACAGAATAT
GAGACTATTTTTTTGGCTTCAGCTCCAAAATATTTTATTACAGATGCCTGGGAAATAGTG
GCACTCATAGCTCCGGCAATAAATAGGGCAGGCACCAGACAGGTAAGCGTATGCTTCCTG
ACATACTCCTGCAGCATATAAAAGCCTTCCAGAATTGCCCCGGAAACTGAAGGGGTATTA
AAATCCACAAAATAAACGTAGGCAAAAATGAGCAAAATAGTTAAAAATTTGTTTCTTTCT
TTCATCAGTGTACCCTGCTGTTTTAATATCTGGAAAAGAATAATATGCTTTCATTGTATA
GATGTCAAGTATGTTTTTATATATAACGAAATAAATAGATTGTATCTACTTGTATACATA
TTTGTTTATTATATCGTTTTTTATGGTAGAGATTTTCACCCACGCACTTAAAGCGTTAAG
TGCGCAGAACCGGTTTCTCAACCTGTTTTAGGGGGAAATCAAGAGGGGGTACATTTATTG
ACAAACAACGTTAGAGATTTCTCCGCTCCACCGACCGCTATGAAATAGTGCTCGGTTCCG
GTCGGAATGACAGTTTTTTGTCACCTCGACCGAAGCCGAAGGGTCTTGTCTATTATATTA
ATAATTTCTGTGAATCTGCTTAGTAAATTATTTCCCGGTTAAAAAAGTATGCTTAAATCA
GGAAGTTGATTTGCATTTAACGTGGCAGACACCCTGTATAGTGTTTACTGCAAAGGGGAA
GTATTTTTCTTTAAATCTCAAAGCCACATGTACCAAACCGATCAGCACCGGCACTTCCAC
AAGCGGCCCTATAACAGCTGCAAAGGCCTGCCCTGAATTTATGCCGAAAACGGATATAGC
CACGGCGATAGCAAGCTCAAAATTGTTGGATGCGGCAGTAAAACTCAGAGTCGTGGTTTG
CTCATATGTTGCACCGATCTTGTAGGACATGAAAAAAGAAATAAGGAACATAATCACAAA
ATACAATAATAACGGAATTGCAATTCTGATAACATCAAAAGGAAGTTTTATAATATACTC
CCCTTTGAAAGAAAACATCACAAATATAGTAAAAAGCAGAAAGACCAGGGTTAAAGGGCT
TATTTTCGGGATAAAAGTGTTTTCATAGGCTTCTTTTCCCCAGATCTTTAGTCCGGTAAT
TCTGGATAAAATTCCCGCAATAAAAGGAATACCAAGGTAAATAAAAACACTTTTGGCAAT
CTGCGGCATTGAAATATCCACAATTGTACCTTCAAAACCAAACAGGGAAGGCAGAAATGT
TATGAAAACGTATGCATATACTGTGAAAAACAACACCTGAAATACCGAATTAAAAGCCAC
CAATCCTGCGCAGTATTCGGTATCACCTTTTGCAAGGTCGTTCCAGACAATTACCATAGC
AATGCAGCGGGCAAGTCCGATAAGAATGAGGCCTGTCGTATATTCATTGTGCCCTGACAG
GAAAGCCACAGCTAATAAAAACATAAGTACCGGCCCGACTATCCAGTTTTGAACAAGTGA
CAAAGCCAGCACCTTGACATTTTTAAAAACATGAGCCAGCTCTTCATATTTTACTTTTGC
AAGTGGAGGATACATCATCAGAATGAGACCTATTGCAATAGGTATATTCGTAGTTCCCAC
ACTCAGTTTATCTATTGTATCGGCAATCCCCGGGAAAAAATAACCGGAAGATACTCCTAC
TATCATCGCAAGGAATATCCACAACGTTAAAAATCTGTCCAGAACACTCATCTTTTTTGC
AACGGATTCTTTAGCCACCATATCCCCCTGAAATCAAATAATTTTGCTCAATTCGTCTTT
TATATAACTTTTTATTTCATCACGTACTTTTCTGAATTGACCAAGTATTTCTTCTTCGCT
CCCTGCCACCTGAGCCGGGTCATTAAAACCCTTATGTATCATCTGCGCTTTTTTTAAATA
CATAGGGCACGTTTCATTCGCATGACCACAGACGGTAACAACCACATCAAAATCTATACC
CTTAACATCATTCAGTGTCTTGGAATAATGTCCCTGCATCTCGTAACCGTCTTCCTTCAT
TACTTCCAGCATATAAGGGTTGAGTCCATGTTTTTCCAGCCCGGCCGAATAGACATCATA
ATGTTCCAGATAATTTTTTCCATACGCCTCAGCCATCTGACTCCTGCAGGAATTACCCGT
GCATAGAAATAAAAGTTTTTTTGAGATTGCCATTTTACCTCTCCCCGCAAAAATTTAAAC
AGGTGCAAGTGCAGTTTAAACAATAAGCATACTTGCATATTTGTTTGCTGTATTGTTTCT
TACAGTAGAGACCTCTCCGCTTCGGCCGCCCCCCGTTAAATATCAGCTTCGCTAATTGCC
TGCGGCATTTAACCAGGCAAGAGGTGACAGCTTTCTGGCTCCTCGTCCGGGAAAAATGTC
TAGCATCCGCCTTGTGCGGATAAATAGAATGTAAACATATTTACCAGTCTAAAAGACTGG
TGCTAGCCGCAGGCATCATCCCGAGCGAAGCCGAGGGATCTCTATCTATGTACTAATAAT
TTCTGCGTATCTGCTTAACTATAAATGCTGATATAAAATTATTTTACAAAAGTCAACTAT
GTTTTTATTTATATCGAAACATGATTAAATTTTATCTGTTATAAATAAAAATTGACAACA
TTTTGCATTATCATATCTTAGCGTTATGAACAGAAGAATTTTCCTCAGATATCTTTTGGT
GAGCGGGGCTTTCTTTGTATCCAGCAGGGTGAGAGCTTTAGCTGCTTTCGGTGACTTTAT
CAATCCATGGAGGATAAGGACTGTTGAAGGAAGTACGCCAGAAATAGATATAGACAAATT
TTCGCTGTCAATCACCGGGTTGGCGGAAGAAAGGCGGAAATTCGCATATTCAGACCTGGA
AAATTTGACAGATACTTCTTACCGGGAGGATTTCAACTGTGTTGAAGGGTGGAGTGTTCC
GGATCTTAAATGGGAAGGTGTCAGCCTTAATAAAATTATAGAGATTGTTAAACCCTATAA
AAAGGCAAAATATATTAATTTTTACTGTTATGGCAATAAATATACCGAATCCATTCCTGT
TTCAGAAGTTAAAGACAGATATATACTGGCGTTAAAGGTAAACGGTGAAAAATTGGAGCC
AAAGCACGGGTTCCCTGTAAGACTTTTCTACCCGGACAGGTATGGTTATAAGAGTGCAAA
ATGGATAAAAAAGATCGAATTTTCTGATATTAAAGTCCCCGGTTTCTGGACAAAAAGAGG
ATACCCTTACGACGGTAAAATTTTGGGATAGAAAGTTTTGAACAGGATAGGAAAAGGGAC
TTTCTTCTCCCCCTGGATTAGGGGTAGATGCAGAGGGGGTACATTTTGTTTTTAAACAAA
TTTTTGTACACCTGCAGGTCTAAAGCCCTGCTTCGGGAATTATTCAAAGTTTTCGGGTGA
ATGTTGCCACCCAAATGCCGCATTACTCCCCAACGATATTTGCGAATTTTGAAAATTCCG
GTCTGTAAGTAACAGTCCCTGTAATTTCATCTGTGCGTTCTGAATCCAGCGGCAAAATCA
TAAAAGCTTCATCCGGTACATCCCACTGGCACCGGAGTCCATGTTTGCCTGCGGGGGTAA
AGCCGAATTGCGAATAATATTCAGGATAACCGAGCACTGCGATAAAAGGGTAAGCGGCCT
CAGAAAGTATTTCAATGCTCTCTTCCACCATTTTTCTGCCGATTCCTTTCTTTTGATACC
CGGGGAGAACAGCCATAGGCCCCAATGCTGCTCCGGTCAATTCATTTTTATGTGAGTTTA
TTTTGCATGGTGTGTATAAAATATGACCAACAATGAGGTTGCTCAGAAGGGCCACAAGAG
AAATTATTATTCCGTCATTTTCCCTTAATTCATTTACGAGTTCTGCCTCCTCGCTCCTTC
CGAAAGCTTCATTGTTAAGTCTGTAAATTTCACCGAAATCTCTTTCCTGTTCTTCTCTGA
TTATCAGTTTCATGAGCCCCCCGTATCGTTTGTGGTATTTATTATATTATATCAGAAAAA
TTCCAATTTTTGAAATTTCTGTTTAAAAGCCGGATTTTTTCCCGGTAATTTCTTTGAGAA
TAATTTTTATGACTGAAGTTTTGCTGGCCGACTTATCAGTGAAAGTGAAACTATCGTCCG
AGTATTGGGACATAATAACATTTAGTGCCTCAATTTTATCAGAGGAGTTTCCTATCAAAT
AAGCCTTTCCGAATCCGATGACACTTCGATATTTCATTGTCCAGCTGCAGGCTTCTTGTC
CTTTCTGAATTTTTGATTCCGGAACAAACTCGACACATACATCATTATTTTTGTTGATAA
TATCAATTTTTCTACCCATCTGTGCACAGTGCAAAAAAACGGTGCTGTATCTGTATCCGA
AACTCATTGGAACAATATAAGGAGTATTGTTATCTGAAAGGCCCAAATGGCAGACAGTTG
AATCAGCAATTATTTTTTCAATTTCATCTTTATCGGTTATTTCTTTTTCTTTTCTGCGCA
TCTTTTTCTCCTTTCTGTTTAAAACATTCCATTGTATAATTCGTAGATTTTGCATAGACC
CTTTTCAATACGGGCATTAATAGGGTATCCACAGTTAATCCGAAGGTAATTCCTGAATTT
GTCAGGTTTACTGGAAAAGATTGCGCCCGGAGAAAAGCCGATTCCATGATCGAGCGCTTT
ATGGTATAATGCTAAAGTGTCGGTTTTTTCCGGCAGCTGCAGCCACAGAAGAAATCCTCC
TTTGGGATTGGTCATGCGTATACTGCTGCCGAAAAGGCGGCTTAGCTCTTCTCTGTAAGC
GCTGATCTGCAAAAAAAGCGTTTTGGAAAGCTTCTTTATATGGTTGTGAAATTTGCCACT
CTGCAGGTACTTAGCCATAACGTGCTGAGGGAGACTTGCAGAAGACATGTTGTTTGCTAG
TTTAGCTTCATAAACATCTTTGTAATATTTGTTCGGAATTATCCACCCGATTCTACTCCC
CGGAGAGACTGTTTTGGAAAAGCTGGAAACATAAATTATGTGATCGGTTTTCGAAGGGTT
GGCAAGAGGGGTTATTTTTTTGTATGTGTGTGAAAGTGTGCCGAAAGTATCATCTTCTAT
AATAATAAATTTTTCTGAAGCAAGGCTTCTCAGATAATGTTTTTTATCTTCGCACATCAA
GCTGCCGGTGGGGTTGCTGAAAGCAGGCTGGGTTATAATACATTTTATATCGTATTTATC
TTTGGCTTTCTGAAGATAGTCGATATCTATACCTTTCTCCGGGCAGGCGGGGATTTCAAC
AGGATACATGCCAAGTTTTTTTAAAACGTGCTGATAGCCGAAATAAGTTGGTGATTCAAC
TGCAATAGCGTCACCCTGTTCAGCAACTGAAGACAATATATAAAAAATACCTTCCATAGC
TCCATTTGTTATGATAATTTCTTCAGGACTTACATAAAAATCCCTTAAAGCCATAAGCCG
AGCGATTTCAACTCTGAGATCATAAAAGCCTGCTGTCGCAGTGTAATTTATATATTGATC
TTCACTGCCGTTAATTACTTCTCTTGTGAAAGATTTTAACTCCTTATGAGGCATAAGCTT
GGGTGATGCCACAGCGGCGCCCAGAGGTAAGATATTTTTATTCTGAGTGTCATTTAGAAT
ACTGTTGATAATGTCAATGTTTTCCACCGGGGACTTGTTAATAATCGAATTTTTTCTTTC
CGGTATTTTAACTGAATTTTGTGGTTTAAGATAATATCCCGATTTTTCAACAGAGTAAAT
CAGCCCTTTACTCTCCAGCTCTTCATAAGCTTTCATAGCTGTGGTCATGCTTACCTGAAA
TGTTTTTGAAATTGTTCTTAAAGAAGGGAGCTTTTCCCCCGGTGTCACAATCTTTTTTTC
AGCTAATTTGAGTATGTAATTTTCTATGTGTTCATACAAATACGATTGGCAGATCATCTG
TTATCCTTTAATTTTTATTTTTTGTATCTGTTATTGTGCTCTGGTTTCAGATATAAGTCA
ATGGAAAAGCACGAAGGTGAAAAATGAACTATTTACACGCTTTTCTTTCCAGCTGCTCTG
TCCTAATGTTAGTTTTTGCTATTTCCAGATATGGCTTAACGGCAATGTTGCCGCTCATGA
AATCAGGAGTGCCCTTAAATGCTGTTCAGGCTGGTATTTTAAGCTCTTCAAACTTCATCG
GTTATCTTTCCGGGGCATTGCTGACAAGATTTATTAATCCAGGCAGAAATAAGAAAATAC
TGTATAATCTGTTTCTTCTGTTACTTGTTGTTATGATTTTGCTTATGGGTATGACGCATT
CACTGAGATTTATGGTTTTTTTGCGTTTTACATCCGGCTTGATAAGCGCATTCGTTTTTA
TCAGCACATTTGCATGGATTTCATCTGTTTTGATGCAGAATAACAAAAAAGAACTGCTGC
CATTATTGTATTCTTCCGTAGGTTTGGGAATATTTCTTGTTTCCGTTATTATCGGTATTA
TCGATGACTTTGCAACATGGGAAGTCGGCTGGATATCTCTTGGCATTTTTGCCGTACCCT
TTTGTATATTTTCTTTTACAGCCCGGCCTTTTCTGCCAAGTACCGATGCCACTGATTCTG
GCAGCAAGAGGGGTGTTTATAAAGAAATGCCTGCTCATATTAAGTCTTTAGTTATTTTTA
CCTTGATATTTTATGCAGCAGAGGGTTTTTCCAATAATATATCGGCCACATTTATCCTGT
ATAATTTAAAAAATCTGGATTTTATTTCCGACAATGTGTGGAAGGCATGGGCATTGGTTG
GTTTTGCCGGATTTTTATCCCCTTTTCTTATCAGAAAATTACTTAAGACGTTTGATTTCC
CGGTGACACTTCTGATTTTGCAGACTCTATTGTCATTGGGAATTGTTATGCCCCTTATAG
AAAATAAACTTTTTATATATGCCGGTTCTGTCTTTTTCGGATTCAGCTTTTTGTCTATTC
CCCCTATAACGCTGGGTTTTGTTTCTTCTTTAGTTAATGAAGGAAAAGATAAAATAATTT
CTGATTTCACCATTATTTTTAGTTCAGCGCTTTTTATATCTCCAGTCTTGGGGGGAATTA
TTACCGATATAACAGGTCACTACAGCAACTCTGTTTTGCTTGCATTTAGCATTTCCATGG
TAGGATTATTGTCTTCTTTTTTTATTAATAAGATTTACAGGACTAATAATTTTAAATCAA
CTGCCAGGGGGATAATATGAAAACTGTAATTTATGAAAAGGAAAACCACATAGCTTATAT
TTATCTTAACAGAAGCGAAAGTATGAACGCCATTAATGAAAAAATGAACAACGAGTTTGA
AAAGGTATGGGATGATTTTGAACAGGATGATTCGTTATATGCAGCAATTGTAACCGGAAA
GGGGAAAGCTTTTTGCGCCGGATTGGATTTAAAAACGGAACTGCCCCGTTGGAAAAATGC
AAGTGCAAACGATATCAGGAGTAAAATAAACAAAGGCTTGGGAGGGGGTGTAACCAGAGG
CCGTCACAGATTATCGAAACCTGTTATAGCTGCTGTAAACGGAGCAGCAGTTGCAGGAGG
TTTTGAGTTGGCACTTGCTTGCGATATACGGATAGCTTCACAAGAAGCAGTTTTCGGCGT
TTTCGAGATGAAGCACGGCATCCATCAGGGCGATGGGGGTATTGTGAGGTTATTATCAAT
TGCGGGTTTAGGTGTGACAATGGATTTGACATTAACCGGACGTAAGATCAATGCAGATGA
GGCTTTACGGCTTAATCTTGTTTCGGAAGTGGTTACCCATGACATGCTTATGGGAACAGC
GGAGAAATATGCCTCTATGATTATCGGGAATGATCGGGGAGCTGTAAGTTCAGCCAAAGA
AACAATTCTGGATAGTATCGGGCAAAGACTTGATGATGCATTAAAGCTTGAGATGTTTAA
TGCATACTCCTGTTTCAGCAAACATAAAAATGGAGGAGAAGATGACTGAAATGTTTTCCA
ATAGAATGGCCGGTATTCCTCGATCATTTATACGGGAAATTCTTAAAACAGCCCAGGAAA
CTGATATAATATCTTTTGCAGGAGGCCTGCCGGATAGCAATTTATTTCCAGCCGATGAAC
TTGTAATTGCCACCAACAAAGCTTTTGAAACATCCGGACGTAACATCTTTCAATATGCCG
CTTCAGAAGGTTGTGAGCAGCTGCGTAGTTATCTTGCTGATTTTTGCCGAAACAGAAAAG
GGGTTGCAGTTAAAAAGGAAAATATCTTAATCACAAACGGCTCTCAGCAGGCTTTGGATC
TTTTGGGAAAGGTTTTCTTGAATGAGGGTGATGACGTTGTTATTGAAGAGCCGGGGTATC
TCGGAGTTATTCAGGCCTTATCCATGTATATGCCGGAATTTCATCCGGTACCCGTTTCGA
ATGAAGGAATGGATGCTGACAGGTTGAAAATATTAATTAATGAAAGACACCCCAAACTGC
TATATGTAAATCCTAACTTTCAAAATCCTTCCGGTATTACCTATAGTGATAACAACAGAA
AAGAAATTGCTGGATTAATAAACAGTAAAGAGACTTTTCTGATTGAAGATGATCCTTATG
GAGAGCTGAGGTTTAGAGGAAACGATAAATTATCATTTAAGAAACTTTTACCGGAGAGGA
CTGTTTTACTGGGATCTTTTTCAAAATCTATCGTTCCGGGGTTTCGTTTAGGCTGGATGG
CTGCTCCTGAGGAGGTAATTGAGAAACTTGTTATTGCAAAACAGGCTTCCGACCTACATA
CGTCCCATTTCACCCAAAAAATAATTTACCAGTATCTGAAAAATAATGACATGGACAAGC
ATATTCAGAAAATTACAAAAGTCTACGCACAAAAATGCCAAAAAATGATTGAGTGTATTA
AAAAATATTTTCCAATGAGTGTTTTTCACACAATTCCGGAAGGAGGAATGTTCATCTGGG
TTCAACTACCTGTAAGTTTAAAAGCTATTGAACTGTTTGATGAAGCTTATAAAAATAAGG
TTATTTTTATTCCCGGAGATCCTTTTTATCTAAAACGTAAGTATATTAATACGTTTCGAC
TGAATTTTACCTGTGTTACCGAAGATGAAATTGAAACAGGTATCCGAAAAATCGGAAAGG
CAATTAATAATTTAATAAACTTTAAAAAGGAGGACAGAGATGAAAGAAGTTTTAATTTTA
ATGGCTCAGTACAATTTGGAGACAGATGAAGAGATGCTGAATATTGTTTACCAAATTCCG
GACAAGAAGTTTTTTGGCGAAGCAGGTGTATACTATAAGTCATTGCATGGTATTCTCAAT
CATATTATTTTGGTGAATTTACTCTGGATGCGCCGTATTACAAAGCAGTTTAATGAATTT
TCAGAGGTGACGCATAAATACAAAGGTATAGATTTTGCCGGCTTAAAAAATATTGTGTTT
ACTGAAAAAGTTGACTTAAAAGCAAACCTCCTTGATACAGATAAAGATTTAAAGGAAATT
TGTGACAAGATGGGCAGCAATGCACTGATTAAAAGTTTGAATTATAAAAACACGAAAGGG
GAAGAACGGTCAAAAGTTATGTGGCATGTTTTTATGCACATTTTTAATCATGCTACGCAT
CACAGGGGTCAGATCTCGGCTCTTCTTGACCAGTTTAATGTGGATAATGATTATTCCAAT
CTTATCTGGAAGGTGTAAAACGGCTGCCTTCATTATATTTTCATTTGGTTGCATAACATT
AGATGCAAAAATAATTTATGCTGCTTCTGATTTTTAGCAGGCAAGAAGTAGAAATCCCTC
TCTGAAAAGTGGAATTGAAGTTACACTTAAGTTCCGGTAAGTATTTTATACTTCTATTGT
TCTGGAATTTCTGTTATGCAATTTTATGTGCTTGCTTAGATTATTTTATTTTAATGCCCG
GAGCTGATGTTGAAAACTTTTTTCTTACTAGCCTTGATAACTCTTTCTGAAGCAACTATA
GGGGTTTTTGTTAAACTAACAGAAGGTTTGATACCCATACAAACGCTGAATTTCTATGCA
CTTACGCTTGCCGCTGTTTTTTTAATGTCAGTCATGCCCATTGCAACAGGTGATAAACTT
AAATTCCCCAAAGACAATTTGAAGGACACCGCAGTTATAGGTTTTTTAATTGCAACACAG
ATTAGCGTCTTTAATTTCGCCATGACGCTGGTTCCCATTGCCAATGCGGTAATATTCTGG
AGTGTGGCGCCGTTTTTTACCTTTATATTTTCCGCACTTTTCCTCGGTGAGAAGGCACGC
AAAAGCTATGTTATTATTTTTGTGCTTGCATTAACGGGGATAATACTGGCTAAACCTTTG
CAAGGTGGTAATATGCTGGGCAATTTGGTTGCGCTCGGGGATGGTGCTATTTACGCTGCA
ATGGTTACATACCTTCGCTATGAAGGCAAGACAGAAACAGGTAATGACATAGCCTGGTCG
ATGACTGCAGCCGCTTTGTTTCTCTCCCCGTCACTTTTATTTTTTGGTACCGGAGATATT
TTGGCAATGATTTCCTATTCTGCAATAGGGATAAATTTACCGGTGGCTCTATGGGTCTTG
GGGCTGGGTGTTGTATCAACAGGGTTTGCATATTTCGGCATTTCCATTGCGTTGAAAAAA
TTAAATGCAAATGTTTATTCTCTTGTGGATATTATCGTTTCACCTGTAGTTGCTTCCTTT
TTGGGTTTTCTTATTTTTAATGAAGTTCCTTCCGAGGGGTTGATATACGGAGGCATACTG
CTTCTTGCCTCAGGATTCTGGATTACACTGGAAATGTCCAAAACCCGGGATAAACAAGCC
GTTCATCCAAGCCAGAACAAATAATTGACTTAATTGTAATCTCCTGTGAGTAACTACTGC
CACCCTCTCTATTTCTTGTAAGATATATAGTTATAGCCGAACGTTATTGGCGAGATAGTG
AGATGGGGAAATGGAGAAGTGGTAATTAGTTGAGTGGTTTATTGTTTATTATTCTTAAAG
TAAGGCATTTGAATAATTCAGGAAGCGCGGCTTCAGCCGTGCAAAGTTTATTCCGAAACC
CAGTATTATCAAGCATGCGGGATTAAAGTCCCACTTCCTAAAACGGAGAAAAAGACATTA
TTCAAAGCTCTCGAGGAGTGAATACGACGAAGCAATCTCTCTACTTTTCTTATTTTGAGA
TTGCCACAACCCTGTTTTCACAGGGTTTCGCAAGGATGCCTATGGCTAGCACCAGTCCTT
TAGACTGGTAAATATGTTTAACATTCTATATATTCGCTAAAAGCGAATGCTAGACCGAAT
TAAGTGCGAAACTTGAATTATAAATTTTACCACTCCTTAATCCCCTCCTAACTTTTTGAT
AGGAGGGGATATAAAGCTCCTCCCCTAATTTAGGGGAGGTTGGGTGGGGTACTCATTCAA
AGGTCTTGATCTGCTATCAGTAACTAAGTTTGACAGCGAATAAACAATAAATGTATAATA
AATAAAAACGTTGATTGGATATGTCTAAAAAATTTATTTTATTTGCGGTATGCTTACTGG
GTTTTCTCCTGCTGTTTTTAATTGACAGGTGGCAGGTGAGTCAATGGCGGCACGGGAAAA
AATTAGAGCTTCAAAATGAGCTGTATGTATTCAAGAACAATCTGAAAGATTCTGTAGACA
ACCGCTTTAATGCCTTAAAATCTTTGTCAGCTTTATTTACTTTGAATCCTGATACAAATG
CGGATGAATTTTCATACTTTGCGTCACTGTTGATGGAATATAATCCGCCCATCAGAGCCC
TTCAGTATGCTGATGAGAACACCAAGGTGATTTATGTGTACCCTCCGAGAGGCAATGAAA
TCACGATAAAGAAGCCGATGGTGCTTAAATCCGATCCCAAGAGAGCTCCCTATGTGAAGA
AAGCTATAGAGAGTAAGGAGGCAACAGTCCAGGGACCTTTCCGGCTTAGACAGGGAGGCA
GAGGTGTCGTTGTAAGGCAGCCGGTGTTTAAAAATAAGAACTTTCTGGGACTGACAATTG
GCGTTTATGATTTTCCTCTTCTTATAACTGAAGCCCTGGGTGAGACGAAGCGGAGCGAAT
TTGTTTTTCGGATTAAGAATGAAAACGGCAAAACCCTTTGGAAATCCGGTGAAATGAGAG
GTGATCCGGCCAATACTGTTCTGACGCTTAGAAATATAACATGGAAAATTTCAGCCGGCT
GGAAAAAAGCAATCGTTTTTCCTTTAAGAATAAGAGTCACAACATGGGGGCTGGGGCTGG
GATTTCTCCTGTCTCTGGTTTATATCATTAAATCCTTTTATTCCAAAGAGTCAGAGCTGC
AAAAACAGGTTAATGAGAAAACGAATGAATTGAGGAAAAATGAAGAGCGTTTCAGAAGTA
TTGTTGAAAATGCGCCGGATCCCATTTTTATTCAAACGGACGGCAAGTTTATCTACCTTA
ATCCGGCCGCCTACAGGCTTTTTGGGGTTGAATCCCCTTCGAAAATTATAGATGAATCGG
TATTGAGTTATTTTCACCCCGATTTTCACGAGAAAGCATTGAAGAGAATGGAAGCTTTAA
GTGAAAAAGGGGAGTCCGTTCATGAGCATTTTGAGCAGAAACTGCTGAGAGCCGATGGCA
CGCAAATATGGGTTGAGACAGCAGATGAGCCTATTGAATATGATAACAAACTGTGCGGAC
TCGTTTTTGTCAGGGACATTACGGACAGAAAAGAGGCGGAAAAGGCGCTGGTGGAAAGTG
AAAAGCGGTTTATGAAAATTGCCAATACGATTCCCGGTGTATTGTATGATTATTACCGCC
GGCCGGATGGTAATAATAAATTTTTATATATAAGCCCCCAATGCAGGGAAATTTTTGAAT
GTGAGGCCGAAGAGGTGATTCAAAATCCTTCATTGCTCTGGAATATGGTTCATACAAATG
ACATTAATTATTTGCTGGAGGAGGATAAAAAGGCTAACGCCGGTGGAAGCTATTTTCAGG
CTGAAGTTCGTATTGTTCCCCCTTCCGGTGTAACCAAATGGATACAGCTGACATCACGTC
CGGATCAAGCGGATGAGGATAAACCTAAAGTCTGGAGCGGGGTAATACTCGATATTACAC
AGAGAAAAGAGGCTGAAAAAGAGCTTTATGAAATAAAAAATAATCTTGAGAAAGAAGTGG
AGGAAAAAACCAGAGAGCTTAAAGAGCGGGTGAAGGAATTGGAGCACTTCCGCGATGTGA
CCGTTGAAAGGGAAATGAGGATGCATGAGCTCCGGGAGGAAATTAAAAGACTGAAAAAGA
ATGAATAACTTGGTCAAATCTGTTATAATTAAAAATATCTTTTCTCAGGTTGAGTTATGA
GAAAAATTATGCGTTTTCTTTCTGTAAAGGGCAACAATAAACCTGCTGATTACATTTTAA
AGCCTATTAGAATTGCGCTTTTAATAGGCGGAACCTACATTGTTCTGGCGGGAATTTATA
TAATATATTCCAGTCAGTATGCTGCTGAACAAGCTCAAACAATCAAAGCTCTTGAGCTTA
CGGAGATGCAGAAGGGGCTTATTTTTGTAATAGTGACGGGTGTTATTTTAATAATTGCTT
TGGGGTGGGTTTTTCGGGAGATTGCACACAAGGAAAAGAAAATTATCGATCAGCGTAATG
CCCTTCTTAAATCCGAAAGGCATGCGGTGGCCGGAATGCTGGCTTCAAGTGTGGCACACG
ATATAAATAATGTACTCACCACACTGATTGGCACAGTGGATATTTTAAAAAATGAAATTG
ACGGATCTGAGACTTCACAAAAGCATCTGGACAGGCTTCAGGAAGCAAACGAACATCTTA
TATCTCTCACCAAACGTCTTTCCCGGGTGGGTAAGGCACATCTGGTTTCAGAAACCCAAA
AGTTTGATTTGTGTTCTGTTTTGGAGGAAGCTGTCAGCTTTTCAAAAACGCATAAAGATG
TGAAAGCCTGTCATCTCAACCTTGATTGTCAGGAAAATGTAGTGGTGACGGGTTTTCCGG
ATATGATTCATCAAATGATTTTTAATCTTGTACTGAATTCAGCGCAGGCTGCCGGAGAAG
GTGGGCGCATTGATATTGCTGTTGATTCCGGAAGAAATCAAATCAGATTAGAACTCACCG
ATAACGGCCCCGGGATACCCGAGGATAAAAAAGACAATATTTTTCAGCCCTTCTATACAA
CAAAAGAAACAGGAACCGGCTTGGGAATGCTTTCCATACAGGCATGTGTGGAAGCTCATA
ACGGCAGCATTAAAGTGAGCGAGTCTGAAAGCGGCGGCGCCAGATTTACAATTATTCTCC
CGCGGGAGAGCAGTTGAACAGTCTAAAAGTTAAGCAGATACGTAGAAATTGTTAGCATAT
AGTGGAAGATTCTTCGGTTCCACTCGGAATGATGCCTGCGGCTAGCACCAGTCTTTTAGA
CTGGTAAATATGTTTACATTCTATTTATCCGCACAAGGCGGATGCTAGACATTTTTCCCG
GGCGAGGAGCCAGAAAACTGTCACCTCTTGCCTGTGGCATTTAACAGGGCAGGGAGTGAA
AACGACGAAGCAATCTCACTATTTTTCTTGTTTTGAGATTGCCACAACCCTGTTTCCACA
GGGTTTCGCAATGACAAAATGAAGTGCGAAACTTGATATATAAGTTGAATCCATCTACAA
TGGGTTGCTGTTGGTAACATTTAACGGGTAAGCTTAACCCTTAACCCTTAACACTTAACA
CTTAACACTTAATACTTACCACTTACCACTCAACACTTAACACTTAGTGCTGTTCCTTCA
CATTTTTGTTTGTTAAATGTTACAATTTTGTAACAGTATTGTTATTAGTCTCAAATATAC
TTATTGGTAAAGCACTGCTAACAGAGAATGATTATAATTTTAAAAATTCCTGCATTTCTT
TTGCATACTGGCATAATTCATGCTATATTTATAAGATAGAAAGATATTTGGCTTGGTGAA
AATTTTCTCACAGGAGGTGAGAAAGACAGCTTTTGATTCATTCTCAAGTCAAATATTAAA
AATTGAAAACACCGTGACGGAAGATGCGTGATGCGTGATGCGTAAGGCGTAAGGCGGAAA
CCACGTCATGGGAAAATCTAAAGGAGGTAACACTATGGTTAGGAAATCTAACGGAAAGAA
GGGTTTTACCCTTATCGAGCTGCTCGTCGTAGTAGCGATTATCGGTATACTGGCAGCTAT
CGCTATCCCACAGTTCGCCAAGTACAGAGAGAATGCTTTTAATTCTGCAGCTCAGAGTGA
CGTGAGAAATGCACGTACTGATGTTGAATCGTTTTATGCGGAAAATTTTAGTTATCCACA
ATAAGAGGAGGGAAAAAAATGAAAAAAATATTATTGTCAATAATTTTTGTATTTACATTT
GCTTTATATGCAAGTGCTGATCCTACACCTACTGCTGCAGATACTGATGATAATGCTCTG
TTTGGGGCCAGTGATCAGTACGAAGTTAATGAATCTACAAACGTAACATTAGGATATGCT
GCTATTAACTCTGGTAACGGATATTACATTTATGGCTGGAATTCCAAAGGTACCAATGTA
TATGGCGCTACAAGCGCAACTCAAGGACTTTGGGTTCTGGAAGATGGAGTTAACGATGAC
GGATCAATTGATTCTGCACCTGATGCTTCAGATATTGAAGATTGGACTAAGCTTGGTGAA
TAACAGTTGTTAGTAAATTTTATAAAAGAGCGGTGTGATATTATTATTGCATCGCTCTTT
TTTTTATTAATTGCTTCAACATTTAAATTTTCAACTATAATTGAGGATTTTAGGGGTTCT
AATTACTATTTATTATTATTTTTTCTTTTTTTTATATCTATATTCTTGATTCTAAGTAAT
TATAAAAAAAATATTTTTTCGTTTTCGTTTTTATTTGGTTTTTTATTTATAATATTCCTA
AATATATATTATTCAAACAATGTGCATATTGCTTTAAATTACAATATTTATTTTTTCATT
GTTATAATTGCTGGAATCGCAATAGTAAAATTAAGTAAAAACAGTGTTTCTTCTCTATTA
AGTATATTATTTGTATATACCATTTTCTTAGCTTTCTCAGGAATTGTTCAATTTATTTTT
GCAAAATTTGGCCTCGTTGGTATGTATCTTTGGGGGATTCCCATATTTGATAATACACGC
ATAATGAGCTTTATCGGTCAACCAAATATTTTGGCTGCATACATAAATATAGGAATAGTT
TTGCTAATATTTAGCAAACATAAATTTTCCAGCAGTTTTATTTATTTTTTACTTAGTTTT
ATGTTTGCATTTGTTTTGGTATATACAAATTCCAGAGCTGGGGAGCTAACTTTTATTTTG
TTAATGACATTACTGCTATTTGCTAACTTTAAAAGTAAATTTCTGGATTATAAATGGATA
TTTATGTTTGTTATTATTTTTGCCGTTATAAAAATAATCAGTATTAGCGGAGTTATTAGT
ATTGCAGAAGGTGGAAGAAGTGTTTTTTCGGAGTCAGCAGGTGTCAGTACTTTTTCCAGA
ATAATTTTTTGGTTAACGGCACTAACACTTTTTTGGAAAAATCCAATAACAGGAGTAGGA
GCTGGAAGCTTTAATACTTCAGATGCCACTATACAGCCGCAAATAGCAGACAAATTAAAT
TTAGTATACGAAAGTATTCAAAGCACATTTTGGGCACATAATGATTTTTTGCATTATTTG
TCTGAATACGGAATTGTTTTTATTATTGTTTGTATAGTCATTTTTTATAAGTTATATAAA
AAATTTTCATCTGATAAAATTCAACATTATTTGA
>DeadSea-enrich-C4
TATTAATACCGAAAGGCATTAGTAGCAGTAATAAAAATGTTTATATAAATATTGGGGTGG
TTTTACTACTTTTTTTCAGTTTATTTGTTGTGGTTCGTAATTATTATTATGATGAAAAAA
TTTACAATGATATTAAACTTGTGAAACAATTTGGTGTTACTGACAATTTTATTCAGAATG
TTAATGAAATGGAAGAAAAAAACAAATTTATATATTCATATGCAAATAAAGATCTTGTGT
ATTATGCAACATATAACAAAGACGATGACATAGCAAAAATGCTTGAAGAGAATGTCCAGG
ATGCTTTAAAATTTCAAAAATCACACTTAACATATTATTCCAAAGCATGGAATATGATTT
ATAGTACAGATAACTTTCTATCTGATTATGATGGCATTGTTGATACAATTAAAAAAGGCA
TAGATTTAAAACCTGACTATGAGAAGTTATGGACGCTATTGCATTATGTAAATATGAAAA
AAGCTTCTGAGGTAACTGGAAAGCCAATTGAGAATTTTCTTTTATCTGAAGAAGATAGAA
AAAATCTTTTAGATAAAATGCAGAAAACTATGGAGGCAATTAAAGAAGGCAAAAAATAAG
TGTTAGTGGAAATAGAGACAGATGAATAATACTTAACAAAAAAAATTCCTCAACGAGGTA
GGGAAAACTTTTTCCCAAAAATAGGGAATTTCCACTTGCAAAAAAAATGCTTCAGAATGT
TCAACACTCATGGGGGCGGAAACGATGCAATCTCTCTTTTTTTGTTATTTTTGATTGTCA
CAACGTAATATTTGATTTCACAGAATAGCTGAGTTTTTATTTTTTGAAACTGATATAATT
AAATAGGCTTCTTTTTATTTTACTAAAGCAGGTGACTTATGAAAAAAGATACCATAATTA
TCGCTAACGAACGAGAGGGTTTTACACTGATTGAAGTGCTTACGGTTATTGTTATTATAG
GCATTTTGGCAGTTATTGCTATTCCGCAGTTTGCAAGTTACAGGATTAGCGCCTTTAATT
CTGCAGCTCAAAGTGATTTGAGAAATGCCAAATCACACCTTGAGGCTTATTATTTAGAGC
ATGGAACGTATCCCGCCGATTAAAGTATGAACCAATCTCACACTTACGAAGTGTGAGAAT
ATCAATAGTGGATATTAAGCACTTATAGTAAAAATATCTGGCTCTATTTTAGCGATTCCT
CAATTTTTTTGGGTTCATTCTTCCCCTAAGGCAGGGGAAGGAACTGGTTTCTCCCTCTAA
ATTAGGGGAAGATCGAGAGGGGGTATTTCTTTGTTATATCAAATATATCTGCGTACCTGC
TTATTAAAATATACAAAAGTACATTAAGCGAATATTGACAAAACATCAGCATAGTTTATA
CTTTTAAGTGTAAACTGTATGAGGATTAAAACTATGGAAGCTACTGCTAAAGATTTGAGA
TTTTACTCAAAAGAACTTTTGGAAACAGTAAAAAGGGGTGAAGAAATTACCATTACATAT
AGAGGAAAACCATGTGCAAAGCTGGTTAAGTTTGAAAAACCAAAACAAACAAACAGTGGA
AATGAGCTTTTTGGAATTTGGAAAGATAACGATAAAGTAAAAAATGTTGAAAACTACGTA
AGAAATTTAAGAAAAGGTAGATTTTAATGCTTGTGGATACTGATGTAATTATTTGGTATT
TGAGAGGAAACACCCGGGCATATGATTTAATAGAAAGTTTGGATAATTTTTTTATTTCTT
CAATAACTTATATGGAACTGGTTCAGGGAATGAGAAACAAAAAAGAGCTTAATCTTTTTA
GAAAAAGTCTGCATAACTGGGGCACAGAAATAATATATATAACTGAAGAAATTTCAGCGA
AAGCTGTATTTTTTATTGAAGAATTCTATCTAAGTAACTCAGTTGAAATTGCTGACTCTT
TAATAGCATCAACCGCCATTGTATATGGTTTACCTCTTATAACCGGTAATGATGAACATT
ACAAACCGTTGAAAAATTTGCAGATTAAAGTATTCAGACCTGATGAATAAAGTATAGCTT
TAAACCTTATTCATAGGGCCAGCTGCGATGGAAAATTGGCGGGAGTGTGTAGGAATCGAA
CTTAGCGTAAAGTGTTATAAATAAAGAGAAAAAAGTATAAGTGATTATGGTTGTGATTAT
TTTTAAAAGTCACTTTATAATCATTTATAACAGATTATAATTAAAATTTATCACACTTTT
ATCACTTAAATCTAATTAAAAAAAAGTTAACTGCCCAGAGGCCAAAATTAATACAAAGAA
AGTTTATGTTTTGTTTTCATAAATAACGATAAGCTATTTAAAATAGAATACTTTTAAGAT
AAAAAATAAAGGTTGCGTGTCTTAAAAATAGAGTAAAAATTTTGCTGTAAGTTTGCTTTT
GAAATTGTGAAATGCTATACTTAATTCTAAAGGGGGTTTTTGAAGCTTGGTAAAATATTC
AGATCTTCTTGGAGAAATAGACGTTAAACATAGATTCCGAGATCCTATATATGGTTTTAT
CTGGTTAACAGAAGATGAGCTGAAGATTGTGGATTCAGAACTTTTTCAAAGGCTGAGACG
TATTCATCAATTAGCTTTAACTAAATATGTTTATCCTGCAGCAGAAAACACAAGATTTCC
ACATTCTTTGGGTGTTTTACAATCTGCTACTAATATATTTCTTGAGTTGTATCGTAATAA
CTATAATAGTTTAAATGAGGTGATGGGCGATACTGTAAATCTTTTTAAAGAGTTACGTTT
TGCTGCTCTTTTACATGATATTGGACACATGCCCTTTTCTCATGCTACTGAAGATATATT
TTTGGATGAAGGTACTACCCATGAAGATGTAAGTAAGCATATTGTATTAGATTATAAACC
TTTTTTGAGTATTTTTAAAAAGAATAACATAAAGCCTGAAGTTATAGCAAATCTTTTCAA
AGGCAAATTAACAAGTGAGTATAGGATTTTAAAAAAAATTCTTTCTGATTCATTTGATGC
TGATAGAGCGGATTACTTGCTACGCGATTCTTATATGTGTGGGGTTAAATATGGGTTATA
TGATTTCCAAAGATTTATAAGTAGTTTTGATTTTTCAAAGAAGACTAAAGATTTTACCAT
AAAGTACGGTAATATCCATTCAGTGGAATCGCTTTTGCTAGCTAGGTACTATTATAATAT
GCAAGTACCTTTTCATAGAACAAGAAAAGGTTACGATATAGTTCTTAAAAAATTTATCGA
AAAATATAAAGAAGAGATAGATTGCGGGATTGTTATTGAAGACGGTAAATTAAAAATGGA
CTTTGAGCAATTTTTCTTTTTTGACGACAATTATGTTTTTGAAATCATTAAAAGGAAGTA
TAAAGAAGGAGATAAGTTTGCCAAGACTTTAATGCGTGGTGAAAATAAACTTCATGCTGT
ATTTGATTTAGAAGTAAAAGCAGAAGAAAAAGAATATGCAAATGAATACGGTGAATTTAT
TCAAGAGTTAAAAGAAAAAGGTTTTAAAGAAAATGAGGATTATTTTAAGTTTAAAGAAAC
TATAAAAATTCATAAGTTGATTAAACAAAGTGATGAGAAAGAAGAAACGGACTATGTAGT
TATTAAAGATGGTAAGGAATATGACTTGCTTGATTTATCTGCAATTTTGAAAAGCTTGAA
GGAACCTATTGTAATTTATAGGGTTTACATTGTATCGGAAAAAAAGGGAGAAGCCGAAAA
AATATATAAAAACTTAAAAGAACGGCACAAAAAAATAAAGGGAAATCTATAAGGAGGAAA
TTTATGTCAAATCGTGAATGGCTCTTAGGGTTAATAAAAAGACTTAACGACCTTAATAAT
GATATCACAAAAATTGTTTTACAAAAAATAACTTTTTTTCTTCAGGAACTAGGTGAACCT
TGTCAATATACTTTTGAAGGTTATAAGTATGGACCTTTTAGTCATGGCCTTGCTAGTGAG
ATTCAATTTTTAGAGCAAGAAGGTTTTATCGATATTGAAGGCAATAGCATCTTATTTAAA
GATAACACAGAGCCTATTAGAGAAAAAGATGAAAAATTAGATAATAGATTAACTTTTCTG
GAAAAAGAAATTTTTAATTTTGATCATAGTTTCAATAAGATGGAACTATTGGGTACGATG
CTTTATTGTAAAATGGCATTAGAGGAGTTAGGTGATGAAACCTGTAAAGATAATGTTTTT
AAAGAGTTTAAGAGTTGGAAAGGTGATAAATTCACCGAAGAAGATTTAGAAAATGCATAT
CAGAAAGTGCAATATTTTTTAAATAAGGGGAAGTCTGAGTTGTAAGATCATAGTTGCAAA
AAATTGTGGAAATATTAGTATGGTCAGAAAAACGAGAGAGTTTAGTTTCTTCTGTATATA
TCCCATTAAAAACTAATTTTCATCGCCCCAGACTTCGGAGATTTTACTTCAATTTTCGTT
TCCATTTTTTCAATTAGTTTTTTGTTTGAATTAACAATTTGCTGTTCGGCTTCAATTTCT
TTTACGATTAGTTCTTGGACTTGTATAGATGGTAAAGGCACTTGAATTTTGGATAAATAG
TTCCAAGAAACTCTTGGTAATTGAGCACCACCAAGCCCTTGTAAAACTTTATCGTTAAAA
AGTTTACTTCTTAAATAATAAGTTAAAAAAAATATCTGTTTCTATTTTAACGATTCCTCA
ATTTTTTTTGGGTTCATTCTTAAATCAAGTACCCTATATACCAGAATTACACTCTGCTAA
ATCTTCAATGGTTGAAGAAAGTATTTTCAATTTCATTCAAACCTTTTTAGAAGTTCTTTT
TTTGCTGTATGCCAGTCTTTTACACTTTCTTCGTTATTTTTAAGTCTGTTCTCAGTCTCA
GAAAGAGCTTTTTTATGCCAATTCGGGGACGATAAATTTTCTTCGTTCTTCGAGAGATCT
TCCCAAATTGCTTCCATTAATCTGATTTTTTCGTCTTTCGAAAACTCTTCTAAGTTAATA
TTTTTTTGCATTATACTTACCTTTTCCTTTAATATAGCATCCAGATCAAATTATGTCAAA
ATTATATGACTTGGCACCCCCCCATTTTTTAAAGCTATGGCAATACGCAGATATTGTTAG
TACATAGATAGAGATCCCTCGGCTTCGCTTGCCCTGTTGAATAATAGCTTTGCTATTTGC
CTTCGGCATTCAACAGGGCGAGGGATGACAAAATGCTGTCTAGCATCCGCCTTGGGCGGA
TAAATAGAATGTAAACATATTTACCAGTCTAAAAGACTGGTGCTAGCCGCAGGCATTCTT
TCGAACAAAGTGAGAAATCTCTACCATATGAAACGACATAACGAATAAATATACAACTGT
GCTTAATATTGGGATATCTTCATGCATGAAAATCCCGATATTTAGATAAAGTATTGTCAA
ATTGCACAAGTACAAAAATTTTGGGAGGCTGCTAATATATGACCTAATTCTGTCATCCGA
TTTCTTTGCTCATTAAATAATCACCGTTTTTACCAATTTCTCTTCCATATTTTTTGATAG
ATATTTGTTACATACTAAAAATGGACAAAGTTGCAAGAGGAATTCCCGAAAGTTGCATGA
AATAATTGAATAAATTGATAGAATAAATTTTCACTGGTGCTGGTTTTGCTATCAGAATTT
ATTGGCTCTCAGTTCCGGAAAGGTGGCTCAATTCATAACGGACACCTGGCTCTATCAAGA
CGGAATATTCACATTGCAAAGTACAACTGATATAAACTTTGTTGCCAGACAGTTAGGACA
CAGCTCCCACCAAATGATTTATAAGACTTACGGCAGGATTATTTCGTTAATAAATGGTGA
AAAAAATGAGATGGATAAGTTTATCTTTGCGTAGAAATTATCACAATTTTATCACACTGG
CTTTTTCTGAAAAGTTAAGTTACTGATAACAAGGATAAATTTGGCGGGAGTGTGTAGGAA
TCGAACCTACCTCCCGCCTAACAGGCGGGACAGTCGGCTTTGAAGGCCGCGGGGCGCACC
AGCTGCCCAACCACTCCCGTAACAAGACCTTTGAATAATGTATTCTTATAAATTTTACCA
CCCCTTAATCCCCTCCTAACTCTTTGATAGGAGGGGAGATAAAACTCCTCCCCTAATTTA
GGGGAGGTTGGGTGGGGTACTTATTCAAAGGTCCCGTAATGCAATATGAATATACATATA
TTAAAAAATTCATCAAGACAAACGAGAATTTGTTTTGGCACCCTCCATTTTTTTGAATAA
GCTTAAACGAATAAATTATTAGCATATAAACATAGAAATCTTGGCGTCCTCCCATTTTTT
AGAGCTATGACAATATCTGCATATCTGCTTACCCCATCTTAGCCTTCCCCTAAGATAGGG
GAAGGAACTGATTTCTCCCATTAATTTATAGGGAGACCGAGAGGGGGTATTTTTTTACTA
AATCAAATATATTTGCGTTTCTGCTTATGCAGACCCAGACCTCTCCGCTGCGGTCGAGGT
GACATTTCTTTGTGTTTTTTCATTTTTTGAGACATTTGAAGAATGTATTCTTATAAATTT
TACCACTCTTTGCGCCCTTCCTAACTGCGCACTTAACGCATTAAGTGCGGTTAAGCGGAA
TGCTTACTCAAAGGCCTCGGATGTATAATTTTGAAAGGTTGCCAAAATTTGTTTAATTGA
CAAATCGCCAGATTCTGTCTAAATAATCAAAACGCGAGATTTTTGGATAATGTATTTTTA
TAAATTTTACCACCCCTTAATCCCCTCCTAACTCTTTGATAGGAGGAGAGAAACTGAACT
CACTTAATACTAAAGAGTTTGGATGGCTAAGGGGGTAAAGCTTATAACGGTTCAATTGTT
CAAAGTTTTCAAACAAAAACCGGAGGTTTGTTTATGCTGGTTGCTCCTTCTCTTTTAAGT
GCCGATTTTGCCAATCTTCAGAAAGAGGTTGAAGCAGTTGATAATGCAGGCGCTGACTGG
ATTCATTTTGATGTGATGGACGGTCATTTTGTTCCTAATATTACTATCGGCCCTATGGTT
GTCAAATCGCTGAGAAAGTATTCAGATAAAATTTTTGATGTGCATCTTATGATAGAAAAC
CCGGAAAAGTTTGTGAAGGAATTTGCAAATGCCGGTGCAGATTTTATCACAGTGCATCAG
GAGGCAACGGTTCATATCCACAGACTCATTACATTGATTAAAAGCCTTGGCTGTAAAGCC
GGTGTATCAATCAACCCGGGTACTCCTGTTAGTGTGCTGGAAGAAATTTTGCCGTATATT
GATATGGTTCTGATAATGAGTGTTAACCCCGGTTTCGGCGGTCAGAAATTTATCGAAACC
TCGGTAGATAAAATAAAGAAGCTTCGGGGTTTAGCGGATAAAGCTAATCCTGAACTGCTT
ATCCAGGTGGACGGCGGGTTAAGTGGCAAGAACATAAATATGCTGGAAGAAGCCGGTTGT
AATGTTGCAGTTGCAGGAAGTTATATATTTGGATCAGATGACTATAAAAAGGCCATAGAC
TCGCTTAAGTAAATTATTTCAGGTTGTTCAACTCTATAACGATTTCTGATATTTCTTCGT
CGGAGAATCCTTTTTCTTTTGCAGCTTCCTCTATAGTACCCCATATCGGCTCACCGCACA
AAATGCACCTTATCCCCTTATTTTTTAGATACTGGACGGCTTCATCCTTTATCTCCACCA
AATCTTCAATTGTCGTTTCTTTAGTTATCATTTTTTACCCTTTACAGAAAACTTTTTAAC
TGATCCAGGTTTATTTTCCACAGCTCATCCTGAACTTTTTCATCAAAAGCAATCTGTGCC
GGTGCTATGGCTTTTTTATCCATAAAATATGCACCGGAAACCTGTTCAGACTCTTCCGAT
TCCACTGCATAGAGGATATTGTTTGCACCTTTTTTAACATCGGCTCCGAAAGCACCCCAT
CCTTCTTTAAGTATTTTTGTATTTATTACGCCGGGATGCAGGCAGTTGACTGTAATTCCG
TCGGGGCGGGTAATAGCCGCAAGTTTTTTGGTAAACAGAATGTTGCATAATTTGGACATT
GAATAAGCTTCGTAACCGGCGTGCTCTCCACCTTTTTTGACTTCTTCAAGATCAATGTCA
GAAGCGTGAGCCATCGAAGCGACATTTACAATTTTCTTCTTTTGGCTGTGCTTTATATTT
TCAAGAAGTTTTAATGTGAGCAGAACGGGTGCCAGGTGGTTGACCTGGTATGTTATTTCA
TATCCATCTGCGGATTTTTTATATTCACTTGAGTATATGCCCGCATTATTTATTAAAATA
TCCAGCTTTTTGAACTGCTTTTTAACCTCTTCGGCAAATTTGTTCACATCACTTAGATTT
GCATAGTCTGCAACAAAACCGTAAAATTCACTGTTTTTATTAATATTTTCCAGCTCTATA
ACTGTATCCTGAACCTTTCCGGTGTTTCTTCCGTGAATTATCAGTGTATAATCTTTTTCA
GCCAGTTCTTTAGCCGTTTGTTTGCCGATGCCGTCTGTTGCCCCGGTTAAAAGTATAACA
GGTTTTCTTTCCATTATCGCCCTCCTGCCGGAATTCTTTTACAACTAAATTAATACAATT
TTTCACATGCTTAAAGGGTTTTATTGCTTAATTCTATACTTTTGAATAAGTACCCCACCC
AACCTCCCCTAAATTAGGGGAGGAGTTTTATCTCCTCTCCTATCAAAGAGTTAAGAGGGA
ATTAAGGGGTGGTAAAATTTATAAGAAAAAATTATTCAAAAGTCCCATTCAGGCAATCAG
TCTGTTTATTGATTTATTCATAATCGGATAAAGGAAGGTATTGGAAAAAAGTCTGCCTAT
AACGAAAGAGATGGCGGCGACAATGGCACCGGGGATTGCTGAAAAACTGATAAAGCAAAA
AAGAGAAGTTATAATAACCATAACCTCGATCAGTGTCGCCACAGAAATGGGGGTGGTTAT
TTTATCCTTGACTAGTACAGATCTTTCAAAAGATATAAACACTGTCAGAGCAGGCAAAAG
AGACATTATCATTGCGGGAATTATTGCGAAATCTGCCAAATCGGGTGTGAGTGCGGAAAC
TTTTATAAACCAGAGGTCAGCAAGTGGGGTTGCGGTTAGCAGAAAAACTGCCGATGTTGA
GCCAAAGGCAATCATAAATGCAAAATTGCGTACTTTTTTGTAATATGCTTTAGCATTCTC
ATTCAGAAAGGTTATGGCTACTTCCTGATATGAGAGCCCCATACTTCTGAAAATAAATGT
AAGGGAATGAACCACAGGCATTACCGCAAGTGAGTCAATAGGGCGGACGCTCTTTGCCAG
AAAAAGTGTTACTATTGGCTGGGCGGAAAGTGCTATGAAAGGTGTAAGTGCAAGGGGTAC
ATAAAATTTTGTAATTTTATTGTATGTGAGGTCGTTGTCTATGGTGTTATCGTTCAGTCT
AACTTCGGATATAGAGCTTTGTGCAAGAAAATAGGCTGCCAAAGCTTCAGCTATTACACC
TGTACTTAGAGCAATTGTCCCGACATAAGCTCCCTTAAGGTTTGTGATATTAAAGAGAGT
GATTGCGGTAATGCCCATGAAAACGAGCCTGAAAACCGTTGTATAAGCTACAACCCTTGT
TAATCCCGACCGTATCAGGATGCCCTGATAAAACCTTCTGAATCCGATGGCAGCAGGCCA
GGGAATCAGAAAAACGGTGGCAAGATGGGTAATTTCAGCTATTTTATCAGGGATTTGAAG
AATTTTATAAGCCACAAAATCAAAAACAGGAGGAATGATAAGGATGACAATGAAAAGTGT
GACAAATAAATTGATATAGATAGTAAAATTTTTGAGTTTGCTGTATGTGAATTCATTTTT
AACCAATGTTGTGGAAGCGCTCATCAGCATAATTATCGGTGCCTCAACAACGAGACCGAA
AGAGTAAGCAATCCCGTATGCAGCAAGGTTGAGCTTTACTTCGCCCATTCTTGCTATAAC
TGCAGCCAGAAAAGGACCTTCGATGGACATCATTATCCAGGTCAGTGCCAGCGGGTACCA
GAAGACAAAAATTCTGCTGTATTTAAGTTCAGTTTGAGATTGTGACATAAGACGGCTTAT
ATATGTCAAATTAACTTAAAAATAAAGGGAAAAAATACCGCGATGAGTGATGCGTAAAGC
GTGATGGGTGATGGGGATGTTTTTGAAGGTGAAGTTATTCGTGGGCTTTTTGTTTGATAA
TATCGTAATAACTCATAATACGTCTGACATATCTTACCGGCTCTGTTCCCCGTGCATATC
CATACGTTGTATTTTTGTAATATTTTCTCTCTCTTAAAAGCGGCAGAGCTTTTTTCAGGG
ATGACCATTTCTCAGGGCCCCACCCTTTTTTCCTGCATATATCCTGGGCATCTCTTACGT
GACCGTAACCAACATTGTAGCTGGCAAGTGCAAACAGCATTTTTGTTTCCGGGTCCTTAA
TTTCATCAAAGCGATGATATATTTTTGCCAGATATCCTACTCCGGCTTTCACACTTTGTG
CCGGTTTCATCCTGTTGTTAATTCCCATCTCTCGGGCAGTTCTTTGTGTAACCTGCATCA
AGCCCCGCACACCTGTATAACTTCTGGCATAGGGATTGAAGTGGGATTCCTGATAAACCA
TTGCTGCAATCAGACGCCAGTCGAATCCGTGTTTTTCCGCAGCTTTTTTGATAATATCTT
TGTATTTGGGAAGCCTTGTTTTCAATCTTCTGTGAAATGTTTTGATATCCACGTAATCAA
ATATAGAAACATTCCTGTAATAACGCTCATAAATCTGACTGAATGTCCCGTTTTTTTCTA
TTTTATGAAAAAATTCATTGATTTTTTCCCGCAGTTTGTCGCTGTTGTTTCTCACCGCCC
AGCCTAACTGCTGGGACTCAGATATGGGAAAAGCTATCCTGATATCGGGATAATAGCGTT
GATTAAGTCTTGCAATGTTTGAATCAGCTACAGTTACTTCTATTTCTTTTTCAGCTACCA
TACGGATAAGTTCCTCTGTAGGCATATTTTCATGAAATACGATATCAATATTAAGACCAT
TGCTTTTTAATTCTTCAAGGCGCTGTTCGTACGATGTCTGAGGTCGTATGTGAATCTTTT
TGCCTTTTAAATCTTTGATTTTGTCAATGGAGTCATTGTTTTTATGAATAATGACCTGCT
GCTGTACTTCCAGATATCCTTCTGAAAAATCGGCCAGCTTTTTTCTTGGCTTTGTTATGG
TGACTCCCGCTGCAATCATGTCTCCTTCACCAGAATTGAGTGCCTGGAACATTTCGTCCC
ACCCGGGTGTTATAACGTCTAATTTTACCCCGAGAAACTCTGCGAACTTTTTTACAAGGT
CGTATTCAAAACCCATATATTCATCCCGGTAACTGTAATAAACATTAGCATTGTTGGTCA
TGATAACGGTTATTTTGCCTTTTTCTTTTATATCTTCCAGGGTTCCCTTGCTTGCAGGCT
CAGCAATAATATGGAAAAAAATATAGAACACAGACAGTATCGCGATTATAAGCAGCTCTT
TATGTTTTCTAATGCTCATTATTATCTCCATTCGTTTGGTAAAGCCCTGTACAAAAAAAG
[truncated: 2,114,168 more chars]
