# Supplementary material for: Extreme fluctuations in ambient salinity select for bacteria with a hybrid “salt-in”/”salt-out” osmoregulation strategy
Source: Front Microbiomes. 2024 Jan 8;2:1329925. doi: 10.3389/frmbi.2023.1329925 (PMC12993556; doi:10.3389/frmbi.2023.1329925)
Supplement: Supplementary file 1 [file DataSheet_1.zip › Halanaerobiales_Bin1.fasta]

>DeadSea-enrich-C56
ATAGGGGGTTGCTCACATCACAGGCGACCTGAATCTCTGTATTGGCAATCCTGGTGTCCA
GATGGGTTAAGTCGATCTGATCGACCTTAACAAGCTGGCAGCCGCCAAAGCCGACTTCCC
TGCCGTCTTTATCCAGAAAACGGGCCCCCAGGGCCTGGGCCATGCCCACTCCACAGTCAT
TTGTTGCACTCCCCCCAACACCCACGATCAATTTGCGGCAGCCCCTATCCAGGGCTGCTC
TAATCAACTCACCTGTCCCATATGTAGTGGCCTTGCCCGGGTCTGCAATTCCCTCTGGTA
CCAGGGGTAGTCCTGATGCTGCAGCCATTTCAATTACTGCTGTCTTCCCGTCTCCCAGGA
CTCCAAAAAAGGCCTCAACCTTGGAACCAAGCGGGCCCGTAACTAAGGCCGGTATAATCT
CCCCACCTGTGGCATCTGTCAGGGACCTGACCGTCCCCTCTCCTCCATCTGCCATGGGTA
ACTTCTCTATCTGGTAACCTGCCCCGCTCCTCTTCAGGCCCTCTTCCAGATAAGTTGCAA
CTTCCAGGGCAGTTAAGCTGCCTTTGAATGAATCAGGTGCAATTAAGATCTTCATCTTCT
CACATCCCGGTAAGATTTTCGGATAGTTATGGCAACCTGTAAAACGGTCTTTACCCATAT
AGCCATTCTCTATTCCCATTCCCCATTTCTTATACTTCTCTCTCCAGTTAGTATTCCCTC
CTGTGTTGTGTCTGTACCAGTCCCTGGGCAAATAAAAAGAGCGGGCCGGAGAATGATACC
GGGTCCCGCTGCTTCTGGTTTAGGCAAAATTACTACAATTATGAGTTAACAAGCCTCTTG
ACTGCCCTGAAGATGGCTTCATATCCCGTACATCTGCAGAGATGTCCTCCCAGGGCTTCC
TTGACTTCCTCTTCTGTTGGGTTGTCAGCCCTATCCAGCAGTGACTTCACTGCCATCACA
AATCCCGGAGTACAAAAGCCGCACTGAACAGCATCTTCTGCCAGAAAAGCCTCCTGGATC
GGATGCAGCCCTTCCGGGCTATTTAGGCCTTCTATAGTTATGATCTCTGACCCGTCAGCC
TCTGCCGCCAGGACTAGGCAGCTGCGGACAGCTTCTCCATCCATCAGGATGGTACAGGCC
CCGCATTCTCCATTACCACAACCCTCTTTAGTTCCAAGCAAGTCCAGCCTTTCCCGCAGC
ATTTCTACAAGGCTCATCTGCGGCGGCACTTCAAGTTGATGTTTCTTGCCATTTACTGTG
ACATTAACTTTAGGCATCTCAAGCTCCCCCTTCCAGAAGTGATAGGTCCTGCAGGCATTT
TTCTGTCAGGGCCCCCACCATGGCTTTCTTGTATGGTGGTTTCGCCCGCAGGCTGGAAGC
CCGGGGAGCAATACTTGCTGACAGTTTCTTCTTGGCCTTCTCCATGGTAGCCTGATCGAG
CTTCCGGTGGCTCAACATCTCTTCAACCTCCTGGTTGCGGTAAGGGGTCCGGGCAACTGC
ACCCAGGGCTACTCTAATCTCCCTATCCGCAGGCTGGTCCGGGTTGACAGCGACCACAGT
TGCCCCCAGAATGGCAAGGTCCATACCCTTAACCCGGCTCAAGCGGTGATAACTGCTCTT
CATCGCCTGATAGCGGGGAAGAAGAATCCTGGCCAGGATTTCACCTTTCCGCAGGTCGAC
TCTTCCCACATCCTGCCAAAAGTCTGCAATGGACAACCGTCTGCTCCCTTCAGGGCCCAC
CACTTCAACTTCTGCTTCATAAGCGAATAATGGTGTGCCACTCTCGGCTCCCGGGGAAGC
GTGGACGATATTCCCGCCCAGGGTGGCTCTATTCCTGATCTCCAGGCAGCCAAATTCTGT
CGCAGCATTCCAGAGGGCGGTATACTCCTCTTTGATAACCTGGCTCAACTGCAGTTCACG
AATGGTCGTCAATGCTCCGACAGCGAAGTAATCTTCCCTTTCCTCTATTCCGCTCAAGCC
AGGCAGCTTCTTAATATCTACGACAACCTTATCAGGAGTAGATTCCTCCCGTAGATTCAA
GAGCAGGTCTGTACCTCCTGCAAGTACCTGAACATCTTCATTACCAGTCAGCAAAGCAAA
TGCCTCGGCAAATGTTTCCGGCCTGAAATATTGGAACTTCTTAAACATCTCTATCACCAG
CTTCTTCAAGATAAGAATATACCTTCTCATTGGTCAGGGGCAGCTCATTAATCTCTACCC
CTAAGGCCTCACTCACTGCGTTGCCAATTGCCGGGGTTATCCCTACCGAACCATGTTCAG
CAATCCCTCTGGCCCCAAATGGCCCAACTGGTTCAGGTGTTTCGAAGAAGTAGACATCTA
TCTTAGTATCTGCAAGGTCTTCGGGTGTTGGTATCTTATAGTCGGTGAAGTTGTTATTGC
GCATCCAGCCATCCCGCCCATATACAATCTCTTCTGTCAATGCCCCGCCCATCTCCTGGA
CCATGCCGCCAACTATCTGGTTTCTGGCCAGGACAGGGTTGATGATCTTACCAGCATCGA
TAGCAGTAAGCAAGTTCAAGACAGTAACTTCCCCGGTATCCCTATCAATCTCTACAACTG
CCCCCTGGGCTCCAAAGGTCCATTCACCGGCAGCATTGCCCTGACCAGTCTCAGGGTCAG
GATGGACCAGCCCATCTGGCAGATATGTGCCATAAGCCTGGACAGGCCTGCCGAGCATCC
GGCCATTTGCTTCCATATAGCCGAAGGTCAGGTCGTCAACTGCGACACTATTTGCGGGCT
CTTCCCTATCAGAAACCCTCTCCCCGTTATATTCCAGCCTTTCTGGATGAATGCCCAGTA
CCAGTGATGCATTTTCCTTGATCTGTTCTATAGCCTTATTCGCAGCATCGATAATCGCCT
GGCCGCTCTTCCAGGTCGTTGAACTGGCAACCGTCTGCCAGCCATATGGTGAATTTTCCG
TATCAATATCTTCCTTCATCTTCACTTTTTCCAGTGGAAATTGCAGGGCCGCTGCTGCAA
TCTGGCGCATGGCAGTCTTGGTACCCTGCCCCATCTCCACACCACTTGTCGCAACATCCA
CTGTCCCGTCTTCATTAAAACGCAGGGTAGCTGAAGAAGCAGCATTTGTAGCCATTACAG
GCGACTTCATGATTGCTGCCAGGCCCTTGCCGATAATCTTGTTGCCCGAAGTTTCCGGCT
CTATCTTCTCCAGTTCTTCAGCAACTTTCAGGATACAACCCCGCAAATCGCCATTTTCCT
CGGCAATCTCCTGGCCAAGGGCATTGAACGAACCAGGCTGGAGGATATTCAGCAGGCGGA
ATTCTACCGGGTCCATTCCCAGCTTATCGGCTATTGCCTGCCGGTGACGCTCTATACCCC
AATGGACATCAGGGTGTCCGTAACCTCGAAAGGCACCAACAGGTGGGTTGTTGGTATAAA
CCCCGTAGGCATCAACCTGAATATTATCTATCTCGTAAGCACCATTACAGTTATGGCCGG
CTGCTGTAACAATGTGAAGTGAATAACTGCCATAGGCACCCGAATTTACATATAGTTTTA
CCTTCTCCCCCATAATCTTACCTTCCTTGCTCAGGGCCGTGCTGACTTCCATCTCCAGCC
CCCGGCCGATAACACTGCCAACAAAGGCTTCTTCCCTGGAAAGGTTCAATTTGACATGCC
TGCCCGGGACGAAGCGGGAGATTGCTGCAACCAACGGTTCAATTGTGACATCAGATTTGC
CTCCAAAGCCGCCGCCCAGATATCCTACCTTGACCCTGACATCTGTGCTTTTTACTCCAA
ATGTATCAGCAAGGCAGTTCCTTACCAGGAAGGGGGACTGGGTGCTGGAATAAATCTCAA
CTTCACCATCACCAGTCCAGCGGGCAATAGCTCCATGGGTTTCCAGCTGGGCATGGGCCC
GGTGAGGCATCTTATATTTCCCCTCAATCACCAGGTCAGCTGCGGCAAAAGCTTTATCTA
TATCACCTTTTCTTAGTTTATAGTGGCTGAAGATATTGCTTTCAGGCATGAATCTTATGC
CCTCATTCCTGGGGTATCTCTCCTGCTCTTCGTGGATGAGAGGGCTGCCTGGTTCGGCGC
CCTGCCGGGCATCCATTACAGTATCCAGCACCTCATACTCCACTGCGATCAAATCTGCCG
CTTCCCTTGCCGTCCATCTGTCAACAGCAATGACTGCTGCAACAGGTTCACCCATGAACC
TGACCTTATCCAGGGCCAAGGGCAGTTGGTCGCCGATACCCAGGTTGACCCTGTAGTCTT
TAACATCACTACCGGTTATTATCGCTTCCACGCCGGCAACTTTCTGGGCCCGGGAAGTGT
CTATTGACTTGATTCTAGCGTGCCCATAAGGCGACCGGAGGATAGCCGAGTGGAGCATAC
CTGGAAAGGAAAGGTCATTGATGAACCTTGCTTCACCCCGCAGTTTCTTCCGGGCATCCA
GCCGTTCTTTGGGCTGCTCAATTTTAACCATTGTATTCGCCTCCTAAAGATACAGTTCAG
ATTCTCTCTTAGAAGTAGCTACTATCCTGCCTTCTTTGATAACATACAGACGGGCTGGCT
GTAATCTGATGGCATCTGCAGCACTCTCGGCATCCAGAACCACCAGGTCTGCCCTGTCCC
CTACTCCCATGCCATAATCTGACAGGCGCATTATCCTGGCTGCATGGTAAGTGGGCATGT
CGAAGACAGTCTCTATCTCTTCAGGTAGACTGAGGTGGGCAGCATGGGCGGTAACCAGTG
CTACTTCCATCAGGTCGCACCTGCCAAAGGGATAAAAGGTGTCCTTGACACAATCCTGGC
CAAAGCCAACGTTAATTCCCCTGGCCAAAAGTTCCTTTACTCTGGTGATACCCCTCCTGA
TCGGCTGGCTATCCAGACGGCCCTGGAGCATTAAGTTTGTTGCTGGATTGGTAATCACAT
GAATTCCAGCTGCTTTGACTTTATCCATGACATATTCTGCATAATGGTCATCATAAGCGG
CGAGGGCAACTGTGTGTCCTGCAGTAACCCTGCCTTCCCAGCCATACTTCATGGTCAGGT
CTGCTACCATCTCCAGTGTCCGGTAAAAGGGGTCATCTGTCTCATCGACATGCATATCTA
TATCTGCATCATATTCGCGGGCTATTTCAAATGCTATCTCCACATGGCGCAGGCTATCTT
CAGGGCTCTTTTCATTGGCGGGCATTCCACCAACTATATCTGCCCCTTCCTCCATGGCCT
GACACATCAGCTTTTCTGTTCCCGGGTCCTGGACTATACCTTCCTGGGGAAAGGCCACGA
GTTCTATATCCATTAAATTCCTGTACTGCTCCCGGGCAGAAACCACACCCTTGAGGGGCA
GCAAACCACCGATTGTATCTATATCAACATGGCTGCGCATCCGGGTAGTACCATTAAGGG
CTGCCAGCTTGATGGCGTCGCCTGCCCGCTTGACAATATCTTCTTCTGTATAGTTCCTCT
TCTTATCCCAGATAATCTCAATTGCTTCTTTTAAGGTTCCACTCTTGTTTGGCCTTACTA
CATCGACGATGAAGATCTTATCAAGGTGGATATGGGGTTCAATGAAAGCTGGAGAGACAA
GCTTCCCCTTCAAATCAATTACTTCTTCTGCATCGCCTTTTATATCTTCCTCAACAGCCG
CAATCTTACCTTCCTCGATGGCAACATCCCTCAACTGATAGTCGAATTCACGCAGGCGGC
AATTTTTGAGTAGTAAATCCATCTTATCTCCTCCTATATTATCTTTCTCTGAATATTGGG
CAAAGAGGTCCCCAAAAGCGAACCTCTTTGCCAGTAACTGATGACCTTTACTATATATCC
CAACTAACCTATCTGTTGCTTGTAATCAATATCCGGTGGGCCAGGCCTCCCCTTATTGCC
TTCCCGACCAGGAGCGCGGCCTTTTTCCTTACCTGTCAGCCTTCATCCTGGCAACATCTG
AGGCACCAAAACTTGCGAAGGCCTTTTCAACCAGAGGCAGGCTCAACCCGGCAATCAAGA
TACCATTGAGAGGAGCGATTCCTATTCCGTACCTTTCACCAAGATAAGCAGCTAGTGTAC
CAAGAAGATAGCTGACTATCGAACTCCAGCGAAAAGCAGGGAATCTGGTCTTGTCCAGTT
CAGGCAAATCCTTCTTCCAGACGAAGAAGTAATCACCCAGGATGACACCACCAAGAGGTG
GGATGAAGATACCCAGCATCACCAGATAATCCACAAGGAAGTTGTAGATACCCGTTACTG
CAAGGATGGTAGCGATTATGACTCCACCTACGACAAAGGGCTTCTTGCTATTAACGCCGA
AAAATTCCGCGCCGGCCACGCCAAAGGCATATGCTGCATTATCATTGGTAGTCCAGAGAT
TAAGGGTCAGAAAGATGATCCCCCAGAAGATAAGGCCCATCTTGTAAAGGACCAGGACAA
AGTCTGCTTCCTGATAGGTGATGGCACCTATTGCACCGAAGAACAGCATCAAGCCATTAC
CGACGAGGAAAGCAATCAGAGCTGACCAAAAGGCAACCTTGGCTGATTTACTGAAACGAG
TCCAGTTAGGTGCCTGGGTACCGCCGCTGGCAAAGGTCCCCACGATAATCGTCAGGGCTG
TTGCGAAGCTCATATGCTCGATTGGTTCGAGTGCTGCCAGTCCTGCCCAGCCGCCCACTT
CACCTACTGAACGGAAGGTTACCCAAACACCAAGGACCAAGATCAGCGGCACAGAAATAT
AACTGAGGATTTCCATCCCCTTATATCCAACATAGGCTGTCAATCCCATCAAAAGACTCC
AGAAGATCATTAGAGGGATGAGATACTCCTGCCAGCCCAAAGCCTGGGCAAATAACTGGG
CCATAGATGCTGCAGCTACTCCATACCAGCCAATCTGGGTGCCGCCGAGCAGCAAATCAG
CCCACTTTGCACCTCCTGATCCCAGGGTATAACGGCTTAACAAGACAGTTGTTAGGCCTG
TTTCTGAGCCTACAACCGAAAGTAAGGCTACATAAAAACCAAGGATTATACTCCCCGTTG
CCAGAACCAGGAAAAAATCGGGCCAGAACTTGAAGGCCACACCTATCTGGGCACCACCTA
ACATAGTTGGGGTGAAAAAAGTAAAACCTAGTAAGACTGCGCTAATTGAAATGATACCTA
CCCTAGCCTTCTGGGGAACAGGCTGCAAGGGATAGTCCCTATCCTCCTGGACGGCCTGTC
CAGGTTTGTTTTTGGCCATTTGCATAACCTCCTATTATTATTAGTTTATCTATCTGGTTC
ATCGACTTCAGCTTTAATTTTGCGATATTTACTTCCAACTTATTCTGCAGTCAGGCCCGG
CCTGCTTTTAGTTGTGCCATCTATTACCTCTGGCAACTTCTTCCATATATCACCCCGCTT
CACTAAGAATAACCCTGATAATTTCATATTGTAAAATTACTTTTTGTTCATATGAAATAT
TCTGCAAAACTCTCCCGATTCCTTTAGGATGATTTTGACAAATTCGCCGCTAAGTATTTA
GAAAATTTTAACAATAAAAAAGCTTATCCCGCGGGCTTGCTGCGGGATAAGCAAATCATA
AGTTATTCCGTAAACAGAAAAATGCATGGATGCCACTGCAAAAAGGCCATGAGCTAGCCG
CCATTTCCCCCTAATATTTGGTGCCGGTCAACTTGTTAGAGATCTCCTTACTCTTCTCAA
CCAGAAAGCTGCCAACCCTTTCCATCTTATCCTCTGCCAGGCGCATCTTGGGGGCTACCA
CGGAAACGGCAGCGATCGGTTCCCCGCTCTGATTAAGGATAGGAACACCTATCGCATGGA
TTAACTTCTCGAATTCTTCCTTCTCTGTTGAATAACCCCGTTCTCGAATCTCCTCCAGCT
CTTCCAGCAGAAGGTTTAGGTCAGTATTACTATTCTCCATATATTTCTCCAGGCCATCTG
AGAACATCTCCCTAACTTCCCCTTCAGGGAGCCGGGAGAGAAATGCTTTACCAGCCGCAG
TACAGTGTAAAGGGATATTCCTGCCCAGCATCAGGTGGGCCTTCAATAATTCCCCTGACT
CCTCTCCTATTACACAAATTAGGCTGTCATCTTCCCTGATGAAGAGATTGGCTGTCTCCC
CAAATTTATTCACAATCTCCTTTAACACTGGATAAGCCCGCATAAAGTAATCTTCGTCTT
TACGATACATTAACCAGATATTCAATAACTCCGGGCCTATATCATACCTCTTAGTCCGGG
AGTTCTGGCTGACAAACCCCTCCAGGCTTAAGGTCTTTAACAGGTGGTGAATCGTACTCT
GGTTATAACCATATTCCTCTTCCAACTCTGCCAGGGACACTTCACCTGATGCATAAATGA
TGTACTTCAAAATCTTAAGGCTCTTCTGGACAGATTTTATTATTGTACTGTGATTATTTT
TAGCCAAACCAATCCCCTTCCCCGATATCTTCTCCTCCAGTTACTTTATTCTTCGACAAC
TAATGAACTCACTTCAACATCAATTCTCAAGACGATGATACCTGTCAGCTTTTCCAGATG
CTCCTGCAAAGAATTCTGCAATCCCCTGACATATTCTGGGATGTTCAGCCCATAACTCAA
GACCAGTTTAAATAGTATCTTCAGACCTTCCTTGTTCTTGTCAACCCTGATACCTTTAAA
CTGCTTGACTTCCTGGTATCCTTTCAGGTGGTCTTCCAAAAGTTCAACAATCACATTATT
ATATATTATCAGGTTACCATAATAACTGAACTTGGGCCTGACGATAGTCTTTTCCTGCTT
AATCGTCTCTTCACCTTTATTAAAGAGCAGTTGCAGGGGGTTGATAAAATAACCCAGGAA
ACGGGACTTCACTTCAATGGTTGGTACAGGGATAACATGCTTCCCTTCCCGCTCCCTAAT
ACGCCTTGCCCGTTGAATATCTTCCTCTGTAGTAATATCTTCGATATTAATCATCGTACT
TATTTCAGGCAAACCCAGCGTTTCAACAATCCTCTCTACCATCTTCACAGAAGTTCCCAG
GACGAGAATACTGTCTTCTCCAGCTAATTTGATGGCCTGACGGACCTCCTGCCGGTGGCC
TTTATCCGAAAAGAGGGCAGTGCGAACCGCTGCAATTTTGGTATCTTCCCTTTTGGCAGA
CTTCCCGGCCAGCAACTTACCGTGCCTGATCAGCAAGCCATCATCTATGATAAGGGGGAT
GTTGTAATCATGGGCTACAATTCCGGCCCTGTGGCTTTTCCCTGTTCCACTGGTTCCCAC
CAGAGCATAAACTTCCATCAATCAATCTCCTCCAAGTATTCAGAAATCATCAAATACATA
GTACCCTTACCGGAGGTCAATGTCAAGTCATCTGATATTTTTAAAGTCAGCTTCTACCTT
TATCTCGCCGGCAGCAACCTTCTCTGCAATCTCTGCAACCTCCTGGTTGACCTGGCGGGA
AACATTTCTCACCGGCAGCTGGATATAGCGGCCCTGGTCAGCCCCATACTCCAGCGGGAT
ATAACAACCTCCCTGGCCCTGTTCTGCCTTATCGACCGCCCTTAACAGTGGTGGGGCATA
GCGAAACAGGTCAGAGGTCAGATAGTTGGCAGGCGCAAGTTGATATTTATCTGTATAAAG
AGTAGTCATATAGACCTGTTTTTTCGCATTCTTCACTGCCTTTATCAGGCCATAGGTGCC
CAGGTCTATACCACTTATGATTACATCACAATCCCTTCCAATTAGCTCTTCAGCCCTCTT
CCGGGCCAAAACTGCATCATTAAAGTCACCGGTATATTCATAGTCGAGAACGACGGCAGG
GTTATATTCCTGGAGAGCCTGTTTTAGAGCATTAATCTGGCCCACTGTAAAGGATAGTTC
TATCCCTCCTAGATAGCCAATCCGGTTCGTCCTGGTTACCCTGGCTGCCAAAGCGCCCAG
GACATAAGCCCCAAGATAATAATTCCTGCCCAGGGCGATAATATTCTGGTGCTTCTCCTG
CGGCGGTTCGTCTGTCTCGATGATGAAATATGTATCAGGAAACCGGTCCGCGGCAGCAAA
GACATGTTCATTGAATTGGGACCCGTGAACCCAGATAAAGTTACTGCCTGTTTCTGCCTG
TTTTTGCAGTAATCCAGGTGCCTCAGCTGCAGTTACCTTCTGGTTATAGACAAATTCCCA
TCCCAGTTTTCCAGCCACATCTTTCATGGCCTGATAACCGAGATAATTATAGTCCCCATC
CTGGATAGAGCCAGGAAAGATTGCACCTATCTTGCTGGCCCCACCGACATCGAACCGGGA
GAGGAGTCCCTTCAGGTCGCGGGCCATCTCTGACAGCTGGTTGGCAGAGCTGGATACTTC
CTGCATGGCCACAGCCTGCTCTTCTGTCGCGACAGATACCTGCTGGCTACCTGCTGCTAT
TTCCTGGGCTGCTGCTGCTATCTCGCTGGTTTGTTCTCCAGCCCCGGTTATCTTGTCAAC
AATAACCTGGAAAGCCCTCCCTGTATCGTCAAGGGAGTTTGCACCTTCTGCAAGAAGGTG
ATTACTCGTTTCCATCACTTCCACAGTATTTCTGGTCTGTTCATTCAGCCCTTTAATCAG
CTTACTAATACTGGCAGCAGATTGCTGGGTTTCCTCAGCCAGGTCCCGGACTTCATCTGC
CACAACAGCAAAACCCAATCCCTGGTCTCCGGCCCTTGCCGCTTCAATTGCCGCATTTAA
TGCCAGGAGATTCGTCTGTTCGGCAATCCCGGAGATTATCTCAACTATCTGGTTTATCTC
TTCTGCCGCCTTTTCCAGGTTATTTATCGATTGCCGGGAGCTTTTAGATGTTGTAAGGAT
TTCCTGCATTTCCTGCCGGGTTCTTTCCATTAATTGAAAGCCATCCCTGGCCTGTTCATT
AATCTCTGTCAACAATCTTGACATGCCGGCAGCATTATTACTAAGTCTTTCAGTTGCTTC
GACAAACTGCTGGGTTGAAGCAGCTACTTCCTGGACAGAAGCAGAGGTGTCCTGACTCGA
TTGGGAAAGCTGGCGGCTAGTACTGGCAACATCTTCTGCAGAATTATTAACCTTAATAGC
CATCTCCCTAAGGGAGTTTGCCATCTTCTGAAAGATATTACCCGAGCCTGAAGCCTCAAT
TATTGTTTCAGCGGAAAAGTCTCCTGCTGCTATCTTTTCTGCCAGCCGGGCCAGCTCTTC
CTGCTCTAACCTGGCAGTCCGTTGATAAAAGAAGAGGAAGGCTGCTCCTACAAGGAAAGC
ACCGCCAGCAAAAAGCCAGAGGCGAAGATTATAATAATAAATGTTATCCTGAAGTACACC
AGAATCCAGGCCCAACCTGACTGCCTCCGCCTGCAGCCCGGAGAACTGCCAGCTGGCCAG
GAAAGCCAGTCCCCCAATTATTATTAATAACAGCAAAAAGAACGAGCCCATCATCCCAAT
CTGTTTACTTCCCGGTTTCTGCATCAAACAACCTCCTGTTCTACCGTTTATCTCAAAATT
ACCAGACCTTCTCAATAATTAAGTTTATATAACACTTCATTCTATAATCTTCGACTCTTT
TCCTCTTTGTTATTACTAGTAAAATAGTACTTATTCCTTTGTAGGATATTAACAAGAATT
AATCTACCAAATCCCGTTGCGAAAGACAAGGCGCTGCCTGTTCAGCAGCGCCTCCTATGT
CATACCTGATCATTTGCTATCAGCCGGTTATCACTATTGGCCTTTCTCTTTATCGAGAGC
TGCCACTATCTTCTCCGGTGTCAATGGAATTTCCATCAACCTGATTCCAAGAGCGTCCTG
CAGGGCGTTGGCGATGACAGGGGGCACTGAAATCATTGGATGTTCAGCTACACCCCGGGC
CCCATATGGGCCATCGGGTTGGGCTGTTTCCAGGCAGATTGGCAGCATCTCACCTGGAAT
ATCCATGGTGGTCGGTATCTTGTAATCTGTAAAACTATTAGTCAGCAACTGCCCCTTATC
GTTGTAGATATATCCTTCGAATACAGCAGAGCCAAAGCCCTGGATAAACCCGCCTTGTAT
TTGTCCCATTACACTCAGTTCATTGACCACCTTCCCCGCATCAAAAGCCGAGACAGCTTT
CAGCACATCATACTCGCCCGTCTCCACATCAACTTCAATCTCAACAGCATGAGCCCCATA
TGTCCAGTCAAGGGCAGGTAGGCCTTGTCCTGTTCCAGGCTCCAGGTTTGTCAGGCCCTG
GGCAATATAAGAGCCCCTTGCCATTAGAGGACCCCCGATAGCATTGCCATTAGGATAAGT
ATAGCCCATCACCAGGTTAACATAGTTAACATATTCAGCCGGGTCATGCTTCAGGTAGAC
CTTCTCTTCGCCAAGCTCAACATCTTCAACAGAAGCGCGCAGGGCCCGGGCTGCAATCTC
CTTTAGCTGGTTGGCCATATCTTTACAGGCATTGATTACCGCATTCCCGGATATAAACAA
ACCCTTGCTGGCAACGGTCTGCCAGTCATAGGGCATCGTTTCGGTATTCGTTTCATAGAC
TACATTCACCTTCTCAATGGGTATCTTCAACTGGTCTGCTACTATCTGGGCCAGGGAAGT
GTAGGTGCCCTGGCCGTAGTCGATGAGGGAAACGGTCAGGTTGATGGAGCCGTTTTCATT
AAACTTGAGGAAGGCTCCTGCCCCTACATTTGTCGGCATAGCCGGTGCTTTATGCAGGGC
AGCAATACCAACGCCTTTAACCCGGTGATCTTCTACTTTTTTGGCTGCCTTCTTCTTCTC
AGCCCAGCCTATCTCACCCGCTACAGTCTCCAGACAGCCGGCTATGTTTCCGGTGTGGGC
ATAAATTCTTTCACCGGTAGCAGTAATATCACCAGGGCGGAGAACATTTAGCAGCCTTAA
TTCTAATGGATCGATGCCCATTTCGTCTGCAATAATGTCTAGCTGCCGTTCCATAGCCCA
GAGAACCTCAGAGTGGCCGAACCCTCGATAGGCTGTCCCGAAGACTTTATTTGTATAAAC
TGTCAGGGCATCGACCTTGACATTGGCTATCTCATAAGGCCCGGTGCTGGAAAAACCGGA
AGCTCTGGTAACATTAACACCATAGTCTGCATTGCCGCCGCTGTCCCAGAGGAAGGTCAT
TTCCTGGGCAATAATCTTGCCATCATTCCTGACCCCTGTCTTAACCCTGGAGTGTAAGCC
CTGGCGAACAGGAACAGTATTGAACTCTTCTTCCCTGGTACAGGAAAATTTGACCGGGGC
ACCTCCCGCAGCCCGGGAGAGACAGGCTGTCAATGGTTCGAAGTGGATGCCTGCTTTTCC
GCCAAATCCGCCCCCTACATAGGGGACTATTACTTCGATCTGGTTATGGGGTATCTTCAA
ACCTTCACTGAAAAGATTGCGGACTGCAAAGGGAGATTGGGCGCTCGTCCAGATCTTTAT
CTTATCGTCCGGCCGCCACTGGCAGATACAACAGTGGGTTTCCATAGCAACATGGTCAAT
CTGCGGTACATAATACTCATTTTCAAAGACTTTATCTGCTTCAGCAAAGCCCTTCTCTAC
ATCACCTTTTCTCAGCTTAAAATGGTTGGCGATATTTGTCCCTGGTTTGGGAAAGAAGAC
TCCCTCCATATGGTGATACTCTCCCAATCTTTCATGGACAAGGGGAGCCCCTTCCTTTAT
CGCTTCCCTCGGGTCAAAGACGGCCGGCAGTTCCTCATATTCGACCTCGATTGCCTCTAG
AGCCTGGCTGGCAATATCATCAGTCTCTGCCGCCACAGCTACGACAGGCTCGCCCTGGTA
AATAACCTTCTCCTTGGCCAGGATATCCTTGTCAACCAGATATAAGCCTATCTTATAGTC
CAGGTCCTTTCCAGTGAGGATAGCCCAAACTCCCGGAAGCTTCTCTGCTTCCGAAGTATC
TATCCTGACGATTCTGGCATGGGCATGCGGGCTTGTCAATATTTTAGCAAATAGCATCCC
CGGCATTTCCAGATCATGGACGTAGGGGGCTACACCCATTGCCTTTTCCACTGCATCTAT
CCTGGTAATACTCTTGCCGATGATGGTCTCCTCGATCATCTTCTGCCTCCTCTCATCCTT
GCTGCTTTCTTGACAGCTTCAATAATCGAATAATATCCTGTACAGCGGCAGAGGTTGCCT
TCCAGGGCCACCTTAATATCCTCTTCATTGGGGTCAGGGTTCCGATTGAGCAGGGCGGTT
GCCGACATGATCATCCCTGGGGTACAAAAACCACACTGGATGGCCCCTTCTTCTACAAAG
GCTTGCTGAACATCGCTCAACTGGCCGTCAATAGTCTGGCCTTCGATCGTTTCAATCTGG
GCACCATCTGCTTCAGCAGCCAGAATCAGACAACTGGTAACAGCTTTGCCATTTAAGATT
ACAGTACAGGCCCCGCATTCACCCTCCCCACAGCCTTCTTTTGTCCCCTTAAGGTGCAAT
CTATAGCGGAGAACATCCAGCAGTGTTTGCTGGTCTTCAACCTCTATCCGATACTGCTGA
GCATTGACCTGCAACTCGATCGTCCTTCTCATTCCTGCCTGGCCCCCTTCCACAATTCTA
GACAGATTCTGGCCGTATATATCCTGGCGATTCTCATCCGGTACTCTTTCGTACTGCGGA
CGTCGGTAATGGGGCTGATTACTTCATCCACCCTGCCCAACAAACTGGCTATCTTATCTT
CCAGACTGCCTGTGCCAGAAAAGATTGCACTGGCATCTATTAATCGGGGTGTAGGAGCCA
GGGCTCCATAAGCAAAACTAACCATGCTTTCATCAGGAGAGACAAAGCCGGCCACACCGG
CAGAACTCAAATCTGGACCTTTTATCCTGGCCTTCTTCAGGTACCTGCCCCTGGCAGTCG
GTGGATGAAGAGCCACCTGCAGACCCAGGACTAGCTCTCCCTGCTGGAGGGCATTCTTCT
TAACCCCCACAAAGAACTCCGGCAGCGGGATATCCCTGGTACCCTCCCGTCCCTTGACCT
TTACTGTTGTCCCAAGGACGAGCAATGATGGTGCCATATCTGCCCCCGGAGAAGCAGTAC
ATAAATTGCCGACCGGAGTTGCCCTATTGCGAATTTGATGTGAAGCAACATGGCCTGCAG
CCTCAACTAATAATGGGGCATGCTCCTGAACCAATCTGTCTTCCATCAACTGGTTGCAGG
TTACAGTTGCCCCCAAGAATAAACCTTCTTCTTTTAACTCTATCTTTGCCAGTTTAGGTA
TCCCTTTTATATCAATAACATTATCCACAGCATGGATACCCTTACGGAGGTCGGCCATCA
GGTCTGTACCCCCGGCCAGGAGATTGGTCTGCCCCTGTTGGCTGTTCAGCAACTCTAGGG
CCTCTTCAACTGAACTGGCTTTGAAGTAATTAAATGGTCTTATCATAACCTCCTTCTTCA
CCTCCATCATCATTAATTTCTTAAACCTAAAATATACCTTATCCTTACTTTTTATACATT
TCGCTGGAAATGTTGGGCCTGAAAGAAAAAGAGGTGCCGCATTTAGTGCAGCACCTCTTG
GTATTGAGGGATCTTCTGTTCTTCTCTGGAGGCTGTAAACAACTCACTTGCTGCAGGGCA
TCCTGCAGATGGGATAAGGCGAGTTGTCCTAAAGCCCTCTTCTCTTCTTTCTATCCTTCT
TTTTTTGCCTCTTCCATAACCTCAACTACCTTCTCAGGGCTGAGAGGCAGCTCATGGATT
TTGATTCCCAGGGCATCCTGCAGGGCATTGGCAATTGCAGGAGGTAGAGAAATCATCGGA
TGTTCTGCTACTCCCCGGGCACCATAAGGCCCATCAAGCTGTGGTGTCTCAATACAGATT
GGCACCATCTCTTTTGGAATGTCCTTGATTGTTGGAATCTTGTAATCGGTGAAACTGTTA
TTGAGCATTCTACCTTTTTCATCATATTTATAGCCCTCGAAGATGGAAGAACCGTAGCCC
TGGATGACACCACCTTGAATCTGGCCCATGACACTGAGCTCGTTAATCACGTGGCCGACA
TCAAAAGCAGAAGCAATCTTCAGGACCTCATATTCCCCTGTCTCCACATCTACTTCGACT
TCGACAGCATGGGCACCATATGTCCAGTCAAGAGCTGGCATACCCTGGCCGGTTTCCGGG
TCAAGGTTGCTCAATCCCTGGGCAATATAGCTGCCTCTGGCCATCAATGGTCCGCCAATA
CCATTTCCATTGGGATAGGTATAGCCGAGGGCCATATCCTTATATTCTATATAATGGTCA
GGATGATGGACCACATAGACCCTTTCATCTTCCAGCCTTAAATCGCCGATATCTGCCCGC
AGTGGTTCAGCAGCCATCTCTTTTAACTGCCTGATCATGTCATCACAGGCCCTGATGACA
GCATTACCGGAGAGGATTAAACCTTTACTGGCAACTGTCTGCCAATCATAGGGCTGGGTT
TCGGTATTTGTCTCGAAGACGACATTGATCCGGTCCATTGGCATGTGCAGCTTTTCGGCA
ACTATCTGGGCCAGAGAAGTATAAGTTCCCTGTCCATAATCGATGAGGGAAACGGTCAGG
TTGATGGAGCCGTTTTCGTTAAACTTCAGGAAGGCGCCAGTCCCGGTATTAGAAGGCATA
GCAGGAGCTTTATGCAAAGAAGCTATTCCCACACCACGGACCTTACCATCCTTGACCTCC
TTACTGGCCTTCTTCTTGTTCTCCCAATCGATCTCTTTGGCAACTGCATCGAGGCATTTC
TCCACACTGCCAGTATTCTCATAAACCTTCTCACCAGTAGTTGTAATCGAGCCGGGACGG
AGGATATTCTTCTTCCTCAATTGGTACGGGTCTATCCCTAATTCACTGGCAATCAGGTCC
AGTTGCCTCTCAACGGCCCAGAGGACTTCAGAGTGGCCAAAGCCCCGATAGGCTGTACCA
TAAACTTTATTTGTATATACTGTCAGGGAGTCAATCTTCACATTATCGATCTCATATGGG
CCGGTTCCGGAAAAACCTGCTGCCCTGGTAACATTGACTCCATAGTCAGCATTTCCGCCA
CTATCCCAGAGGAACTCCATCTCCTGGGCGATAATCCTGCCATCTTTATTTACTCCTGTC
TTGATCCGGGAGAAGAGACCCTGCCGGACAGGTACTGTATTGAACTCCTCTTCCCTTGAT
GCAATCAGCTTGACAGGCCTGCCTCCGGCTGCCCTTGATAAACATGTTACCAGAGGCTCA
AAATGGATACCTGCCTTGCCGCCAAAGCCTCCCCCAACGTAAGGTACGACTACCTCAATC
TTCTCGTGGGGGATATGCATCCCCTTGCTCAAAAGGTCGCGTATGGCAAAAGGAGATTGG
GCGCTCGACCAGATTTTTACCTTTCCGCCAGGCTTCCATTGGGCAATGGCTGTATGGGTT
TCCATTGCAGTATGGTCAATCTGGGGAAGATAAAACTCATTCTCTATTACATGGTCTGCT
TCGGCCAGGCCGCTCTCCGTATCACCTTTACGCAGTTTGAAGTGGTTAGCAATATTCGTT
CCTGGTTTAGGGAAGAAGACCCCTTCCATGTATTCATATTCAGCAAGGTCCTCATGGACC
AGAGGAGCATCTTCTTTGGCTGCTTCCCTGACATCAAGGGCTGCTGGCAGTTCTTCATAT
TCCACTTCGATCAATTCTACAGCCTGCTGGGCGATGGCCTCTGTTTCTGCGGCAACTGCA
GCTACAGGTTCGCCGTGATAAATCACTTTATCCCGGGCCAAAATATCCTTGTCAACAAGA
TAAAGACCTATCTTGTAATCCAGGTCCTTCCCGGTGAGGACTGCCCAGACACCTGGTAAT
TCCTCTGCCTTTGTTGTGTCAATCTTGACTATCCTGGCATGGGCATGTGGACTCAGCAGC
ATCCTGGCGTGGAGCATACCCTGCAGTTCCAGGTCATGGACATACTGGGCACTACCAGTA
ACCTTTTCAACAGCATCTATTCTCTTAACACCCTTACCTATAATGCTTTCAGTCATTATT
GCTGGCCTCCTTTCTTTTTGGCGGCAGCTTTAACGGCATTGATGATTGTGTAGTATCCTG
TACAGCGGCAGAGGTTGCCTTCAAGCGCTTCTTTGATATCTTCTTCTGACGGGTCAGGGT
TACGCCGCAAAAGGGCTGTACTGGACATGACCATCCCTGGAGTACAGAAGCCACACTGGA
TTGCCCCTTCGTCAATAAAGGCCTGCTGTACTTCACTCAACTCGCCATTAATAGATTGTC
CTTCAATTGTCTCGATATCTGCACCATCTGCTTCAGCAGCCAGAATCAGACAACTGGTAA
CAGCTTTGCCGTTCATGATAACCGTACAGGCACCACATTCGCCTTCACCGCAACCCTCCT
TAGCTCCGGTGAGGTTTAGCTTCTTGCGTAACACTTCCAGGAGGGTCTGGTTGTCCTCTA
CTGCAAACTTGTACTGCCTGTCATTGACATTCAATGTGATGGTCCTTTTCATTACATCTC
ACCCTCCTTCCAGAGTTGGTTGAGAATCCTTTCAGTATAAATCTTGGCAACTCTCATCCT
GTATTCTCTGGTACTGCGGACATCAGTAATCGGATTAATGGTTTCATCAACTAATTGCAA
GAGGCTTTCCTTCTTTGCTGCAAAGTCGCCCTCAGCAAAGAAGAGAGAACTGGCATCGAG
TAGCTTCGGAGTTGGAGCTAAAGCACCAAAAGCAAAGCGCAGGATACCTTCTTCTTTGGA
GAGGAAACCAGCAACGCCTGCTGCACTCAGGTCAGGGCCTTTAATCCGGGCCTTCTTCAT
GTACTGCCCCCTACCATCAGCGGCATGTCTGTCTACAAGTAAACCTGTCACTATCTCCCC
CTGCTCAAGGGCATTCTTCTTAACCCCGGTAAAGAATTCCTCCAGGCGTATCTCCCTCTT
GCCTTCGGGGCCCTGTACCAGTACTGTGGTACCAAGCACCAGTAGGGATGGTGCTGAGTC
TGCGCCGGGAGAGGCTGTACACAGGTTACCGACAAGGGTTGCCCTGTTGCGGATTTGGTG
TGAGGCAATCCTCCTGGCGGCCGCGACAAGGAGCGGATAATTTTCCTGAACTACTTCACT
TTCGATGACCTGATTACAGGTTACAGTAGCTCCCAGGAAGAGTCCCTTGTCTGTCAGTTC
TATCTTAGCAAGTTCTGCGATGCCTTTGATATCAATTACATTATCTGGTTGGTAGAAACC
CTTTTTCATGTCTACCATCAAGTCTGTTCCACCAGCTACCAGACTGGTCTTACCTTCTTT
GGAGCTCAACAGGTCAATTGCTTCTTCGATACTGCCGGCTTGATAATAATCCAGCGGCTT
GATGAACATTTTTTTCACCTCCACTTATTAATACTTACATCAGTCCCTGGCCAAAGATAA
GAAAATCCAGCCCCCTGACCTCCAACCTCTTCCGGGTTAGGGGACCGGTTTTGGCCTTAC
GGGATAATCCTGGTACCAGCTTCGCCGTGAACTGCTTCGATTACTTTTTCAATAGATGTT
ACTATAGCTTGCTGGCCTCCATTCTTCACAAAATCGACAACAGACTCGACCTTGGGCTTC
ATGCTTCCTTCACCAAAGTGGCCTTCCTTGATATATTTCTCCATCTCAGCGATACTGACC
TCTCCCAGATTCTTCTGGTCAGGCTTGCCATAGTTGATAGCTGCATTGGGTACATCCGTT
AGAATCAAAAATACATCTGAATTGGTCTCTTCGGCGAGGATTCTGCCAGCCCTGTCCTTA
TCGATGACAGCTTCGACTCCGACCAGTTTTCCATCTTCTTCGATGACTGGAATACCACCG
CCACCTGAAGCAATCACTACACTGCCCTGGTCAACAAGTTCGTTAACCATAGGAGCTTCC
ACAATCCTTTTTGGGATGGGGGATGGGACTACTTTTCTCCAGCCTCTGCCACTATCTTCT
ATCCAGGATTCCCCTTTCTGCTCCATCATCTCTTTGGCATAATCTTCATCATAGAAGGGG
CCAACTGGTTTGGTTGGGTTCTTAAATGCATCGTCTTTAGGGTCTACAAGGACCTGGGTA
ACAATAGTTGCAACATTCTTATCGATCTTATTTTCAGCAAATACATTGTGCATGCTGTTC
TGAATCATGTAACCAATCAATCCCTGGGACTCGGAGCCGCAAATATCCAGGGGCATCTTG
GGAACTTCAGAACTTCCCTTTTCCTGCTGGATTAATATTGCTCCGACCTGGGGCCCATTA
CCATGGGTAATAACTACTTCATGGCCTTCAGCGACAAGTTTGCCTATCTGTTCACAGGTT
GTTAAGACATTGTGGAATTGCTCCTCTGCCGTTCCCTCCTGGCCCGGCTGCAGAATTGCA
TTTCCTCCTAAAGCTATCGTCAATCTCATTAGAATCGACCTCCATTCCTGGTTTGAAGTT
GTTTCTTGAATTGATTAAGTAAGTCGTCAACTTGAATTTTAAGCCTGGGGAAGATCACTC
ATCTTCAACAAAGGCTACACAGCGGCCGATACTTGCTTCCATATCGACACCTTTCCATGG
GAAGAACCCCACTTTGCATCTCCGGTTTCCCAGTTTATCTATCTCACCACCAAGGTTTTC
TGCATGGACAATCCCTTTTGGGAAGAGCAGAATATGCATCAACTGTCTGCTTTGGGGATG
GGAGAAGATTTCATCAAGGGATTGGCCCAGGTGTTCTTCTGCCTCTGCCGCCAGGTCAGG
CCGCAGGACCCTGCATACTGTATTCATCGGGTGGTCTGCTGCACCACAGTCGACACCGAA
CCACTTTAACTTCTTCTCCATAACCCATTCGGCAAACTCATAGTTGGGGCCAGGGTGCTT
CATGAAATATCTTTCTTCATCTGCTTCCGGCTGGTCCCAGGTATATCGATGATAACCAGT
ATTGATAATCAGAATATCTCCTTCTCTGACCTCAACCCGCTCTTCTACCATCTTTGATGT
ATATATATCATAATCACCAACTGCATCACTAAAATCGACGATGGCTGCATCACCAAACAG
GTCGGTAATAGGGATACTGGCCATGTCCCGGCCTGCTGTCCAAAAATGCCTCTCCCCATC
AAGGTGAGTACCAATATGATTAACTGTTTCGATTATCTGCCCGTTAACCCTCTCTGTGGA
AAGCCTTTTAAAGTACTTCATCTTCATCGAACGAAATGGCGGCCAGGGAGGTGTATTAAC
ACCTATCGTCTGTGTCAGATCATATAATTTCAAAGGCCCAACTCCTTATCTACTATCTAC
CAAATATTTTCTTTTTCTTTATCTATATCTAAGCCTGGTCTACTGCTTAGTTCTTTGTTC
ATATCTTACTCTATCTTGCCTTACCCATCTATGATATATATCAAATTCCAGAAAATTTTA
CTCCCAATATTTACCGCTCACTTCTGATATCCCTTTCATTGCAATGCCTGTGATATATAG
TACATTAAATCCTGTATAGTTGTAAGTAAATTAAAGCCAAAGGAATCCTATGAAGGATCA
TAGGATTCCCGGGCCTTATTTAGTTCTTCTCTTACTCGTCTTCAACAAAAGCTACACAAC
GGCCGATGCTGGACTCGAGGTCGACACCTTTCCAGGGGAAGAAGCCGACTTTGCATCTCT
TGTTGAGGAGTTTGTCAATCTCTCCACCCAGGTTCTCAGCATGGATGATGCCCTTGGGGA
AGAGAATGGTGTGCATCAACTGACGGCTCTTAGGATGAGAGAAGACCTCATCAAGGGGCT
TGCCCAGATGAGCTTCACACTCTGCAGCCAGGTCAGGGCGCAGCCTCCGACAGACAGTGT
TCATCGGGTGGTCGGCAGAACCACAGTCGACACCAATCCACTTCAGTTTCTTCTCGATGG
CCCACTCGGCGAATTCGTAATTAGGGCCAGGATGCTTCATGAAATATCTTTCTTCGTCAG
CTTCTGGCTGGTCCCAGCCATACTTGTGATAACCAGTATTGATGATCAGGATATCTCTCT
CTTTGACTTCGACCCTTTCTTCGATCATATCGGAAGTATAAAGGTCGTAGTCGCCAACTG
CATCGCTCAGGTCAACGATTACTGCATCGCCGAAGAGGTCTTCCAGAGGAATGCTGGCCA
TGTCTCTACCGGCTGTCCAGAAGTGTCTTTCTCCATCCAGGTGGGTACCGATATGGTTGC
TGGTCCTGATCAGCTGACCGTTAACCCTTTCAGTGGAAAGGCGCTTAAAATATTTCAATT
CAAGTGGTTCGTAGGTTGGCCAGGGAGGTGTGGAAACACCTATTGGTTGAGTCAGGTCAT
ACAGTTTCATCAAAAATCACTCCTTTTTCATATTTATTGATATTTTTGGGCAAAAGCCCT
TAAAGCCTGTTTGAAACATTCGACAGGAGGTTTAACCAATCCTGCACCAATCTGACCGAT
GCCTGGTTCCTTGTGGGCAATACCGGTATTGATTGCCGGCAGGATTCCTGTCTCGATAAT
CTTTCTTACATCAATACCCGTTGGAGTACCGCGGAAGTTGAGGAATGGAATGGTGAAATT
GTCATTTTCCTCGACTGTAATCTCATACATATCCTTCGTGAAGTTAATGGCATCATTGAC
CGAGCCACCGACGAAACCAACGATAGCCGGGGCTGCAGCCATGGCGAACCCACCTACTGC
AGAAGTCTCGGTGATGGTACTGTCGCCGAGGTCAGGGCAGGCATCTTCTTCGGTATAACC
CGGGAAGTACAACCCGTCTACTATCTGGGCAGGTGCGGTAAACCACTGGTCACCCAGGCC
GCTGACCCTGATGCCGAAATCGACACCATTTCTGGCCATGGCTGTAATAACTGTACTGTT
CTCTACCCCATGGGCAGCATCCATAATCGATTTGGAAGCTGGCATCGAAAGGTTGAGGTA
GAAGTGTTCGTTCCCGGCCATAAACTCGATGACCTTCTTGACATCATCAGCCGAGAAATC
GGTCTTGACCAGGTATGGTGTAATCTCGCGAATGAACAGTGATGTTGCAGCCTTATTCCT
GTTATGGACATCATCACCCATATGAAGTGCCTGAGTGGTGATACTCTTGAGATTGACCCC
ACCGGCCAGTTCAACAGCTGCTTTCAGAGCAGGGGCCAGGACTTCTTCCATCCACTTAAG
CTTCTCTAATACATCAGGCCCATTTGCTCCAAAACGGAGAACCTTGCCCAGGCCCTCGTT
CATGGTACAATAAGCCCTGTTACCATAAGTCTTATTTTCCACAATCCAGACAGGCATGGA
TGGAGAGACAATACCTGTCATGGGCCCAACTGCGTTATGATGATGGGCTGGGTCGAACTT
GACTTCACCCGCTTCGATCAGTTTAACAGCTTCATCTTCATCTTCTGCCCAGCCTTCGTA
GATGCAGGCACCGATTACAGCACCTTTCATCGGGCCGGACATCTCTTCCCATCTGGCTGG
AGGAGCCGCGTGGAGAATTGTCTTCCCCTCATAATTAGGGAGTTCCTCTCCAGCTACCCC
GACGCCGACCAGGACAGGCTCGCTCTTCTGCATAATCTCGACAACCTTTTTGTTGGCCTC
CTCAATCTCTGGCCTTTCCAGAACGTCGAGCAATCTGGCCATCTCTTCGTCGCCGCCTGC
AGGCGGCCTCCAGTCCAGCTGAACAACCTGGACCCCTTCATTCTTCAAGTTATCAGCAAA
GGATTCCAGACCAATATTGACAACCTTCAATCTATCTTTAAACAACTTGTTTATTTCCTG
ATAGTTCATTACAAAAACCCCTCCCCTTATTTAATGGCCTTGAGAATTTCAGTGACAACG
CGCGCTGCCTGGACGTTTGTGGGGAGAACCCTGGCTCCTACCTCACGCAGCTTTCTTTCC
TGTGCTTCCAGGTTCTGCGGGTCTTTATCTGTACCGCAGACTGATGCAATTACCGATAAA
TATCCACCGCGTTCAGCAACGGCCTTCTTAGCTTCTTTAATCGCATCTGCTACTTCTCCG
GCAGGATCCATGTGAGATCCGTATCCAATTACAACATCCAGCAGAATGACGGCAACCTTG
TCGTCTTCGATCTCTTCTAGTAATCTTTCAGACCTCAAAGAAGGCTCGATCATAGGATGG
GGTCTACCTGTCGTGAAGTCATCTTCCCCCAGGTCAATTACAGTATTTTCTATGCTCTTC
AGGTCCTCTTTAAGACCGTATTCTTCTTTTACTGGAATATTAGAGTAAATATCGCCATAC
TCATTGGTAATGAATAGAAGGGCTTCACTGCAGAGAGTGCCGCCTGTATACAGCCCTCGC
AGGTACTTTTGCTCTGAGCTCATCCCGGCAGTTTCCTCTGCAACTATTGTTCTAATTTCT
TCTTCGCTCAGGCCCGCTACCTTCTGCCCTTCACCCCTGGCCAGCTCGACAGCTTTATAG
GCAGCTTCTTCCATATTGCCGGCAAAGACTGCGTTAGTTCCTTCAACCATTGCTGGGTCT
CCACCCAGGAAGTTGACTACAACCTTCTTGTCAACTTTCTTTACTTCGTCCATAATCATC
TCGCTGACCTCTTTTGCAGGAGGTTTGGATACCAGGACGATAACTTCAGTATCTTCGTCT
TCAACCAGGGCCCGGAAGTCTTTCATCATCTCTAAACCCTTCACCTTGGACTTGAGGTCC
CGGCCTCCTGTACCGATGACCTGAGAAAGCCCTACTCCCAGGCGGTCGACCAGACTGGAT
ACAGCCTGGGCTCCTGTACCGGAAGCTGCTACTATTCCTACCGGCCCTTTATCAACAACA
TTGGCAAATGCCAGGGGAGCTTGATTGATGATAGCTGTTCCACAGTCCGGGCCCATCAAT
AGTAGCCCCTTCTCATTGGCCAGCTTCTTCAGTTCAATCTCCTGTTCAACTGGCACATTG
TCGCTAAAGAGCATTACATGGAGGCCTCTATTTAATGCTTTCCTTGCTTCCCTGGCAGCA
AATTGGCCCGCTACAGAAATAATTACCAGATTGGAATCAGGTTGTACTTCCAGCGCGCCG
TCTATTGTACTTGGCTTATATTCTTGGCCTGTATCTCCTGCTGCTTTCTTCTCCCGGAGA
GTATCTTCTATCTTCATGAAGGCTTCATCCAATATGTCTTCTTCTCCCTGGACAACTATG
ACCAGGTCGTTGGCCTGGGCTTCTTCTACTTCTGGTAGTAATAAACCAGCTGCGTCGGCG
ATTTCTTTGTTTGCGTCAGTGCCCATTACGATTACAGTCTCTTTTACGCCATCTAACTTT
TTGACGTCTTTAGCTACTGACATCAAAGTAACCGAGTCATAATACGTTCCTTCTTTGATG
AGTACCTTTTTAGCCATCTTACCAACCCCTTTTTTTAAGAGAGCCATCCCCACCCCTCCT
TGATGGAATAAGATGGGGATAGCCTATTATCTTAGGTTTGCTAACGGTTTCTTCAGTTTA
CAGCCAGGAATCTGATGGTAATACCAGTTTTTCGTTCTTTTCAATTAACTCCTTGGGTGC
AGGGCGGAGCATTTCGGTGCCAACCATCTGCTTGACATAATCTTTGATGGTAGAGTTCCA
GTATTTGCGGTCAACATAGAAGACTCTAGCTCCACCGAGTTCATGCTGGTATTCTGGCCA
TGGATACTGGAATTGGGCCATACCCATACCCCAGCGTTTGAATCCATTGTAGCTCTCGAA
GGTAGACCACATTTCTTCCTGACCCAGGTCATCGAAGCAGTAGCTCATCTTGGCATAATA
AAGGGTAGCTCCTACTCTTAAACCGCGTTTGAAAGCCATGGTATGTAAGCTGATGTGGAT
ATCGTCGTCGTAAATTCTGCCATTACAGAAACCAGCAATTTCACCGTCAATGGCACCAAC
GAAGAGATAAGGGTCTTTCAAACGGTTCCGCAGATAACCGAGAAGCTCAGCATAAATCCT
GGCACCTACGATATCATAAAAGTCTTTTGCACCTTTGTCCATGAACTTCTTTACTTCTTC
CATCAGGAGAGGTACTTCTTCATCTTTGACCTCTCTAATTAACATCTGATTGCCGTCTTT
CAATTCAACATAGGCTGGCTCAAAGTGGGGCAAAGTTCTTGCCGGTCCACTCAGAAACGG
TTCGATTTCTTCGACTTTAAAGGAAACTTGCTCTTGTGAGACTTCAACTGGCGCTTTCTT
TAACATCCTATCTTCCTCCTTGTTTATATTGTTATTTTTTTAACATAATAGGCGGTACTA
AACCCTGATTTGTACTTCCAGGCCTCACCCCCTCTTTCTGATTAAGAACTGCGCACATGC
GGAAATAGTACTAAAAAAACTCTAGCACTAATAACATGTTAATTGGCTCTCTGCTGCCTT
TCCGGAAAGAGATTCCTTCTCATTATTATTTCCCGAAAACCAATATAAAAATTCTAGCTT
CCAGAGGGCAAGTCCTTTGTTAATTTTGCACTAAAAATGGAAATATACTTGTATAAAACC
CACAAATGGGTTTTCTGCTCATTCCTTAACCGCCAAATATGGACATCAAGACACCTGCCG
CAACAGCAGAACCAATAACTCCAGCAACATTTGGCCCCATTGCATGCATCAACAGGAAGT
TAGAAGGGTTGGCCTTCTGACCCTCTTTTTGGACGACACGTGCTGCCATGGGGACTGCAG
AGACACCTGCTGCCCCAATCAGAGGATTGACATCTCCTGTCAGCCTGTACATAATCTTGC
CCAGAATTACCCCGGTAAAGGTGCCGAAGGCAAAAGCGATTACGCCAAGAACCATGATCT
CCAGTGTCCTGACCTGCAAAAACTTGTCAGCAGATGCACTGGCCCCTACCGATACACCCA
GCAGGATGACAACGATATTGTTCAAGGAGTTCTGGGCAGTATCACTCAAGCGGTCGACCA
CTCCACTTTCCCGGAAGAGGTTACCCAGCATCAGCATACCAATCAATGGAGCTGCCGGGG
GTAAGAGGAGAATAACAACTACAGAAACCACTATCGGAAAGAGGACCTTCTCGGTCTTTG
ATACAGGCCTGAGTTGTTCCATCTTGACCTTTCTCTCTTCCTCTGTCGTTAATAATCTCA
TAATCGGCGGCTGGATGATCGGAACCAGGGCCATGTAAGAATAGGCCGCCACAGCTACTG
CTCCCAGTATTTCTGGTGCCAGACGGGAAGCCAGGTAGATAGCTGTTGGTCCATCAGCAC
CCCCGATAATTCCAGTTGCAGCAGCCTGGGCTCCTGTAAAACCTAGCAGAATTGCCCCGA
TGAAAGTAAGGAAGATACCAAACTGAGCCGCCGCACCCAGGAGAAGGCTCTTCGGATTAG
CGATTACCGGGCCGAAGTCCGTCATCGCTCCAACTCCCAGGAAGATAAGCGGTGGGAAGA
TACCGAGAGCATCACCCATATAGAAATATCTGAGCAATCCTGCCGGCTCGTCACCGACTG
CTTCAGCCATCAACCCTGTTAAAGGCAGGTTGACCAGCAGCATTCCGAAGGCAATGGGTA
CCAGCAGTAATGGTTCGTATTTTTTTACAATACCCAGATATAAGAGTACTCCGGCAACTA
TTAACATGATTACATTCTTTGCACCTGCTGCTGTGAACAGGGCCACCAAACCGGTGTCGC
CTAAAAAATTATAGAAAACGTCTAGCAAGATTTTTACCTCCCTTCACGGAGCGCGAGTTA
TTCGATTACTACTAAGATATCACCTACATTAACAGATTGCCCTTTACTTACTTCGATACT
CTTGACTTCACCGGCTACGGGTGCAAAAATCTCATTCTCCATCTTCATGGCCTCCAGGAT
TACCAGCAGGTCACCCTCTGCAACCTGGTCACCTTCGTTGACCTTGACTTCGATAATTTT
GCCGGTAATAGGAGCTTCAACACTGCCTCCACCTGCCGGGGCAGGAGTCCTGCGCTGTGG
TTTAGGGCGCGCCTGTCTTTGAGGCTTGGGTTGTGGTTTTGGTTGTGGTTTTGGTGCTGG
TTGGGCAGTGGGTTGAGCCTGGGTCTGGGCTAGAGCAGCCGCTCCACCGACTTCTTCCAC
TTCAACTTCATAAGTTTCTCCATCAACAGTTACCAGGAATCTTTTATTCATCAATTATCC
CTCCTTATTTGTTTGAAAATATACCGCTTTATTTCCGCCTCCACGGGCAACCTTACCCCA
GACAGGTACATCATCGACTATTCTGGAGATTCGCTTAACCCTAAATTGTGAAGGTGACTC
TTGCAAATAACCTGCAGTAAGGGCCGCAGTAATTGCGGCAATCAATTTACTGTCTGCTGC
CAGGTCTTCCTGGACAGGTTCTGGTTTCCTCTGGGCTACCCTGCCGGTAGTTTCCAGACT
TCCAGACCTGGTCCTCCTCTGCTCCCTGGTCATCCTCTCCATCACTGCAACTACCACCTG
AAGCAACATTAAGATTACAAATACGATCACCATTCCCAGAATGGTCACCTGCAGTCCCGC
AGTCAGTTTATCTCCCAGGGACATGCTGCCGATCAATTCCGGATGTTTCAGCATCTCTAG
AGGTGTCACTATTTAACCCCCTCGTTTTCTGGTATTAGACAGGAATATTTCCATGTTTCT
TTTGCGGTCTATCTTCCCTCTTGCCCAGGATTGACTCCAGAGCCATGATGACTCGGGGAC
GGGTCTCTTCGGGAAGGATAACATCATCTACATAACCGTCTGCTGCTGCCCTGTAAGGAT
TAGCAAAGTTCTCCCTGTATTCTTCAACCTTTTCCTGGCGCTTCTCTTCAGGATTATCTG
CTGCTTTAATCTCTCTCCTGAAGATAATATTTGCAGCCCCACCTGGTCCCATAACGGCTA
TCTCAGATGAAGGCCAGGCGAATACATAATCTGCTCCTAAATGGGTGCTGTTCATGGCAA
TATAGGCCCCACCATATGCCTTCCTGAGTATTACATTAATCTTGGGAACAGAAGCCTCGG
AAAATGCGTAGAGCAGTTTGGCACCATGCCTGATTACTCCACCGTATTCCTGGTCTACGC
CCGGTAGATAACCAGGAACATCTGTCAGGGTCAGAATAGGTATATTGAAGGAGTCGCAGA
AACGGACGAACCGGGCTGCTTTATCGGAAGAATCGATATCAAGGCAGCCTGCTTTGAACA
TTGCCTGATTGGCAATGATACCAACAGAGCGGCCGGCCATCCTGGCAAATCCAATTACTA
TATTCTGAGCAAAGAGGGGCTGGACTTCCAGAAAATCGCCATCATCCACAATCTTTTCGA
TGACATCCCGGACATCGTATGGCTTGTTGGGATTCTCAGGCACGACCTCCCTGATTTCTT
CAGGCATTCTGTCCAGCGGGTCAGTACATTCAACAACTGGCGCACCTTCCAGGTTGTTGT
TGGGAATAAAGGAAAGCAGCCTGCGAATTTGCTGGAATGTACCTTCTTCATCATTAGACA
GGAAATGGGCAACACCACTGACCTGGTTATGGGTAACTCCACCACCAAGGGCTTCTGCTG
TCACCTCTTCACCTGTAACAGACTTGATAACCTGAGGGCCGGTAATGAACATCTTGCTGG
TATTATCGACCATAAAGACAAAATCAGTAAGGGCTGGCGAATACACAGCACCACCGGCAC
ATGGTCCCATAATTACTGACAGCTGAGGAACCACACCAGAGTTTAATGTATTCCGCAAGA
AGATACCCCCATAACCTGC
>DeadSea-enrich-C71
CGACCAATGTTATTAAGCCCCTGGTTGCGGTGATAACAAGTATTGGGTTTGACCATACAG
CTATTCTTGGTGATACCCTATCAGCCATAGCCCGGGAAAAGGCCGGGATTATCAAGGAGG
GTATTCCGGTAGTAACAGGAGTTGACCAGCAGGAGGCCCTTAATGTCATCGAAGAGAAGG
CCCGGCTGGTCGGGGCACCCCTCTTCCGATTGGGTAAAGAGGTTAAACTTCAGATAACGG
CCAATGACCTGGCAGGTTCCCGGGCCACAGTCGAGATGGCTGGCCGGAAATACGCAGAAT
TACAAATCAGGCTACTGGGCCAACACCAGGCCCGTAATGCCGCCCTGGCTGTAGCAGCCT
ATTTATTAAGCAGAGAAGAACTGCCGAGAACTGATAGGAAGCAGGGAGGCGAACTGGAGA
TAATCAGGGAAGGTCTTGCAGCTACCTGGTGGCCTGGCCGGATGGAACTGGTCAATGAAA
GACCCAAGGTCATCCTGGATGGAGCCCATAATCAGGCCGGAATGTTAGAACTGGCCCGGT
TCCTGGCCTGGAACAAAGATGAATTCCTGCAACTGTATTTAATATTTGGCGTACTTGGTG
ATAAAGATGTAAAAGGGATGCTGGCAGCAGTCTGCCACCAGGTTGATTATCTCGTCCTTA
CCAAGAACGAATATTTCCGGGCCCGTAACCCTGAAGATGTTGCCAGAAATGTTGCGGGTC
TATTTAGCAAGGTTGTTATAATCCCTTCTGAGAAGGAAGCAGTAGCCAGGGTAATGGAAC
TGGCAGGGCCAGAAGACCTGGTCTGTATAACTGGTTCATTATATACGGTGGGTGAAGTCA
GGAAAATATTTATGTAATAATATCTCAGATTTATCATAAGAGTATTAATGAAGATTTAGT
ATATTTTGCAAAGGGTGATTAAGATGATTAAATTGAATAATCGTCCCGGCCTTTCCTTTA
ATATACTGATAGTATTCATCTGCATTCTGGCCCTGGGAGTAGGATTTTTAGTTGGTAATT
ATCTATTACAGGTTATCTCTGGCAGTGAACAGGACCTAGAAACCCTTAACCAGCAGCAAA
TCGACCAGGAACAGATTGCTGATAGCTATCAGAGAGAAGATGGTGAGGAAAGCCCAAGCG
ACCAGACCCCCGAAAAGGATGATACCAACATTGACCAGAGTGGACAGACGGTCTTCGTGG
TACAGGTAGGAGCTTTTTCCCAGAAGGGCAATGCTGATAGTGTGAGGGAAGAATTGGTGA
AGGCGGGCTTTAATGCTTATGTTGTAGGCACAAGCCCATACAAGGTTCAAGTAGGAGCCT
TCTCTCAGCGGAGTGATGCTGAGAAGCTTGAGAAAGAGCTGGAAGCAAAGGGATATGTAG
ATGCCTTTGTTACTTATTAAGGCAAGTAGTTGTAAAAGCCCATCTTGATGATGGGCTTTT
ATCAATTTATCGGACAATCTATTTACTACCTGGTCCATTCTTGCCAGACAATTGTCATTC
AACCCAAAATATACTATAATATTAAAGAGTTATATAAATTAGGAGGATTAGCATGGAAAT
AGAAGATATCAGGTTAATACTAAAGGCAGAAATTCTTGTACCAGCTGTTCCAGGCAAAGT
GATAGAGCGGGCATGTGGTTCTGATTTGATGAGTGATGTTCTGGCATTTACGAAAGATAA
AACGATGTTATTGACGGGGTTAACGACACCCCAGGTTGTCCGGACTGCAGAGATGCTTGA
CTTGCCTGCAATCGTTTTCGTCAGGGGGAAACGACCTGAGGAAACCACTATTGAGCTGGC
CAGGAAGAGGGGGATACCACTCTTGCGGACGGAATTTCCGATGTATGAAGCATGCGGCCT
GCTTTATAAAGCGGGAATCAAAGGATGTAGTGAAGGATGAAGCTATTATCTGAGAGGTTA
AATTCTCTGGAATCAAGAATATTGCGGGTATTCACTTATAATTTGAAAGTGAACGATATA
ATGACCCGGGACGTATATACCCTTTCACCCAAAGAATCCATTATTGCCGCCAAACAGATG
ATGAAAGAGAAGAAGATCTCCGGGGTCCCGGTAGTTGACCTGGATAACCGGGTAGTTGGA
ATCATCAGTATCGATGATATTATAACTGCCCTGGAAACAGGTAATATGATGTCTCCGGTA
GAGGAGATAATGACCGACAAGGTATTCTTTTTATATGATACCCAGCCCGTAATTCAGGCG
ATGCGTTTGTTCAGAAAGAATAAAGTTGGGCGCTTTCCGGTTGTAAACCGGCAGGGGATT
TTGGTTGGTATCCTGACACCAGGGGATATCGCCGTGAAAGTCCTGAAGCAGATTGAAGAA
TTTATCGATGAAGAAGCACTGGAAGTTGGCAAGATCTTCAAATATGGTGGTGACATACCT
GAGAAGTTTAAGGAACCTGGTCCAGGAGAAAAGTTTTACCGTTTCTTTGTCGGAGGCGGA
GACTTCGATCTAGCTGGACAGGCTTCCAGCAGGATCAAGGAAATTTTACGAGAAGCTGGC
TATAGTTCACAACTATTGCGGAAGGCCTCTGTCATCTCCTTTGAAGGTGAAATGAATATT
GTGATTCATGCTTATAAAGGCTGGATTTACCTTTTCGTTGGTTCAGATAAGGCCCGGCTT
TTCTTTGAAGATGAGGGCCCAGGTATAAGTGACATTGAACTGGCTCTACAGCCCGGGTTT
ACTACTGCATCAGAGAAGATTAGAGAGATGGGATTTGGTGCAGGGATGGGGCTTTGTAAC
ATTCAGCGCTGGGCAGACCAACTGATGATAGAATCAGAGCTCAATGTCGGGACCAGGATA
GCAGTCATCTTACACGAGATAGTGGATAATAAAAATGGGGTGTGACTATGTCATTAAGAG
AAGTTGTTGATAAGCTTGGTTTGCAGCTCTTAACCGGGGAGGGCAACCTGGATGAAGAAG
TAACAGGTGGTTTTTGTTCTGACCTGCTCAGCTATGTTATGGCCAATTCCCGGAAGGGGC
AACTCTGGTTTACTATCCAGGGCCACCAGAATATTATTGCTGTGGCTTCCCTTGTGGAAC
TGGCCGGGGTAGTAGTATGTGATGGGATGGCAGTAGATGAAGAGACTAGCAAGAAAGCAG
AAGAGCAGGGTGTATGTTTGTTGACCTCTGACCGGCAGATATATGAGCTGGCAGGCCGGT
TATATGCCTTTTTAGAGGAATGATACCATATGAAAGTATATCCTGGTGAGTTGCATATTC
ATTCACTCCTATCCCCCTGCGGGCAGCCTGAAATGGGACCAGACCTTGTTATCAGAGAGG
CTCTGGCAAAAGGCATAAAGCTATTGGCCTTAACGGATCATAATACCGCAGAGAATGTCC
CTGCTTTCCAAAAGGCAGGCAGGAAAGCGGGCCTTTATGTCCTGGCAGGGATGGAAGTAG
AGACGAGGGAAGAGGTTCATGTGGTCTGCCTCTTCGATGATTATCAGGAGATATGCAGCT
TACAGGATGTTGTCTACCGGCATTTTTCCGGCGTGAAGAATAACGAGGGACTCTGGGGGA
CTCAGTGGGTAGTAGATGAAGATGGTAAAAAAATTAAGAAGATAGACCAGGCTTTAATCA
TAGCCACGACAATTTCTTTGGAGGCCCTTGTGCAAACGGTGGCCCATTTAGGCGGCCTGG
TTATTCCTGCCCACATTGACAGGCCGCGTAATAGCCTGATCAGTAACCTCGGCTTTATCC
CTGAAGGCTTGAATTTTGCTGCCCTGGAGGTCAGAAGGTGGGAGAAGGCAGAAGAACTGG
CCAAAGGAATACCGGGTTTGAAAAAAATCCCCTGGATACAAAGTGCTGATGCCCATTTTC
CGGGCCAGCTACAAGGGAATACATTTTTCCAATTGAAGAGTGAACCATCGATAAAAGAGA
TAAGTCTGGCACTGCAAGGTAAAGGCGGGAGAAAGGTCTGGGTTGAACAGTAATCTCCCG
TTATTTTTCTGTCTTTTTACGGCCTTCTATGATACACTTATATGGGTTGTTGTATTAATG
TAGCTGGTATTGAGAGGTTGGTTTTGGGATGAGAGAATTATCGCTTCATATCCTTGACCT
GGTGGAGAATTCAATCAAGGCCGGGGCTGAGGATATCAGGATAGAGATAATAGAAGATTC
GGCTAGGGATATACTGGAAATTTTGCTTGCAGACAACGGCAGGGGAATGGACGAAGAGAT
GGTCAAAAGGGTATGTGACCCATTCGTTACCAGCAGAAAGGAAAGGAAGGTAGGGCTGGG
GCTATCGCTTATTAAGGCTGCAGCTCAGCGCTGCCAGGGGGATTTTAAACTGTCTTCTCA
ACCGGGAAAGGGGACAAGTGTTGAGGTTTCCTTTAAGCACAGTCACATTGACCGGGCTCC
TCTGGGTGATATGGCAGCGACGCTGTTCACGATAGTCCAGGCTAGCCCGGAGCTTGACCT
TCACTACTACCACCGCGTTAATGACAGGGAATTTACCTTTGAGCTGGCAGATGTTAGGGA
TGAGATGGCTGGAATGCTAACCCACCCCAGAGTTCTAAATTTCCTTTATGATTTTTTTCA
GGAAAAGATAAAAGTTTTGCGTCAGGACCTAATTTAGGGATAAATGCAATATCTCCTATG
TCTGACGGAGGATTCTGGTGGTTAGAGAGCAAATAGATTATCTAGCAAGGGAGTGATAAA
TGTGGCCAAGACTTTCAAACAGGGTATCCACCCTCGCAGGGGGAGGGAACTGGAGACTGT
AGTAGAACACCTGGAACAGGACAGCCCACTGGGAAGATTATTTAAGGTCCCTTTCCTGGG
TGGTATTAGCAAAGTTCTAATTATGACTTATTTGAGTATTTCTGCTAACGGTGTCCATGA
TTACCGCAAGGCTTTAACCAGTGATAAACCTCTGGAAAAAGCAAACGAACCGGAAGAAGT
AATTATTCCCTTAAGCCAGAATATTGGTGCCCCCTCCAAACCTGTAGTTGCAGCAGGTGA
TCTGGTGGAAGTCGGGCAGAAGATAGCCGAAGCTGCTGGTTTTGTTTCGGTCCCGCTTCA
TTCCAGTGTATCAGGAGAAGTAAAGGCTATCAAGGAAGTTGAACTGCCCGGTGGAGGTGA
GGGCCCGGCTATTATTATCCAATCTGACGGCAGAAATACCGTCCATGATAGTGTTCAGCC
GAGGGGCTCTTTCGCAGAACTTACTCCAGCTGAAATTCAGGAGATTATCAAAGAAGCAGG
AATTGTGGGAATGGGAGGGGCTATGTTTCCTGCCCATGTGAAGCTATCTGTTCCTGATGG
GAAGAAAGCAGAAGCGGTTATTATCAATGGTGCAGAATGTGAACCTTACCTGACAGTTGA
CCACAGGCTGATGCTGGAAGAAGCGGAATCTATTGTCTTTGGTTTGAAGGCACTGATGAA
ATCTGTAGATGTCGAAAGAGGTTATATCGGTATCGAGGATAATAAACCTGATGCCATTAA
GAATATGCAGGAGGCTGTAAAGGACGAGCCTGGCATCGAAGTAATTCCCCTTGAAGCTAA
ATATCCCCAGGGTGCAGAGAAGATGCTCATCAATGCTATCACAGGTAAGGAAGTACCTTC
AGGTGGCCTGCCCCTTGATGTTGGGGTAATTGTGCAGAATGTAGGGACTGCCGTGGCAGT
TACTAATGCAATTCGTACAGGTATGCCCCTTATTGAAAGGGGAGTGACTGTTACCGGCCC
GGGGATTTCTGAACCGAAAAATCTCCTGGTAAAGATTGGTACCCCCATCAAGGAAGTTAT
CGAACAGGCTGGTGGTTTCAAGGGTAAACCGGGTAAGGTTATCCTTGGTGGCCCGATGAT
GGGCATGACCCAGCATTCAACGGAAGTTTCAACCCTGAAAGGCACATCCGGGATTTTGGT
CATCCTCGCAGAAGAAGTAAATCAATTTGAACCTTCACCATGTATCAAATGTGCCCGTTG
TGTCGATGCCTGTCCATTAATGTTGATGCCTGTTGACCTGGCCAGGGCTGCAGAATATCA
GCAGATAGATAAACTGGAAGAACTCAATGCCCTGGATTGTATGGAATGTGGAAGCTGTTC
ATATGTATGCCCCGCCCGCAGGCCTTTGGTCCAGAGAATCAAACTGGGCAAAGGAATGGT
TATGGCGGAACGGAAAAAGCAAAAGGACTAATTCTTCTTGGATAGGAGGTATTAAATATG
GCCGAAGAGAGACTGATAGTGACCTCAGCACCCCATATCCGGGACGTAGACTCTGTCCCG
CGGATTATGTTTGCTGTTGTTGCTGCTTTACTGCCGGCAGTTATTGCTGCTACAACCCAC
TTTGGTAGCTATGCCCTTGCCCTTGTCCTAACCTGTATTCTTACTGCAGTAATTACTGAA
ATAGTCTGGGTTAAGCTCAGGGGCCAGGAGATTAAAATCTTTGATGGCAGCGCTATCGTT
ACCGGGCTTCTTTTGGCCTTAACCCTGCCGCCAACATTACCCCTGTGGACTGCAGCAATC
GGAGCAGTAGTTGCTATTACTTTGGGTAAACAGGTTTTTGGTGGGCTTGGCTTTAACCCC
TTTAACCCGGCCCTGGTGGGTCGAGCCTTTTTGACAGCATCATTCCCGGTGCTCATGACT
ACCTGGGTTGTCGATGGGGTTTCTACTGCAACACCATTAAGCTTGATGAAGATGGAGGGA
GTTGCCACAAGATACTGGGACCTGTTTACAGGCAATATCGGCGGTTCTCTTGGTGAGACT
TCAGCCCTGGCCCTACTGCTGGGTGCTGCTTACCTGATCTATAAAGGATATATTGACTGG
AGGATTCCTTTCAGTTACCTGGGAACAGTAGGAGTAATTGCCCTTGTCATGGGTAAGGAC
CCGTTCTTCCATCTCCTTGCCGGCGGACTGATGTTAGGTGCCTTCTTTATGGCAACAGAT
ATGGTAACATCGCCAATAACGAAAGCGGGCCGTTGGTTATATGGTTTTGGGGCAGGATTA
ATCGTGATAATCATCAGGTTGAAGGGTGGTTATCCAGAAGGTGTTTTGTATTCTATCCTC
CTGATGAATACAGCTGTTCCACTCTTGAACAGGTTTACCCGCCCCGCTACTTTTGGCACC
AATAGGAAACAAAGAGCCTGGTTTGGGGCCATAAAGAAAGGGGAGGTGCAGGAAGGATGA
GGGATTCTGTAAGACTGGTAACAGTATTGACTGTAATTGCAGTGCTTTCGGGTCTGGTAT
TGGCCTTCACCTTTGTCAGCACCGAAGAAGAGATTGCCCTGCATCAGGCAGAAGCAAAGA
AAGCAGCTGTCAGCCAGGTTCTTGGTGGATTACAGGACTATCAGGCCGTTGAGCGTAATG
GCCAGGAATTTTATCAGGGTGAACTTGAAGGTGACCGGGTTGTTGCCCTTGAAGTATCAG
GTTCAGGTTTTCAAGGCCAGATACGTTTGATGGCTGGATTTAACCTCTCTGAGCAGAGGA
TAATCGGGATAAAGATTCTGGAACATCTGGAAACACCTGGATTGGGAGCGAGGATAACCG
GCGACTTTAAAGACCAATTTGCCGGCAAAAAGATATTCGACAGTTACCAGGTAGTTAAGA
CAGAGGCAAAAAGCAATAAGCAGATTGAAGCCATCTCCGGTGCAACAATCTCTTCTAATG
CTGTGACATCAATCGTGATGAAGGCTGTCGGCTTGGTGAATCAGGAATTTGGGGGTGAGC
TCTAGTGAAGAAGTTGATTGACGATTTAAAGAATGGTCTCTGGGCAGAAAACCCCGTATT
CAGGCTGGTCTTGGGGATGTGCCCAACACTGGCTGTCACCAATACAGCGAAGAATGGCCT
GGCAATGGGGCTTGCAACAAGCTTTGTGCTGATTAGTTCAGAGTTTATCATCTCAATCTT
TAAGAAGTTCATTCCATCGAAGGTAAGGATACCAAGTTATATCGTCGTCATTGCAACCTT
TGTGACGATTACAGACTATGTTATGAAGGCGAAGGCTCCTCAAATCGCCGCCCAGTTAAG
CCTGTTCATTCCCCTTATAGTTGTTAACTGTGTTATCCTGGGCCGGAATGAAGCATTTGC
CTCGAAGAATCCAGTTCACCGGGCCGTGGCTGATGCTGTCGGTATGGGTCTGGGCTTCAC
CTGGGCTTTGACCTTACTTGGCATTATTCGTGAAGTAATTGGGATGGGTACCGTCTTTGG
TGTCACAATACTGGGGGAATGGTTCCCTAAATTCATCATCATGGTTTTGCCGCCGGGGGC
TTTCCTGACTTTAGGAGTGCTTCTGGGAATTATGAACTGGTTATCCAGCAGGAAGTCTGC
CTGAGTAAGTGAAGGGTGAGCCTGCAGGTTTGTACCTATAAAATTTAAGATGAAGGGGGT
CGTAGGATGCTGACAAATCTATTATTGATCTTTGTTGCCACCGTGCTGGTTAACAACTTT
GTTCTGGCCAGGTTTTTAGGGATTTGTCCCTTCCTGGGTGTTTCAAAAGAAGTTGAGACT
GCATTTAGCATGGGTATGGCTACAACCTTTGTTATGACCCTGACTGCCATAGCTGCCTGG
TTGATTCAAAACTTTATCCTTGTTCCACTTGGCCTGCCTTTTCTCCAGTACGTAGCATTT
ATACTGGTCATAGCTTCACTCGTTCAGCTTGTCGAGATGTTCGTGAAGAAGGTGAGCCCT
GTGCTGTATCAAGCACTTGGGATCTTCCTTCCGCTGATTACTACCAACTGTGCTATCCTG
GGTCTGGCTCTGTTAATTCCTTTGAAGGGATATAGCTTTATTGAAAGTACAGTATTTGGT
ATAGGAGCAGGGGTTGGCTTTACCCTGGCAATAAGCTTGATGGCAGGTTTACGGGAAAGT
ATCCAGTTTGCTGATGTACCAGCACCCTTGAAGGGAGCTCCCATAACCCTGATTCTGGCA
GGGTTAATGGCACTCGCTTTTATGGGCTTTTCCGGTTTGATCGCAATGTAATACAGCTGC
ATTACAGGAGGTGAAATTAGATGGAAAACCTGTTTGTAACATCCATTTTGAGTATGGGTG
CTCTGGGGGCTTTCTTTGCCTTTGGCCTTGCTTTTGCATCCAAAAAGCTGGCAGTAGAAG
AAGATGATAGAATTGCCAAGATTGAAGAAATCCTGCCTGGTGCGAACTGTGGTGCCTGTG
GTTACCCTGGTTGTAGTAACTATGCATCTGCAGTAGTCGGCGGTGAAGCAGCAGTAAATA
ACTGCCCTGTAGGTGGTGAGAAGGTTGCAAGGCTAATAGCAGATATCATGGGCGTGAAAG
CAGGAGGCTCGGAACAGATGGTGGCTCAGGTTCTCTGCCAGGGCGGCCAAGAAGAAGCAG
ATAGACGTTCTGAGTACAGGGGTGTAGAGACCTGTAAGGCAGCTGCGGCTTTAGGTGGCG
GAAATAAAGCGTGTAACTTTGGCTGCCTGGGCCTTGGTGATTGTGCTGCTGTCTGTCCCT
TCGCTGCTATCATCATCAATGATAATGGCTTACCGGAGATTGACCCTGAGAAATGTACCG
GGTGTGGCAAATGTGTCGAAGCCTGCCCGAAAAATATTATTCTACTGGCGCCAATTACAG
CTCAGAACAATATCCGCTGCCGGGCAACATATCCAGGCAAGAAGGTTCGGAAGATCTGTT
CTGTGGGCTGTATAGGGTGTGGATTATGTGCAAAGGTTTGCCCTGTTGACGCAATTACCA
TGGAAGACAATCTGGCAGTACTCGATTATGACAAATGTATCAACTGCGGCCTCTGTGCCG
AGAAATGCCCAACAGGAACCATCGAATTTATTGGCAAGAAGGTTAAGAAGGTTGAAATAA
ATGATGACTGTATAGGGTGTACCCTCTGTGCAAAGAAATGCCCTGTTGATGCGATTAGTG
GTGAGCTGAAAGGAATGCATGAGATTGACCAGGAAAAATGTATCAAGTGTGGTTTATGTT
ACGAGGCTTGCCGCAAAAATGCCATCGATATTGAATATGAAGATTAGCAAAAAAAATTGC
CTTAACTTGTTAATGAAACAATGCTTACCAATTATTAACCATTGAATTAATAAGTAGTAT
TAACTGGTTGCGAGACCATTAATACTACTTTTTTTATGGAGGAGACAACCAGTTTCTTAC
AGCTTTCAGGTGGTCTGCAACCAGGGACGGTGGGAGTGCACTTGCCAGTGGTGCGAATTG
GGGGAAGGCCAATGGATGCCCTTCGCTTGACGCTCGGACAACGTCCTGTTGCCCTCGCTG
CCAGAAACGTTGTTCCCGCCATCCGTGGCTCCACAACATTTCAAGGCACGCTCGAGGACA
TCCATTGGCCAGCAAAGCCTTCAAAGGTAATAAACCGAAAGTGGGACAGCAAAAAAACTG
CTGGCAAAAGCCAGCAGCTTAATCATACTTGCATTGTGTTTGTTCCTTTATTAGTAGTCT
TTGCGTTTCGGATCTTTTATCTTTAAAATGTTATTGAAGATGAAGGGCATCACGTAATGG
TCTAAACCGAATGCCCGTCCTGGACCAGCAAGCATTGTGAGGGATACGAAGAAGAGCCAG
ATTGGTTCCCAGATGCCGCCTTCTGCACCGAGGCCGCCGATGATGAAGTTAGCACTCATG
CCAAGTGCTCCCAGGGCGGCAAGGAAGGTAAAGATACCGAAGATGAAGGCAAATCCGATA
AAGATTTCGCCCAGGACGATTGCCTTCTGGAAAATTGCAAAATTCGGGACAATAAATGCT
TTGGCAAAGTTGACATACCAGTCAGGTGTTCCAGCACTCCAGAGGACAGAGGAAGAACCA
GAAACAAGCACGTTCTCGCTGCCTAACCAGCCTTCATTAATCTTGGTGAGTCCTTCACTT
AATAGCCTAATACCGAGAATAATTCTAAGGATTACTAACCAGGCGACACTGGTCTTAACC
TTGAAATGATCTATAATCATTGAGAACAGACCCCTTTCATTAAGGAATTCATGATGCAGA
TATTTGAAGATGAGCTTGAAGCCCCCAATACCGAACAAGTAATGAAGATTAACCATGTGC
TTCATGCCTAATGCAGGCAAGCTGGACATTGGAATACCCATTGCATTTGATAGTGCATAT
TTCGAACCGATCGAAACCATGACCCCATGCAGTTTGGGTTTGAATTCTTCCTTTGCATTT
CCTTTAAGATCCGCTACAATATTGTGAGCGCAATTTTCTCCAGCTTGCAGAGCAGCTTCT
ACCAGAGCAGGTAGGGTACTGCCATCTTCAGTGGTAAAGCAGGCAACATCTCCTACTGCA
TATACTTTTTCCTGTTGCGGAATCTGGAGATAGTCGTTGACTTTCAGCCTGCCACGTCTA
GCTTTCTCCAGATCTTTATCATTGATACAGGGGTTAGCCTTTACACCGCCTGTCCAGATT
AGTGTCCTGGTATGGATGGTCTTTTCTTCTTCACCTTTTTTGAGGGTTATTTTATCTGGT
TCAACCCCGGTAATAGGCGAACCTGTCAGAACCATTACTCCCCGTTCTGCCAAAAATTCC
TCGGCTTTACGGACCAGGCTGTCTCTAAGGACAGGTAAAATTTGATCAAGGGCTTCAACG
ATGACCAGCTTAACCTCTGCCGGGTCGACATGATATTCTTCGCAGAGGTCAGGAACCCAT
TCCATTAATTCTCCAATCATTTCAACACCTGTGAAACCTCCACCACCGACAACAAAGGTC
AGTAACTTTTGCCTTTCTACGGGAGAAGTTTCCACTGCAGCTTCTGCGAACATTTCCTGC
ACATGTTCCTTGATGGTCAAGGCGTCTTCGAGAGACCAGAGGGTAAAACTGTGTTCTTCC
ATACCGGGAATGTTATAAAAGGCCGGCTTACTTCCTACACCAAGTACCAGATAATCGTAG
TGGTATTCTTCGGTGGCAGATTTGAGTACCTTCGCTTCAAAGTCAATATCTTCAATATAA
TCTGTTATCAAGTTGATATGGGATTTCTTGAAGATACCATTCAATGGTACAGTAACTGCA
TCCGAACCAACACGGTTACCTGCTACTTCATGGAGCTCTGTTAAGAGGGTATGGTAGGGA
CTCTGGTTGATTAAAGAAATTTCAACCTGTGGGTCTTTACCAATCAACTTATCCAGTTTT
TGGGCAGCTGAAATTCCAGCATATCCTGCTCCAAGGATTAAAATCTTCTTCTTGTCCACA
GTACAGACCTCCTTTTGTTATGTTTTTCACCCTGAATTACAGGCAAATACTTATCAATAA
TACCACTAGAATGTTAGTTGTTCGTTTTTTAACGAACTAAGTTAAAAAAAGAGAAAATAA
TGTCGATGTTTTGCTCTGGATTTATTGATATATACTCTAGGGTAGTATATGCCTACTAAT
AATCTTACCTAAAATAACTAAAGTTTGCAAGGGAAATATTGAATTATTGAATACAAAATC
TTGATAAATCGGGGGAACAAGGTTATATTATATTATTGTAATTATCAAATATATAAAAAG
GTATTATCATATTTTGAACTGACATCAGGTATATCATCAATCATAGTGAAATTTGTTACA
AAAAAGATAGATAAAAAAAAAGGAATTTGCCGAAAATGATAGAAATAATATAGAGCATAC
CCTGCGAGGTATATGGTGATGATTTTCACAAGAATTATTAGCAGGGGTGCAACTTACTTA
CTACTACTTAGGAGGTGTGATAAGAGATGAAAAGAGTACTAATCTTAACTTTGGCAGCAG
TATTGGCATTTTCTTTGGTGGCTATGGGGGCAGAAGGGCCAGCTTATGAGGATGGTTCTT
ATGTCTGGATGATCGAGAACGAGCACGGGCATGTAGTGGTTGAAGTGGTGATTGAATTTG
GTGCAATTGCCGATGTCAACATCCTCAATCCAGTTAAAACTCCAGAATACTCCTATGAAC
CCGGACGGATGGCTTTCCTGGCCTACCCGCAGATGGTGCTGGAACAGCAGTCTGTAGAGA
ACATTGAGGCTGTTGATGTCCTGGCTGGAGCAACCCATAGTGTAGAAGGTTATAACGAAG
CTGTCCAGAAGTGTCTGGATATTGCCAGCGGTAAGTATGACGGCGATGTTTATTATGGAC
TTGCTAAGGACTGGGGACATGGCCACAACCTGATGGAAGTTCATGTTAAGGGAGGAGTAG
TAACAGATGTATCCTTCGTCAAGCCTGCAATTTCCGCAGAAGAAGGCTCAAGGTTACAGC
CTGATAAGACCGAAGGTTATCCTTATGAACCAGGTGTAGAGGCCTATGAGAATTATCCAG
AAATAGCAGTCGAAAAGCAAGACCCGGCCAAAATCGATGTCGTATCTGGTGCTACCGGCA
GTTACACCAAATACAATGCAGCCTTTGCCCATGCTTTAGAGCAGGCGAATATCAAATAAT
TGATAAGTACCAGTTAGTTATATAGTCAAGTCGAGAAGCCCGCACGGGCTTCTCGTTTTT
TTACTGTTCTGGCTTGTTTAAATGGGTAAAATAATGTAAACTATTTTTTGGGGGTCGTTA
TGATGGGAGATAACAAGCAAAAGAGAAGAAATAGGATTATAGGTATAATATCTTTATTAA
TATTACTAATCATTTTAACAGGTTGTGGTAAGGGACAAACCTCTGGAGATAGCGGGTACT
CCCTTGCAGATGTTACTCAAACCAGCTATTTGATGGGGACTCTTGTCCAGGCGAAGGTTT
ATGCTCCTACGAAGGAGAAAGGCGAGGAGGTTCTGGACACGGCCTTTCAACAGATGGATG
CACTCGAAAAGAAGATGAGCCTCAATATTCCAGCAAGTGAAATAATCAGGGTAAACGAAG
CAGCAGGTTCAAAACCTGTGCAAGTTTCTGAAGATACTTTTCTGGTGCTCCAGAAGGGCC
TGGAATATTCTAAGCTGACTGAGGGAAGTTTTGACATCAGTATCGGTCCTTTGGTGAAGC
TGTGGGGAATTGGAACAGACCAGGCCAGGGTACCGTCAGCAGATGAGATCAAGCAGAAGC
TGAAGCTGGTTGACTATCAAAGTGTTTTATTACAGCCCGAAGGACAGCAGGTCTACCTCG
AAGAAGAAGGGATGGTCCTTGATGTCGGCGGAATTGCCAAGGGCTATGCTGCAGATGTTA
CTAAAGAGATCTTTCAGGAAGCAGGCATCAAGCATGCCTATATCAGTATTGGGGGCAATG
TACTCGTTGTTGGCAATAAACCAGATGGTTCTCCCTGGAAGATAGGTATCCAGAATCCCT
ATAGACCGCGGGGGGCTTATCTGGCAATTGTGGAGGTCACCGACAGTACTGTTGTTACTT
CAGGCGATTATGAAAGGTATTTTGAGGAGAACGGCGTGCGCTATCATCATATTATCGACC
CTGCTACTGGTTATCCAACCCGCAATGGCCTGAAGAGTGTTTCGATTATAACCCATAAGT
CACTTAATGCAGATGCCCTTTCTACTGGAGTATTTGTCCTTGGTATAGAGAGGGGTTTGC
AGCTGCTGGAAAGGACTCCCGATGTTGAAGGAATTTTGATTACAGAGGATAAAGAAGTCT
ACCTTACTTCTGGATTGCAGGGTAAGGTAAGGATTACCGATAAAGAATTCTCCCTTGCGG
ATTAAGAAAGGGTGAGGCCCTTGAAGATTGGGGACAAGGTAATAATTGGACTAATAATAA
TTGGAGCGATAGCATCATACTTCTACTTTAGTCAACAGCCTGTTGGCGAAGAGATGACTG
CCCTTATTAAAGTTAATAATGAGTTATACAGGGAGATTGATTTGAACGGGGTCAAGGAAC
CCTATGAATTGACCATTACCCAGTCTGGAGGGAGATATAATGTCATCCGGGTTGAGAAGG
GAAGGATTAGAATTCTGGATGCTAATTGCCCAAATAAGATTGGAGTCAAGACTGGCTGGT
TAACTGCTCCAGGAGAGATGGCTGTCTGCCTGCCATATCGGGTCATGGTTGAGATAACCG
CAGGCCAGGTTGATTCAGGAGTTGATGGAGTGGCCTTTTAGATGCTGGAGCCAGCTCTTT
TCAGAAAGGATTAATAAGATGCGACCAACAAAAAAGATAACAACCATTGCCATACTCGTT
ACCCTTGCCCTGGTTTTGCATATTGTGGAATTATTCTTACCTATCCCATTCATCGTACCT
GGCTTCAAGCTGGGATTGGCCAACATTGTGACAGTAACAGCATTGTGTCTTTTCGGTTTT
GGAGAGACATTGTTAATCGTCCTGCTGAGGACCTTTCTGGCTGCCTTTTTAACAGGAGCA
ATATCCAGCTTCTTTTACAGTGTGGCCGGGGGTATCTTGAGTCTGCTTGTTATGTTCTTA
GTATACCGCTATCTGGATAAGTATGTCAGTTTGACCGGGGTAAGTGTTTTGGGTGCTGTC
GCCCATAATGTAGGCCAACTGCTGGTAGCCAGTATCATTCTGGATACTTTCGCTGTTTTC
TCCTATCTCCCCATTCTACTACTTTCCGGTATTGCTACAGGATACTTCGTTGGCCTGGTA
TCCCGGTCTTTGCTGGGGTATATCAGAGGCAAGGTGGTTAAGAGTATTTAATTTTAAGAG
AAGGCGGTGCAGAATTAGCCGATGGAATTATTTAAAAGATACCCGGGTTTTCAGCTAAAA
TTAGATAAAGTTGAACAGGTCATCCAGCAACAGGTTAAATCCAGCTTTCCTTTAATCTCA
GATATGCTGACAGAGCTTGTTGAGGCTGGTGGAAAGAGGCTTAGGCCAGCCTGTGTTTTG
CTCGGCGGCGAATTTGGCAGTCCAGGAGATGGAGCAGAAAAGGAGAAATTGCTAAAGGTT
GCAGCTGCTGTAGAAATCCTTCACATGGCAACCCTTATTCATGATGATATCATCGATGAG
GCATCCCTTCGCCGGGGTGAGGCCACTATCAATTTTCAATTTGGTAAAGAGGTTGCTGTT
TTCAGTGGTGATTATCTGTTCTGTCAGGCTTTTGACCTGCTTGCTGATTATAAAAAAGAG
GACTTTCTCAATTATGTCTCCCGGATAATCCGTAGAATCTGTGAAGGAGAGATAGAGCAA
TTTTTCAATAGATATAGTGTAGACCTGAGTATCAGGGATTATTTAAGAAGAATCAGGAGG
AAGACAGCCCTCCTGTTTGGGATGAGCTTCTTTGTTGGGGGGAAGACTGCAGGTCTGGAT
GATGACCTCCTGCATCGCTTGGAGAAGGTCGGAATAGCCATGGGGATGGGTTTTCAGATT
ATCGATGACCTTTTAGATGTGCAGGGGAGTGTTGAGGTAATCGGCAAAGATGCCATGAAT
GACTTCTCCCAGGGTATCTACAATTTCCCGATCATACTCCGCCTCGCGGATGAAAGTGAC
TCAGGCCCACTCACAAGATTACTACAGCAGGGAGACCTGTCGGCTGAGGAAAAAAAAGAA
GTTTACCGGCTTCTCAAAGCTGGAGGTTATCTGGAAAGATCACGGATGTGGGCAGAAAGG
TATTTCGCAAGGGCAGTAAGAATTATTCAAGGCTTGCCTGATATTGAAGCGAGAATAATC
TTGCAGGACCTGGTTCGCTGGGTTGGCGAAAGGAATTATTAGCAGTAATGGGTATATTTT
CCTTTAAAAATAAACGAGAAGGGAAAGGATAATTCCTGTCAGTTATGGAAGTATTATAAA
ACGTATAATGGCATAGAAAGGCAGGATTAGACCTGGTCATGGAAAGAGGGATTCCGTTGA
AGAAATTGATCCTGGCTTCTGCCTCTCCCCGCAGGAAGTATCTCCTGAAACAGATTGGGC
TGGACTTTGTGGTAATACCCAGCCAGATTGAGGAAACCTGCGAGAAGGAACTAGCTCCGA
TGGAAATGGTTAAGGAACTGGCTTTAAAAAAGGTTAGAGATATCAACAAAAATGTGGAGC
AGGCTGTTGTCCTCGGTGCCGATACAATAGTAGTCTATAAAGGTCAGGTATTGGGCAAGC
CTGAGTCCCAGGAAGAAGCTTTCGAGATGCTGGGTAAACTGAGTGGCGAAGAACACGAAG
TTATCACGGGAATCGCAATAATAGATACAGATACAGATACAGATGCAGTAATAAGTGACG
CAGCTAGGACAAGGGTCTTTTTTAGGACACTGGAAGATGAAGAAATCAGGCGGTACATAA
AGAGCGGTGAACCGATGGATAAAGCGGGTTCTTATGCCATCCAGGGTAAAGGGGCTATCT
TTGTTGAAAGGATTGAAGGTTGCTACTTCAATGTAGTAGGTCTGCCCCTGTCTCTGGTAA
TAACCCATTTGAAACAACTTGGCCTTAACCTTTAGTTTGAGTTGTGGAGGGGTTATGGAA
TGACTGCTGAATCTTTTACAATTAAGGAACTGCCTGTAGAGCAGCGGCCGCGAGAAAAAT
TGCTCCGGAAAGGCACTGATAGTCTCACAAATGAAGAATTACTGGCCATAATCATCAGGA
CAGGGGCTCGCAATGAGACAGCGATGGAGCTGGCGAGACGGCTGGTAGCATCATTTGGCG
GCCTGCGGTCGTTGACCGATGTTACCTGTGAAGAACTGATGGAGGTCAAGGGGATTGGGC
TGGCCAAAGCTACCCAGATTGCAGCTGTAATAGAGCTGGCCAAACGCCTGGCAACTACAG
GTATGCATAAGATCAAAATTAGGTCTCCCCAGGATGCTGCCCGCTTGTTGCTTCCTGGTA
TGCGTTACTTGAAGAAGGAAGTCTTTAAGGTGATTCTACTGGACACCAAGAATCAGCTGA
TTGCCGTTGAAAAGATTTCCCAGGGGGGCCTGAATAGCTCCATAGTCCATCCCAGAGAGG
TCTTTAAACCCGCTATCAAAAGGAGCTGCTGTTCTTTAATTGCTGCCCACAACCACCCCA
GTGGTGATGTGGAGCCCAGCCAGGAAGATATCCAGGTCACCAAGAGGCTCCAGGAAGGTG
CCAGCCTATTGGGATTTGATTTTCTGGACCATCTAATTATCGGGGACGGCCAGTTTATGA
GTTTAAAAGAAGAAGGTTATATTTGAAGATAAATTTCTGAAATCATGATAGAAGAAGAAG
GGGGAAGTCAGGTAATGATCTTTAAACTACTAAGTGCTCCATTTTCGCGTGATATGGGGA
TTGACCTGGGAACGGCTAACACTCTGGTTTATATAAAGAACAAGGGTGTCTTAATTCGCG
AACCTTCAGTCGTTGCTATCCAGAAGGAAGATGATGATGTACTGGCAGTAGGTGAGGAAG
CAAAGAGGATGATCGGAAGGACCCCGGGAAATATCATCGCTATCAGGCCCATGAAGGATG
GTGTTATTGCAGATTTTGATGTGACAGAAAAAATGCTGCGCTACTTTATCCGTAAAGCCC
ATAAAAGGACAAGGCTTGTTCGCCCAAGGGTAGTTATCTGTGTCCCTTCTGGGGTTACTG
AAGTGGAGAAAAGGGCTGTTATAGATGCTGCCCTCCATGCCGGGGCCAGAGAGGCTTATT
TGATAGAAGAACCGATGGCTGCTGCTATTGGTGCAGGCCTGCCTGTCCATGAAGCTGCAG
GTAATATGGTTGTAGATATCGGTGGGGGTACGACAGAGGTTGCAGTGATTTCTCTGGGAG
GTATCGTCAATAGCGAATCCATCAGGATTGGCGGCGATGAGATGGATGAGGGAATAGTCC
AGTATGTCAAGAAGAAGTATAACCTGATGGTAGGCGAAAGGACAGCAGAAGAGATTAAGA
TCGAAATCGGTTCTGCCATGCATGTTGATGAACTTGAAGGAACCCGGGAAATCCGCGGCA
GGGATATGCTGACAGGACTCCCCAAGACAGTTACCATCTCTGTAGAAGAGGTAAGAGAAG
CTCTGGCAGAACCTGTTAACAGTATCTTATCTGCAGTGAAGAGGACCCTGGAAGGTACAC
CGCCTGAACTGGCTGCAGATATAATGGATAAAGGGATTGTAATGGCTGGCGGTGGGTCAC
TGTTAACAGGGCTGGACCTGCTGATGGCTGAAGAGACGGGAATGCCTGTCCATGTAGCAG
AAGACCCCCTTGACTGTGTAGTCGCTGGCACCGGTACCGTTCTCGACCAACTGGAGTCAG
CCAAATTACGCCGGGTCTTAATCTCTCCCAAGAAACTTTCATAATCATCATATCCCGATA
AAAATTACTTAGATTGGTGATACGGTATGAATTCCAATCTTTATAAGTGGATTATTGTAT
TTTTTTTGGTGTTAACCCTCTTCTTCGGCCTGCCTAGGCTGGGGGTCGAAATGAGCTGGC
TTCCTAATACTGCCAAAACGGTCTTCTGGACAGCAATCTCCCCATTGCAAAATGCTGTTG
ATTTTGTTTACGATGGACTGGCTGCCAGCATAGCTAACTGGAAGGAATGGAGCAGGATCA
AGGAGGAGAATGAACGTTTGCAGGCCACAGTCTTTCAGCTGCAGAGGGATTTGGCGGGTT
ATGAAAGGGTATTGAACGAAAACCTGAGGTTAAGGCGGCTGTTGTCCTTCGTAGAGAAGA
AACCCTCCTATACCTACCTGGGTGCCCGGGTAATTGGTAAGTCTCCGGTAAACTGGTATT
CCCGCCTGATAATTAACCGGGGGAGCAGGGACGGGTTGAAAGCAGGTATGCCGGTCATTA
CCTATAATGGCTCCCTTGTAGGCGAAGTCGGTGAGGTCTTCCCTGATTCGGCTCAGGTTG
TCACCATCTTCGATCCGGTATTTGTAGTTGGAGGAATAGTCCAGCGAGAGGAATCCCGGA
CAGTTGGCATCGTCAAAAGCGGGGAGAACCCGTTGATTATTCAGCAGCTGATTATGGATG
ATATTCCCTGGGATGGGGATATTAGGAAAGATGATATAATAGTCACTTCAGGCCTGGCTG
AAGGTTTCCCGAAAGGCCTGCCTATCGGAACGGTACTGGAAGTCAAACAGGAAGATTATG
GCCTGACCCAATCAGCAAAACTACAGGCCTTTATGACCGAAGAGAGTGTGGAAGAGGTCC
TGGTCGTTGTAGATTTTTAGATGATATGGAGGTAGGGGTTGGGGGTATAATAGATGAAGA
AGTTCTTGACTTTCCTGATAATATTTTTGGCCCTGGTTCTGGAGACGACTGTCCTTGCCG
ACCTGAACTTTAGAGGTGTCCTGCCTGACCTTCTTCTGGTCATCACGGTCTCATTGGCCC
TCTTGCGGGGTAGAAAAGAGGGTGTCCTCTGGGGTGGGGTCAGCGGCTTCTTCCAGGAAC
TTTTAATTGCCGGCCATACACTCACAGGGTATTTGCTGCTGAAACCGCTGCTGGGCCTGG
TGAGCGGGATTTTGACAGAGAAGATTTACCGGGAAAACATAATTCTGCCTGCAATAATAG
TTTTTCTCCTGACCTTTATTCAGGAGTATCTTGTCTTATTGCTCCATAATGGATTGATAG
CTAACTGGCTGCAGGCATCACTGGTCATCATCATGCCTGCTGCAATCATTAATTTCGTCC
TCACACTAATTATTTATCCCTTGTTGATGAAGTGGGAAGAAAGAGAAGAGAGAGCTACCT
TTTTCTAAATGTTTGGGGAGTGAGGAGCCTTGGATAAAGTAAAGAAACGACTTTGGATAA
TGAAAATAATCTGCATAATTATTTTTCTTGGTTTATTTGCGAGATTGGCTGCTCTTCAGA
TTTTTCAAAGCAGCCAATATTTAATATTGTCAGAAAAAAACTGTACATCTACTGAACGGG
TCTGGGCTCCCAGGGGCAGGATATTTGACAGGAATGAGAAGGTTCTTGTTTCCAACAGGA
TGGTTTATGGAGTCAACCTGGAGCCGTATGAACTACGGCAGGAGGAACTGAGAAACCTGG
TGAACAATGTGAGTAAGATTAGCAATGAGAGTTACCGGGAGATCTTTGCCCGCCTGCACC
CCCAGATATATATCAGTGAGAAGCCGGCTGCAGAAGATGACTCTGCTGGAGAAACAGGTG
GTGAAGAGCTGGAGAGGATATTAACTCTGGTCAGTTCCTATTATTCTGAACAGGGGGAGA
AGTTCTCTGCTTCTTCTCTCAAGCTTGATTTGCTCCTGTATGGGCTTTCCCAGGTATTGG
AGGTTGATTATCTGGAGCTGGACCAGATGGTGGACAGGGATAATATGGGCCTGGAACCGG
TAAGGATCTATAACCATCTCTCGGCAAAAGAGCTTGTCCAGATTGAAGCTGCCCTCCCCT
ATCTACCTGCAGTAAAGGTCGAGAAGGCGCCAATGAGGGAGTATATTTATGATACCCTCG
CCGCTCATGTCCTGGGATACCTTGGTATGATGGATGAAGAAGACTGGAGCACTTTCCAGG
ACTACGGCTACAATCTAAATGAACTTATCGGTCAGATGGGCCTGGAAAGGGAGTATGAAC
TGGAATTGCACCCTATTTCCGGGAAGAAGGTTGTCATGGTTAACAGCCAGGGTGTTCAGA
TTGGAGATGAGAGTGTCAAGGTTTTGACTGAACCCCAGCCCGGGGCAGACCTTGTCCTCA
ACCTGGACTACAAGTTGCAGAAGAAGGCTGAAGAATTGCTGGCTGGCCAGATAAAGAAGA
TCAGGGAGGCTTACCTGGAAGATCCTGAGGATATTGCTGGCTTTCCCCGGGGAGGAGCTG
TAGTTGTCCTGAAACCCGATTCCGGCCAGGTGCTGGCCCTGGCATCTTATCCAGCCTTTG
ACCCCAATGTCTTCATCGACATGAAACGACGGGAGGAAAGATTGCAACTCTTTACAAATA
AGTATCAGCCGATGATCAATAGAGCAATCTTCTCCCCTGGCAGCAAAGGCGTCGAACCTG
GTTCTATCTTTAAGATCGTGACTGCAACGGCCGCCCTCGAAGAACTTGGCATTACCCTGA
ATACTATCGTTAATGATAGAGCCGGGCAGAAGGTTTATTATGACCCCGAACGGCCC
>DeadSea-enrich-C78
GCCCGTTAAGTAAAGGTTTAATAAGTGGCTGGAAGATGATATGCAAAAAGACCTTGCTAT
CCTTTTTCGCAATAATTTCCTGATCAATTTGGTCTAACTGCTCCAGGATAGAATTTATTA
TCCTGTAGTCAGGTTTCTTTTTACTAAATAGAAACTTTAACCTATCCACAAGTTCTAAAC
CTTTTGCTGCTTTATTTTTTACAACTTTTAATTCAGAAATCACCTCGGTAATAGCTTCAG
TCATATCACCAATTTTTTCTTCATATAACTTATCTACATGCTGGACTAAGTCATCTATCT
CCTCGCCAATATCATAAGAGAGCTGACAATAATCTCGGGCAGTTTCCAACAAGCTTAATA
CCTTAGTCCCCTTGATCCGCGCTCCTCCTTCAGTAGCATCAATATAATGCCGGTCAGGAT
GGAGGGCAATATATTCTTCAAACCATCGGAGGAAGGTCAGGAAACTTCTGCTGCTCAAAA
CCTCCTGCCCGTTAATTCCTTCAACAAAGACATTCCCTAAACTGTCGGTCTTCTCGGCCT
GGTTCTTTTCATAAATTGTTCCTGCTGCATGGGTCTTGCCACCGGTATAAGCAAGATCCT
GTCCCACAAAAATGATGGGGTCAGCTCCCAACTTATAAGCCAGATCCAAAGAAACATTGG
CAACAGACGGCCCAACTTCTAAGTGACCAGTAGAAAATCCCAGCCTCTCTTCGAACCATG
CAAGAAATTGGTTGCAAACATTGCCCGCTATCAGAGGCCCCTTATATTCATGAACGATAT
CAGGATAAATTACTGGGTCAAAGACTAGAGGAATATCCTTAATCTTTTCTCCTTTAAAAT
GCTGGTAGTTGGCTATTCCCCCATCCACAGAAACAATAAAATTTGGTCTGACCCCATGCT
TCTTCAGTGCTTTATAAACTGTACCTACTGCTATTAATATTGCTTTATCCTGTAGTGAGT
TGAGTAATCCAATATTCTTATTAAGAGAAGGCCCGGCAGAGATAATCACTGCAGGAATAC
CACGAAAACGTTCAAAGAAGTGTCTCACCCCTGGACTTTTCATGACTAGATGAAAGTTCT
TGAAAAAATTACTGGTCCAGGCCCGCCCGAAAATCCGATAAGTGTTGATATTCACTATTC
TACTGGAAACAGCCTCATTAACCTGTTTTTGCAGAGCAGTAAAAACGTCTGCATAGTTAA
ATTGATAACCGGCAATAGATTCAAGTATGAAATCTTCGTCTTGCTCTATAAAACGGTAAA
GAATACTTTTTGTTTTTAATGGAGGTGTTGTAATAAGTAAGGTAATCTTTTCATCTTGGA
AAACCCATCTGAAATCGATATATCTTAAAACCAGGCAGAAAAGTTCCATATCTGGTTCTA
TCACTAATATCCTTTCGGCTCTTTCGCTTATATGCCTTAGATGATAGCCAAAACCTAACC
CAAATATTATAAAAGATTTCTTCCCCTGGTATTTACTTGCCCATCTCTGTGCTTCCTTAT
CAGGGTTATAGGAACTTAATAAAAACCTCTTCCCCTCTTTATCATGCAGCTGAATTGTTA
AATGGCCCGCTTTCGATTGCAATATTTCAAACTGGTTATTTCCATCTTGATCTTGCTTCT
CAAGATGCTCCAAAACCTGTTCGAAGAGCAAAAGATTATTTTCTTTCAATGATTGCAAAT
TCTTCTGTAATAAGTCCATTAATTAAGTCCCCCAAACAGCTATGAGTCATTTATCTTGGT
TAATACCCCTTACCTTGTTCAATAAATCTTTCCTTTCCTCCAATTGGTTGATGACATCTC
TCAACTTTTTAACCCTGGTCCCTGCTACAAAAGCCCCTCCCTCAGTAGCATCGATGAAAT
TCAACGAAGGATTTTCTCTTATCTTCCCTTCAATCCATCTCTTGTAAATACATAAATTCT
TCCCTGTCTTCACCAGCCCACCTCGAATATCTTTGACCAGCCTACTTCTGCTGTTAGGAA
GGTCATCTTCATGGGATGTCCCCCGGGCATGGACCCTTCCTTTTGTGTAGGCCAGGTCTA
GACCGGTAAAAATTACAGGATTGCCCCCCAATCTTAGAACTATATCCAAAGCTGTGGTAA
TAACGGAACCGCCTGTATCGACCAAAGGTAAACCCAACTTATCTGCCAGCTCTTCTGCTG
GTCCAAAGCCGTTTTGCAGAATGGCAAATATGGGGCCATTATAATTACTAATGATTTCCG
GCGAGATGGTCAAAAGACATAATAAGGGGATTTTCCGTTCAAGCCCTTCTATTTGACGGC
TAACACCTGGCTGGGGGTCAGTTATCACAATACAATCAGGAATAAAGCCCGCTAAAAGGA
GAGATTTCAAGGCGCTACCTACAGCTATGGTCAAGGCTTTCCCCTTAAACTTTTCCAAAA
GGTGCTTATTTCTGTCTAATGATGGGCCGGACGCTATCATCACAACCGGAAAATTTTCCT
GGTGTTTTTGAGATATCTCTAAAAAATTAAACTTTTCCCTTAGCTTAAGATTGCTTTGGA
AATTATCCAGCATTAATCTGGAAAACCGTTGAATACTATCCCTCTTAATCTCCCAGTCCT
CTATCAGCTCTTTAAGAAAACTGCACTCCCCAGGCATAATCTTTAATGATGGCCTGTGTA
CAATAAAACTTATATCTGAGTAATGGTATTGCCCTAGCAAGCTATAAATAGAGTGACTAA
TTTCCTGGCAGTTATCTGTTAAGAGAAAATTGAAACCTATTTCTTCAAATTTGGTAAAAT
TAACTACTGCCCTGGAATATTTGAGGATTTTCTGGTTTGTCTCTAGAACATATACTTCCT
GACCAGGGCCAATTAATTTTGCAATCTCGCACAAATGATAACCCAAACCTAATCCATAAA
TAATTATCAGTTTGGCTGCTTCAATTTCCTTCTGCCTGGCTGTTACAAATGTCTTGGCTT
CTCTTTGGGGATTATAAATACTATGTAGATAAAACTTCTGTCCATTAGTGTGATAGACTA
GTGAGGGGCCGCCTTCTTTACTGTCGATAAGATAAAAATTCTCCATCTTCTAAACTCCCA
GTATTTCATCCAGCTCATTAAAATGCTGGTGCCACATCTTAATGTCTTCCTTAAGTTCAT
ATTCCAGTAAATCACTTATTAAGACATAATCCTGCTGTTCCCATGCTTTCATTAATTCCT
CGATAGTAGAGTTGTACTTCTTAATATCATCTTCCAATTGCTGATGATTATGGAAACTGG
GCTCTAAATAATACAGCTTAAGCCCATTCAATATATAATTTAACCAGTCGAGGGCTTCAT
AGGATTGGATAAATTGATGGGTTGCCTCTCCTATCCTGCCTGCTTGGAAGTATTCTGCTA
CTAATTCCAGATGATTGGTTAACTGAGGAAGAAATTCCCTGCCATCATGAATGGCCTCCT
GGATGAGCTTTTCTGGCTCCTCACATGAAATCTCAATGATCTCTATGTCATCTTCAAATT
CATCTAGCTCCTCCAAATCTGCTGGGTCAGTAAATTGACCATCGACATTTATCTGGATAA
CCTGTGTACCATCCTGTACTTCCATTATTCCAGTAATAAATGATTTTAACCTGGGTAAAT
TATCAATATCTTCCTGATACTGTTCATTATAAAATACTTTCATCGGTGAACTCACCTACT
GTTTATTATTTCTAATACATCAAATTAGATAATTGGCTGCTTAACCAGGACTGCTGGTTT
TGCAATTCAACTAAAGCCTGTTCCATTGCCGTAAACTGTCGCCAGTACCGCTCCTCTATC
TTTTCCAGCCTTCTTTCAAAATCATAAATCTGGTCATCATAATCATCAAGCAGATTATCC
ATAGAATCCAAGCGCATGGGAATTATCCCAACTTTATAGGTTCGCCCATTATAACTGGTA
GTGGAGTCGTTGATATATTGCTCCAGTTTGTTGTATAATTTTGCTGCCACTCCCAGTTCG
CCATCATCAACTTTTTCATCTTCATCGTTATCATTGAAGAACAGTTTCCTGAGTGACTCC
GGGTTCTGTGCCAGAACCTCTTTCAACCTTTCTTCATCAATCTCCAATTTACCCGATTTC
CCATGATCTGCTGAAGTGGTAGTAATCCCTATCTCCATCAGAGTAGTATATTTGTTGTTC
AACCCCGAAACCTCTTCTGTCATTAACTGCCTCATAGAACTGCGGAGACCTGCTAAGGTT
GAGTCGCCGCGCAAAAGCCCTTTCCTCAAAGCTGCTTCAGTAGAAGCATCTTCCACAGGT
TTTTCTGACAACCGGGTATTGAGCAACTCTACTGCAGAATTATACTGAGCAACAAACTCC
TGGATGGATTCGTATACAGCATCAATATCCTTTTCCACATTTATGGTGGTAGTGCCTTGC
CCCTCTAAGGTAAAGTTCACTCCATTTAACTCGAATTCGTTGCTTGACCTTGTCATAGCA
TGTCCATTAAGGGTAAAGCTTGCCTCTTGGCCTTCTTGTTGTGTGGCAGTTGTCAGATGG
AGGGCTTCGAGAAAATTACCGTCTACATCTTCAAAGTTTATCAATCCAGCCCCTGTCTCT
CTTTGAGTAACTGTTACCTTATCAGTCTCAGAATCATAGAACATAGTCACCCCTGCATTG
GAGCTATTGATTTCGTTTATTACATCATCTAAGCTTGTTACTGCTGTATCATAGCTGAAG
GAGTATCCATTAATTCTAAAGTAGATAGTCCCCGTAGCACTAAGGTCAGTTATATTCGCC
TCAGCCAGAGTAGCAGTTGGGTCAGCAGTTCCACTACCCTGGGCTTCCATGGTCGTAATA
TTGGCCATAGCAAAAAATCCTGTATCATCTGCCAATTCTATTGAGGCATCTGAACCGTCA
TCCTCAGTAGTAATGATAAATATATCATTATTCGGGTCTGCAATATTATAACTTAATGTC
ACTCCAACTTCAGGGTCTCCGTTGACCATATTGGTAAAACCATCGATGGTGGTGCTATCT
ATATCAATCTCAAAACTAACTCCATTTATAGTGATGGTACCATCCTGCAAATTAGTAGTA
TCCAGACCTGCCTCATTGAAGGCATCCAGAAATGTTTTGCTTGTATCAAGATATCCTGTA
CCAGTTACTACCTCACTATCACTGGTAATTTGAGCAGGAGAAGCACTGCTGCCACTTTCC
AGAGAAGTAGAACTGGTAACACTTGTCGCTGTAGCCAGATTATTTACTACTAAATTATAA
TTACCCAAAATTGCATCTTCGTTTAAAGTAACCTCTGCAACATCCTCATTTGATGAGGAC
GCAAAATATTGATTGAAAGTTGTAAATTTGAAGAGGTTTTCTGTTTTGCTCTGCAAACTG
ACCAGGTTAGAGTTGATTTCCGAGAATAGTTCCTTTTTCAATTCAACCATCTTCTTTTCG
TTTTCCAACTGGTAAAGGGGTCTGCGCTCAATCTGCATCAACTGCTCCACAATTGCATTG
GTATCAAAACCACTTAGGCCTCCTAACTGAATGGCCATCCTAATTCCTCCTTTCCTATTA
GGGGTTAATCACGGCCAGCCCAGATAGGGCCGGCCGTGTTTTTTAGTATTTAACCCATAA
GCTGCAGGACAGATTGAGGTTTCATGTTGGCCTGCGCCAACATGGCTGTACCTGCTTGAG
TGAGAATCTGGTTTTTGGTGAAGTTCATCATTTCGGCAGCCATATCCACGTCTCTGATTC
TTGATTCTGCTGCTGTCAGGTTCTCAGATGCCGTCTCCAGGTTGGCAATGGTATGCTCCA
GCCTGTTCTGAACTGCACCAAGTTCAGACCGTTCAGAGGAAACAGTTGAAATGGCATCAT
CGATTGTACCAATCAAAGTATTGGCCGTTGCTTGTTGTGTAGCCGCGGCACCATTATCGA
TATTCAGGTTAGTTGCTATGAGGCTTAAGGCCGTAGCTCTCATATCGGCAATAGATACTG
TGATGTTCTGGCCAGTATTAGCACCTACTTGTATTTTGGCACTGGTAAGGCTTCCATCCA
GCAAGTTTTTGGTATTGAATTCGGTATCATTACCAATCCTGGTCAGTTCAGATTGTAATT
GGGTAAGTTCTTGCTCTATCTTGGCCCTATCTGCGGTGGTATTGGTATCATTTGCCGCCT
GTACTGCCAGTTCCCGCATCCTCTGCAGGACTGCATGGGTCTCATTCAAGGCACCTTCTG
CAGTTTGAATCAGGGAAATACCATCCTGGGCATTCCTGATAGCCTGATTCAGCCCATTAA
TCTGGCCGCGCATCTTTTCGGAGATTGCCAGGCCCGCTGCATCATCTGCCGCCCGGTTAA
TTCTCAAGCCTGAAGATAACTTCTCCAGAGACTTACTCATGGCATTATTGGTTTGCCGCA
GAGTCTTCCAGGCATTCAGCGCTGAAATATTGTGGTTGATTCTCATCGTAATTATCCCTC
CTTAGATTATTCGGCTTCCTTGCCTTAGATGTCAATTTGAACTACATTAGTTGTTCCTGT
CTAGCCCATCAGCTGCAGGACAGATTGCGGTTTCATATTTGCTTGAGCCAACATAGCCGT
ACCTGCCTGAGTCAGAATCTGGTTCTTAGTGAAGTTCATCATTTCTGCTGCCATATCCAC
ATCTCTTATCCTTGATTCTGCTGCTGTCAGGTTCTCAGATGCCGTCTCCAGGTTGGCGAT
GGTATGCTCCAGCCTGTTCTGGATAGCACCTAACTTAGAGCGTTCAGATGAAACAGAAGA
AATGGCCGAGTCGATAGTACCAATCAGAGCATTTGCTGCAGACTGTTGAGCACCAGCAGA
ACCGGTATCGATATCCAGAGCTGTTGTAGTAATGCTCAAACCGGTGGCTCTCATATTGCC
AATAGACAGGGTTATATTCTGACCGGTATTGGCCCCCACCTGGATTGTGGCACCAGAGAG
TGAACCGGTCAACAACGACTTTGTATTAAATTCCGTATCGTTACCGATTCTGGTCAGTTC
AGATTTTAGTGCAGTTAATTCTTCCTCAATTTTAGCCCGATCTGAGGTGGTATTGGTATC
ATTCGCTGCCTGCACCGCCAGTTCCCGCATCCTCTGCAGAACAGAATGGGTCTCATTCAA
GGCACCTTCTGCAGTCTGAATCAGGGAAATACCATCCTGGGAATTCCTGATAGCCTGATT
TAGCCCATTGATCTGGCCGCGCATCTTCTCTGAAATTGCCAGTCCTGCTGCATCGTCTGC
CGCCCGGTTGATTCTGAGGCCTGAAGATAACTTCTCCAGAGACTTGCTCATGGCATTGTT
GGTCTGCCTCAAGGTCTTCCAGGCATTCAAAGCTGAAATGTTGTGGTTAATCCTCACTCT
TTCTCCCTCCTTGAGTTCTTTCAAGCATCCTTGCTTGAATTTGTTTTTTTGGCTGCTGCT
CCTCGCCACCTGGTCGGCCGCCCCGGTGGGCTCAGGGCTAACAACCATCACTATCCTGGA
CAGGTTAGCTTCCCAGGATAATAATCGTTGTTAATCCCAAAAGCATCTTATCTCAGTAAT
TCATCAACTCGTTTTCTAGACTTGATTAACCATCAGCTTTCTCCCCCTGCTTTCCCAATT
CTGACAGCTGGCCCAGGTCAATCTTCCTTCCAGCAGCTTCTTTATTCTCAGCCATAATCT
CTGCATAGATTTCATCCCGGTAGATTGCCACATCCTCAGGAGCTGAGATACCAAGGCTGA
CCTGTCCACCCTCGATATTTAGGACAGTAATGACAATATCATTTCCGATTATAATCTTCT
CATCTTTCTTCCTCGTTAAGACCAGCATTATTTAACCACCTGTTCCTTAGCCTCCTGAGA
AAAGATAGGCTGACGAACAGCATAGCCACTTTCCTCAAGGATGATTTGTTTGCCCAATTT
AGCCCTGACATTGATGATCAATGGTGCCGCCAGATTGACTGTCATGTCTGACAGTTCTTC
ATGGATTGTCCCGATAACCAGAATCAAGACCTCTTCTTTATTAGTAATCTTGAGGAAACT
TTTATCCCCATCATTGATATTCACCTCATAGCCAGAGACAACTTCCCAGGGGTCAACTGT
AATAAAGGCCAGCTCCTGCTCTTCCACAGATTGCAGAATGAAGAAAGGGTTTGGTCCTGG
CAGGGTAAGCAGGACATACTCCCGGTAATTCTCAAAGCCAGGCAGTCCCTGGGTAAATTT
TATTACCTCATTCTGATCAATATCCACCTTGCCAAAATCACGGGTCATTAATTCCATCCA
GAACACACTCTCCTTTTATTGTTAACCATTCTATGCTAAATAATCTAACCTTCCTCCGAT
AACATCTACTTCAATTTCTGCCCGGGGATTAAGCTTTAAATCAATCCCGCCCCAAACAAA
GTTCACGCCCACAATTCCAGGTTTATAATTGGAAATTATCTTTCCAGGCCTGCAGTCCAC
TTTTAACTTAGGGTCTGTCACCCTGATATCGGGGCCCCGTTTAAATTTAATGTTCAATTC
CTTATGTTCTGTAAAGGCTTCCTCTTCTGCAAACCTGGCAATCAAGTTGCCCTGCTCCTT
TTCGAGGGCCATCATCCGGTCACCTTCACTGGCATAACGGGCAATCAGCTTACTGACCTC
TTCTTTGCCCTTGCTTGCTCCATCTCTGACAATGTCCTTCGGTTTCCTGTAACCCAGGTC
ATAAAGGACTGGATAGCTATCAACTTTTACCCTCGCCTCTCTTTGCTTCACCTTTACCCT
GCCCTGCTGCTGGTTAATGTTAATAGCTGGTTTCTCGCTATGCAGTTGCAATTGCGGCCC
CCTTTTCTCCAGTTCGACCCTGGCATATTGCTGGGTGATTTGGATGTGAGGTATATTCAT
CTTTTACATCCCCTGCTGTCTTTTATGTAGGCTAGGCCAGGAAGTCAACAAGTGTTGGCT
GCATAATCCGCGCACCCACAGCCAGAGAAGCCCTGTAAACAGTTTCCTGCATCTTCAAGT
CAGTAATGACCTTGGTTATATCAATGTCTTCATTCTTTGCTAACAGTTTTTCTGATTGGA
ACTTCTGGTCCTCCAGGCGGCTCTTGGCCAGCTCCAGCCTGTTCACTTTAGCACCTATGC
TTGCCCTCTGTTTCAGATTAATATTAATTATAGTATCGAGGAAGCCGATGGCATCCTGGG
TATCATTGATCGTTACCCCACCTACCGTTGCGGGGGTATCATTCTTTATCTGTTCACTTA
AAGCCTGCAGGGTGTCGATACCATCCTTGAAGATGGAATAACCATCTACACTCACTCCTA
TCTTGATGCCCGGGCCAATCTCCCTCTCCAGGCTATTACTATCACCATTAAAATCCACTC
CCGCGGCCAGGCTGCCGCTTTCACTAAAAGGTCTAGTATCTGTCTTCATCCCGGAAAAGA
GATACCTGTCACCGACCTTTGTATTGGCAATATTCATCAGCTCTTCTCTGAGCTGGTCAA
TTTCCAGGGCAATAGCGTCCTTATCTTCAGAAGCCAGTGTCTCATTACTGGCATAAACAG
CCAACTCTCTTGCTCTTTGCAGGATTTTGCCGGCATTGTCGAGAGCGCTTTCGTTGTTGC
TCAACCATTCACTGGAACGCTCTATATTTCTTATATACTGTTCACTTCCAGTTATTGCAT
CCTTTATGGACATAGTCGTCGCAGCACCTGTGGGGTTCTCAGATGGCACCTGGAACTGCT
TCCCTGAAGCCAACTGCTGGTTGAGCTTGTCGAGCTTGGCCATATTTTTTTGCAGATAGC
GCATCATATTATCGATCATCACACCACTGGTAATCCTCATCTTATCACCCTTAATTCCTG
CATTTTGAGAAATCGCCAAAATAATACCTCAGACAATCATTCGTCTCTCCCAATACCCTT
TATATGATGCTCAACAGGGTCTCCAGCATCTGGTCAGACCTGCTGATCATCTTTGCTGCC
GCATTATAAGCTTGCTGAAACTTGACTATGTTGGCCATCTCCTCATCCAGAGAAACCCCG
GAGATGCTGTTCCGCTGGTTCTTCAACTGGTCTACCAGGACATTCTGATTGGCAACCATC
TGGTCTGCTCTCTGCCCTTCTACCCCCAGTGTTGAGATCATCGATTGATAATAATCCATG
AAACTGGCAGTATTACTGCTAAAGAGCTTGCTCTCGCGGACTACCTCTGCCAGGTCAAGG
GCATTGCTGCCGTCGCCAGGAATGTCCGGCGTCCCGTCTCCATCGACATCCTTTGCTGCA
GCTATCCTGTTCAATCCATCGACAGGGTCCTTTATTTCATCGGTAATATCGATGGTCGCT
GCATCACTACCTCGAAAGAAATCTATACCTGTGCTGCCATCAAGGCCATAACCACTGTTA
TGGCTATTATTGAAGGCTGTAATTAACCGGGAAGCAAGGTCGTCCAGTTTACCTATATAA
TCATCTATCTCCTTATCCCTCAGTTCCAGCAAACCATGGAGCTTGCCACCTGTTGCATTT
ACCGCCACACTTGTCCCCTTGAAGATAACCGCATCTTCGGCATTCCCGGAAGGAACTGTC
TCCAGTTCATGGACCTCACCATAACTAATCAATGTTGACCCACCAAGGGTCACACTGAGG
TTATTCTCCCCATCGACTGAACCCCTGACATTGACCAGTTTGCTCAGCCTTTCGAAGAGC
AGGTCCCGCTGGTCCATCAGGTCGTTGGCCTTCTGCCCTGTCGTCTCCACATTGACTATC
TGTTCATTCAGGTCAGCGATTCGGCGGGCTAGCGAATTTATCTCTTCCACGGTGGTCTTC
ACATCTTCGTTTAATGCTCTTTTATAATCTACAAGCTGATCGTCCAAAGAATGAAAGCCA
TCGACCAGGTTTAGGGCCCGCTGCCTGACAGTTGCCCTGGTCGCCGTATCTTCAGGATAA
ACACTCAGATCCTCGAGGGACTTCCAGAACTCATTGAAGACAAAAGAAAGACTCGTATCA
GATGGTTCATTGAAGATTAATTCCATCCTGTGCAAGCCCTGGTAGCGCTGCTCCCAGTAT
CCCAGGGACTGAGCTTCTTCCCGAATCTGGCCATCGATAAACTGGTCCCGGACCCTTTCA
ATCTGGCTGACTTCAACCCCGGTACCAACCTGTCCTGCTCCGGCAGGCATGTTCATGCCT
GGATAAGCATAGGGCCTGGTAGCTGTCTGGATAGCCCGTTGCCTGCTATAACCTTCTGTA
TTGGCGTTGGCCACATTGTGGCCAGTTACCTGCATCGCTTTCTGCTGTGCCCTGAGTGCC
CTCAGGGCTGTTTCGATTGTATTAAAATAGTTCACAGGAAAATGCCCCCCTGCCTCATTA
TTACTCACACAATAACTGCAGCCTTCATACCTGTCTGTTAATTAAACCACTTTGCTCATC
TTCCAGTGATTGGCCCCTTTTATCATATTTTTGGGCTCTCTTTCCCCTGACCTGCCGCAA
TATATTCATTGTGAACTGGTTCAGGGTCAGGGCTTCCTCAACCAGTACCTTATTCCTCTC
ATTCTGTGACTGTAGTTCGAATAGCAGCTCAAGGAGCTCTTCTCTGATCTCAGAAAATCT
ATCTTCCCATAATTTCTCACCAGATAGCCCCAGATATTTGATCAAATCACTCAAAGTAGA
CCCATCACCCATCAACTGCTGGAAGATTTCTACCCTCTCCTCTTCCAGTCCATCAAGGCC
CTCGGCTTTTTCCATCTCTTCATCAACTATCTCCAGCAGGTCCTCTACCTGGTTTTCCAC
TATCATCTCTTGTTTTCTTTGGGCAATTTGGGACATCTCTCTGTAAAAAGCAACTTCCTC
TTCCAGGACAGAAAGAAGCCTTTCCAAAAGCCGGGTTTCCAATTCTGGCATCTGCCTACC
TCCTAGTCTTCCAGGCTCTCATCGACGAGACTGCGGTAGAGCATCTTTTCCGCAACCTTC
TTACCTGAGACATGATACCGGCCACCCTCTATCTCTCTCTTTAAATGCTGGACCAGTTTC
TCGCGCACAGGTTCCTGACCTTCAACCTTCATCTTCTGTTGCAGCTCTTTCGCTTCAGGA
GAAAAGGAAATCCTATCCGAACGCTGGGCCCGGTTAGCTTCTCCGGCCGCATTTACCTGC
CCCTGTTTCTCCCTGTATATCTGCAAAACTTTTTGTATCTGCTGGAAAGAGATTTTCATT
ACCATCACCCCATACTACCTTTTTCTACCTCTTTTATCGACAATATACCGGAAAATCCTA
AAGTGTATATAGGCCTGTCAGGCACGATTGAGGCGATTTATCTCCCGGTTTATCGAAATT
AGAACCCTATCTGCCTGGTTTGCTGCCCAAAATAAAAAAGTCCGGCCTTTGCCGGACATC
TAATCGTTGGGATATAATATGTATGTCTTATCCAGTAATTTTTATTTCAGCCTTCAATCA
TCTGCGTTTATCGCCAATCAGCCTATCTCGCAGGTGCATCCTCTGCTCCTTTGACAAGGC
CTTCTTTTCCAGCTTCTCCTTGCCGCCAATACTATCTTCCAGTTCCCGGAGGCATTTGGA
GCAATAATTGCCGAAGAGAATCGGCTCCCCACAGCGCTGACATTCCACAAAGATCTCCAC
ATCCAGCCCCTCAGCAATTAGCCGGCCTTCCCGGATGAACTTGATGATCTTCTTCCGGTC
GACCTCTGTTGCCTCATGGACTTCTTCGATAGTTGCACCCTTCTTCTGCCAGAGGTATTC
CTTGACCTTCTTAAATTCGTCTTCTTCCCTTTGCCTGCATCGGTCACAGATATCCCGGGT
GGGATGGGTGAAGATCCGCCCGCACTCTTTACAGTTCTTCAGCTTCATCTCCTGGCCTCC
TAACTTCTAACTGAAATAAGTCCTTTCTTCACTAAAAACAGGAAATTGCCTAGTTCATCC
CTAATGAACTTTTCTGTTTATCTTCATAATAACCCTTTTTTGGAAGAGCAATTAAATCAT
TATAACTATCAATAAGCCTCTCTGCCATCCGGCCGGAGGAATATTCAGATGCAATCTGGC
GGGCTTCCTCCCCCATCACAGACCTTGCTGCCGGTCCCATCTCAATCAACTGTTTTAATC
TTTCTGCAAAGGAAGAGGCATTGGGCTCAGCGAGCAAGCCAGCTCCTGTATCTGCGAGAA
AATCCCTTGGGCCCTGGGCATCCATCGCCACGACAGGGAGAGAGGCAGCCATAGCCTCCA
GGACTACCAGCCCCTGGGTTTCCGTCTCTGATGGGAAGGCAAATATATCTGCCCCACTGT
AGTAATTTACGACCTCCTCTGGCTCCACATAACCAGTCATGGTTACCTTATCCCGCAGCC
CCAGTTTGATTACCTGTTTGCGGATATTTTCTTCTTCTGGCCCACCTCCCACAAGGAGAA
GATGGAGGTCCTGATATTGCTGCTGCAGTTCCCGGAAAATATTCCAGAGAATATATATGT
TCTTCTCTTTGCCGAGCCGGCCCAGATAAAGGATTACCGTCTTACCCTGCAAATGGGGAT
AGTTCCTGCTCAACCAATTTCTATCAGCTTCCAGATACCTTTTCATCGGTATGCCAGTTG
GAATCGGTATGATGGTATTTCTGGTACCATACTTATGCAGCCTTTCTTTTATTTCCGCAG
TAGGGGTGATGACCAGGTCACAGTTCTCACAATAGTCCTTACTTATCTTGATTGCAATCT
TCCTGGCAACTCCTTCAAGGATAGGCGCATAATGAGCATACTCCTCATACAAAGTATGAT
AGGTGAAGGCCAGTGGCAGGTTCAGTTTTTCAGCTATATGGGCACCAAGTATCCCCATAT
TAAAAGGTGAGTGGGTATGAATGATATCTATTCCCAGTTCCTCTACCTGTGAGGTAACTG
AAAGGGAAAAAGGAATTGCAACACGGAAACCTGGATTGGTAAAAGCGGGTATAGAGGAAA
ACCTAAATACACCAGGTTCAGATCCGGCATTGGGGTAATCGGGTGCAAAAATGAAGACCT
GATGTCCTCTGCTCTCCAGCTCCCCTTTGAAAGTATCGATTGAATTCACTACTCCACTGA
TATACGGCCTATAACTATCCGAAAAAAACGCGATCTTCAAGGTTACCGCTTCCCTTCAAA
ATCTGGCTTGCTTTATTCATTACATCATCTACTGTTATTACTTCCATACAGTTCCCGTCA
CAATCCCTGTGCAGTGTCGGAAAATACTGCCAGGGCATTCCCAGCCACCTGAAGCAGGGA
TTACAGAACAACTTCTTCCTGATAATATGGGCATTCTTGCCCCGGGGAGCAAAATTATCC
GGGTCTGTAGGCCCAAATAGGCCAATGGAGTGAACCCCAAGAGCAGATGCTATGTGAAGG
GGGGCAGAATCGTTGCCGACAAAAAGCCTCGCCATATGGAGCAGGGCTCCCGTCTCCTTG
ATGCCCAACTGCCCAGCTGCATTCAGGCCAACCCCTCCACGCTGAATGATCTCCTCGGCG
AGTCCCCAGTCACCAGGACCGCCGATAATTATTACCGGGAGGTGCATCTCCTCACCAAAT
GCGCGAATGAGCTCAGAATAATTTTTCAAAGGCCATCTCTTCCTGGTAAAGAACTTTCCT
CCAGGATGGATAGCTACAAAATTCCCGGGTTGAAATCCGTGCTGGGCCAGATAATCAGCC
GCCAGTTCCCTATCTTCTTCCTGGTAATAGAAGCGCGGTACATGATTATTGGTCCGGGCA
CCTACAGCCTCTACAATACCCAGACAGTAGTCTATGGCATGGATGTTCCTGTCATCAGGT
ACATCCTCATCATAAAAGATTCCGAGGGAGCGGGATTTGAACCCAATCTTATATTCTGCC
GGGCAGAAGGGCAGGATGAAACTTCCCAGGTTTGATAAACCAACTGCCAGGTCAAACTCT
TGCTCATGCAGTGAACTTATTATCTGTGGTAATTTCCAGCTTTCCGGGCAGACCACGAGA
TGGTTGATGTCAGGATTGCCCTTTAACATCTCATGGTTACTGTCCCAGACCAGGGCAGTT
ATCTCAGCTCTGCTGTACCTTTCCCGAAGCGCTCTGATAGCTGGAGTGGTGAACAGGGTA
TCACCAAGTGGTGCCAGGATAATCAATAAAACCCTGTTGATATTTACTTCTTTTCTCCGA
AGATATACCCCCGACATTTTCTACCCCCCTACAAAACAAATTATTCATCTCTTTATATTA
TCGGAAATAAGTATATGGCTACTGCGACTATTGCTGTGATTGGGCAGTTTGATTACTGAA
TAAGGGTACCACAGAACCTGCGGCACCGTAAAGCTGCTTTCTTTCCAGGGCCCCGCTAAC
AAGTTATTCCCTCAGCTGATGAATATATTCCATCATTTTCTCCTTGAGGTCAGGCCGTTT
TAATGCATAATGCAGGTTAGCCTGCAAAAAACCGACCTGCTGTCCAACATCGAACCTCCG
GCCAGAAAATTCATAAGCATATACCGGCTGCTGCTTGTTAAGTAATCTAATGCTGTCGGT
AATCTGGATCTCACCGCCGCGTCCCCTGGGCGTCCTATCAATGATCGAGAAGATTTCAGG
CGGGAATATATAACGGCCTAAAATAGCCAGGTTGGAAGCTGCAACCTCGCGAGCTGGCTT
CTCTTCCAGGTCAAACACCTTGTATACATTTTCTGATATATTATCTGCATTTAATATGCC
ATATTTATGGACACTATCCCATGGTACACGCTGAACACCAAGAATGCAACCCCTATGTTC
TTCATATGCTTCCAGCATTTGCTTAACTACTGGTCTTTCTGCATCTACAATATCATCGCC
TAGAACGACCACAAAGGGTTCATTCCCCACATGATAACGGGCAAAACCGATAGCATGGCC
CAGTCCAAGTGGCTCTGGCTGCCGGACGAAATGGATATTGGCCATTTCTACCAGGCCGTC
AATCTTTGCGAGTAAGTCACTTTTATCTCTTTCCTTCAGACTGGCTTCGAGTTCAAAGAT
ATGATCAAAATGGTCTGCTATCGCTTCTTTGCCGCGGCCAGTAATTATTAGTATATCCTT
AATTCCTGAATTCACCAGTTCCTCAATAATATACTGGAGTGTTGGTTTATCAACGATGGG
AAGCATCTCCTTGGGCACAGCCTTGGTCACAGGCAAGAAACGGGTTCCCAACCCCGCAGC
AGGTATGACCGCTTTAGTAATCTTCATCAACTACCACTCCTTATGTAGGGTATAAAATAA
TTCTTCTATATGAATCACAGGCCAGATTGATTCCTAATCTCTTGTAAGCTGTTATCCTCC
CGGAAAATTTCTCTATTTTTCATATATATAATTCGCCTGTTTACAATAAATTAATTGCAG
TTCAACAACGAATTTTCGACCTGTTACCGGGAGATACCGGGATAATCCCCATAAGGCACA
AAAATTCGACCGGGTACCCGCCGAAGTTATGCGATATCAAATTTGCTACCACTTAATTAA
TTCCTTAGCCAGGACAAAAATCCTGCTAACCGATTGATTTTTAAAAGAGGATATCATCTA
TTCTTAACTAATTATAATATCAGAAAACGCATTCAACTGCAAAGGAGGTAATCAAGCTGA
AGGTCACAATCCGCCCTGCAAGAGCAGAAGAAAAGGAGGTCATCTTGCAACTTGACAGGA
TGGCCGGATTCCAGCCTCGCAAGATAGAAGAGTTTTCCTATTCCCTCGACCCGGTTAATC
AGGAAGAGCAGTTTATATTCCTGGCAGAACAGGAAGAAGGCATAATCGGCAAGATTGAAG
TTATTACCGGCTTGAGGGAAGACACAGGCCTGATGGGCTATGTCCGCCGTCTGGTGGTCC
ACCCTGATTACAGGCGGCAGGGTATCGCAACCAAGTTGTTCGACTTCCTCCAGAAATGGG
GAAGGGAAAATGAGCTGCAATGCCTGGACCTGCATGTGGGTGAAGAAAACCATAGTGCTA
TTACCCTTTATGAGAAATATGGTTTCGATTTGCGCCACAAAGAACACCACTACCGCCTAC
CCCTTAAGGAAGAGAAGCAAGGGCCCCAGCAGACATCACTATTTGACCTTTAACCTTCAT
GCCATATCAACTTACATATATCTAGTTGTAATAAATCACTACTTGTACTTTGGTCTATAA
TAAGTTCATATCTATAAATCCATCTACAGCCCAAAGGAGGTATCTGACCATGGACCAACA
AAAACATTGCTATCCTTACAGAGGAAGCTGGCCCGAGCTTTCTGAAGACATCTTCCTGGC
CCCAGGCAGCCGGGTAATAGGTAATGTAAAGATTGGCAGGGGCAGCAGTGTCTGGTTTAA
TACGGTTGTTAGAGGTGATGTATCCACAATCACCATTGGTACTTCGACTAACATTCAGGA
TAACTCGGTCCTCCATGTTGATAGGGAAAGGCCACTCGTAATAGGCGCACATGTAACCGT
CGGGCACAATGCCATCCTGCACAGCTGCCAAATCGGTGAAGGTTCCCTTATCGGAATGGG
GGCAACGGTCCTGACTGGAGCAAAGATAGGCAAAGGTTGCTTGATAGCTGCCGGAAGTTT
GGTAACCGAAGGAGCTGAAATACCTGACAACAGTGTTGTCATGGGGATACCAGGCAAAAT
TGTCCGCAAGGTATCACCCAAAGAAGCAGAAGATTTCATCCGCCATTCCTCCCGCTATCA
AGAGAAGGCCAGCCATTACCTCCAGGACTATTAGTAAGCCCTCGCAAAACGTATAGCTAT
GAAGAGCGATTCCAGTCTATCTGGAATCGTTTTTTTATATAATTACAGCTAATAATATTC
GAATTTGGCAGGTCATTTATATGAGATAACCCCGGGTGAGAAAAGTAAAAGGCTCCTGAG
AGCAGGAGCCTTCCGAATCTCTTTGCCCAACCATATGTATTAAACCTTTACAGACCAAAG
CGAACTCCAAAGGATAATGTCGTGAAATTATTGCCCTGGAAATCGTTCAAATAGAAGAAG
CCAATATCTCCAGCCATTTGAGGAGTAATATGATAGGAAAGGCTGCCATGATAGGAAAAG
AGCAGGCTATCCTGATAACTGACACTCACTATCTCTGTCAATTCAATCTTGTCATTAGTC
TTATTGCCGAAAAAGAGAGAAACAACAGGCAATACAGAACTCTCTGTACTGCTCCTCCTG
TCCAGCTTGGCCAGGCCAACCGCAGCAGAAATACCAGGCATCACTTCGGTTTCTGCCCAC
AGGGGGTATTTTGCATAAAATATGAACCCATTTTCCCAGTCCTGGTTAATGTCCAGCAGG
CCCAGTACCCCTATGGCCTTTCCCTGCAATCCAAGTTCCAGATAAGGGACCTTTACGAGT
TGACCATCGCGGAGAATGAAATCAATACCACCAGTAGCCCCTTCTTGTAAATTTACTGTG
GGAAGAGCCAGGGCAGCAGAACCCAAAACACAGCTCAACAATACACCTATGACTGCGACC
AACAATACTTTTTTCATTCAATTCCCTCCCTTCTTGTGGAAATCGCAACATTTTTTAAAT
CCAATCAGGGGAATCCCCTGGCCTCTGAAGCTTGTCCAGTTGTACTTGCTCTCTATACTA
TTAGTTCGAAAAAAGGATTTATTCTTCCTGCATATAATTAATTTAAGATAAGACTATTTG
TAGAAAGGAGCAAGAATATGGCACATCAACATCTTTTCCCATCTGCACTACGCCTTTATC
AGCAGTGCCCTAAAAGGTATTACTTCGAATATATTGAAAGGCGGCATACTCCAACCACCC
CGGCCCTCTTCATCGGCGACCGCGTCCATAAAGCCCTCGAAGAAGTATATGAACTACCTC
AGGAAGAGCGGACCCTTGAGAAACTGCAGGACCTGCTTCGCCATGCCTGGGGAGCACCAC
TGCCCCGGGTGATGACTGCCCGTGATGAAGCATTCTCTGATACAGAAGAAGAAAAGCAGG
CCGGACAGGAGGGGCTTGCCCTCTTGAAGAACTTCTTCCAGAACAAAAGATACTTTTGGC
GCGAACCAATGCTGAGAGAGAAACTCTTAACCTGGGATACAGCTGATGGTTATTACTTCG
GCGCCAAGGTGGACCGGGTTGACCAAAAAGAAGACGGCACTCTGGAGATAATTGACTACA
AAACTGGCCAGGTTCCCGATAAAAAAAGGATCGAAATAAATGCTGACTTCCAGATTGCTC
TACCCATGCAATACCTGGCTGTCCAGAACAACTATGACCAGCGTATCACCCGGGTTGCCG
GATACTTTCTCAGGGAGAACACCTTTATAGAATATGAGATTAACCCTGAAAACCTCCGGC
AGGCCAAGGAACTCATCCGGCAATTGGCTGACAGGATTAAGGATGACCAGGAGTACCTGC
CGCAGCGCTCCGCCCTTTGTCATTACTGTCCCTTTGAAGAAGAATGTCTTGTCCCGAAAG
AAGTACCCTTCTAACTGGCAAATATTCCTGATAATAAATAATGTAGCAAATAGCAGATGC
TACGGAAAATTATACCTGAAGAAGAACGATATCTATCTATATATCTCATATTTGCTGGCT
ATATATAGATTAACAGATTTTGTAAGGACTTCATCCGCACGACGGTAAGGCTGAAAACTA
GAAAGAAAACATATAGACCAGAAAACCGTCCTGGTTAATCTGCAGGCGCTGGCCGAAAGA
CCTCTTCCCAATCAAGTGGCCTAACAGAGCTCCAGCTAAGACATCTGTAGGAAAGTGAAC
CCCATTATATATCCTTGAGAGACCAACCATCCAGGCACCTGTATAGAAATACTTTTTATA
GTCGGGAAATTCTTCTGCCAGTACAGTTGCCAGAGAGAAGGCCGCAGTAGTATGGCCAGA
AGGGAAACTACGTCTATCTGCAATTACCGGGCCATTGAAATTGACATCATCCAAAACAAG
GCCTGGCCTGGGCCGCTGGAAGATGTATTTGCCTGCCTGGGCCAGAAGTCCAGCCCTGGC
CAGGGCATTAAAACCCACCTGAGCAGTCTCAATATACTTTTCATTACCGGTCTGCTGCCC
ATATAAATATAATCCTCCTAATACGCCCATTACAAAGAAACCATCACCCATGTAGGTGCT
GACCCGCATTATTTCATCCATAGCTGGGCTTTTCCAGCCTGAATTGATTGCTCGAAACAG
GTCTTGGTCCAGGGAGTTCACAGCCTCAACACCTCTGCCGGGTAGAACACCCAAAACAAA
CTGGAAGAGTAATATTATTATCACTATCCTGGCCATTACTCGTACGCTTTTTCTGAACAA
ACTGCATCCCCTCCTGCAGAAATTTAGCGGGGCCGGCCCATCCCGGCCCCATCCTTTTAG
TCCCCTTTTC
>DeadSea-enrich-C80
CCCTTTCAACCAGTATCCTTTTTTCCTCTTCATTTAATTCTTCCGGGGGTATGAAAGCAT
CTTCCAGTAAAAAGTGTTCTCCTGGAAAGAGTTGATTATCAGTGAGCCCTTCTTCATCAT
TGAAGATATTTAAGGCCCTAATCATCAAGTGCATATCACTGGGCAGAAAGACGGTTGTGG
CCCTTCCCTGTCCGAGATTCTTGCTAATCTTATCTGCATTATATAACTGGAGGTATTTTG
TCAGGACTTCCGGATTACTCTTTAATATTCTGGCAATCTTTTCATAGCCATAGACTTCAG
CATCAAACTTGAATTTCTCTGCTTCGGAATTGGCCTTTGCCTTGATGATTATCGCTTCTG
CCTCCATCTCCGCGAATTCTTTCATTGCAATTCCTTCCAGGATACGGGCTTCCTTCTTCC
CCTCTGCTCTCAAAACGACTTTTCTCTTCTCCAGTTCCTGTTGCTTCTGTTCGATGAGTT
CTTTGGCAAAATCGCCCAGCTCAAACTCCTTAATTTCCAGCTGGGTTACATCTATCCCCC
ACTTCGTAACCTTTTCGTCTGCTTCCTGTTCCAGCCTTTTGGAGACAGTTGCCCTGCTGT
GATAGACATCTTCCAGGTCAACCATGCCTATTTCATCCCTGAGGATAGACCTGATAGTTA
ACTGGAGTGACCTGACATAGTCATTGACATTGAATACAGCCTTTTTTGGGTCGACCACCC
GAAAGAAAACGATGGCATCGACCATGAATTCCACATTATCCTTGGAGATGACCTTCTCCT
TGGGAAAGTCGAAGACGATCTCCTTCATATCGACTTCTGATGTGAGTTTAATATGATAAG
TATTAATATCTGTTACATGGAAGTAATGGATGCGGCCGAAGAGTCCGAATAATGAGAAGA
AGAAGTTCAATCCAGGTTGGAGTGTCTTGACATACTTGCCGAATCTGGTCACAAGCACGT
TTGTCCCTTCTTTAACATAGACAAAACGGAAGATGCCAAGGGTTAACCAGGTCAATATCT
TATCCACACTGACTTCATGCATCTTCATTCATAAACCTCCTCCACATATTCTATATCTAT
ATTTAAGCAAAGAAGAAGGAAAATAGACCAGAATGCATGAAGAAAGGAGGCCCATTTCAG
GCCTCCTGAGGAGTACAATATGCAGGTCTCAGTCCATTGGTTTGATTATCCGGCAGGGAA
GATGTAGCAGGCCCTTGTCAGTACCCGTCCATCCTCCCAGACAATCTCCCGCCAGCCTGG
CTGATGGTGGGCAACGGCAAACTCATTCTTTCTCTGTCCAATCTGGAAGAAGGTCGCGGG
AGTCAAAAATATGGACATATTATTTACCTTTAGGGACTTTTCGGCATGATAATGGCCGCA
AAAGATAACAGGGCCTTCTGTTTCGTTGATAGTCTCCTGGAAGGTTTCTCTATCTTGCAG
TGAGTAATTGCTATCCATATAAGGGATACCACAGATTGCTGGTGGGTGATGCATGAAGAT
TGGGCCAACCTGCTTTGCTCTCCTTATTTCCCTCTGCAGCCATTGCAACTGGCTGGAGGA
GATTCTACCGGTGGATGTATCAAGGAAGAAGCAGGTTAAACCCTGTAAGTTCTTGCTATA
ATATAATTCTCCCTCTTGCAGATAATCTTCGAGCTGGAAGGCGCAGGCCAGGTCACTGCT
CATGTCATGATTCCCCGGAATTATGAAATAGGGTATTCCCAGTCCAGCAAGCCTTTCCCT
TATCCAGTCGTAGACCTTCTGGTCGCTGTCGCGGAAACACAGGTCGCCACTGACAATAAG
ATAGTCAAAGCTGAGCCCATTTAGCCTATCGAGGACTTGGAGGAAGTTCTGCCTGACATC
CACTCCATATGCCTTGAAGCCCTCACCACCTATATGAAGGTCACTTATCTGAACAAACTT
TATCTGTTCCATCCATATCACCACATTAGTCTATGTTTTTTTATCCTGAAAGGCCGTAAT
ATTGATTCCACAGGCCTCTAGCTGGGTTTGCAACTGTTCAGGGTCTTGCAACCACTGTCC
CCACTTCCGGGAGATATGCTCGGTCCAGCTATAATTACTATAATCAAAGGTCTCTTCTTT
CCCTCCCTGTAAGGGAATCATTGCCTGTAAATTGCGGTAATAGTCCTGGGCGAGATAACC
CTCATCCATCACCTGCATTGCCCGCCTTATCTTTGCCTGGTCCAATTCGGGGTACGTATC
TTCAAAAAGGACATACTCCAGTGGATAGCGGGGGCGTGGGGGATGAACTTCAGATGGATA
ACCCATGACTAGCTGGACAAGCGGGAAAACTCGGGCGGGAAGAGAATATTCCCTGGCTAT
CTTACTTGCCTTATAGGGTGTTGCTCCCAAAAAGCAGCTACCCAGGCCGAGGCTTTCTGC
GGCGATGACCATGTTTTCCGCCATCAATGCTGCATCCTGAATGGCAAAGAAGATAAATGA
TAAGTCATTTGTGGCAGTAGTCCAGCCCCTCTCGTCCATTATCAGTTCCAGCTTATGAAG
GTCAAGGCAGATGGTAAATAATAATGGGGCAGCAAAAGGAAGTTTACTTGCATTATCTTT
TTTCTTCAGCAGTACACTATATAACTGGGCAGCAAAGGGAGCCTGCTGGCCTGCCCTGAC
AATTGTCCTGATCTTCTCATCAGATGGTATATCTGGCTGATACGACCTGATCGACTTCCT
GTTTAACAATGTATCGATAACCTGGTTCAAAATGAACACTCCTTCCTTCTATTATACCTT
CTTGACTACATCCCAGGAGACCATCGAGATATTCTCGGGATAACCATCTGCCAAAAGGAG
ATTGCGTATTCTGGAGAAAAAATTACCCGGGATGATTATTGCCGCTACATCTTCAGGAGT
GAAGTGGAATGGTCCAAAGTGCCGCCACTCTCTCTCGCGGTAAAATGTCCTGTTAGAATT
TTCACTGAAGAGGGTCTTCTTAATCAAGCTGAGGAGGATACTGTGTCCATTAAGTTGATT
TTGGATGGCATGTAGTTCTTTTTGTAGCATTGGTCCAGCCATCTTTTCTCCATCCAGGTA
AAGAACGGGGTTGAAGTGGCTATGGATTTTTGCGGGCCTGAAACCGATAGCGACTTTCCC
ATAATATTCTGCATGAAAATATAGGTCCTTCAGTGGTATGTCACAAACAGAACAAAATTC
CATTGTCTTCATTTCGCCAAAGATGCTCTCGCTGCAGCTGGAAAGAATCTTCCTGCTCTT
GAGGATTCTTTCCAGGATACCTGCCGCCTGCTCTTCATCTTTTGGTTTGCCTTCTGCCAG
GATATCATGGGGCTGGCTGACTTTGCCCCAGTCAATATTGTCCGGGCTGCCAGTGAAATG
CCAGTAGATGGTAGAATTATATTGCTGCAACGGGGACCCTCCTGTTGGTTAAGGTTATCG
TATTGTAGCTGGGTCAAGTGATCATAGATTGTATTTCGAGGCCTCTTAGGTTATATCATT
GCCTGAGGAGAGAAAAAAATGCAGTTACTAGCTGTCATCTTTAATATGTTCATGATTGTG
CAGGTGTTCCATACAATATTCATGGTAGCCGTCGCACCCGGTACAATAGCGGAACTCCAT
TTCAGGGGCATCCTGTTCGGTTATGCCACAAACAGTACAACGGTGAATTGGTTCGCCCTC
TTTCTTAATTCCCCTTTCAAATCTGCGGCGGTTTTCACTGACCTTCTTCCGCCTGGTCAG
GTCCTCAACTATATCCCTGCCAAAGAAGATCAGGTAATTTGCTATGGCGACAAGGGCAGC
TATCTTGATTGGGAGTGGTTCACCAATGATCGCCCAGACGATGAAGAAAGCATTGATATA
AGCAAGGTACTTGACCTTTAATGGTATGATGAAGAAGAGAAGAATCTGGAAATCGGGATA
CAATCTGGCAAAGGCCAGGAATAAGGAAAGGTTAAGATATATAGGTGTAGTTGAGCCACC
ACTGATGAAGGCACCTATTGTCGTACCAAGATAACCCAGGAGATAATAAAGGTTAAAACG
AAAAGTACCCCACTGGTTCTCCAGAGAACTGCCAATAAGGTAATAGAAGTATAAGACAAA
GATGATGAAGATTGGCGAAGTCCTGGGTGGAATAAAGATATAAGTAAATAACCGCCAGAT
TTCACCTTTCAAGACAAGGGATGGCCTGAGGACCAGGTAACTGAGCACCCTTCCTGTAGG
TTCGAAATAGGTCAACAAATAGACTACAAAATTCAAGCCAACTATATATGACATCAAGTT
GGGAATTGCATATTTCCCGAACCTTCTCTCCAGCCTTCCAATCCATTTCAATGTTAACAA
CCTCCCTCTCTATCCTTTACCTGAGAGAGAGACTTCCAGTTGCGCTGGGCATCCCTGGTA
AAGAACTTATCCTCTACGGCAGCATTGACCGATATAGCAAACTGGTTTGCCAGGGCGAAG
AGGCAGACCTGAGCATCAGCTATCTCATCTCGCAAATCGTCCCGGGAGAAATCGGTGTAA
TTAGGTGACCACAAGCGTTTTAGCTCTGCAGAAATCTCTCCTACTTCTTCTACTAATAAA
GCAAAGATTTGGTGTGGGTCCTGGACAAATCCTCGTTCTTTTCTAGTTTCTCCTACCTTG
TTCTGGAGTTCATCCATAGAAATGTTCATTTTTGTTCTCTCCTTCTACTGTTGACATAAT
CTAAGTTTGCATGAATTTTAGCCCGTGCCTCCCAAAGGATAATACCAGACAAGCATCACT
TCGTCTGTATCCTGACCGGGATAAGCTTGTAAATTTATCTCCCCAAGCAGGCATCCCTGT
CCCTGGTAAAATTTGCAGGCAGTTGGATTGGTATTCTGGGTTTCAATCTTCATGAATTTA
AGGCCCTTCCCTTCTGACCATTTCACAGCAGACTGAAAAAGGCCGGGTCCTACTCCCTGG
CCCCGGAAGCCAGGATGTACCCGTAAATCCCAGAGTACACTGATATCATTCCGCCCTGCG
AGTATGTTCATTCCCTTTGTTCTGCAGGCTACAGCTGCCCCACCTGCCAGGCAGTTATCT
TTATACGCAAGGAAGATTCTCCAGTTGGTCAAAGCAAACTTATTAGGCCAGTCTAGAGGA
GATTCGTTTGCGTCGTGGTCAATAATGTAAGGTGAATGAATGCGGTTTTCCGTAAGTTTA
ATCCCGCCCAATCCGCCATCAACTAGTTCGTGCTGATAATAGGACTTGGCCATGAAAGCG
ATGGGCAACCGGGAGTATCTTTCCAGCAGCTCCCTGCCTCCTTCTTTTACTGTTATTTTC
ATAATCTTCCCCCCCATCTGATAAAGGTGCCTGCTTTGGTTAATCATCCTGCTCTGCCTA
ATCTTCGTTCAGTTTTGCACTCAGCAGGATATGTTTCAGGACACCATGCAGGTCAGAATA
CTGACGCCTGGCTCGTGGGTTTCTCTTACGGACAAGGATGCCGGGTATCCCGCAGTCCTC
TGCACCGCAAATGTCTGCTTCGATGTTGTCACCTATCATCCAGGCCTGAGATGGATGGCC
TGCTCTTTCCAGAGCAATCTGGAAGATTTTCTGGTGAGGTTTTTCGAATCCACAGATGGC
AGAATTGACCACTGCAGAGAAGTATGGCTGCAGTCCCAGATGGGTAACAATGTTGTCAAG
TTCAGGAACATGGTTCGAGACGATGATGTGACGCCAGTGGTTATCACTTAAACACCGCAA
TGCTGGTATTGTATCAGGGAATAACTCCCATTTACTAAGGTCCAGATACCTATCTCTCGC
GGCCCTTCCCATCATCTCTGCAGCCTCGTTTCCATAGCCCAGTTGCCGATACCCTGCTGC
AAAGATCGGGATAATCTCTGCCCACCATTCTTCAGGGTCAGTTATATGGGTATGCTCCCT
GGCGGGATTCTGCCAGGGGAACCCCTCTTGCAGAAACTGACTGCAGTCGTCTTTACTATG
GGTACACTCCGGGTCATATTCAATAAGTGTTTCATGCATGGCCCCACTCCACATATTGTT
GCGGAAGGCTAAGGTTCCATCAAAGTCCCAGAAGATTACCTTATCCATCTTCTTCTCCTA
CCTCCTCTAATCTAGCCTGACATTACTATTGGCCCGGCTCATAGGTCTGGTTATCAATTA
TCAGGCGAGCTATAAAATCCAGGTAAATGGGATAATAGTTGGGCAAGGGCCTTTGCTGTC
CCGATAGGGAAAAGAATGGCCGTTTCATCTAACTGCTCGCCGCCCATCACCAGTCGGCCG
CCGCCTTCTTGCAGTTGCCCCAGGGTTATCTGTTGGTTCAGACTGGCGACCAGCTGATTA
CTTGTCAGGGAGACCAGTCCGCTTACCTCTTCAGCCTGTAAATTCTTTGGGAATTCCTCC
AAGACAGCATCGTATATTACCAGATAGTATATTTGGCCTTCCCGTGGTGTTCCAGCAGGG
TGAATCATTTCATAGATTGCCAGAGGTTTTGTATCCTCATCCAGGTCAACTTCCCAGATA
CTTCTGCCAGTTAGATAATAGCTCTTTGCAGCAGACCGCAGCTCTACCAGGGCATCAATC
TCCTCTTTGGCTTCCCTTATGGCACAATCGGTGAGGCTCTCTCCTGCTTCCAGGTGTCCA
CCTATTCCTGCAAAGAAGATTTTGCCAGGTGGGCAGTAGTGCTTTCTCCCTGCCAAAAAG
AAGAGATGGTTCCCCTCATAAAATAACGAAAGCCCTGTACCTATTTCCGAATTTGCCGGT
AATAACTCCTCTATCTTTGCTATTGCCGGTCACCCCCATTGTCAGTTCTACACATACTTC
TTGCGGTTGATGGCTTCTTTAAGGTGGAAGACTTTCTCCAGGTCGACCTGATAGACATTG
GCCAGGGCTAGGATATAATAAAGGACATCATATAATTCCTCCTCCACCGTCCCCTTAATC
TCCTTTTTTTCATCAAGCCGCAGGTCCTTACGCATTACTTCTGCCAGCTCTCCCACTTCC
TCAATCAATTTTAAGAAATATCCATCTTTCAGTTCAGGCCTGTAATCCTTATTCTTGATA
TACTGCTGCAGACCCTTTAGAGTTAGTTCCATTCAGCATCACCTTTCATTTATTGAATAT
AATTACACAGCTTCGAATTGACTGGAAGCATTTTATTTTATTGACACTGCCTGACAGGCA
GAAAACAATTACTGAACTATTGTATAGCCTTTTTCTCCTTTAAGGCCGGGATAACAAGAC
CTATAATTGATAATAATCGGAGTTATTGAGATGAGATGTGTCGTTCAGTCGGGAGATGGT
CCTCTCATTCCATTTATTGACGCGAAGGTAGGTCAGGCTGCAGGGGTCAAAGTCGAAGGA
AGTTTTTTCTACGAAATAATCTGGCAGGCCCAACCACCAGTGGGTAATGGATACCATTAC
CCCACCATGGGAAACGATCAAGGCCATCTGATCACCATTACTCGCTAATTCATCCATCAT
ACCACAAACCCTCTGGTGCAACTGGCGCCAGCTTTCAGCCTGAGGGTATGGTACCCAGTC
GAGCAGGGGTTTGCTAATAGGATTCATCAATTTTTCGGCTTCTTCCAGGGTGCTATTAGC
TGCTATGCCATTATTTAACTCCCGCAGTCTTTTAGTTAAGACCGGTTCAGCTCCAATCAC
TTCTCCTATTATCCGGGCTGTCTCACCAGCTCTAGAAAGGTCACTTGCCAGAAAAGCAAA
TGACTTTCTAGCTAGAAGTTTCACTAACCTGCTCCCTGTCTTCTTAGCCTGGAATCTTCC
CCTATCTGTAAGGGAGGATTCGGTCCAACCGCCTGTAAGGCGGTTACCTGTAAGGTGTTC
AGCTTCACCATGCCTGACCAGGATCAATTTCTGCATAATTTATTTTACCTGCTTTCCTGT
GATATTTTCAGCAATAATCTCCCTAATTCTTAACAATTGCCTGCTGAGGGCAGCCGTATT
GGACCGCCAGGCCTGGTTTGGTCCAGGGCCGCCATACTCCAGGGTGATTATCCTGGGACT
TGTCTCTTTAAGAATCCATTTCAGCAATTGATAGTCAAATTCAGTCATTTCCAGATGACG
ATCCCTGAAGCCAGTATCTTCTGTCATTACTGGTGCTGAAAGATGGATCTCCTTTACCTT
ATCCAGGGGTAATTGTGTGAGGTAGTCCTGAACAGGTTCTCCCCTATACCAGGCAGTGAC
CCTTGCATGTGCCAGGTCGAGCAGAAGATCAATTCCTGCTTCAGCACATACCCGGGAGAT
TACTTCAGGCTCAACTGTGTAAGAAAAGGTTCCTCGCTGTTCATAATAACTGGAAAAGGG
TATGTTCTCGACCAGGAAGGGAACAGAAATATTTTCACTCCAGGCTCTTGCACCTGCAAT
CAGACGGGCAATGACAGCTTCGCGGCCGGGCTTGGCATTACCCCAATCTTCCCGTCGGCA
ATCAAGATGGACAGCCAGGTGAGGAGATTGATATTTAGATATGACATCTTGGACCTTCTG
CCAGTTCATCCCTGCATAAGAAGCGATTCCAACCCTTTCAGGCAGGCCGGGGTTAATCCC
ATGAAGCAGGACCGGTTTTAACCCGGAATCATTTTCAAAGCCGTCATAATACCCCTCATA
TAAGGCCAGTTTGATATAATCAATGTCGACCTCTTTGGCCCTTAACAGCTCGATCAACTG
GGGAGAATAATTGCAGGCTAATTCCATCCCAAACCCTCCAACCTCTTTATTTGTCCTTTC
TGCCACGGTAAATACCTGTTCTCAACTCATTGATATAGGCCTCACGCTCGGGCAGGTCAA
TCTCTTTCGCCTGACTGACTGCCAGTTCAATATCATATTCTACCCGGACAAATTCCAGCG
AAAAATTACCTTCTTCCCTCTGTTGATAATCACCTTTAAGGATTGCATAGGAAGCCATGG
TGAAGTCGAGAGGATTGCCAACACTTCCAGTGTTGAACAGCAACTTTCCTCTGATATTCT
GGAGATAGGTACCATGGATATCTCCATATCCTGCTATGTCCACCTTGCCAACTGCAGTGT
CATATTCCAGGGAGTGTTGGAACATGCCCAACCTGTCCTCCAGAGGATGATGGGGGAAGA
CCCGCTTATATACGTTTTGCGGGTGGGCGTGAAAGAGGCTGACCAGTCTTCCACTAAGGA
AAAACTCATGACTCAAAGGTAAATTGCGGAGATAATTCAGCCTTTCCCGGCCAAGCTGCC
TTCTATACCAGCCGATGCTGCCTCCTTCATCATGATGTGCAATATAATCATCCCAGTTTC
CCCTGATAACAACATTGCACTCCTTGGATATTATATCAACCGCTTCACTGGATCCTGGCC
CTTTGCCAATGATATCGCCTAGGCAGACTATGAGTTCAATCTTTCTGTTCTTGATATCGG
CAAGGACTGCTTCAAGGGCCGGTATATTACCGTGAATGTCAGAGATAACCGCGACATTAT
CCATCTCCGGACACCTCTTTTCTGAAACGGGCAACTTTGGGTGATTTAAGGTATTGCCAG
TTCCCAGTCGCCCCGGCATGGGCTGCCCCGACTTCCAGGTGGAGCATTGATATGCCGCAG
TCGAGCCGGGGAGATACACTACCAGTAAATTTACTTTTTACATGGGAGACGATGATCTCT
TGGTCATCTTTGACCTGGAAGCGCCAGGGTTGTCTGTTTACCGCTGAAGGTGCTAGACGG
GCACACTCCAGGGCTGATTTAATCCAGTCAGCCCAATTATCGTCATAATCATCAAGGCAA
AGCTGGGTAAGTTCCTTCCTCTTCCGGGCAGAAGATAATCCCTTAATGATATGCTCTTTT
ACGGAAAGCCTCTCAGGTGAGGTTCCCACTGGCGTTACTGCGTAAATCCTTTCCTGCTCC
TCAATTTCAAGCATATCCTGAACTGCTTCAGCATTGAAAAAACCGCCTATCCAGCATGTT
GCCAGGCCCCTGCTTGTAGCTTCCAGGATAAAAGCTTCACCGAGATAGCCTGCCTTTTCA
GCAACATTTTCCAGGCCAGTATCGCCAACTATTGCAGCATAAGAACGGGAACCGCTGATG
ATACCATATGAGCCGACAACACCTCTCAAGATGCCCTGACACCCATCTTCCACCAATACT
ATCCTAACTCCTGCCAGCATCTGGTTTAATTTTTCGCTAAAGGATTTTAGTTCTCTAAAT
CTTGCAGGGCTCAATCTTTGTCCCGTGAATTTTCTGCGTGAACTTCTGATAAATATTGCT
GAGTACCAGCGTTCTAAAGGTGTTTGCATCATTCCCCCCCTACTCCATATAAATGTATGA
ACTTCATCACATCTTCTGCAAGAAATAATTAACCAGCAGATATCCCAGGAACATTCCGAC
AATTCCCATAACCCCAGCTAGATTTGGTGGGGCAGGGATAGGAAGCTTCAGGTAAGAGAA
CAATGCACCGACAACAATTCCAGTGATAGTTGCTAAAAAGACCTGCTTCAAAAGTTTTGC
CTCCCTTTAAAGAGCTTATTTGTGCCAACTCTTTGGATTTATAGCCATTTGTGCCGTTTA
AAGTATAAGTACATCGCAATCCCTGCACCTAACATAACAAATAAGACTACCGGGTAGCCC
CACCGCCAATCCAGTTCAGGCATATAAGCAAAGTTCATCCCATAGATACCTGCAATAAAG
GTCAGCGGGATAAAGATTGTAGCGATTAGAGTCAGGACTTTCATCACTTCATTCATCCTG
TTGCTGATAGTGGAGAGATATGTATCAAGGAAGCCCGTAATCATCTCCCGGTAGATTTCG
ATAGTATCCACAACCTGAATTGTATGGTCATAGACATCACGGAAGTATATCCTGCTGCTT
TCATCTATCAGGGGGCTATCCTCTTTCGTTATCTGGTTTATGACTTCACGCATGGGCCAG
ACCGCCCTGCGAAGTAATAGTAATTCTGCCCTAAGCTCGTGTATTTGTTCAAGGGTTTTT
GGTGTTGGGTCTGACATTAAATCTTCCTCGATATCTTCAAGCTGTTCTCCCACTTTCTCC
ATTACCAGAAAGTATCTATCGACAATTGCATCGATCAGGGCATAGCAGAGGTAATCAGTA
CCTGAGAACCTTAACTTACCCTTGCCGTTACGCAACCTCGCCCGAACAGGGTCAAAGACA
TCGCCTGCTCTTTCCTGCAGGGTGAGCAAATATTTGTCGTCCAAGATGAAGCTAACCTGT
TCCTCAATTATACCCTTTTCGCATTCATAATCAAGCATCTTGACGATGATATATAGGTAG
TCTTCATAATCTTCCAGTTTTGGACGCTGGGTGGTATTAACAGTATCCTCCAGGACAAGG
GGATGAATCCCAAGCTTATTCCCCAATTCCTCTACAACTTCTACTTGGTGGATTCCGGTC
AAATTAATCCAGTTTTGCAAATGCTGCTGAGTCCTATCGATGCTTTTATCAACAGTTGTG
TTCATATCTTCCTGGAGGTTTTCACCGTCATATTTGATACTGTAAAGAGTAGCTGTTGCC
ATCTTCTTGCTGCCGATGTGTACCAGGGTTCCTGGGGGCAGCCCTGACTTTTGTACAATA
CTTTCGTCCATCTTATAACCTCCCTATCCCAACTCCGCTTATTCAAGACAGCCTGGCTTC
CACTATTAGGTTATAGTATCTTTAATCTCCTCTACTATCTTCTCACACAGCAGATGGGTC
TTGAGTGAGTCACGGGCAGATGGTTCGGGCTTTTTCTTTTCCCTGATGGAATTGATGAAC
ATATCAATCATTTGGGGGAAGCCTCGCCGTGTCAAGACAGGCTCCCAACTACCTGGGTTG
GCAAGAAACTGTTCTTGTTCTTTGAACTCCTTTATCCTTTCTAAGCCCTCAACTATTATC
TTCCGGCCAGGGTACATTACTTCAACCTTTTCCTCTGTTATACCATTATCCCTGTTCATT
ATTCCGATGGCAGTGTAATCTTGCCCTATCAACCGTAAGATTAAATGATATAGCTCACCA
CCCTTAAGTGAGAAATCTACAGTATAGGATTGGTAAGGTTCAGGGCTCAAAAACCTGAGT
GTATCAATAACATGGATAAAATCATCAAAAGTAAAGAAGCGCGGTTCACCAGGAAGGTTA
TACCTGTTCTTCTCCATCAGAATTATATCTGGCCTTCCTGCTTCCTGCAGTTTTTTATAA
CGGGGAGCAAAGCGGCGGTTAAAGCCAACCATCAAATTCCTTCCCTCTTTTTCTGCTATA
GCAACAAGTTCCTCAGCCTCCTGGTAGGAGTAAGCGATGGGTTTATCGATGAAGATATGG
ATGCCTGCCTTTAACAGGGTCTTGGCGATATCATAATGGGCTTCTGTCGCCGCATGGATA
AAGGCTGCCTCAATATCCATGGCTGCAAGATGAGCAATATCTGCAGTCATCTCAGCGAAG
CGGTATTCTCTAGCAATGTCTTGCAAGGTCTGCTGATTGCGTGTACAAAGGACGACTTCG
ATATCCTTCCTCCTGCTGATAACCGGCAGATAAGCTTTCTGTGCTATTTTTCCCAGACCA
ACTAGAGCAACTCTCATGGCATCACTCCCTTTCCACAATAATCCTACATTTATATTTGAG
CCAGGCAAAGAAGTCTTCAGGGTGTGCAAAGATACCTGCTGGTTTGAGACCGGTGAATTG
ACAGGGCTTGGATGTGTCTGACCAGGCTGCTGCAACGGGAATAACTCCTGCCTTCCTTGC
TGCTATTATATCAGAAGGGCTGTCTCCAACATAGATGATACTTCTTGGCCAAGCCTGCCA
CTTTTCCAATACCTGCCTGATGGCTTCAGGTTTATTTGTTCCCCGGGAGGGGCCAGTCAT
TATAGGCGAAAAGTACTTGTCAAGTCCAGTATATTTCAGGGAAATCTTCATGCTTTCAGG
GCCCTTCCCCGAAACGATTGCCAGTTGGACCCCCTCCTCTTTCAGTTCCTCCAGACCCAG
GCTAATCCCTGAAAAAGGTTTTATGTAATCCAGATGGGCCTTATCGTACTGCTGGAGATA
ATAATTTAGGGCTTCCTTCCATCTGTCAGGTATCATCTTGCGAAAGATACCTTCTTCAGT
TGGCCCAAAAGTGGCCAGGATTTCTTCCTCACTAAGTTCTTGACCTAGATATTTATAGAA
AGTATGCCTGAAGGCCTTCAGGCAGATAGGTATCGAATCCATCAGTGTCCCATCGAAGTC
AAAGATTACTCCTTTAATCTTCATGCTAAAACTCCCTTTTATCCTCTTTACCCATTTGAA
CCATCAACGACCAGCCATATTCCTCCATTTATCAACTAACCAAAACAAGGATGTATAAAT
TAATCAGCCAGTTTACCGGTAAGGCGGTACCAGCTGATAAGAGCAGCCCACAGGCATTGG
CTATAGCAAGGCCAATCCCCCGGGTTGAGCCGGTAATAACAACAACCTTATCCTTCAATC
TCACCTTAAACCTCTCCTCATACTCAAAATTACCTAGGATAGACAAGGGCATATTCTACC
TGTTGAAAACCAAGGCTTCGGTAAAAAGCCAAATTTATCGGGCCACCCCTGACCAGCCAG
CCTGTGCGAAGAGCGTAATCAGGCGGTCCAGGTCATATCTTTTCTGGCTGTCGTACTTAA
TCATCATAATCACCCTAATCACTAATATAAGTATTTTCAACGAAATAGAGTTAACTACCT
CTTAGGATCAATTTCATAACCCTTTTCCTTCAATACTTTCTTGATTGCCCATCGCTGATG
GGCATAATCCAGTTTATCCAGGACTTCTTCGGGAGGGAACCAGATAAACTGCTTCCCGTT
CGAAGAGACCTTATCCTTTAAAAGAACTTCAAAGAAAAACCCGGTCCGTTTTATGTAATT
CTTTTTGTTCTTGGCATAAAAGTAATCGATGCCCTTGCCAATATAATTGGTCAGGACAAC
GGTCCATCCCGTTTCTTCCTTGATAATTCGTTGCAGGCAATCTTTCTTTCCTTCATTATC
CATTAAATTACCTCCGGGTAGGGTGTAGCCACTACCTGTCGAAAGAAGTGCAATATAATG
GTCCTGGCTGAAGATTACCCCAAAGACTCCCTGGCGGGAGCGATATTCGTTTGTATTGTC
GTCTTCATCTATCAACAGATTATAATCCAATTTTAACAACTCCTATGAACTTAGTTTCCG
TAAATTAAAAAGAAGTTATTCCCATTAAAGAAGACCGTCTCTGTAAATTCTCAAAAATTT
GTAGTAAAAGTCCAGGAGTGAGCCCCCTGGTGTAAATACTAATTCAGTTCACCTGCCAGT
TCAGTAATCTTATCTTCCCAACTTTCAAGGTTCTTGACCAACCAGGCACAAGAATCTTCC
TGGCCTGTTTCATTTAGATATGTAATCTTTAATAGCTGTCTTAATTTTGTCTTGCCCAAA
TGAAAGCGGACCTTTTCAACCTCCTTGACATTTTCCAGAGGAATAATTATCTCTTTGGCA
GGCAGCCACATTCGAAAATAGATTTCTCTGGCAGTAAGGGCCAGTACCCCATTACCTCTA
ATCTGGCTGAATTTTTTGGAGGTTTTTCCGAAGAAATTGGCACTGGAAGAGATAGCAATA
ATATTTTCCGGGCCAAATTTATCCTTCACCCTTTGTATATTCCTCCTTTCGAGTATAGAA
ATGATTACCTTCACCAACAGGATAATAGATATGGGGATGAAGATGATGGTGATAATATGG
GACATGATGCTCCTCCTCTACTTGAATGTCATTTTCCCTTGTTATCTGTTCTGAGTAATA
TATAATAAAACTAACAATAATTTACCTGAAATAGATAATCTGTGGGAGTTGATCTTATTT
GCAAAATAAGAAGATTACATATGTAATGCTGACAATAGCTTTGCTCCTGGCTATAATTGC
CTATTATCAGGGCGGGTTTACCCTGGTCTTTCAGGGTATATCGGAAACTTATTCTGTCCT
ACTCAGGACATTGATTCTGTTAATTGCTGCCTTTGTGGTCGCGGGAATGGCCCAGGTCTT
AATCCCTGATGAGATGATCATCCGCCTCTTTGGGCAGGGTTCTGGTTTAAAGGGATACAT
GGTTGCCAGTATTACCGGAGCCCTTATTCCTGGCGGACCTTATGTATATTATCCTTTTGC
TGTTTCCATGATAGGTTCCGGGGCTTCACTGGGCCCGATCATTTCCTTTCTGGCTGCCAA
GAGCCTTTGGAGTATTAGCAGGCTTCCTCTGGAATTTGCTCTCCTCGGTCCGCTCCTGGC
GACAATCAGGATTCTATCTTCCCTGGTCTTTCCCCCGCTTGCTGGTTTGCTTGCTCAGGC
TATCTTTGGACGGCAGATAGAAAAATACCGGCTTAGGGTAAAAAGCAGCGAACAAAGGGG
GAGTCATTAATGTATTCAGCAACGCTGCTCATGGTCATCCTGGCAGTTAGTCTATTAGGG
ATATCTTTTTTTAAAGACCAGGAAGAAGCCAAAGAAGGATTATTAAAGAGTTATACCCTC
TTCCTTAATATGATACCATTAATCATCACTGCATTTCTAGTAGCAGGTTTGTTGGAAACA
GTAATGCCTGCAGACCTTGTCAGCAAATACATGGGAGAGAATTCGGGCATTACAGGGCTG
CTAATCGGTTCCCTTGCCGGGATTATTATCCCGGGAGGCCCCTATGTTGCTTTCCCGATA
ATTTATTCTGTCTATCAGGCAGGGGCGGGGTTACCAACAGTGATAAGCTTTCTAGTAGGA
TGGAGCTTATGGAATGTAGGGAAATGGCCCTTTGAGATTGCCCTCCTCGGGCCTTCCTTT
ACCATGATGAGAATGGCAAGTACCTTAATCTTCCCACCCCTTGCCGGGATAATTGCCTCC
TTCTTGATCCAATTCTTTTAATTGGTTCTCATAGTCCCTATTTTTCGGCAATAATTAGGT
ACCTGCTGGAATTGGTCTTGATACCCCGGGGAGTAGAGTACTGCTGGAAGAACTTATCCA
GCAGGAGAAGATCCTCCTCCTCACCGAAATCAGGGATGATGGGAGTGTGCTGTAAGAGGA
AAAGCAGGTCTTCCGGGGTCTGGTAGTATTCGACGGCATTGTAACTGTCAGTAAATACTC
TAGAGAAACCAGCTTCCTGCAGCAACTTGATATAGTTTTTGCATGCAGTACCACCAGCGT
CCCCGTAACTTTGGCCTCTACCGTAAAATTCCTTGATGTTCATTTTATCTGTTTCATCCA
CCTGTTGGGACATGAAGATACCACCTTCGGCTAACAGGCGGTAGACTTCCCTGGCTTTGA
AGACAGAATGACGGCAGGTAATAAGATTAAAGAAGCCTGCAGGGAAATCCATCTTAGCGG
AGTCCATGATAAAGAAACGGGCCTTGCGGATTCCCCTCTCCTGCCGATTCTTCCTGGCGG
TTGCAATCATCTCTTCTGAATTATCAACTCCGATTATTAGGTGGACCGCATCAGCAAGGG
ATAAGACCCTTTCACCTCCACCTGTACCTATATCGAGCAGGAGATCGTCCTTGCGGCATC
TCTGCCTTACTTTTTGGTAGAAGTCCCATTTTCCGCCTTCAGAAACAACTTTGATTCTGC
TGAAATCCCAGCCTATCTTTGCCCCAACCTTGTTATAGAAGTCCCGATATTCATTCTCTT
TACTGGTAATAGCTCTTCACCTTTCTATCTGTGAAGTTGGTACCCTTGCCTTTTTATCAA
TCTCTATAGAGCAGTTCGTAATCTATTTCCAGGTCAGCCAACCTCCTGGTAAACCACTCT
TTGGCATCATATAAAGCTTGATCATATACTCTCCGGGCCAGGTTTTCTGCAAATAGGTCC
AGAATCTTGCCGGCAGCAATTATCCCTATCTTCTCATCCCGTTCTTCCAGAAAGAAAGTC
TGAATCTCCTTAATCATACCTTCCTTATCTTCTTTAGTAAGTAAATCTTTCCTCATCCTT
TTCCCTCCTGAAATAATATAACTTCTATGGTGGCACTTGATATTTACTTAACAATATCCT
GGAAAATTTGCTAAAAATCCTTCCAGGAACTCCTTACCTGGAAGATAAAACTTAGCCAGT
GCAAGGTTAGTTTATGCAAGCCTGGTTCCTTCCGGAGCTTCCCGGTCAGGGTGGATTAAG
ATAACTCCCTCTCCTGGGACAGGCAAACCAAGGACAAGGCAATCGGACATGAAGTTGGCA
ATCTGTTTTGGCGGGAAGTTGGTCACAGCTATGACCTGCTTCCCAATCAATTCTTCAGGG
CTATATAGGTCGGTAATTTGGGCACTCGACTTCTTGATACCGTGTTCACCGAAATCAATC
ATTAACCTGTAAGCTGCTTGCTGTGCTTCCGGGAATTCGTTTACCTGCAAAACTGTTCCC
ACTCTCATTACTACCTTCGTAAAATCCTCCCAGTTTATCGTCAAATTGCCACCTCCAGTT
AATCTCTTTAGTTTATTGGTTAAGCTACCTGTCAATTGCAGTAGAAGATTTACATCATGG
GATTGGCCGATTATCGAAGAGGCCATCAAACCGCAAAAGAGACCTAATTGGGAAAGAAAA
ACTCTGCCTGGTCTCATTTGATGTTGCATCTAAGAGGTAAAAAGCAGCGGCAATTTCTAT
ATTGAATTGCCCCAGCATCTCTTTGGCCGCATGCAATGAGTTGCCTGTCTCTATTATATC
ATCGATCAATATGGCCTGTTCTCCGCCAAATGGATTGGTAAAGATATAGAGTTCTTCCTT
TTGTCCTTTCCAGTTTTGATACTGATACTTATAGCCGGGCAGGGCATCATATATCACCTT
GTATTTTCTTATTGTAACAAAGGGTTTTTTTAGTTCGCGGGCAAATATTCCCCCCAGGAT
GAAGCCTCTGGCTTCAATAGAAGAGATCAGGGAATACTCGACAGAGGATAATAGTTGCCT
ATACTCCCTGATTACTGCTTCAACTCGCCGTGGTTTTTCCCATAAAGTTACATTCTCGAC
TCCCTTCTCACTCCAGAGAAAGATATCATAATAAGAAAAGTGCCTTTGGAGTATATCCAG
TTCTTCAGCTGAGTATTTATCTGCATCGATCTCAATAACCAAATGATTTTCATACAAGTT
AAGCTTGTAGTTGTTTACCCCATTCTTTTCCAGAAAATTGCCAACTGCTTCTGGATTATT
GAAATGGGCTAATTCAAAGTGCATATATTCATCTCCCTTCACTCACCGCAAATGAATAAT
CATAAAGGAATTAATCAACTCTGAAATTTCACAAAACAGAGCAGGTTCATTTCCCTGCTC
TCCTTAAAATTATTGGCCTGATAGAACTCTCTTGTAATAGTTTGGTCATCGGCAAGGAGC
ACTACTTGTCGGACATTCTGATATCTTTCCAGGGTAACTTCCAGGAGCTTTAATCCTACT
CCCAAACGCCGGTATTCCTGCATGACAATTATATCCTGAATATATAAGATAGTCTCGCCA
TCGCCAACTGCCCGCAGAAAACCAATCAACTTACCATCTATTCTGGCAGTAACAATACTC
AGGGATTTTTTAATAGCCCGCATAGTTCTATCGAAATCAGCAAGATAAAGGGACCAGCCA
GCATCTTCATAAAGGTCTTTAACTTCATCGCGCTTTACACCACTCTTCCAGTCATAAATG
ATGCCTGTCATTGTATCACTCCACTTCATTTGCCGGAGGCAAAAGGGTTATCCTTGATAT
AAAACCTCCATAATTTATCACGGTAATCACCAGCATATTCAATATTCAGCCTTCGCCCTG
CTTCGATTGCAGGCATTACTCCTCCTTCTTCCTTCAGCAGGTATAGTTCACTGCCTGTCC
TCAGGTCATAGCATTAAAACCAGTATCAATTTGCAAGGCCTGGCATACTTTGCCAGGGCC
ATTTGTCAGGTCTTCTATTTTGCCAGACTCTTTCTTCCGGTTAGACCTAATAGTTTCCAA
GCCCTTTAGGGGTTCCACTGCCCGGATCAAAACTGCTTCAAGCTCTCCTTTTTCTCTCGC
AACAATATTTAGACAATAATATCTACCATATATGAGATAAACATATAACAGCCCGCTTTC
CTAAAACATGACTTCAGTTCTAGCCCTCCGTTTGTTCTGGTATGTATGGCTCCCCTTGTC
TTCAGGTCCCTGGTAGCAAAAATTTGCCGAGAAGGTCCCGGGCAAGAGCTAGAGAATCCT
TGCTGAAAAATTCCTTCTCTAATCTCAATCTTCTACCTCCAAATAGTTCATTCTATTAAT
TAATTGCATAAATGAAAAGGAAATCCTGCCTGAAGGCAGGTCAATTCAAGGTGCTATTCC
CCTGTTTTTCTTCACCACTGTTCGCAGAAGACTATTTCTGAGAACGGTTTTCGGGCGAGA
GAGCCAGGTTCTTCAGCCGGATAACCCAGCGGCATTAAAAAGTGGCAGGCCATGTCATCT
GGAAGGTTTAGGATCTTGCTGGCCTTTTCGATATCGAGATGCCCAATCCAGCAGGCACTT
AAACCGTAGTTTACTGCTGCCA
>DeadSea-enrich-C81
CCCCCAGTAGTTCCGTATCCCCGCCATGGTTAATCTTCAGAAGAGAATGCCAGTGAGAAA
CTACCGTTTATTTTTTCCTTTTGTCTGCAATAGCTGGATTACACCGGTTTGATTATCCCA
TCTCAATACCAGCTTAGTAAACCCGGTATTTTTCGTTGAAGTCGAGATAGTTTCCCAGAA
TATTGAACGATAGGATAAACAATAACAGGATAAGTCCCGGGAAGATACTCTCCCACCAGT
ATACACTCAGGGTGGCATAACCCATAGCGACCAGTCTTCCTAAATCATAGGGGGCGAGTG
TCGTAAAGTAATTGATTCCCAGGAAAGATAAAGCTGCGCTGACAAAGATGATCTCCGAGA
AGGTATGGAAGAACATATTGACCAGGGTACTGCCCATGTTGCGAAAGATATACTTATAAA
TGATGTGGACCTGGTAGGCTCCAATCGCCTTAGCTCCTGTAATAAAGGGCTGCTCCTTCA
TCTTGATAACTTCAGCCCTGATAACTCGGGCCACTCTTACCCAAAAAGTCATACTGAAGA
CCAGAATGATTCCCGTCATATTCAAACTGCCCACAACGAAGACGATGAAGACCAGCATTG
CCAGTGATGAAAAGGGCAGGAGGATATCAAAACTTCGGCTGATTACATCTGAAATGAAAT
TATCGAAGTAGCCTGCCATGGTACCGACGAAGACTCCTGCAATTACACAAATCACGCCGG
CAACCAGGCCGATAACGATCAAAGGGCGCAGCCCCCAGACTACCAATTCCAGAATATCAA
GGCCCATCCTGTTCATCCCAAAAGGATGGCTGAGACTTGGCAGTTCAGGTTGCACGAAAT
TATAACCTTCGCGGTTGTAAGCCTTGGTCCCATTGATGTGCTCGTATATGTCAGGGTAAA
GCAGTGGTGCCGCGACAGCTGCCAGCAGAAAGATAATTATCAGTACCAGGGCTGTGATTG
AAAGAAAATCAAGCCTGATTGGGGATTTGAACTTCATAGAACTCCTCTCCTATCTATTAA
TTATTGAAGGTAATAGAGCAAATTGTAAGTTAAGACAGCAATCGTATCAATTAGTAACCA
GACCCCGATGAATAAAGTCTGAAAATCGATATTGGCCATTTTAAAACTGCTTATTTTCAG
CTTCTCCCCTAAATACCTTAACAGGAAGTAAAGGATAATGATCAGCACAAGAGATATCAA
GTTAGCCCTGTACATCTCTTTTAAGCCAATCTTCATTAGATTAACAAAATTACTGTTGAT
GATGTATTCATTGAGTACCTTCAAGGGGAAAAGCCCCAAAAATACACCTAGCCAGACCAC
TACATTATTATACTGGTAAAAATCTGTTAGCCACTTAAAGTACCCGATTAGGCCGATAAT
CGGCAGAATATTAAAGGGAACAAAGAAGATCAATAGGCTGGCTACACTGATGAAAGCTGC
CACAATAAGGGACCCTGCCCGCTCCAGAATATTGACCCAGCGGTTCTCCTGCTCCAAAAT
CTCCTTCAACTCCGGGTCTGTATTCTTAAAAAGGGCTTGATAATTCTCCTCATCAGAGTA
TTCCTGCCAAAGGGCGTAACGGGTCCCATTTTGGAGATATAATTGCGGTCCCATCTCATC
TGTTCTGTCAGTCGTCAGCCTGTATGGCGGCACGACAATATCTCCCCGGGTATTGATCTT
GCTATAGATGATATCCATATTGTTCGTAGGGGTTCCAGCACGTTCATCAACCCAGGCCAG
GTTTATCAGCCCATCTGAACCTATCTCCATGTTTATCCCACTCAAGAGCATCGGCGTCGG
TTCTGTCAGCCGGTGTTCCTCAAGGATGACTTCACCCTCGGTATCGATGGCCATATGGTT
AAGTTCATTATACCTCTGGATGATATTGTTCCATTCATTCCAGGCCATGTGAAACCTGCC
ATCATAAAGGGTAATATTCAGGTTTGCTGACCCTCCTATCAGGATCATCTTAATCTTCTT
ATTATTAACAAGAAGTTCACCTTCAGGGCTTATTTTCGTAAAATATAGATTTTTATAACG
ATGGGTCTGGTCACCCCAGATCAAATATAGATTACCCTGCTTGTCCTGAAAGAGCTTTTT
ATAGAAGAATTGCCCTTGAGGCATAAAAGCCACGTTCTGCTTTTCTTTCCCGGCAAATAG
GGAAGAAGCCTGCTGGAAACCCTCTTCACCAATCTCATAAACAGTAAAGTATTTCTCACT
CAGATACTGTCCCGGCTCCCGTGTTTCCTGGTTTACCAGTAGATAATTTCCGCTGGCAAA
GTGGTATAATTGAGGCCTGGTCATCGCAGTGTTGGGTAAGCTATGCAGGAATCTCGTCTC
CTCAGATAAAGAGCTGCCATCCAATCTGGCTTCCAGATAATAAATAACATCCTGGCCTTT
GCGATAACTGGACCAGGCAATCCGGACAAGGCCATCTTCATCGCGGAGAATATCAGGTTC
GACACTGTACTCACCAGGTATGCTCAATCTGTGGTTGTTAACGACCTTATCCCCACGGGG
TGAAATTACATTAAGGTATATCTGAGGTTTTGGGTCACCTTCCTGGCGGTCACAAAATAG
AAACCAGAGATTGCCATCTCTGTCTACAAGATATTGGTAATCAGCATTTACATTAAGCCC
GGTAATCTTCAGAGATGGGCTCCACATGTTGATAACCTGGCTGTTGTTGCCTTTATCAGT
ATCTTCCATTCCATCAGGCAACTGCAAATTAACATACTCAAGGGTACTGGCAGAAACAAA
GTCCAGTATTTTTGCCCCTTCATTGGCAGGCCATTTATATTCCTGCCTCTGACCTTCAGT
AAAGAAGAGCTGGATGAGTACTTCTTCTGGACTATCAAGATTGGAGTGAAACTTGATATC
ATAATGATACTTGCCGTCTTCAGCAGTATAATTTATCGCAGCAATCTTCACTTCGGGATT
ATGCAAAAACAACTGATAAAATAAAAAAAGATTTACTAAAATTATTAAACAAAAAAAGAT
GACTGAGATAAGGTATTTCTTACTGGTATTCTTCATCGGAAAATCCCCTCTGATTAAAAG
TAGTAGAGAATGAAAAGGACTTGGCAGGTTTGTCCAATTGTGACCTATTCCTGCTTAAGG
ATAAAAAATTTTCTTGATTATATTTCTGTAAAACTATCAATATATCCTGTATATTTAATA
AAAATAGGGCAAAAAAATACTTATTCCCCTCTTATCTGGCAAAATTTCTGTTAAGCTGAC
CGTGCCCGAGATATTCAAGGATATCAAATACTGTCTCGGCTGATATTACATCAATCCTGT
CTGCTCCCTGTACTGCCTGTTCATAGTTTTCTTCAGGACAGAAGAAGACCGAAGCCCCAT
GCTGTTCTGCAGTAATTACCTTCTGTCTTACACCACCGATTTCACCAAGGTGTCCTGTCA
GTGATATCGTTCCAGTTCCGGCGATCCTCTTTCCATTGGTTATATCCTCTTCTGTTAACT
GATTGAGAATCTCCAGGGTAAACATCCCGCCTGCTGAAGGCCCAATAATCTGGTCTGTCT
TGATCTCTACCTCAACAGGAAAAGAGTACTCAGGCTGAACTGCGCTAATTATCACGCCCA
GGGCTGGAGTATCCGGATTCCCGGGCAGCGATGTTGTCTTGACCTGGAAGGTCTTCCGTT
CCTTGCCCCTCTTCACCTCGACCGTAACTTCATCTCCCACCTGTTTCTGCCGGAGAATCT
CCACCAGCTGTTCCCTGGAGTGAACTTTCATGCCGTCAAGGCCAGTGATAACATCACCTG
CAAGGAGGATATTCCTGGCCGGGCTGTCGGAGAACACTTCTTCTATCTTTGCCCCGCCCC
CACTGACTTCTGGCTGGAAACCAGCAAGTTTCAGGGCAATATACCTGGCATTCTGCTTAC
TGGCAAGCATCATATCTTCTTGAATCTTGATATATTCCTCAATATCCATTCCCTGGGGAA
TCATCAAATCCCTGCTCACCAGTTCATATTGGTCTGGCTTGAACAGGAGATAGAAGATCA
GCTGCCAGGGATTAAGTTCCCGCGAGCTGATAGAGGTAAGCAGGATATCTCCCTGCTCCT
CCTGAACTCCCCGTTCTTCCTGGACTACCTGCTCGACAGATATAATCTCATCAAGTTCCA
GGGCCAGCCCTGGGCCAATTATTACATAACCGGTGGGGACAAAATTACCGAGAATGGCTA
TAAGTAAAAGGGCAAAGACTAACAGGCGCAACCTTCTCTTTTCCAAGTTTATCCCTCCAG
AAGTGTAAAGATTTCCTCAAGCTTAGCTTCTGCGGCCTTCCTGCCTTCTTCTATACACTC
ATCTGCTCTCTGCAAGTTTGTTGAAGCAATATGACCTAGGGGAGGAGTTAACAGGAGGTC
AGCCTTTGTTAAGGTTTCGCGCATAATCTTCCTCTGCATAATATCGATAGACTGTAAAAT
TATTTCAAAGATATTATCTACTCTGGAATTGGCACCCATGAAACCTACCTCGACGGCGAT
GACCAAGTCCATGCCTGCATCCCGTACCACATCTACAGGAACCCTATCCAGAACAGCTCC
ATCTACCAAAAGCCTGCCCTGGTACTGATAGGGGATATAAATCCCCGGGACAGAAATACT
TGCTCTTATTGCATCTGCAAGGCTTCCTTCTTTGATTATAACCTTTTCGCCTTGCTGAAT
ATCACAGGCAACTGCAGCGAAAGGTATATCCAGCTGGGAAATTTCCTTTCCCCTGGTTAG
CAACTGGAGCAGTTCCAGAATCTTCTTCCCCCTGACCAGCCCTTTCTTGGGGATAGCCAG
GTCGGTCAGGTGCTCCCAGTTTAAATTGGTTGCCAGCTGAATTAACCTGTTGGTCTCCAG
GCCGGTACAATACAGCCCACCAACCATTGCCCCGATGCTTGTGCCGGCAATAAAGTCGAT
GGGGATTCCTTCCCTTTCCAGGACCTCAATGACTCCAAGATGAGCCAGGCCGCGCACAGC
CCCCGCACCCAGAGCCAGACCTACTTTCTTCCGCAAAACTTTCACCCTCCATAATCCCTA
TTAATTTTGTCTCCCTGCTATAACCGGAAAAAAAGACAGTACAGACAACCAGGATAATAT
AAACCACATATCACATATTATACCTTAATCTAACAATTAATGAAAGGAAGGCAAAACCCC
GGTTTAACCCGGGGTTCTTCTCTCAATCCTCTTTCAATTCTGCAAGAACGAAACTGCCGT
AATCATTTGGCTCTATATAGCCTTCCGCAAACATCGGCGGAAGCCAGCGGTCATCATACC
AGCAGGCTACCCAGCCTGCGCCAAGGTGCTCAAGATAATCTAAAAGGGGTCTAGCATATT
CCTCCCTGTTGCCAACCAGATAATTGCTCTGCTGGTCTCTCTGCTCTTCCAGGTACCCCC
ATTCAGTAATTAGTAGAGGATAAGTACTGGCAACTTTACCGAAATACTCAGGCCATAACT
GTTTGGAATGGGCAGGGTAAATATGGGAAGCATAAGCAATATTCTCCCCCTGTACTGGAT
ACTTATCCACCCAGGAAAGGTCTTTGCCATACTCCACTCCGCCAACGATTATCAACTGCC
TTGCCCCCTGCTCCCTTATCACACTTACAAGTTCTGTAGCTTTCATGCTCCAGGTCAGCC
CCTTGATATCAGCAGGTTCATTGCATATCTCATAGATCACATTGGGAACGGAGCGGAAGT
GACCGGCTACCTGAGACCAGAAATCCCTGGCCATCTTAGCTGCTGGTACCTCGATATCTG
GCATCTGCTGCCCTCCTCCAGTCACAATATTGCCAATAAAGTGGAGGTCGATAATAACAT
ACATCCTCATCTCTCCACACCATTGCACGAGGGGCTCCAGATATCTCCAGAGATAGTCCT
TATCCCTGACCCAGTTTTCTGGATGGATGGGAACACGGACAACATTTGCCCCTGTCCGGG
AGATTTCGGCAAAAAATTCCCGGGAAAACTTATTTCTATTGTGCAATACAGCCGGGTCCT
GTGGCATCAAGCCTTTAAGTATCACCGGGCTACCCTGTTTTGTAACAAGGGTATTATCCT
TCGCCGTCAGCATCCCGGGATACTCTGCAAATTCTGCAGAAAATATGTCGTTCCTCTTCA
CTGGCAAGAGAATCTTGCCATTATCCGATTTGATTATCATTAACACCATTCCTGTTATAA
ATATTATCGCAGCAAGGACTACTATTCCTACCCATTCCCATTTTATGACCCTCTTCCCCA
CTATTTTCCCTCCATTAACAGATAAATTATCCAGGCATATTCCAAATTGAAGCTTATATC
CTGAGCCTATTCAGCCATCCTTGCTGCAGCCAGGACAGCCTGATAGATATCAGCTACCCG
GGGGCATTCCTGCCCCTGATAATTTACCGGCTTGCTTGTATCCATTAAGATTTTCTTATA
TTCTTTCGGTTTGAGGCCCGGCCTGACACTCTTCAGGAGGGCCACGAAACCAGCTGTGAC
AGGTGATGTAGATGAGATTGAAAGAAATGGCGGCACCATCTTCCTGCGTTGCTGCCCGTC
AGCAGCATTATATTCGAGATAGCTCTTCACGATTAACGTATTGTAGTCATAATGGAAGAT
GTTCAAATCCGGTTCCCGCTTCAAATCATTGCTCCAGGTGTATGTAAAGAGGCCATCAGG
TAAGATATTCCCCGGGTGAGCATAGTGAATAAAGGTAGTTACAATATTATTCGCAAGGGC
TTTATCCACAGCTTCATTTACAACCTCGATATTTTCTTCTGAAAAGACACTTGAAGAGTA
AGTAAGAACATCCAGGCCATTTGCAATGGCCCAGTCTATAGCTGCTGCCAGATTACTGGC
CTTTTCCTTTTCATCGTTGAAGTTTATGTTCAAAGCATAAATCTCGGTCTCTGGAGCTAC
TTCCCGCAGCGTATTGGCCATCCAGTAACCATGATGTTCATCATGGAGGAAGGCATTATC
GTTACCGGAAAAATCCTCACCCCCTGCATATAATTTCGGGTGAACCTTATAACCAAAACC
GCTATCAAGCACCCCCACTTTGACACCTTTTCCTTTAGTGACAGCCTGTGCTGCCTTGAT
ATTATGCATAGTAAAGATTGTTTCCCGTGAGTTTGCATCAGGGAAGACCAGATAACTGGC
AGTGTAATTTTTCTCCTTCTCTTCTCTGATATAATTGACCATGAAAAGATTAAACCCAAA
CGAAACCAACAGGACAAGAATAACCAGGCCCAATCCTACCTTCTTCATCCTCTCTCCCTC
TTTCTTTCATATTATCCTCTTCATCCTTCGTTCTCCATAAAATCTGTAAAGTTCAGTAAA
AGTTTATTCTACCGGTTGTGAATTATAGTCTTCAGGTTTTCCGGTTTAGCTCACCGCGGG
TGGTCCAGATATATCTCTCGGATAGACTATTCACTCCCCCACCCTCCTGTCATTTGGAAT
CTCACTCAGCCTTTCGCTCCCTCCATTCTCGTGCCAAAAGACCATAAATAACATGATCAA
CATAATGGTCATAAAGCCATTCCGCGTCCCGTAGTAGACCCTCTTCCTTGAAGTTCAATT
TCTCGGGTATGGCCCTGCTCTTCCTATTTCCCTCTGCACAATGGATTTCTACTTTGTTTA
ACTCCATCTTAGTAAGGGCATAGTCCACAAGGGCCGTTGTACTACGGGTGATAATTCCCT
TTCCCTGACAGGAGTAATCCAGCCAGTATCCCATTGCTGCCTTTTTGTTAACCTTATCAA
TCTTCTGCAGGCCAATAATCCCTACCAGCTTTCCCGCAAACCAGATTCCAGTAATTATGC
TCTTACCGGAAGCAAACTGCCTGCGGGAATTATTGATGAACCCCTGGACCTCTTCCAGGG
TCTTCATCCTTTCCACCCAGCCTATCCATTCTTTCAAATAATCACTATTTGCATCTATTA
GTTCTAAAAGGTCCTCTGCCTGGTCTTCACTCAATAGCTTGAGATATATTTCCCTGTCTA
CCTTGAATTTGAACATGTTAACTGCCCCTTCTGTCATAGTTATTTATTTCCCAGTGAAAA
TGGCCGTTTTTACCAACAGATATCAGTACTCATTCTAATAATACTTTTATTCTGGTAAAA
ATCCTGCCCGTCCTGGCTGGATTAGCACCAAAGTCCTGCTTTAAAATCGGCCTGAAAAAC
AACCTCTTATTTTTTCCTTACCGCACAACTGCTGAATAAACTAAAAGATAGTGGAACAAT
GCCCCCAGCAAAATAAATAGATGAAAGATTTCATGGAAGCCAAAACCTGGTGTATTGCTT
GGCTTCTTCATGATATAGAAGACAGCACCAACCGTATAAGATATGCCCCCGGCCAGCAGG
AAGAACAGGGCAGAACCGGACATAGAAGCAATGAACTTAGCCAGCGGTAAAACTCCCATC
CATCCCATTAGAACATATATCGAAGTATATAACAGGCGTGGTGCACTTAAATAAAAAAAC
TTGAAGAATAACCCACCTAAAACAAGCGCCCACTGCGCAATTATAATCCCCCATTTCCAG
TACCCAGTAAGGTAAACAAAGGAAACAGGAGTATATGTCCCGGCAATCATCAGAAAGATA
GCTATGTGGTCTAACTTCCTCCAGACTGAAATTTCATCATCATGTCTCTTATTTGCATGA
TACAGTGAACTTGCCAAAAACAGTCCCATTACAGAAAATCCATATATGACCGAAATGAAC
TTATAGGTTAAACCATCTGCCAGGATGACTAAATAAATAGTTCCTAAAAGAGCCAACAAG
AAACCAAGGAAATGCGAATAGCTGGAAATCCTTTCTTCTCTTTTGATGACAGACACCTTC
TTTTGTTTATTATTCGCAAAAATATATGGGGAGATTTTCCCGTTGAACAGCTATATTTCC
ATATTGTAACTTTATATAATTATCGCTCATTTCCTCTTAAAAAATAAAATTTCCTTTTTC
TACCCTACTAAATGTCCCCACTAAGTACTAAATGAAATTGGTTACATGACGGCAATAATA
TAATAATAATCCGCCAAATAACATTTTGGCTATTTTTGCATAATTTATTGTAATCATTAT
TATGAGGAGGAGAAAGATGAATTGCCTTTGGGAACACAACCAGCATGTTCATGATCATAC
AGGGATTACTTCTTCTAATGACAATCACAGTCATATTCACCCTGGCATAACTGGCCCACC
TATACACTGTGAAAATTCACATTATCATGAAATAATCGGTGGAACCACTTATCAAGACGG
CCATTATCATGTCTATTATGCAATAACAGGGCCGGCAATAGGATTGCCAATGGGGAATCA
TACCCACTATGCATCGTTTACCACAAGCTTTGATGATGGGCACCAGCATAGGATAGATGG
ATTTGTTGTTCCTACCACAATGGCGGAGTACCCCATGTATTAGGTATTAGATTCCTTGGC
TACAAAGAACCTGCTGTAAAAATACCAGCAGGTTCTTTGCAGCATCTTACCTATTGTAAA
TTTCGGCATGGGAATTCAATTGGTGCTAGTCAAAAGCAATCCTTGAGCAAGGATGGCATC
AATTTTATATGTTAGGCCACCGTCTATGACATATCATTATACCTATTTTCAGGCGATTCA
GGGGAAGAAAGCCAGCCTTTATTTTATATGCAATATCCACATACCCTTAACATATTTGCC
AGCCCCCAGCAATAAAATTGTTATATCAAGAAAAAGTGAGGGGTAAGCATGGAACTTAAA
AGCAGAACCACCCTTTCTGCGCTACTGGCTGTCGCCATCACTGTTTTTATTGTCATCTTC
CCGGAACCCTCTTTCAAGGCAGCCCTTAATGGCCTGAAAATCTGGTGGGAGATAGTCTTT
CCCGCTCTCCTCCCCTTCTTCATCATGGCCGAATTACTGATGGGCCTTGGTGTTGTTCCC
TTTATGGGCACCCTTCTCGAGCCACTCATGCAGCCATTATTCAAGGTGCCTGGTGTGGGT
GCTTTTGCAATGGCAATGGGACTGGCAAGCGGATACCCAATCGGGGCAAAGATAACAGGA
AATCTCAGGCGGAAGGAGCTATGTTCACGGGTAGAAGGTGAGAGGTTGGTCTCATTTACC
AATACTGCCGACCCGCTCTTCATGGTTGGCGCAGTTGCGGTAGGCATGTTCGGCAACCCC
AGGCTGGGGATAGTCCTGGCCCTTGCTCACTATATATCGACATTGATAGTCGGCGTCGTT
CTCCGTTTCTACAGGGGGGGAGAAGAACAGGAAAAGTTCGTGAAGGAAAAGAATAACCAG
GGCATCTTCCGTCTGGCCTTTGCTAACATGATGTCAGCAAGGAAGGAGGATGGCAGAGCT
TTTGGAGAATTGATTGGTAATGCCATAACCGATTCTATCAATACATTGCTGCTCATCGGC
GGTTTTATCATGCTCTTCTCGGTCATTACCCAGGTGATATCTTCTCTTGGCCTGCTGAGC
TTCCTGGCAACAGTCCTGGGAGCACCTCTGCATTTCTTCAAAATCTCTCCTGAAATCCTC
TGCCCATTTGTCAGCGGTTTCTTTGAAATAACCAATGGAACAGAAGCTGCAAGCAGAATC
GCTGCCCCGCTGCTACAGCAGGCCATGGCAGCAAGTGCCATCATCGCCTGGAGCGGCCTA
TCTGTCCATGCTCAGGTGGCGACGATGCTCAATGGTACCGACTTGAGGCTCAAACCTTAC
ATCTGGGCAAGAGCTCTCCATGCAGTGCTGGCAGCAGCAGTCACTTACCCGTTGATGCTG
CTGATGACTATCGAAACCCAGGAGACAATTAGCCTGCTTGTCCCCTGGCAGAATTTAAGC
TACATGGGCTTTTTGGACCGCATCATTCTCTCAGGAAGAAACCTGCTGGTAATTCTGGCC
TTATTGCTCTCAGTTTCCCTTCTAATCTATCTCCTGGAAAAGATAAAGGTCGTTATCTTC
TTCTTCCGGGAATAGGCTTTCAATCACAGTCCTTATCTGCCGCCCTTCCTCATCTCTTTT
AGGAAGCCCTCCATATCACCGGGTATAGGTGCTTCAATTGTCAGTAGTCTTCCTGTGCCC
GGGTGGCGAAGGGACAACTTCCAGGCATGAAGAAGCTGCCTGTTAATACCAGGCGGCACA
GGATGGCTGGAATACTTCTTGTCTCCAACTACCGGGTGGTTTAGATAAGATAGATGGACC
CTGATCTGGTGAGTCCTCCCGGTCTTAATTTCAATCTCAAGGTTAGAATAGCCTGCCAGT
TCTTCGACTACTTGGTAGATAGAAATAGCTTCCCTGCCATCTTTGCTAACAGCCATCTTC
TTCCTGTCATTCGGGTCGCGCCCGATAGGTGCAACTATCTTCCCCCTTTTATGGGTCAGA
TAACCATGGACAACTGCCAGATATTTCTTTTCAACCTCCCTCGTTTTGAACTGCTTCCTG
AGAGCCCGGTGGGTATGGTCATTCTTGGCAACGACAATCACGCCAGTCGTATCTTTGTCC
AGCCTGTGCACGATACCGGGCCGCTGCACACCACCGATCCCGGATAGGTCATCGCAGTGA
TACAACAGTGCATTGACAAGGGTACTGTCATAATTGCCTGGAGCAGGATGAACAACAAGG
CCGGGTTTTTTGTTGATTACGATCAGGTCTTCATCCTCATATAAGATGTCTAGTTCCATT
TGTTCAGGCTCCAACTCCATCTCCTTGGGAGGCGGAATCGTAACCTTGACCTCTTCTCCT
GTACTCACCCGATAACTTGGCTTCTGCTCCTCGCCACCTACCAAAACCTGGCCGTCCTTA
ATCAAGGTCTGCAGATAACTCCGGGACAGGCCTGGTATCTTATCTGCTAAGTATTTATCG
AGCCTGATATCCTTTATGCCTTCTTCTACCTGGATGTATTCTATTTCAAAATTTTCTTCC
ATTACCCTTACTCTCCTTTTAGGACAAATAAAATGATTATCAATCCTACTGAAATAACCA
GGGCCGAATCGGCTATGTTGAAGACCGGCCAGACCTGGAAATCAAGGAAATCAACCACAT
AGCCAAAGCGGATTCTGTCGACAAGGTTCCCTACAACGCCGCCCAGGCCGATACCCAGGG
CAAACTGCTGCCAGAACCGGTCAGGCCTCTTCAGGTAGATGAATATGAGCAAAGCTATCA
TCATGATTATCCCTACCACAATAAAGAGGGTCCTCTGAAATGGCAGGACCCCAAAAGCTG
CTCCAGTATTCTTGACCAATGTAAGGTGAAATACTCCATCGATTATGGGGATGCTCTGAT
GCAAGGCCATCTTACTCAGAACCCAGGCCTTACTCACCTGGTCCAGCAGGAGGACCAGCA
GGAAAAAAAATAAAAGCACGGGGGTCACCCCTCTCATTCTTCTCGTTCTTCCCAATCCTC
TATCTCATCCATTCCTGTTACTTCTTCGCTGTCTTCTAAATCACTCCACCTCTCATCAAT
AATACCATCTTCAGGGGTAACCAGCCCCCTGTGTTCATTACCATCAGTCATGTAAGCTTC
ATCCTGATTGACATAACCAGCTTCCTGGTCTTCACCGCTCATGTAGTGCGGAGGATTAGA
AGTACCATACCGGGCAACGGCCTGCCAGGAATCTTCGGCATCGAAACCGACCTTATCTGT
ATCATCATTGAAGCCCTTGCCAAAGGGATGCTCCAGGGCCAGCTCTTCTATGGGCCGGTT
GGTCAGCCGGCGGTGGTAATAATCAGCTTTATCGAACTCTTCCCTGCACTGTTTGCAGAC
TGTAGTATATGGTACTGCCTCCAACCGCGATTCATCAATGAGAGTGCCACAAATTTCGCA
GATACCGTAACTGCCGAGCTTTATCTGTTCCAGGGCATCTTCGACCTGGGCAAGGATAAT
CTTCAGGTTATCCCTGAGGGCAATATCCTTTCCCCGTTCAAAGGACGTCTGAGCCATATC
TGCCGGATGGTTATCGATAGTCGAAAGAGCACCAACCGATTCCCGAATACTCTCGCCCAA
CTCCCCCTCTTCCATGAATTCAATCTGCCTATGTAGATCCTCCTTCAGCTTGAGCAAGGT
CTCTTGATATCTTTTCAGGTCAAGCAAGATTGATTACCCCCTATCCTGTTTTAGAGATAT
GTCTGTACGATGCGAACGATCCGGGCAATAAACTGGCCGATTATTGGTAGATTGAGTTCA
CCCATCTTGAATAGAATTGCCAGCAGGACTGCACCTAAAACTGTTGCCCCAACTGCAATA
CCTAACCCGCGGGCCATTCCATAAATGAAGTTTAGAAAGATCATCTTACGGGGCTGGCGC
AGAAGTTCAATATATTCTGCAATGCCGAACTTGTTCATCCCTTCCGCAATCTTATCGACC
TTATCCTCTATCCCCCGCAGGTACTCGATCTCCTTCTTCGGCTCCATCCCGGCTCCTCCT
CACTTAGAATCATACCCCTGTTTTGCTATGATTAAACAGGAAGGGTGCAGGAATAGGGGC
TTATGCCCCTTCTTCCCGGGCTTCCTCTTCATCCTTCTCGAAGTCTGACCTTTCGCTCAT
CTCCAGGCCTGCCTTTCCCTTCTTCTCCAGGAGATCATCTTTCTGCTTCTCCATCCTGAT
CGTCTTCTCCATTTCCCGGTTTAGCTCAGCAAAATGATCCTTATCCAGGTATTCAAGCTG
CGATTTGAGCAGGTTCTTTAAGCGAATTCTGAATAGCTCTTCCATCTGGCATAACTTTTC
ATACTGCCTCCGTTTGCCTTCAATCTGCTCTGATGCTTTGGCGAAGACTTCCCTTGCCTT
AACCCGGGCTTCCTTAACTATCCTCTCTGCTTCCTTCTCTGCCTGGGCCCTTTTGTCTTC
AAGTGTCTCCTGGGCAACAACCAATGTATTATTAAGCCTGTTTTCGAGAGAACGGTAATT
TTCCAGCTCCTTCTTAATCTCCTGGTTCTCCTCCTGGAGGTGGTTTAGTTCTTTAAATAA
CATCTCATATTCCTGGGCTACCCTCTCGACAAACTGGTCCACCTCATCGGGGTCGTATCC
CCTAACCTGGAGCTTCTTCTTAAATTCCTTTTGATAAATATCGATTGGTGATAACCGCAT
AATTACCCACCTCTTTAAATATATTTTTCCATTAATATCTTTATCCTTCCCCGCCTGCTC
TCACCTTCTATAGCAGCTAAACGGGCTCTGCCCTTACCACTTACAGAGATCATCGCACCT
TCCTCTACCTGGGCTGCAGGATTCTCTTCCACCTTCCAGTTCAACTTAACCCTCTGGCTT
TTTATCAACCTTGCCATCTGGCTGCGCGAGACTGAGAAGCCAGAACTGGCTACGGCATCA
AGCCGCAATGAAGGTACAGTTGAGCGTATCTCTTTGGTCCTGGCCTCAGCAGCCTGCAGT
TCCTCCTCTTCGATGACAAAGACTTCAACAGGCACTTCATGGACCTGTTTCAGCTTGAAG
AGGACAGCATCGGCAATCTCGGCAGCAACTATCACCTGGCAGCCATCCTTCTGGACCAGC
AGGTCTCCCATCATCTCCCTTTTAATACCAAGGCCGAGGATTGCCCCTAAAAAGTCCCGG
TGGCTTACCTGTTGGAACTGGAAATTGCCTCTGATCTCCAGGCAGGTGACCGGAGATTCC
AGGGTTTCCCACAGGTAATAATCAGGAACGATTACGAGCCTCTGCCGCTCAGCATCGTGA
TATCCACCAAAAGAACGGAACTTGACTTCAGCCATGTTGTCCAGGACTCCCCAGACAACA
TCCCTGAGGTGAGGATTGAGGAAGATCGTTTCCTGTGGCTGATGTTTTCTCAGAGCCTGT
TCTGCCTGGTCAATTATTCTTTTAGCCAGTTCCAGCTCTTCCGAATCTGCCAAATGTGTC
GTCAGATAATCTTTATCATGCAAGAATTCTCACTCCTTATTTTTTAGAACAATATAGAAA
AGATCAACCTTCTGATCAAGCTTAATAATAACATTGCTACAAGAGGCGAAAAGTCAATAT
TGAGGGCAGATACTGGCAGAAGCCTTCTGATGGGGGCCAGAAGGGGCTCTGTAACCTGAT
AGATAAACCTCAAGATATGGCGCCAGACAGAGTTATAATCGACCTGGGGCCTGACCCAGG
AAATGATCACCCTCGCTAACAGAATCCAGTAATAAATAAGAAATAACTTATCGATTAATC
TGTAAAGACTATAGGAAATCATCACTTCCTCCTCTCTTACCTTCTCGGGCCGAAAAGTCC
CGTTCCTATCCTGACGATTGTAGCACCTTCTTCAATAGCTATTGGAAAATCATTGGTCAT
TCCCATAGACAAATGCTCCATTTTGACACCTGGCAAGTCCAATTCTGCAATCTGTTCTTT
TAGATTCCGCAACCTGGCAAAAGCAGGCCGCACTTCTTCCGGGTCTTCGACAAAAGGAGC
TATTGTCATCAAACCGCGGATTTGCAGATGGGGAAATTCCCGGCATCTTCTAATAAATGA
GAACAGTTCTACAGGAGACAGCCCGAATTTATCCTCATCGCCTGCAGTATTAACCTGGAT
AAGGACATTAAAGTTTTGTCCGGCCATTCTCCCTCTTTTCTCCATCTGTCTTGCCAACCG
CAGGCTGTCCAGAGAGTGAATCAGGTTGATATCTGCAATCCTGGCCAAATACTTGACCTT
ATTCCGCTGCAGATGGCCAATCATGTGCCAGTCTATATCCATTTCTGCAAGCCTCTCCGC
CTTCTCCTGGAGCTCCTGGACCCGGTTTTCGCCAAAGTCCCTGATACCCAGTTCCCTGGC
TGCAATAATTTCATCCAGGGCCCTCGTCTTTGAAACTGCCACTACAGTTACTTCATCAGG
ATTCCTGTTAACACGTAGAGCGGCTTCAGCGATCCTGTCCTTAATCTTAATGAGGTTATT
GCTAAGATGCTCCACCAACTCACCTCCTCTTGACAACTACCTGGCTGCCAGGCTCCAAAC
CTCTGATTACTACCTGGTCATCTACTTCTCCGATGATCGATATAGCCTGGAAGACCCTTT
CCTCCTTTTCTCCTTTGAGAAGAACACCAGCAACTCCCTGCTGAAAGGTCAGGGCATCCC
TGGGAATAACAATCCCTTCCAGCCTTTGGACAACTAGTTCCAGGTCCACCCAGCGCCTTG
TGAGGAAAGCAGCGGGAAAGTCGTATAGTCTGAAGACCAGGATATTCCTGCCATCCTCCT
CGACTATCTTCTCTGGCCTGCGGGAAATCCCCTCCCCTTCCTGCCAATGCAGGCTAAGCT
TTTCCCCAGAGTTGAGATAATTACTTATAATATCTTTTTCAACTGGAACCAGCAGGTAGA
GAAACAGGTTTTCCACAATCTTGCAGACAGGCTGCCCCTGATTGACCCGCTGGCCATCTT
TAAGTTCATGGACATCTCCCCTCCAGTTATTGATCCCCTCTCCAACTATTTCCGTTAGAG
CAGGCGGCCTTAACTCACCTTCCAGGCCATCAAACTGGTAAAATACTGTCCCTGGCCAGT
AGGAGAAGACTGGCGTAGCCTCCGGGCCATTCATGACATCCACAACATCCATGCCTGCAG
GTATTCTCCTGCCGGCAGTAACCTTCTTAACCAGCTTTCCGGTTACCGGAGCTTTAATAA
TTCTTTCCTCCCTGACCACCAGAGCCCTGATAGCAATACTCTTTTCCACAACCTCTTCTT
TGGCTTCAATGTAATAGCTATCAGGAATTAAGTAATATCCCAGAGCAATCATTATAGCGA
AAGCTACCAGTAATAAGAGCAACTTTCTGCCGGCCTTTTTCGCCGGCGGATTTACCCGCC
TCTTTTTATGTTGAGCAATGCGCCCATCCGTCCGCATCGGCCATCCCTCCGATATGAAAA
GAAGAGCTCCTGCTGGCAGGAGGTACAGAGTTTACTGACAGTAACCCTGGTTTCCCTCAG
GCCCGCCTTTAGCAGGATTCTCCTGTTGGTCTCCTTCAGGTCAAGGTAGCCCCGCTCACC
TTCTGTAGGCTGATAGATAGAAGCGAAGAAGGGGAACTCCTTCTGGAAGGGTTTACTCAC
TCTGTCATCAACTTCATAACAACAGGCTCCGATAGCAGGTCCTATCCAGGCCTCCAGCTC
TTCCGGGTTGCTGTTAAAGGCTCTTCGGAATTGCGCAACAAGTTCTGCGCCAATCCTCTC
CAGGGTGCCTTTCCAGCCAGCATGGCCTATTCCTATGGCCCGTTTATTTCTATCGATGAC
CATTACAGGCACACAATCAGCGTAAAAAGAAAGGAGGGGTAAACTGGCGTTATCTGTAAC
CATGCCATCGGTCTCTTGCAGAGCATCCTCATTCTGCATGGCACCCCTTCCCCGGTCCTT
TCCAGTAACAACTGCAACCTTATTGCCATGAATCTGCTCTGCACAGACAAAGGCATCCGG
CATAAAAGAAAAAGCCCCGGCAAGCCTGGCCCTGTTTTCCCGTACATTTTCAGGGTTGTC
ATCAGTATGTAAGCCGAGATTAAGACTTGTATATGCTCCTATACTAATACCACCCTCTCT
GGTGGTAAAGCAATGCTCGAGCCACTCTATCTCTTCCCAAGCCGGATTGACAATAACCAA
AATAGATCCCTTTTCAACTAGTTCTCCCAAAAATAATACCTCCCCCTCCCGCAACCTCGA
TTATTACTGTTAAGTCTATTCTTCCAGTAACTTCTCCAGTTCCTGCTTGAACTTATTAAT
ATCTTTAAACTGCCGGTATACTGAAGCAAACCGGACATAGGCAATCTCATCTATCTGTTT
CAGCTTATCCATTACCTGTTCACCGATTAACTTGCTGGGCACCTCTGTATCCATCCTGTT
CCTGAGGTCCCGTTCAATCTCATCAACTATTGATTCGATATTCTCCTGGGAGATTGGCCT
CTTTTCACAGGCTTTGATTAAACCGGTTATTATTTTATTCCGGTCAAAGACTTCCCTCTT
GCCGCCTTTCTTAACCACTATCAAGGGAATCTCTTCTATCCGCTCATAGGTGGTAAATCG
TTCCTTACAGGACATGCATTCTCGCCTGCGCCTGATAGAGCTATTTCCCTCCGTTGCGCG
GGAGTCAACAACCCTGCTCTCCGTATGACCACAGTAAGGGCATTTCATTATCATCACCTG
CCTTGGGCTTGTCTATTATCTAATAACTATTTTATCAGATTTACCGCAAAAAATAAAAAG
TTATTCCTGAACTGGTAGATGATTATAATTATTCTCTGTAAAGCCCGGCAACTCTACCAG
GACCACGTCAACTCCTATCTTAACTATTTTTTCCCAGGGGATAAGCACCTGGTTTTTGCT
AAAAAGGCGCAAAACTCCGCTGCCCTTACCTGGAACTACAACAGACTTAATTCTGCCCTT
TTCCAGGTCAAGTTCGATGTCTTCCACAAAACCCAGTTTTCTTCCATCAAGGATATTTAT
TACTTCTTTCATCCTCAATTCTGAAGTCTTGATCATGCTGATATCCCCCTGCCCTTATTA
ATATATGCAGTGGAGCAGGAAAATGTTAATCACCAATATCTCTTTTGAAAAGGGCAAGAG
GATGGCCGGGCCATCCTCTAGTAACTCCTGGAGTATTGCAAGAAGTTTATATTCCAGATC
ATTCGATTTTATGCAAGAACCTTTGTGAACTCATCCATTGGGCAGCCGCCCGGTCTTTCT
TGGCTTCCCGGTCTGTTGCCCCAGGGCAAGTCCCCTAAACCAATCCCAGATGGCAAAAAG
CCTGCTTTCATACTTGACCTGCACCTCTTCCATACCTGGCTGGAAATATTTAAGATTGTT
CTGGCCTGCTGCAGCATCGCGGCCAGCCCCTACCCCTGTTATACCAACCGTTCCTGCAAA
GCAAAGGGGTGGAAAGAGGACACACCACCAATTCCTACCCTGCCCTTCACCCAGTATGAT
TCTTACAGCATAATAATCACCTGCAGGTGCCACCAGATTGCCATATACCTTTTCTGGAAA
GGGAAATATTCCTGTTACAACCTCTGCCCTGTAACCTGCGGCAAAATCATCCAAAAAAGC
ATTGATTCTACTCTCCAGAATGGACCTTTTTGCTTCTATGACCTGCCTGGCCTCTTCCCT
GCTGTCTAAGCCAGCAAAATATTCTCTTCCCTCTTCCAAAACAAAATCTCGAACCTCGAA
TTTCATGTATTGGTCTGCCAGGTCGTTACTGCTGGCAATCACATGCAGCCTGATTAATCT
ATCAGCTAAAGCGCCCTGCCCTTCACCTAATTCG
>DeadSea-enrich-C83
CAGCTTACCAGGGGATTGAACCTGGAATTCCAAGTTTGATTAAGAGAGCAATAGCCCCGG
CAAAAAATACTGCCTTCCAGTCTGTATTCGCCATTAGCAAATTCCACAATTTCAACCTGT
TTTAACCTCCTTTGTGTTAGTTTTTTCTTCTGAGGGAAGACTATAGGATATCATCAGCTG
CTCGGAAAGGATGACCCGGATTCATGGAAAAGAAGTACAAATTGATGCTTGCAGCCTTCT
CGGGAGTCCCCTTCTTGATGGTTTTGGGAAATTCGATGTTGATACCTGAATTTCCCCGGA
TTAAATCTGCTCTTGATATCTCACAATTCCAAATGAGTTTAATGATTACCTTGTTTTCTG
CATCTGCCGGAATCACAATTCCTTTCCTCGGTTATCTTTCTGACCGGGTGGGCAGAAAGA
AGGTTATCGTCCCATCTATCATCTTATACGGAATTGGAGGCCTAATATCGGGCCTGGCAG
CCCTTCTTATTAAAAACCCTTATGTAATTATCCTTGTCGGCAGGGTAGTGCAGGGAATCG
GAGCCGCCGGGACAACTTCCATTGTCATGGCCTTTGTTGGTGATATCTTCCAATCAACTC
AAAGGAGCGAAGCACTGGGGATAATCGAAGCTTCCAATGGTTTCGGCAAGGTTATGAGTC
CAATCCTCGGCTCAGCCATTGCTTTAATCTCCTGGATTGCCCTCTTCTTCTCCTATGCTT
TTCTGGCCATCCCAGTTGCCCTCGGGGTCTGGATATTATCGAAAGAACCGAAGAGCAGAA
AAGAGCAGAAGGGCCAGAATGTCAGGGAATATCTCAGGAAGATTGGCGAGATATTCAGAA
AAGAGGGTCGTTCTCTGGCCATGTGTTTCCTGGCTGGCCTGCTGATTCTCTTGATACTCT
TTGGCCTCTTAGCTCATGTCTCTGACATCATCGAGACACGGTATCATGTTAAGGGGATTA
TTAAGGGATTGGTTATGGCAATCCCCATCGCCCTGATGTCCCTTGTTGCCTATTTGACAG
GCTGGGAGCTCAAAAAGCTGGGTAGGTATTATAAACACTCCATGACCCTGGGCCTGCTCC
TGGTCTTTGCCGGGAGCCTGGTCTTCCCCCTGGCTGCATCTGCCCTTACTTATATCCTCT
TTTTAAGTATCATTGGGCTGGGAAACGGCCTGGTTCTGCCGGCACTCAATACATTGATTA
CCAGTGCAGCAGCTCTGCAACAGCGGGGTGGCATTACTTCTCTCTATGGGAGTGTGCGGT
TCCTTGGTGTTGCTGTTGGCCCACCTGCTTACTGCCTGCTAAATGAGGTCAGCGAAACTG
TGATGTTCTATACTGGAGGAGGCCTTGCCCTGATAACTGCAATCCTTGCCTATCTTTTTA
TTCAGGAAAAAGGCCTGACACCAGGCCAGCATAATAATTAGTTATCTTTTGCCCTCACTG
CTATTATGATATCCCGTGCTAGATATCACCTGCTTCTCGCTCTCTGTCCTGCCCTTTTCT
TTATTGCCCTTAGTTGCATCCGCTTCTTTTATCTTTTCTGCCTTCTTGAGGAAGTCCGAG
AATTTATGCTCCTTCCATTGGTGGTAAGGCCTGGAAAATAACAGGAGCAAAAAGATGAAG
ATAATTAAAGCCCAAATGGTAATTTCCAAACTAATCCCCCCTTCCTGGTATTAGAAGATC
CTCTCCAGCAGGAAGATCATCACTGCAGAAAGGCCTCCTGCCATTAGCGGCCCAACAGGT
ATCCCTCCAAGATTAATCCCGACAATTACCCCCAGGATCATCATTACGATCAGATAAGGC
GAATTCTGCAAAAGCTCCAGCCCCATGAAATTAATCCTTGTGGCAAGTAGGCCACCGATA
AAGGCAACTATACCCTTCCAGGAATAACAATAGAGGCGCAGGTCAACAAGCTTGACATCC
TCTCCCAGGAGGGGGATGAGTACCGAGATGACCAGAAAGACCAAACCCAGTTCAAGTGAC
CTTTTTTCCAGTAAGGGTAATACCTCTGAAAGGTGAAAGGCCTTGAGCAAGAGCAATATT
CCGGCAGCATATGTAATCACGGACGAAGAAGCCAGCAGGCCCAAAGCAAAGGTTAAGAGC
AAGATTAAAAAACCTGCATCCATTTATAACACCCCCGGGTGATATCTGATAATAAATATC
TATGCCCGGGTATCGCAAATTACCATATTACAGCGTAATGCAGGGAGAATATCCAGCCGG
TCAGTCCTAAGGCAAAATCTGATATCTGCGGATTCACCGATTTCCTGTAGCCTCCGGCCA
TTGGTAGATGTTGCGAATATTTCCTCGGGACTATTGCGGCGAGATTGATATAGAAGGCTA
GCCGCCCTGGCTCCGTCATCCAGTTCTAGTTCAAACCGCTTCCTTGCTCCCATCTGCTCC
ATGCTGGCAATTATCTTCCCACAGGTATAAAAATCTTCCAGGGAAAAATCACCCCGGGTC
CCGGCGCATAAGAAGGTCACGGGACTTGTAACGGCAAGCAAATTATCAGCCAAATACCTG
CTATTCAGCCAGGCCCCGATATAAACTTTTCCTGCACTCCCGGCCCTATATAAAGCCTTT
GTCCCGTTAGTCGTGGTCATAATGATCGTTTTATTCCTGACTTTATCAGCAACATACTCT
GCAGGGGAGTTACCCAGGTCAAAACCCGGGAGTGAATGGCCATTCTTTTCACCGCCAAGC
AGGATTGAACCTCCTGGATATCTTGTTTCCCTTACCAACCTGCTCTTTAACCTAAAAGCA
GCTCGCGGGTTTTGCACAGGCCTGATTTCCCGGCAACCTTCTGCAACGGCTGTTACAATC
GTTGTGGTCGCCCGTAAACTATCCACCACTATAACCAGGTCATCCTGAGTGAAGTTCACT
GGTTGTTCGCAAACTGACACAAGTTTGATTCTTGGCATAGCCACACCCCATCCCGGGAAG
AAATTATCTGACTTCTATATAGAATTGTGCATCCTTGTTATCTTTTAATGTTTCCTTGAA
AGTGTCTCCCCTGAGCCCAACCCGCAGGGATTCCAGAGCTAGAACCTCAGTGACAGCAAT
ATTGCCAAGGTTGACATTTGGGCCAAAGATCTTAATGAACTCTACCTGCTGCTTCTTCAG
TGGGGCTTCCCAGATAATGTTCTCAGAACCCAGTCCTGATAGTAACTGCTCGACCATGAA
TTTATCCATTTCGCCCTCTCCATTATAAATTGAAACCCCTTTCCCCGACTCCCTTGCTTC
GATGATAACCCTATCGGCACCATTCTCGAGGTCCTGCTCGCCCAGCTGAATCATCTTAAC
AAGCGGGAAGGGAGCAGCTTTATCCTTTTTCCCGATCTCGGTCAGTACCTCAAAACCCCG
CGATTTAGCTTCTTTTATCGCCCTGGACCTGAGAGTTGCCGGCAGTTCGATGGTCCCATC
CGAAATCTCTATTACCTGAAAACCAAGCTCCAATGCTTTTTCCAGATAATCTTCCATCTT
CCCCTGGACTATGGCTACCTCAAAGAAAGTCCCGCCAGGATATACAGAAATCCCCTTCTC
TTTTATTAGGTTTACTTTTCTCCTCAGATATTGGTGTGGGTAAAGGGCAGAACTGCCAAA
ACTCAGTTTTAGATAATCTATGTATTCTCCGGCTAAATCAAGGAGTTCCTCTGTGGCCTG
CAGCCCAAGGCCCTTATCAAGGACCATAGTCAAGCCCACCTGCCGTGGTTTTCTAATCCT
GCCTGCCAGGGGAAAGGCGAAAGATAACCCCCAGCCATTCCTATCTCCTTCCAGTACCAA
TTGAAAGCCTCCCTCCATTTCCATGATGGTTACACAATATTTAATTTATTCCCGTAGACT
AATATGTGTGCAGGAAATCAAACCAACCATAAAATGTTAAATGTCAATTAAGTGTTGACT
TTCTCCTGGCAAAGATATATCATTATGAAAAGGTGATTCTATGAAAAATATATTTGACTG
TCATGTCCACAGTTACTTCTCTGAGGACTCAGAATTATCAATGGCTGAAGCAATCTTATA
TGCAATGGAAAAGGGTCTTGGAGGGCTTGCTTTTACAGACCATGTCGATTTGGGTTACCC
CTATGCTGAAGATTACCCTGTCCTGGATTATGAAGAATATACCAGGCAGATCAGGAAACT
ACAGCGCAAAGTATATCCTGGCTTTAAAGTACTGACCGGAATCGAATTGGGCCTACAGCA
TGATAACCTGCAGGATAATCAAGCTTTTATGCGGGATAAAGATTTTGACTTCGTGATTGG
TTCTATTCATTCCATTGATGGAGAGCCACTTGCCGAAGGGGATGTATTCCAGACCAGGGA
TATCGATGATGTCTTTTCCCGGTTTCTTCAATATACATATGAGGTAATCAGTAATTATTC
CAATTTTGATGTCCTGGGGCACCTGGACATTATCAGACGTTACAGCGGCAATCTGGAACA
TAACCTCTCCATTGATAAACATCAGGAACTGGTTGATGCCATTCTGAAGGCTTTAATAGA
TAAGGGAAAGGGCATCGAAGTCAACACTTCTGGTATCCGCTATGGCCTTAACTCCTTTCA
TCCTGAATTTTGGGTTCTCCAGCGTTATAACCAGCTGGGAGGAAAGGTTGTTACCATCGG
TTCTGATGCTCACCGCCTGGAGGGTATCGGGACATATTTTAAGCAGGGAATCGAGATGAT
AAATCAGGCAGGTTTTAAATACATAACTTATTTCAAAAAACGCGAACCGGAATTTTTACC
AATTAGCAAAGTGGGCTAAATTAAAACCCCTGGAAGCCTTGCTCCAGGGGTTTTCCCCTA
TCTTTATATCTCTCCGTGATATGCTTGCAGGTATAACTCTTTTATCTCCTCTATTAGTGG
ATAACGAGGGTTGGCAAGAGTACACTGGTCATCAAAAGCCAATTCAGCCATCCTGTCTAA
TTCCTGAAGGAAACTATCCCGGGAAATCCCCAATTCCTTAATGCTTACCGGGATATTTAA
TTCTCGAGCCAACTCTTTAATAGCTGCAGTCAGATGGTGAACTTTTTCCGTATCCCCTTC
CCCGGGCAGGCCAAGATGGTTGGCAATTTCAGAATACCTCCTTTTAGCGAGGGGATATTT
ATACTGGGGAAAGGAAGTCTGCTTTACTGGAACATCAGTGGCATTATAATGGATTACAGG
ATTAATGAGCAAGGCATTGGCAAGCCCATGGGGCAAATTAAAAGTCGAACCTAACTTGTG
GGCCATGGAATGGCATATACCTAAAAAAGAATTGGCAAAAGCCATTCCAGCAATGGTCCC
CGCATAATGCATCTTTTCCCTGGCCTGCTTATCAGTTGTCCCATACTGATAGGAGCGGGG
CAGAAAGAGAAAACAAGCTTAATTGCCTCCAGGGCAAGGCCCTGGATATATTCAGTAGAC
AATACAGAAACATAGGCTTCAACTGCATGGACCAGGGCATCAATCCCCGAGTAGGCTGTC
AGTTTAGGAGGCATGGTCAAAACAAAATCAGCATCAACTATCGCCATGTCTGGAGTTAAT
TCGTAATCAGCAATGGGATATTTGATGCCGCTTTTGTCATCTGTAACAACTGCAAAGGGA
GTTACTTCAGAGCCAGTTCCGGAGGTTGTGGGAATGGCAACAAAATACGCTTTTTTGCCC
AGTACAGGGAACTGATAAATCCTTTTCCTGATGTCCATGAAGGTCATTGACAATTCTTTG
AACTCTACCTCAGGGTGCTCATACATCAACCACATTATCTTAGCTGCATCCATGGGTGAA
CCTCCACCAAGAGCGATGATTATATCCGGTTTATAGGCGTACATCTGCTGTGCAGCCCTA
TTCACAATGCTCAAAGTGGGGTCTGGTTCGACTTCGGAAAAGATTCTATAATCGATAGCC
ATTTCGTCCAGTTCATCAGTTATCTTCTGGGCATAACCCAGCTCATAAAGTGGTTTGTCA
GTGACTATAAAAGCCCTCTCTTTGCCTGCAAGTTCACTTAAAGCTATCGGTAAAGAGCCA
TATTTGAAATATATCTTTTCAGGGACCCGAAACCACAACATGTTCTCCTTCCTTTCGGCG
ATTAATTTGATATTCAGCAGGTGCCTTACTCCCACGTTTTCACTAACAGAATTGCCTCCC
CAGGAACCGCATCCCAGGGTTAAAGATGGGTCTAGCTTGAAATTATAGATGTCGCCAATT
GCACCTTGAGAGGAAGGCATGTTCACTAAAATTCTCCCTGTCTTTAGTTTTGAACCGAAA
TAGTCTATCCTGTCCTGGTTTACCTGGTCGGTATACAGTACGGAAGTGTGGCCTATCCCG
CCAAACCGCACTAATTCTACTGCTCTTGCAACAGCCTTCTTAAAGTCACCTGCCCGGTAC
ACGGCAAGGGTTGGAGAGAGCTTCTCATAAGAAAAGGCCTCTTCTTCACCTACAAGGTCT
GTCTCTGCCAGGAGAACTTTTGTCTCTGGAGCGACCTCTAACCCTGCCTTATTGGCAATG
AAGTGAGCAGTTTGACCAACTAATTCTCCATTAATACTGCCGCCTTTTATTAATATTTGG
CTAATCTTTTCCTTCTCTTCAGGATTTAAAAAATAGGCTCCTCTATCGACAAATTCTGCT
TTAGTCTTTTCATATACATCTTCCACAACTACAATCGACTGCTCAGATGCACAGATAACT
CCATTATCGAAAGTCTTACTTAGCAAGATAGAGCTAACCGCCATTTTCAAGTCCGCTGTC
TCGTCAATAACTGCCGGCGTATTTCCTGAACCAACACCTATGGCGGGTTTGCCGGAGGAA
TAGGCAGCTTTCACCATCGCAGGACCACCAGTTGCCAGAATCATACTGATTTGCGGATGC
TGCATCAGGGCCTGTGACAGCTCTATTGACGGGTCCTCTATCCAGCCGATAATATCTGGT
GGCGCTCCAGCCTCAACCGCTGCTTCCAGCACAATCCTGGCAGCCTCCATTGTGCATCTT
TTTGCTCTGGGGTGTGGCGAAAAGATGATTGCATTTCTCGTCTTAAGAGATATCAGCGAT
TTAAATATCGTAGTTGATGTGGGGTTCGTTACTGGAACGATTCCCGCCAGAACGCCTATC
GGTTCGGCAATCTTCTTCAACCCAAAAGAGGAATCATCTTCAAAAATCCCACAGGTTCTT
TCACCCTTATACTTGTTGTAGATGAATTCTGCAGAGAAATGATTCTTGATTACCTTATCT
TCCATAACCCCCATACCGGTTTCTTCAACGGCTAGCCTGGCAAGATTAATACGGTTATCA
TTAGCTGCTATGGCAGCTCTGCGAAATATTTCATCGACCTTATCCTGAGAATAACCAGCG
TATTCTTCCTGGGCAAGCTTAACCCTTTTTATCAGATTCTCCAGTGCAATGCTACTGTTC
ATCAATCTTCCCCTTCCTGGCAAATTGGCTTTCCCCTACTTATTCTTTGTTTGCAAGCAA
AAAAATAACCCACTCAGTAAGAGTGGGTTTATTGCCTGCTATTTATATAACCTGCTATAA
TTTTGTCTCATGTCTTCTATTGCTATTACCTTTCTAGAAGATACCTCTCAACTTCCATGG
CTGCTTTGGCTGCAGAACCTGCAGCGATTACAGCCTGGCGGTAATGGGAATCCTGGACAT
CACCTGCAGCATAAATTCCTGCAATGTTTGTGCGCTGGCGCTGATCAGTGATGATGTAGC
CCTGTTCATCCATCTCCAGCAGCCCCTTGAAGGGTTCACTTTCGGGAACCTGGCCGATAG
CTATAAATAGGCCGGCAATCTCCAGGAAGCTTTCCTCTTCGGTGGTTTTATTAAATAACC
TGATTCCCGAAAGGTTCTTACCTTCTGAGTCCTCAATTTCCTTGACGACCGAGTCCCAGA
TAACCTCTATCTTATCATTCTCGAAGACCCTATCCTGCAATATTTTTGCACCCCTCAGGG
CATCCCTTCTGTGAATCAAGTAAACCTTCTCTACGAACTTTGTCAGGAAGAGGGCCTCTT
CCAGGGCAGTATTTCCTCCCCCTACTACTGCAACCTTCTGCTGGCGGTAGAAGAAGCCAT
CACAGGTTGCGCAATAAGATACGCCCCTGCCCCGCAATGCATCCTCTTTGGCTAAGCCAA
GCTGTCTTGGCCTTGCTCCTGTTGCCACTATCACAGCAGGGACCCGGTAATTTGCATTAT
CTGTCTGGACTTCCAGTGCTGCTCCCGGCTTTATTTCCTCGACAACTTCGAAGGTCAATT
CAGCCCCGAACTTCTGAGCCTGGTTTTGGGCCCGCTCAACAAGCTCTACACCATTAACCC
CATCAGGAAAACCAGGAAAGTTCTCAACTTCCGGAGTAGTTGTCAGCTGGCCGCCAGGCT
GGGGCCCTCCCAATAACAGGGTCTTGAGGCCGCCGCGAGCGGTATATGTTCCTGCTGTCC
AGCCGGCAATCCCTGAACCTATTATAATTACATCATAATCTTCATTATACTTATCAGCCA
TCTCCTTACCTCCTTACATTTATTGTTTCCCGGAGAAAGGTGAAACATTTCCCCGAGAAT
ATATCATATTATTTGGATTATATATTATTGTATCATCTCAAAGGGGCAACTTCCATACCT
TTCCTGAAATTATTTTCCCTCATTTATTCTGAATTCAAAATTACACAAGGACCCGGTCAT
TTTATTATTGAGACTGGTTCAATACATCTAAGCTCTTATCCAGAAAAGGCGCCCTTCGTG
GGCGCCTTGTTTACCTCGGGGAGGCAGATAACTGGTTACTCAAAACACTGCTCAGGCGGG
GTTTGCTTGAAATGAGCAAAACCCTGCGGAGAAGAATCACCGGCATCGTAGATCACCATG
AAGACATCGCCCTTTTCTGCCCTGGACAGGATAAGTATCCGGGAATCGATGATCTGAGCC
CTTCTTACATCTGTCAACCCATCAGGAAGATAATAAGTACCCTGGTCTTGCGGCATATCT
TCTATCCGGTCCGGGTTTGTTGCCTCGAAGACGGCAAATGAGGTTGGATTGGAAACTCCC
CCATTATAAAACATCATAAATACATCACCCTGCTCAGCCTTTGAAGTTATTATAATCTCA
TCATCTATTACCTGAGCACTCCTGATGTCCAGCAGACCATCGGGCAGGTAATAAGTGCCC
TTGTTCTGGGGCAAGCTGTTGTCTTCAATGTCAGCCGGGTCTGTCGGTTCAAAGATTGCA
AAAGAAGAAGGGTCTGAAACACCCATAGTATATATCGACATAACCACCCCTACGCTTGCT
CTGGAAATTAAAGCAACTTCCGAGCCCAGCAAAATCATATCCCTGACATCTGTCAACCCA
TCAGGCAGGTAATAGACACCCTGTTCCTGCGGTAAATTGCCGGAATCTATCTCTGCAATA
TCAGTTGACTGGAAGACCGAGAAAGATGTTGGATAAGATTGGCCCAGGGTGTAACCAGAA
GTAATCACATCACCCTTTTCCGCTTTGGAAGCTACCAGCAATTCCGTATCAGTTACCTTG
ACACTGCGCACATCGGTCAAGCCATCAGGAAGATAGTAAGTGCCTGCTTCTTCAGCCAAT
TCTTCGTTGACTATCTCATCTGGAGTAACAGGCATTAAATGATAGACACCCAAAAGGTGG
GATTTACCCATCTCGTAAATCAGGACAAAAACACTCCCGTTACTGGCTCTGCTTGTAACA
TAGAGGTTAGAGTCCAGTATCGTAAAGTCCCTTACATCATTCAGCCCATCAGGTAGATAG
TACGTACCCTGCTCATTTGGCAAACTGGCAGCAAGTACAGTAGACATAGCAAATCCCGCA
AATAACAGTATAATTGATAGAATAATTAAGACCCTTCCCGGCTTTTTCAGCATCATATCC
CCCTCCATTTAATTCAATCCATTATCTGGCCCATTTCCCGGCAAATATAAACAAAGGGGG
TTTTTTACCCCCCCCGAATTCAATCATATTAATTTACTACGACAAAGTGCTAAAAAAACC
TGCTAAATCATTGAAAAATTATCTGCCATATCCTTGCATTGCCAGTCTGGCATCACGGAT
AATCTTAATTTTATTAAACCACATTTAAACCACATTAAAGGGACCTTGTCAAATGTCACC
TGCCCTTTAATTCTGCAGCTGCCTCTTCCCAGACCTGCTCCAGTTCCTCAGCCGTCAGTT
CGTCTTCCCAGTATCTTTTCAGGGCAGGGAGGAGGTGCTCGCGCCAGATAGAATGGACTG
CAATATAAGGTGAAACTCCAGTCAGCACCTGGGGTTTTCCTGTTATTCCATCATCTGTCT
GGTCATCTTCTATCCTATCCCCCCGGACATTTTCAACAGTTACTGCCTTTCCAGGTTCGA
GCATCCCAAGCCTCTCTGCCAGCCACCCTCCCAGCCTTTCTGCCAAAAAACTGGCAGCTT
CTGCAGAGGCTTTCGTATGTTTATCACCTGGATAGGGGAGTTGATAAAACTGGTTCAAAC
CATATACCTGGCAGTATACCTCCATCTTCTCTGAGCTTTCCGGCCTGGTTCCCCTGCCAC
CCAGAAGGACAAAGTAACCCTGGAAGCCTGCATTATTCATCTGCTCCTCAAGGAGATGAT
GCAGCCAGGGGTTTACCGGGCCTATTATCCCCCGGCCTTCTGCAAGCAGCGAATTTATCG
ATCTTCCAGGGGAGTTCTTCTTGGAATAATACCTGCTGTAATCTGCAGCCAACCGGCCAA
AATATTCTTTCTCAGAAGGGTTCAATTTTGCGTCCAGGAGAAAATTATGCAAGATGCTGC
TGACCTGGATATAAAAGAGCTCTTCGACAGGAATAAGTAGTTCGAGGCCTGTATCCAAGG
CTTCGTCACTGAATAAATGTTCTATTGTGATAACTCCATGTTCCTGTAGAAATGGTGGGA
GGCCTAATTCTTGGAAACTCTCCCTGCCGATAAAAAACCCTACAGGCCAACCCGCTACAG
GCCAGCTGATTATCCTCTTGCCCCAGGAAGAACCTAAAAGAGCCCAGTCCTGGTAATTGT
CCTTCTTGAGGTAAAGGTCTACAGGGACAACCTGCTCAAGAAAGGGTTCTTGCAGCAGGT
TGAAGTAAAGGTCCGGCGGCCTGTTCCTTGCAATCCGGTCCTTAACTAAATAATGGCCAG
AATCCAGGTCCGCAAGCTGGTAATCTATCTGGATTGTTATCTCTCCAACTCTGATTTCCT
GCCATTCCTGCAGCCTTTCTTTCAACCCTGGTATCTCATCATTACCAGATAGTCCTGCCT
CAAGAGGGTATAACCAACATGAAACATGATAACTCTCCAGGGGGTCCAGCTCCACATTGG
GATTTATTTTGATGCCTTCAGAGATATATAGTCGATTGTAAAGGATGTATCCAACTGCAC
CCATTATTATCAGTATAAGGCTGATTAACAATAGCTTCTTCATCTAAATCACCCCGTTCT
TTATAAGCCTAATAGGGCAACCAGTTCTTTACCTGCTTCGCCATCCACGGGCAGCCCCAG
AAGCCTCTCCATCCTTTTAACCGCATTCTCTGTATCTGTTCCATAACGGCCATCGGTATA
ACCTGGCTCAAATCCTCTGGTCTCCAGTTCTCTTTGCAAAGTCAAGACATCTTTGCCGGT
ATGGCCAGGCCGCAGGGTATGGGTTATATTTACCTTGACAGGCTCACCAATCACCTTAAC
CCTGGTTCCCACCTTGACCCAACGGTATAACTGCTCGACATGCTGGTTATGCATCCTGAT
ACAGCCGGCACTCGCGGCCCGGCCAATAGAGTAGGGTTTATTTGTCCCGTGAATGCCATA
AGTCCCCCAGGGGACATTCAACTCTAACCAGCGGGTACCAAAGCCGCCGCCCCAACCCGA
GCTCTTCCTGATTATCGCCCATTCACCAACAGGGGTTATGGACTCGGACTTGCCTATCGC
CACAGGGAATACCTTATACTTTTCTCCGTCGACATAGACAATCAACTGCCGGCTATAGGT
ATTTACTACAATATAGACTTCACCGTCGGGTTCGCCATCCCCTGTCACTGTAATCTCACT
ACTGTAATAGTCAGCACAGATGGCCTCCCACAGCCGGGGATGCATTATGCCGTCAGGGTT
CAGTTCGTTCTGGGTCTGATAATCTTGCAAGCATTGTTGTACATCCCGGTCGAACAGACT
ATCCAGCGGCCCATCGTAAAAACCCAATTCGAGAAGATGTAATTGGAGCTCAAAGACCTG
ATGGTGGGTAACCGGGGGTTCCTTTAACCTGATAACAAGGTCAGGGCCGCAGGAACATAC
CGGCAGTTGTAAACTGGAATTGATTCTTAATGAACCGAGAGCCAGAACAGGCAGTAAGAT
GATTAGGGATAAAATAAACAATATCTTTCTGTTGAAAAAGAAGACCCTCATCCCGCAACC
TCCTGGAGAAAAATGTTCTAATTAAAAATTATGTTATTATCCGCTCTGTATGCATAGAAA
AAACCGCCCGGGCAATCAGGCGGTCCTTTCCTCCAACATATATTAAATTGGTAATCCAAA
ATGCCTGTCTTATTTTCCCTTGCTCTCGACCCGGGTGAGGTTTGCTGCGGCCTTTTGGTA
ATCTGGGTCAATCTCGAGAGCCCTGTTATAAGCTTCTGCAGCCCGTTCATATTGGCCGAG
ATTCTCCAGCACTACCCCGAAGTTGTTATATATATAAGGCACAACTGGTTCCTGGCTAAC
TGCCCTTTCGAGGGGTTCCAGTGCTTGTGCATATTCACCCTGTTTCAGGAAGGCCAGGCC
CAGATTGTTCCAGGCATAATAATTGCTTTCATCAAGCTCCACCGCCTTCTGGAGAAATTC
TACAGCCTGCCGATAATCTGCTTCATTCAGGTAAAGAGTTCCCAGGATATTATAGGTCTG
GGCCAGACCGTCAGTATCCTTAAAGACCTCTTCATCTGACCCTATGGCCTGTTCTACAAG
GAACTGATTTAGGATAGCAATGCCTTCTGCTGTATTGCCCCTATCCCTGAAGACCCTTGC
CAGATTGTTTACTACTGCTATACTATCCGGGGCAAGCTGATGGGCAGAACGCAGATACTT
TTCTGCCTCTTCCAGGTTATCCAAACGGTAATAAGCAAGGCCCAGCAGATAAGTTGCATT
TAAATGGGCAGGGTTCTCACTTACAAAGGGCTCCAGTTCTGTGATAACTTGTTCGTAATC
TCCGATATAAAAGGCCTCTCTTCCTTCCTGATAACCCGCTTCAACCTGAGGAGCCGTAAA
TAAGATGACCAGGATAAGCAAACTCAGGATTAATCTCCTTATATTTGATAGAGAACAATT
CAATAAAGCACAATTCATAATCTCCACCCCCTAATAAAATCTTCTCTTTATAGGCCGCCT
TTCCTTTCCTCAAAGGCCCAAGATTTTCAATCAGTTAAAGACATTTTATCTGCAAAATAA
TCGATCTGCATGGCTTCTCTGACCTCAGCCATTGTCTTCCGGGCAACTTTGCGGGCTTCT
TTTGTTCCTTCCTGTAATATCTCCTGAACCAGGGGAATCCTCTCTTCATAGTAGCTACGC
CTATCCCTCATCGGGTCCAGGAAGCTATTCAGGACTTTGGTCAATCGTTTCTTACAGGCT
ACACAACCAATGGTCCCTTCCCTGCAGGATTCTTCAACCTCCTGATAGCCTTCAGGGTTA
AAGATCTTATGATATTGATAAACCACGCATACCTCGGGATGTCCCGGGTCATCTTTGTGA
ATTCTTGCCGGATCAGTCTTTGCTTGCCGAATCTTCTCCTTCACGGTCTTGCTGTCATCT
GAGAGCATGATTGCGTTGCCAAGGCTCTTGCTCATCTTGGCCTGGCCGTCCAGGCCCATC
AGGCGAGAGGTGCTCCCTACCAGCGCTTCCGGTTCAGGAAAGATTGGTTGATAGAGCTGG
TTAAACTTGCGCACAATCCTGCGGGTCTGTTCGATATGGGGTAACTGGTCTTCACCTACT
GGAACCAGGTGTGCTTTGCAGAAGGTGATATCTGCAGCCTGGCTGACAGGGTACCCCAGG
AAGCCATAATTTAATGACTTATAGCCATACTGCTCTGCTTCACTCTTGATCGTCGGGTTC
TTCTGCAAATGGCTGACAGGGACAAACATGGAATAAAGTACTGTTAACTCCGCAATCTCG
GGAACCTGGGACTGAACCAGAATCGTCGCTATCTCCGGGTCTAACCCCACTGCAAGATAG
TCCAGGGCTACTTCAACCAGGGCCCTTTTGATCATTTCGGGATGCTCAAAGTGGGTTGTC
AAAGCCTGGACATCTGCCATGATGATATATGTCTCATACTCTTCTTGCAACTTGACCCGG
TTCTGCAGGCTGCCTACATAATGGCCCAGATGGAGTTTGCCCGTAATCCGGTCACCCGTT
AAGATTCTCTTCCTCTCTTCTGCCATCAAAATCTCTCCTTTCAAATTTTATCATTCAACA
AATCGTCTCTTTCTATAAACCCTAAAAGATAATATCAAGAAATAATATCAGGAAATAAAA
AAATCCGCCTCAGAAAGAGACGGATTATATCCGTGGTGCCACTCTTGTTGCCTGATAGAA
GCCAGGCCACTTTCGGGCCAGGTAACGGCTGGCATGCCGGAAAAGCCTACTTAGTTTCGG
CCATCCCCTCCCGGGCCCATTCAGCATAACGGAGCTACCGGGTCTCAGCCAACCGGCTCT
CTGTGAACCCCTGTCTTATGCCTACTCATCCCGTTCTTCAGGTTTAGTGATATATTTGCT
CTTTGTTCCTTTAATTATACCAGAATAGGCAAATAATGCAAGATGTAAGGAAAAATCCCC
TGCCGATTGGCCGGAAATTACATCATGCAAATCTTATTTGTTAAATGCTACGCCCTTAAC
GATTAATTTGCGGAAAACGTTTACACCTGTTGTATCAATTGTTGTAGTTTCTGCTGTCTC
TGCCCCATTAAATAAATATACATTATACCCATCAACTTCCAAAAGGTCAAATGCATCAGG
GTCTTCAGGCTTACCCACAAATACTGTGGGTTCAAAGGTGAAACCTGCTCAACCTCCACC
TCTAACTTTCAAATCAATGGTTACATCCTTCTCACCTTTGCTGTCGATGTATTCCCTTGC
TGCTGGAGTAATCTCTATATTCATTTAGTAACCTCCTCGCCTCTTTGCACCCCCCTATGG
GGGGGTTATGACTTATTATATGATTATTTTGCTGTATCTGTCAAGGATTTAATATCGTAA
ATCCTGGATATTTAGTAAATTTCCTCCCATATATCATATATAGAGAAAGCAGGAGGGTAG
GTACCCTCCTGCTGATGGCAGTAAAAAAAATAATGTTAGCTTTTAATTATCAGGTGGTTT
CTGAAATAGCCTCTACTTCTGCAGCCAACACTTCCTCCTCAACAGGTTGTCCGCAAGCCC
TCACAATAATGTACAGGGCTACTGCACCCAATGGCAGAGTAAATAGCGGAGATATTCCCC
AGCCAGCTGGAAGGAAACCAAATAAAAGGGCCACTAAAGCGACTGCAAGTGCATAAGGCA
ACTGTGTCTTGACATGGTCCAGATGGTCAGCACCAGAAGCAGTTGATGACATGATCGTCG
TATCAGAGATTGGCGAGCAGTGGTCACCGAATACGCAGCCGGTCAGAACGGCACCTATCG
TTGGGATTAATGGTGCCCCCAGGTTTACTGCCAGGGGTATAGCCAGGGGCATGATGATAG
CATTGGTTCCCCAGGAAGTACCTGTAGCAAAAGCAACGATTCCCGGAACGATGAACATCA
AGGCCGGAACAAGATATGGGGGGAGAACACCCCTTGTCAAGGATACCAGAAAGTTTGCCG
TTCCCAGCTCTTCAATGACACTGCCCAGAGACCATGCTAATATCAAAATGATTGAAGCAA
CCGCCAAAGATTTGGCCCCCTCAACCCATGCTTCTACTACTTGCTGCAGGTTTAGCAGCC
TCCGGCCGAGGGCAATCAACATGGCAATTAAGCTGCCACCGAAACTGGCCCAAAGGAGCA
CTACACTGGAATCCGCATTACCAAATGCCTCCCGTACTCCTGCGCCGTCCAGGCCGCCCC
CATTAAACCAAAGGCCCGCCAGTGTAATTATAATTACACCCAGGACCGGGATGAAGGCAT
GATACCAGCGCAGATTAACTTCATCGCTATCCATCTCCCCGGCCATCCTATCCAGGTCTT
CAGAAACTAAAGGACGCGCCCCATCTGCATTAACCTTTCCTTCAGTCCGGGCCCTTCTTT
CAGCCCGCAGCATTGGGCCGAAGTCGCGTCGGGAAATGATCAGCCAGAGAACCATCAGAA
TGGCAAATATGCTGTAGAACCTGAAGGGAATTGTCTGGAGGAAGACACTGTAAATGTTAC
CCTCCATCCCAAGCTGGTCGAAGGCTTTCTGGATTAGACCCATTTCATAGCCTACCCAGG
TCGATATTAAAGCCATGCTGGTAATTGGAGCAGCCGTGCTGTCAACTATATAAGATAATT
TTTCCCGGGAAATCTGCAGTCTGTCGGTTATAGAGCGCATTGTATTACCAACGATCAACG
AGTTGGCATAATCGTCAAAGAAGACCAGAATACCCAAAAGCCAGGTGGCTAATTGAGCCC
TGGTTGTGCTGTTGGCCCTCTCTGCAACATAATCTGCCAGGGCGCGCGAGGCACCCATCC
TGCTGATGATGCCTACCATCCCGCCCAGGGAAAGAAGGAAGAGCAAAACTGCTGCATTCC
AGGAGTCAGCCAGTGACTGGACAACATAAGTATCAAGGGTCCGCAAAAAACCAGTCAGGG
GATTATACCCGGCCAGAATCGTAGCCCCAAGTAAGATGCCAACAAATAAAGATACAAGAA
CCTCTCTGCTCCACCAGGCCAGAATAAGGGCAATTACTGGCGGCAAAAGTGAAACCCAAC
CAAAGTTTTCCATTTAACATACCTCCTAATTTGAATTGCGGGGAAAACGAGATTGGATGG
GCTAATTTTGGCAATAAAAAACCCGATGGGAATCATTCCATCAGGGCTAATAAAGACATC
TTACCCTCATCCCGCTCCCCGATAGTAAGATAGCGCTCCATCCAGGGTTGGGGTCTCCCC
TGAATGACAGTCCGGTGCCTCTTCGGCTGCCGGCCCAGCCTTCCAGTCGGCTCCAACTGG
AAAGCTTCGGCGGAAAAACCTTTCAAGGTATTGCAGAGCCCGGCCAGGCCCAATCCCTTT
ACTGATTAGTTTCCGCACCTCTACCTCACTTCTTTTACGAAATGAGGCAATTCACTATAC
AATTATCGTTTAATACTATAACACATTGAACCAGGAAAAACAAGGCCCTGCAAATATTCG
GAAAAATCAATCCCACAACTGGTTGTGCCAGAAGAGCTTCTGTTTTTCGTAAATCTGTTC
TTTAGACATCTCTGCCGGCCAGAGGTCCATAAATGTTCCCTCCCGCATGGCTGAAGCAAG
GTTATAGAAAACCTTTTTGTTCTCCCTGGTCAATTCTGTGATAACTTCTTCTACGCGGGC
CCTTGCCGTATCCTTCTCGAAAGGGCAGCTGCTCTTGATGGGTGCATAACCAATCTTATT
AATGAATTCAATGATACTCTTCTCGCGAGTGTAGACTAGAGGCCTGATAATTGTAATCTC
TTTGCGGGAAAGAAACTGTCTGGGTTGAAAAGTCTTGATTTGGGCCGAATAGATGATACT
CATCAAAAATGTTACTACAGCATCATCATAATGGTGGGCCAGAGCAACTTTTGCAAAACC
ATATTTTTCGGCAAAATTATTGATGGCCCCTTTCCGGAAGTAAGTACAGCTAGCACAGGG
ATTGTCCGGGTCTTTGGCCTGAACCATATCTTTTATCCTGGTTGGCACGAGATGGTGTTT
CAGGCCAACATCCCGGCAAAAATCATTTAGCTCCCCGGCCGGGAAACCTTCATAACCCAG
GTCGATTGTAACAACTTCAACTTCGAATGGAAAGGGCAGGGCCTCCTTGAGAACGGCAAA
AACATAGACCAAAAAGGCACTGTCTTTCCCGCCAGAAAAGCCAATTAGAATTCTGTCCTC
GGGTTGTATCATATCAAATTCGATGATTGCTCTGGCTATTCTCCGCATGTAATTCTTTTC
TAAACTCAATTCCATCTTCTTTAATACCTCCAGTTTGTTACAAGGTGAATAAAGGAAATT
ATTATCCCTGCTTACCCTTATATCTTGCCTCCATGAGGGAAAAATAGACTTAGAAAGGAG
GGATTTTAATGGCTAAAGACCCTATCAATCGGGTGAAATGTGTTGTGAGTTCCTGCCAGT
ACTATTCTACAGGTGACCACTGCATTGCCCAAAATATTGAAATCCAGCCACCTAATGCCA
GCAACACCCAGGATACAGACTGTGCCACCTTTGCTCCGAAGAGCTTATAAGTAATCTATA
AGGGGGATTATATCCCCCTTTGACCTTTTGCAGGAACGAAGTCAAAATTCTAGAAACTTA
AAGTAGTAAATATATTTTTTGCCTGATTAACTTATGTAAGTACAGGGAGGTCTGAGAAAT
GAAGAGAGTACTCCTGACCGGTTTTGAGCCATTTGGCGGCGAACAGGTCAACCCAGCACT
GGAAGCGGCAAACAAACTCCATAACAGAGAGATAATCCCGGGAGAATTTATTATCACAAC
CCATGCTCTGCCAACAGTATTTGGCGAGTCCATCAATACTATAATCGAAAAAGTCCAGGA
AATCAAGCCCTCCATCATTATTTGTACCGGCCAGGCCGGAGGTAGGTCAGCCCTGTCCAT
CGAAAGGATTGCTATCAATATCGA
>DeadSea-enrich-C98
AGATAGAGGACTGTATCAACCATATGTTCCAGTGCTTTTGGCCCGGCAATTGCCCCGCCC
TTTGTCACATGGCCGACCAAAAAAACAGGAATCCCGGTACCTTTTGCCACCCGGAGGAAA
ACATTGGTAGCTTCCCTGATCTGGCTTATACTACCTGGAGCAGAGTTCAAATCAGGGTGG
ACCAGGGTTTGAATCGAATCAATTATTACCAGGGCTGGCTCTTCTTCCCGAATGATCTGT
TCTATATTTAAGACATTGACCTCAGAACAGACTAAAAAACTCGAACCCCCAACTGCAAGA
CGGGTGGCTCTGATCTTAAGCTGCCTGGGAGATTCTTCTCCGGAGATGTAAAGGACTGAA
CCGGTTGCCTCACCAACCAGGGCTCCTATCTGCATCAGGAGGGTGGATTTGCCTATTCCC
GGATCCCCACCAATCAAAATTAAGGAACCAGGGACAATCCCTCCTCCCAGGACGCGGTCC
ATCTCTGCCATCCTGGTAGAAAATCTGCCCTGTATGTTAGTGGCAATGGAAGCGATTGGC
TGGACTTCTGCTCTCGGGCCCGAAAAGGAAGCCTTCCTTTCCTGCTCTGCAGGTGTCTCT
TCCACCATGCTGTTCCAGGTTCCACAATTGGGGCAGCGGCCATACCACTTCAAGGTAGTA
TGGCCGCAACTTTGACATATATAATGTGTCTTATTTCTTACCATTAAACTCACCTTAAAT
TGAGGGTATATTGAGTTATATTATATCATTTTTTGTGAATTATTTCAAGATTTGAGCACC
TTCTTTAAATAGCTTCTCTTTGCTGTACATTAAAGGTTAATCTGCCCTCTTCTGCGTCTA
CTAAGATGCTGTCACCCTCCTCAATCTGCCCCCTTAATATCTTCTCAGATAATTCATTCT
CAACCATCCGCTGGATTGCTCTCCGCAGAGGCCTTGCTCCATATTCAGAATCAAATCCTT
CCTCTGCTAGAACCTCTTTAGCAGCATCACTTACTTCTATCTCCAGCTCGTGTTCCAGGA
GTTTTTCTGAAAGCCTTTCCAGCATCAAATCGACAATTTCCTTAATATGCTCTCTATTCA
GGGCATGGAAGACGATTACTTCGTCGAGGCGGTTGAGAAACTCTGGCCTAAAGGTCCTCC
TCAATTCCCTCATCACCTTATCCTTCATTGCTTGATAAGATTTTGCTTCCATCTCTTCGG
CATCTCCGGGTTTGAAACCTACTGTCGTCTCCCTTTCGATCATTGTCGCGCCAACATTGG
AAGTCATGATCAGGACCGTATTCTTGAAGTCAACCTTCCGTCCCTGCGCATCAGTCAGCT
GGCCATCCTCCAGAACCTGCAGCAGAACATTAAAGACTTCTGGATGAGCTTTCTCGATTT
CATCAAAGAGGACCACAGAATAGGGGCGCCTGCGTACTTTTTCAGTCAACTGGCCTGCTT
CCTCAAAGCCAACATATCCCGGAGGTGCACCCACAAGCCTGGAAACAGAATGCTTCTCCA
TAAACTCTGACATGTCGATCCTGATCATGGCATCTTCATCATCAAAGAGTGCTTCTGCAA
GGGCCCGAGCCAGCTCAGTCTTGCCAACCCCGGTTGGGCCAAGGAAGATAAAAGAACCGA
TCGGCCTTTTAGGATCCTTCAATCCAGCACGGGCTCTCCTGACTGCCTGGGATACAGCTT
TAATTGCTTCATCCTGGCCGATAACCCGTTCATGGAGAACCTCTTCAAGGTGTAAGAGTT
TCTCCGTCTCTGTCTGGGCAAGTTTTGTCACAGGCACACCTGTCCAGTTAGAGACAACCT
GGGCAATATCTTCATCAGTGACGATTGACCTTTGCTCACCAGTCTCCTGCTTCCAGCTGC
TCCTTTCTTCCTCCAGCTTTTCCTCCAATTCCTTCTCCTTATCCCGGTAGGAAGCGGCTT
CTTCGAATTCCTGAGCTTCAATAGCAGCCTCTTTCTCTTTTCTAATCTTTTCCAGTTCAT
CTTCAATCTTCTTTATTCTTGGTGGCATGGTATTGTTCGAGAGCTGCACCTTGGAACTGG
CCTCATCTATCAGGTCGATTGCCTTGTCTGGCAGGAACCTGTCGGCAATATAGCGGTGAG
ATAATTTCACAGCAGTTTCGATTGCTGCATCGGTTATCTTCACCTTATGATGAGCTTCAT
AGGCATCGCGCAGCCCTTCCAGGATGGAGATGGTCTCCTCAACGGTAGATTCGGCAACGA
TGATCGATTGGAAACGGCGCTCCAGGGCTGCATCCTTTTCGATATGCTTCCTGTATTCAT
CAAGGGTTGTCGCACCAATACACTGCAATTCTCCCCTGGCCAGAGCAGGCTTTAAGATAT
TCGCGGCATCAATTGCCCCTTCCGCCGCTCCAGCGCCTACAAGGGTATGGAGCTCATCGA
TAAAGAGAATGATATTTCTGGCTTTATTGATCTCATTCATTACTGATTTTAACCTTTTTT
CAAATTCACCCCGGTACTTGGAACCTGCCACAAGGGAACTAAGGTCGAGTGCAACAACTC
TCTTATCCAGCAGGGGTTCTGGTACATTGCCTTCCTCAATCCGCTGGGCAAGCCCTTCCA
CGATAGCAGTCTTGCCGACTCCTGGTTCTCCTATCAGGACCGGGTTGTTTTTTGTCCGCC
TGCTCAAAACCTGGATGACCCTCTCAATCTCTTTGGACCTACCAATAACAGGGTCAAGCT
TACCGACTTTGGCCAGCTCTGTCAGATCGCGGCTGAAGTTATCCAGATTAGGTGTCTTGG
TCTCCTGCTTATCTTTGCCAGGAGCACCATTCCTGCTACCGCCAAGGATCTTAGTTACCT
CTTCCCTGACCTTATCTCCCCCCAGGTTCATCTCTTCAAGTATCCTCACTCCAACCCCCT
CTCCTTCACTCAGCAAACCGAGGAGAATATGCTCAGTACCCACATAATTGTGGCCGAGTT
TCCGGGCTTCTTCTGCAGATAGGGAAAGGAGGACCTTCTTGGAACGGGGGGTTAGGGGAA
TCTGCCCACCCATATTATTGCCTCCAGCCTGGCCCCTTCCCACAACTTCCTCAACCTTAC
TCCTGATTTGCTCCAGGTCAACACCGAGGTTGGCCATAGCCCTGGGTGCAACACCTTCGC
CTTCCTTGATTAAGCCGAGCAACAGGTGTTCAGTACCTACATAATTATGGCCTAAACGAA
GTGCTTCCTCCTGCGCAAAAACCACGACTTTTCTTGCTCTTTCCGTGAATCTTCCAAACA
TCTATAAACACCTCCTGAGTGGTTGCTATCCTTCTAAATTTAATCTCTTTCTGATCAGGC
TTGCCCGTTGAATATCCCTCTCGACTGAGGGCAGCTCCTTACCTACCATTTTTTGTAGAA
CGGCTGGCCTGATCAAGACGAGTAGTTCGCTCAAAATGGAAGAATCTACATCTGTTATTA
TATCCATGTCGATACCTAACCTTACATCAGAAATATATTTCATTGCTTCTTCAGAACTAA
TCTTATAGGCATGGGTCAAGATACCCTTAGCCCGCTGGACCTTATCCCTGATGTCAATGC
TTCTCTGCTCCTGCAGAAACTTCCTGGCATTACGCTCTGCTTCGATTATTTGTTCTGTAA
CACCCCGCAGGTTGCTGATGATCTCATCTTCAGAGTTGCCCAGGGTAACCTGGTTGGATA
CCTGAAACAGGTTGCCGGCAGTATCTGTGCCTTCTCCATAAATACCTCTAACAGCAAGAC
CCAGCTGCGACGCGACCTTCAGCATCCTCTTAATTCTATCTGTAATCTGCAATGCCGGAA
GATGGACCATCACAGAAGCACGCATCCCTGTGCCAACATTTGTCGGGCAGGCAGTCAGGT
ATCCATAATCTTCGGCAAATGCAAAGTCCAGCTGGCCTTCCAGATAATCATCTAGCTGGT
TGATCATCCGCCAGGCATCTTCCAGCTGCAGCCCCGGGAAGATTACTTGCATCCTGAGGT
GGTCTTCTTCATTGACCATGATACTGATTGTCTCATCCTTTTGCACAAGAAGTCCAGTAT
ACTTTTCCCCAGAAGCATGTTGCGGGCTGATCAGGTGTTTTTCCACAAGAACCTGCCGCT
CCAGGGGTTCAAGCTGATCCAGAGCTAAGTACCGCAGGTCATAATCCCCTTTCTGGACCG
CTGCTTTTTTTATCATCTCCACAGCTTTTTCCAGCTCATCCTGATTCGCCTGGTTGGGAA
AAGGGATAGGAAGTAGGTTCCGCGCTAGCCTAATTCTGCTGCTTACCACTACATCTGCTG
CTGGCCCTTTACCAAGCATCCAGTTGCTGGCTTCCTCTTTAATCAAATCCTTTAAAGACA
TATCTACCACTCCCCCTCAATCCTCCAGTTCCTTCTCCAGGTCTCTTATCTTATCTCTAA
GTTCTGCAGCTTGTTCATATTCCTCCCGGGCTACAGCGGTTTGTAACTCTTCCTGCAAGT
CTTTGATCTCCTTCTTGACTTTCAGCCTGCCGCCTGTCCTCTCGGGAACCTTCCCTGTAT
GTTTGGTACTACCGTGAATCCTCTTCAAAAGGGCATTAACCCGGTCACCATAACTGTTGT
AGCATTCGGCACAGCCGATCTTACCTGTTCTGGCAAAGGTCTCGTAATCCTGGCCGCAAA
CTTTACAGCGGTTCTTCTCATTAGAGTGTATACCTGAGAGAGGTTTGGCAGAATGGCTTT
TGTTCAACAACCCAGATATTAAACTGGGGAACGAGAAGGGGTCAGTAAAGCCTAAATCCT
GCCTCTCCCTGGCACAATCCTCACAAAGGTATACTTCCTGTTTTTCATTATTAACAATCT
TGGTCAAATGAACCGTTGCGGGTTTCTGCCCGCAATTCTGGCATAACATAATTCCACCTC
CCGTTAGTGGGCAAGGAGCCATTTAATTATACTCCGCAAAAAACGGGCCCTTACTACTTC
AGCCCCCGGTGATTTGATCTTCAACTCATGGGGGTGAATAAGCCTGAGAAAGAGGTTGGA
TTCCCTTTTATTGATATATCCCTCTTCCTCTAACCTATCAATAATCTTCTGCGCCTTTGT
ATGGCTAATCTCATTATCTATATTGTCGAGTAACCAGTGGAGAAACTCTTTTCCATCATC
TATCTTTATCTGAGTAATCCTGATAAATCCTCCCCCACCCCGCTGGCTTTCAATGATAAA
CCCGCTCTCAATGGAAAAACGGGTCTTCAAGACGTAATTGATCTGTGATGGGGCACAATC
GAAAATCTCCGCCAGCTTACTCCTCTGAAGTTTTATTCTGCCTTCAGAGGCCCGCAATAA
TTCCCTGATATAATATTCAATTTGGTTTGATAGGTTGCTGATTGCCATCACCCCCCAACC
AGGCATCTGTAATTCCCGGAGAGAAATCTCTGACTTTGACCTTCTTTTACCTTACATCCA
TATTATAACATATTCCTGTCTATCGTAATCAAGTGTTATTTTATGTTATTTTCCCTTATT
TCTATGCTTTCACACGTGTTATTATATATTATACCGTTCTTTATTATTATTCCTCCTATT
TCCTTTATCTTACCCCTCTTCTTATCAACATTTAATAATATTGCTCAATAGTAACATGTC
TGGTTTCGTGTTCTCCTAACATATGTTTGCCTATCTTTGACCTTAACCCTCAAAAAAAAC
TCTGTCCTGGACAAAGTCCAGAGGCAGAGGGATATAAAAAAAGCCTGCCGGAAAGGGCAG
ACAAACAAAGAAAAGGGAACCGGCAGCGACCTACTCTCCCACGAAGTTACCCTCGCAGTA
CCATCGGCGCTGGAGGACTTAACTTCTGTGTTCGGAATGGGAACAGGTGTAGCCCCTCCG
CTATCGCCACCGGAAAGCTAGTTCAACATACTTCCTTTCAAGTGTATCGGTCGCTATGTT
CCTTCAGCCTACATTCGCACCACCTCCTGTGGTGCTCACTGCCGGAAACGTTGTTCTCGC
CCTCCTGGCTCCACAACCTTTCAAGGCCGGCTGCAAGGAACATATCTCCCTCATCATAAC
AGGAAAGATGTCTCACTTAAACTTGGATATGAAGTTCTTCGTGTTAGCTATAACCTTAGC
TAAAGCACATAGAAAACTGCACAGGATCATTTGGGAGATCAAGCCCTCGGCCTATTAGTA
CCAGTCAGCTTAATGGGTTGCCCCACTTACACCTCTGGCCTATCTACCTGGTCTTCTTCC
AGGGGCCTTACCGGATTTCTCCGCGGGATACCTTGTCTTGAGGCTGGCTTCACGCTTAGA
TGCTTTCAGCGTTTATCCACTCCGCACATAGCTACCCAGCTGTGCTCCTGGCGGAACAAC
TGGTACACCAGCGGTGCGTCCATCCCGGTCCTCTCGTACTAGGGACAGAACCTCTCAAGT
ATCCTACGCCCGCGACGGATAGGGACCGAACTGTCTCACGACGTTCTGAACCCAGCTCGC
GTACCGCTTTAATGGGCGAACAGCCCAACCCTTGGGACCTGCTTCAGCCCCAGGATGCGA
CGAGCCGACATCGAGGTGCCAAACCTCCCCGTCGATGTGAACTCTTGGGGGAGATAAGCC
TGTTATCCCCGGGGTAACTTTTATCCGTTGAGCGATGGCCCTTCCATACGGTACCACCGG
ATCACTAAGCCCTGCTTTCGCACCTGCTCGACCTGTATGTCTTGCAGTTAAGCTCCCTTG
TGCCTTTACACTCTACGCACGATTTCCAACCGTGCTGAGGGAACCTTTGGGCGCCTCCGT
TACTCTTTGGGAGGCGACCGCCCCAGTCAAACTGCCCACCTGACACTGTCCCATGACCGG
TTTACGGCCTCTGGTTAGAATTCCAGCACAGCAAGGGTGGTATCCCACCGGTGGCTCCAC
CGATACTAGCGTACCGGCTTCAATGCCTCCCACCTATCCTGTACATGCTGTACCAAAATC
CAATGTCAGGCTGCAGTAAAGCTCCACGGGGTCTTTCCGTCCTGTCGCGGGTAACTCGCA
TCTTCACGAGTACTACAATTTCACCGAGTCCCTCGTCGAGACAGTGCCCAAGTCGTTGCG
CCATTCGTGCAGGTCGGAACTTACCCGACAAGGAATTTCGCTACCTTAGGACCGTTATAG
TTACGGCCGCCGTTTACTGGGGCTTAGGTTCAGACCTTCGCAGCTTGCGCCACTAAGCCT
TCCCCTTGACCTTCCAGCACCGGGCAGGCGTCAGCCCCTATACTTCGACTTTCGTCTTAG
CAGAGACCTGTGTTTTTGCTAAACAGTCGCTTGGGCCTGGTCACTGCAACCACCTTCAGC
TCCAGCAGCTTATGCCTTCACCTACCTGTGGCACCCCTTCTCCCGAAGTTACGGGGTCAT
TTTGCCGAGTTCCTTAACGAGGGTTCTCTCGCTCGCCTTGGGATTCTCACCCTGCCTACC
TGTGTCGGTTTGCGGTACGGGCACCACTAAACTCGCTAGCGGCTTTTCTTGGCAGTGTGG
GATCAATCCCTTCGCCCCCGTAGGGGCTCCTCATCACGCCTCAGGTCTAACTGCACGGAT
TTGCCTGTGCTGTCACCCTATGCGCTTGAACATGGTATTCCACCACCATGCGGACCTGCC
CTCCTGCGTCACCACTTCACTCAATCGCCTAGCGGCGGCACGGGAATTATAACCCGTTGT
CCATCACCTACGCCTTTCGGCCTCGGCTTAGGTCCCGGCTTACCCTGAGTGGACGAGCCT
TCCTCAGGAAACCTTAGGCTTCCGGCGAAGGGGATTCTCACCCCTTTTTCGTTACTCATG
CCAGCATTCTCTCTTCCCTGAAGTCCACTGCTCCTTTCGGTACAGCTTCTACCCTCAGGC
AATGCTCTCCTACCACCCGTATCATAATACGGATCCGCAGCTTCGGTGACAGGCTTAGCC
CCGGACATTTTTCGGCGCAAAGCCGCTCGACCAGTGAGCTATTACGCACTCTTTAAATGA
GTGGCTGCTTCTAAGCCAACATCCTGGTTGTCTGTGCGACTTCACTTCCTTTCCCACTTA
GCCTGTACTTTGGGACCTTAACTGGCGGTCTGGGCTGTTTCCCTCTCGACTACGAAGCTT
ATCCCCCGCAGTCTGACTCCCAAGCTTTAATACAGAGGCTTCGGAGTTTGAATGGGTTCG
GTAACCTTATGGGGCCCCTAGCCCAATCAGTGCTCTACACCCCTGTACAACCACTTGAGG
CTAGCCCTAAAGCTATTTCGGAGAGTACCAGCTATCTCCGGGTTCGATTGGCTTTTCACC
CCTACCCACAGCTCATCCCCTGGCTTTTCAACGCCAGTGGGTTCGGGCCTCCACAGGTTC
TTACACCTGCTTCACCCTGGCCATGGGTAGATCACCCGGTTTCGGGTCTACGACAAGCAA
CTTCCGCCCTCTTCAGACTCGCTTTCGCTACGGCTTCACCTCTTGCGGCTTAACCTTGCG
CTGCTTATCGTAACTCGCTGGCCCGTTCTACAAAAAGTACGCGGTCAGGCGCTCTAATCG
CCCTCCCACTGCTTGTAGGCACACGGTTTCAGGTTCTATTTCACTCCCCTCCCGGGGTGC
TTTTCACCTTTCCCTCACGGTACTGCTTCACTATCGGTCGCCAGGTAGTATTTAGCCTTC
GGAGATGGTCCTCCGTCCTTCCCACTGGGTTCCACGTGTCCCGTGGTACTCAGGAGATAT
CCCCAGTTGCTTGCCCTTGTGCCTACGGGACTTTCACCCCCTATGGTCAGCCTTTCCAGT
GCTGTTCGGCTAGGACTTGCTTTTAACTGTTGACATATCTGCAGTTATGTCCTGGATATT
CCTATTACCCCCATGCAGCAACGACTGCAGTCTTCTCCACTACATGGGTTTGGGCTGCTC
CCCGTTCGCTCGCCGCTACTAGGGGAATCGCGTTTGCTTTCTTCTCCTCGGGGTACTAAG
ATGTTTCAGTTCCCCCGCTTGCCTTCACATCGCTACTTGTTTCACCATGTGATGCTGCGG
CTTGCCGCAGCGGGTTGACCCATTCGGGAATCTACGGATCTGCGCTTGTTTGCAGCTCCC
CGTAGCTTTTCGCAGCTTGCCACGCCCTTCTTCGGCTCCTGGCGCCTAGGCATCCACCGT
GCGCCCTTTATAGCTTGATCTCGCAAGTTACCCTGTGCAGTTTTCAATGTGCTCTCTTTT
GAATATCCTGTTCTTCACAGGACCTTCAAAACTAAACAGGTCCACTCCTTGCATTTAAAG
CTCTGTGTTGCTCCTTAGAAAGGAGGTGATCCAGCCGCACGTTCCCGTACGGCTACCTTG
TTACGACTTCACCCCCCTTACCAGACACACCTTCGGCAGGCTCGCCTGACTTCTGGTGCA
TCCAACTCGGGTGGTGTGACGGGCGGTGTGTACAAGGCCCGGGAACGTATTCACCGCGGC
ATTCTGATCCGCGATTACTAGCGATTCCAGCTTCATGCAGCCGAGTTGCAGCCTGCAATC
CGAACTGGGACCGGCTTTAAAAGATTGGCTCCCCATCGCTGGTTCGCTACCCTTTGTACC
GACCATTGTAGCACGTGTGTAGCCCGAGGCATGAAGGGCATGATGACTTGACGTCATCCC
CACCTTCCTCCGAGTTTCTCCCGGCAGTCTCCCTAGAGTCCCCGGCATTATCCGCTGGCA
ACTAGGGACAAGGGTTGCGCTCGTTGCGGGACTTAACCCAACATCTCACGACACGAGCTG
ACGACAGCCATGCACCACCTGTCTCCGTGTGTCAAAGACAAACCCTGCTTTCACAGGTGG
TCACGGGATGTCAAACCTCGGTAAGGTTCTTCGCGTTGCTTCGAATTAAACCACATGCTC
CACCGCTTGTGCGGGCCCCCGTCAATTCCTTTGAGTTTCACTCTTGCGAGCATACTCCCC
AGGCGGGGCACTTATCGCGTTAACTCCGGCACCGATGGATTCGAACCACCAACACCTAGT
GCCCATCGTTTACGGCTGGGACTACCGGGGTATCTAATCCCGTTTGCTCCCCCAGCTTTC
GCACCTCAGCGTCAGGGTCAGGCCAGAGAGCCGCCTTCGCCACTGGTGTTCTTCCTAATA
TCTACGCATTTCACCGCTACACTAGGAATTCCGCTCTCCTCTCCTGCCCTCTAGCAAAGC
AGTTTCATACGCAAGCTCAGGGTTGAGCCCCGAGATTTCACATATGACTTACTTCGCCAC
CTACGTGCCCTTTACGCCCAATAATTCCGGACAACGCTTGCCCTCTACGTGTTACCGCGG
CTGCTGGCACGTAGTTAGCCAGGGCTTCCTCCCCGGGTACCGTCAGCTCTATGGCTTATT
CAACCATAAAGGGTTCTTCCCCGGTGACAGGGCTTTACGACTCGAAAGCCTTCTTCACCC
ACGCGGCGTCGCTGCATCAGGGTTGCCCCCATTGTGCAAGATTCCCCACTGCTGCCTCCC
GTAGGAGTCTGGGCCGTGTCTCAGTCCCAGTGTGGCCGATCACCCTCTCAGGTCGGCTAC
CCATCGTCGCCTTGGTGAGCCGTTACCTCACCAACTAGCTAATGGGACGCGGGCCCATCC
CTAAGCAACAGCTAAAAGCCGCCTTTATTCAACATGCCTCCCGGCTTGTTGATCACATTG
TGGATTAGCTCTCCTTTCGGAAAGTTATCCCCAACTTAGGGGTAGGTTGCCCACGCGTTA
CTCACCCGTCCGCCACTGCCTGCTACCCGCAAACTCCCGAAGGTGTTTGCGGACAGGCCG
TTCGACTTGCATGTGTTAAGCACGCCGCCAGCGTTCGTCCTGAGCCAGGATCAAACTCTC
CGTTGAAAACTTTCGCAGGCTCTTGCCTGCTCGTTTGACCCTCGCTTCTTTGTTAAAGCG
AGTTGTATTTCTTTGCGCTCGCAAGTTGTGGACCTGTTCAGTTTTCAAAGTCCTGCGCAC
CGCTTTCCTCCGCGGCGCAATAACTATCTTACCATCTGTCTGGTGCCTTGTCAACCCCTT
TTTTTCTATTTCTTCGGGGCCTTCAGCCTGCTTCTTCCCTCAGGCGACTTTTCCTATTCT
ATTACTTCTTGCCCTCCCTGTCAACCCTTTTCTCCTTCTTTTCTTTCCGTTGACAACTCC
GGGATAAGATGAAGCAGAAGCCACTCCTGAATGCCTTCCCGGAGAAAAAGCTCCCTTTGT
TTGGGGAGCAACGCCTATTGTATTTAATAATTGCCCTTCTGTCAACACACCACTTCTTTC
CAGTATTTATCCCTCCAACCCCAGAAGAGATGAATTGTGCAGAACCGACAAATAAACAGG
GCCGCATTAGCGGCCCTGAGTTAGTTGCTTCATTTGTTGATAGGACATATAGCCGGTATG
TCGCGTCTTGATTATTCCATCTTCATCAATAATATAAGTTGTAGGGATTCCCCGGACAAG
ATACTTATTGCCGGTAACCTTACCATCCGGGTCGAGCAAGACAGGGAATTGATATCCATT
CATCTTGAGAAATATATCTACCTTCATCCTGCCTTCGCCTGAATTCACTGCCAGGATGAC
AAGGCCTTCGCGCTCTTCGTATAATCTTTGGATAGAAGGCATCTCCTGCTGGCATGGCGG
ACACCAGGTTGCCCAAAAATTGAGAAAGACCATCTTCCCCCGGTAATCACTCAACCTGAC
CTCTTCTCCCGCGAGATTATTTAAAGTGAAGTCTGGAGCCCGGTTCCCCACTTCGATGCC
TACCGGAATATTTTCCCTCTCCCTTTGCGGTACAAGGACCGGATAGACAAAATACGCCAC
AATTAAGAGTGCCACTACAACAATAACTGGATATAAGTATTGCCTTTTCACCTTTTCCTC
ACCCTCCTCTTAACATAATTATGTTATCCCTAATACTGGTAAATCAAAATGTTATATTGA
CAGCACCTGTAAAGATAAGCAGGCCAATTATTATAATCAGCAGGCCCGCAATGATATTGA
TGGCTGGCAGGTACCGATTCAACTTCTTCAGTTTTGGCAGGACCCAGTTGGCAGATAGAG
CTGTGATAATAAATGGCAGGGCAAAGCCAGCTGAATAGACTGTTAAAAGCAGGCCGCCTT
CCAGAGCTGTCCCCCTGTTCCCCGCATAGAGCAAGATCGACGATAATATCGGCCCAATGC
AAGGTGTCCAGGCCAGGGACAGGCCCACCCCCAGCAGGACTGCTTTCAGATGATGATTAA
GACCGCCCGGAAGGACCATCCCCTTCTCCCTTTCCAGGAATGAGACCCTGAAGAGACCCA
TTTGATGAATACCAAGGACAATTACAAGTATAGCAATGACCCTTCTGATGATCATCTGAT
TGCGTATCAGGAACTTCCCTAGGATAGAAGCAGAAACTCCAAGTAAGATGAATATTATGC
TAAACCCCAGAATGAAAAGCAAGGAAGGCATGATTGTATAACTATCTTTCCTTTCCTTCT
GCTGGCCGTAATCCCCAAGGAGAAAGATTAAGTATGATGGTATTAATGGAAGAACACAGG
GGGAGAGGAACGATAATATGCCGGCAGAAAAAGCCAGAAAGTATGATATGTTGTCCATAG
ACTCCAGCCTTTCTATAAATTAGAGTTGGTTATAATTACTTTGCCAGGGAACACACAAGT
CCCTGCAAAAGAATTTCGTTTACATCTATATATTATAATATAATAATAAATTCCTTGCTG
CAAATAATCTTACCTTCCGATTATTAAGATCCATTATCTCTTCTTCTTCCAAAGGACAGT
CTGACTGTTTCTATCCTGGAAAACCAGGTGAAAGGTTGCCGCCAATAGAAAAAACCCTCA
TGAGAATGGCCCAGCGGCAACTTGCTCACAAGGGGATGTCTATATAAAAGGAAGGTAAAT
ACTTGTTGGATTAAGATTTTGGGTTAAGATATTAGATTTAGGTTCAACGGTTTAGTTCAT
CCAATATTTTCAAACCCTCAAGTGTCAAATATGGATTCACCTCATCAAACTCAGAGTATT
CTTCTGCTACAAAGCTGGCCAATCCTCCTGTGGCAATGACCCTGGCATCCGGTGACAATT
CATCTTTGAACTTCTCGACCAAATACTTTACCTGGCCTGCATACCCGAAAACAATTCCAG
ACTGCATACTTGCAATTGTATTTGAACCAATTGCCCTGGGCGGTTTCTTCAGTTCAATCC
GGGGTAACTTTGCTGCATAATCAAAGAGGGCTTCTGTAGAAATTCCTATCCCCGGGGCAA
TTGCTCCACCCAGATATTCACCAGCCCCGGATACAGCACAAAATGTTGTTGCTGTACCGA
AATCGATGATAATCAAAGGGCCTCCATATTTCTCATATGCTGCCACGGCATTCACCAATC
TGTCAGCACCAACCTCACCAGGGTTTTCAAGCTTGATTCTTATATTGAGTTTATTGTTAG
AATTCACTATTAGAGGCTCCTGTTTGAAATATTTCCTGACCATCCCGCTCAAGGAGGCGG
TAAGGGGCGGAACAACACTGGATATGATTACCCGGTCTATATCATCTGCCCCTATTTCTT
CTTCTCTTAATAGCTGTATGAATAGAGCCCCATATTCATCTGCTGTCTTATGCCTTTCAG
AATAGACCCTCCAGTCACTTAATAATTCATCTTCCTTAAAAACACCCAGAACCATGTTCG
TATTTCCAACATCAAAAGCTAAAAGCATCTTATCCACTCCCTCCGCAAGATTACCCTCTG
CCTTTCATTTCTGAAACAAGGCATCTTAATTTGCTGCACCCGAAAGCTTGCCTGCACTGA
ACAAGGCACCTCTTACAGCAACACTCAGTCGGGCCCCAATCAGAACCTTAACCATGTCGA
GGGGTAAGAACCAGCCAACCCCCATTATCAATGCCTGTTGCCAGCCCAATTTCAGCAAAA
AGGCCAGCTGTAAAGTACCTGCAACATATATCACTGCAAGCCCTGCTGCCATGGCCAACA
TTACCTGCAGGTAACTGTTATTGCTTTTCTCGACCAGCAGCCCAATTAAGAATGCTCCGA
TGATGAATCCAGTTATGTACCCTCCTGTTGGGCCCAGGATTATTCCCAGGCCAGCCCTGT
ATTGGGAAAAGACAGGCACTCCAAAAGCACCCAGCAAAACATAAACCAGTTGGGAGACAG
CCCCCCATTTTGCGCCAAGGGTAGCTCCAGCCAGGCAAACTGCCAGGACTTGCAGGGTAA
GTGGTACAGGGCTGAATGGCAGTGGAATAGATATCTGGGCGGCTATAGCGCTGATAGCTG
TAAAGAGTCCTGTCAATATTAGTTTATTAGTTTTCACTTTGATACCCCCTGCTACTGTCT
CTATAATTCCAGTTCTCCATAAAACTCATTGAACGATGCATCAGTCTATTATCTTCCTGC
TCTCTTCTGTAAGGTGACTTCTCCAGCACGAAAGGTCATTCTTCCGCCAGGAGTATCCAC
AATCAGTCCACCATCTTCAGTAATATCAACTGCAGTTCCCTGGTAAACTCTGTCCAGAGT
ATCTACACTCACCAGCCTGCCCAGGGTCATATTTGCCTCTTTCCAATACTGCTTAATTGG
CACAAAACCATTCTTCTGATATGTCTCATATAACTCTTCCAACTCCTGGAGAAAGGACCT
GATAATATCCAGCCGGGAAGTTTCTCTCCCCATCTCTTCCCGGAGAGAAGTGGCCTGTTT
TTGTAACTCTTCCGGAAACTCCTCCTGCTTCTGATTGACATTTAGCCCTATACCTGCAAT
TATATACTCAATCTTATCCATATCTGCCTTCATTTCAGTAAGAATTCCACAAATCTTCTT
TTCACCAAGATACAGGTCATTTGGCCATTTAATAAGGGCATTGACTGCCAATCCTTTTTT
GAGGGCACGCGCCATCGCTACAGCAATAAGCAAAGTAATGGATGGAGCTGTCGGCGGGTC
AATCAGAGGCCGCAAAATCAGGCTGAACCAGATTCCTTTTTGGGCAGGTGACTCCCAGGA
CCTGCCCAACCTGCCTCTCCCTTCGTTTTGTTTTTCCGTTACTACCACTGTTCCTTCTGG
AAAACCATCATCGGCCAGCTTTTTGGCAACTTTATTTGTTGAACCTGTCTCCTTGAAGTA
TCGAATCTCCTGCCCAATATATTCCGTATTCAGATTAGCTCTAATTAACTCAGGGTAGAG
CAGGTCGGGAATTTCCCTGAGGGCATAACCTTTACCTGATTGGGCTTCAATCTGGAAACC
CTGCTCTTGCAAATTATTGATATGTTTCCAGATTGCTGTCCGGGAGATGTTCAACCGCTC
ACTCAACTCCTGGCCTGATATACAATCCCCCTGATATCTTATTAGATAATTTAATATTCT
CTCCCTCACAAGGCCACCTCCCTATCTTTAACTCGAAAGCAAAGTTTGTATGTACATGAC
CTATTATTTTATATAAACCCTACATCTTTTCTGCAAAGGCCTAAGATACTTCAACTGGAA
ATCCCCGGAAGAGTCTTTGCAGGCACTTTATTGCCCGGAAATCCAAGAATCTCTAAACAC
CATCTCTATCATAAAACAAACACCCCCCTCTGTCAACCCCTATATCTTCTCTGGTTAACA
GTTTTTTTGGGGGGAGAACTGGCAAAAATAAAAAACCCCCTCTTCAGGGGGTTAGGCCAA
CTACCTGATAAAGCAGAGGATTTCCGGCAGAGCCAGAAATCCCTTAAATCAGGTTTTGTT
ATGGTGTAAACAATTTTATTTAGAAAACTTCATGATTACACTAAGGGTATCCTTGACTTT
ATCCTCCAGCTTCTTACTATCTCCCATGGCTGCATCAAGTAAACACTGTTCAGCATAGTT
TTCTATTAACAGATGGCCTATACGGTCGACAGAAGATTTAATTGCCGCGATTTGTACCAT
TATATCCTTGCAATCTTTATCTTCTTCTATCATCTTCTCTATCCCGTTAAGATGTCCCTT
TACAGTTTTGATGCGGGTTACAATCTTCTTTTTATCCATGGGGAGCAATTCACCCATTCT
ATTCATGGATTAAATATAGTTTTCTATTACCTGCTGGTACTGCCCTTTAGGTCTTACACC
AATTAAAGCCTCTGCTACATCACCATCTTTGAACAAAATTACTGTAGGAATGCTGAAAAT
ACCATATTTACCTGCTGTTTCCGGGTTGTGGTCAACATTTAATTTAGCAACCTTGACCTG
TCCATCATAATCTGCTGCAAGTTCTTCTATTACAGGAGAAACCATCCTGCAGGGGCCACA
CCAGGCTGCCCAAAAGTCCACAATTACTGGCTGGTCAGCATTCAATACTTCTTGTTCAAA
GTTGTCATCATTTACTTCAACTGGTTTAGTCATCAATAATCCCCTCCCTTAAATATCTTA
CTACCCCTCTTAATGCTACCCCCCGGGGCGGGGGGTGTAAACCTATAATAACATCATTCT
CAAATTCTGTCAAGTACTTATAAGTTGCCCATTTTAAAGAATAAAAATGAGAAGGGAAGG
AATCGATACTAATTATTCAGTTAGCGCCTGGCGCTTATTCTTGACATTACTTACATTACT
TCTATATCTCTTCCAGGCTAGCCTGATCAAATATATTATGACCCCAATGATTGCTGTTAC
AACGCCAAAATAAAGGAAGATATTAGCGACAATAGCCGACCTTATTATACCCCAGAATGC
TAAGACTAATACTATGACCCAGGTTATTATACCTGGAATCCTGTCTTTCAAAGTTTTCTC
TTGCATGTTTAGACCTCCTTTCAATAATAGGACAAAGGCATTCCTGGATTAATATCTTTA
TTCTTCATCTAAGGGAATTATCCTCCTTCAATATGATAAGATAACTTTACAGGTGATAGA
GAAACCCAATTCTTTATACATCATCTTGCCAGAAAATAAAAAAAGCCTGCCGGAAAGGGC
AGACAAACAAAGAAAAGGGAACCGGCAGCGACCTACTCTCCCACGAAGTTACCCTCGCAG
TACCATCGGCGCTGGAGGACTTAACTTCTGTGTTCG
>DeadSea-enrich-C108
CTCATAGCTTTTGGTGCTAACTGGACACTAATAACAAGAATATCACAACCTGCATTCGGG
CATCTTTACTATTAGTAAGATGCTCTTTTTATTTGGGGCTGCAAAAGGGAGGAGGTAGAA
AGCAGGAGTGTGATATGATGTGTCAAGTCCACCGCAACTGACCAGGCGCCTCAAGCTCTT
TCTCTTTTTGGGTCTGCTCCTTCTGGTTATCGTGACCCCGGTAATCTTGGGGTTTTTAGG
TTTACCGGAAAATATTCACCTGGTAAGAGGAATCGAGCAGACCTTTGAATTTAGGCTCCC
CTTTGACCTTTACTTCAAGTGTACAAAGGGAAAGCTCTCCATCAATGGCCAGGCAGATAC
CGCAGACTTCTTCAAGGTTGATAATTCCCATCCTCTGGCTTTGAAGGCTGATGAAATCGG
CAGGTCGGACCTGGAAGCCAGGCTCTTTGGGATAATTCCCCTCAAAAATATTGTAGTCAA
TGTTCTGCCGCAGGTTAAAGTGATTCCCTCTGGAGTAGCAATCGGCGTCTTTCTCCAGCC
AGAAGGCGTGCTTGTTCTGGAAGAATCCTTTGTGGAAACACCAGAAGGAAAGCGGGTGAC
TCCGGCCAGGGATGCAGGTATTCAGGCAGGAGATACCATCCTTGAGATTAATGGAGTCAA
GATAGCCAATGAGAGTGAAGCAGCGACCCTGATCAATAATCTAGGCAAGGATGGCCAGGC
TTTAAAGATAACTGTGCGCGATAAAAATGGTAATCTGACCATCAAAGAAGTCAGGCCTGC
CAGGAGCAAAACAGGCCACTATATGATTGGGATCTATATCGATGATGGGATTGCAGGCGT
AGGAACCCTCACCTTTTACCATCAGGAGACAAAAAATTATGGAGCACTGGGCCACATGAT
TACCAGGGAAGAAGAAAGAAACAGTTACTCAGGGATAAAAGGGAAGATTGTCAGGGCAGA
AATTTCCGGGATAAATGCCGGCAAACAGGGTCTACCAGGTGAAAAGCTGGGAGTATTTTA
CCAGAAGAGAGATGTCTTGGGCGATATCAGGAAGAATACCGAATACGGCATTTACGGCCA
GGTTAGTGAACTGCCCCAGAACCCATATTTCCCGGAACCAATCCCTGTAGCAACCTGTTT
CCAGATCAAGGAAGGTCCAGCCAAGATATATACGGTCCTGGAGGGCGGCAAGATAGATGA
GTTTGAGATAAGAATCGAGAAGGTCAACCACCAGATTAAACCAGCTCAGAAGGGGCTTGT
AGTAAGGATAACAGATTCCAGGCTGCTCAATTTGACGGGAGGAATCGTCCAGGGGATGAG
CGGCAGCCCAATCGTTCAAGATGGCAAATTCGTGGGTGCCATCACCCATGTCTTCATCAA
TGACCCGACACGCGGATATGGCGTTTTAGGTGAATGGATGGTCAAGGAGGCAGGCCTCTT
TGAAGAAGAACCGGGAGGCAGGAGCCTGCCCAAGGCAGGGTAAAGGCTTTCAGCAGAAAT
CGGGAGGAAATGAAAGAATCCTCCCGATTTTGTTTGTTATTTCGACAATATTTTGTCTAG
GATAGAATTTTCTAAAAATTTCCTTTAAAAAGCAGGAGGCAGGAAATATTTGTAGAAATA
AGAAAATAAATACATGGCCAAAGCGGAGATGAAAGGTGGGGGATTTTGTGGTTGGGGAAA
TCAAGATAGTGATGGCAGACGATAATAGAGAGTTTTTGAATATGGTCAAAGCCTATCTCG
AAGAACAGGATGGTTTTAATGTTGTTGGTGCTGCTGAAGATGGGATTCAGGCTCTTGATT
TTGTGAAGAAAGAGCAACCGGATGTCTTAATACTTGATATTATTATGCCCCGGCTCGATG
GTATTGGAGTATTGGAGGAGCTAAATAGGATGGAACTGGAGAAGGAGCCCAAGATTATCA
TGCTGACAGCCTTCGGGCATCAGGATGTAACCCAGGAAGTAATGGAATTGGGAGCCCATT
ATTACATAATGAAGCCCTTCGACCTGGAAAAACTGGCCCAGCGAGTCAGGCATGTTGTCC
AGCCTTCTCCAACCAGAGGTGGAATTACTGCAAGGTCTGAGAACAAGCTCAAGAAGACCG
ATGTTAATATCAGGATTACTGAGATAATGCATGAAATTGGCGTTCCTGCCCATATTAAAG
GATATCTTTACCTGCGGGAAGCAATCAAGATGGTGGTTGAAAATATCGACCTCCTAGGTG
CAGTAACCAAAGAGCTCTATCCCCTCGTTGCCGAAGAGTATGATACCACTCCCAGCAGGG
TTGAAAGGGCTATCAGGCATGCAATTGAAGTTGCCTGGGAGCGGGGTAATATTCAGGCCA
TCCATGATATATTCGGTCATACAATAACAAGTGCCAGCGGAAAGCCCACGAATTCTCAAT
TCATAGCCAAGATTGCTGACAAATTACGCCTCGAGCTCCGCGCCAGCTAGAGCATATATC
CAATAGAGACATGAAAGCGAACACAGAGGGACGTTCTTCGGTGCACAGAAGGACGGTTCC
AGCGATTATATATATTATGAGAGCCTATCGTAATGATAGGTTCTTTATTATTTTATTAAT
CTAAAATAGAACAAGGCGAATAAAGGACAGGAGAACCGGCCCTTCTTAAGTATTCAGCCT
CAGCAAATTAGATATTCGTTCCAGTATGATTCAGAATCTGCCTCCATATACTAAACTTGC
AAAGGAGGCAACTGATTTGTTGAAGGGCCGGGTAAAGATTGGCAGGAAAACGAAGCAGCT
GGTGCAGCGCCTTTCTCCGGGGGATATTGCTGTGATAAATCACCAGGACCTGGACGAGTT
AGCTGCCAATTCATTAATCCGCTGCAAGGTTAGGGCAGTAATCAACCTGGAGCAATCAAT
CAGCGGCCGCTACCCCAACCAGGGGCCCAGCCAGCTAATCCAGGCCGGAATATTGCTGGC
AGATGCGCAAAGGGAGGAGATAAATGCCAGCCTAAAGGAAGGTGACCTGGTCGAAATCCG
GGGAGGAGAGCTGCTGCGGGGAGAGAAGAAGGTTGCCAGTTTAGAGGTATATGATAGGGA
GCAGGTCAAGGCCCGGCTGGAGAAGGCAGCTGCCAACCTGGAGTATGAACTCGATAATTT
CATCGAAAATACCCTTTACTTTGCCAGAAAGGAAAAGTCACTTCTCCTTGGAACCCGGAT
TCCTCCGGTAAGCTGCCCAATTAATGGCAGGCATGCCCTGGTAGTTGTCCGGGGCCGGGA
TTATCGGGCTGATTTGCAGGCCCTGGAAAGCTACATCAGGGAGGTTAAGCCAGTAATCAT
AGCTGTTGATGGTGGGGCTGATGCCTGTCTGGAGTTCGGTTACTACCCGGATATTATCAT
CGGCGATATGGACAGCATCTCTGATAGGGCCCTCAATTCAGGAGCAGATATCATAGTCCA
TGCTTATTCTGATGGGAGAGCACCCGGACTGGAAAGGGTTAGGGAGCTGGGTTTGCAAGC
CACTACCCTTCCCGCTCCAGGCCTCAGTGAAGATATTGCGATGCTGCTGGCCTATGAGCA
GGGGGCAGATTTGATCGTTGCAGTTGGCACCCACAATAATATCATCGACTTCCTGGAAAA
AGGCAGACCTGGCATGGGGAGTACCCTGCTGGTCAGGATGAAGATTGGCTCCAGATTGAT
CGATGCCAAGGGTGTGAACAAGCTCTATCAGAGTAAAGTCTCTACCTTGCAGTGGTGCCA
GCTGGTCGTCGCAGCCTTCTTACCCATCCTGGTGGTTCTTCTGGTTTCACCTTCGACAAG
GCAGTTTCTGCATTTATGCTACTTGCAGTTGATGGTCATGTTCCAGAACTATTTCCGCTA
AATTACCAGGCGAAGTAATCCACTTAATATCCATCCTGTGGGGTGAAACCAATGTTAATT
GGCCTCCGTTACCATCTTTCTACAATCATAACAATCTTTCTCGTCCTGACCCTGGGTATC
TTGATTGGCAGTGTTCTGGAAGGTGAAGGTACACTGATCGCAGAACAGAAAAGGTTGATC
GAGAGGCTGGAGAAGGATTTTCATACTCTGAGGAGCAACAATAATAAGTTCAGGGAAGAG
ATAGCTGCCCTGAAAGTTGACCTGGAAGAGAACAGGCAGTTTCAGGATGAGCTATTAAAG
ATTCTCCTCAAGGGACGCCTTTCCGGCCTGCAGATATCTCTGGCTGGTATCAGCAAGGAA
GAATATCCGCAGTTCTTCCAGATATTGAATTACTGTGGCATCGGCGACGGCCTGGCAGCC
GATTCTTCATCTCTGGGGGAGAAGCCAGAATTCCAGGATTATTTTGCTGTAAGCCTGTTA
CCAGGTGAGGATGAGGTCCTCATCGATGATACCCGGATTGATATTCCTGAGAAAGTCCTG
ACTGACCCGGTGGAAACAGTGAAGTTCGTCCTTATGCTGGAGGAGCAGGTGAAGGGCAAA
GATGTCATGCCCGAAGAAGAGGAAGGTGGGAGTTAGATGGCCTTCCTTCTCCCTTATCTC
CTGACCAGAATCTCCCTTCCATACTGGAAGCCCCTTCTCAAGCAGGCTGTTCAGGTTAAT
AATTACCGGGGCAGGCAGGTCATATCCCTATTCGGCCTCCCCCTTGCTGTCAGCCTTGTC
GTGACTTACATCTTTTCCCCCCTGTGGGGAGTTCCGCCTGCTGGGGCAGTCGCTTTGGTT
CAGGTTGTAATCTTTCTCGGCCTGACAGGCCTAATAGATGATTATTTTGGCAAAGGTACA
GACCCTGTCCAGGCAAGGGGATTTGCCGGACACCTGGGGGAACTGCTGCAGAATGGCCGG
GTTACTTCAGGCCTGCTGAAGTTGCTGTTAATCTCACTTCTGGGCTTCTATCTTGCCCTG
CAGCAGGCAGTCTCTTTCCAGGACTTTCTCTCCAGCCTGCTGCTGGTTCCCCTTGCAGCA
AATACGGTCAACCTCTTTGATTTGAGGCCGCTTAGGGCCATCAAGGCCTTTGCTCTCTTC
TCACTGCCGCTGGCAGGCGGGCTGGAAGTTTTCTGGCAGGCCTATTTACCTATCCCTGCA
GTCCTCCTCCCTTATATACCAATCGAAGCCAGGGAAGAGGGAATGCTGGGTGATACGGGA
GCCAACCTCCTGGGCGGTCTCCTGGGGTATTTTTATCTCAGCCTGGCGTCCTGGCCGGTA
AAAGCTTCTCTCTCGCTCCTTTTACTCTTAATCAACTTAAGCGCTGAAAGGATTTCATTT
TCCTGCCTGATCTGTGAGAACCCGCTCCTCAATTATCTTGATTCCCTTGGCAGGGAAGGA
GATTAAAAGGTATTTCCCCCGGGTTTGCAGAAGTTTATAAATTAGATGTTTCGTAAACCA
TGTAGTCGTTGCAGAATCTTCAATAAATTTGCGGGAGGTTTTTTATGGACAGGCGAATCA
ATATTTTTTGCGGGAATTATGGGAGCGGTAAGACAGAGATTGCCATCAACTATTCCCTGG
CCATGAAAGAGAGATATCCCCGGGTGGCCATCGTCGACCTGGATATTGTCAATCCATATT
TCCGGTCCAGGGAAGCAGGCGAGATTCTGGAGTCTGCGGGAGTTGACGTAATCCAGCCAG
AAGGCGCCCTGGCCCATGCCGACCTGCCGGCCATTTCCCCCGAGATTTTGGGGAAGTTGA
GCAGGCCTGACTACCAGATGGTATTTGATGTCGGAGGTGATGACACGGGGGCTGTGGCCC
TGGGAAGTTATTTCAGTAAGATCAGTAGGGAGCCATATGACCTATTCTTTGTCATCAATC
CTTACCGTCCCTTTACAGGACAGACCGAGGGGGTCGAAGAGATTTTGGTCGATGTGCAAA
GGGCTTCCCGGCTGGAGGTAACAAAGTTGGTCAGCAACCCCAATCTAGGGCGGGATACCA
CGGCTGCAGAAGTGCAGTCTGGCCACCGGCGGGTTTTAAAGATGGCAGATGAACTGGAGC
TTCCCGTTGCTTATCTTACGGTCTTGAGAGAGCTGGTACCAGAAATAGAGGATGATATCA
AAGAAGAGATATTTCCCATTGCAAGATATATGAAGACACCCTGGGAAAGAAGATAGGAGG
GGTTCCTTTGCAGGTTCTCTTTGTAGGCTGGAATGGCCTGGCCCGGGAATTGGGAGAGTT
ATTCAGGCGTTCTCAGGAGATAGAAGTCAGGGTATTGGCCCCTGATGGGGATAGTGCAGG
CCAGATACCCTTCCAGCAGATAGAGATGACTGAGGTCAGGGGCCTGGAGCCTGACCTGGT
CTTTAATTTTACCGGCGGCAATAACCTGGGCCTGGACTTTCTGGAAGGAAAGATACTTGG
TGAAGTTGTTGCCCGCGACATTGTGCAAATACTGGAAGAGAGAGAAGAACTGGCCCAAAA
ATTACGCCAGGTCAACAGGGAGAAAGATGTCATCATCAACTCGACCCATGATGGCATGAT
CGCCGTTAATGGCAGGGGAGTAATTACCCTCTTTAATCAGGCTGCTGAGGAGATTACAGG
AATGGCCAGGGAAGAGGTTCTGGGCCAGCTGGCTGAAGACGTCATTCCTAACACGCGCCT
TCCTGTGATTATCAAAAGCGGTAAGGCTGAACTCAACCGGGTCCAGAGGCTGGACGATAT
AACGATCATTACCAACCGGGTTCCGGTCAAAGACGGCGAAGGCAGGCTTGTCGGTGCTGT
TGCCGTCTTCAGGGATATCACTGAAGTCCGAAATCTTGCGGAGCAGATTACCAACTGCAA
GGAGATGCGGGTAATGCTGGAAGCAATAATCAACTCCACCCAGGATGCTATCTCGGTTGT
TGACCAGCACGGCAAGGGCATCTTGATCAACCCGGCATATACGCGGCTAACAGGGATGAC
AGAAGAAGATGTCATCGGTAAACCGGCAACTGTCGATATTGCAGAAGGTGAGAGCATGCA
TATGCAGGTGCTGGAAACCCGGGAGGCAGTTTCGGGCGTCAAGATGAAAGTCGGGCCCAG
CAAGAAAGAGGTAATCGTCAATGTTGCACCAATCCTCATCGACGGACAGTTGAAGGGGAG
CGTTGGTGTTATCCACGATATATCTGAGATAAAGAAGTTGACAGAGGAACTGGACCAGGC
CCGCCGGATGATCCGCAGGCTGAATGCCAAGTACTCCTTTGATGATATCGTTGCCCGCAG
CAAGACGATGCTGGCAGTAGTCGAGCAGGCCAAGAGGGCGGCCCAGACCCCTGCTACAAT
CCTCCTGCGGGGAGAAAGTGGAACGGGCAAGGAACTATTCGCCCATGCCATCCATAACTG
TAGTTCACGAAGGAATGGCCAGTTCATCAGGGTAAACTGTCCGGCCATTGCCGATTCCCT
GCTGGAGAGCGAACTTTTTGGTTATGAGGAAGGTGCCTTCACCGGGGCCCGTAAAGGTGG
GAAGAAAGGCCTCTTCGCCGAGGCCAATGGTGGAACAATCTTCCTGGATGAAATCGGCAA
AGTCAACCTGAACCTGCAGGCCAAGCTGCTCCGGGTACTGCAGGAAAAAGAGTTTACCCG
GGTGGGGGGGACCAAGCCCATCCATGTCGATGTCAGGATAATAGTAGCTACCAACTCCAA
CCTGGAAAGGGCTGTCCAGGAGGGCACCTTCAGGGAAGACCTATATTACCGGCTGAATGT
AGTCCCGGTCTTCATCCCCCCGTTGCGGAAGAGGAAGGAAGATATACCACTCCTGGTCCA
CCACCTGATTCGCAAATTCAATCAGGAATATGGCAGATCTGTGAAAGCCTGCTCCCGGGA
AGCACTGGATATCATCGTGGATTATGACTGGCCGGGTAATGTCCGTGAGCTCGAGAATAT
CATCGGCAGGGCAATGATCAATGTGGGGTTTGACTCGGAAGTCATCCAGAAGAAGCACCT
GCCGCCCCTGGGACCCCTTAACAGGGAAGACGAGCTGCTTATCTCCGGCCCAGGGGTAGA
CGACTGGGAGGATCTATCTCTACGGCAGATAATGGAGGAAACAGAAAGGGAAGTCATCTT
GAAGGCACTGGAGGCAGCTGAGGGTAATAAGACAGAGGCTGCCAGGAAGCTTGGAATTGC
GGTCCGCAGCCTTTATTATAAGTTAGCCAAGTATGGAATTGATGAGTAGAGTCCATAGAT
GTGTAAAGCTCATAGATGTGTAAAGCTCATAGATGTGTAGAGACCATAAAAGAGAAATTT
TGCAAAAGATTGCCTGCAATATTTTGCAGACCATGAAAAACTTTACACTGCTATAATGTT
AAACGGAAATAAAATATCCCGGGAAACCAAGGGCTGGTACTGACAAAAACTGTCGGGCGC
GGCCCTTTTTCTGGCACGATTTTTGCATATTATTATAAGTAGAAAAAGTTAAAGGGGGGA
GTACTGTGGAAATATTTAAGAAGATGAAAGAAGAAGGTCATGAACAGGTAATCTTCTGTC
AAGAGAAAAGAAGTGGCCTGAAGGCAATAATAGCCATCCACAATACGGTCTTGGGTCCGG
CCCTGGGAGGCTGCCGGATGTGGGACTATAAAACAGAAGATGATGCTCTAAATGATGCAC
TCAGGCTTTCTAAAGGAATGACCTACAAATCAGGTGCTGCTGGCACAGATTTTGGTGGCG
GGAAGACTGTAATCATCGGCGACCCGAAGAAGGACAAAAGCGAAGCCTTGTTGAGAGCTT
TAGGCCGTTATATAGATGGGCTTGACGGCAGATACAGTACAGGTACCGATGTTGGTACAA
CCTACGACGACTTTGTGGTAATGAAAAAAGAGACCGAACATGTGGGAGCCCTTCCCAAAG
AGTACGGCGGCAGCGGCAATTCGGCAATCACAACTGCCTATGGTGTCTGGAAAGGGATAA
AGGCTTGCTGTAAACATCGTTATGGTGACCCTTCTTTAGCTGGCAAGACCGTTGCTATCC
AGGGTGTGGGGAAGGTTGGTTCCCTGCTGGTTGACTACCTGGTAGATGAAGGAGCAGAAA
AGATTTATATTACTGACATTAATCAGGACTACATCAACCGGGTGACCGAGAAACATGATG
TTGAAGTAGTTGGTACTGATGAGATATATGATGTTGAATGTGACATTTTTTCACCAAATG
CCCTTGGTGCTGTTATTAATGATGATACAATCGGCCGTTTCAAGTGTGATATCATCGCGG
GAGCAGCCAATAATGTCCTGGCCAGGCCGGAACATGGCGACATGCTGGAGGAGAAGGGGA
TTCTTTACGCCCCTGACTATGTTATCAATGCAGGCGGCCTTATCCAGGTGGCTGATGAAT
TTGAGCCAGGCGGCTATAGAGAAGAGCGGACACTGCGGAAGACGGACGAGATATACAACA
GGTTGCTGGAAATATTCGAGCTGGGAGAGAAAGAAAATATCCCGACCTATAAGGCTGCAG
ACCTGATGGTAGAACGGCGGCTGGAAGATATCAGTATAATCAAGAGGGTTCAGAAATAGA
GCAGACCAGGGGGGATTGAATTGAAGATTCTGGTTATTAACCCCGGTTCAACTTCGACAA
AGATAGCGGTATATTCAGAAGAAGCTTCTGGTAAATTGAAGTCAGAACTGGATGAAACAA
TAAGTCATAGCAGGGAAGAACTCAGCCCATTTACCAGTATCATGGACCAGCTAACTTTCA
GGAAAGGAATGATTGTTGATACCCTTAAGGAGGCAGGATACCAGGTAGAGGAAATGGCTG
GTATTGCTGCCAGGGGAGGGCTATTTAAACCTGTTACCGGAGGTACCTACCGGGTTAATG
AAGACATGGTAGCAGATTTACGGGCAGGTTACCAGGGAGAACACGCATCTAACCTTGCCG
GTGTAATGGCTTTTCAACTCGAGCAGGAGACGGGTGTACCAGCCTTTGTGGTCGACCCTG
TAGCCATAGATGAATTTGTTCCTGAAAGCAGGATTTCGGGCATACCTGAACTGCCGCGCC
AGTGCTTGAGCCATGCTCTTAATATTAAAGCTGTGGCCAGGAAGGCTGCGGGTGAGATGG
GTTGGCAATTTGCTGAAACCAACTTTGTCGTTGCCCATCTTGGTGGTGGTTGCTCCATTG
CTCCCCTGGACAAAGGCCGGATTGTCGATGTCAATAATGGCAACGAAGGCGGCCCCTTCA
CACCTGAGAGGGCCGGGACTGTTCCTGCTGGTGGACTGTTAAAATTGGCCTATTCCGGGG
ATTATACCTATCAGCAACTGAAGAAGAAACTTGTAGGCGAAGGTGGGCTCTATGCCTATC
TGGGAACTGCAGATGGCAGAGAGATTGAGGCCAGAATCGCAGCAGGAGACAGTGAGGCTG
AATTAATCTATTCAGCAATGGTCTACCAGATTGCTAAAGAGATTGGGGCAATGGCAGCTG
TCCTCAAAGGAGACGTTGCAGCAATACTCCTGACAGGTGGGCTTGCCCATTCCAGCTTTG
TCGTCGAAGGTATCAAGGAAAGGGTTAGTTATATTGCACCAGTCAGGTCCTATCCTGGCG
GGATGGAGATGGAGGCCCTCTGCCGGGGAGTCCTGCGGGTGCTAAAAGGTGAAGAAGAAA
GCAAGCTGTATAGTTAATGAGATAAAAGTTGCCGGAAGTTAAGCCAATGAAGAGCGAGAT
TGCCAGATATAGATTTTATCATATTTAGGTTGAAGGGAGGTCTTGTCCATGTTCCAAACA
TTCGAGGAAATGGTCAAACAAGCTGAGGAGAGGCCCAGGGCCAGATTGTCCGTAGCGGTT
GCCCAGGATAAAGAGGTTCTCCTGGCTGTCAAAGAAGCGCTTCCTCTAATCGAGCCGGTT
CTGGTAGGTGATGGGGCACGAATTAAGAAGATTGCTGAGGATATTGAACTGGACCTGAGC
CAGGTAGAGGTCGCAGATTATCCTGATGTTTCTGCAGCTGCAGAGAAGGCAATCCAGCTG
GTCTCTAAGGGCAGGGCAGACTTTGTCATGAAGGGAATAGTTGGTACAGCTACAGTCCTG
CGGGCTCTTCTGAAAGATGAATATGGCCTGAAGAAAGCTAAGCTTCTAAGCCACCTCAGT
GTCTTTGACCTGGAAGCACTTGATAGGCTGATTATCATGACCGATGGAGCGATGAATATT
GCACCAGATTTGAATGACAAGGTGGAAATTTTGCAAAATGCAATACCCGTAGCCCATGCC
ATTGGAATCGAGAAGCCGCTGGTAGCTCCCCTGGCAGCTGTAGAAGTAGTAAACCCCAAA
AGGCCAGCTACCATGGATGCAGCGGCCCTTTCCAAGATGGCCGATAGAGGCCAGATCAAG
GGGGCAATAGTAGATGGGCCCCTGGCCTTTGACAATGCAATAAGTGAGGAAGCGGCGAAA
CATAAGGGGATAGAGAGCCCTGTTGCAGGAAGGGCAGATATCCTGCTGGTACCTGACATA
GAAGCTGGCAATATCCTTTACAAGACGATTACTAACTTTGTCAAGATGCGGAGCGCCAGT
ATTGTTGTCGGCGCCAAAGTACCGATGGTATTGACTTCAAGGGCAGATGACTATCTGACA
AAATATTATTCTATCGCCCTGGGTAAGATGCAGTTAAGTAGATGATTTTGGTTAATTAGT
CCTTCCAGGGAAATCTGTTTTGGATAATGCATTTGCCTAACAAATATTAGTTATCGTATA
TCGTTATCAGGAAGTGGCAGATGCAAATTTTCATAATCAAAAAAGGAGGTTATTTTAATG
AATAAGTTTGCTTACATGGAGAAATATGATTATGAACAACTGGTATTTAATTATGATGAA
ACTTCCGGTCTCAAGGCAATAATTGCCATCCATGATACTACTTTGGGACCCGCCCTGGGT
GGAACCAGGATGTGGACATATGACACAGAGGAAGAAGCTATCCTCGATGCCCTCAGGCTC
TCCCGCGGCATGACCTATAAAGCAGCCTGCGCGGGCCTGAACCTGGGCGGCGGCAAGACT
GTCATCATCGGTGACCCTAAAAAGGATAAAACTGAAGAAATGTGGCGTGCCTTTGGGCGT
TTTGTCCAGAGCCTAAATGGCCGCTATATTACTGCCGAGGATGTTGGAACATCCGTTGAA
GATATGGATATTGTTTCTCAGGAAACAGATTATGTAACAGGAGTTTCTGGAACAAGCGGT
GACCCTTCTCCCGTGACAGCCATGGGTGTATACAGGGGGATGAAGGCCTGTGCCAAAGAA
GTATATGGAACTGACTCCCTTGAAGGCAAGACCATCTCCCTGCAGGGCCTGGGCCATGTA
GGTTATTACCTGGCGAAGCATATTGCCGAAGAGGGAGGTAAATTGATCGTAACAGATATT
GACAAAGAAAGGGTCAAACGCGTTGTTGAAGAATTTGGGGCAGATGCAGTAGCGCCTGAT
GAAATTTATGGCCAGGATGTTGATATTTTTGCTCCCTGCGCCCTTGGTGCAGTAATTAAT
GATGAGACCATCCCCCAATTCAAGTGTGATATTATCTCGGGTGCTGCCAACAATGTCCTG
AAAGAAGAGCGTCATGGGGATATCATCCAGGAGAAAGGCATCCTCTATGCACCTGATTAT
GTAATAAATGCCGGAGGCCTAATCAATGTAGCAGATGAATTAAAGGGATATGACCGTGAA
CGAGCCCTGAACAAGGCAGCCAAAATCTATGATACCGTCCAGAAAGTCATCGAGATTTCC
AAGCGGGATAATATCCCGACCTATAAAGCCGCTGATATCATGGCTGAAGAACGCATCGAG
AAACTGGGCAGAATCAAAAGCAACTATATCAACAGGTAAGCCAGCAGGCCTGGGGGGAGC
AGTTCTTCCCGCCAGGCTTTGCAGCGAAGAGGATTTAGATAGTTTTTCTAGAAGATTTTG
ATAGGCCATTATGGCAAGGCCTGGAAAAAGATATTATGAGAAGAAGGACCTTAAACAGGA
AGGGGTTCTCCAATGGATTATACGATACTTGTAATTAATCCCGGTTCAACTTCAACAAAG
CTAGCACTTTACACTGCAGATAGGGAGATATTTTCACAGACCATTGAGCATCCAGAAGCA
GAGCTGGCACAGTACAAAAAGATTACAGACCAGCTGGAGATGCGCCGGGATGTAATCCTC
AGTTTCCTGGAGGAGAACGGCATCTCACTCCAGGATATTGATGCAGTCTCCGGCAGGGGA
GGGATGCTAAAACCTATCCCTGGTGGGACCTACCTTGTTAACGAGAAGATGCGCGATGAC
CTCAAAATTGGTATAGATGGGGAACATGCCTCAAACCTCGGCGGCCTGCTCGCCCATGAA
GTAGCGGAAAAGGCCGGGTGCCCTGCCTATATAGTCGACCCCGTCATCGTCGATGAACTG
GAACCACTGGCCCGGGTTTCTGGTATGCCAGAGCTGCCACGGAAGAGTGTCTTCCATGCC
TTAAACCAGAAGGCCATGGCCCGCCGGGCTGCAGAAGCTATGGGAAAACGCGTCGATGAA
ACCAGCTTTATTGTCGCCCACCTCGGTGGGGGGATTTCTGTTGGTGCCCATCAGCGGGGC
CGGGTCATTGATGTCAATAACGCCCTTGATGGTGAGGGCCCATTTTCTCCAAACAGGTCA
GGAACTGTTCCGGTAGGTGGGCTGCTCAAAATGTGTTTCTCAGGCGAATATACCCAGAAG
GAACTTTACAGTAAGATCAAGGGTAAAGGTGGAGTCGTAGCCTATCTGGGGACAACCGAT
ATGCGTGAAGTGGAAGAGATGATTGAGGATGGGAATGAAGAAGCAGAGCTAATCTTTAAG
GCGATGGCAGTTCAGGTAGCCAAAGAGATTGGTTCCCTTGCCCCTGTTCTCAAGGGCGAT
GTAGATGGTATCATCATCACAGGAGGAATTGCTTATTCGAAGCACTTTGTCTCTTTGATC
AAAGAAAGGGTTGAATTTATCGCTCCAGTTTTGGTTTATCCTGGCGAGGCGGAGATGGCA
GCCCTGGCTAAGGGAGCACTGCTGGTTCTCCAGGGCGAGGAGACGGCCCAGGAATACTGT
TAGGAGATAGTCTATAATCCTGCAGTCCTGGTCGGTGATATAGAGTGAACAGGAAAGAAG
AAAGAAGAAATCTAAGGTAAGGAGGGAGTGTAAGTGGCCAAAAATAAGGTTGTCTTTGAC
GAAGAACGCTGTAAAGGCTGTGAGCTATGTACCCGCGGCCCGAAGATAGTCTGCCCGGTG
GATATCATCAAGATGTCTGATAGATTCAATGAAAAGGGCTACCGGGTAGCTGAAGTAACC
GATATGGACAAATGTATTGCCTGCGGCAATTGTGCCATTACCTGTCCCGACGTTGTTATT
ACAGTATACAAGGATGTTGATGAATAAGAGGTCTCAAGCATTGTTTGTTTAAGATTATCA
TCAATTTATTGGAAAGGGAGGTAGAGAAGATGGCAGAGAAAGTTTTAATGAAAGGGAATG
AGGCTATTGCGGAAGCTGCAGTTCAGGCCGGATGCCGTTACTTCTTCGGCTATCCCATTA
CACCGCAAAGTGAACTGCCTGAATATATATCCAGGAAGTTTCCCAAGATCGATGGAGTAT
TTGTCCAGGCTGAGAGTGAAGTTGCTGCAAGTAACATGATCTATGGTGCCGCTGGTGCCG
GTGCCAGGGTTATGACTTCATCCTCCAGTCCTGGTATCAGTTTGAAGATGGAAGGTATTT
CATACATTGCAGGTGCGGAATTACCTGTTGTTATCGTCAATATTGTCCGGGGCGGCCCGG
GCTTAGGCAGTATCCAGCCTGCCCAGTCCGATTACTTCCAGGCAACCAAAGGAGGCGGGC
ATGGTGATTACCACCTGGTAGTTTTAGCCCCTTCCAATGTTCAGGAAGCAGTTGACCTGA
CAATAGAGGCTTTTGAGATTGCTGATAAGTACCGTAACCCGGTAATGGTGATGGGTGATG
GAATAATCGGCCAGATGATGGAACCTGTAGTCTTCAAGAAGTCTATCGACCCTGCAGAAC
TGCCTAAAAAAGAATGGGCAACTGACGGTTGTAAAGGGCGAAAGCCTAATATTATCAACT
CACTCCGCCTGCAGGCAGAGGACCTGGAAGAATTGAACCTCAGGCTCAAGGAAAAATATG
AAAAGATTAAGCAGGAAGAGGTCAGGTATGAGACATATGCCATGGATGACGCAGAATATG
CGATCGTTGCCTATGGTACAACAGCCAGGATTGCCCGGAGTGCAATAGGCCTGGCCAGGG
AAAAGGGTATTAAGGTAGGTTTGATCAGGCCAATCTCCCTCTTCCCATATCCGTATCAGG
TTATCAATGAAGCAGCAGACAGCATACAAGAGTTTCTTACTGTTGAGATGAGCCTCGGCC
AGATGGTAGAAGATGTCCGGCTTGCAGTCAATGGTAAGAGGCCAGTCAAGTTCTATGGAC
GTACCGGTGGTGTTGTCCCGACACCTGAAGAGATTCTCCGGGAGATTGAGAAGCTGGGGG
GTGTAAGTTCATGAAGAAGATTGCAGGTTATCCAGAGGCACTGACAGAGAAGCGTACCCA
CTATTGCCCCGGTTGTACACATGGTATAGCCCACAGGCTGGTGGCAGAAGTAATAGATGA
GCTGGGAGTGCGCGAAGAAACCATCGGTGTTGCGCCAGTTGGTTGTTCAGTACTTGCTTA
CGAATATTTTAATTGTGATATGCATGAAGCATCCCATGGGCGGGCGCCGGCAGTTGCTAC
CGGAATCAAGCGGGTTCATCCTGATAAGGTCGTCTTTTCTTACCAGGGAGATGGTGACCT
GGCTTCGATTGGAACAGCTGAGATAGTCCATGCTGCTTCAA
>DeadSea-enrich-C118
CTTGTGGTCACCTTCTGGTTTTAAATCACAGCAGTCTGTCCCGGAAAATTTCTCCTTGCT
GAATGCCGTAAGGGACTGGAGTATTTCGGGGAACTGGGGATGCCTGTCCTGGCCCATCTC
TCTGCCAAACCAGCGGGCAAGGCTTAAAGCTGCCCCACCAAGGCCCCCACATAAACATCC
AGATGAAAGCCCACCACCAAAAGCACCTGCAAGTCTCAGGCCGAAATTTAGCTTCTCTTC
ATCCAGGTCCTGATTCAATGCGAGCCAGACTGCTTCAGAACAATTATAACCCTCTTCCAG
ATAATACTTCTTTGCTAATTCACCTGCTTGCGACATAGATATCACCCTTTCTGGATTTTG
TGGAAAATGAATTTACCCTATCATGATGACCTGGCTGCTCAATAGCATCATCAGAGCTAC
CAGTAAGAAGAGTAAAGATACGCTAAAGATAAACCAGGCCTTAAGCCTGTACCCGTTTTG
GATAAAATCGACCATCAATCTCGTTGCCAGGACAATGTCTCCTGCAAAAAAGAGGATTAC
CCCAAATTTAACAAGTTCAGGTATGCTCCCAAAGATGTATTCAGACGTTAGGGTCTTCCA
GATGTTCAGGCTGTAATACATAACGATGATGAATTCAATGAAACCAGCCGCAATTTCGAT
AGTCCGGCCTTCTTCCTGCAGGACTACATTTTGGTCCAGAAGGTTCTTGATCTGTTTCTG
GATTATAACACTCTCCCGGTTTCTGGCCAGTTCGGTTTGGGCCTGAATGACTTCGATGAC
TGTCTTTATATTATCCAGTGAACCTTTAACATTTTCATGAGCTGTAGTGAAATCCAGGAG
TTTCCGTTCATATCTACGCTGATATTCAGTAACAAAGGCATTTTCCTCCGTACCCGTAAA
GGATATCCTTTCGATGGCATCCTTGAATAGCTTTAATTCATTCTGCATACCAGCCTGAGC
CTGCTTGATCGTTCGGGCGCAGGCTGCCAGCGAGGCATACATATCGGATATCCTTTCCAT
AGCCCTATCCAAAACCTCAGTCCTGTTTATCTGTCTTTCCTGGAGTTTTTCTCCATCAAT
CAACTGATTATTTAGAATGTCGCTCAATTCCTCATCAATCTCGTCTTTCCTCTTTAATAC
ACTTCTGGTCTGCTCAAGATAGTATTTTATCTTCGGCTCAAATTTAAAGAGGATGAGGTC
AAGGAAGGGGAGCCATTCATCAAGAAAAGGATAGATTGCTGTCGGAATATCAGGCTGCAG
GTTCTTTCGCGGGAAGAGGGCATAAATATGGTGGTCTTTATCCTCCAGGTCGAAGAAATG
ATAGAGCTCACCATAACGGGTCCTGGTCTTAAATGTTGTATTGGAAAAAGATAACTCCCT
GCTCTGTTTAAATAGCTGCTTCTCATTAACCAATCCAGGTGGTGCCAGCAGCAGGGTTGC
CTCACCCAAAAGGTCTCCTTCATTAAGGTCCATCTTCTTACGCAGGCTGTTCCACTTCAA
ATACTGGTCAGTAATTATGCTGCTAGAATTGACCTCTTCAACGCTGTAATCACGATTGAG
GCTAAAGACGAGAATATCCTGGTATAGATGGAGGCAGCCTGATACTTCTCCTTTTTGAAA
TGAATGGATAGGAAAGACAGTACTCTCTTCCCCAAAATTCCCGGGTCCACGGTCTTCCTT
GTAGATATCATTATAATCATCATCAGGCACACCAAAGAAAGAGTAAACTTTCTCGATATT
CTTCCGGTCATCTACATAAAGATATAAGTAATGAAATATGGATATCTTCACTGTTCCCAC
ACCCTCTCTCCTGGTATCCGGACTCTATAAGTTGCTGGCCAAATCCCAGCGGTTACAACG
ATAACCCCAGCGGGACACGACCCTGCCAGCAATCTTGATCTCGATAACCTCACAGAGGTT
TGGACAGCCATCACATTCAAAACTGGATGCTTGATAATCTACATCAGAGACAGCAAAGCC
CTTGAAGTTGGTCTTCATCTTCTCTTTACTGGCCTTTTCCCGGGCAAGAAGTGCTGAACC
AATAGCACCCATGACCTCATAATGTTCCGGAACCCTGATAGGCAGGCCAAGTTCCTTTTC
GAAGGCCAACCTGATTCCCTTGTTGGCAGCAACGCCCCCCTGAAAGACGACAGGAGAACT
AATCTCCTTTCCCTTGGCGACATTGTTCAAATAGTTTCTGATCAGTGCTTCACAAAGGCC
GGCAATGATATCCCGGTTATTGTGTCCCAACTGCTGTTTGTGGATCATGTCAGATTCGGC
AAAGACCGAGCATCTTCCTGCTATTCGAACCGGGTTCCCTGCTTCCAGGGCCAGGTCACC
AAACTCTTCAATGGGTATCTGCAGGCGTGCTGCCTGATGGTCAAGAAAAGAACCTGTCCC
GGCAGCACAGACTGTATTCATGCCAAAGTCTATGACAATTCCATCCCTGAGAATTGTTAT
CTTGGAATCCTGGCCACCAATCTCCAGAATGGTTCTTACCTCAGGGTAATAAAACTGGGC
AGCTACTGCATGTGCTGTGATTTCATTCTTGACGATATCAGCCCCGACGATGACACTTGT
CAGGTTTCGACCACTGCCTGTTGTGCCAACACCTTTGATTACCAGGTTTTCTGGCAGGCC
ATCCTTCATCTGCCTGAGTCCATCTTGAACGACTCTGATAGGCTGACCCTGGGTCCGGAG
GTATAACTTCTCCATCAATCTCCCATCCTTATCCAGGATAACCAGGTTGGTACTGACAGA
ACCGACATCTATCCCAAGAAACCCTTCATCTATTATCTTCTTCATTATCCAGCCACCTCG
GTAAAACTATTTTGTTTGCGATATTGCAGCATATCCATAAAGGCTTCCAGGCGGGTAACC
ATACCGGCCTGCCCGGTCTTTTCATCAAGAAACAGGGTCAGGACAGGAATGCCGTATTCT
TTGCTCACCTGTGGAATGATACTTTTGGCAACGATTTCAGGGATACAGGTAAAGGGAGCA
AGCTGGACAACCCCATCGAAACCTTCCCTGGCATACTTTACTGTATGGCCAATCGAATCC
TGCCCATGGCCTCCTACCATGATTTCCAGGAAAGGCCGGGCCAGTTCTTTGACCTTCAAG
TCTTCACTTGTATTATAGAGGGTATTGTCAACAGTCCAACCGGTCAGGAATAGGGACCTT
TTCACATACCCCCCCATATTGCCCAGTGTCTTTTCTATCTCCAGGTTAGCAGCAGGCTCC
AGGAGGACATATATTTCTCCTACGACTCCTATCTTGATAACATCCTGTTCAGGGTCGTGG
GGGAGTTTCTTCAGGTACCTGTCTCCCTCGGAAGCAGCTTCCTTAATCTCATCCTTCGTT
GCAGCCTCATCTATCCAGCTATAAACCTTCTGCAGTCGGTAATCAAGCCCCTTCTTATCT
GTGGTGCGTGGGCGAATCCAGTGGGACAGCTGCTCTATCCTGTCAAGGGCCTTCAACTTC
TGCCAGCTCAGGTAGACTGCCTTGATAATGTCCAGCCAGGATGCCTGGTCTCCGGCAACC
TTTTTCACCTTCCGGAGAAAGCTCAGCAACTCCAGTTTGGGAGGTTCAAAGACGACCATC
TCAAATTGATATCCCATCTCCCGCAAAATCTTCTGGTGCAGAGGTGCATATAGGCCCGCC
CGGCATGGGCCGACCCCACCAGATGTAATCAATAAATCGGCACCATCTTCCAGGGCGGCT
ATATATGTTCCCATCAATATCTTAAAAGGAAAACAGGCAAATTCCGGAGAAAACTTAGTC
CCAAAGCTTAAAGTTTGTTTATTAGGTTTCTTTACCACAGGTTCATGCCCGAACCTTTTC
AGCAAAAAATCAAATGCTATGTGTGAAGTTCCCATATGGGGAAAATTGACCTTCATCAAA
CCACCCCTTGAAATTCCAGCATATCTGTAAATGCTTCAATCCTTGTCACGAAGCCTGCTT
CACCTGTATGTTCATCGATTGATAGAGTCATGAAAGAAAGGCCCTGCCTCTTCTTACACT
CTATTTCCATAATCTTATCAACAATAAAGTCTGGCCCACAACCAAAAGCAGTAACATGGA
TAATCCCTTTCACCTGAGAGTCAGCAAGGTAATAATAGGCAGCCTTTAAAACCTGGGCAC
TGAAGGTCCAGAAGAGGTCTTTATCCAGATGTTTATTCTGCCTGGCCAGGTCTTCCGGGG
TAACCATGTCCTGGGTTACAACCCTGATTCCCTGTTCGCGCAGGCGGGGAATTACCCGCT
GACTGACATAAGGATCATAAATGATATAGGGATAGCCCAGGACAGCAATCTTCCATTCGT
TACTGATGTTGCGGTGAAAGTCACCTTCTTCCTTCTCACCACTCAGTACCTGCAGGGCTT
GTTCGGCTGTCAATCCTTTCTGCAGCAAATCCTGAAACCTATTATACTCCTTTACGCCAT
TTCGATATGCCCGAATAATTTCCCCGGTTCCGGCCCCCAGAATCCTGCCAATCTCCCAGA
AACCTTTAAACTGGTTGAAGAAGCCCTTCCTCAAGTCGAAGTGGGTTGACAGCAAAGGAG
GGCAGGCCGGGTCAGAACTCCGCAGCATATCGGGCAGGCCGAGAAATTTGGGACAATAAA
TGTGCTCCCCATCCATGCTAATCAACCTGGGAGCAAATAGATAGTCAACCCTATCAAATA
AAGATGCAGCATGCCCGTGGTATAATTTGATAGGCACACAGGCATCATTTACAGTCAATC
TGACACCTTTATCTACGATTATTCTACTAGTATCCTGGGACACAACCAGTTCGATATCCA
AACTGGAAAAGAAGCCTTTCCAGAGCGGGTAGTATATGTAGTAGGCCAGTGTCTTTGGTA
TGCCGACTTTCATTACTAAAACTTTCACCTCGATTCAAAATCTCCAGAAATATGTCCACG
GTACCTGGTCAATCAAACTCTGATATTAGTTGCAAATATGCTTATCCTTCATATCATTTC
CGCCGTGACAAGATGCTCCCCAGGGCCCGTTTGGCACTCTTCAAGCTGATCTTCAAGAGT
CCCCTGTTCTTATTGAAGATGCTCTCTAAGGAGTTCAAAACCCTATTTACTTCTTCCTCT
GTTACTACCAGAGGCGGCTCCAGCCTGATAACATTGGGATTATTAATTGTATATGCAGTG
ATGACCCTGTGCTGATTGAGCAGTTCTCCGGCAACCATTGCCGCAAAATATTCTCGGGAG
AACTTATTTACCAGACCTCCAGATAACTTGTCCAGCACCTCGCCGGCAGGCTGATAAAAC
TCAACTCCGACAAAAAGCCCCCTACCCCTAACAGCCTTGATTAACTCATATCTATTCTTC
ATCTCTACCAATCCCCGGATTAGAATTTGGCCCATCTCAGCCGCCCTATCTGCCAGGTTT
TCTTCTACAAGAAGCTGTGTCGCCACAATTACTGCTGCAGAGGCAAGAGAATTACCACCG
AAAGTAGAGGTATGCATCAAGCAGGTATTGATCGTCCCATATGCTTCTTCCCAGATTTCC
TTCCTGGTCGTGAATGCTCCCACGGGCATCACTCCACCTCCAAGAGATTTGGCCAGGCAG
AGGATGTCTGGTTCCAGGCCATCACGCAGGCAGGCAAAGTTAAAGCCAGTTCTGCCCATT
CCTGTCTGGATTTCATCAAGAATAAATAAGGCCCCGTATTTATGGCATAAATCCTGAACC
CCCTGCAAGTATCCCTCAGGAGGTACTATAATTCCCCCTTCACCCTGAATAGGTTCCATA
ACGACCCCGGCTATATCATTCCTCTTTAAGACCTGTTCAAGTCTATCCAGATCACCATAA
GGCACGCAGTCACAAGCTTCCAGCAATGGTTTAAAGGGCTTTTGGTATTTTTCTCTGCCG
GTAATGGATAATGCTCCTGTCGTCTTGCCATGGAAAGAACCCTCTGTATACACAATCCCG
GGCTTGCGAGTATAAATCTTTGCCAGCTTTATGGCTCCCTCAACAGCTTCTGCTCCACTG
TTACCAAAGAAAGTATGGGTAAGATGGCCAGGGGTAATCTGGTTCAGGTTATGGCCAGCA
GCAGCTGTCAGTCCATTTAGGGAAACCTGCAGGACGAAAGGCAGTTCCTCTGTTTTAGAA
AATATCGACCTGAGACGTGGATGATTATGGCCAAAATTCAAGGAGCCAAATCCACCCAGG
AAATCAAGGTACTCATGCCCATCCACATCCCAGACTTTTGACCCCTTTGCTCGGACAAAT
TGCCTTTCCAGGTCAAGCAGGCCCAGCAACCTGGCAAATCCAGGATTTATATGTTCTTTA
TATTCTTCCATTACCCTGTCAAGTCCCATGCCCAGGGCATCATCTATAGAATACATCTCC
TTATCCATGATAATGCTCCCCCCTTGAATTCGAAAGATACTATGAATAGCCTGCATTTTA
CTATTGATTATTATTCTACAAGAATCCGGCCTAACCCTTCTGCCATTTTGGTTTAGCCAG
ATATAAAATAAAACCAGGAAATGACCTTTCCTGGAAGTTTAAAGATATAAATTAGCAGTA
AGCCCTCTCCCGGCATCCCCTCAATCAACCCGGTAATCGTCTTCTTCCAGGTCGAGATAA
TTATCATCACCCTTACGGGGAGCCTCCTCCTTAACCATCTTGTCCCCTTTCAGATACAGC
CACCAGATTATACCCAGCAGTAAATCATCAGCCCAGCCGGCAAGTGGAATAAAATCACTG
ACCAGGTCGATAGGAGATATGATATATAGGAGGGAAAGAAAAAAGACCACTTTTAGATAA
AAGGGAGTCCTTTTACTCAGTAGTAACCTGACTATTCTTTGTATGATCATCATATTCCAC
CTTCATCACTGGATTTTCCTGTCATCTCTTATTATATCATAATTCGTTAATAACAAGAAA
CAGGTGGAATAAATATTCTTCTCCGCTATAATCCCCGCGAAAATTCTTTTTCTCCAGGTA
TAACCAGCCTTTCAGACCTTTGGCCCCATTCCCTTGAATAGTCTCCGAGGGAAGCAGCCA
GCTTCCTGTGGTCCTTTGTTGCCATCTGGGTACTACCTGCTCCACTTTCATCGATAATAT
CTGCAAGTTGTTCTGGATTGTCGATTAAAGGACACGGGCACAAATGATTTTGATTGAAGG
GCTGCCTCTTCCGGTAACTCATAAATAACGGTCCCTGCAGTGCTTCCAGAAGTGAGTGCT
CTTTAATATTGTGTTGAGCATAGTGGATGAAAGCACAGGGCTCGATATCACCTGAAGCAT
TGATATGGAGATATCTTCGTCCTGCAGCAATGCATCCCATTGTTGCTTCCCCATCATTCC
AGAAATCAGCTATAAAGATGGGATACTTCTCCCTGAACCCGCGAACCTGGTGGTACATAT
ATTCCCGCTGCTCAGGAGTTGCCATCATCTCCAGATTCGGATTAATTCCTACGGGAACAT
AAGTAAAGAACCAGCCCAGGATACACCCTTTGTCAATAAGCATCTGGAGGTATTCATCGG
AACCTACCTCTTCTGTATTGTACCGGTGATAGGTAGTGGAGAAACCAAAAGCAACACCCT
TTTCGCGCATGATATCCATTCCCTCCATTACCCGGGCAAAAGTACCCGCTCCCCGCCTGC
GGTCATGAGCTTCGGCAAATCCATCAACACTTATGGCAAAACTGATATTGCCGGCTTCTA
CCACCTTCTCAGCAAATTCTTCATCAACCAATGTCCCATTCGTGAAAACATGAAAGGCCA
TATCGTTATGCTGGCGGGCCAGTTGCAATAGTTCATCTTTCCTTACCAGTGGTTCTCCTC
CGGAGACTACTACAAAATAGGAGCCCAATTCATCCTTGGCTTCCTGGAGGGTCTTATCCA
TTAATTCCAGGGAAAGGTTAGCCCCCTGGTCATATTCACCAGCCCAACACCCCTCACAAT
GTAAATTACATGCTTCAGTAGGGTCTATTAAAATTGCAAAAGGTATGTTACAAGCAAACT
TCTCCTCTAGTTCCTTCTGCCTTGGCACACCCAGGAAGGTGGCATTGATAAAGAAGTTTA
CTGCCAGTGTCCTGATTGTATTTTCCGCAAGCTGGTTAAAGATTTTGACTGCAAATTGAT
ACCAGTTGCTCTGCCGATTAAGTAAATGGCCTGTTGCTATCTGGACCTGTTCCTTATGAT
GAGGCAGGATTGCAAGACGATTAACCCAGGTCAAAAGGCTGGAAATGTTATTTTCCGGGT
CTTTCATCACGAACTTCAGGCCTTGTGACAGCAATTTCCCCCCCACATAAGACTTGGCCA
TATTCATCTTATCAGACATCTTTATTTCGACCTCCCATCCCGTATTTAGTTCCGCCCCGG
CAAGCACTTTAATAAATTATATTAAAATGGATTTCTAAAATTCCAGCAAAAATTAGAGTT
ATCCCTCCATAATCTTCCAGGTTCGGCTTTGAATATGGCACAAGACAACAAAATGGAACA
GAATAATTGAAAGACGGCCCCCTCACCGAGAGCCGTCTTTCTATCTCCTCAATAGACCTC
CCTATCTTACTTCCAACCAATTCCAAATGCTACTTTAGCGATCTCTTCTTATAGGTTGTA
TGGAGCAGGTGGTGGGACCTTTCTCCGAGAGGCTTACCCAGGTATTCCCTGTAGAGTTCT
TGCACAGCCGGATTCTCATGGGACTTGCGCCATTTCATTCCTTTATCCACCTGATAAATT
GCTTCGATACGCTGCTGCCTTTCTTTATCAGTAGTGGGCCTGGGCTGGCCACCACCACCA
ATACAACCACCTGGGCAGCACATAACTTCGACGAAGTGGTATGTCAGTTCACCGCTGCGT
ATTTTATCAAGCAGTTTCTTGGCATTACTTAGGCTGTGGGCAACAGCAACCTTGACTTCC
ATCTCAGGAAGATAGATGCTGGCCTCTTTGATCCCGGCAAGCCCCCTCACTTCGGAAAAG
TCAAGGCTATCTAAGGTCTCTCCAGTTATTACTTCAAAGACTGTCCGCAGGGCAGCTTCC
ATTACTCCACCTGTTGCCCCAAAGATTACAGCCGCGCCAGTCGAAATACCCAATGGTTCA
TCGTAATCTTCCTCAGGTAAACTGGCAAAGTTAACTCCGGTCTCCTTGAGCATCCTGGCA
AGTTCTCTTGTTGTCAGGACTGCATCTACATCCGGGTAACCCGTACTGCTCATCTCCGGC
CTTTGGGCTTCAAACTTTTTCGCGGTACAAGGCATAATCGAGACTACATAGACCTCTTCC
GGCTCGAGCCCCATCTTCTCAGCATAGAAGGTCTTGGCAAGGGCGCCAAACATCTGCTGG
GGCGACTTACATGTCGAAAGGTGGTCGAGATAATCAGGGTAGTGGTGCTCGATATACTTA
ATCCAGCCCGGGCTGCAGGAAGTAAACATAGGTAAGGCACCACCGTTATTTAGCCTTTCC
AGGAACTCATGTCCTTCTTCCATTATAGTCAGGTCAGCCGTGAAGTTTGTATCGAAGACC
TTATCAAAACCGAGCCTTCTTAGTGCTGCAACGAGTTTTCCAGTTACTATGGACCCAGGT
GGCATTGCAAATTCTTCTCCCAGCGCAACCCTGACGGCCGGGGCAGTCTGAACGACCACA
TGTTTCGCGGGGTCTGCTAGAGCATCCCAGACCAAATCTATGTGTTTTACTTCCTCGAGG
GCTCCTGTCGGACAGACATTGATACACTGCCCGCACTGGGCGCACTGCACTTCAGAAAGC
TGGTAATCGAAGGATGGACCGATAACCGTTTCCAGTCCCCTGTTCTGAGGATAAAGGATA
GAAACGCCTTGAACTTCGTTACAGGCGGTGATACACCTACGGCAGAAGATACATTTATTT
GGGTCGCGTTTAATTGCTGGTGTACTGATATCAATAGGATGTTCAGCCCGTAAGGCAGGG
AATGAAACCTCGTCAAGGGCAAACTTTTCTGCCAAGGCCTGGAGCTCACAGTTGCCGTTT
CTACTGCAGGTCAAACATTCCTGGGGATGGTCTGCCAGGATTAGTTCCAAGATCATCTTG
CGTGATTTGAGCACCCGGGGAGAATGGGTCTTAATCTTCATCCCTTCTTCCGCAGGTGTC
ACACAGGAAGCAACCAGATTTGGTTTGCCTACAACTTCTACTGAGCAGATACGGCAGCTG
CCAATCGTATGAAAGCCTTCCAGATGACAGAGAGTAGGAATATCTATTCCCTCCTGCTGG
CATGCTTCCAGAATTGTTCTTCCTTCTTCTACTTCGACTTTCCTGCCATTAATCCAGATC
TTCAACATCTTATCCCTCCTCCCCTGAGTCTTCATCTTCCAGTTTGACATCACAACGCAG
GCACCTTGCTGCTTCTGCCATCGCCAGTTCACGGGTATAACCAAGTTCTACTTCATTGAA
GTTATTCTTCCGGTCTCTGACTGGCAGTTCAGGCATGGCAACCCGGGGCCGTTTCTCTTC
AATAATCTGCTGGCTGATAGCTCTATCAACTTCGACTTCCTTCCAGCCGTCTCCACCTAG
ATAACGGGCTATTTCTGAAGCTGCCTTTCTTCCGGCCGCAATCGCCTCAATCACAGTTGC
CGGCCCTGTCAGACAATCTCCACCGGCAAAGATAGCCTCTTCTTCTGCCAGCAGTTTCCT
GTCGATCCTTCCCCTGGAGTCCAGGATATTGAGGCTCCTTATTTCTTCAGTCTCAGGGGT
CTGGCCAATGGCCACAATTACCGTATCTACATCGAGGATAAAGGTCGAATTAGGGATGGG
AACAGGCTTCTTCCGCCCGCTGCTGTCAAATTCGCCCGGCCTGCATTTAATTAACTTCAT
CTTGCTGACCTGGCCCTCGCCTATAATCTCTTCTGGAACCGTAAGATAATGGAACCTAAC
TCCTTCTGCTTGAGCAGCTTTAATCTCTGCAAAATGGGCAGGCATATCTTCTCTGTTCCG
GCGATAAATAATATTTACCTCTTCTGCCCCTTTGCGGAGAGCTGTTCTTGCTGCATCGAT
GGCTGCGTTACCCCCACCGATAACTGCAACTACCTGGCCAATTTCGGGTTCCTGGCCCAG
ATTGACCATTTTCAAGAAGTCCATACTTGGGTAAACACCTGCGAGTTCTTCCCCCGGTAT
GCCAAGCCTTCTATCCTTATGAGCACCTGTTGCCAGGTAGAGTGCTTGAAAACCCATCTC
TTCTAGTTCTGGCCAATTTATATCAGACCCGAACCTGATTCCGGTCCTGATATCTACGCC
AAGATTTTCAATCATCTCTATCTCCTGGCTAAGAATATCTCGGGGTAAACGGTAGGATGG
TATTGCCAGTCTGAGCAATCCTCCTTTAACCTCCTCTGCTTCGAAGATGGTAACTTGATA
ACCCTGCAAGGCCAGATAGTAGGCAGCAGTAAGCCCAGATGGGCCTGAACCGACTACTGC
TACCTTTTCTTTATCTGCTTTAACTGGAATAACTTGAGGTGAATTACGGTAGTAATAGTC
TGCTGCAAACCGCTTTAAATTCTTAATAGCAAGAGGCTCATCAAGCTGGCTCCGCTGGCA
TTTGCCTTCACAGGGGTGATTGCATACCCGACCGCAGATAGCTGGAAGAGGATTCTTCTC
CAGAATAACCTCTACTGCTTCATTAAAATTGCCATCCCGGATTGCAGCGATATATCTGGG
GACATCGACTTCAGCAGAACAGGCATTCTGACAGCGTGAAGTGAAGAGAGCTGCGCAGAC
AGAAGCTGGACACTTCTTATCCCTGATATGGGCTTCATACTCATCACGGAAGTATCTGAT
TGTTGTTAAGACTGGATTTGGTGCTGTTTGGCCGAGACCACAGAGGGCATTCTCCTTGAT
GACGTGGCTCAGTTCGATTAAGCGCTCGATATCACCTTCTTGCCCTTCCCCGTGAGTAAT
CCTTTCCAATATCTTCAACATCTGAGAAGTCCCCAAACGGCATGGCGCACATTTCCCACA
GGATTCTTCAGTAATAAATTCCAGGAAGAAACGGGCAAAGTCTACCATACAGGTATCCTC
ATCCAGGACGATGAGGCCACCTGAACCCATGATCGTGCCGAGTTCTTTCAAGGAATCATA
ATCAATCGGCGTATTGAGGTATTCTCTGGGTATACAACCGCCGGAGGGACCACCTGTCTG
GGCAGCCTTTAACTTCTTACCTTCAGGTATGCCTCCGCCAATATCATATATTATTTCACC
GAGACTAATGCCCATGGGCACTACGACGAGCCCTGTATTCTTCACATTACCTGCCAGGGC
GAAGACCTTGGTACCCGGGCTGCCCTCTGTTCCCATACTTCTAAACCATTCCGCCCCATT
GAGGATGATTGACGGAACATTGGCATATGTCTCAACATTATTCAAAAGGGTGGGCTTGCC
CCAAAGCCCTTCATTTGCCGGATATGGCGGGCGCGGCCTTGGTTCACCCCTCTTCCCTTC
GATGGACTTGAGGAGGGCCGTCTCTTCGCCACAGACAAAGGCACCTGCCCCAACCCTTAT
CTCTAAATCAAAGTTAAAATCTGTTCCCAGGACATCTTCACCTAAAAGGCCGTTCTCCTT
GGCCTGTTCGATTGCATTCTGCAGCCTTTCCACTGCCAGAGGGTATTCAGCCCTGACATA
AACGTAACCCTGGCTCGCCCCAATTGCATAACCAGCGATAGACATGGCCTCGATTATAGA
ATGGGGGTCTCCCTCCAGGATACTCCTATCCATAAATGCGCCAGGGTCTCCTTCATCTGC
ATTACAGACGACGTACTTCTCATCATTCCGGGAGCTGGCCGCAAACTTCCACTTGAGGCC
TGTGGGAAAACCACCGCCACCTCTACCGCGCAGTCCGGAATCCTGAATTGTCTTGATAAC
TTCTTCTGGGGACATTTCGTAGAGTGCTTTGCCCAAAGCCTGATAACCATCCCTGGCGAT
ATATTCTTTGATATTCATCGGGTCAATGATGCCCGTATTGCGGAGGGCCACAAAGGACTG
CCTGTTGAAGAAACTGATCTGTTCAAATCTTTCGGCAACAGAATCAATTTCATCTTCTTT
AAATAGAAGGTCCTTGACAACCCTGCCCTTTAGCAGGTGTTCCTCAACTATCCTCCCAAC
ATCTTCAGGTTTTACCTGGCAGTAAAGTGTGCCCTCTGGATAGATAATCATTAAAGGGCC
CTGGTCACACAAACCCATGCAGCCAGTGACCACGACCTGAATTTCCTGATCGAGTTTGCT
GGAAGACAGTTCATCCAGTAACCGGCCCTTAACTTCCTGGCAGCCAGATGAAATACAACC
TGCTCCTCCACAAACCAATACATGTGACCTATATAATGCCATCTCTATTCCTCCTCTCTA
CAGGACTTAAGTTCCTGTTCCCTGAATTTTTCGATGATTGCAGGTATCCGGTCTGGCTTG
AGGCGGGCAAAAGTTTCATCATTGACCGTCATTACAGGCCCCAGTCCACAGGCACCAAGA
CACCTTACCAGTTCTAGAGAAAATAGTCCATCATCTGTTGTATCTCCTGGCTTAATCCCC
AGAACTTCTTCTAACTTCTCCTGGATAATTTTCGACCCTTTAACATAACAGGCCGTTCCC
TTGCAGAGGGTAATCTGATACTTCCCCTTCGGCTTCAAATTGAAGAAGGCATAAAAAGTT
ATCGTACTGTAAATCTCGCCCAGAGGAAGATTCATCTTCCGGGCAATAAAAGATTGGACC
TCCCTTGGTAGAAAACCAATTAAATCCTGTACTTCTTTCAAGATCAACATTAGTGCACCT
TTCTTGCCAGCATGTTTCTCGATAATCTGAGAGATGCGGGAATAATCTTCTTCCTTTACC
TCCCAATCATAATTTTTGACTTCCTGCAAGTTCTTCACCTCCCTGCTATTTCTATATGCA
AAATTCATGCCAGGCAAAAATAGTAAAATATAAAGGCCAGCCTGTTCCCAGGCTGGCCCC
GTCTTTCCTCAATTTTAGCCAATAATTAGTATGCGATTTTTGTCTGATATAAATTGTTAG
AATAATGCAACATTACATTAAAATGATGCAAGATTGCATTCTCCCTCCCTATTTCTGCCT
ATTTATCTGGGAAATATTTATTCCACTTCCTGACAACTGTCGATTGGTCAACAGAGAGAA
TCCTGGCCATCTCATATGTCGACCCACTTTCTGCTTCAGCCCTGGCCTTCTCCAGCAATA
ACTTCTCAACAAGTTCCCGGGCTTCACCCAGGGGGAGCAACCTATGAACTTCAACGGGAT
TGCCAGGCATATAGCCCTTGATATTTTGAGGCAGGTCGGTGAGTCCAATTACTGCCTGCT
CACTGGTCACAACAAGCCTTTCGATTAAATTTTCCAGTTCCCGGCAGTTGCCCGGCCAGT
GATACTTCTTCAGGGCCCGTTTAGCCTCTCTTGTCAAGTCCTTCTCCTGCCCGTACTTCT
TATTATACCTTTCCAGGAAATGGTTGATTAAGGGAATGATATCTTCCTGTCTCTCCCTGA
GAGGCGGTATCTTGATTGGAACAACATTAAGCCGGTAATAAAGGTCTTCCCTAAACAGCC
CTTCTCTGACCAGCATTTCAATATCCTGATTCGTTGCTGCAATCACCCTGATATCTACTG
CAATAGGCCTTACTCCACCTATCCGGACAAGCCTCCTCTCCTGAATAACCTGGAGGAGCT
TCACCTGCAGGTTAAGGGGAATCTCTGTAATCTCATCCAGGAAGAGGGTACCCCCCTCTG
CAGTTTCAATCAAACCTGGCTTGCCTTTCCTGCTGGCACCAGTAAAGGCACCCGTCTCAT
ATCCAAATAGTTCTGATTCCAGGAGAGTCTCTGGTATCGCTCCACAATTAATGGCCACAA
ACGGCCCGTCTTCTCTGGCACTTAGGTCATGGATAATCCGGGCCACGACACCCTTGCCTA
CACCGGATTCTCCCTGCAGTAGTACCGTCGAATTGACGCGGGCTACCTTTTCTGCAAGGT
TTAATACAGATTCCATCGC
>DeadSea-enrich-C119
GAGCCGATACTGCAGCCTCCAGGCTGGGAGATACGAACCTTGCCGAATCTGGCAAGAAGA
GGCCCCATCAGAAAGATGGTCGCCCTCATCTTCCTCATCAGCCTTTCCGGAACCTCGACA
TTGGTTAAACCGGTCGTATCAACTTCCAGCAGGTCCTCGTGCCTGGTTATCTTTGCCCCC
AGATAGGTTAATACTTCTTCCATAACTTCAACATCTTTTAAACGGGGAACATGTTTGATA
GTACAACGGCCTGATACCAGTACTGTTGCAGCCAGAATAGGCAGAACAGCATTCTTGGCA
CCACTGATCTCGACTGTACCCCTCAGGGGGGTGGCACCCCTTATTTCAAACTCGCTCATT
AGCTCCTCACTCCTGTTTTGGCTTCTAATCCAAAAGTTTGAGGCATTTCCAGCAACTTTA
CTGCCATACTCTTGCCAATCTTCCAGACATCCCCTGCCCCCATAGTAATTACCAGGTCGC
CTGGCTTAAGTTTTGCCCAGAGATAATCTTCTATCTCTTTGAAGTCAGGCAAGTATCTCA
CTTCATCATGGTGGAGGGAACCTGCAAGCCTTCTTCCACTTATTCCAGGTATCGGCTTCT
CTCCTGCAGGGTAGATATCGGTCACGATTACTTCATCAGATTCGGAAAATGCATCTAGAA
AATCCTGGAAGAGAAATTGCACTCTGGTATAGCGGTGTGGCTGAAAGACAGTAATGATCG
TTTCTGCCCCGTTTCTCCTGGCAGCTTTGAGGGTTGCCTTAATCTCTGTTGGGTGGTGAC
CATAATCATCCACGATCGTTATTCCGCTCTTGTTGGCATGGATATGGAACCTCCGTTCCA
CCCCCTGAAATTCTGCAAGGGTTTCAGCCATTACTGGAAAAGGGACGCCGATGGAGTTGC
CGATAGCAATTGCTGCCAGGGCATTGGCCAGATTATGTTCACCGGGAATTGCCAGCTTTA
ACTCTCCCAGCAATTGCCCTTTCCTATATATTTCTGCCTTAATACCCCTACCCTCGTAAT
CGACGGGTATGTAATAAAAATCATTCTTCTTCCCGGGCCCATATGTAATGATTTCCGGAC
TATTTATCCCAGCCGCCTGCATCATCTTCTTTATTCCAGGGTCATCGCCGTTTAAAAAGA
GGATGCCTCCATCTTTCAGCTTGTAAATAAACTGGGCAAAGATAGCATACAACCTCTTCT
CAGATTGGAAAAACTCCATATGATCCTGTTCAATATTGTTAATCACCATAAATTCTGGTT
CCATGAAGAGGAAAGAACCATCACTCTCATCAGCTTCGGATAAGAAGAAATCTCCCTGGC
CCAACCGGCAGTTGCCTCCTAAAGGTGGATAGATTCCTCCCAGCATAATCGATGGGTCAA
GACCCCCGCCAGCGAGAATTGAAGCGACCATGGCAGTTGTTGTAGTCTTACCATGTGTGC
CAGCTACTGCAATCCCCCGCTGCTTATTCATCCAGCGGCTAATCACCTCTGCCCTCTTGC
TTATAGGGATATTCAGCCGGCAAGCAGCAGCTAACTCACAGTTGTCATCTGGTATGGCAG
AGCTGATAATCACTTCATCAGGCAGGCCAGCCTGAACAACATTCTCTTCCCTATGCCCAT
AATAAATGGTAATCCCTTCTTCTTGCAGGTCATTGAGCAAACCTGTCTCCTGCAAGTCGG
AACCCGTTACCATCTGTCCCTGTAGGTGGAGAACCCGGGCAATCCCACTCATGGAAATGC
CGCCAATTCCTATGAGATGGTAATGCTTTCTTTCCGTCACATGGGTCACTTCCCTGGATA
TCTTTTTCAGACACATAAATAATCTTATTCAGCTTGATAAATTTATGTGCAAAATAAGCC
TGTCCTTTTTTACCACAAGGACCATCAGCTGGTTCAGCCTTCCTTAACCAGCCCTCTGAT
AAGCTGAACTATTCTGGCCAGAGCATCGGGGTGGCCGGCCTTTCTGCTCGCCTCTGACAT
CTCAGCAAGCCTGTCCTCATCCTGCAAGAGGGGAAGCATCAGGCCTTCCAGCACCTCTCC
CGACAGGTCCTTGTCAAGGATTAACTCTGCTGCACCAATCTCAACCAGTTCCCGGGCATT
CTTCTCCTGGTGATTGTCTGTGGCGAGGGGATAGGGTATGAGAATAGCAGGAAGGCCCCG
GGCCGTCAGTTCAGATAAAGTCATAGCACCAGCCCTTGCCACAACCAGGTCTGCTGCAGC
CTGGGCTGCAGGCATCTGATTCAAATATGAAAATAGCCTGATATCCAGTCCCTTCTTATT
TAAAGCAGGTTCTGTCATCAGACGTTGATAGTCTGCCAGGCCGGCAACATGGACAAAGGT
CAACTTATCTGCCCACCCGGTGTCACAAATTCTTTTATAGAAGTCCAGCATGGCATTGTT
GATAGTACGTGCTCCCTGGCTGCCGCCGAAGACAAGAATAACCTTCCGCTCCGGGCTTAT
TTCCAGAATTCCCCTGCCCCCTTCGGCTGTCATCTGCAAGACTGCAGGCCGAACAGGATT
TCCGGTTACAACTACTTCTCTAGCCCTAGAGAAATGTTCCCGCGATTTCTCATAACTCAC
CGCGACTATATCGACCCGGGAAGATAACATCCTGTTTGTTATTCCTGGCATTAAGTTCTG
TTCATGAATCAAGGTGGGAATCTTATATAAAGTAGCGACAAAGACTGTAGGGCCGGCAAC
AAACCCACCTGTCCCAACGACAACCTCTGGCCGGAAGGCTTTGATAATCTTCCTTGCCCT
GTTTAATGCAGCCAGGTTGAGAGCCAGGGAAGAGATCAATTTGGGAGATATCTTCCGGGG
CAGGCCGCTGGCAGGAAGGGATTTAAAAGGGGTACCCTCTTCACTGACAATCCTCTCTTC
CATGCTATCAGGTGCCCCGACAAATAATATCCTGGCGTCCTGCTCATCCTGCAATTTTTT
TGCTATGGCCAGGGCTGGATAGATATGCCCACCAGTCCCCCCGGCAACAAAAAGTGCCCG
CATCTAATCCCCTCCATCGACTTTCTCTTAATGGCAGGCCCAATTCAATCCCGGGCCAGG
CTCTGCCTTGATATGTTAAGCAGTATTCCCACTCCAACCAGCATGATCACCAATGATGAA
CCACCATAACTGATAAACGGCAAAGTGATTCCTGTCACAGGCATCGAACCGGTGACGACA
CCGATGTTGATGATTGCCTGGATGGTTACCATGCAAGTCAATCCTACAGCAAGCAATGTG
CCGAAGGAATCTGGAGCAGAGAGAGCTGTCTTCAGCCCCCTCCAGGTAAAGATAAAGAAC
AGGATGACTACGGCCAGAGTCCCCAGATAGCCTAATTCTTCCCCGAGTATGGCAAAGACA
AAGTCTGTACTGGGTGCAGGTAAGTAAAAGAACTTCTGCCTGCTCTGGCCGAGGCCGACC
CCAAAAAGCCCCCCCGAACCAAGGGCATAGAGAGACTGGATGATATGGTATCCTGTATCA
AGGGGGTCCTTTTCTGGATTGAGAAAGGCCAAAAGCCTCTCCTTCCGGTATGGTTCAGAC
CAGATAAAGTAAAAGACAGCCGGGATTGCACCAAGGCCAAGGGTTATCAACTGTTTCAGC
GGAATGCCTCCAGCAAACAGCATCAACATCATCGTTCCCGCTATCGTTACAGCAGTACCA
AGGTCCGGCTCCTCAAGGATTAAAAAGAAGATAAGGCCGATAATCAACAGTACCGGCAGG
GTACCACGCAGGAAACTATGGAGTTTCTCCTTCTTCTCAGTTAAATAGAACGAAAGATAG
ATGATAATTGTAATCTTGGTAATCTCAGAAGGCTGAACTGGCAGGCCAGCAAGATTGATC
CATCTCCTCGCACCTCCACCTATCCTGCCAACTCCGGGAATCAGGACTATGACCAGGCCA
CCTACTGCAACCAGCAGTGCCAGTCTGGCAAGTTTTTTATAGATATGGTAATCGATATGC
ATGGTAATGAACATGGCAATCAAGCCCAGAGTAACAGAGAACAACTGGCGGCGGAGAAAG
AACAGGGAATCACCATAGTCAGCATTGGCTACGATCGAACTGGCACTGTATACCATTACT
ATCCCAAAACCTACCAGAATTAGCACACTAAAGAATAATAATAAGTCCGGAACCTTCTTC
CTCTCCATAATCTAGCCTCCTAATTTTCTCACCATCTCCTTGAACAACCTGCCCCTTTCT
TTGTAGTTAGGGAACATATCCCAACTCGGGCAGGCTGGTGAAAGCAGAACAACATCTCCT
GGTTCAGCGAGCCGGGCAGCTTCCTTAACAGCATCAGGGATGGAATCGACCATCACTAAA
TTATTATGGGGATAACCATCTTTTAATACCACTTCCGCTATTTTATCCCTTGTCTCACCA
AGCAGGATCAGATAGCGGACCTTCTCCAATATCAACGGGGCCATTTCGTTAAAATCAGCT
CCCCGGTCCTGCCCTCCTGCCAATAAGATTACAGGGGAGGAAAATGCTTCCAGGGCTTTC
CGGGAAGAGACAGGATTTGTCCCCTTGGAGTCATTATAGTACTTAACACCGTTAACAGCA
GCGACAAACTCAATCCGGTGTTCGATGCCCTTGAACTCCCGGACTGTCCGCGCCATATCA
TGGGGAGATACACCTACAATCCTGGCAGCAAGCAAACTTGCCAGGATATTTTCCAGGTTA
TGCAGGCCAGGAACCCTGATATCTGAGATATTCATCAGGGGAAGGGGAGCAACCAACTCT
AGTTCCCCCGGCCTGCCAGCAACATTTGTGTAAATCGTCTTGCCTTCCAGCCAAACTCCG
TCAACAGCCTCCTCAGTACTGAAGAACAATGTCTGGCCTGCTCCTTCACCATCAAGGGCA
TAAGTCTGCGGGTCATCCCGGTTGAGGATTAGGATATCATCAGCAGTCTGATTTTTGAAG
ACCCTCTTCTTTGCTTCTATGTATTCAGTAAATGTGCCGTGGCGGTCCAGATGGTCCGGT
GTCAGGTTCAGGATTGCAGCAATTATCGGCCGGAAGTGAATGATACCCTCCAGCTGGAAT
GAACTGACTTCTACTGATACCAGACCATCAGCAGGTAGCCCCTGGACAACTTCGACCAGC
GGACTGCCGATATTCCCCCCAACAGCTGTAGGCTGAGGCAGGCATTTAATCAATTCCCCG
GTAATGGTAGTAGTCGTTGTCTTACCATTGGTCCCTGTTATGGCGATCATCCGGGCTTCA
CTCAAATGGTAGGCCAGCTCTATTTCACTAATAACAGGAATATATCTGTCCCGGGCCTTA
ACCAGGAATGGTATATCCATCGGGACCCCGGGGCTCAAAACGATCAGGTCAGCCTCATCA
AGGAGATACAGGGGGTGGCGGCCCAGTTCCCACTGGATAGGAAGGTCCTCTACCCCGGAC
AAAGAGGAACCCAACTCATCCCTGCCCTTTATATCTGTCACCATAACCTGGGCCTCGGCT
GAAAACAGCGCTCTTACTGCAGCAGGTCCTGTGATCAAACCAAAACCTACCAGCAATACT
TTCCTGTCCCGGAGATTTATTCCCCTTTTTTCTTTGAAGATATTTTCCATAGCCCTCACC
TTTACTAGCAAATTTTAACTTGCGAAAGCCCGGACTCAAACCACAGGCAAGTCCGGGTTC
TAAAAGCCTGAAGTTGCATAAAAATAACCAATTAAACCAGCTGCCGCAAGTACTATAGAA
AGCAGCCAGAAACGTACCACAATCTTGGCCTCTTCCCAGCCTCCCAGTTCAAAATGATGG
TGGATGGGGCTCATCCGAAAGACCCTCTTCCCCCTGACCTGAAAGGATAGAACCTGGATA
ACGACAGATAGTGCCTCGATGGTAAAGACACCACCGATAATTACAAGCAGTAATTCTGTC
CTGGTCAGAACCGCAATGGCAGCAAGGGCTCCCCCCAGGGCCAGCGAACCTGTGTCACCC
ATAAACACCTGGGCCGGATGGCTGTTAAACCAGGAAAACCCAAGGCATGCTCCTGCTATT
GCCATGCATAAGACAGCAAGTCCCATCTTTCCCTGATAAAAACTGACGATACTGAAAGTC
ATTGCCGCAATAGAAGTAACCCCGGCTGCCAGCCCGTCCAATCCATCTGTAAGATTGACC
GCATTTGCTTCACTAACCACGACCAGGGCCACAAAGGGTATGATCAGAATCCCAAGATTA
AGAGTCCCTGAATAAAAGGGGATAATTATATCTGTACCCACCTCTTTCGTATAAACATAG
ATACCCAGAAGCAAACCGAGGATTATCTGGCCCAATAACTTATGCCTGGCCTTTAAGCCC
AGGGACCTGCTCGCAGCAATCTTAATCACATCGTCAAGGGCACCCAGGAGGGCGAAACCC
AGGGTCATCAGCAGGACCAGATTGACTTCACTATTAAAATGCCTCAGAAATAATAATGGT
GGAAGCAGGCCGAGCAGGATAATCATCCCGCCCATCGTCGGTATTCCCTGCTTACTAAGA
TGCCTTTCCGGGCCCTCTTCTCTGATATGTTGTCCAAAGTTAATGCTCCGCAAAAAAGCA
ATAACCATTGGACCCAGGATTACTACGGTAAAGAAAGCTATTAGGCCGGATGCCACTATT
CTCAGCATTTCCAACACCCCTATCATCCTTGCTTTTCTATTGCTTCCTTGATTGCCTCTT
TATCATCAAAGTGGAATCTTTCTCCCTTAACCTCCTGATAATTTTCATGCCCCTTGCCGA
CGACAAGCAAAACGTCATCAGGACAGGCGAGCTCAACACCACGGCGGATTGCCTCTTCCC
GGCTGGTTACCACCAGGTAATTCGCTCCCCTGACTTCCTTAACACCAGCCTCGATATCCC
TAATGATGGCAATGGGCTCCTCAGAGCGGGGATTATCAGAAGTAATTATCGTAATATCAG
CCAGCTCTGCCGCAATCCTTCCCATCTTTGGCCGTTTATCCTGGTCCCTATCCCCCCCGC
AGCCAAAGACGGCAATCAGCTTACCCCCGGTGAGCTCCCGGGCAGTCTGCAAGATATTAT
CCAGGCCATCGGGGGTGTGGGCATAATCGACAATGGCCATAAAATCCTGGCCGGCATCTA
CCAGTTCAAAGCGGCCGGGAACTCCAGACAGCCCTTCCAGGCCTCTGATAGCTATCTTCC
TGTCGATACCCAGGGCAAGTCCGGCTCCCAGTGCAGCCAGGGCATTATATACATTAAATT
TACCAGTCAGCAGGAGGCCAAGTTCATCTTCCCTCCCCTGGTAAGCAGCAGTAAAAGTGA
CTCCTCTGCTGCCGATGTCTATCTCTTTTCCCTTTAAATCTACATCACCTGCCAGACCAT
AGGTTATGGCCTTACCCCTGGTTCCTTCAATAATCCTTGGGCCAAAGGAGTCATCCCCAT
TGATTACTGCCACACCAGCAGTCTCGTCCAGCAGGGTAGCGAACAATTTTATCTTGGCCT
GAAAATATTTATCCAGGTCATGGTGGAAATCAAGGTGGTCCTGGGTCAGGTTGGTAAACA
CAGCTACCCGGAAAACACAACCTATTACCCGCTCCAGTTCCAGAGCATGGGAAGATACTT
CCATAATCACATGGGTGGCCCCGGCTTCCTTCATCCTGAAGAGCAATTCCTGTAACTCCA
GAGACTCAGGTGTCGTTCTGCTGCTGGAAACTTCTTCTCCAGCAATCTCATTACTGATCG
TACCAATCAGCCCTGTCCGAAAACCAGCAGCCTTCAAGATGGCATTTATCATATAGGTTG
TTGTTGTCTTGCCGTTGGTACCTGTTACTCCAAGTAAGGTCAGGCCCCGTGAAGGATAAT
CGTAAAAGGCCGCAGCGACCCTACCCAATGCAGCCCTGGTTGAAGGTACCTTTATTACTG
CAGACCCCCGGGGAGCCTGAATATCCTTCTCTACTATAAAGGCCCTGGCTCCGCCAGAAT
AGGCTTGGTCTATGTACTTGTGGCCATCATCCACAAAACCGGTAATACAGGCAAAAAGGT
ATTCCGGGCCGACCTTGCGGGAGTTATGGGCTATACCCTTGATAGTAAGCCCAGGGTCAC
CCTGCAGGATTTTATAATTTTCCAAATCAACAAGTAGCTGCTCCAACGACTTCTCCATGG
AAAATTTTCCTCCTAAAAAGTTTTTAACAATAATATTATACTATAGTTCTGTCAATTCTA
AAATCTATTTAGGTCCAGCAGGAAAACTACTCTTTTCTTAGGTATAACTTTATCTCTTCT
CCGGTCAAAACCCTCGTTCCTGGAGCAGGATCCTGCTTGTAGACTATTCCATTACCGGAG
ATTCGACAGCGCAATCCCAGCATCCCGAGGGCCCTTTGGGCTTCTTCCAGGCCATAACCC
TTGAGGTCAGGGAGGGCAACCCGGTAGTTCTCCTTCCTCTCCCGGGCACCTTCGAAGAAT
GAAATCACTGTAGAACCTGCCGGAACCATTGCTCCAGGGATTGGAACCTGATCAACTACT
TCATCTCCCATACCCTCCAGAGCAAAGTTTAACCCCTTTGATTGAATCTTCCTTCTGGCC
TCTTCCAGGCCAACTCCTTTAAGATCAGGGACTTCTACCAGGTCATCCCGGGCTGGAAAC
TCAATTGCATCTTGTGATTGGGGAGGTATCTCCAGGTATCTAAGGATATCACGTGCCACA
CTCTTAAAGATTGGCGCAACTATCTGTCCGCCATAGTAGGGATAACTGGTTACTTTATTG
AGTACGATTAGGATTACCAGCTGGGGCTTATCTACCGGGACAAAACCCAGGAAAGACGAA
TCATACATCTCCTGGTTATAATATTTTGCCGTACCTGTCTTGCCGCCAATCTGATAACCG
GGGATCTTTGCCCCGCCACCTGTTCCCTGTTCTACAACCAGATATAATAATTCCCTGGTC
AATTTTGAGGTTTCGGGAGAGATTACCTGCCTCCTGACCTCAGGCTGAAACTCCTTCAGC
ACTTCACCATCTGCTGACAGGACCTTCTTTACTATCATAGGCTTCAACAATCTACCACCA
TTAACAGCCGCCGATGCAGCTGTAGCCAACTGGATTGGTGTTACTGCAATGCCATGGCCG
TAAGAGATTGTCGCCAGTTCCACGGGGCCCATCTCATCATAACTATAGACGATACCACCT
GCCTCACCTGGCAGGTCAATTCCGGTCTCTTCCCCAAAACCAAAAGCCTTGATATACTTA
TAAAACCTGTCTTTGCCCAGGCGCATGCCCACCTGGACGAAGCCGGGGTTACAGGAGTTC
TGGACAACTTCTGCGAATGTCTGACTTCCATGGCCACCCGCTTTCCAGCAGCCAATCCGC
TCCCCACCAACTTTTATAAAACCGGGGTCAAAGAACCGGTCGTTCGGGGTAACTACACCC
TCCTCCAGGGCTGCTGCAGTAGTCACTATCTTGAAAGTAGAACCCGGCTCATAACTGTCA
GATATAGCGATATTGCGCCAGGTATTCTGGGGAAACTTTGCAAACTGGTTGGGGTTGAAA
TCAGGCCGGGAGGCCATTGCCAGGACCTCTCCAGTCTGGGGGTCCATGACAACGATCGAA
CCACCTACTGCTTCATGCTCTTCCAGAGCCTTATCCAGCTCTCTCTCGACGATGTACTGG
ATGACATGGTCGACTGTCAAAACGATATCACAGCCATCCTCGGAAGGAAAGTACTTTTCC
AGGCCCAGCGGTATCTCCCGGCCGGCTGCATCTTTCTCAGAGACAATCCTTCCGGCATTA
CCCTGGAGAATCTGGTCATAGTAATATTCTATACCCCAGAGGCCTTGACTATCAATGCCA
GCAAAACCAAGGAGGTGGGCTGCCAGCTGATCCCTGGGGTAAAAACGCTTGCTCTCTTCA
GTAAAGGAAATTCCTGGAAGTTGTTTGCGTTTAATAAGGGCCGCTTTTTCCGGAGATACC
TTGCGCTCCAGGTAGACAGCTGCGGCCCTTTTGGTTATCTTTTCATATATTGTTTCCTCG
TCAAGTGATAGTATCCCGGCCAGTTCCCTGGCAGTTGCAGCGGGATCTTTTATCTCGGCA
GGAAAGGCAACGACAGTATCCGCACTGGCACTCAAGGCCAATTCTATCATGTTCCGGTCA
TAAATAATACCGCGCTTGGGCTGAACCTTTAGGCTGCGCAAACGCTGGGTCAGTGCCTTA
TCCTCATACTCTTCCTTTTTGATAACCTGAATCCAGGTCAATCTCCCTGCTAGTAATATT
ATCAAAATAAAGACCACTATAAATAGAAAGACAATCCGTCTCCGGATTAACGAATGTGTA
TTGACTGACAACTAGACCCCCTCCACTAATCCATAGTACCGGCTTTTACCACAGTAAAGT
TGCGGATAAAACTGGCCAGCCCGTGGGAAAGATAGGAAAATAAATTTCTGCTCTGTCTGT
TAACTCCATCTTCCTTGACCGCTTCTGTTACCTGTTCTGTCTCAACATAGACATAACGAA
CTTCATCTGGTTGCACCATGCCCAGCTCTTCTCTGGCCTTCTTTTCAACACTGTCCAGTG
ATTCTCTTTCGGCCAGCTGGAGTTTAAGATAGCTATTCTCCTTTTCCAGTTCCTCCACAA
CTTCGTTCATGTCATCGAGTCTCATCTGGGTCTTGGCCACCTGAACCTGCTGGCCGACAT
AAAGGATGAAGAAACCGGCAATGAAGAAGATCAGAATCGTCCAGAAGACCATAAAGCGGC
CTGACCGGGACTTCTTGCTCAAAGAGGAAGACCTGGCCTTGCCAGGAGCCGGGTTGGTCT
CTTTAACAAGAGTCCGCCCTTCCCCTTTCCTGGCTTGATAGTTCATCCTGTAAATATTTC
TTTCGTTGTTTTTCGCTGCTATCATCATATTCACCTGCCTGAGGGATTATAACTTAAACC
CGTTCTGCCACCCTGAGCTTAGCACTTCTTGCCCGGTGGTTGACCTTTAATTCTGCTGCA
GAAGCCGTTACCGGTTTGCGGGTAATAACTTGAACCTTCTGTTCCTTGTCACAGACACAT
TCAGGAAAACCAGGTGGACACACGCAATCCTTCTGCAGGTAGCGGAAAGTCTTCTTGACG
ATTCTATCTTCTAGAGAATGAAAAGAAATGACAGCTATTCTACCACCTGTTTCTAACACA
TCTACACCCTCTTTCAGTGCTTCTTCCAGATTATCAAGTTCACCATTGACAGCAATTCTG
ATGGCCTGGAAGGTTCTCCTTGCAGGATGGGGGCCGGTTGCCCTGGCTCCGCTGGGAATG
GCCCTTTTGATTACATCCACCAGGTCAAGAGTAGTAGCAATCGGCTTCTCTTCTCTCTGC
TGGCAGATGAACTTAGCAATCCGCTTGGCCCAGCGTTCCTCACCATATTCATACATAATT
CTGCTCAGTTCCTGCTGCGACCAGTTATTAACTATTTCATAAGCACTAAGTCCCTGGCTC
TGGTTCATCCTCATATCGAGGCGGGCTTCTTCATGATAGCTGAAACCCCTTTCGGGTTCA
TCTAGCTGCCAGGAAGATACCCCCAGGTCATACAGCAAACCAGACGGTTTTTCCAGTACC
CGGTTCCGGGCCAAAAGTGCCTTCAAATCCTTATAATCACCATGGATTGCCTGAAACCTT
TCCCCGTATCCAGCCAGCTCCTGCCTGACATGGGAGATGGCATCCATGTCTTTATCTATA
CCTATAACCTTTGCGCCTTCAGAAGCCTGGAGCAAAGCCGCGGCATGGCCTCCGCCGCCA
ACAGTGCAATCTATGTACAACCTCCCTGAATGGGGTTCAAGATACTCGATTACTTCATTT
AATAAGACAGGCTCGTGTTGGTATTCCAAGGCCTTCTTAACCTCCTAGATTCCCAGTTCC
TCCATCGTTTCCGCAATCTCCTCGTAAGATGACTCAGCAGCAGCAAGGTAGCCATCCCAG
TCTTCCCCGCTCCAGAGTTCCATCCTGCTGGAGACGCCGATGATCACGACATCCTTCTCG
AGGGAAGCATAATCCCTTAAGTTAGCGGGTAGTGATACCCGGCCCTGTTTGTCTAGCTCT
GTCTCTACTGCTCCTGAGAAGAAGAACCTAACAAACGTTCTGGCATTCTTGCTTGTGAGG
GGTAAGGCTTTCATCTTTTCTTCCAGGACCCGCCATTCTTCCATAGGATATACAAAAAGG
CAATTATCTAAACCCCGGGTAATAACAAACGAGTTACCCAGTTCGTCTCTGAACTTGGCA
GGAATGATTACTCTGCCCTTGCTATCCATTGAATGGCGATATTCACCCATGAACATTTTC
TACCCCACCCTTGCATTCCTTACCACTATTTTACCACAATCCCCCACAATCTACCACTGT
ATTTTTCTTATTCTTTAAGTTAAGTGATTTCCCTCTTTTTTTTTAATATTTTTTAAACTT
TTTTTCTTTTCAATCATAAACTAGTAGAGAAAAGTAACAAAGGAGGGTCAAAATGAAGGT
TAATTTCTTCTTTACCTGGACTAAAAACAAGGACCGAAGAAGCGAAGAAATGAAGAGCGT
TGGTGGCGGGTTCCGCTTTCCTAACCCCCTGGGTTTTCTTAAGTACATAAAAAGGGGTAG
GAAAAGATAAAAAGACCCTTCTCGCAAAACGAGAAGGACCTCCTTTAATTTAAACAACCA
TATTCCTGGACAGGCTGTCCTCACTGGTCTTCTTCCAGAACCCTGGCCCGCGTAACACTC
CTCTCCCCGTAACGGTCTTTGAGAGCATCGACAACCTTTTCCAGCCTTTCCTCCCTTCCA
TCGATTGGGTCAAAGAGAGAAAGCTGGGAATGGTCTCCAGTGACCAGATTGGAGACACTA
ACACCGATTAGTCTTATTCCCCGCCGGAGATTGCAGGTTTCCTGCAGCATTTCCTGGGCC
TGCTGGTAGACCTCGCGGGTAAGCATTGTGGGATATTTAAGTGTCCTCCTCCTGGTGATC
GTCTTGAAATCGGCATATCTCAGTTTCAACTGGACCGTCCTGGCTTTATACCCTTCTTCG
CGCAAACGCCTGGCAACTTTTTCAGCCAGGTTTAACAACCGGGCAGTCAAAACTTCTCCT
GAACGGACATCTTCAGCAAAGGTGTGCTCATGGCCGATGGACTTAACCTGTTCAGTTTGG
GAGACAGTCCGGTCATCTATCCCATTGGCCAGATAGTGGAGCTGCAGGCCCATCTTGCCC
CAGTTGGCCCGGGCCGTCTCCGGGTCCAATTGCGCCAGATGGCCGATGGTCTTTATCCCC
CGCTCTCGCAACCTTGCTTCGGTCTTCTCCCCTACACCCCACAGCTTCCCAACAGGGAGC
GGCCAAACCTTCTCTTCAATTTCATCCTTGCCTATGACCGTAAGCCCATCGGGTTTCTCC
AGGTCAGAAGCCAGTTTGGCCAGAAATTTATTAGGAGCAACTCCAACTGAGGCAGTCAGC
CCTGTTTCTTCTTTTATCACTTCTTTAATCTTCCTGGCAATCTGAATCGGTTCACCATGA
AGCAGTTCGCAGCCCTTGACATCCAGGAAGGCTTCATCAATGGAAATCACCTCGACCCTA
GGAGTAAAGCGGAAGAAGACCTCTCTAATTCTGCGGGATTCCTTCCCGTATTTGCTGTGG
CTTCCCCTGAGAAATATACCATGAGGGCAGCGCCGGTATGCCTCACTAAGGGGCATGGCA
GAATGTACTCCATACTCCCTTGCTTCATAAGAAGCTGTAGAGACAACCCCCCTTCTAGTC
GGGTCTGAACCACCGATTATTACAGGCTTGCCCTGTAAAGAAGGGTCATCCCGCTGTTCT
ATTGCAGCAAAGAATGCATCCATATCTACATGGAGGATATGCAAACTGTCCACCTCCCCA
AAAGAGACCAGAAAAGAACAGAAACAGTTTGTTTAAAAGAACGGTAAAAAGTCAAATATG
TTAAGTAAATAGACCTACAGGTCAATTATAGCACACCTGTTCGCAGAGCGCCAGAGCAGG
AACCCTTATCCCTGTATCCATTATTCAGTTCAATATGCTCCACTTCACCAATTCTCATCA
GGCCCAATTATTGTTAAGAGGGATAGTATCTGATATAATTAAATAGATTATAATGATAGC
CTAGATGAATACAGCCGTTATATGAGTTGATATTGCCAATACATATTTAAGGGGGTTCTC
CCGTTGTTCACCGAAATTAATAATCTGAAGATACATTATCATGCTGCAGGGCAGGGAGAG
CCTGTCATTCTGCTTCACGGCTGGGGAGGCAGTATCGATAGTTTTGCTCCTGTCTTTAAT
TATCTGGGGCAGAAATATACGGTCTACTCCCTGGACCTGCCAGGCTTCGGCAAGAGCGAC
AGACCTGCCAGAACCTGGGGAAGTAAAGAATATGGCAGCTTTCTCAATGATTTCATGGAT
GCTCTGGGAATCGGGCAGGCCACCTTAATCGGCCACTCTTTTGGAGGGAAAGTCTCCATC
TGCCTTGCTGCAGCCTATCCAGAGAAAGCCAAGAAGTTAATTCTGGTTAACAGTGCTGGC
CTGATCAAGAAAAGGCCTGCTTCCTATTATGTAAAAGTCTATACTTATAAGTTCCTGAAG
AAGTTGCTAAGTTTACTGCCATTCACAGGCGAAAAGAGCTCAAGGCGGCTGCAGGAACTG
TTCGGCTCAGGTGATTACCGTCAGGCTGGTGAGATGCGCCAGATTTTAGTAAAGGTAGTC
AATGAAGACCTGCAGCCTCTCCTGAAGAATATCAAAGCCCCTACCCTGTTAATCTGGGGA
GAAAACGACCAGGCAACTCCTCCTTATTTTGGCCGGACAATGGAAAGGGAGATTGATGAT
GCCGGCCTGGTCATCCTCAAAGATGCAGGCCACTTTTCCTACCTGGACCAATTGAACCAA
TTCCTGATTATAATTGATAATTTCCTTGGAGGCGGTAAGCGTGTTTAACATATCCAACCT
GGCCCTTTTATTGTTAATCATCCCCTGGGGATTTCTTATCAAT
>DeadSea-enrich-C122
GATAATCAGAATAGATTTGGCCAAGTTCAGGAGAAAGGTATTTCCATACTGCTCCAAGGC
CATCCCAGGCTTGCTGGATATCCCTGAGACAGGATTGAAATGACTTGTTCCCCTCCTTTA
CCAAACGGTAGAATTCTACAAGCTGAGCATTATAGTCATTAACAGCCGCCCTCCCGGGCT
CTTCTTGAAAAAAGACCCCGCCACCGCCGAAGAATGGTTCGATATATCTCCTGTAATCTG
GTATCAGCCCTGCTATTTTTTTATACTCACCAGCCTTGCCTCCTGGCCATTTAATAATCG
GCTTCATCTATTACTCCCCCATCTTTAGCGATAAACCGTGGCCCATCCTTGGGAAGGCCT
AATATTCCCACTGGAAGTCTTCTACTTCAGGATACTTCAACAAAGCTTCCCGCATAATCT
GGCAGATCTCTACTAATGCCTCCTTGCTGTTTGCTTCACAGCGGCCGACAATGGCCGGCT
GGGTATTGGAACAACGAGCCAGGCCCCAGCCGTCCGGGAAGAGTACCCGCACACCATCCA
CATCGATGACTTCATACTTATCTACAAAATCTTCCTTCAAGTTCTCGACAACCCGAAACT
TAGCTTCCTCACTGCATTTTATATACTTCTCAGCTGTAGAATAGTAGACAGGTATATCAG
CCAACAGCCCGGAGAGGCTCTCTTCGCTATTTGATAAGACCCGCAGCAGACGGGCCGCAG
CATAGAATGCGTCATCATAACCATAATACTCATCGGCAAAGAACATGTGGCCTGACATCT
CACCGGTAAAAACGGCAGCGAGCTCCTTCATCTTTGCTTTAATAAAAGAATGGCCGGTCT
TATAAAATATTGCTTTGCCGCCCAGCCTCTCTACTTCCCTGACAACAGCTTCCGAACACT
TGACCTCGATGATTGCCGTAGTTCCCGGATATTTGGGCAGAATCTCCCGCCAGAAGAGAA
TCATCAGCGTATCTCCCCAGATGATATTACCCTGGTCATCGACGACTCCTATCCTATCTC
CATCACCATCGAAGCCGACCCCTAAGTCTGCACCTTCAGCGAGGACCATATCCCGTAAAT
CCAGCAGGTTTTCAGTCTTAACCGGGTCAGGGTGATGGTTGGGGAATTCTGGATTAGATT
CGCAATATAGGGGAACCACCTCACATCCCAACCTGGTAAATAACTCCTCTGCAAAGAGGC
TGGCAGTACCATTCCCACAATCGACTACGACCTTCAATTCTTTCGGGCCCAGTTCTATCT
TGTCTTCCATCATCTGAAAGTATCTTTCAGCGGGGTTGAGAGATGCTACCCTGTCTGCTG
CCAAATCCTTCAGGTTGTCGGCCAGACCAGCAGCCTGCCTTTCCAGAAAAGAGTCGACAT
CTATCCCGCCCAGTCTTGCCCGGGCCTGCTCCATCCTGGCCAGCAAGTCCAGGATATCAT
CACCAAAGATGGTGGCATGCCCAAGGGCAACTTTGAAACCATTATATTCACCAGGGTTAT
GGCTGGCGGTAACCATCAGTCCTGCATTCAGGTCATAAGCGACCCTGGAGTAATAGAAGA
TCGGGGTGGTGACAGTACCAATGTCTACGATATGGCAGCCAGCAGCAAGGAGCCCTTCTA
GCAGATTATCCCTTATCCTGTCTGAACTCTCCCGGTTATCTCTGCCCAGCAGGACCTTTT
CCTCACCATGCTCCTGAAAATACCTGCCTGTGACATAGCCAAACAACTTAACAAAGTCTG
GCTGAAGGTCTTCATTAGCTATTCCTCGAATGTCATACTTCCTGAAGATACTGGGGTTGA
TATGCAAAACGACCGCCTCCCTATTATCTAAAAATATAGCTATTTTCCTTTTCAGTATTT
GAAAAGGTTCGCCTCCCAAAAGTTTCTCCCAAACAAGACCCCATAGCAGGGTGATATCCT
ACAACTTCCATATCTCCTTATATATCTTTCCTTTATCTTCCTATTTAACTATTCCTGTCT
CTGAAAGAACTTATCGATAACCTCTCTTACCCCACCCTGGTTGTTATCCTTCCTGGTAAT
GAAGTCTGCAATATCTTTAATTTCATCATAAGCGTTGGCCATTGCAACACCCATGCCTGC
CCACTGGAGCATCTCCTTATCATTGGGGCTGTCGCCTACAGCAACAACCTCTGATGGTGA
GATGCCGCGCTTCTTGCATAAATTTGCCAGGGCAGTTCTTTTAGAAATACCAGGTGGAAC
AACTTCCAAAAAGATTGGTTTCGAGCGGGTAATCACTGCTTCTCCTCCATACATGCTTTG
CAAGGTATCTTCCAGCTCCTTGATAATATCCTCAGAAAAATCGATGAAGAGGAGTTTGGT
TGGAGGTTTCCTAAAATCACCCAACCCTTCCTGCAACGGGCTGGCCTTTACCCTTGATAG
CCCTGCATAGTAATCGGCTATCTCCCTGCCTCCCAGATAATATAGCTGGTCATCTATGTA
GATATTTGTGTAAATATCCTTTGCCCTGCCGAAATCCATTATCTCCCTTGCCAGGTCAGG
CTGTAAGGTATGCTCTTCCAGTATCTGCCCATCTCCCGCTGACCTGACCATAGCTCCATT
ATAACTAATAACCGGCCCGGTCAAATCCAGTTCCCTGGCATACTGGACAGCAGAACTGAA
CATCCTGCCTGTGGAAATTACAACCTCAACATTTCCATCAAGAGATTTTATCCCCTGGCA
GACAGCCTGATTGATCGTATTATCATCCTGCAGCAGTGTATCATCAAGATCAACAGCCAG
CATCCTGTACATCTAATATGCCACCTCACTTAGGTATGTATTGTCCCAATTATGCCACTC
TAATTGTAGTTTGGCTTACTCTTAAAATTATACCTCTTAGTTATATCTCCTTCCTTTATT
CCATAATCTTTCACTTTCGGCTGTTACAGAAGTCCAGAAAAATTAAATTATCCATAAATC
TACCTGTCTTTATAGGAAATATATTTATTTGAGAGAAATTTTAATAATATGGGAAGGATT
TTATAATTTTCTCAAGAATTAAATTAAAAACATTAAAGGGGGTATTAAATTGTTAACCAG
ACTTAAAACAGCAGTCGCCAATGCTGACTGCTGGACAGAGATACGATATCACAAAAGACT
TCTCACAAATGTAGAAGTCAAAAATGGCATCGTTTCCAGAGCAGAGAGTAAGAATCTAGC
TGGAGCAGGAATTCGCTGCCTGGTTGATGGGAGTTGGGGTTTTGTCGCCACCTCTGATGT
TAGTAAAGAGGGGATAAACAAGGCCATAGATGAAGCTAACAAAGCTGCCAGACTGGGCAG
TTCCCTGAAGAAAGAGAAGATTGCCGGCCTGGCTGAAGGCAATCAGGCCAGGGGCAACTT
CGTATATGTTGAACCAGGAGAAGAACCTTCCCTGGAAGAAAAACTGGAGCTGTTCCTCTC
TGCTGAAGAGAAGATCAGGAGTGAAGAACAGATGGTTATCGGGATTATTTCTTACTCCAA
GTATGATGACCAAAAAATTATCATCAATTCTGATGGTGCTGAAGCACAGATTACTGACAA
TAAACAGGATATTGCAGTAATCGCAGTAGCGCAGGGGGAGGACGGCCAGGAGATGGGGGT
AGACTCCAATGGCGTCACCGGAACCTGGGATGACCTCTTTGCTGAGAGGCCCCTGGATGA
GATGGTCAATAAGACCGTCAACCTTGCCAGGCAGAAACTTGCCGCTGGATATGCACCTGG
AGGCCAATTTACAGTAATTCTGGACCCCATGCTTGTTGGCGTTCTTGCTCATGAGGCCAT
CGGCCACACTGTAGAATCAGACTTCGTCCTCAGCGGCTCGATAGTGAAAGATAAGATTGG
GGAACAGGTTGCCAGTGACCTGGTCACCCTGGTCGATGACGGCAATATGGACCGGACGGC
AGGGATGACCCTTGTCGACGATGAAGGAATCCTTTCCCAGAGGACTTTAATCATCGAAGA
TGGCATCCTGAAAGATTACCTCCACAACAGGGAGAGCGCCTATCAGATGAAGGCAGAGCC
ACGGGGCAATGCCAGGGCTTATACATACCGGGATGAACCCATCGTGCGGATGACCAATAC
CTTCATCCTTCCTGGTGATGATGACCTGGAAGAGATGATCAAAGGTATCGATGACGGCTT
CTACCTCAAAGGTTTAGGCCAGGGCGGCCAGGCAGATGCCAATGCCGAGTTCATGTTCGG
TGTACTGGAAGCATATCGGATTAAAGATGGTGAAGTTGCTGAGCCTGTCAAGGGGATTAC
TATCTCCGGCCAGGCCTTTGATGTCCTTAAAAGTGTGGACGCCGTAGGCAAGAACATGAA
GTTTGCTCTCGGCCGGGGCTTCTGCGGTAAAGGCCAGCCTGCCAAAGTTGATGCTGGGGG
GCCTCATCTCAGGTGTAAAGTGACCATCGGCGGCCAGCAATAGTAGTTCGCAACAAACAC
GAAAAGCGTATATTAAAAAACAAACGAAATGGTTGGTCCTGAAAGGAGGGCTTTAGATTG
GATAACTTAAGATTGTGTCAACAACTTGTTGATAAAGGCCTGGAGATGGGAGCTGATTCC
ATAGAAGTTTTTCATTTGGGCTCCCGGGAGATCGAAGTGGTCTGGGAGAAGAATGACTTC
CAGGTTCCCAAGACAGACGATTACAAAGGTGTCGGTATCAGGGTCATCAAAGAAGGCAGT
GTCGGCTTTGCTTCAACGAATGTCCTCGAGGAAAGCGAACTGGCTGCAGCCCTGGAAAGG
GCACTGGCTATCGCTGCTGTTACCCCGGCAGACCCCCATAACGTGCTGCCAGAAAGGGAA
GAACTCTCCTATGTTCCCGGCCTGGTGGATAAGGAAAATAAAGAGATTTCACTGCCAAAA
GCTATTAGAGTCGGCCAGGCTTTTGTGGAGAGCTACCATAATTATGACCCTCGCTGCTCA
CTGGACAGTGCTTCCTTTAAGGTCAGTATAACCAGGAGGGCACTTGCCAACTCCAACGGC
ATTACTGCCCGGGAAGAGAAGACCACCTATGAGAACATGGCTGTAGGTTTTGCCCGGGAT
GGAGAAAGGGTGTCTTCCTTTGATGTCTCAATCCTCAATGACTGTAAACTCAGTCAACTG
GACTTGAAGAGCGAAGCTGAAGAATTGGCCCGCAAGGTAGCAAATTCCCTTGATGCAGAA
ACCATCCCCAGTTTTACCGGAAGTGTTATTCTGGCTCCCTACCCTGCTTTGACCCTTGTG
GCAATGCCACTCTCCTTCTCAGTTAATGCAGAAAATGTTCTCAATGGCATCACCCGCTGG
AGGGAGCCAGGTACAAAAGTTGCTGCCGACATCCTCCAGGTAACAGATAATGCCCTTCTC
CCTGGAGCAGTTGGTTCCCGTTCTTTTGACAGGGAAGGAGTTCCAGGAAGAGAAGTAGTC
TTGATTAAAGATGGCATCCTGCAGGGTTTCCTCCACAACAGTTATACTGCCCACAAGATG
GAAGCCCAAACTACCGGCCATGCCGGCGGCAATGACCAGGGGCAGCCTGTAATCTCCCCT
TCCAATTTCATTATCGAGCCAGGAGAGGATACCCTGGAAGAGATAAAAAGAAGGGTCAAA
AAGGGTATAATAGTTAACCGCTTCTCGGGAAATCTTGACCCGGTTAGCGGCGACTTTTCA
GGAGTTGTTAAGGGCGGAGAATACATAGAAGATGGCCGGATAGTCAAACCTGTTAAGGAG
ATAATGATTGCCGGCAACATGTATAAGCTGTTGAAAGAGATTAAAGCTCTTTCCAGTGAG
TACAAAAATATTGGCGGTAACCAACTGCCATATATCCTGCTCGACGGCGTATCAATCACG
GGTAAGTAACAGCCAAAAAGGACAGGGGAGCATTTGCTCCCCTGTTTTATTTTATGGTAA
AATAGATGATAGGAGAAGAGAGGTGACTGGAATGCCGGCCAACTTAACCCCACAATTTTA
TGCAGCAGAAGAAGCCTTCCGCAATGCCAAAACTGTAGAAGGGAAGATTGCAGCCCTGGA
AGAGATGCTTGCTGTCATCCCCAAGCATAAAGGTACTGATAAAATGCAGGCTGATATTAA
GCGCCGCATCTCCAAACTGCGGAAAGAAGGGGAGAAGAAAGGCGGAGGCAGCAGGCAGGA
TGACCCCTACCTGGTAGAAAAACAGGGTGCGGGCCAGGTCGTCCTGATGGGTTTCCCCAA
CTGTGGTAAGTCTTCGCTGGTGGCAGCTTTGACCAACGCCAAAGTAAAGGTGGCTCCCTA
TCCTTTTACAACACCCCTTCCCCAACCAGGAATGATGCCCTATGAAGATATTAATATCCA
GCTTGTCGATACCCCGCCAATAACAGAAGAAGGCATTCCCGGACCTTTTACAACAACTAT
CCGCAATGCCGACTTCCTCATTCTCTTTACAGATTTGAACAGTGACGACTGTGTAGAGCA
ACTCCAGCTTATCCTTGAGTTCCTGGAGGAAAGGCGCCTCCTGCGGAAAGAAGAGGAGAT
GATTCCCGGTGTGCCTGCCTTCACCAGGGATGAATTATTGATTTTGGGTAGTAAAGCAGA
TACAGAAGGAAGTCAGGAACGTTTACAGATAATGCGGGAATTGATTCCTGACTGCCCAAA
AGTAATGCCTGTATCGATAAATACCGGCCAGAACCTGAAGGAACTGAAGCAGATCATCTT
CAAGAGACTACAGGTTGTCCGGATATATACCAAAGCACCTGGCAAGGACCCGGACCTGGA
TAAACCCTTCATCCTAAGATTGGGCTCTACAGTTACTGACTTCGCTCAGGAAGTCCATAA
GGAGATTGCTGAAAACCTGAAACAGGCAAGGGTCTGGGGGTCAGCCCGTTTTGATGGCCA
GGCTGTGCCCCAGGATTATATATTGCATGATAAGGATATCGTCGAGTTGAGCTCATAAGG
GTTATCCATTCCCCCAATAGCCGAAACTTACTCCTTATAATCCAGGATATTTTCTTTATA
AGTCCTGTAAAGTTTATCAAGTTCCTTCATCTTCTGATATAATTCAAGCTGCAATTCCGA
TACTGTTCCATAATCCCTGCTCTTCACTGCTTCCTTAATTCTGGTAAAGAGGGAATTGCT
TCCCTGGGAATCTTTTAGCAGGTAAACCCGAACCTCATTTACCCTGACCCAGTTCAAATC
ATCAAGTTCATTACCGCTGGCCTGGTCATGCACCCGCTGGCAATCGCGGACCATCTTCCT
GCTTTCCGGTACTATCCTGTCCATCAATTCTGTTGCCCACTGGCATAAGATGGCCTGTCT
GTAGGAAAGAATGCTTTCTTCTGGAAAGATTCCCCCCCGCTTCAATACCTCAAGCCCTTC
ACCCCGTGATGTCAACTCCTCCAGGGTTTCCCAGACCGTTGCCGGGGGCCTGCCGAAGAG
CTTATTCCGTTCCCACTCATCATAATCTTCGAAGATATTCTTTTCTGACCTATATACCCT
GTCCCTTTCCAGATACCCTGATTCCCGTCCATACTCTTTACAAAAATCCATTTCTAACTC
TTCTTCTGATAAGCCTGCAGCATATGCCATTCCATCCAGCATGCCCTGGGCTATTGCTGC
AAGAGTTAGGTAGGTGTTGGTATGGGGATTGGGAGAACGCAGTTCGAAACGGGTCGCCAG
GGGATTAGCCTTCTCCCTGACAAGGCCCAGCAATACGGTCCTGTTTCTAGAAGGGGTGTC
AGGCTTGTGGCCCAGTGACGCGACAGCACTCACGGGAGCTTCAAAACCCGGCTGCAGCCT
GCGCAAGGCATCATTGGTATTAGCCACCATACTGCCAATAACCGGATAGTGCTTGAGAAT
ACCCATCAGGGCACCCCAGCCCAGGGAGCTCAAGAAACTTTCAGCAGGTTTCCTGCTGGA
AAACAGATTGACCTTGCCGCCATCGCTCATCTCTGCGACCAGGCTGAAGTGGGTATGCTT
ACCATTCCCGGCAACTCCCTCGATAGGCTTCGCATTAAAAGTCACTTCCAGTCCCTGTAA
CCTGAAGACTTCCTTGATAAGGGACCTGATGAAGAGCTCGTTGTCTGCTGCCTGCACAGC
AGAATCGTACTCCCAATCAATCTCCAGTTGTTCCATGATGTGAGTATACTCACCGCTGCC
GCCAAGGGTTGCTTTGACTCCACCAACTTCCTTATGCCCCATCTCGGGTTTGAAGCCATA
ATCCTCCATCAGCAGCAAGCTCAACTCCATTGCAGTCCTGACTGGCCCCTTGGTAGGTTT
CCAGTAATGCTCCTGGAGGACCTGCGAGACAGAGAGCTGTTCCAGGTCAGCCTCTTGCCC
CGGGGTCTTAACCCAGAACTCCAGTTCTGTAGCGGCATTATACCTGATACCGGCCAGCCT
TTCCGCATCTATTCCATACCGGCAGGCCAATTCAGGCTCCTCCAATAATAGCTCCCTGAC
CTCCTCCTGCAACCTCTGCACAGCCCGTCTTAATATCGACCTGGAACCAACAAATCTCCC
TTTATGTCTGAGAAATGCAGGGATGATCAATGTCCCAACAGGGCGATTATCAATGCGGTT
CTCAAAGTTATAATCAACAAACCAGGCCGTATCGCAATCTGCAACCAGGTCCACCCTGGC
ATCGTTTAAGCTGGCAATTCCCGGAAGGACTACACTGGAGCCATCTGTTTGTACTCCATC
CTGCAGAAAGTTGGCCAGGTTCTTGCAGAACCTGGTAGCAGGAATCTTCTCGTCAGTCTG
ATTCCCACCCAGGTCTATCCCCGCAAAGGAAACAAATCTAATCTCTGGATGGTCAGCAAG
AATTGCCTGGAGAGAAGAAGGTTCAATCTGTTCAGGTTCAATCCTGTAGACCAGTTTTCT
GTTCAAAATCCTCTTTACCATTGGGTATCTCCTGCCTTTTCTCTGTATATTGACTTTATA
TCAGTTCCAGATCTAATATGTAACAGCCAGTTTATCTTAAAAGAAAAGCATAGGGCATTA
ACTCTCCAAAGAGCATATATCCTCTTGATTAACCGGCAGCCGTTTATTCTTGTTAATAAA
TTATAGAATATCAAATCACCTGCTTCTTTGCAACCTTTTCTCTGTTAATTTTTCATTCTT
GAGTTGCAAGTTAAAAAGGCAGGGGCCAACTTTCCCCTGCCTTCAATATTTGCCGCAAAC
CTATGTTATTACTTACTATATCCCAGAGCAATACCTGCCAGAGCTACAATTCCCTTAAGA
AGGGTCTTCTCAGGAAAATCAAACCTGGCATTATGTAAGGGATAAGTGTCTTCTTCACCT
TGCTTGCTGCCCAACCACATATACACTGCTGGTACTTGCTGAGCATAATAAGAAAAATCC
TCTCCAGTAGCTGCAGGTTGAGGTATCGTCATATATCCCCCTTCTCCCAGGACAGCTTTG
ATAAGCTTTTCCGTTTGTCTAACCAAACCGGGGTCATTGATAGTTGCTGGATAGCCAAAC
CTGTAGCTTAATTTGACCTCACCACCGAAAGCCCGGGCAGTATTTTCACAGATATCCCTC
ATCCGTTGGTTAATTTCCTGCCTGACCTTCTCGTTAAATGATCTTACAGTCCCTTCCAAT
CTCAACTTTTCAGGGATAATGTTATACCTGCTCCCTCCCTCCATCCTGCCGATGGAGACA
ACTGCCTGCTCGGATGATGCTATATTCCTACTAACAATGGTTTGCAGGGCATTGATCATC
TGAGCCCCAATTATAAAAGGGTCAACGGATAACTCCGGTTTTGAAGCATGGGCACCCTTG
CCGCAAATTTCGATTGTGAAAGGGTCTGAAGCAGCCATTATGGGGCCTTCTCTGGTCCCG
ATAGTCCCTGCGGGTAATTCAGGCCAGATATGAAGCCCATAAATTGCATCTACCTTAGGA
TTATCCAAGACACCCTTCTCTATCAGCTTCTTTGCCCCGCCTCCGCCAGGAGAATCTTCT
TCTGCAGGCTGGAAGATTAGTTTGACCTTTCCTGCAAGCTCATCCCGCAACTGCTGCAGG
ACCCTGGCCAGGCCCAGACCTATGGCCACATGCCCGTCATGGCCACAGGCATGCATAATG
CCATCACGCCGAGAAGCATAATCTATCCCCGTCTCCTCAGAAATCTCTAAGGCATCCATG
TCGAAGCGGAAGGCAATGGTCTTGCCAGGTTTCCTGCCACTGATTAGACCAATTACCCCT
GTTTCCATACAGGAAGTGAACTCTATGCCCAGGTCACCAAGGACCCCTTTGATCAAAGAG
GAGGTTTGATGTTCATGCCAGCTTAATTCAGGATAAGAATGAATATCTCTCCTGATTTTC
GTTACCCAATCTTCCAGTTTATTTACTTCCTTTGTAATCTTATCTTGCAATTCAACTTCC
ATCTGCCCATTCTCCTTTAATCTTAACACCCAGTCCAGGGCCTTCCGGAATCTGGAGGTA
CCCGTCCTTAATATATTCCTGGAAATCGGTCTCAATTAAATCATCGTTATGTAAAAAATA
ACCGCAGATAAAATCACTGGGATAGGTTACTACAGGAGTACTGGCAACAAAATGAAGGCT
GGCGGCAATTCCCAGACCAAGTTCCAGGTTGCTCCCCACAGTACATCTCATACCTGCCGC
TTCGGCCATTCCCGCAATCTTCCTGGCCTGATAGATTCCTCCTACTTTGGCAATCTTCAG
GTTGATGACATCTGCCACATCCATCCTGATAGCATTGATCGCATCCTCAGGACTAAAGAT
AGTCTCATCGAGCATCAGTGGGCACTTTATCTGGGTTTTAATCTCCTTTAGGCCCGTCAG
GTTCTTCTTATTTATGGGCTGTTCAATAGCTTCAATTTCAACTCTCTCTTCGAGCTTGTT
AATTACCCTGATCGCTGTCCTTGTATCATAGCCCTGATTACCATCCAGCCTGATCTTCAT
TTCTGCTCCATTTTCTTCGATAATCTGGTGGATACGGGAGACCAATGCAATATCCCTCTC
TGGCTCCCTGCCAACCTTGACCTTTATCACCTTGAAACCCTGTTTTATGCATTTGATTAA
TTCATTGTATATCTGCTGGTCATCCTTGATTCCAATAACATATGTCAGGGGAATTGATTC
CCGGTACTTCCCTCCTATTATCTGATACAGGGGTATCTCTAACCCTTTGGCCATGGCATC
ATGCACAGCAATATCAACAGCTGATTTGGCTGCAGAATTGCCCAGTATAGCCCGGTTCAT
CTCTCTGTGTATCCTTGCAATATTGTTAACTTCCAATCCTTCTATTGCAGGGGCCAGATA
TTGGTCAACTACCAGCTTGATTGTATCAGCTGTCTCACCCATAAAGGCAGGAGAAGGTGA
TGCTTCTCCAAAACCATCTATCCCATCTTCAGTAATAACTTGAACAAGGGCATGCCTCCT
CGTGGAGGCTGAATACAGGGAAATCTTCCACTCATCCTTTAATGGCACTTCAATAACTCT
TGTCTTAACTTCCAGAATTCTAGAGCTCATATTCTCACCTTCCAGTAAGCTAATCGTTAT
TCTGTTCCGGAATGCCCAAAATGGTTATAGACCAGTTCGCCAATTTGATTATTGAATTTT
ATCCCATCCTGGTTATCCTTTAAATCCCTGGTTAATACTATGATGCAAATCTTCTGATCA
GGCAGGTCCAATATACCCACATCATGTTCTACCCCTGGCAAATCACCGGTTTTATGAGCC
AGTTTTGTCCCTGCCGGCATCAGGGCAGGCAATTTATTGTTACATTGCTGCCTCATAAGT
ATATCGAGCATCTTCTCCCTGTTCTTTGAATCAATCAGTTCTGACTTGATGTAGTTTTCC
AACAATATGGCAATATCTCGGGGAGATGTATAATTATCAAGGCCTTGTTCAGCTGCCTGA
GTATCCATCATCTTCCTCTGGAGAACAGTATCTTTTAAACCTATTTCTTTGATGGAAGAG
TTAATCCGGGCAAAACCCAGTAAATCTATCAGCATATTTGTTGCAACATTATCACTCAGG
ACGATCATCAAGGTAGCCAGGTCTTCAACGGTAAGTTGCAACCCGGTATGTAATTCCTTT
AAAATACCGAAACCGCCTACTTTATGGTTCTCTCTAAGGGTGATTTGCTGCTCCAAATCC
AATTCTCCATTGCTGGCCCTTTTGAATAAATCCCAGAGGATACACAATTTGATAACACTG
GCGGCGGGAAAGACAAGGTCTGGGTTAAGGTCAAAACTGAAGTTACCCCATAAATCTTTG
ATTACTATCCCGGCTACGCCAGAAAGTTTTTGATTTAATTCCTGAACCTTCTTTGTTAAC
ATATCTATTCACACTCCAGGTTCCTTTTGGTAATAGACTCCATGTTCCTTCAGGTATTCC
TGTTTCTTCTTTAACCTATGCAAAATCCTATCCTTATCAGTCTTACCCAGGGATATTATT
ACAGCATTCAAAAAGGTTGATACTGGTACAAAAGAGTACATCCTGGAGCTCTTTTTAATT
ACTATGGGTAGTTTTGCATACATAGCAAGGGGAGAACTGTTGGAATCAGTAATTCCAATG
GTATTCAACCCCTTTTGATTGGCTACTTTTAATACTTCGACAGTTATGCTGGTGTAGGGG
GAGAAACTTATCGCCAACAGGATATCATCAGGAGTCATATCATTGACCGAGTCGTATAGG
TCACCTCTGCCCGGTTCTAACAATATGATACTGTCCCGCAACTGGTTTAACATGAAATAG
GAATAATATGCTACAGAAAAAGAAGACCTGAGGCCGATGATATAAATAGTACGGGCCTGA
GCTAAATAACTGACTGTTGTTAGAAATTTACTATTCATCTGTTCTGTATAAAGGTTATTT
AGCATTTCGATATTACTGGTAATGGTATTCTGGAATATGTCTTCCTCAATGGACTCATCC
TGAATGGATGCCTTCAATTCTTTCATTGGTGTAAATTCCTGTCTGACTAAAGACTGGATT
TCCCTTTGCAGGGCAGGAAAACCATCATAGCCAAGTCTCTTGCAGAACCTGTAAATACTC
GCCGCACTTACATCTAATTGTTCACTAATCTGTTCCAGGTGCATGAAGGCAAAACTTGAA
TAGTCCTCCAGGATAAACTGTGCTATAATCTTTTGCGTCTTTGATAGATCATCTAACTGA
TTCCTGATCTGTTCGAAGATCATTTTTTCCCCCCCAACCATTAGCAGGTTTTAGCAGAAT
CACATTCATACAATATCCATGCCCCCCTAGCCAGGTCCAAGGAGGCATGAGCCTTAACAT
GCCGTCACTCTATAGCAATAGGGCTCTGAGAATTACGAAAATTACCACAGGAATAGTTGC
TACAACTCCAAAGATAACCATGTTCTTGATATCCTTGGAACGGGCAATGCCCATAGCACC
TAAAGTATCCCCCGTCGGGTACAGGAAGAAAGTTATCTGGGAACCAACCAGTAATACCAG
GACCCAGGCAGTCATACCTAAACCCAATTCCCTGACAATGGAGATAAACATCTCATGAAT
TACTACTACCTGTGCCACAGCAGCACCAGGTATTCCTGCAATACCTACCAAAGAAGATAT
GATAAAGAGGGTAGTCTTCCCGCCACTTTGGATTAAGGGCATCAACAGGTTCTTCAGTGC
TTCAAATGCTCCTAGATCCTGGATAAACTGGATAAAGGGGCTGAAGAGTACAAACTGGAT
AAATAACCAAACCAGCGGTTTTGCCCCCTCAGCAAAATATTCTGCAATCTTGTTGGGATG
AAGCCTACCTGCGAGGCCTGTTACTATTGCTGTAGTGATTATGACAAATATTGCGAAGGT
AGAACCACCTTTAATAATTATTCCATAGGTAATCAGACCGATTAGGGTAATTAGAAAGGC
ATAAGTAGCCCGTAAACTATTCTTCTTCTCCGTTTCGTCCATATCATTTCTTTGGTGGAG
GACTGCCATATCTTTTTCAGTATAAGCATGTTCTTTGATAGTTCCCGGGAGGATCTTCTT
ACTATAAAAGAAGGTGGATATCCATAAGATGATGGAGACTGGTAAACCTGCATATAAAAG
GATCTGAGGGTAAGTAAGGCCGCTATATTTGATTAAAGTAACCATAGGTGGGGTAAATGG
CCCAAGGAACAAACCTGTTGCCCCTGCTCCCTGGAAGATTACTGCAACAACACTAGAAGA
GAGCCCTGCCGCTGCTACAATAGGAATGATGACAGGGGCTATGAGGGCATTGGCTCCAGC
CAGAGTACCCAATAAGGCAACCAGCAAACAGGATACAATCATAGTCCCGATGATGGCCTT
AGTTGGTGTATTTACTCCTACCCGGTCCATAACAAAGTGGACTATCCTGGGGGCAACACC
GGTCTTTTCTGTAATCTTCCCCAGACCTCCGCCAGCCATGATGATTAATCCTACATAAGC
AATGAAAGAACCCATTCCTGATTTTACTGAACTTGCGACATCAATTAAACTCTGTCCACC
CATAATTGCTGCGATAATCAAGGCTGCAGTCGTAGCAGCAACTGGATGCCATTTTCTGAA
GACAAGGATGATAAAGACGACTAGGGGTAGCAAACCCCATAATGTAGGTTCAGCAAACAT
TTTTCAAAAACCTCCTTCTGTAAATTTAAAATTCAGATTGTCTCCGTCAGTACACCTCCT
CCTTGACATATTTAACCTGTATTAATATAATTTTTCGCCAAATTATGAAAATATCCTTGT
CATTTTTATAAATTTATTAAATTATTTTTTCATTTATCAGAAAATATATTCTACTCCAAG
AACAAGAAGTTATTGTTCCTGCATCTACGAAGCACACACAAAAAAAGAGCGGGTAGCAAT
ACCCGCTCCTGAAGC
>DeadSea-enrich-C123
CCACCATCTTTATCAATAATGCAATTTACGGGATGACAGGTGGTCAGATGGCCCCGACAA
CTCTCGTGGGGCAGAAAGCGACAACTTCACCTTATGGAAGGGACCCCGAACAGACAGGCT
ACCCGATCAAGATGTCTGAAATGCTGAAGGTCCTGCCCGGGGCGGTTTACCTGGCCAGGT
TTGCCCTGATTACTCCAAAACATATCAGGAAGGCCAAGAAAGCCATCAAGAAGGCCTTCG
AAATCCAGCTGGAAGGTAAGGGTTTTGCAATGGTTGAGCTGCTCTCAACCTGTCCCACCA
ACTGGGGGTTGAGCCCCATAGAAGCTACCGAATGGCTGGAGGAGAATATGATACCATATT
ATCCCCTTGGGGAAATCAAGATTCCCGAGGAGGTGGAATAAATGAAAGAAGAGATTATCT
TTGCCGGCTTTGGCGGCCAGGGTGTAATGTTGATGGGAGCTCTATTGACCTACGCCGGGA
TGACAGATGAGAAGCATGTTTCCTGGATGCCCTCTTATGGCCCGGAGATGAGGGGTGGTA
CTGCTAACTGTACCGTTATCGTTTCTGATGAGATGATTGCCTCGCCTGTCGTAGATACCC
CTGACACGGCGATCGTCATGAACCTGCCATCTATGGATAAGTTCGAACCAAAGGTTAAAC
CGGGAGGATTGCTCATTTATAATTCCACCCTGATCGAAAGAAGACCAGAGCGGGATGATA
TTGATATCCTGGCAGTACCTGCCAACGACCTGGCTAATGAGCTCGGTAATATCAAGGTTG
GCAACATGATTACCCTTGGTGCTTACCTGGGCAAGAAGGAAGTCGTTGGCCTGGATGTTG
TTAAGAAGGTCCTGAAGAAGGCCCTGCCGGAAAGAAGGCATGATTTGATTCCGTTGAACG
AAGAAGCCCTCGACAAAGGTTATAACCTGGGCAGGGCGGGAGAATAGGACTTTAGTAGAA
CACTTACAAAAGGGGTTGGTGGCTCTGCCATCAACCCCTTTTGGGCTTTTTCACCTTCAG
GTAAAGATATAGAGGAAGCAGAAACAAATATCTATCATTTGCCATAAAATAAAAAAAGGA
TAATTTAACCTGCAGGCTAAATATAATTAATTAAAGGAATTTGTCTATAAATATATAATC
TTTAATTAATTACCGTTTTAAATTAAAGAAGGGAGAAGTGGTACGTAATGAGGAGGAATA
AAACGGTCGTTATCTTACTAATGGTCATGTTATTGACCGCTGTATTGGTTGTGCCAGCAA
TGGCGGCTGTACTTCAGTCCAAGTATGTCATGATTGAAGAGGAGGAATGGGAGAAGCTTG
CAGGCCTTAGCCCGCGGATAACTGATTCCGAGGCATTCCTGGCGGAATTGGACACTTATG
TCGAACAAGTAAGTGACTTTTTGGGAAAACCATCTGTTCTGGAATCCTATAGTAGTAATA
AGATTAAGATTGTGGTCTGGCAGCTGGATTCTTCAGCAAAGTTTGGGACACTGCACCTCA
ATGAGATTGAAGTTAAGAATGACCTTGCGCCAATTGCCCACCAGATGACCCACATGATCT
CTACGATGACCAAAATAAGGTGGCTGGGAGAAGGCCTGGCTCAGTATTTACAGGGTGAGT
TCGGCAAGAATCCGCCAATGTTGACAGGCGATGCACCAGTTGACCAGCTGGCCAAAGAGT
TTGTTGAGACCCGCCCCGAGATGATACCTGTCCTGGGTACAGCTGATACTATGACAGAAA
TTAGCTTCAATGTCTTTAATGATAAGGTAGAAGAAGATGGGATTAGATACACAAGGGCAG
GAGCATTTATCCTCAGTTACTCATTTTCCAAGTATTTGATCGAGAACTATGGTAAGGAAA
AGTTCCTGCAGATATACCGGACCAATGTAGTCTTCGGCCTGGAGGATGAATATCAGACCA
TCTTCGGCAAGAGCCTTGATGACCTCAGGAACGAATGGCTGGATTACCTCGACACCCTCG
AGCCTTATGAACATTCCTATAAAGAGTGGTACCAGCAGATTTATTCTGCAGAGTGAGAAC
TTTGTCATTTCCCCGGATTACCCCGGGATGATAACCAGGCATAAATAACTTTGCGTAAAC
GAGTAAGCCCGCAGGTCTCCTGCGGGCTTACTTCTTTTAAAGAGAGGGAGTCTTGACATT
TAAGACAATAAATTCATCTCCTTGGTCAGCCTTTACTGACATCTCAGTCCCGGGTGGGCA
GGTGACAATGTCCTTCGGCTGGACCTGCTGCTCCTGCCCACCGACCTTGATTGTACCCTT
TCCTGCGACAACATAAAAGAAGACATCTACGGGGACTGAATGGGGGGGAATCGAGTCACC
TGGTTGCAAAATAAGGTTCATAACTCTGGCATGTTGATGGTTGAGCAGTTCTTTTGCCTG
AATGCCTCGTTTATTTACTTTTCCCTCAATCTCGTCCATCCTGATCAGTTTCATTTTAGA
ACCTCCTTTAGAGCGAAAGTTTTCCCATACCTGCTGTTTGAAAAATACTGCTTCTTCTGT
CTGATTAAGCCCCACCGGTCAGGTTGAGTTTGGCCTTGCTGTCCTTGCGGTGATAACTGA
TTGCCCGGGAGGGGCAGGAAGTTGTGCACTCTCTGCAGACCAGGCATTGCCTGCCATCGA
TGGAATAATTGGGTGTGCCTGGGGTAGGTTTTTGGACTGCACCAGCAGGGCATTCTCGGG
CACATAAACCGCATTTGGTACAGTCTTCCTGCCTGATCTCCATGGCAAATAGAGCCGGCC
TGGAAGTAAAGGACAAAATTGTTCCAAAGGGGCAGAGGTATTTATGCCACAATTTTTCCT
CATAGAATAAGGTTAGCAAGAGAGCTCCCAGGATAAGATATAACAGGAAATTTACTTTGA
TGTGTAAGGCCCTGGTGACGGCTGCTGTAAGAATGAAGAGGGCCAGGAAAAGCCATTTCA
AGTAATGCAGGTATTGAGAATCTGATACCTGCCGCCTTTGAATACCCAATCTGGAGTAGA
TAAAGTTCAGCCCCCTAAATAATGTGCCCATAGGGCAGGCCCAACCACAAAAAACCCGGC
CTAATAGCAAAGAAAGGAGTCCTCCTGCCGCAAAGACAAGCAGCCAGCGCTGGAGAGAAT
TATTGCTCAAAAGAAAGATTGTGAGGCCCAGGAATGCCAGTTGGGAGACTGGGCGCCATT
TTTCATCTTTTATTATATGCAAAACCATTTACCCCCTTTCTGGCAGCTAACCGGAAATAG
CATCGTTCGTCACCTCTATTTTAAATGAAGAGGAAGAAACTGGCTATGATTTAAATCACA
TATCAGGAGAGGTGGTTGATTACCTGTGGAGGGAGTTTATCATGCAAAGAGAGCCCGTGT
CCTTAATATCCTGGATAGGAGGGCGGGTCTCTGGATAATAGCCGTAGAAGTAGAAGGGAA
GGAGGAGAAGGCAGTCCATTTCCCCCTTTTCTGGGGTCAGATTGCAGCAGGGGATGAAGT
GTTCCTCAATGTCACGGCTGCACAACTGGGCCTGGGCAGTGGTGGTTATCATTTTGTTGC
CGGGATTGCCGGACAGACTGGGGAAGCAACAGAAGGTGAAGGGCTGCAGCAGGTTAATGG
GAAGCAAGGCTTAGAGAGAGGACAAGGACACATTATGAAACTCCGCTATACTCCCCTGCA
ATTTGCCCGGATGAGTGTGGAAGAGCCCGCCAGTCCCTATCACCAGCTCCTGGCAAAGGG
CAGCGATGCAGGAGGACTTCCGGTGATTATTGGCGAACTTCATAGTATGCTGGCACCTGT
CGTGATTGCCCTCAGGGAGCGGTCTCCTGCGGCCAGGATTGCCTATATCATGCCGGATTC
CGGAGCCCTGCCTCTAAAGTTTAGTGAACTTGTCCAGGAGCTGTCGCGCCGCTATGGGCT
TACTGCAACAATCACAACAGGCCATGCCTTTGGTGGTGAACTGGAAGCCGTCAATGTCTA
TTCTGCTCTCCTTGCAGCCAGCAAGGTACTTAGAGCTGACTATGTGGTTATGGCAATGGG
TCCGGGGATAGTTGGAACGGGAACCCGCCTGGGTTTTTCCGGCCTGGACCAGGCCGACTG
GTTGAATGCGGCAGAGAAGTTAGGCTGCTTGCCCCTTTTGATTCCCAGAATTAGCCAGGC
AGATACCAGGGAAAGGCACCGGGGTTTGAGCCATCATTCCAGGACGGTCCTTGAATGTAC
TTTTGCCAGGGCCTATCTGGCAGTAGACCCGGCCTGGTTTGAGCCGGGGGGTGCAATTTC
CAGCGCAGGTGATGACCTGGAATGGCTGCAAGGGCTGCCGGGCCACAAAATCTGGTATCG
GCGCTGGAATGATGAGCTGGAGTCTGCCCTCCAGGAAGGAGCTGACCTCCTGCATAGTAT
GGGCCGCACTTATCAGGATGACCCCATCTTCTTCAGAGCCCCGGCCCTGGCAGCAGAGCT
GGCAGTCGACTTGAAAGAAGGTATCCCGGTTGGGGCAGATGAATGCTAGTGACGCCGGGT
CCCAGGGGAGAACAAGGTATAGATGAATATCTAGTTAATATCTATATAGGGTTAAAATCC
AAAGATAGATGGAGATTGAAGTTATCAGCAGCAGCCAACATTAGCATGTCAGGACTAATA
TCAGGACTGAATAATAATGGCAGTGGGGTGAAAAGATGGACGAATTGAAGGAACGAGTTG
TTGCAACGGAAGATATTTATCAGGGAAAGATCATTAATGTCAGAAAGGACAAGGTGATGC
TCCCGGACGGGCGGCATTCTTACAGGGAGATTGTCGAACATTCTGGGGCGGTAGCAGTTA
TCCCACTTGCGGCGGATGGCCGGGTCATTCTGATCAGGCAGTACCGGGCGCCAGTCGGAA
GGGTCCTGCTGGAGGTTCCAGCTGGAAAACTGGAGCCCGGGGAGGCAGCCCTGGCCTGTG
CCAGAAGGGAGTTGCTGGAGGAGACTGGGTATCAAGCAGAGAGATTAAGCAGGTTGACAG
GATTTTATACCAGCCCGGGTTTTGCCAATGAATACATCCACCTATTTCTGGCTGAAGGGC
TGGAGTATGTGGGTGCAAGGAGAGATAGTGATGAATTTATCCAGGTAGAAACCTATTCAC
TCGACGGGATTAAAGATTTGCTTGCCCGGGAAGAACTGGAGGATGCCAAGACCATGCTTG
CATTGAGCCTCCTCCTTTACAGGAGGTGCCAGGATGAATAAGTATTTTGCAGACTTACAT
ATCCATATTGGGGCAGATTCCCGTGGTAATCCTGTCAAGGTAACTGCTTCTCCCAACCTG
GACCTGGCGAGGATTTGTCAAGAGGCCCGGGATGAGAAGGGCCTGGATATAGTCGGTATT
GTTGACTGTGCTTCTCCCGGGGTGCTGGCTGACCTGGCTGCCCTTATCAGGAGAGGGGCT
CTGGTTGAACTGGATAAAGGGGGGTTCCTCTATCAGGGTGACACGGTTATCTTTACCGGT
TCAGAGGTTGAACTACAGGGGCCACAGGGGCCAGGCCACTTCCTGGCTTACTTTCCCTTT
CTGGACCAGCTGAAAGAATACTCCAGGAGGATGGATGAGTTTATAACAAATATTCAGCTC
AGCTCACAGAAGGCGTTCATCGAACCACGGGAATGGTTTGCCCTGGTGGCAGCCATAGGC
GGCAGAATCTTTCCAGCCCATGCCTTTACGCCCCACCGGAGCCTTTATGGGAGCATGGCG
TCATCACTGGCTGAGCTGGCACCAGCAGGGCTTGTTGCTGGCCTGGAACTGGGCTTGAGT
GCTGACACCTGGCTGGCCCATCTTCTGCCTGAGACCAGGGAGTGGGCATATCTGAGCAAC
TCAGATGCCCATTCAGCAGAAAAGATAGCCCGGGAATATAACCTCCTTGCGCTGGAAGAA
GCAAATTTTTCTGAGTTCGAACTGGCCCTTTCCCGGCAGAAGGGGAGGGGGGTTATAGCA
AATTACGGACTTGACCCCCGGCTGGGTAAATATCACCGGACTTTCTGCCTGGTTTGTGAA
GTGATTACCGAATCCACTCCTCCTGTAACGGCCTGCCAGAGATGCAGTTCTGAAAAGGTG
GTCAGGGGTGTGCTGGACCGGGTTATCCAGCTTGCCGGCCTGGATTCTCCAGCAGAATAT
AACAGATTGAGGGAAGAAGGCCTGCCCTGCCGGCCCCCTTATTATTACCAGATTCCCCTG
GCTATGGTCCCTGGGATAGGAAAGAAGACGATTGGGAAGCTGGTCGAAGCCTTCGGAAGT
GAGATGAATGTTCTCCACCTGGCCACCCTGGACGACCTGAAAGAAGTTATCAACCACGGC
CTGGCCGAAAAGATAGTCCGCAGCAGAACCGGAGGATTAGAGATTTCTGCCGGAGGCGGG
GGCAAGTACGGCCGCGTAGTCAAGTAATATTTCTTTAACCTGCAACATACCATTTACTAT
CGTTGTCCAATTTGACCCGGGAGGAGGTCTGGTCAATAATGGTAGTTCGCAGGTTAAGGC
GCAGTGGGGGCTGGCTCACCGGAGAGGACCTTCCCTATCTGCTATTTTTAACGGTAATCT
TTATAGTCGGCGTATTCTTTGGCAGCCTGGCAATCAAGAGCCTTGGTTATCAGGCCAGGG
AAGAGCTGGTCGCTTATCTCTCCAATTTTTTTCAGGGTATTGAGGGACAGGGCCTGTTTT
CCATGGATACAACTTCCCTTGTCGAGACCCTCAGCTATAATCTTAAGACACTGCTTTTGC
TCTGGCTGCTGGGCCTTTCGATCATTGGGATGCCTTTAATCCCCATCATCATCTTCATGA
AAGGTTTCGTCATTGGCTTTACAGTCGGTTTTCTGGTTGAGGAACTGGTAATGAAAGGGG
TGGTCTTTGCCCTTGCTTCTGTCGTGCCCCATAATTTAATCTTGATACCAGGATTTCTCC
TGGCAGGGATCTTCAGCCTTTCCTTTTCCTTTACAGTTGTCAAGAGCCTCTTCATGAAAA
GGCCCATCAATTTCCTGCCCGGCCTGTTCAACTTCACGGCCATCACCATGGGCCTCGGCT
TGCTGTTGATTGCCGGTGGTTTTATTGAAGCTTACGTAACCCCCTTCTTCATGGAACTTG
TTATCAAGTATGTAGTATAAGTTTATGATATTAAAGTATCAGTTGCTGGAAATAATAGTC
TAAATATGCATAAATTAATTGAAATAGATATATATATCCATTATAATTATATTGTACATA
AATTAACAAACTTCATTAGGGAGGTTATAACCAATGATCATCGGGGTGCCCAAGGAAATA
AAGAATAGCGAAAACAGAGTTGCCATAACTCCATCAGGTGTTGAAGCACTTACAAGTCGT
GGACATACTGTCTATATAGAGCAATCAGCCGGTATGGGAAGTGGAATTTCTGATGAGCTT
TATCAAAATGCAGGGGCTGAAATTCTCCCGACTGCAGAAGATGTCTGGACCAGGTCAGAT
ATGGTGATGAAGGTTAAGGAGCCCTTGCAGCAGGAATACCAATATTTTAGAGAAGGATTA
ATCCTATATACTTATCTCCACCTTGCTGCTGAAGAGAATCTGACAAGAGAGTTGATGGAG
AAGAAGGTAATTTCCATCGCTTATGAGACCGTTGAGCTTGCTGATGGGTCACTGCCGCTC
CTGACACCGATGAGTGAAGTTGCCGGCCGGCTGGCAACCCAGATGGGTGCCAACTATCTG
GCCAAATATAATGGCGGCAGGGGTGTCCTCCTCGGTGGAGTACCTGGAGTTAAGCCGGGG
AAAGTAGCTATTATCGGCGGTGGGGTAGTCGGTATGAATGCGGCCAAGATGGCTGTAGGC
CTTGGGGCAGAAGTAACAATTTTGGATATCAATCCAGCTCAACTCCGTTACATTGATGAC
ATCTTCCGGGGAGAGGTTAAGACCTTAATGTCCAACAAGTATAATATCGAAGAAGAGGTC
AAGGAAGCTGACCTGGTTGTAGGAGCAGTTCTGATTCCCGGTGCTAAAGCTCCAGCCCTG
GTCACTGAAGATATGATTAAGAAGATGAAACCAGGTGCTGTTGTGGTAGATGTGGCAATT
GACCAGGGGGGTTGTATCGAGACTACTTACCCAACGACCCATACCGATCCGGTATTTGTC
AAGCATGGAGTAGTTCATTACTCTGTGGCAAATATGCCAGGCGCAGTACCGAGAACTTCG
ACATTTGCCCTGACTAACGCTACCCTTCCTTATGCCATCAAACTGGCAGATCTGGGCTGG
GAAGAAGCAGTCAAGTCTGATCAAGCACTGGCCAGGGGTGTAAATGTCCTCTCAGGTCAG
ATAACCTATCAAGGTGTTGCCGAGGCCTTTGCCCTTGACTACAAACCCCTTGAAGAACTG
ATGTAAAAGAATAGACCAGCAAGGCGGGAGATTTCTCCCGCCTTTTTTTTCGCTAATAAT
GGCTATACTAAAAGGAATAATGGGCGCGGCAGGAAGGAGTAGAAAAAGGAAATTAATCGC
AAAAGTAGAATATTAATAAGCATGACCCTTCAAAACAGAATATGATTATTTAGTCATAGG
AAAATAACCTTTAGTGCAGAACCGATGTCCTGGAACAGCAATCAAGAGCGAAATAACTCT
GAAGTAAATGGGGGTAGGGAAATGCCGACCAGACAGATTATCGTAATCGTCCTGGACAGT
GTGGGGATTGGAGCACTGCCGGATGCTGAAGATTATGGGGATGCAGGGGCTGACACCCTG
GGACATCTGACTGAAGAATTGGAGCTTACAATACCCAATCTGGCCAGCTCAGGACTGGGG
AAGATCAAAGAGCTGCAGGGGATAAATAGCCCCAAACCATCTGCTGCTTATGGCAGGATG
GCAGAAAAGTCCCGGGGAAAGGATACAACTACAGGCCACTGGGAACTGATGGGTATTATC
CTGGATGAACCCTTCCCGACTTATCCCAATGGCTTTCCGCCTGAAGTGATAGAAGAATTT
ACGGCAAAGATTGGGAGGAAAGTGCTGGGGAACAAGGCTGCCTCCGGTACAGTCATTATC
GAAGAACTGGGTGAAGAGCATCTTAAGACAGGCCGTCCCATCGTCTATACTTCTGCTGAC
AGCGTCTTCCAGATTGCTGCCCATGAAGAAGTAATCCCTGTGGAAGAATTGTATAAATAC
TGCCGGATTGCCCGAGGAATTCTCCAGGGCAGACATGGTGTAGGCAGGGTTATCGCCAGA
CCGTTTATCGGTGAGCCAGGTTCTTTCCAGCGGACAGAGCGCAGGGAAGACTTTTCCCTG
GAACCACAAGGGACAACAGTCCTCGACCTGCTGGTAAAGGAAGGCCTGGAAGTGATGGCC
GTTGGCAAGATTGACCAGATATTTGCCGGGAGAGGTATTACCAGGAGTAGTCATATCCTG
GATAACATGGATTGTGTTGATGCGACCCTGGAATTCATGGCCGGAGGTGATAGGGGATTA
ATCTTCACCAACCTGGTGGAGTTTGATATGAAATACGGGCACCGCAACGATGCCAGTGGT
TATGCCGGTGCTCTGGAAGAGTTCGATGCCCGGCTGCCTGAACTGTTGGCAGCACTGGGT
GAAGACGACTACCTCTTCCTCACGGCTGACCACGGATGTGACCCTCTTTATCGAGGGACA
GACCATACAAGGGAATATGTTCCCCTGCTGGTCTATGGTGATAAGGTAAGAGAGGGCGCT
AACCTGGGTACGAGGGAAAGTTTTGCCGACCTGGGGGCAACAATTGCTGACCTGTTTGCT
ATCGAACCATTACCTTCAGGAAACAGTTTCAAGCAGGAATTATCTAAGGGGGTTACAACA
GATGATAGGAAAGATTAATGAAGCAGTGGAATTTCTCAAACCCTACCTTGCAGGGAAGCA
GCCGGTAGGCCTGGTTCTGGGCTCAGGTTTGGGTGAGCTGGTAGAAGACTTTCAAGCAAG
TGAGGCTATCCCTTACAGGGATATTCCCTATTTTCCCCGGCCAACAGTTCCAGGACATGC
TGGTAATCTGGTCTTAGGGAAGCTGGCAGGGAGAGATGTTGTGGCCTTGCAGGGCCGGTT
CCATTATTATGAGGGATATAAGATGGGGGAAGTTACCTTTGCCATCCGTGTATTGGGGAT
GCTGGGGATAAAGGACCTGATAATAACCAATGCCGCCGGAGGGGTTAACAGAGAGTTTAC
TCCAGGCGATTTGATGGTGATAACTGACCAGATAAATTTGCTGGGAGTGAATCCGCTGCG
GGGAGAACATCACCCTGAATTCGGGCCCCGTTTTCCGGATATGACCAGGTCTTATACTCC
AGAATTGAGAAGGCTGGCAGAGGAAGTGGCTAAAGAGCAGGGCATATCCTGCCAGAAAGG
TGTCTATGCTGCATTTTGCGGCCCCAGTTATGAAACACCTGCCGAAATCAGGATGGCGGA
CAGGATGGGGGCCGATGCAGTAGGAATGTCGACAGTCCCTGAAGTGACTGCGGCGGCCCA
GATGGGTATCCGGGTTCTGGGGATATCCTGTATAACCAATTATGCTGCTGGTGTGAGCCC
CGAACCATTGAGCCATGAAGAAGTCATGGAGACAGCGGACCAGGTAAAGGAAGATTTCAA
GAAATTTCTCAAAGAGATTATCGGGAGGATGGAATGAATGAGAGTATATGATTTGATAAA
GAAGAAGCGGGATGGAGGAGAGCTACGCTATCTGATTCGAAATTATGTGGCAGGCGATAT
TCCCGATTATCAGATTTCGGCCTGGGCAATGGCAGTCTATTTCCAGGGGATGACTCCTGT
TGAGACTGCTAATTTGACCCTGGAGATGGCCAGGTCCGGGGATATGCTCTCCCTTGATAA
AATAGAAGGATATATAGTCGATAAGCACAGCACAGGCGGAGTTGGTGACAAGACAACCCT
TGTCCTGGGGCCAATGGTGGCAGCAGCAGGTGTACCCGTAGCCAAGATGTCCGGAAGGGG
CCTGGGCCACACCGGAGGAACCATCGACAAATTAGAATCGATCTCCGGTTTTTCCGCTTC
CCTGACCAGGGAAGCCTTTATCAGCAATGTCAATAAGATTAAGATTGCAATCGGGGGACA
GACAGGCAATCTAGCCCCGGCTGACAAGAAGTTTTATGCCCTCCGTGATGTTACCGCTAC
CATCGATTCCATTCCCTTGATTGCTTCCAGTGTGATGAGCAAGAAGATAGCAGGTGGTGC
CGACGGGATAGTCCTTGATGTTAAGACAGGGAGTGGAGCCTTCATGCGCGAACTGGAAGG
TGCTGAGCATCTGGCCAGAACCATGGTCCAGATTGGCCGGGAAGTTGGCCGGGAGACCAT
CGCTCTAATCAGCGACATGGACCAGCCCCTGGGTTTTGCAGTCGGTAACAGCCTTGAGGT
CAAGGAAGCAATTGCCACATTAAAGGGGGAAGGCCCGGAGGACCTGACCAGATTGTGCAT
TAACCTCGGGGCTGAGATGCTGACACTAGCAGGCAGGGTAGAAAATTCACTTGCGGGGAA
AGAACTGTTGAAGGAACTGCTGGAATCAGGTGCAGCCCTCCAGAAGATGAAAGAATTGGT
CTCTGCCCAGGGCGGAGATGTGAAGGCTGTCGAAAATCCCGACCTGCTGCCCAGGACGAA
GAAGAAGGAGATGTATTATTCACCTGCTGCAGGCTTCATCAGGAGACTGGATGCCCTGAA
AGTCGGGCAGGCAGCAATGGTCCTTGGTGCCGGCAGGCAGAAGAAAGGCGACCGTATCAA
CCGGGCAGTCGGCCTGGTCCTGAAGAAGAAGGTCGGCGACCGGGTGGCAAAAGGTGAATC
CCTGATGGAGATCCATTATGAAGATGGTAACAGCCTGCAGGAGGCCAGGGAGATTATCGA
CAGTGCCCTGGACTTCGGTACGGCATCGGAAAAGAGGCCCTTGATTTATAAGGTTATCCG
TTAATCTTCTTCCCTATAATTGCCAGTCATACCCCCCTGTAACCGGGAGTAACTATTTAT
TAGAATTCCTATGGATACAGGGGGGTAGTCTTATGTTAAAGAGAAAAGGGAAGGGAAGCA
GCCAGTTTTGGACCGGTCTTGTATTGCGCTGCTGGCTATTATTGCTGATATTAATGCTTA
TCATCCAGTTGACACCACTTATGGTTCTGGCAGAAGATAGTCCAGAATTCGATTTAAAAG
CTAAATCAGCAGTTCTGATGGAAGTCAGGACAGGGGAGCTTATCTATGAGAAGAATGCCA
CTGAGGAGCTGCCCCCTGCCAGTATAACAAAGATTATGACTATGCTCATCATCATGGAAG
CCCTTGATAAGGGGAGGATTTCCCTTGATGACCAGGTTGTTGTGAGTGCAAATGCTGCCA
GGATGGGTGGCTCCCAGGTGTGGTTGGAAGTCGGGGAAGTCATGCGGCTCGAAGACCTCC
TGAAGACAATTGCAGTGGTTTCAGCCAATGACTCCTGTGTGGCGCTGGCAGAACATATTG
CAGGGAGTGAACAGGCCTTTGTCAAGATGATGAACGAGAGGGCTAGCGAACTGGGCCTGC
AGCATACCAATTTTGTGAATACTAATGGGCTGCCGGCTGAAAATGGTGGGGAAGGTAACT
ACACCTGTGCCCGTGATGTGGCAATCATGTCCCGAGAATTACTAAAGTATCCCAGGGTTC
TCGAATACACCTCTATCTGGATCGATTACATCAGGGATGGAAAGAACGTTCTCAATAATA
CGAACAAACTGGTGCGCCACTATACCGGTGTTGATGGCTTGAAGACAGGGTATACAGTTG
ATGCTAAGTACTGCCTCTCGGCAACTGGAGAGAGGAATAACCTGCGGTTCATTGCTGTGG
TTATGGCCTGCCCAGATTCCGAAACGCGATTTGCTGAAACGGCTGAGCTCCTGGCCTATG
GCTTCAGCGCCTTTGAAGCTCAACAGATGGCCCAGCGGGGAGAACAGATGGGTACAGTCC
AGGTCTTCAATGGGCTGGAAGACGAGGTCAATGCAATTACCGCTGAGGATTTATATATCC
CGCTGCGGAGAGGTGATGAGGCAGGATTGGAGAAGAAGATAACCCTCCAGCAGGAGGTCA
TGGCTCCGATAAAAGAGGGCCAGGTCCTTGGCAGAATCACCATATTCCACGATGGGCGAG
CACTGGACAGTGTTGCTATCATCGCCAGCAAAGCTGTTCCCCGGGCAGGTATCTTTACGA
TGATAGCAAGAATCTTTAGGGACTTCAGCAGCCTGGTAAGTGAAAAAATATGGGAGAATT
GATTATTAAAAGAGGAATTATCTTACAGATATAGAAATTAATTTTAGTAGTTCAAACTGG
ATAACTGCGGCAAGGGGGTTAGCATTATTGAAGTTCACTGAAGAGGTGGTAAGCAAGGAT
GCCCTGAAGTTACAACTGGCAGGGGACATGGATGCTCATTCTGCCGATGAGTTGCGTAAT
GTAATGGAAAATATTCTGGATAGAGGTAACAGGCCTTTGCATCTATTCCTGGACCTGGAA
GGGGTAGAGTTCATCGATAGTTCTGGCCTGGGGATTATGTTGGGCCGCTACAGGAAGCTC
TCCCAAAGAAAAGGGATGATGGTGGTTATCAATCCTCAGCCCCATGTCAGGAGAATACTG
GAGTTAGCTGGAATAGAAAGGATAATCCCAATCGTAGGGGATTTGGGTCAGGCTCTCGAC
CTGGTTGGCGAGAAGGAGGATGAGGATAGTGCCTGAAAATTATGCGAGACTGGAATTTAG
TGGCTCAACAGCTAATCTTGGACTGGCCAGGGTTGCCGGTGCAACCTTTGCTGGTAATCT
CGAGTTCACCCTGACAGAAATTGAAGAGATAAAGGTTGCCCTTTCCGAGGCAGTATCCAA
TGCCATCATCCATGGATATGATGAAGACCCGGCCGGGAAGGTCCTCGTCGAGTTTCATGA
AGAGGGCCGGGGGATGAAGATAATCGTTGAGGACCGGGGACGCGGGATGGAAGCAACCGA
GACAGAGGTGAAGGATGAAGACAGGTTAGGACTGGGCCTGACCTTCATTAAGGCTTTCAT
GGACAGGCTTGATATCATCACCGAACCCGGCCAGGGAACAAGGCTGGAGATGTATAAGTT
GCCTGCCAGGGTAGAGAATACTGTAAGAAAAGAAGTAGAGTAAGATGGCAGGGGCAATCC
AGATACCCGACCTGCCTCTGCTGGAGGAAGAGGAGACCAGGATTCTCCTGGCAGAAGCCC
AGAAGGGCAATGAAGCGGCCAGGGAGAAATTGGCCAGGCATAATTTGAAACTTGTCATGA
AGGTCGTCTATAGATTCAGGGATTCCGGCTATGACCTGGAAGAGTTGTTTCAGGTTGGTT
GTATAGGCCTGATTAAGGCAATCAACAATTTTGACCTTTCCCGGGAAGCCCGCCTGTCTA
CCTATGCTCTGCCCCGCATCATAGGTGAGATTAGAAGCTTCCTCAGGGATGATTCTCCAA
TCAAGATGAGCAGGGATAGCAAGAGAAAAGGAAGTGAGCTCAAGCGGTTGGCAGGTGAAC
TGGCCCTTCAACTGGGCAGAGAACCTACGATGAAAGAGTTGAGTGATGCTGCGGAAATAC
CCATCCCCGAACTTGTGGAGATACTTGAGGCAATGAAGAATCCATTATCACTGGAGATGC
CGGTGAATAATACCGGACAAAAGGAGATAACCCTGAGCCAGCAGATTGCAGACGAGCATC
AACCTGGTGAGTTATTTCATCTGGATTTACTGCAACTGCGGCAGGTGG
>DeadSea-enrich-C124
GTGGAACATGAGGCCTGCCACCTGCAGCATCCCCTGACCAACAGGTTAATGCGAGAGATT
CTGCCTGTTCTCGAGGAACTGTCCATCAAACCTGCGAATGGCAAGGGGAGCAGGGGGATA
TTACAGCAGTTGTTAATCAGGGTGGGTGTCTGCACAGACCAGCTAATGCTTGTATTGATT
ACAGGCAGCGGTCTGCTTCCCCGGCGGGATGAACTGGTCAAGAAGCTAACAAAGCAGGTT
CCTGAACTGGCCTCCATCTATCAGGAAATTAGGCGGGGCAGGCCTGGTAGGCAGAAGGTT
GAGCTACATAAGCTCTGGGGAGAAGATAGGATTATTGACTATATCGGCAAATATCAGTTC
AAGATATCACCCCGCTCATTCTTCCAGGTCAATACCCTGCAGACAAAGGTCCTTTATGAC
CAGGTTGCCAGTTATGCAGGGCTGGCTGGCAAGGAGATTGTTCTCGATGCATATTGCGGA
ATCGGAACCATCAGCCTGTATCTATCAGGACAGGCAGAACTGGTATATGGCGTCGAATCC
CTGGCGGAAGCAGTTGCAGATGCAGAAGGGAATGCTGCCCTCAATCAGGTGGATAATGTC
TTCTTCTACCAAGGCCGTGTGGAGAAGGTAATCCCGGTTCTGGCAGAAAAACTAAGGAAC
CCTGACATTATTGTAGTAGACCCACCCCGGGCGGGGTGTGATTCGGCTTTCCTGGATTTC
TGCCTTGGGGTGAAACCTGATAGGTTCATTTATGTATCATGTAATCCTGCTACCCTGGCC
CGGGACCTACAGTACCTGCAAGCAGGTGATTTACAACCTGTTGCAGTTCAGCCTGTCGAT
ATGTTTCCCCATACCTATCATATTGAGAGTGTAGTTTTACTCGCGAGAAAATAAAATTAG
GCCAAATCATTTAAACTAATACCAGAAAAGGGATTATTCCATGGATTGGGGATGTGGCCT
GGTGAAGAAAAATAGGGTATCGACACTGAAGGTTGCTGCAACCTATATCGGTACCATTGT
TGGAGCTGGATTTGCAACAGGACAGGAAGTTTTACAGTTCTTTTCCCGCTTTGGTATTTG
GGGTTTCCCTGGTTTGCTTATTACAACGGGTATGTTCATGATATTTGGGTATATCATTAT
GAGCCTGGGGAAAGAACTGAATGCCCGTTCCCATCTGGAAATCATCATCTATTCCGGAGG
AAGGGTAGTAGGGAAGATGATAGATTATATCATTACTTTCTTCCTGTTTGGTGCTTTGAC
GGCAATGATTGCCGGAACTGGTGCTTTATTCTCCCAAGAATTTAATCTGCCGGGCTTCCT
GGGGAATATTATCATGGCAGCATTAACAGCTGGCACTGTACTAACTGGCATTAAGGGAGT
AATAAACTCAATTAGCTTCGTTGTACCCTTTCTTTTGGTCTCTGTGGTAGGGGTCAGTAT
ATTTTCAATAATCAATACACCACCTGATATCAATGCAGTTATTACCGGAGTTGGTGAAAA
TGAATTAATATCTAACTGGTTACTGGCTGCTACTTTGTACGTGTCATACAACACAATAAT
TTCTATTGCAGTATTGGGCCCCCTTGGTGTTCAAGCCTACAACGAACGTACTATTCGAGA
TGGCGCACTCTTAGGGGGTTTAGGTTTGGGTATTGGCTCTATGATGATTTATCTTGCATT
ATCAGGCAATATCAGGGAGATTGTTCAACTCGAAGTTCCAATGATTTATATCGCTGGACT
GCTTTCTTCCCTTGTTCAAACTGTCTATGCTATAGTTTTAACTGCAGAAGTATATACTAC
GGCTGTTGGCTCGCTCTATGGTTTTGTATCAAGAATTGTTGATACTGAGAAGGCCCCTGC
AAAAGGGAAGATATTAATAATAGGGTCGACGATAGCAGCTTTGCTGGCCAGTCAGTTGGG
ATTCTCCAATCTGGTAAAATACCTGTATCCGCTTGTCGGGTATGGTGGAATTGTACTACT
AATTAGCCTAATATATACCAGCTTTAGCAGGAAAGAACTGTTTAAATAGATTTATGTATC
TGAATCTGGATAAAGAATGATACTGATGTTTGCAACAATTATCTTGCAAGGTCAGTTGTA
TCATTGCAAGGGTGGCTGGAATAAGTTAAAATTATAGATAAGGATAATAATGGCAGGATG
GGAGTTGATCGGGATGATTTATGACCGGGGTTTGCTTATCCGCAATGTGGAAAAGAAAGA
TATACCATTGCTCAAGGCCTGGGATAACCCAGGGGCTCGGGGGCCTTTTCAGGAATATCA
TTTTTCTTCTTTTAAAAACCTGGAAGATAGATATGAGAGGGATGGTTTTAATTCTGATGA
AAATAAGGTTCTGCTGGTAGAAGAGGAGGATGGCGATCCCATTGGATTAATTTATGTTAA
CCTGGTAAGGGATGGTATTGCCCGTCTGGGATTGGTGATATGTGAACCTGAATACAGGAA
TAAAGGTTGTGGCCAGCAGGTTACCAGGATGATAATTGGCCATCTTATTGATAATTATCC
CCTGGCGAGGATAGAGGCAGATACGGATGTCGAAAATTATCCTGCCCGTAGGGTTCTGGA
GAGTACGGGGTTCCAGCAGGAGGGAATCCTGCGTAACTACCGTTACCATCACGGGCAGTG
GCGCGATTTTGCATTGTACAGCCTGCTTCCTCTCAAGGACCTGGACCGGGGGTGATTGGA
TGGGTATCCATCAACAAAACGAAAACAGGTTGCCTGATGAACATTTTCTACCAGGTTCTC
TGGAATTCCTGGTGGCGGGAAATTGCTGTAGGTTACTTGATGGTCGGCGGACACCGGGCA
GGATTGAAGAATACTTTCCAGAGAGTGCCATGTTCAGGTGGCGGATTATCGATTTTGAGG
ATAAGGGAAAGTACTGGGACCTGCCCGCCGAGAAGGTTAAGTCTCTCCAGTTCGACCCGG
ATTCCAGCAGGCTTGGGGAGCATGAGTTACAGAAAGTAAGAGAGAAGATAGAACAATTCC
GGGGGGAACTGCAGATAGAGGTAACCCGGGAAGATAGGCAGAGAGTTAACAGGGAAGTGG
CCAGGAGGTCTGCTACAATCAGCTGCTGGCTTGAAGGCAACTCAAACTTCTTCCAGCAGG
TTGGCCAGCTCAACCCTGGAGCAAGGGAAGGGTCTAAGCTGTTAGCAGCTGACCTGAAAC
AATTTTTTCGGGAAGAGGGGCTTTTGGAACTGGAAGAAAGGACTGCCGGGCTGATGGTCT
TGAATCCCAATTCCGGTGAATGGATAAAAGGGATGAAGATTGTCATGGGGGAGATGGGAC
TGCAACCATGCTCTGTTCCCATGCCGCGAACAGAAGATATCTTCAGTGGTATAGGCAGAA
AAGAAAGGCGACGGGAATATATCCTCAATCGTCTGGGCTTCATCAGGGCTTACTTCCAGC
TTCTCGGGCAGAAAGAGGTAGTCCTCTATAGGGGCATGGCAGCGGAAGGGGATTGGGGTA
TTCCCAACCGCCGGACCTTCTCCTCCTGGACCTTCAGCCTGGAAGTTGCCAGGTCCTTTG
CCGACCTGGACAGGAGTAGTAAGTTCAAGCACTCTTATCTGGTCAAGAGGTCCTTTCCGG
TAGAAAAACTGTGGATGACCTATTTGGAAACAGCTGAGATGAACAAGCAGTATTTGGAGG
CAGAAGCCATCGTCCTGCATGATAACGATGACCGGATCTTTTATTAAGGGAGATTGGGAA
ACAGAACGGAAGAGGAGAAAGTATACAAGAAATCAGGTTTTTGTATTGACTTGATGCTTA
TATCATATTATTATAATATATAGGAACATAGTTTTAATCTATAAAAATTTTGCCCAATAT
TGTTCGATTTATCACAAGAGAATCGAAATAAGGGAGGTTAAGCTGTGGAGAACATTAAAG
AGGAGCAGGCAGTATTTGAAGAGAAAGCTGAACTATTGAAGGCACTGGCTCACCCGGTTA
GGCTTTGTATAGTCAGGGGTTTACTCCAGGATGGTGACTGTAATGTGACTAAGATGTATT
CATGCCTTGATATTCCCCAATCGACAGTATCCCAGCATTTAGCAAAGCTGAAAGCTGCAG
GTGTAGTAGAAGGGATAAGGGATGGAGTTGAGGTTCATTACCATGTAATCAGCGATGAGG
CAAAGAAGATTATTGCAGACCTGTTTGTTGAGTGATCTCTGCCGGTGTACCTGTCAGCCC
GGGGAAGTGGGCTGGTTGTGACCAAATATAAGTGTTCGGGGAGAAATTTATTAACCCGAT
AATATTTAAAGATTAATATATAATAATTAAGTAATGAATCAGCAATATTCACAACTTTTA
TCCAAAGATGATGACCGGCAAGAGAAGATGGTAGAATTAAGCCAAAGATTTGTATTGAGG
AGGTAATAATTATGGGCAAGAAGGTTTTGATTGTTGGTGGAGTAGCTGGTGGAGCAAGTA
CTGCTGCAAGGTTGCGCCGGATGGATGAAGAAGTAGAGATAATCATCTTCGAACGGGGTG
AATATATATCTTTTGCCAATTGCGGCCTGCCGTACTATATTGGTGATGTTATCCAGGAGA
GGGATAAGTTGCTCGTCCAGACCCCGGACAAGATGGGTCAGAGGTTTAATCTGGATATCA
GGACCAGGAATGAAGTGCTGGCCATTGACAGGGATAAGAAAGAAGTACTGGTCCGAGACC
TGCGCAAGGGTGAAGATTATCATGAGGATTACGACCATCTCATTCTTTCTCCGGGGGCCA
GTCCTCTGGTACCTGACCTTCCGGGCATCGAGAGGGAAGGCATCTTTACTCTCCGCAGTA
TTCCTGATACAGATGCAATTAAGGGTTTTCTTGAAGAGGAAAAACCTCGCCATGCAGTCG
TTGTAGGTGGAGGGTTTATTGGGCTGGAAATGGTGGAAAACCTTGCTGAACAGGGTTTAG
ATGTGACCCTCGTTGAAATGGCTGACCAGGTTATGCCCCCGCTAGATTTTGAAATGGCTG
CTTTTATCCAGGAACATCTGCGGGATAATGGGATAGACTTGCTCCTGGGACAGAAGGTAG
TAGGCTTTCCCGAAATTGATGGGTTGTCAGGGAAAGATAATGCCTTAAATGAACAGAAGA
ATAAGAAGGGGACCAGGCTGGTTGTTGAGCTGGAAAGTGGTGAGACGATCTTCACAGATA
TGGTCATCATGGCCATTGGCGTCAAGCCGGAAAATAGGCTGGCAGCAGATGCAGGGTTGG
AGCTTGGCCCGCGCGGATCGATTCTCGTCGATGAGCAGCTGAAAACAACAGACCCGGCAA
TTTATGCCATCGGGGATGCAGCCAGCGGAAAAGAAATCATCTCCGGTGAACAGACCCATA
TTCCCCTTGCTGGACCGGCAAATAAGCAGGGCCGGCTCGTTGCAGACATCATAACAGGTG
AGGAGCAGGAGTATAATGGCCATCAGGGAACCTGTATTGCCAAAGTGTTTGATATGGTAG
CTGCCGGGACAGGGTTGAATGAGAAGCAACTACAGGATAGGGGGATCGAACACCTTGTTT
CCTATACAGATACAAATTCCCATGCAGGATACTATCCAGGTGCTGCACCCCTAACAATCA
AGCTGCTATTCTCCCCGGAGGGCAGGGTTCTTGGGGCTCAGGTTGTTGGAACTGATGGTG
TTGATAAGAGGATTGATGTTCTGGCAACAGCAATTCGCCTGGGAGCAGATGTCTTTGACC
TCCAGAAGCTAGAACTGGCATATGCGCCGCCTTATTCTTCTGCCAAGGACCCGGTCAATA
TGGCTGGTTTTACGGCAGGGAATATACTCGAGGGAAGGATGGAAGTCGTCCACTGGCATC
AGCTTGACTGCCTGGAGGGTGACCACCTAATTCTTGATGTCAGGGAAGAGATTGAACGCC
AGCTCGGTTTCATACCCCATTCCAGGCATATTCCCCTGGACCGCTTGCGGGACAACCTGT
CCAGTTTACCCCAGGACAAGACTATCATCGTCTACTGCCAGGTGGGGCTCCGTGCCTATA
TTGCCGCCAGAATCCTTACGCAACATGGCCTGCAAGCAGTTAACCTCAGTGGCGGATATA
AGTTATATAAGAGGGCAGTAGAAGAAAAAAAGTTGAGCTGCAGCCCACCCTGTGAGCAGT
GGCAGTACAGCATGGCTTCCTCCAGTCTTGATATAGAAGGGGAGGATAGACTGCCTGGAG
ATGGTACTGTCAACTTAAAGGGAGATAAAGAAGGTGGGGAAATGATGATTCTCGATGCCT
GCGGCCTGCAGTGCCCTGGTCCGATAATGCAGGTCTACAAAAAGTTTCAGGCCATGGAAG
AGGGGGAAAAGCTAAAGGTATTTGCCACAGACCCCGGATTTTCCGGGGATATTGCAGCCT
GGTGCCAGAGTACAGGTAATACCTTGCTGGACCGTGGCCTGGAAGGAGATAATTATTATG
CTATCCTTGCTAAAGGCAGTACTGGCAGTACGGGAGGAAACCGTCAATCTACTGCAAAGG
CAGGGATGGCTGGCAAGAAGAAGCAGACCATGGTCGTCTTCAGCGGTGACCTGGATAAGG
CGATTGCCTCCTTTATCATCGCCAATGGGGCTGCTGCCATGGGAAAAGATGTGACCATGT
TCTTCACCTTCTGGGGCCTTAATATCCTGCGGAAAGCAAACAGGGTCGGTGTCAAGAAGG
GCTTCCTGGAAAAGATGTTTGGCTGGATGATGCCGCGGGGAAGCAAGAAGCTAGGACTAT
CGAAGATGAATATGCTGGGGATGGGCTCGAAGATGATCAGGTATATCATGGATGAAAAGA
ACGTGGATTCCCTGGAGTCATTAATCGAGCAAGCCCGGGAGAATGGAGTTAAGATGGTTG
CCTGTCAAATGTCTATGGAAGTCATGGGCATTAAAAGGGAAGAACTGATTGCGGGAGTTG
AGACCGGCGGGGTAGCATCTTACCTGTCTGAAGCAGAAACGGCAGGAAATAACCTTTTCA
TTTAAAGATCAGGAAGGGCAGGGCCCTAAGAGGCCCTGCCCTTTTCTTATGAGACAAGTT
CGTCGCCAACTTTGTAGACATCCCCTGCTCCCAGGGTCAATAACAGGTCGCCTGCTCCCA
GATGGTTGCCAAGAAAAGCGATAGCTTCCTCCAGGCTGGGAATATACAGGGCATTACCCC
CCATCTCTTGAATGCGGCAGGTCAGGTCTGCTGAAGAAACAGAACCATCATTGCTTTCCC
GGGCTCCATAAATATCTGTGATGATTAGGTTTGGTGCTTTACTGAGGACCCGGGCAAAGT
TATCAAGGAATTGCCTGGTCCGGCTGTAAAGGTGAGGCTGAAAGATGACCCAGAGTTGGT
TATATTCCAGGGTGCTGGCAGCAGCCAGTGTCTTTTCGATTTCATCAGGGTGATGGGCAT
AATCATCGATGATGCGGGCACCAGAAAGGGTATTCCCCTTAACTTCAAAACGGCGCCTTG
TTCCTCTGAAGGTGCTAAGCCCGTCATGGATTTGTTCAATGGTAAGGCCCAGGGATTGAG
CTACGCCTATAGCAGCCAGAGAGTTCAGCACATTATGCTGCCCGGGCACATTCAACTCCA
TTTCTCCGGCCTTCTTCCCGTCAAAGAAGAGGGTATAGTTTACTCTGCCACTGGGAAAGG
GCTTGATGCTGTCTGCACTGATTCGATTGCTGCGGGAAAAGCCATATGTGACTATTTCGG
GCTTTAATCCGCCAAGCATGTCTTTAATATGGTGGTGGTCTCCATTGACGATCAGCCTAC
CGTCAGGCTTGACCTTCTCCATAAAGGACCGGAAAGACCTTTTGATATTATCGATATTTA
AAAAATAATCAAGATGATCTTCATCTATATTCAAGATAACAGCAAGCCAGGGGTTGAGAC
GGAGAAAGGAATCAACATATTCACAGGCCTCTGTGACGAATATATCGCTATTTCCGGTCC
GGAAGTTGCCGCCAATTGTATCCAGTTCTCCTCCGACCAGGATAGTGGGGTCAAGCATGC
CCTTCACCAGGGTAGTAGCAATCATGGAAGTTGTAGTAGTTTTGCCGTGGGCCCCTGCAA
CTGCGATACTCCTTTGATACCTGTCCATCAACAGGCCCAGGAAAGCTGAACGCTCCAGGA
CAGGCAGCCCTTGCTCCCGGGCGGCTATTAACTCCGGGTTAGCAGCTGGGATAGCCGCAG
TGTATACGACGAGTTCTGCCCCTGTTATGTTCTCTGCCCGGTGGCCTCTGATGCATTTGA
TACCCCTTTTTCTCAGCTTTTCTGTGAGGGGAGTAGAGCTCTGATCAGAGCCCTGGACAG
CAAAGCCCATATTTTGCAGAATACAGGCTATTCCACTCATACTGATGCCACCTATGCCAA
TCAGATGGACTGTATGATATTCTTCCGGGGCCAGATGAATTTCCATATATTATTTCACTC
CAGTCAAATAAACTCAGTTGAACTTGATGTCCTTTATTATTATATAATTTATTTTGATAG
CTTATCAATTGGTGAGGGCTGGAAATTTGTTCATCTTCTTAAAGATGAGCTTAAACAATC
TCCTTTGAAGTGACATTGAATTTGATGATAATCTATTTGATGGTAGCTTGCTGTGCTGCC
TGCCCTTATCCAAGAAAGAAGACACCTACGGTGTTGGGGCCGGCATGTGCTCCAATGGCA
GCCCCCACCTCTGAGGGGAGGAAGTCTGTACAGCCATACTCTTCTCTGATAGCGTCTTCA
ATCTTCTTTGCCATCTCCGGGTTCGTTGCATAGTTGATACCAATCGTCTGCTCTGTAAGG
TCTTTCCCCCGTTCCTTTAATACCTGAAGGAAGAAATCGATTACCTTTTTGTTACCCCTT
ACTTTATCAAGGGGCAGAATCTCACCATCGACTACATGGAGGATGGGTTTGATATTCATA
ATATTGCCAAGGATAGCCTTGGTAGAGGAGATTCTGCCGCCGCGCTTCAGCATTTCCAGG
GAGCCTACCGCAAAGATATGCTCAATCCTGTTGACCATATCCTCAACTGTGGCTACCACT
TCTTCTTTAGTCGCCCCATCCAGCAACAGCTCCGCAGCCCTTTTGATTATCAAACCCTGG
CCTACTGAGGCACTCTTTGAGTCGATAACGGTTATCCTCTCGCTTTCCTCCATGTTCTGC
CTGGTTAGGACAGCCGATTGATAAATGCCACTCAAACGGGATGAGAAGGCGATATATATT
AACTGATCATATTCCTGTAACTGGCCGGTAAAGACATCGGCAAAGGTGGCAGGGGTAATC
TGGGAAGTTGTCGGCATCTCACCTGTTTCCTCCAAAAGCTGGAAGAAATCTCCCGGGGTG
AGGTCTCGCCTGTCATGGTAGGACTGTTCGGAAAAGTGAACAGGGATAGGGATGACCGTT
ACATTCCAGGCATCAGTTAAGGCAGGATCCAGGTCACATCCACTATCAGTAATCAATTTA
ATCTTCATAAATTAATCATTCCTTTCTTTATGAAATATAAAACATTCCTGTTATTTATTA
TAACTCAAAATGGTTAAATTTAACAGGGAAATTATTTACTTCGCCCGGGATGAAGGAATT
ATATGGTGAGTATTGAAGAATATTTTAAAGGTAAATATCACAGGCCTTTTCATCTAGTGT
TTTCTGGGATATGGCACATACTTCAGGGAGGGATTGTAAATTGGATGACCTGGTTGTAAA
GACTCGTTTTATACCCCCCCAGTTCAAAAAGAAATTATATCTTCGTAAATCCCTTGCAGA
AAAGCTTGATAGCGGCTGCACCAATTATCCTTTAACCATCGTCCAGGCAGGACCCGGGTT
TGGGAAGAGCTCCATTCTTTCTGTATATGCAAGGCAAAACCCCCGCCATACCTTTTGGTA
TGGTATAGCTCGTAGTGACCGGGACCCTTTCCTCTTTTTACTCCATTTAATTCATTCATT
TAAGTTTCACCAGCCGGAAATCGGAGAGAAGACACTTAACTATTTAAAAGAGGAAGGTAA
TTATCAGAATTTACTGCATACTACTGGTGTCTTCATCAACGAATTTTATGGGGCCATAGA
AGAAGAGTGTATCCTGATCCTTGATGACTATCAACTACTGGAAGGTGATGAAAGGATCAA
ACAGATGATGGAATTCTTCATTGAAAACCTGCCACCAAACCTGCACCTCATAATATCTAC
ACGACAGTGGCCGGGTTTTCCTTCCCTGCCCACCTGGCGCCTTAAAGGGAAGGTTCAGGA
GATCAAAGAAGAGGACTTGCGTTTCTCATCTGAGGAGATAAAGAACTTCTATATTCAGTA
CCATAATTATTACCTGAGTGATAAGCAGGCCAGCCTCCTGGAGAAACAGACTGAGGGCTG
GATAATTGCCCTGGAGTTAATCTGGCAGGGGATAAAGAAGGGAATTCCCATCAATAGAAT
CTTCGAGAGGGACGAAGATTCCCTAAAGAATCTCTTCCAGTTCATGGCCTATGAAGTATT
TAGCAAACTATCCCGGGATGTGCAGGACTTTTTGATGCTGACTTCCATCTTGCGGTGCCT
GGATGTAGAGATATGTGACAGCCTTTGCGGCTGGCAGAAAAGCAAGCAATACCTTGACAA
ATTATCTGATAATGGTCTGTTCATATCTGGATTCGAAAGCAAGTACAGGTATCATTATCT
GTTTCAAAAATTCCTCCGTGAGCAGGGCAAGAAGCGCATCCCTGATTGGGAGAAGCTCCA
CCGTAAGGCTGGTAAAATATTTTTGGAACAGGGGGATAATAATGAAGCAATTTATCATTT
CTTCAAAGGTGACTGTTATGAACTGGCAGCAGAGACACTGGAGATATCAGCGAATGAGTT
TTTGCGGACGAGAAGGTATGAGAGCTTTGAAGACTGGGTGAGCAACCTACCAGTTGATGT
ATTCACTAAGTTTCCAGGTTTATGTTTGCAGGCCGGGGACATCTGCCGTTTTTCCTCAAG
GTTCCCCCGGGCCATAGAATGGTATTCCAGGGCAGAGGAGATATACCGTGGCCAGCAGGA
CCAACTGGGGTTAAGCAAATCTCTCCAGAAGAAGGCGATGGTCTTTCTGGATACTATCCA
GCCAGCCAGAGCTGATGCTCTGCTGGAAGAAGCCCTGGCTTTACAGGATAGGGAGGACCA
GGTTGGAGGTGAAGGCATTCTTAAATTAAGGATTGAGAACCTGGCCAACCATGGAAGGCT
AAAAGAGGCAGAAGAGCTGCAGCAGCGCTATCAGGGAGGAGAGCTTCAATCGCGGAGCAA
CCTGCTGGCAAGGGTTAAACTGAGAACGGGACGTTTTGCTGAAGCGCGGCAGATTCTGCA
AAGGAAACTGCAGGAAGGAGAAGAACAGAGGGAGCAGGTAAGGATACCCCAGGCTCATCG
CGAGACCCTTCTGATTTTGTCTTTAATCAATTCCTTTGAGGGGAATGGAGAAGAAGCAAG
GGAGTATGCCTTAATGGGGCACAACCTGGGCAAGAAGCTCCACTCGCTCTTCCTGGAAGC
AGTCAGTTTCATGCGCCTCGGCCACGCCCTGCAGCTCCTGGAGGATGACACTGATAAGGC
CAGGAAAGCTTATGGGAAGGCTTTGGAACTGGTAGACAGGATGCATATCCGCAGGTTAAG
GGCTGAGGCTTTGATGGGATTGTGCCTTGATTATGGTTTTAAGAATAATTTAAAGGAAGC
AATTGAAGCAGGAGAAGAGGGCCTGCAAATCTCCCTGGAAGCAGGTGACGAATGGCTGGC
CAATTTATTGCGGCAGTCTGCAGGAATTGTCCTGGCTTACAATGGAGAATTTTCCCGGGC
GAGGGCCAGGTTGAGAGAGGCGCTCCAGGTATGGGAAAACCTGAATGATGATTTCGGCCA
GGTTGTCTCACTTCTTTGGCTTGCTTATCTTGAAGACAAAGAGGGCGGCGACGAGTTTAC
CAGATATGCTGACAGGTTAATGAAACTGGTCAGCAAATATTCATATACATTCTTGTTTAC
CAGGACTTCATTCTTTGGGGGAAGGGATGTCAATCTCATGGCACCCCTCCTTGTCAGATG
TTATCAGCAAGGTATCATGACAGACTTTGTCAGGGAGATAATCGACAGGTTAAAACTGCC
CAGTGTCGAGTTCCATCCCGGTTATAACCTGCGGATAAAGACATTAGGGCACTTTAAAGT
CTTCCGGGGTGATGAAGAGGTGCCATCTGCCGACTGGCAGAGGAAGAATGCCCGCAGGCT
ATTCAAGTTGTTTATAACCCATTATGGTAACCTTTTATCCCGCGAACAAATCTTCTACTA
CCTCTGGCCCGACCTGGAAGAGAAGGCCTGTTACCGTGATTTTCGGGTGGCCCTGAATGC
TTTAAACCATGCCCTTGAACCGGCAAGGCCTCCCAGGACCCAGCCTACTTTCATCAAGAG
AAAAGGCTCATTTTATGGAATAAATACGGATCTGAATTTTGTCCAGGTAGACTATGTTCA
GTTCAGGGACCGGATAAAGAAGGCAATGAAGATAGAAGAAGAAAGTCCAGAGGATGCCAT
CAAACTATACCAGGATGCCCTTAGTTTATATAATGGAGACTTTCTCCCCACAGTACTATA
TGAGGATTGGCCCCGGGAGAAGAGGGAGGGGCTGAAACAATTGTTCCTCCAGGCCGGGGA
GAACCTGGCCCAGATATATTATCAGCAGGAAGAATATGAAGAGTGTATCCAGGTTTGTGA
CCGGATACTGGCCAGAGACACCTGCTGGGAGAAGGCCTATTATCTGAAGATGCAGGCTCT
CTCCCAGCAGAAAAGAAGGTCGATGGCTATTGAAGTCTATCAGCGCTGTGAAGAGGTCCT
GCATAAAGAACTGGGAGTAGAGCCAATGGAAGAGTTGACAGTACTATATAATAGATTATG
TAATCGATTTTAGTCTGAAGTAGGAGAAAGGTTTTCTTGCTAAACCCCTTACGGCCGTAA
GGGGTTTTGTTTATATACCATAAAATAAAAAAATTGGAAGAAAATAAAAGATATGAAAAA
ATTTTTCTGGATTTTGCAGGAAAAAGACCTGTCATGGAGAAAATTGTATACCGGTAGAAC
AATATACCAAAAGCTGGTGTTAGTTGAGCTTGGTTTTTTCGTAAATTTTTGAATAAAGGA
TGGTGGCAATGGAGGTGAATCTTTTGAAAGAGATCTCCAAATTACGTCAGAAGATCCACC
GATTGGTTATTAAAAAGAAGAAGAGCCTTTCTGATCCGGAAATTCTGGAAACATCCCGCC
AGCTGGACAGGAAGATTGTAGAATACCACAGGGGTAAGTGATAAATAGAACCTTCCTGTT
TATCCTGTCATTTTTATATTGGAGCATCACCACGATTATTCCGGCCAACTTTTGCCGGAA
TTTTCTTCAGGCAAAAAAGAGGATTTGCTATAAACATTATCGAAACGATTCCAAGAGTGA
TGGATAACCATCTCCCCAGGGAAATGGCTGTAAGTGCCTCCAAAAGATGGCGAAACTTAC
TGCGGGCTAATGCCTGTCAGTAAAAAAATTGCTGTCTGAAGGAGGAATATACAGGTGTAA
AAGAGAATAAATAAAAAGGTGTTCCGTGCTTACCTTAACAAGAACCGGCAAAGAGCAGAC
ATTCCAATCTTGATTTCCCATAACTCTTTTATTTTGGCCCACTTTCCGTTATTCATGTTG
TGTTGTTAAGAATCCTTATCTCAGGTCTATCACGGATCTTTTCCTCATAAAACTATAAGT
GGACTTGTAAAATTTTAAGGGAGGTGGTTGATTAACGGGTTGGTTAGTTTGCTTTGTTGG
AGAATGTAGGAGTTCAGGAGCAGGTAGAAAAATCAACTAAGGAGGTTTTTGAATGAAGAA
GTCTAGAATCGCGTTATTTTTGGTTGCTTTATTAGTTCTCGGCTTAACCACAGTAGGATT
TGCAGCAGATCCTAAATATGGGGGAACCTATCGTACCGGCATGATGTCCAATCCTCCCAC
ATTGGACCCTGTTCAGGCCACAGATACTTCCTCCGCAGAAGTACTTTATCAAATCGTTGA
GACTCTGGTAACTTATACTCCAGATGGTGAAGTAATGCCACAACTGGCAGAGTCCTGGGA
CATTTCTGATGATGGCCTGGTTTATACCTTCCATCTTAGAGATGACGTTACCTTCCATGC
TACCGCTGAAGGCGAACCTACCGCAAACGGCGGCCGCAAGGTAACAGCACACGACTGGGT
TTGGACCTTCAATTACATTTGTGGTCCATCCAACTCCCCAAGAGCTTACTTTATCGACAT
GGTGAAGGGTTATCAAGAGTACAGGGATGGCAAGACCGATAGCATTAGTGGAATAAAGGC
TCTCGATGACTATACACTGCAAATCGAGATTACCTATCCATTTGCTCCATTCATCTCTGT
CCTTGCTTACCAGACCTTCTCTGTAATTCCAAAAGAAGATGTAGAGAAGTGGGGAGACCA
ATTTGCCTACCATCCAGTAGGAACCGGTCCTTTCACCTTCTTCGAATGGGTACAGGACTC
CAAGGTAGTTCTCAAGCGGAACCCCAACTACTGGGATACCGATGAGAATGGTAACCAGCT
GCCTTATCTTGACGAAGTAGTAGTTCAAATTATTCCTGAGGCAACAATGCGCTGGGAAGA
ATTCCAGATGGGCAACCTGGAGAAGACCGATGTTGACGACCCATATTATTTAGAAGCTAA
AGAAAAG
>DeadSea-enrich-C125
CCTTGCTTCCCGGGAAAGCCTGTCAGGAAAAATCTGTTGCAATTCTGCCTTCGATACACC
ACTGCGGAGGGGATACTTTTCATGATACTCTTCCAGGAAAGACAACAACTTATCAGACCA
CTTTCGGCCCACCTGGGGATGAAGGTAATATTGGCCCAGCTTGAGAATCTTCCCTGCCTC
CTCCAGCTGGCCAGCCATTTCCTCTATCTTTCCAGGAGAATATCCCGTATGGCGGGATAT
TTCTGCCGGCTTCAACATCCCCCATTTAAATAACTGCTGGACAACCAGGTCTTCCGGCCT
GCCGCTGGCTAGCAACTCCAACTCTACCAGGACATCTTCCTGAAAGCGCCTGTGGGGCTG
GGGTTCTGGTTCGAGGACCCTCCCTCCGCCAATTGTATAGACAGGAGAATAGAAACGGAT
GATGAATCTATCCTGAAAATGGGCCACAACTTCTTCTTCAAGCTTCAACTGAGCAAAGGC
TTCCTGGCCTGGCAGCAACTCATCTCTATCCAGAAGCAGGACCCTGGCCAGGACCACATT
AGTTCCAATATGCAAATGAACTCTTGTCCTGTTCTCCAGAACCCGGTCGAAATCTTCGAG
TAATTTCAACCTGACATCAAGGAGCCGTGTTGCCTGGTAATAACCAGGTTCGACGACTTC
GGTCCCCCGGGGTATCTCATCGGGCGTTATATTGCTTAAATTCAAAGCTACCCTCTGCCC
GGCCTGGGCCCGCTCTACCTCCTGACCATGGACCTGCAGCTGTCTGACCCTGACTTCCCT
TCTCTGAGGTAGAAGTTGTACTTTGCTGTCTTTAGTAATCTCACCTCGAAGGAGGGTGCC
GGTTATGACTGTACCGAAACCGGTTAAATGAAATGACCTGTCGACAGGGAGGCGAAATGG
CTCATCGACTGAATGGTCTTCAACTCTTCCTACCAGTTCATCGATCAACTCAATCAGTTC
ATCGATGCCCTGGCCCGTAACGGCTGAAACCGGAATGATTGGGGCATCTGCCAGTGGATG
GCCAAGAAGCTGGTCTCCTATCTCTTCACACATCAACTCCAGCCATTCCTCTTCGACCAG
GTCAATCTTTGTTACCACGATGATACCCTCTCTTACCCCGAGGATTTTTAATACATCAAG
ATGCTCCATCGTCTGGGGCATTATCCCTTCCTGGGCATCAACTACGAGCAGAACCAGGTC
TATGCCACTAATTCCTGCCAGCATATTCCGCATAAACTTTTCGTGGCCTGGCACATCAAC
TACTCCTGCTATCCTGCCCCCTGGTAGTTCGAATGGGGCAAAACCAAGGTCGATCGATAA
CTGGCGTTCCTTTTCTTCCCTCAGCCGGTCTGTATCGGTTCCTGTAAGAGCCTTGATCAG
GGTAGTCTTTCCGTGGTCGACATGTCCTGCTGTCCCGATGATCACAGAAACGTTCTTCAT
CTCAAACCACTAACCCTGTCGACGACCAGACCCCTCTTCTCCAGTTCAGCGATAAATGGG
TTGATTCCCAGCAGGTCACTGACAATATGGCCAGTAACGATAAAGTTTTTATCATTGCTG
TAATCCTGCCGCAATCTGTCGAGGTCGCCATAGTCCACATGAATATAGATCAATGTATCA
GTACCATGTTCAAAATAACTGCGGGCAACAGAATACCCACCATTTGTTCCTGCCGCATGG
GAAACTACCACCTTACCAGCAGGCTTCCCGGGCTCGCCCATTCTGACCTTAATCTCCGTC
CTGGCTTTATGAAATTCGGGCAATGTCTCCAGGGCCCGAACAACATCTTCAACGGTTCCG
TCTTCAGGCAGATGCTTCTCGATGGCTTCCATCATCCGCTGCCTGCCTATTTTATCAAGG
GGGTAATGGATGTTTAGGAAGGGCATATTCAATAGGCGGGCGAATGAGGTAACATGTTCT
GCATTTATGCTATGGGAGCGAAGCTCATACTTCTCCCGCAGTGCCTTTACTGCCTTCTCG
GCCTCTTTCCCTGGGACTCCAGCTTCCTGCAGCTGGTTGACATGTTCGTCTATCATCTTG
TAAAAGGTCCCCATAGCCCCCTGAGGATGGTGGGCAATGACCGCATCATAACCCAGCTCT
CTGGCAAGGGCCAGTTCAGCCACGCCCATATCTATTCCCATCAAAATCTTCTTGATACCT
TCTCCAGCATGGTATATCGCGCTATCTGGCGGCACCTGCTCTTCTTCAGCCAGGGAAAGG
GCCAGTTCCATAATTTCACTTGTATTCACAAGATTCTACCTCCTCTTCCTTTTCTTAATA
CTCTATCCCCCAGCGGGCTGAAACTCCCGTCTCATAAGGATGTTTTACTGCTTCCATCTT
TGTAACCAGATCCGCCTTCTCCAGTATTATATCTGGCATCTTTCTGCCAGTCAGTATCAA
CTCTACCTTTGCCGGTTTCTGTTCAATAGTATGTAAAATTTCTTCGAGTCTTAGCAGTTC
AAAATAAAGGGCCATATTAACCTCATCCATGATGACAAGATTCCAGTCCTCTCGAAAGGC
ATCCTGAACCCTCTCCAGGGCTTTACGGGCCATAAAGTGGTCTTCCTCTGTTGCTTCTCC
CTGCTTGATAAAGCAATTGCCGCAACCTTTACAATCCATATACCCTTCCTTAATCAAGGA
AGCATACATACAGCTGCGGCCGAAACTCTCAATCTTTATGCTGGGCTGAAGGCGTGGTGC
GGCAAACAACTCGCCGGAATAACCCGTACCTTTCATGAATTGAATTATGATTGTCTTTAA
ACCATGCCCTGCTGCGCGAAACGCGCTTCCCAGAGCTGCGGTTGTCTTGCCTTTGCCATC
TCCTGTATAAACCTGGATTAATCCTCGCTTCAATTCTAGCATCAGCCATCTCCCTCCTGG
ATCTTTTTCAGAATATACTTGAGCAGGGACCGTTCATCGCGAAAGACCTTACTTCCAGAT
CTGGCCTTGCACCTATTCCAGAGCTTTGCTGCCCTGCCATCGGTAAAATCCCTTTTTTCG
ATTACTTCTTCTTCCAGCAGGAGCATTTCTCCTTCATATTCTGCGGCGACTTCCAGGTTT
GCAAGGTTACCATAACCAAAAGGCAGGTTAGCTATTATCAACAACTGGCACTCTTCAATT
GTGGCCTGTAAGCGTTCCTTCTCCCCTTTTGTTACAGGAGAAAAGGGTTCGGCAGTTATC
ACTGGAAGTTTGAGCTTTTTGGCTTCTTCCCAGTCTGCATCACCTTTGTTCAGCACTCCT
ACTGACAGCTCCAGCCCCATCTTGTGCAGGATATTTAACAAGCCTTTCCCTGCACCACCC
CCGGTAATGAGATGTGCCTTAAGCCTCCTGCCGGGGAACTGTTCTGGATTGCCTGAGGAA
AAAGCTTTACCGGCAAATTCCACATTTATTTCCGGGAGAATGACCGGCCTCTCCCCATCT
CCTGATAACAGCTTAACCTTAACTCCATATACCCTGGCAATATTTTCTGCAGTCAAAACC
TCGGCTGGTGTCCCCAGGTGGTAAATATCCCCCCCCTGGAAGAGGGCCATCCGGCTGCAA
AAACGGGCTGCCAGATTCAAATCATGAGATACTACTAGCAGGGTTAGCCCCTCCAGATTC
AAGTATCTGAGAAGGTTAAAGATCTCCTGCTGATAATTTATATCAAGGTGGGAGACAGGT
TCATCCAGCAGGAGGACTTCAGGCTCCTGGGCCAAAGCCCGGGCCAGAAATACCCGCTGC
CTTTCACCACCACTCAACTCCCCCATCATCTTATCCCGGAAAGCCCATGTTTTTGTTAAT
TCCATGACCCTGCGGGCAACCCGCATATCCTCCGGGCCTGTCCTGCCCCACCAATTAAGG
TAAGGATTGCGGCCAAGCAGCACAAAGTCTATAACCCTGTACTGGAAGTCCAGGCCTGTG
TTTTGTGGGACATAAGCGATCTTGCTGGCCACCTCCAACCTGCTCATATCTGCTAACATC
TTCCCTCCCCAGGCAACCTTGCCCTGTCCGGGAGTTAGTATTCCGTTCAGGATTCGCAAT
AGTGTCGATTTGCCAGAACCATTTGGCCCCACTATAGCCAGGAAATCCCCCGCAGGGACA
ACAAGGTCCAGTCCGCGCAGGACGGGGTCTTCTTCATAGGCAAATCCCAGGCCTGATATT
TGCAGTAAAGCTTCTCTTTCCATGGGGGAACCTCCCTTAAAAATACGTGGTCTTCTTCCT
CTTTAACAGATAGACGAAAAATGGTGCTCCAAAAAAGGCTGTAATTATCCCTACTGGCAG
TTCTACAGGAGACAGAAGGGAACGGGCCAGGGTATCACAGGAAACCAGGAAGAGCCCACC
AGTAAATGCCGCAGCCGGGAGCAATATCCGATTATCAGGGCCGAGGATTAATCTGCTGAT
ATGAGGGATTATTAAGCCGACAAAACCAATAACCCCACTCACTGATACAGCGGCTGCTGT
GATTAACGAACTACCCAGTAACAAGACAAATTTGGACCTTTCAACATCTACCCCCAGGGA
TAGTGCATCTTCTTCTCCCAGCAGGAGAAAGTTCAAATCCTTGAGCTTCCAGAGAATCAA
GACCAGACCAATCAGCAAATAGGGTAAGAGGAGGGGCAGCTTTTCCCAGCCAGCCTGGCC
GAAACTGCCCATCAGCCAGTAAATTACCCTGTGCAGGTCCCTGACCTTAATCACCATCAA
GAAGGACATGGCTGCATTCCAGAAGAAGCCCAGGGCTATTCCTGTTAGTAAAAATATGTT
CATGGGAACCTTCTGCCCAACCCGGGACAGATTATAGACAAGGAAGACGGTTCCCAGGGC
CCCAAGAAAAGCAAAGAGGGGTAATGCAGGGATACCCAGCAGAGAAAGCTGAATATTGAA
GAGCAGGGTAATGACCGCCCCCAGGCCAGCTCCAGAAGATATTCCAACAAGATACGGGTC
AGCCATCGGATTACGTAACAGGCCCTGGAAGACAACCCCAGCCACGGCCAATGACAACCC
CACCAGGAAACTAAGTACAATCCGGGGTAGGCGGATTTCGGTAACTATCAAATTATATGC
AGGGTCATCCCCATGGCCAAGTATTATAGCCAAAATCTTATCCGGCGGGATATTGACAGC
ACCACGGGATAAAGACCAACCGAAAATAAGTACCCCGATGAAGAGACAAATGATCAATCT
TGTCTTTCCAGATAACCTCATCCTGCTCACCTGACCTCTCAAATGCATTGTTAACAAATA
ACATTTACCTCCATCAATTATTGCTGGCCGGGAAGGCCTCCGGGTGGATGATCCGGGCCA
GTTCTTCCAGGGCATCCACAATCCGCGGGCCCGGGCGGGAGATTAGGTCCTGGTCGATTA
TATAGACCTGGCCTTCCTTGATGGCCTGCAGGTTTGACCAGCCCGGCCGTTCCAATACCC
TGCCTTTATCTTCCCAGGAGATAAGGTAGATGTCCGGGTCGTCCAGCAACAGTCGTTCAA
AACTATACTGGCTCCAGCTCTGTTGCAGGCTTCCAGCCACATTTCTGCCACCTGCCATCT
TGATCAAACTATCGATGAAGGTGCCGGGCCCGGCCGTCATCAAAGGCTCATCCCAGACTT
CGTAAAATACTGAAGGCCTGTTCTCCACATCCCTTACTGCTTCCTCCACGGCCGCAATCC
TCTGCCTCAATTCTCCTATCAGTTCCTCTGCCCTATCCCGTGTCGCGGTAACCCTGCTGA
TCAAATCTATGGCCTGGAAGATATCATCTATCTTCTGCGGGTCGATGACCACAACTTTAT
ACCCAATAGCAGTAAGCTTTTGGACAACTTCGTCCATTCCGCCCATAGTAAAGATCACAT
CAGGCCTCTGGATAGCAATCTTTTCCAGATTAGGGTTGACATCTCCAACCCGGGGTTTAT
CCCGGGCCTCTTCCGGATAATTGGCAAAAGTTGTCACTCCTACGACTTTATCTCCAGCAC
CCAGGGCAAAGAGTATCTCTGTATTGCTGGGGGCAAGGGAGATGATTCTCTCAGGTACTG
AGGTGAAGGTTACTTTCCTGCCAGCGAAATCAGTGACAGTGAACCCTTCCCCTGCTGCCG
CCCCACTAGATAGTGGAGAAGTGAGAAAAGATATTAACAGAAAGACTAGAAGGCTTTTAT
AGATGGTCTTCATGATATACACCTCTCTTTGAAGTTTTTGCCTCTTTCTAAAGAGTTTAA
TCGCCAGCACTTAAAAGACTGCCAAAAGGAAGACCCGGCTGAAGAGAGCCGGGTCTAAAC
TGACAATTCCAATATAAACCACTCCCTTTCTCGCGAAGGTACAGTGAGGTCGTAGACTAC
TGGCAGGTCTCCTGGCTTCAGATCATTGCTCCCCCACCCTTCCCCGACAACAATATCGAG
TGGTTTTTGTGGGTTCGCTCCCTGATTACAGTGGCGCGACCGCGTCGTTTTTCGAAACCT
CAGAAGACTGGTTTCATCCGACTTCCCTTTTAAACTCGCTAGAATACCAATAGTCACTAT
TTACTTTTTAATATTATATTTGCTATTACCAGCAATATTCGTGAAAAACGGTTAAACTCC
TTCTCAGTTAACAGGGTTTTCGGGCTGGCGGCCTTCCAATACCGAAATGACATCCTTTGC
TACCATCTCAGCCATCTTCTCCCTTGTCCTGGAACCTGCACTTCCGATATGGGGTGCGAC
GACCACATTGTCCAGTTTCAAAATGGGATGGCCGGCTGGAAGCGGTTCGGGGTCAAATAC
ATCCAGGCCAGCTCCCGCAATCCATCCTTCTTTTAACGCCCTGTATAATGCATCCTGATC
AACAACCTTACCTCTTGCTGTATTGACAAGGATGGCATCTTCTTTCATTAACTTGAGTTC
TTGCTCCCCAATCAGCCCTTCCGTTTCTTCTGTAAGGGGGCAGTGCAGGCTGATGAAATC
ACAGTTTTGCAGAAGCTCCTCAAGCTCAAGCCTGGTTATGCCAAGTTCGGCTTCAACCTC
GGGATGGGGACTGCGGCTGGTGTAATACAGGTCCATACCGAAACCAGCACCTCTTTTGGC
CATAGCCGCCCCAATCCTTCCCAGGCCAATAATACCAAGTGAAGAACCACTAACCTCCTG
CCCCAGCATCAACTTCGGGCCCCAACCCTTCCACATTCCTGCACGGGTGTAATGGTCTGC
TTCAACTATCCTGCGGGCTGTACTCATCAAAAGGGCAAAGGCCAGGTCTGCAGTAGCATC
AGTCAAAACTCCAGGGGTATTTGTGACCTGAATACCGTGCCTGCTTGCAGCCGCAATATC
AATATTATCATAGCCAACTGCATAATTTGCTATAACCTTTAACTCACTTCCAGCCTCGAT
TACCTCCCGGTCGACCGGGTCACTGAGCAGAGAGACCAGTCCCTGGGCTTCCCTCACCTT
TTCAATCAAGGCCTCCTTTGGCGGGGCTGTCTCTTCTGGCCAGACTTCGACAGTATACTT
TCCTGCCAGCAGCTCTAATCCCTTCTCTGGTATCCTTCTTGTAACAAAAACTTTCATAAA
TAATCTACCTCCTACTTGCCTGAACTATCTATACCAGGTCCTTGTTAAATATCACATCTA
TCCTTCTTGCTTTCCCATTACTTCCTTTCACTCTTATTCTTCTCCGTTCAATCCTCCGGC
AATACTATGTTAGCATTTCGCAATCTAACCTCTCCACTATGTAATAATCCAGGTGTAAAT
ATAAAAATACACCCTGGATTCCAGGGTGTTAAAAATGGAGCGGGAAACGGGATTTGAACC
CGCGACCCTCACGTTGGCAACGTGATGCTCTACCACTGAGCTACTCCCGCCCAAAATGGT
GGAGGGAGAAGGATTTGAACCTTCGAAGGCGTCTGCCGGCAGATTTACAGTCTGCTCCCT
TTGGCCACTCGGGCATCCCTCCAAGATTTTAAAGAAATAATGGTGGAGATGAGGGGACTC
GAACCCCTGGCCTCTACACTGCCAGTGTAGCGCTCTCCCAGCTGAGCTACATCCCCATCC
TGGAGCCGATGACCGGATTTGAACCGGTGACCCCTTCCTTACCATGGAAGTGCTCTACCG
GCTGAGCTACATCGGCTTAAAATGGCGGAGGTGACGGGATTTGAACCCGCGGTCTCCGGC
GTGACAGGCCGGCGCGTTGAACCACTTCGCTACACCTCCGCATATGGTGGGCGAAACAGG
GCTCGAACCTGTGACCCCCTGCTTGTAAGGCAGGTGCTCTCCCAGCTGAGCTATTCGCCC
ATATGGCACCCCCAAGGGGATTTGAACCCCTGCCGCCAGGATGAAAACCTGGTGTCCTGG
GCCGCTAGACGATGGGGGCAAGTTGGAAAATCTGGCGGAGAGGGAGGGATTCGAACCCTC
GCTAGAGCATGTTACCCTACTACAGGTTTAGCAAACCCGCCCCTTCAGCCACTTGGGTAC
CTCTCCTTAAATTGGAGCGGGAAACGGGATTCGAACCCGCGACCCTCAGCTTGGAAGGCT
GATGCTCTAGCCAGCTGAGCTACTCCCGCTCAAAATGGTTGCGGGGGCAGGATTCGAACC
TGCGACCTTCAGGTTATGAGCCTGATGAGCTACCAGACTGCTCCACCCCGCGATATATTG
GTGAGCCATCCAGGATTCGAACCTGGGACACCCGGATTAAAAGTCCGGTGCTCTGCCAAC
TGAGCTAATGGCCCACGAATGGCTGGGGTGGCTGGATTCGAACCAGCGCATGCAGGAGTC
AAAGTCCTGTGCCTTACCGCTTGGCGACACCCCAGCGCTCAATTCAAGCAGTATTTATAT
TAACATTTAACTACTATTTTGTCAAGGTTATGGGACAAAAATTTTCTTGCCGCCATTCTC
CTGAAACATTGATACAATGCCCGTTTCTCAAGGGCGCAATATGTATTATACACGTTTGCC
TGCCCCAGGTCAAGCTTTTATTTTTCACCGCCTTTTTTCTTCGGTTATTTCATCTCTCTG
CTGCTTGTTTTTTGCCAATACCATTGGATTAGTGGAAAAAAAAGCTAAAGACTTCCGGGC
CTACAAACAATAAACTCCAATACGCCCAAAAGAATACCAATCTGCTAACAGCCAGGAAAG
GCCCCGGAAACCGGGGCCCCTAGGCTTGCCTTTTCCTGATTACTTCCTGGTCATCTCAGT
CTCCTCTGCTTAAGTATGTTGTATGGAGCAGTTTATGTGACTTATGCCCGAGCGGCTCTC
CCAGATATTCTTCATATAGTTTTTGGATTGCTGGATTTTCGTGGGACTTGCGTATCTCCA
TCCCTGCATCAACCTCATAGATGGCTTTAATGCGCTCTTCTCTCTTAGCATTGGTAGTGG
GTTGCGGCTGGCCACCACCTCCTATACAACCACCCGGGCAGGCCATGATCTCAATAAAAT
GGTATTCTTTCTGCCCGGCAATGACACTATCCAGCAGTTTGCGGGCATTTCCCAGTCCAT
GGGCTACAGCAACCCTTACTTGCTGGCCAGCTACCTCGAGCTCAGCCTCCTTGATACCCT
GGATACCGCGGACAGGGTACAGGTCGATCTGCTCCAGTTCCTCTCCAGTGATAACCTCAT
AGGCAGTCCTGACAGCAGCTTCCATTACACCTCCAGTTGCCCCAAAGATAGCTGCAGCAC
CCGTGGAAATACCAAGGGGATCATCGAATTCTTCTTCGGGTAAAGACTCTATCTTTATCC
CGGCCTGGGAGATCATCCTGCCCAGTTCTCTCGTCGTCAGGACTGCATCTATATCAGCAT
AGCCGCTATCTTTCATCTCCGGTCTCGTTCTCTCAAACTTCTTAGCTGTACAGGGCATTA
TCGACACTACAAAGATCTTTTCCGGCTCAATCCCAGCCTTTTCAGCATAATATGTTTTGG
CCAGGGCTCCGAACATCTGCTGCGGTGATTTGCAGGTAGAAATATTATCGAGCAGTTCTG
GATAATAATGTTCGCCAAACTTAACCCAGCCTGGACTACAGGAAGTAATTAAAGGCAGGG
TTCCACCCTTTTTGAGCCTTTCGATAAATTCATGCCCTTCTTCCATAATAGTAAGGTCAG
CAGCGAAGTTGGTGTCGAAGACCCTATCGAAACCCAGGCGGCGTAAGACTGCCACCATCT
GCCCGGTTACTATTCCTCCCAGCTCCATCCCCATCTCTTCGCCCAGGGAAACCCTTATGG
CTGGTGCTGTCTGGACGACAACATGCTTTTCCGGGTCACTGATAGCTTCCCAGACCAATT
CACTATCATCCCGTTCTCTGATAGCTCCAACAGGGCAGACCTGGATACACTGGCCACAGA
AGGTACAAACCTCATCAATCAGGTGGTTAGCAAAAGCAGGCATAACCATTGTATCGAATC
CCCTGTTAATGGGATACAGTGTATAGACCTCCTGGGCCTTCTGGCAGACTTCAACACAGC
GGCCGCATAAGATACATTTCTCAGGTTCTCTGATAATTGCCGGATTTGTCATGTCTGTCT
TATTCTCCCGGGAAATATAGTCAAAACTAATCTCCTCGATCCCCATCTCTTCGGCCAGGG
TCTGCAGCTCACAGTTTTTATTCCTCACACAGGTCAAACAGTCCTGGGGATGGCGCGAAA
GCAGCAGTTCGAGATTAACCTTCCTGGCCTGACGGATTTCAGGTGTATTGGTCTTGACTT
CCATCCCCTCCCGCACAGGGAGTGTACAGGAAGCATCGAAAGGCCTTTTCCCGTTAACCT
CTACGACACAGATACGGCACGAGCTGCGGCCTGGCAAGTCAGGATGATAGCAAAGGTGAG
GAATGTCGATTCCACATTGGCTTGCTGCCTCCAGTATCGTCGTACCTTCTGGTACGGTGA
CTTTTTGCCCATCTATCATCAAGTTGATCTCTTTCATCCAATATCACCCCTTCCACAAAC
TCCAGCAGGGCAGATGCCATCAAGGTGGGCTTCCACTTCATCTTTAAAATACTTGAAGAT
GGTGAAGACTGGATTTACTGCCCCCTGGCCCAAACCACACAAAGCTGATGATTGCATTAC
CCGCGATAGGCGGATAGCTTGTTCCAGGTCCTTCCGCTCGCCTTCTCCCCTGCTAATTTT
GGCGAAGATATTATATAACCTGGTAGTTCCTTCGCGGCAGGGTGTACACTTGCCACAGCT
TTCATGCTTGAAAAATTTCATGAAACACTTCAGGATATCTACCACACAGTGGCTGTCATC
CATAATCAATAATGCACCAGAACCAAGGGAAGAACCTTTCTCAGCCAGGGTATCAAAATC
AAGTGGTACATCGAGGAATTCTTCTGGTAGGCAACCGCCTGTTGTCCCTCCTGTTTGGGC
CAACTTAAAGCCTCTTCCTTCAGGGATGCCACCACCAATATCATAGATGATCTCCCTCAA
GGTTATCCCCATCGGGACTTCGATTAATCCCTCATTGTTAATATTACCAGTAAGGGTAAA
GACCTTTGTTCCAGGCGTTTGCTCTGTCCCTAACCCTTTAAACCACTCTGGCCCTTTTTC
CAGAATGACAGGCACGTTGGCCAGAGTCTCTACATTATTAACAACAGTTGGTTTGCCCCA
TAATCCCGCCTGGCCAGGGAAAGGAGGCTTAACCCTCGGTTCACCCCTGTCACCTTCCAT
CGATTCAATTAGCGCAGTTTCTTCGCCGCATACATAAGCCCCTGCACCTTCTCTAACCAT
CAACTTAATATTGAATCCAGAACCGAAGATATTCTCTCCCAGTAAGTTCAAATCTTCTGC
CTGCTTGATTGCCCTTTGTATCCTCTCAATGGAGATGGGGTACTCACCACGGATATAGAT
ATATCCTTCATCTGCCCCAACGGCATAAGCAGCAATGGCCATCCCTTCGAGCACCGAATG
GGGGTCTCCTTCTAGAATGAGGCGGTCTTTAAAGGTACCTGGTTCTCCTTCATCGGCATT
GCAGATTAAATACTTCTTTTCACCAGGAGCTGTCAGCCCCCACTTGACCCCTGTCGGAAA
ACCTGCCCCGCCGCGGCCGCGCAGCCCCGATTCTTTGATAATCTCAATTACATCTTCTGG
TTCATATTCTGTTACAACTTTACCCAGCATCTCATAGCCACCCTGGCTAATGTAATCTTC
TATCTCTTCTGGATTAATCTGGCCACAGTGCCGGAGGACTACCCTTGATTCTTTGGCAAA
GAAACTCTTCTGCTGGTAATCGACTACTCCATGCTCTTCCTGCTGGGAAGGTAACATGAA
TTTCTTGACTGGCCTGCCCTTTAAGAGGTGCTCTTCAACTATCTGAGGTACATCATCTGG
ATGAAGGCCACCGTATACTACCCCATCAGGGTAAACAACAATTACAGGCGCCTGGGCACA
GGGGCCAAGGCAGCCAGTTTCAACAACCTTAATCTCCTCTGATAAACCCTTCTTTTCTAT
CTCATCAACCAGTGCCTTTTTAATATTCATGGCACCTTCTACTACACAGGCACTTCCAGT
ACAGACCAGTACATGGGCGCGGAATATATACAATCTATTCACCTCCTCCTCTCAACTGGG
CCAGTATCTGCCTGACCCTTGACCGGTCCAGGTTTCCATAAGCTTCTTGATTAATCAGCA
TGGCTGGTGCGACCCCGCATAGTCCCAGACAACTTGATAATTCCAGGGAGAAGAGTCCAT
CTTCAGTCGTCTCTCCGACATGGATATTCAGCTCTTCCTGAATTGCTTCCAGGACATCGA
CTGCTCCCTTTACATGACAGGGTGCACTTTCACAAATCCTGATGACATACTTTCCCTTCG
GCTCTAACTGGAATAAGGAATAAAATGTCGCGACTCCATAGACTTTACTGATTGGAACCT
CCAATTCTTTTGCAACCAGACGGAGGTCGTCTTCTGCCAGGTATCCTCGCTCATTCTGGA
CTTCCTTTAAAACCGAAAGGAGAGGTGTCGGTTCACCCTGATACTTTCTGAAAATTTTCA
CAAACTTACCGTCAGAAACTCTCATCCCATCCCCTCCTTATGGATTCTCTATTACCCAAT
CCCCGATTATCTGTCCATTTACAAGGTGGTTTGCAACTATTCTCCGGGCCTTGTTCTCAT
CTACATAACCATAGGTTACGGAATGCTGCCCGGGAATCTCCACCTGGAGTACGGGTTCTT
TTTCACAAAGTCCGAGACAACCTGTCTGGGTTACTATTATATCTTCCAGGTCCCTCTTAT
TTACTTCATCAAGGATGGCTTTGATAACATCCCTTGCCCCTGCTGCAATACCACAGGTGC
CCATGCTGACGATAACCCTCTTCTTACCCTGAATCTCACTCAAGCGGGACTGTTCCTGCA
GGCTTTTTCTCAGTGCCCGTAAATCATCCAAGGATTTCATATCCTACCCCCTTTCTCGGC
CCATATTTTACAGATTTTTTTAAATTTTTAAATAATATCATATAATATGTTACAATATTA
CTATCTTTGCTAATATTGGTATTTGACAAAACTAAGAAGATTCCTCCCTGTAATTTTCTC
CACCTTCTTACCCTGCCGTCCAAATGAATCTCTTAACATTCCTATGTAGGTTCCAGATAA
GTTATGATTATATCTGGGAACTGAAAAGGAGCCCTTATCGGGCCCCCAGGTGTCCTATTA
TCTATTTATATTTGCATAACCATTTCGGCTAATTAATATCCTTCAACCTGCAGTCGTTTT
TATTGCCTCCTAAAGGTCTATGTTATATCCAAGGCCAAAATAGATGTCGCTGCCAGCCAG
GTATCCCATGTCGAAATAGAAACCGCTGGAAAAGTTCATTCTGCTGCCCAAATTTACATT
GTGGTTAATGTACTCGGCCATTAATTGTAAAGATGGCAGCTCCAGGTTGCTCTCTCCTGC
AGCAATTGATGGTTCGAGTAACCAATCAAGGCCAGCAAAGACGCCGCCATATCTACCCTG
CCCCAGGCCAAGATGGGCATTAATCCCCGCCTTAGTCAACCTCTTTCTGGCTACCAGAAA
TAAGTCATCCCCCGTCATGCCTAATGCCAGACCCAGGTCTCCATCTTCTTCATGCAGTAA
GGCCAACTTGGCGAAAAATTCTGGCCTTATCTCCACCAGATTCAGCGCGAAACCCAGTTC
CACATCAGGGAAGAGGCCATAGTTGACTGAAATCAATCCACTGGCAGGCCTATTGGCAAA
GCCAAGATTTAGGATTCCGAAGCCGACAGTTTCTACAGTTGGGCTGTAAATTAAACCGGT
TAACCCATCTCCCTCTCTTTCCGCTGCCTGAACATATCCAGGGATAAGTAGCAACAATAT
TATAGATAAAGTCAATACCAACTTCAGCCCTGACTTGAGATATGGGTTACCACAATGCTT
TACGTAATAATTTCTCATCCCTGCTCTTCCCTCCTAAATAGATGAATGATGATTTCAACC
AAATGGAATTTCGCAATTTCGCAAAATCCATTTATATTATCTGCATTATATTATAACTGA
CTGCTGTTTGTCAGGCTATTTCTTCTAATTCCAGTAATTACATAAAACCGGTATTATAAT
AATTCATGAATAATAATCAGAACAAAGAAGAAGGACGGACATCTTGCCAGAAAATAAAAA
AACCTGCCGGAAAGGGCAGACAAACAAAGAAAAGGGAACCGGCAGCGACCTACTCTCCCA
CGAAGTTACCCTCGCAGTACCATCGGCGCTGGAGGACTTAACTTCTGTGTTCGGAAT
>DeadSea-enrich-C126
ATCCAGAAGGCACGCTCCGTTTCAGTATCGGTTACTTTAATACTGAGGAAGAAATTTTAT
ATACCCTGGATGCCCTGGAAGAACTTTTGGGATAAAATACAATTTCACCGGCGAAAGTTG
TTCTTAATTAAGAAAGACTGCTGGCTTGTTGGGCCAGCAGTCTTTGTGTTTCTTGCTAAG
GGACAGTCTCTTCTCATTACTTCTTATTTGCTCTTATCAATTCTTTTCTTTTCTTATCTG
GTCTTAAGGATGACTTCCTTAATCTTTTCTTCATAAGATTTAGGCAGCATATCTTCTTTG
ATAGTCTTAAAATAAAGGCTCTTCAAAAATAGCTTCAAATTATGAATGGCAACCCTGTCT
TCAGTCCAATCCAGTCCCTTTTCGATCTCATTAAAAGAGTCGAGCCAGGCAAAGGCATTT
TCTTCCGACAAATTCTCATGCTTGAAGCTCGTAACAACAGCATTGGACATCCGCTCATCT
TCCAGGCAGATAAAGACATGGTCGTTGGTTACCATCTTATCTCTCGCCAGATTCAGCAGT
ATCTCAAGGTCTTCTTCTGCCAGATATTCAAAATGAGGCAGCTCCTCCAATGCATCAGCT
GCATGGGCTATACCGTGGGCCCAACCTTTCTCAGGAACAAATCCCCTCATGTCATTTTCT
TCCTTTAGGTAATGGAATAATGCCTCTTTCATCACATCAAATTGCACCCGGGAAAGGAAA
TGGCGTTCCCTGTTGGCATACAATATGACTGCAGAGAGCAGAGAGGAAAATGTTCTGGTA
AAGACAGAATCAGTCCCCTTCTCCCCCAGGCCGTAGTGCAGGTGCTCTTCATCGATAGCA
GCCTGCGCCAGTTTCAGAAGTTGCTCATCAGTATACTTGCCCTGTAAAATCCAGTGGTAG
AAGGTCACATAAATTAAGTGGTCCCTTAATACCGGGTCAGTTGAACCGATATATTCAAGC
ATCTTCTTTGTTATCTCTTCCACACCTATCTCCTCTGGTACGGCAAAATCATTCTCCTTA
ACCTTGCTCAATACTTTTTTAAGTTGCGCTTCTTTCATTACAAAACACATCCTCTCTTTT
ACTCCCTTTCATAAGTTGCCACAGCCATCCCGAAGTAAGTCGGGACCTGGTAAGATAAAA
AGTCCACCTTCATCGAGACCTGCTGTAATACCCCGTGAAGAATAAGCAGTTGCCAGATGC
TATCAGGTTTGGCTTCAGCAACCTTCTGCAGGTCATAATCCAACAATCTGCCCAGCTGAT
TCTCCCTAATGATTTCAACGATATCTTCATCGAACTCTTTAGCAGCTGGATGGTATCCAT
ATGGACCGTCAGCATCATGGGTATGGGCCTGGTCAGCACTGGCAATAAGGGCTACTTTCT
TCCCGCTCTGTTCGGCTTGTTCTGCAATAATCTTCCCCAGTTCCACGAGTTTAGGGAGGG
GAATTCCTCTGGTAGGAGTAACAACAACTATTTTAGGTTTTTGCTCATCCCTTGTACCAC
AGTACCAGAGGGGAATGAAGGTACCCCAGTCCATTTCTATATTAGAAGCAGGTCCAGCTA
ATGCTCCATAGTTGGCACCCACTACAGGCAGTTCCTGCTCTTCTGCCCGGGCCAGGATTC
TTTCAGCCAGGTGGCGGTCACACTTGAACTCGGCAGATATAGTCATGCCGCCACCTGTGA
GTTTACCACGGCAATAAGCACAGGTGTAAATTGCATTCATACCGGACAGACGTAATCCAT
GGGGAGTCAATACAATGATAGTGTCTGGATGATACTTATTGAAAGTAGCGCCGAACTTTT
CCATCCCCTCCCTGGTCTTCCGGAATATTTCCAGTTCATTCCCGGCAACTTCAGTAATTA
TCGGGACTCCATGAGGAGCAATCCCAGCAACGACCAAACCACTGTCCATCTTTATTGCCT
CCTTAAGTCCAGATATTTAGAATTTTTTCATTTGAACAGGGCATCTGCTCCTGTTATAAT
GGTCTTATTGATAGCAGTTGCAGATCAGATTGCCACGGTCCACCACCAAGCAAAACCAAA
GGGGGATTAACGATGGATAACAGAGCGAAAATGGTAAACTTATGCCCTGTCTTTATCTCT
GATGATGTGAATAAGACAGTAGAGTTTTATGTAGAAAAGCTTGGTTTCCGGTATGCCAGG
CATTATGACAAAACAGATAATTTTGCTACCTTATATAGAGATGCCATCGAGTTTATCATA
GTCAAGGCCAATCGCGGAGCAGTTAAGTCCAATTCCCAAAGATATGGTTCTGGTTATGAT
GCCTACATCGACCCGGCAACGGTAGCAGGTGTTGACATCCTCTATGAAGAGTTTCTGGCG
AAAGGTGTGCAGATAGTTTCTGAACCGAAAATAACCGAATATGGTTCATATGAATTTGTC
ATTGAAGATATCGACGGCAGATTAATCGGTATCGGACGGGTCAAGGACCAGGAGACCTTC
TTTGCTGACTCTGATTATCTTGACTAAAGTTGTAACTCCATCCGATGGAATTCAGCTTTG
CCTGTTGGCGTCTTTCTCTCATAAGTTTCCACTATTTTGAAGCCGCTTCTTTCATAGACC
TTGATTGCCCTTTTATTCCAGGTCAATACCTCCAGGTCCACCAGCCCATCAGGTAACCGC
CTCTTCACTTCTTCTGTTATTAATGCCAGAAAATGCCCGCCAATTCCCCGGCCTGTCATT
TCCGGCATCAATCCCAGCTTAATCCTGATATGGCTTTCCCCAATATTATCGAAATGAACA
AATCCGCAATAATTATCTTCCCTATCAAATAAGGCCCTAAATTCGTCCTTCCTTACTTCA
TCCTTAACAATATCCTCTTCTTCAGCAACCAAATCTTCCCAGGAAGGCCAGTCATAGACA
TCATATGGGTGTGCATATCTCCAACTGCAAATCTCCCTGGCCAGTTCTTCTGTAAACTCA
TCCAGGTAGAGGCCCTGATCTTCTGACATATCTATCCCTGCTTTCAAGTTGTATTAATAT
CATCCTATCAGTGAGACTACCATACTATAAGTTCTTAATTTGTACCCGGGATACCTTTAT
TAAGAATAAAAATATATCTAACAAAAATGTCAGCTGGTTCTCCCGGCCCATATTGAAAAA
GGGCCCGCTGAGGGCCCTTGCACTAAGCTGTTCTTGCTGCATCTTAATCCCGATTCCGCT
GAACTCACTCTTCCTGCCTGACCATCTCTATAGTCTCCATACATTCGGCAGTTGGGGTGG
CAAACAGCTCGCCATTGGGCAGCTGGACATGGACCATTAGCAAGATCATCTTACCGGGAT
CATGTTCTTTCTGGCCATTGCCCTGCAATTTGACAAAAAACTTCTGGCCATCTGATTCAT
ATATAGCCCTGAGCAGAATACAGCTCGAATCCTCGACCCTTGTTACACAGATGACAGGCT
TCAATAACCGCAGCCACTTCAGTGCCGTCTTCAAGAGAAAGACCGGTTATTCCCCAACAA
GGTATCGTCAGATAATTAAGAAATAACTTAAATTCTTTTAATCATCAGAAAACATATTTT
CCGTGGAATAGCTGAAGGGTTAGAGGAACTGCAGATCCTCTAACCCTTTGCCATTCTCCC
GCTCAGAACATTGGCCGCTCATCTTTTTACACATATTTGTTCATTTAGGGATATTGCCCA
TCTTTGCACAGAGACTGTACTTCTGTGCAGTAGCTCTCCACGACACAACACAAGAACACA
GTAGAACCGTTCCTCTGTGTTGCTCTGTGTTGTTTATGTTTACTCGACGATTACTCCGCC
CAACTCATAGATATTTCCAACTACATCAAGTAAATAGGTGTTCTTATCAAGGGTTCCTGC
ATATAGGTACAGGTCACCACCGATTGTAGTATTCTGCTGCAGGGTCCAGTATTCATACAA
ACCCAAATCCCAGAGCCAACTGCCACCTTCAATCATTGCACTTCCGGCCAGATTCAGATG
ATTACTATTTGTGGGCTCAGGGGTCTGATTGTTAATAAGCTTCACCGCGACCGGAATAGG
GGTGGCGAAGGTGATCGTCCCCGTCTCATTGGCCAGCTCCAGTTCTGCAAAACAGGAAGA
CGTAGAATGAGGGTCGGCAAATGACACTTCCTGGGGACCACTGCCAGCCAGGACTACCCG
GTGGGTACCTGTTGCCTGGAAACACTGGCGTGAATAAGATGCGGGATTGTTGCTCTCCTG
AGTTAAGTTGCCGCCAATGGTCAAAATCCCCACCGACAGCTTATTAGTATGGTCCCTACT
ATCCATCACTAAGCTGCCGCCGATATTAACCCTATCACCTACATCGTCCATTGTTAGGTA
ACCATTGGAATATCCCGGGTCCACGGGGTCAATTGAATCAATTAAGTAATCTCCCGCGAT
ATCCAGCGTCCCCCCATTGACATCAATTATGCCAGCAGGCTGGTAGACAGTGCCGCCAAC
ATGCAGTGCATTACCTGAACCAATGGATAGGGTATGTGAAGTTACATAATAGTCTCCCTG
GATGGTCAGGTCCTGTTGGAGGTTCCAGTCTTCATTTAGGCTCATATCCCAGGGCCAAAT
CCCCCCTTCAACCGTCGCGTTTGCAGACAGATAGAGGTTCTTGCTGTTAACCGGTCCAGG
TGTCTGGTTGTTAATAAGCTTCACCCTGACCGGCACAAGGGTTGCAAAGGTGATTGGCCC
CGTCTCATTGGCCAGCTCCAGTTCAGCAAAATGGGACGCACCTGCACCGGGGTCGGTAAA
AGAAACTTCCTGGGGGGCACTACCAGCAAGGACTACCCGGTGGGTTTCGCTTGTAAAGAA
ATTCCTGTAGGAATATAAAGAAGTGTTGTTGCTTTCCTGGGTGAAGTTACCGCAAATTGT
CAAAATACCCGCAGTTAAATCATCCCTGTGGTCTGTACCATCCATGACAAAGTTCCCGCC
GACATTCACCCGATCATCTGCATCTAACATATACAGGTGGCCACTTGAATACCCCGGGTC
CACCGGGTCAATTGAGTCAATTAAGTAATCTCCCGCGATATCCAGGGTCCCCCCATTGAC
ATCAATTATGCCAGCAGGCTGATAGATAGACCCTGTTACGGTTAAGTTCTGGCCATTCAA
ATCCAGGGTAACGTTACCCATGATCAGATTGCCATCAATCTTTGTTTCCAGAGCCAGTGT
CTTATCGGCAGCAAGAGTCAGGTCTCCTGTATAAAGCATCTTACCATTCACAGCTGTTTG
GAGGCTGATGAGGCTCATATCCTGGTAGATATTAAACCAAACCGTTGAAGGGCTTGCAGA
TTTTAGGGTTTTATTGCCTGTAATAGTTATTGAACTGGTTGAGATATTATACACACTGCT
GCTCAGGTTAATATAATTCTTTGTACTATCAGCCAAAGCTGCAGCTAGTTCTGCTACATC
GTCAGCATAGTAGTAGAGGGTCACGTTCTCAGAAATAGCTCCGTCTAGGACTGTAACATT
CCCATTAGCTACTTCATAATCACTATAGGTGACCGAATATGAATAGGAACCAGCTAGTAA
TGAGAAAGTTGCCTGACCGCTGGCATCTGTATCCATGCTCTCTCCAGCAATACTAATAGT
TGCTCCTTCCAGGGGATTGCCACCTTCATCTTCCACTGTAAAAGTAACATCATATGGTAT
GCCTTGGAAGATTGCAGTTATGGATTTATTCTTGTCCATTACAACTGTCAGCGGGTTAGT
GGTCCCGCTGGCATCTCCTGACCAGCCACCAAAATTATAGCCGCTGTTGGCAGTAGCTGT
CAGTTTCACGCTTCCATTGTATTTGTAAGTTGTTTGATCAGGGTCAACACTAACACTCCC
ACCCGCTGAAGGGCTCGCCGTCACACTTAAGGTATAGTTGATTATGTATGTAGCTGTGGT
GATAGTGCTATCTGTCATCCCTTCTTTTATAGCAATCGCTTTCAGGGTAGTATCCCGATA
AACATTAATGGCTGAATCTTCATAGAGCGTACCATTCAGCGGGGAAGGGTCATCTCCATT
TGTAGTATACCAGATGTCTGCCCCGCTGGTAGCGCAGCTTATCGTCACATCCCGGGCGCC
TACATAAGTTCCCGCACTAACCGAAAACTGAGGAGCAGACACTACATCCCAGGCTGTAAA
CTCAGCAGTGACTGACTTGTTAGCATCCATGTATATATCCAAAGAATTCTCAGTACCGCT
GGCATCTCCTGACCAGCCACTGAAGTTGTACCCTGTTCCAGGCACCGCCAGTAGATTTAC
TGGTGTGTTGTATTTATATGTAGCCTGATCAGGGTCAACCACAATACTTCCCCCATTTGC
AGGGTTGGCTACAACAGTCAGGGTATAGTTTATCGTGTAAGCGGCTGCTGCAACACTACT
ATTTATCATCCCTTCTTTATAAGCTATAGCCTTTAATGTCATATCTTTGTACACATTGAT
TTGGTCAGTAAAAATCGTCCCATTGGTCGGAGTCGGTTCACTGCCATCGGTGGTATACCT
GATCTCAGCCCCGCTGGTAGCACAACTAATAGATATGCTTTGCGCTCCCTCATATGTCCC
TTCCGGAACAGAAAATTGTGGGGTCTCGACTGTCTGCTGGCTTTGGGCTGTGAAGACTGC
CGTAATCTTCAGGTTTCTGGAGACAACTAATTTATTTTCCTCTGTCACCTGGTCTCCATC
GGGTCCTCCCCAGTGGCTGAAGGTAAATCCTTCAGCAGGGATAGCTGTCAAAGATATCGT
CGTATCTCTGGGAATCTTATGGACTCCCGCAGGCGGGATTACTTCACCTTCCCCTTCGAC
AGTAATCTCCAGTGTATATTTGACAACATTGTCACACCCGGTTATCATGCTTAACATAAC
CAATGATAGAATCAATAAAAGAACAGTCTTCTTCATTTTGGCGGCTCCCTCCATGATTTT
GCCTAACTGCCTTCTTCCTCTTTCTTTTATGCTTTATTACAATATAGCATAACATCCTGT
CGAAAAAATCACCCCTGGGGGTGATTTTTACTTTAATAAGCCATGGCATTCATGATATAA
TCAGGTTAAACTAAGATTTGTTAAAAAATTCAAATTAGGAAGAGTAAATATGATGCTATT
CAAGGATGAAGAATATCTGATATATTATCAGCTCGTCGAGCTGTTGTACGGGAGCAGAGA
CATCAAAGAGCTGCAAAATATCATTATGGGCCAGGTCCACCAGCTGGTCCCTTTTGATAG
TTCAATCCTGCTCTTCTACAGACAGGATGGTTTTACCGTGGAATCAAGTATAATCCATAA
CCTGGATCCAGCCCGCTTTACTGAATACCGCGACCATTATCAGGATTATGACTTATATAA
GCAGCAGGTCCACAAATTAGATAATCCACCTATTGTCAATAGGGCAAGCGACTTCCTTGC
CTATGATACCTGGGCTCACAATGAACACAGAAACGACTTCCTGCTGCCCCAAAATATCTA
TCACCTGTCCTGCCTGGAGATAGTCGATAATGATAAGATACTCACCAGCTTTTCTTTCCA
CAGGAGCAAAACCTACGAAGATTTTTCTGACCGGGAAATCCACATCCTCTACCTTCTGGC
ACCTGTAATCAAAAGCGTATACAGTACATTAACATCACCTGATTTGTATGAACTGGCGGA
CGAAAGCAACCTGACTGCCCGGGAAAAGCAGATTCTACCTTTACTCCTTAGCCGTTATTC
CAATGAAATGATTGCTGACCACTGTGGTGTTTCCATAAATACGATGAAGACCCATATCAG
GAATATTTTGAGGAAACTGGAATGCTCTTCCCGGAATGACCTCTTATTCAAAGTGAACGG
AGATTATAATCATGCCAGAAGAAAACCCTCTGGTCGTCGATAAGGCCAGCCAGACCTTTC
AGACAATCGATATCTTGTCCATCTGGTCCGGGATAACCATCTGCCTCCCCGCCTTCATGC
TCGGGGGTATTCTCATCCCTTCCCTTTCATTTTCTAACGCAGTATTGGTCACCATTGCAG
GCAATCTCATCATCGCCATCCTGGTCTTTCTAATGGCCCTGCCAGGAATCAAGCAGGGGT
ACTCTTCTGCCTATCTTAACCACTATTACTTCGGCTATCCTTTTGGGCACGTCATTCCTT
CTGCTATCGTCATGGTATCAATGACCGGTTGGGCAGCCATCCTGCTCGACCTTGCCGGCC
GGGCAGCCTATGAAGTTATCCTCCCTTATATTCCGGGAATACCAATTGCAATCATCTTTA
TCATCCTGGGCATCCTGATATCCATCAGCTCCTTTGCCGGGCCAGATAGGATCAGGCAGA
TAAGCAAACTGAACCTCCCGGCCCTTGCGGTCATCATCACCTGGCTTCTCGTCATCATGC
TAAAGAGATTCAGTATGAGCCAGCTTCTTTCTTATACCCCGACAAATGAGTTCTCCATTT
ATCAGGGACTGGATATCGTAATCGGGGGTACAATTGCCGGAGCCTTTGTCAGCAGTGACC
TCTGCCGCTATGCCTGCAGCAAAAGAACCCTGGGCCAGGGTGTCTTCTGGGGAATAATGC
CTGCAGCAGTCCTTTTGGCAATTGTCGGCATCTTCTCCCAGTTGATGACCGGTACCTGGA
ACCCGGTTTATGTAATCAAGGACCTGGGCATGGGAATTCCTGCTTTGCTGCTGATAATCG
TCTCGACCTGGACGACCATCCAGGCCAGTATCTACTCAGGAAGCTTAGCCCTGTGCAATA
TCCTGCCCGGGTGGACCAGGAAGAAGGCAACAATCATCCTGTGCATTCTACTAATCTCTC
TAACAATCCTGAATATTACCAGTTATTTTGAACAGTGGCTTCTCCTGCTGGACAACCTCT
TTGCCCCGATGATCGCCATCACCCTGACTAGATACTTCATCGGACGTGCAAGCCCCACCA
TCAAAAATATCCAGTGGGCGACCTTTGTCTCCATCCTCATCAGCATTGCCCTGACCAAAC
TCATCCCCCTTCCCCTTCCTGAAACCTTCACAGCTATGGGCTGGGCAGCCCTATCCTATA
TAATCATCTATCATTTCAAGCCAGACCAGGTTCTGAAGCAAAAGAAAGAAATAAATTAAA
ACTGAACAAAGAAAAGATATTTTTTCCGCATAGAGGAATTTTATCTATAGTGCAGAATTT
ATATTAACTAAATCGAAGCAATTGACAATTATTGTAAATGATGGAAAGATACATGAAAAT
TAAACTGGCTATAGAAGGATGAGCAAAATGAAAACATAACCTCCTGGAATAAGAATTTAT
TTGGGAAAACAGGCATATGTTTCTTAAGAGCCGGAAGGAGTGTAATCTTATGAGGTTGGC
CTTGTTCAGGAACCGATGGATGACCGTGGTCTTACTATCTCTGCTGGTCCTTGGTATATT
AACCTTTTCTGCCAGTCCTGCCTCCTGCGAAGAAGAAGACCTGACACTATCAAATTTAAT
CAATGGCTATCTGACAACCCAGGAAAAATTGTGGTTTTCGCTTGGTGAGGATGACTATTC
CTGCGTAGATGACTTCTCAATATTTTATCTGGTGAGCGATACCAACATTAGATTAGAGGA
AATCAAGTACTACGATTTGCTTAACCCAATTTCGCTCGAAGGTGAAAAGACAGCAGATGG
CATCAGGTATACCCACAAAGATATCGGTTATAAAGAGGTGCAAGCGGAGAGAGTAATCTT
CGGCTGTGACCAGGTATATGAAGATACCATGTTCGGAGTCTATGAAGCTGGAGATACAAA
GATTGAAAGGGGGGTAGTGGGAAGGAATAACAGGCTGGAGTTTCATTCAGAAATGGCCCG
GGACGGAGTAGCTTATAAGAGTGAGTTACTGGAAATTGCCTTAAAGGAAGATGACACCTA
CCTGCTGCAGTATATTATCTGGGAGGAAGGCGCAGAAGCCAGATGCCTGTTTGTCAGGCT
AACTGAAGAAGAAAAAAATTTCATCATCGCTCGCGGCCGAGACTGCAATGAAGTGCAGTA
TAGTTCTATCCTCGAGGGAAATCCTTCTCTGGAGGAGATGGCAGAAGGCTACATCATATT
AATGACCGGAAAGCTTAGATACGGACAATTCACCTGTCAGCAATCTACTGGAGAATAAGA
GAGGAGTTCATATTTATGAGGAAATATCTGTATTTCATGAGGTCGGGTTTCGGTTTACTC
TTAATTTTGGTCTTGTCTTTCGGCATTATCTTTACCTCCGGACCGGTCATGGCAGAAGAA
GATGAGCCAGAACCTGCAATCGAGTTCGAAAATATCCCCCTTATCTACCGGGATGACCTC
ACCCAGGAGTTTGGCGTAGACCTGGCAACTCAGATGAAAGCCATCATGGGTTCATCAGCC
GATATGTTTAAGATTGATGTCTGGATTTATGAAGTTGACGGAGTTGGAACAAGCGAAGAT
GAGGTAAAGGAATGTGTCAGCACATTGCTGGAAGACTATTCCTGGCCTGGTGAAGTAAGA
AGTATCCCGCTAGAGGAGACAGATTTTGGTTCCAGCATCGAAATGATGGTAGAATCCTAC
GGTGAAGAGATTGCTGCAGTCTGGGGAGATGACTGGACTGCCAGGGCAAAACAAGCTGCT
GAAGAACATGGAGACAGAACAGTATATACTAAAGCCTATGTCGTTTCCGACCCAGCCACG
AATGTCACCTTTTCTGTCTCGGTCACCTCTCCCTTTGGCAGTACCAGGACCTTTGCAATC
TATGAGGGGGTCTATGTCATCCTAACTCAGATGTCCATCAATATCTAAAACATTCTATAA
AATATCAGAGCTTCGAGGAATGTGAAAGTTAACTTATTATTCAGAGGAGCCCCGGCCAAA
ACCGGGGCTCTCTTTTTCATCACATTGAACTAAATGTCAATTTCATGTAAGGAAGATAGC
AATATCCTGTAAGACAGCAGAGGAATTATGTAATATTATTGTTTTATCAGGAAAAAGACC
CGTTCTAGTCTCCAGATGGGACCCAGATAATATATGCTGATTATCATAACGGAGAAATAT
ACATAATGGATACAGACGGCAACAACCAGGAAAGCCTGACAGATAATCCTGATGCTTATG
AAAATAACCCGGCCTGGTTTACAGCCCGGATTCTGGAAGAATAATTGAGGGTAAATTTAC
CGAGAAGTATACCCGAGTTGTTTACCGAACTAGTTCAAGAAAAATGAAGAATGAAGGCCG
GCCACGCCGGCCTTATAATTTTCCCATTTCCTGCTGGTATAATTATTCTGAGCATTTGTT
AATATAAACAAGAACTGTTTGTTTCAATATTACCAGAGGATATGTGGGGGGTCTTACAAT
GGTCAAAATTGGTAAACCAGCGCCAGATTTCATAGCAGATGCTTATTATGATGGTCAGTT
TAAGAAGGTCAATTTAAGTGCCTATAATGGTCAGTGGAGAGTAATTTGCTTCTATCCGGG
AGATTTCACTTATGTTTGACCTACTGAAGTCGTGGCAGTTGCCGCCATGTATGACGAATT
TCAACAACTGGGTATAGAAGTCCTATCAATAAGTACAAACAGCCAGCAGGTTCATAAGAT
GTGGCAGGATGTTGAGCTTTCGCGGATGGTTGAAGGCGGCGTACCCTTCCCCATGCTCTC
TGATTCTAGTGGAAAAATCGGGAAAATGTATGGTGTTTATGATGAAAACAAGGGAGTTAA
TATCAGAGGTTGGTTTATCATTGACCCGGACGGGATTATCCAGGCCATGGAAATCCTCAA
TCCATCTGTGGGGCGCAATTTCTCCGAATTACTCCGCCAGATTCAAGCATATCAGTATGT
CCGCGAAACAGGAGAGCAGACCCCGGCCGGCTGGTCTCCAGGCGAAAAAACACTCAAACC
CGGTCCGGCTCTAGTAGGAAAAGTTTCACAGGAATGGAAGCCAGAAGAAAGTTTAGTTTA
AGGGGAATCCTTACAGGCATAGTAGAGAAACAAGCCCCAGTGAGAAAGTACTGGGGCTTT
GCTATAACCAGGGAGGGAAATGCTGTACAGTGACCAGTCCTGATGTGCTCGGTATCCAGG
CCCTTCATGTATGCAATTGTCCTAGATGTTGCTTCATCATTTCCTTACAAACCCTGCCTT
GCCTGGTTATCTACCAGCACATAAATCTTCATTATCTCACCCGCCAAGATAGACCTGCAG
TCAGGCTTGCTAAGCTAAAAGTCTTCAGGAGCGATAGGATTAGTTGCTAAATTGCCATTC
GTAACTGAATACAAAGTTAGTATGTAGCCATATACCTGATTGTTCTCGACCATGAACTCA
AACAGGCCTTCCGCTTTTGTATACATCGTGTTGTCCCCAAAGAGATATTCATAACCATAC
CATTTCTCTCCGCTGGCATACCTGATTTCATAGGTTCCAAGTGGCACCTCGATATTGACA
GTCTTCCCGCCGTGGATAAATACATCTAAAACTGTCTTATCACCCTCAACATTTACAAGT
TTCAGAAGGTAATAATTCCCTTCTTCTGTCCTGATTTCCAGGGGCGCGATCTTCTTCTCC
TCTGAGTAGTAGTTAACAGTACCGTTTTTCGGCACAGGCTGTTCTGCCGGGTCGGAAACT
TCTTCAGCCAGTACGTCAAAAGGAAAAGAAAACATGAACAAAAGAACTAATAAAGCTACA
AAAGTTTGTTTCCCAAATCTCATCTCACCACATCCTGTTCTGGAAATTTATACTTAATAT
TGAATGTATTTGGCAAATAATAATGATTTCCTCTATGCAATTTGAAAATAAAGTGTTTAC
AGAAATAAAAAACGGTGGTATCTTCTCTACCACCGTAGAAAATTCATATATTCTGCTTTG
TGTCAACCAACAACATATCCCACTTCTATTTGATGTTCTTAATATCCTAGGGCCTTCCCT
CTGTTACTCAACGTATAACCAAATATTCATCACTGCCAGCAAGATTATCATCGCAACCGG
TATCCACCATATCTCTGATCCGGTAAGGTTCCAGCCTGGCACTGCCACCAAGATGGATAT
TACAGAAGACCCTCCAGATAGCCCAGGATAGATACTTGTTTCTTTACCAGATTAATCTCT
GCCTTCTTAATAAACCAGATTATGTTGTCTACCGGGTTTTTCCCGCTGCAGATGATTTCC
CGGAGATAATCTTGTACAACCTCCCTGCTCCCTTGAGGTAACGCCCGTTCAACATCATGA
TAATTGCTTCCAGTATCTCTCTGCTGATCCAGCCCCCGCTGCCCATTATCAGGTTGCGGA
GGGGCAGCTCCTTGACCATCGCTGCATACATGGCCCGGGTTTTCTCATCCATCTCTTCGG
CTTTTCCCACTTCCCGCATCACTATCTTATATAGCTGCCTGCCGAGGAAGGTGCTCCTAA
TCTCACCTATAGTTGTATTAATATCATATTCGCCTTTCCGGCGCAGTGGTGGGTGGACTA
TCTCCCGGCCGTACAATTGCGCAAACTGTTCCCTGGTAATCTGCCAGTCCACATTGACAT
TATAATACACGGCAAGCTTCCCGTCCATGGGTTTGCCCTTATTCGCTCCATCTATCCTGG
CTGCTGGTTCTACATGACCCTGCTGCTCTGCCTCTCCTACTTTACTATTATCAGCCTTAT
CCAGAACTTTTACAGTGGACTCGACATGAACTGTTTCGGTCAACCTGATATCAGCAGCAG
AAGCCCCAATAAGTATCTCGAAATCACCACTCTCAACATGCCAGGCTTTGAGCCTGGTAT
CATAATAGGCAAAGGACCTCCTGTCCAGGACGAACCCGGCCTCCTTCTCCTCGCCTGGCT
GCAGGGCCACCTTGATAAAACCTTTCAGCTCTTTGTTGGGCCTGAAGACACTGGACTCCT
TATCCCTGATATAGAGCTGAACGACCTCTTTTCCAAACCTGTCTCCGGTATTCCTGACCC
TGACCCTGACTTCCAGGGTCTCATCATCCCTGACCTCTTTCTTGCTGAGGTTGAGATCGC
TGTAGGCAAAATCTGTGTAAGATAATCCATGGCCGAAAGGAAAAAGCACCACCTGGCCAG
CAGTATCATAATAGCGGTAGCCCACATAGATGCTCTCCCGGTATTCCACACCGGTCGGCC
CCATGGGGAAGTATTCTGCTGCCGGGCAATCGCTATTCGTGAGGGGGAAGGTTTCGGCCA
GCTTGCCAGACGGGTTGATATCTCCAGAAAGGACATCCCAGACTGCAGAACCTCCAGCCT
GGCCTGCCAGGTATGCTTCCAGGACTGCCTTCACTTTGTCCAGCCAGGGCATCGTCACCG
GGGCACCGTTGGCCAGGACGACGATGGCCTTGTCATTGGCATTGCTCACTTCCTCAATCA
GCCTATTATGTGCTGGTGGCAAATTGAGGTGCTGACGGTCGAAGCCCTCCGATTCATATG
TCTCTGTCAGGCCGGCAAAGAGGATAACCTGATCCACCTGCCTGGCCAGGGCCACAGCCT
CATCTATTAAGGACTGGTCTGATTCTTCAGCCCGGACATCGTAACCACGGGCATATCTAA
TCTTTTCCCCACCATAACGCGAGATGAACCCGTCATAAGCATTGTCCAGCTGGAGCGGGT
TGACCAGGGAGCTGCCTGAACCTTGATAGCGCGGTTTCCGGGCAAACTCTCCAATGATGG
CAATCTCATCTC
>DeadSea-enrich-C130
GAGCAGAGGAGACATGAATTTATCTGTGTCCTCATACTCTTCCCACCAGGAAAGATATTA
TATTGGAACTTCGCCCTTTTGCGCTGCGGAGAAGAATACCCCCCATTCATTCTTGACTAT
CTCGGCATTGATCCCAACCTGCTTCAGGTAAGCCTGGATTGCCCCGACCATCCTGACCGT
TACTGAACTTGTTGTACTCCAGATTTCGATATCAAAACCATCGGGATAACCAGCTTCAGC
CAGTAATGCTTTAGCTCCTTCCGGGTCATAAGGGATGGGATCCCTTTTTACATAACCTTC
AATACCTGGAGGTAAAGGCCCGGTGGCAAGGGTATCGGTACCCCGCCTCAGGGTATCGAT
GATGGTCTGGCGGTCGATGGCCATGGAGACCGCCCGGCGTACTTTGGGGTCATCAAGGGG
CTCTATACCACAGTTGAGAGCCAGATAATATGTACTCAGCTCTGTCATTTCATGGATATA
AGGTTCATATTCAGGATCACTCATGACCCTATCCCATTCTGCATCAGGTATAGAAGAAAA
GTCCAGATTGCCTGCTTCAAATTCAGCAAAGGAAGTCATCGGTTCCGGGATAACCCGGTA
GACTATCCTATCCAGATAGGGGCGGCCGTCGAAGTAATCTTCATTGGCGTCCAGTATCAA
CTCATAATTGTGTTCCCACTTGGTCAATTTCCACGGACCAGTACCTACAGCATGCTCACT
GAACCTGTCACCATACTCTGCTACTACCTCCTGCGGGACTACCAGGGCATAGGGTAAGGT
TAGATGCTTCAGGAACAGCCCAAAGGGATAGGATAGGGTGAACTGTACAGTATAATCATC
GATTACTTTAACACCTGTCAGTTCGTCAGTTACACCATCAAGGGAATCCTGTGCACCAGC
TATCATGTCAAAGGCCCAGGTCCCGGGAGAAGCTGTCTCTGGATCGAATAATCTATCAAA
AGAATATTTGACATCATGAGCTGTGACCTCCCGGCCATTGTGGAACTTGACACCTTTCCG
CAGATAGAATGTCCATACTGTCCCATCCTCAGATGTATCCCAGCTTGTCGCCAGGCAGGG
GACAATATCATTGGAGTAATAGTCAAAGCGGACCAGCCCGTCGAAGATCTTGACAGCCAT
CGCCCCTGCATCAAAGCCAGAACAGTAGGCAGGGTCGATTGTATCCCAGTCTGTATTATT
ACTCAGGTTCAAAGTACCACCATACTGGGGTTCTTCGGCCAAGGCCATTGAACATCCTAA
CAGGAGAATTAAAACCAGGGTAAGAAATACTACTCTACTTCTCATTTTCTATACTCCCTT
CTAATTGTCTTCTTCCCCATCAGAACAGATTAAAGCTCCTTTCATCACCTCCCTAAAACA
AGTCAATTATCATTTTTTGGTACTTATTGTTTTATATTTTCTTTTACTGCTAATGTGTGT
TAATTTTCTGATATATTAAGTTCCAGGTATCCCTTCCACATACTTCTTTTTTTGCAATAT
ATTTGCTTCCCTATATTATATTTTCCTGCCCATACCTGAATACATATTGCTCATGCGAGA
AACTAGAGAAAGTTAATCATCCCTTTGCCTATCTGCCTGAGTAGGCCAGAATTAATAACG
CTCTAAAGGCTTTATATATTGTTGGATAATCATCTGCTGTTAAGCTGATAGTTATGGGTC
CCTCCCTCTTGACACCTGGCAGCAATTCTGCATAATCAGCCATGGCAGTCCGGGGAAACT
TTACCTTCAACTCATAGGGGGCCTCCAGGAAATAGGGACTGCAGGCGGCTTTATTTAATA
ATGCCTTTTCCGCAGCCTCTTCGATTAACTGACGTGACCTTTGCAGGGGTAGACACCTGG
CAGAATATCTCCCCAGGCCTTCCTTGACAACGACAGTCGAAACTTCCTCTCCCAGAAGTT
CTTTTACTTCAGTAGAGAGCATCTGGTCACCAGTCACCAGGACGACGGGCACTTGATAAT
AACCTGCCAAAAGGGCATTTAATCCGGTCTCACCCATGGACTTTCTGTTAATCTGGACAT
CAAGAATAGTAACCCCAGAATATGTATGGTCCATGACTGCCCTGGCGGTTCCCCTCCTGC
CATGGTAGCCAACAAAGAAGGCTGCAGCAAAGTCTTCTCTTATACCTTCCATCATACTGA
ACTGCTTCTGCCCCCCACTGATCAAGCAGGCAGCAGGGTGCAGTTTATCAAGTATTATGT
TGGTCATTGTATCATGGGAATCATTGACCAGTATCTCTGTGGCTCCTGCCTTCAGGGCCC
CTTTAATTGCTGAATTCACTTCGGCAGTCATCATCTCCCTGGCCCACTGATAATCGTCGC
CATCTCTGGCAACATGCCTTTCATTTACAACCCCATTTATACCTTCCAGATCTGCTGAAA
TATAGACCTTCATCTTTTCCCTCCTAAGCTTGGTGGACTTTCCTCCAGTACTTGTTCACA
TCAGAAATCAGGTTATTGATATGCTGTACCATGGCTTGTTCTGCTTCAGCAGCTGACCTT
CTTTCGAAGGCCTGCAATATCTTCTTGTGGTCTGCAACGACCGTTCCTCCCACTTCTCTT
CTGATAATCTCCAGAACAGGAGAGAGCTGCGCATCCTTTCTGATCATGTTCAGTGCTGCC
TCGAGAATATCATTCCCGGCAGTCCTGGCAATCAATTGATGAAACTGCACATCTGCTTCA
GCACCACTAAGCCCCTGCTCTATCAGCTTTTCGTTCATCAGGATTATTTTCTGCATCTCT
TCGATTATCTCCCCACTGGTATTCTTGACAGCAAGGGCTGCAGTCTCCCTTTCTATCGCT
CTGCGGGCAACGAGGATATTCAGTAGTTCCCTCTTCTCCTCAACCTGGGTCAGCTTCAAA
AAGCGGTGGATGTGCAGCTCCTTCTCCTTATTCTTCTCATACTCCTGAAGCTCCTCCACC
CCGGATGCAGTTAAGACTCTGCCCTGAAACCCAACCTTCCTGGTCAAACCCTTCTGGTCT
AAAGCCCGGAGTATTCTTCCCACAGTTGCTTCACTCAAAGCATCTCCAGGAGATATCTTT
GTACTAATTGTGCAGGAACCGACAGGTTCACCTTCCTGTTCAATAATCTTCAAGACATTG
TATTCAGTATCTGTGATCACAATCAATTCAACTCCTTCTGCTTATACATAGAGCAGCCTT
CCAGGTTCTTCACTGGTTACAGAGCAAATTGTTTCCTTTATTAATTCTTTACAGCAACCC
ATTAACCTTCCATAATTAAGAAATTTTACCTTATTTTATTCCTGGGCCAGAATCTGGATT
ACTCCGAATTATTCCTCTTCATACTCAATTCAGAGGCCGACCAGTAGTAATCAAAGAGCA
GCCTGCTAATCTTCCCACCATATTCATAGCTTTCATGGAGGTCGTGGTAATATTTATCAG
AAAACCCCCGGGTGAGTATGACCAGAATATAATCTCCCCAGGGAGTAAAGAAGATACCGC
CATCATTGCGGGCATTACTAATACTGCCGTTCTTGGAAGCAACTGTAATGGCCGGGCACC
GGCCAGAATTATCTCCAGCCAAAAGGTTCTGGGGCAGATGCCTTGTCAACATGGCTTGAT
AATGCTGCCCCTTCAATATAGCAAGCATTTGCCGTGATGTATTGGCATCCCAGACCTGAC
CACTATAAATCATCCTGAAGAGGCTGGCGTATTCCCGGGCTGTCGTTATTCCCAGGCCCT
TATCATCCCGGGCTGTAAAGTCTATCTTCCGAAAGAGGGTAGTATTCTTCAAGCCCAAAT
CACAACTTGTATTATTTATTGCATCCTTACCCAGGTAATCGATTAGCATATTTGACGCTG
TATTATCACTTATAATGACCATTAAAGTGGCCAGGTCTTTCAGGGTTAAGGTAAGCCCTG
GTGAAAGGTCTTTTAATATTCCACTTCCCGGCGTATAATCGCTTTCTTCATAGGTCAAAC
TCTCTCCCAGGTCAACCTCTCCGAATGCAACCCTGCGGTATAACTCAATCAGGATCGGGA
CCTTGATACAACTGGCCGTTGGCCAAACCAGGTCTGGATTGATCTCCACTTTGTCTCCCT
GGAAATTGTCTGCATAAATTGCGATCTGACCACTGAAACTTTCTGCTTCCAGCTCAATCC
TTTCTTCTATCGAGATTGGCGATCTCCCTGCCATAAGTCCACCCCTTTAACAGAATTCTT
ATCCTGCTATTTCCCAAAGATAGGTGCGGCGATGTATTAAACCATGTGCTTGATAATCTC
TTCCCGATTTCCAGCAAGAAAGTCGACCGGGGGAATTTCTAGCATTGTGTAAATTCCTGC
CTTTTGCCTGACTGCCGCCCTGGCTGCAGATACCATCACCTGGCCTGTAACCTCTGGATT
ACTTATCCTGGCCTCAAAGGTTAGTAGTTGATTATGGTTCTTCCCCGCCACACCTTTCCT
GTTGATCACTACCCCATGGCCCATATCAATGATATCCTGGATACAATCGACCTGCTCAAC
ATATGTCTCATCATTTATAAAATAAGGGTCATGCAGAATCAGTTCCTTTACGGCCTGGAA
ATCTGCCCCTTCTGCAAGAGAGATATAGACTAACCTTCTGTGCAGCCCTGTACCTTTTGG
TATTGTCAGGGAAAGGGCATCCTGAACTCCGGGAATGTGCTTAACAGCTACAGTATGACC
CATACTCATCCCCGGCCCAAAGTTCGTATAAGTAATCCCCCTGGGTGCCATAGTCTCCAT
GATAGCTCTTACAACTGAATCCGTCCCCGGGTCCCAGCCGGCAGAGATAATCCCCACAGA
ACCATGCTGTATGGCTACCCCACTAAGTTCTTTCTTCATTTCAATTAACTCCTGGCCATG
GATGTCAAAACTGTCAACTGTATTAATCCCTTCTGCCAGTAACGCTCTGGCCTTCTCCTT
AATTAACCTGGTGGGAACCCCCAGGACAACAACATCAACTTCAGGCACTTCATTAATCCC
CGCAAAGAACCTCAACAAGGGGGCCTCCTTTTCATAGTCAGCCCTCCTATGGTCCCTCTC
CTCAACCACTCCAGCCAACTCCATATCAGTGGCGGCATTTATTGCGGCAATCGCCCCTTT
GCTGACATTTCCGTACCCCATAACTGCAACCCGGATAAGACCGTCCTTCTTCACTCTTGC
GCCCCCTTCTCCACCATCATTTCCGGCTGCTATATTCAGCAAACCATCGTAGTAATATAC
TTAACTAGCTTACCACAACCATCTGCCTCAATATCGATTACAGGCAGTTCAACAACTGCA
CTAATCTTCTCCTTAAGTCTATCTCCATCGACATACTCAGGTTGGTAATCTTTATCTCCA
ATCCGGTAATCAGGAAAAAATGGATTGACCGTAATTGCCAGTAGGTCGACCTGATGCAGG
ACATATAATCTATCCAGTAACAATTCCGCCAGCCCCGGCCGAAAATATTCGACCAGATGT
CCACCGATGAGCAGCCGAAAAATATCATGAATAATAATCCCTCTACCATTCCTGAACAAT
CCGTCCTCTGTTAATAACTGGAAGAGTAGTTCCTGGCTGACAGCTCCAGGTATATAACAA
TATTTGCCACCTCGTATCAGGCAGTCCTTAATCTGGTTGAGTTGTTCCCTAGATAACAGG
GATGAACTGTTAAACCTCCTGCAAATTTCTCCATCCCAGCATACTATCATCTCCTCTTCC
TCCAGGGAAGGGATGCCTTTCATCTCTGGTAGCAAAAATAGTCGGGAAATGGTCTCAATT
TCTTTTGTCAGAGATGTCAGTTCTGTATTCCTGGCTGCACCTGTGGCCAGGACCAATACA
TCTACTGCTATCATGGGAACTAACCTGTTTAGGGCACCATCAACCAGAATAATCTTGCTG
CCCATTCCTTGCAAAATAGTAATAATTTGTTTTAGGCCTGAAGCAGTCTGGGGCCCGGCA
AGTATCACATTCCCTGCACCTAATACCTCAGCCACTACCACCATCCCCAGAGGGGTAAAG
ATATCGGTCTCCTGCCTGACTGTTGCTTTCACAGAAGATTGCTGCAGACAGGAATGGGCT
GTAGCAAAAATATTCCCTTCTTGCAAATATACCCTTGGCTTTGGCAAACCGGTCACATTA
TCCAGCTCTTCACCATCATAACCGATAGTGGTAACAGCCAGGGGACATCCATCCTTATTG
AGTTCCCTTAACAGGCAGGAAATTGCCGTCGTCTTCCCGGTGTTTTTGGCAAGGCCTGCA
ACTCCAACAACCCTTCTTTCCATCTAATCACCTGATCTGCATGTATTTGTTGACAGTATT
CTTACCATTCCTGCCAGGATAAGCACCATCTTCCTCCGTTCCAAGCAGGCCTTCATATAG
CGCCCTGACAAGGTCACCCCTGGCAGCTACTTCTCGCAGTACCTGGTAAATTCCAGCGAG
CAGTACCTCTTCATATTCCTTGGCCTTAGGAGTAGGCTGATAACTAGCCTGCCCCAGGAA
ACGGTAATTTTCCTTTACAGCCTGTAGTGTGTCAATTCTGGCAGCAATTGTGATTGGGCC
CCCTGAATATGCTTCATCAGAAGAAGCGATAGAGATTGCATCAACACCAATTGCTGCCGC
CAGCCCTGCATGTAACCCAGTGGTAACAGCAGACTGAACCCGTTCTTCAGTATGGGTCAG
AAAACCTATCGGGGCACCTGGCCAAATCGGAGCAGAGATTATTCCCCGCAAGACGCGAAC
TTTGGCATAATTAAAGTCCAGATAATTATCTTCCATCTGCCCACCAAGCATTACCTCAGG
GGAATAACAGAATAAGGGCTGCAATACAGGCCTGGCTCCTATCATCAAACCAATCTGAGC
TGTAATTAGCATTCCGGCGAAAGCCTTATAGGCGGGAACTCCTGCCAGTTCTTCGTTTGT
TGGGATATCAAAGGGGAGACCGTAACGGGCAGCATACTGCAAAGCAGCAATAGCATCAAC
CGTCAACCTTTCCGGGTCAGTCCCGCCCGCCAGAGAGCCATAGGCAATATTCACTTTGGT
CAGTTCAGCACCTGCCTCACCTGCCAGCAGAACCGTCTCAGGTGTGTTCAACCCGCGGTG
GGCACGAACCTGCCATAAAGTTGAAGGTAAAAGGGCGTTCTTTATCAGCTCAAGATTGGC
AGATGTTATCACAGACCCATTCTCTTGATGAGTCAAAGGCCCCTGCAAGATACCTTCTAC
CCTGGCCCCCCATGATGGGTCGAAGTGGACGACACCATCTGCACCCCATGCTTCTACTGC
TTTGATGTGGGCGATATCCATCAGGGGGCAGCCTGTACCGTACTGGACAAAGATAACCGG
CTGGCTTTCATTTCTCTTCAGGTCTGGGGGAGAGAATCCCTGATCAGAGTTAGCAATAAA
TCCTGCCAATCCTGCTAATTCATCCTGGCCCAATCTTCTGAGATAAGCAGGCAGGATTCT
CTGGCGATAATATTCAGCAACTGCAGGCGAGCATAATCGGGCATATTCCGCCTGTATTGA
TGCTATCTCTTCTGAATTTGCACCTTCCTTTTCCCGTGTGAACAGCTCTTCCCTTAATAA
TGCCCGTTCAATAGCAGGTGAAGTAAAACCGGAATAAAGGTTTATAGCCCGAGAAGCAAT
CTCTTCCAGCAATCTGGCAATCTCAGGATTAAAATAATGATAATCATAACCTGCTGTAAG
ATCAGGTTTATGTTTTGCCGGCCTTTCCCGGCCAGGCAAGTATTCTCTCCCTTCCACAAA
TGCCACAGCCTCTTCTACAGTTGTCCCTGGCCCGAAGCCGGCATCAAAACCAAGTTCGGC
TGCCAGTTCCGGCTTGATAGCCATGCCGCCAATTGCTATCTTTGTAAACTCCCTGAGTCC
TGCCGCATCAGTCAGGTCAATCAGGCTTCCCAGCAATTCTGCTACTCCATAACCTACTGT
CCTGCTGACAAGAATAATATCGACATCTTCTTGCAGAGCCCTATTAATAATCTCCTCCCC
TCTAATGTCCGGGGGGAGCAAGATAGTCTGGTGGCCCCGTTCTAGCAATGCCCTGTTGAT
CATCTTTAATCCTATATCATGGACAGGGTCCAGTGGGGCAAGGAGAACAGCCTTCTTCAT
AAGATCACCTTCTCAGGCTAAATTTGCAACCAGCGGTAATTGTCTCCTGGCCTTTGGAGG
TATCCCCGTAACCTGACCCGGATACCAGGGCCCTGGAACTCCAGGAAGACAATATCAGCA
TCACGGAAGCCTAGTTCTTCCATCAACTGCTTTGCCAGCTTCTTACCCTGCTCTTCACCC
TTGCAAACCAGGAAGGTCTCAACATCCACGGCATCTAGAACCCTCTTCATTGCTTCTGGC
ACAGGAATCACTCCCTCTGTTAAAGATAGGGTTATCGTAAATCTCAGACCACCCGGGAAC
AGGTAGAAACCCGGGCAGCCTGAGAAATATTGCCTAATTGATAATCTCAGCATGGCGGGC
AACAATCATAAGTAACTCAACTAGCCCTCTAACAGCTAGCCTCATCCTGTCTTCCAGAAG
ATTACCTGCAAGGTCAGTAGTGCCCTGGCCAGGTGAGATAAATATGTTTCCATCATAAGC
TATAGTAGGGATTATTCCCATCTGTTTCAATCCAGTCTGGATAAGATGACTGGAAGCATA
CATATCTTCAATAGAGAAGATGGGGATACCGAACTGGTTACCCTGCCAGGTCTGCTCGTA
ATTCACTTCCACCGTCCCGGAATTATAGGATTTAGAGATGACGATTCCCTTCCTTAACTC
CGGAGGTATCTTCTCAAATTCAGCAACCACAATTTCATAAGTTTCATCAACGGGTTTCGT
ATATATTTCAGGTCGATTACGGAGAGCCTTGAGGGCTGCAATCTGGCCCAGAAGAGCCTC
CTTGCCCGGGTCAAAGATTACATAGGCAGCCTTACCGTAAGAAGCAGTAGTTCCCCAGCG
GTCACCATGCATACCAAGGGCCCGGCGGAGCTGGACAATTATCTCTTCTTTTCCTATGAT
TAAACCACTGGTGGGGGCACCTGTTGCCTTATCCATGCTATATGCCATCACATCAGCTTT
GATCTTACTGATGTCAGTACCCACAAAGGGCAACCCCCAGGCATTATCCACAATATAGGG
GATATCATATTCTTCTGCCAGTTCACCCAGCAATCTTTGTAAGAGGGGGGCTCCTTCCCT
GTCGTGTACACCATAACCATAACCAGGTGTATCATAACCAAGGGATGTTATCGCAGTCAA
CATGTTCTCATGCCTGCAGGCAATTTCCTTAATCCGGGCAATTGATGCTTTTGGGTCCAC
GCCTGTTAGCTGCAGTGTCGGGTAATATTTGATGCCATGGGGCTCATAATTAGCACCTAC
CAGTCTGGCAATAATTACATCAAGGTTATTCTGCCTCTTCCCGTAAAAACCAAGCTCCCC
TGCTGTGCTACCGCGGTCTGAAAGGATATCCTTATATTTACCTGGAAATGGCCGGCCATA
ACTGCCATGGTGGTGGAGATGTTTCTCATATAAGGAAATATAACGTGCCCGATAATTATC
TCCCCGGCCCTGATTGGGGGGTGTCGCCAGGACATCAAAACTCAACCACAGCGCTGCTTC
ACAGGTTGGAGTTGCAACAACATCATAACCATCTCCATAGACGTCCTTGACTATCTCCCT
CATCTCATCTATCAGGGACTTAAGCGGAATAACCTTCTTCGCCCCAATCTCAGTAGCTGC
AAGAATATCATTCCTGATTGGTGCCGGACAGCCGGAAATTGCTCCCGTCAGGCCAAAGTT
TCCCTGCAAGCCTGCAGGGATATTAAGGACAGCTGCTGCCTTCCTTGCTTCCGCATAAAT
CTCATCCTTCTCTCTTTCCAGTTTCCTGTAAAGCTGGAACTTATATTTTAAGTCGCTCAT
CTCTTAACCTCCCTGTATGGGTTATTTTTTTAGAACGAAAAAGTAAGATAAATTAATCCA
CCTCCATTCTTCTTGTTAAACGGTTAACTGAAAGATAGGCTAAACTTGATCATAACTAAT
TTAAGTAAGTTGCCCGGCAGTTATCTTCATCTCAAGCTCTAAACCCAGTTCTTTCCCTGA
GATTAATTCCTTCCTGTAGAGGATAATGTTCAGATGGTTCGGGGCATGTGTCAGGTCAAA
GCCAGCAATCTTCCCGATTACATCTCCCTCAACCCGAAAGTTATCACCAGAGACAAGTAC
TCCAGCGACTTCAACTTCAAAAAAACCCAGGTATGCGATGGAATTAACAACCCTCCCTGG
GGCAGCGAGCTCATCATCTGTAATAATCAACTCGTGGATTTCCCCCTTTTTAACAGCCCG
GGATATTGGCTGGATGAGATGCAACTGGCGGTCCTGCAACTTCCCATCCAAAATAACCGC
TAACCTGCCTTCTACCTGCCTCTTTTTAACAAAAGGGTCCCCCTCGAGCAAATTCTCCCT
GTACGGTTCCATCAGCTGTCCTCCCCGCTCATCAATGATGATTAGCTATCTCCATTATAT
ATCTTACTGTATATAATTGTCAATTATTATTAATTTATCTAAATACAATTTTTCCAGCAA
CTTTAGCAGGTAAATAAGCCTGATGTCTTGTATATTACCATGATAGGCAGGTGGTAAATC
AGATGCAAAATAAAAGAAAACTGTTAAATAAAAGATTATCATTCTGGCAGGCATTAATAC
CGGTGGTCACCATGGCACTCTTCATCTTGTTAGCTGTCCTGGCCTGGGATATACCCATTC
ACCTGGCGCTCTTCTTCGAACTGGTCGTAACCGTACTATTGGCCCTTTCCTGGGGGTATT
CCTGGCCTCAACTGGAAGAGATGCTCTTTTCCAGTTTTAAGGATATTGGCCATGTGATCC
TGATTTTACTCTTAATCGGGATGTTAATCGGCGTATGGATAGACAGTGGAACAGTACCTT
CTTTGATCTTCTATGGTGTGCAATTCCTTCAGCCCCGTTTCTTCCTGGTCCTGGTCTTTC
TGATTACTACCATAGTATCAATCTCAATAGGGACAGCAGTCGGCACGGCCAGTACTATCG
GACTTGCCCTGGTCAGCATTGCCCATGGCCTTGGCTTCCCACTTCCCCTCGTGGCCGGGG
CAATAATCTCAGGCTGTTATGTTGGTGACAGAATGTCACCTGTATCGTCTATTGCCAATA
TGACTGCCTTCAGTGCTGGCGTAAATATCGATGAGATGGTCAGGCACATGGTTTCTACCA
TTCTACCGCCTTTTCTCCTGACATTAATCATCTATCTTGGTATCGGGCTCTTCTTCTTAC
CAGATACTGCTAGTACAGACCAGGTTACAGTCCTGGCAGCAGGACTCCAGCGAAGCTTCA
TCATCTCACCTTTGCTGCTTCTCCCGCCCCTCTTTATCATTTCCCTCTCACTCTTCCGGG
TGCCTACTATACCCAACCTGGTCGTCAGCATTCTGCTGAGTCTGACACTGGGGGTGGTTA
TTAGCGGGAAGAAGGGCATCCACCTGCTAATGAGTATGTATCAGGGCTTCCAGGGAAATA
CAGGTAATGGAATGCTGGACACCCTTCTTTCCCGGGGAGGTTTGACCGGAATGCTGGAAC
TTATATCTTTGATAATCCTGGCCGTACTACTGGGCGGGCTCTTTGAAGAACTAGGTGTCC
TGGAGAGTATTTTGAGAAAGCTGATTCAGAGGATTGCCAGCAAGAGCAGCCTGTTGATAA
TCACTATGGCCTCCAGCATTATAACTGCCATTCTCAGCTGCAACCAACTACTGGCTGTGT
ACCTGCCCGGCAGGATGATGGCAGCCAGGTACGATGTGATGGGTGTATCCCGCAAGGACC
TGGCCCGGTCTCTGGGGGACTCAGGATTAATCTTCTCGCCGATGATACCCTGGAATGTTA
ACGGCTTAATGATGGCAGGGATTCTAGGAGTAAAAACGACTGCCTATTTTCCCCTGGCCT
TCCTGCCGCTCCTTCTACCAGTTTCAGCAGTGCTCCTTTCTTTACTCAGCAAAGATAAGA
TGGAAGAAAAATAGAGCAAAGAAGAAACCCCTCCTTTACGGACTATAGTGCCAGATTTCA
CCCCAAAAGGAGGGGTTTTTGTTATTTTTGGGTAAAAAAAGGTATTTTCAGAGTGAATAT
TGTATATATACATAATACAGCAAAGAGGCAGGTGAAGGTGATGCAGAAAAAAGACCTCCC
GGAAAGAAGATTGACATTTCTCCAGGCTCTCATAACTGTAATGACCATGGCAATCTTTAT
TCTCCTGGCTGTACTGGCCTGGGACCTGCCAATCCACCTTGCCCTCTTCTTTGAACTTGT
AGTCACTTCATCACTGGCCTTCTACTGGGGTTATTCCTGGGCAGAAATAGAAGAGATGCT
CTTTGCCAGTTTCCAAAATATTGGCAGCCTGATCTCGATCTTACTGATGGTCGGCATGCT
CATTGGTATCTGGATGGAAGGCGGTACGATTCCCTCCCTTATCTATTATGGAATAAAACT
TATCGATCCAGAGTACTTCCTTGTCCTGGTCTTCCTGCTTGTCACTATCGTATCGATGGC
GGTGGGAACTGCTGTCGGGACAGCAAGTGTCATCGGCCTGGCCTTAATTAGTGTAGCCAG
GGGCCTAAACTTCCCTCTCCCCCTTGTTGCCGGAGCGATAATCTCGGGCAGCTACATCGG
GGACAGGATGTCACCAGTCGCCCCAATCGCTAATATGCTTGCTTTCAGTTCAGGCCTCGA
TATCAACAGAATGTTTAAAGAGATGTTGCCAAGCATCTCTCTCCCATACCTGCTGACACT
GATAGCCTATTTACTGGCAGGGCTCTTTTTCTTGCCTGGAGGGGCTTCCCTTACCCCGGC
TGGAGACCTGTTGCAGGGGTTGGTAACCAACTTTACCATAACACCCTTCCTCCTCTTGCC
TCCCCTCCTGATCATCGTCCTGGCCTTCCTCCGCTTGCCGACAATACCCAACCTGGCTAT
CAGCGTTATCCTCAGCCTGGGTCTGGGAGTTGTTCTGGGAGGCAGAGATGGGATTAGCCT
GTTATTAAGTATGTACAGCGGCTTTCAAGGAGCTACAGATATCGCGCTCCTGAACCAGAT
ACTCGCCAGAGGTGGTTTGCTGAACATGCTCGACCTGATAGCCATGATTATTCTGGCTGT
ATTGCTTGGAGGGCTCTTTGAAGAACTGGGAGTACTCCAGAGTATCCTGGGTAGATTAAT
TCAGGGGATCAAAACAAAGAGTCAGCTGATGTTAACTACTATGCTCTCCAGCATGATAAC
TGCAATGGTCAGCTGTAATTTACTCCTCTCAGTCTATCTCCCGGGTCGAATGATGGCTGC
AAAGTATGACCAGTTGAAAGTGCCAAGGAAAGACCTGGCCCGGGCTCTGGGGGATTCCGG
GTTAATTATCTCGCCGCTAATACCCTGGAATATCAACGGCCTGATGATGACTGGAATCCT
GGGAATCAGTACCCTCCAGTACCTCCCCTTCTCTTTTCTCCAGTTCTTTCTTCCTCTTGC
CACAACATTCTATGCCCTGGTGAGTAACCGTTCCCGGGATGAAAACACCGGAGAGATATC
TAGCTAAATACTTCCCTGGATAGTACCCTCCCCGGAAGAGCACCGGTATGCTTGCCCTGG
TCTACCACTACTTCGCCTGCTACAATTACTTTAGCGATTCCTGTAGGATACTGGAAAGGT
TCAGCATAGGTTGCTTCATCCTGTATTGTAGCAGGGTCAAAGATTAGCAGGTCTGCTGCC
ATTCCTTTCCTGATTAAACCCCGGTCTTGCAGCCCAAAACGCCAGGAAGGAAAGCCTGTC
ATCTTATATACAGCCCTTTCCAGGCTGAAGAGCTTCCTCTCCCTCCAGTACTTAGCCAGG
ATGCGGGGGAAGGTTCCGAAATTCCGGGGGTGGGGTTTCCCTTTGGCCAGGACTCCGTAA
TCTGCAAGCGAACCCCCATCAGAGCCAATCATACTTAAGTCATCCCTGAGAACTTCTTCC
AGATCATCCTCACACATTGCAAATCGGATCATTCCCACATTACCTTCTTCTTCTTCAATA
ACCTTCAGAACTACCTCTTCCGGTTTCAGACCCTTTGCAGAGGCAATATCTGCAATATTC
TTCCCTTCCAGGCCCTTGTTGCTGCGTGTAGTTACTCCGGAGATTACAATATTGTGCCAG
CCCGCAGGAGACTGATTTAAGACAAGGTCATCGAGAATCTTAAGTTTCAAACTGGCATCA
CGGATGCGGAAGATCAGTTTCTCCAACCCGCCCTCATGAGCCCAGTGGGGTAAAGTTGCC
GTCAAGCTGGTCGAAGTAGCCAGATAAGGATAAAGATCACAGGTGATATCGACGCCGCGT
TCCCTGGCCTTCCTTAACATCCCTAAAGTGCCCCGTACCAGTCCCCAGTGGCTACGGCTG
GTTACCTTATGGTGAGATAT
>DeadSea-enrich-C150
AATCGAGGCTTTCCGGGAAGGGGACCAGGGGGTAAGCCTCGAGGATATCCTGGTTAATAA
ATGGAAATAATATATTAATTGGTAAATAAGGGTGGTCGCTATGAAGCAGATTAAAACCTG
GCTTGAAGATATACTGGTGGATGTAGAAAAACCGACGAGGTATCTGGGAAATGAACTAAA
TGCGGTGGTTAAAGACCACGTTGCAGTAGATTTGAGGGTCGCCCTGGTCTTCCCAGACCT
TTATGAGATTGGAATGTCTCATCTCGGCTTGAAGATTCTATACCATTTTATAAATAGAAG
AGAAGATATACTGGCTGAAAGGGCCTATTCTCCCTGGGTGGACATGGAAGAAAAGATGCG
GCAAGACGGGATACCGCTCTTTTCCCTGGAAACAAAGACACCGCTCAGTGAGTTCGATAT
AGTTGCCTTTACGCTGCAGTATGAATTGAGTTACTCTAATATCCTGAATGCCTTGGAACT
GGCGGGGATACCTCTCCTTAGTTCACAAAGGGATGGCGGGCACCCCCTGATAATTGCCGG
GGGGCCTAATGCCTTTAATCCAGAACCTTTAGCCGGGTTCATGGATTTATTCTATCTTGG
AGAAGGAGAGGCCTTTCTAGACAGCCTCCTCGATAAAATAATCCTGGCGCAGCAGCAGGG
AATAGGCAGAGATAAATTATTAAAGGGACTGGCAGGAGAGCCGGGCCTGTATATTCCCAA
CCTGTACAGGATTGAATATGATGAGAAGGGTAGGGTTGAGGAGATAAAACCTGAAGAAGG
TGCTCCTGCCAGGATTGACAAGGTAGTAGTCCAGGACCTCGACCGTTCATTCTATCCAGC
CAACTTCATCGTTCCTTACCAGGAGGTAGTCCATGAAAGGGTTATGCTTGAAGTGGCCCG
GGGTTGTACCCGGGGATGCCGCTTCTGCCAGGCAGGGATGGTTTACCGGCCTGTCAGAGA
GCGCTCCCTTGATACCCTCCTGGAGCAGGCAGAGAAACTCGTTGCCAGTACCGGTTATGA
AGAGATTTCCCTGGTTTCGTTAAGCAGCAGTGATTATACCCATATAAAGGAACTAAGCTC
ATTACTGCTGGATAGGTATGCTGATAGCGGAGTAAGTATCTCTTTGCCTTCCTTGCGGGT
CGATTCCTTTTCTCTGGAACTGGCCAAGGAGGTACAGCAGGTTAGGAAGACAGGACTCAC
CTTTGCTCCTGAGGCAGGAAGCCAAAGGCTGCGGGATGTAATAAACAAAGGGGTTACAGA
GGATGACCTGATGGAAACGGTAGATGCAGCCTTCCGGGAGGGCTGGTCCCAGGTAAAACT
CTACTTCATGCTGGGGCTGCCAACAGAGACAGATGAAGACCTGGAAGAGATAATCCGCCT
GGCCAGGAAGGTCAGGGACCTGGGCCGAGATATCGTCAAGTCCCGGGGCAGGGGGTACCC
CAAAGTAACTGTGAGTGCATCAAATTTTGTCCCCAAGGCAGGAACCCCTTTCCAGTGGGA
GCCTATGGTTTCCCGCGAAGAGATATTACGAAAGCAGAGGCTATTGAAGAAAGGCCTGCG
CGGCAGAGGACTAAAATTTAGCTGGCATGATGCTGACACATCTCTTCTGGAAGGGGTATT
TGCCCGAGGTGACCGCCGGTTAGGCAAGGTATTGCAGGAAGCCCGGGGCGTTGGTAGCAA
ATTCGATGGCTGGTCTGAGGTGTTTTCAATTGACCGGTGGCAGGAGGCCTTTAACAGGGC
GGGCCTTTCTCTGGAATCCTACCTCAGGGAGAGAGGACTGGAAGAAACCCTGCCCTGGGA
ACACCTTAATTCGGGGGTTTCCCGTAGATTCCTCCTGAAGGAAAGAGAGCGGGCTCTGGC
AGGTGAAGCAACTATGGACTGCCGGGAAGGCAGGTGTACAGGTTGTGACTGCTGTATGGA
CCTGGGTTGCCAGATGGATATAAAGGATGTGATGGGGCATGGAACTTAGGCTGCAGTTTT
CTAAGTCAGGTGATTTAAAATATATTTCCCATCTTGATTTGATGCGCTTGTTGACCCGTT
CCTTTAGGCGGGCGAGGCTTCCCATTGCTTTTTCGGATGGTTATAATCCTAAACCTAAGA
TCTCCATGGGTCCAGCCCTTCCTGTAGGTGTTAGCGGGTTGAAGGAGTATTTTGATCTGG
AACTACGGCAGGAATTGGAACCCGACAAGGTTTTAGCAAGGTTAAATCAGGTTTTGCCTG
TAGGTATCTTAATATCCAGGGCAGTTGAGATAACCCGGGATGTGGCTTCCCTGGTGGCAC
GAATCAACCGGGCCAGTTATCAGCTTTCCTATCCTGCTGAGGGAATAACAGCAGAAGGTC
TTGATGATGCTTTCCGCAAGTTATTCAGCCAGAAAGAATGGAAGATCGAAAGGATTAGGC
ACAAAAAGAAGAATCGGATATTAGATTTAAAACCCCTGATTTTGGAAATAGACTGGAATT
TTACAGATGAAAGATTGCTCATTGATGTACTGGTTATTACGGGTAGTCAGGGAAATGTTC
GGGTTGGAGAAGTTATCCGCCTGCTGGCAAGGGAGGCAGGCCTGAGCGAAATACCCTTGA
GTAAAACCCTCAGGCGGGCCTTATATGTAGAAGAAGAGGCAGAAGGAGTCCAATCCCTGG
TTGACCCGATAAATTTAGCACAATAAAGGAAGTAGTTATGTTTGGAGGAGATGAGTATGG
CAAAAAAAATTATTATCAACCAGCGGGAAGGAGAGACCAGGGTAGCCCTGGTTATCGATG
ACCGTCTGGAGGAAGTGAGTATTGAAGAAGAGGATACTCCGAGGATTGTAGGTAATGTTT
ATAAGGGAATAGTTAGGGATGTCCTCCCTGGAATGCAGGCTGCTTTTGTCGATGTGGGCC
TGGAGAAGAATGTCTTCCTCCATGTGAGTGATGTCCTTTCCTCTTCAGAAAGGAGGGAGA
AAGGCGGGCAGCAGGAGATAAATGAACTTCTCCAGCCTGGAATGAAGATCATGCTGCAGA
TTGTTAAGGAACCTCTCGGCAGCAAAGGGGCCAGAGGAACATGCAGCATAACCCTCCCAG
GAAGATACCTGGTTCTGTTGCCAGACGAAGACCATATTGGCATATCGAGGCGCATCGAGT
CGAGTGATGAAAGGTCCAGGTTGAAGAAGATTGCCGAGGAAATAAAGCCTGATAAGATGG
GACTAATCGTCAGAACTGTGGCTGAAGGTAAGTCGGTGAACGAACTGGAAGATGATGTGA
ACTATCTGAGAAGGCTCTGGCACAAGATTAAGAGTAAGAACGGTCAGGTGAGCGGTCCTG
ACCTGCTCCATCAGGAATTGAATCTAGCCCAAAGAATGGTTCGCGACCGATTGACCCGGG
ATGTTGATGTGGTAGTTGTAGATACAAAAGAAGGATATAATGAGTTGCTAGAACAGGTAG
ATTTGATGGCACCTAACTTGAAGCATAAGGTAAGTTTGTATGAAAAACAGCGGCCAATCT
TCGATTTTTATGATGTGGAGAAAGAGCTCAATAAAGCAATGCAGAAGAAGGTCTGGTTGA
AATCCGGCGGTTATATCATCATCGACTTCACCGAAGCTCTAACAGTAATCGATGTCAATA
CCGGAAAGTATGTCGGGAAGACGGACCTGAGGGATACCGTGCTGAGGACCAACAGGGAAG
CGGCACAGGAGATAGCACACCAGTTAAGGTTAAGGGATATAGGCGGGATAATTATTATCG
ATTTCATCGATATGAAAGATAAAGAAGACCGGGAAGAAGTTATCAGGGCCTTTGAAGAAG
AATTGAAGAAGGACAAGACAAAATATGCTATCATGGGGATTACCCAGCTGGGGCTGCTGG
AACTAACCCGCAAGAAAGTAAAAGAAGGCCTGCATGAAACCCTGCAGCGGGTCTGCCCTT
ATTGTGGTGGAAAGGGCCGCGTCTTCTCCGAAGCTACTATCGCAAGAAGTGCGGAGCGGA
AGATAAAGAACCTGGCCAGCCTTAAAGATTTCCAGGCCATTCTGGTCGAAGTTAACCCCA
GGGTGGCAGCAAGATTGATTGGGCCTAGGGGCAGTAACCTGGAGGCTCTGGAAAGGGAGC
TGGGAATCGACATCTATATCCGTGGCGATGATGAGAAGCACCTTGAGGAGGTAGAAGTAG
TTGAGACAGGCCCAAAAGATATCCTGAGGAAGATGGCTCTGCCGGTAAAAGAAGGAGAGA
TTTTGCGGCTCAAGATTGAAGAACAGCATGCCAACAACTCAGAAGATGCAATTGCGCGAA
AAGATGGGTATATCATCAACATTCCCCGGGCCGGTTCGCTAATTGGTGAAGAAGCACTGG
TGAAGATCTCCCAGGTGCAAAAAACTTATGCTGAAGGCCAATTGATTAAAACCCTATCTT
GACAACCCTCTACCCCTATGTTAGAATACAAATTGTGTAGGATTAGGATGATTCTCCTAC
GCCGAAACCGCACGGGGCGGGTCATTCATCAAATGCCATCTGGCAACCTGGTCCTGGCGA
GTCTGTAGGTTAAAGGAGGTGTATCTGGAAATGTATGCAATAATAGAGACAGGCGGTAAA
CAGTATAAAGTTGAAGAAGGACGTTTTGTCAAGGTCGAGAAGCTAGAGGCCGGTGAAGGC
GAAGAAGTTGTCTTCGACAGGGTCCTGCTTGTATCTGATGAAGAGAATGGTGTAACCATA
GGGAAACCAACTGTTGAGGGAGCCAGAGTTACAGGCAAAGTCCTCGAACAGGGCAAAGAG
AAGAAGATTATCGTCTTTAAATATAAGCCCAAGAAGCGTTATAGCCGCAAGTATGGGCAT
CGTCAACCTTTCACCAGAGTTCTGATTGAAAATATCCAAGTCTAATACGAAACGGTTGAT
TTGCTATGGTCAAAGTAATTATCGAATATAATAACAAGGGTGAGGTTGCTGGTTTCTGCG
GGCAGGGGCATGCTTCCTATGCCCCCCATGGCGAAGATATAGTCTGTGCAGCCATCTCTG
TCTTGCTCCAGACAACCCTGCTGGGGCTGCTGGAAGTGGCGGGAGTAACTGCTCGATATG
AGAAAGAGGAAGGAAATCTAACCTGCAAATTGAATCCTGAAGAAACAGGCAATGAAAAAG
CCCAAACTTTACTCCAGACGATGAAACTTGGTTTGCTGCAAATTGAAGAAGATCATCCAG
AATATCTGGTTATCAGGGAAGAGGAGGTGTAATCCAGTGCTGAGAATCGACCTGCAATTA
TTTGCTAAGAAGAAAGGTGTAGGTAGTTCCAAGAACGGAAGGGACAGTATTGCAAAACGC
CTGGGTGTAAAAGAATTCGACGGTGAATATGTTTCTGCCGGCAGCATTCTTGTCCGCCAG
CGGGGAACCAAATTCAAGCCCGGCTGGAATGTTGGCAAAGGTAGTGATGATACATTGTTT
GCCAAGATTGACGGTTATGTGGTATTCGAAAGAAAAGGACGCAATGACCGGCAGATAAGT
GTCTATACAGAGAAACAGCTGGAAGCTGTAGCACAATAAGTTCAGTCCTCACACCCCCGC
TTAACAGACGGGGGTTTTTTAATTAAGGCAAATTCACGGCTAATTTTCTTTGCCAGAATG
ATACATATTATAGGCAGGAAGGAACAGGTGGTGATGGAAAATGTTCGTTGATGAAGCGGT
AATTTATGTTCAGGGGGGAGCTGGCGGTAATGGGGCTGTTAGTTTCCGCCGGGAGAAATA
TGTCCCCTATGGCGGCCCTAATGGTGGTGATGGTGGTGGCGGGGGAAGTGTAATCTTCAA
GGTAGATGAAGGTTTGAATACATTGATGGACTTTAGATATCAGAGGCATTACCGCGGCAA
AAGGGGAGAGCATGGAAAAGGCAGTAACCAGCACGGTAAGAATGCTGAAGACCTGATAGT
CAAAGTCCCTCCAGGTACAGTAGTATATAATGATGATACAGGCGAATACCTGGCTGACCT
GACTGAAGAGGGCGAGGAGTTTGTCGCAGCCCAGGGGGGACGGGGAGGTCGTGGTAATGC
CCGTTTTGCAACACCGGCCCGCAAGGCTCCCCGTTATAGTGAAAAGGGAGAGCCGGGCGA
GGAAAGGAACCTGCGCCTGGAATTAAAACTCCTGGCTGATGTAGGCCTGATTGGCTATCC
CAATGTAGGGAAGTCCACGCTGATATCGCGGGTCTCAGCAGCCAGGCCGAAGATAGCCTC
ATACCATTTTACAACCCTTTCTCCCAATCTTGGTGTTGTCAAAGCAGGTGATTACAAAAC
CTTTGTCATTGCTGATATACCAGGCCTGATCGAAGGGGCCCACGAAGGAGTAGGCCTGGG
TGATAAATTCCTCAGGCATGTGGAGAGAACCCGCTTGCTGTTGCATCTGATAGATGTGTC
AGGAATTGAGGGAAGGGACCCCCTGGAAGACTACAGGAAGATTAACAATGAACTGGAGAG
ATACAGCCCTAGATTGGCAGAAAAGAAACAGATCATAGTTGCCAACAAGATGGACTTACC
TGCAGCCCGGGAAAATCTGCCGGGGGTCAAGGAATACCTGGAAGGCGAAGGCCATGAGGT
ATATCCTGTTTCTGCCGTTACCGGTGAGGGCCTTGACCAGTTGATGTATGCTGCTGCCCG
GGCTCTGGAAGAGATACCAAGGGAAGAAGCCCGGGAGGTAGAAGAACCTGTCTTGATCAA
GCCTGATTTTGCTGAAGAACAGGAGTTGATCGTTGAGAACATCTCGCCTGGTCTATATGA
GATAACCGGTGAGGAAGCAGTTCGCCTGATTAACAGGACAGATTTTAATAATGAGGCTGC
AGTCAGAAGACTGCTGCGCCAGCTACGCCATAAAGGTCTCAATGAGAAACTGGAAGAAGC
TGATGCTGCCGAAGGAGATACGGTTATAGTTGGGCCAATGGAATTCGAATACTTCCCTGA
ATGATAAAAATTAGGATTTAAAGGACTAAAATATTAGTGGTGAAATGGTAAAGTTTGTTC
CATTCTATTTGGGGATGGATTAAGATGGTTTGAAAAATATTTATTGAAAGGAGAGGTCAG
TATGTTGACAGGAAAACAGCGGGCCTATCTGCGGGGTAAGGCCAATAGCCAGGATGCCCT
AATCCAGATAGGTAAGAATGGTATCTCAGAAGGGCTGATAGAGCAGGTTGATGAGACACT
GGCAGCCAAAGAATTGGTCAAGGGGAAGGTCTTGAACAACAGCCTGTTCTCAGCCAGAGA
GGCTGCAGATGACCTTGCTAAAAAATGTGGTGCGGAGGTTGTCCAGGTAATCGGAAGCAT
CTTCGTCCTCTACAGGGAGAATCCTGAGGAAGCACAGTATAACCTGCCCAAATAAGTATC
CTAGTAGCGCGGGATGGGACTTGGTTTATGGCTGCCGTGTTTTTCACAGGTTCCGCAATG
GGAGCACATGAACCAGTGGCAGGTTTCACAGATCAGGCTGATCTCTGCATTCACGGTCCT
TCCACAGCGCCAGCATTTCCTGGTTTGATTTTGTACCAGGTCGCGCCAGGCGATTGCTTC
GGGTTCGCCCAGGTTAAAACGGACCAGGGCATAGCTCTGGCCGTTAATCGTCAGTTTGGG
TATGATAACTTTACACTTGCGATAGGTCCAGATATGAAGGTAACTTTCTGCTGGAGATGG
TTTTGTTTTCAGCATAAAAAATCCCCCCTGCTATAATTATGCTGGCAGCGGGGTTTTTAT
TTATCATTCTTGATCTATCATCTCCTACTCTCCAGAGTATTCTAATCTTTCCTGCTGGGT
ATCTAAGCGGGAAAAGACCTGCCGCAGGACTGCTATTAACCATACCGCAGCAACTATCGC
ATTGACAAACTCGGAGATGGGGAAAGCATACCAGATGGAACTCAAGCCGAACAACCTGCC
CAGGAAGTACATCACAGGGACCAGGACAATTATCTGCCTGGTCAGGGAAAGGACCAAACT
GGGGATACCCCTTCCCATTGCCTGGAAGGTCGTGGATGCAATTATTGCCGGCCCGATGAT
GGGATAAGCAATACTGATTCTCTTCAGAGCTGTCGTTCCAATCTGCAAGAGCTGTGGGTC
ATTATTGAAGATAGCAATCAACTGCCGCGGAAACAACTGGAAGAGGGCAAAACCTGCAGT
TGTGAAGAGGAAACCGACCAGGAAAGCATACTTCATTGTCTTCTTCATCCTGTTAGGATT
GCCGTGTCCATAATTATAGCCGACTATAGGCATATAGCCCTGGTTGAGACCGAAGACAGG
CATCAGGATGAAGGATTGGAGCCGGAAATAAATTCCGCCTGCGGCAATTGCCGTTGCATT
AAAATCTGCCAGAATCTTGTTCATGAAGGCCAGCATGATACTGCCCAGGAATTGCATGAC
CATTGCCGGGAGGCCGACCTGATAAATACTCTTGACGATTGAAAGGTCAGGTTTAAACTG
CCTGAAATTAAGTCGGAGTTCGTTCTTTTCACTGAAGAGGACAAAGAAGATGAACAACCC
GCTGAGAAAGCGGGACAGAACCGTGGCCGTGGCTGCTCCTGCTACACTTAGATTGAGGCC
CTTAATATGTAAGCCTAGAATATTGACCTTTTCAAAGATGAAGATTGGGTCGAGAATAAT
ATTCAGGATAGCCCCGATGAGCATCGTGACCATAGGCAACAGGGTATTGCCCTGTCCCCG
AAGGATATTATTGCTAATCATGGGAAAGAAAAGGGCTAGAGACCCTAACATAATTATCTG
AATATAATTGACAGCAAGCTCAACGATGTGGGGGTCTGAGATAAAAAAGTTGATTAACTG
GTGGGCAAGTGGGACCACAACGGCAGCAATTATGATGCCATAAATCACAGTAATTATCAG
GACATGTTCTGCCGCGTTTGCGGCAGCCTCCTTTTCTCCTCTGCCTAATAGCCGTGAAAT
TAAGGAACTGGTACCTACACCTGTCCCTACAGCAATTGCTATTAAGATCATCTGGATGGG
GAAGGTCAGGGATAAGGCAGTCAGGGCATCTTTGCTGACATGCCCCACATAGATACTGTC
AACAACATTGTATAAGGCTTGAATTGCCATGGCCAGGATAGAGGGAAGGGACAGTTTGAT
AAGAAGAGGCGCGATGGGTTCTTCCCCCAACCTGGTCGACCTTCTGCTTTGTGTCATCTG
ATATCACCCTTTGATTACTATCTTGATTATTATGCAGTGGTGGGTAGAAGAGTTAATCAA
GCTTACTCCGTTTCCCCTTCCACAGGAGCAGTTTCCAGGACGTAAGATTCTTCATCTGGC
TTGATGATCTTCCTCTCCTTGATAACTTTATGCTGCCAGTTGCCCGTGAGGAAAATTCCA
TAACTGATCAGGCAGATCAGGGCATTACTAAGGACCATGGCATACCAGACAGAGCTTGGT
CCAAGGTGATAGTAATTCTTAAAGAGGAGAATAAGTGGTATTCTTATTCCCCAAAGCCTG
CCTCCCATGACAAGCATAGCAGAAAGGGTATGGCCTGAACCCTGGAAGGTACCGACAAAG
GATTGGAAGATACCCATCAGTGGAATAGAGATGGATATTAATTTCAGGTAATAAGTACCC
TGGGCCAGGACTTCAGGATTATCAGTAAAGAGGCCGATAACCTTTTCGGATAGAAAGAAG
ACAGTAATACCTCCAACTGCCAGGAAGGTGATGGAGATCAGGATGCTCTTCTTAATAGCT
TCCTTTGCTCTATCCACCTGTTCAGCGCCCAAATTCTGGCCGACTATGGTAGCTAAAGCA
TTGCCTACCCCCATGGCTGGCATGAGGATGAGCGAATTGATTCTGTTGCCGATGCCAAAC
GCAGCCAGGGTAGTACTGCCGAAGGAGACGATAAAAGCATTGAGAACACTAAACCCCAGG
GCAGCAGTAGACTGTCCAATGGAGGATGGTATCCCAATCTTGATAACATTGGAAAGGATC
TCCCGGTTAAGGTGCAAATCCTTTAGGTGGAGCTTTATACCTTCCCTTGATGTGAATAGG
GTAAAGATGGCAATGGCAGAAAAGATGCTTCTTGATATTACAGTAGCCCAGGCAGCACCT
TCAATACCCATATTCAGGGTAAAGATAAAGATTGGGTCCAGGATTATGTTCATCGTAACT
GCTGCTGCACTGAACTTCATTGGAGTAACCGTATCTCCCTGGCCCTGCTTAATGGAAAAG
AATGCAAAGAAAGAAAACATGGTCGGCATGCCGATGAAGATTATCTGGAGGAAGGCAACG
GCCTTATTATATAATTCACCTTCACCGCCCATTAGTGAAATGATATATGGAGCCAGAAAA
TAGCCCAGAACAGCTAAGATACTGGAAAAGATAATAGAAAAGGATAATATCTGCCCGGCA
ACTTTAGCTGCGCGTTTCTTCTGCTGGGAACCGGTATACTGTGAAATAAGGGCATTACCT
GCGATATTGATACCAACGCCCAGGGACATGGACAGAAAGATTACCGGCCAGATCAGGGTA
ATTGCTGCGACTTCAACAGCACCAATCTTGCTAACCCAAAATGTATCTGTGAGATTATAG
ATTGTCTGGATGAAGTTGTTAAGCATTATAGGTACAGCCAGAATTTTGATGGCCTGGATT
ATATCACCTTTCAGGATTAACTCCTGTTTTTCCTCAAATGTCATATAGTCAATACCTCCA
CAACCACAGGATATTTCCTATTCCTAAATATTAGACAATACATATTATAACATTCACTTC
AAATAATAGCAAAGAATAAAATTGTGCAGGCATTTCTCTGTTGATTGTCGCGAATAAAGG
CCAGTTTGCCAGCGGGTGAAAAAATAAAAGGAAAATGCCAGTAGATGTTTAAATTGAATA
AGAGAGTTTGCAGGATAAGCCTGGAGTATACAGGTTATCCTTGCTGCAAAGGGAGTGTTT
GATGTGAAGGTCAGGAAGGCAAAAACAGAGCAAGACCTGCCGGCAATCGGTAGAATCTGG
CAGGAAGTTGGCTGGATAGGGGATAGCAAGGATGAACAAGAGGCGCTGCAATATTTCCTG
GATGGTAGTAGTGCTCTCGTAGCTGAAGTAAATGGTGAAGTAGAAGGTTTTGTAAATTCG
ACCCCGGGGCAATTGTCCTACCAGGGAGAAGATATGCCGATGCAGGGTGTTACTGCAGTG
ACTATGAGCAGGTTGATCCGGAAGAAGGGACTGGCAGGCAGGCTTACAGCAAAGTCGATC
GCCAGTGCTGCAGATGATGGCATGCTCGTCTCCTACCTGGGGATGTTTGAACAGGGCTTC
TATAACCGCCTGGGTTATGGTACAGGCGGCTATGAGCACCGGGTCAGTTTTGACCCTGCG
CAGTTGATGGTAAATATTAAACCGAGGATACCACGGAGGATAAGTAAAGAAGACTGGCAA
GAAGCTCATCAGTGTAGGGTGGGCAGGAAGAAGAAACACGGTTTTTGTACCCTGCTGCCA
CCTGGAATCACCAGGGCAGAGATGGCCTGGACGAAAAGAAGCTTTGGCCTGGGTTATTAT
GATGGTCCAGGCGGGGAATTGAGCCATTTCATCTGGGGTAGTGCCGAGGATAGCAGCCAT
GGCCCATATAACCTGTACTGTATGGTTTATAATAATGGGGAGCAGTTCCTAGAATTGATG
GCTCTCTTAAAGAGCCTTGGAGAACAGGTATTTACAGTCAGGATGCATGAACCTGCGGGA
ATTCAGCTCCAGGATTTGTTAAAGAAGCCTTTCAGAGAAAGAAAGGTCAGGGAGAAGACC
AGGTTTCAATCACATAACAGGGCTTCAGCATACTGGCAGTTGCGGATTCTAGACCTGGCT
GGCTGTTTGGCCAGGACAAGTCTGGACAGAGGTGAGATAGAATTCAACCTGGAATTAACT
GACCCGATCGAGGCTTATCTGGAGCCTGATTCCCGGTGGAAGGGCTTGAGCGGCTGCTAT
CAAATCAGATTGGGAGAGACCTGTGCGGCCCGTTCAGGTTATCAGCCTGCACTTCCGCTC
TTACAGGCAAGTGTCGGGGCTTTCAGCAGGATGTGGCTGGGTGTCGCTCCGGCTAGTTCA
CTGGCCATTACTGATAGTCTACAGGGGCCAGTTGAGCTTTTGCAGCAGCTGGACAGTTTA
TTCTGCCTGCCCCATCCTATGGTCGACTGGGACTTCTGACAGGCCAACGGGTTGTCTTGC
CATAACATGGTACTATTTGAAGAATTGAAGCGAAGATCTTCGACAATAGGGGAGGTTGAT
AGAGATGAAAGAAGAGAAGGGGACATTCTGGGAAGGTTTCTGGCAGCTGGCCGACCCCAA
AATTTGGGTTGCTTCGACAGTTCCTATGCTGGTAGCTGTATCCTTGAGCTGGAAAGACGG
TTATTTTAACCTGTACTGGTTTATCTGGTCTTTATTAGGTGTCTACTGTATGGAGATTGG
TAAGAATGCGTTCAATGAGTATGTCGATTTCAAAGCAGGGATAGATAATTCTATCAGGCC
GGAAAACAGGACACCCTTCAGCGGAGGCAAGAAGACGATAGTTCAGGGTAAGTTAGAACT
TGCTGACACGATGAAGATAGGTATTGCGACAACTCTACTGGGAGCTTTAATCGGATTGTA
TATAGCTTTCTTCCGGGAATTCTCTGTTCTCTGGATAGGTCTGGCAGGTTTCTTCTTTGC
TACCTTTTACAGCCTGCCACCATTTAAATTCAATTACCAGGGAGCAGGGGAGTTTCTGGT
AGGTTTCACATTCGGCCCTTTGATAATGGCAGGGACCTATCTTGTCCAGACACATGATGT
AAGCCTTGAACTGCTGCTGGCTTCCCTTCCTCTGGGCATCTTGATTGCCAATATCCTCTG
GATTAATCAATATCCAGATTATGAAGCTGATGCCAGGGGGGGCAAGCGTAACTGGCTGGT
CAGAATCGGAAAAGAGAAGGGTGTAAATGTATACAGATGGCTCTTTTACTCTTCCTACCT
GACGATCATCATCCTGGCAGTCTACACAGCTAACCCATTCTGGCTTCTGGCCCTGTTGAC
TTACCCTCTGGCTAGGCGGGCAGTGAAAGTTGCCAGAGAGCATTATGATAATATTCCAGA
GATGATAGAAGCCAATGCCAGGACAGTTCAGATATATCAGCTTACAGGCCTGGCCATGAT
TATAGCATCTATCCTGGGAAGATTAATCCTTTAACCGTAGAGCCAACTGTAAGCAAAAAA
CTCCACCCTGTCAGGTGGAGTTTTCCCTGTATATCTATCTTTCACTAATCTTGAACCGGT
CATCACCCTGTAAAGGTCTCATAATCGGTGATCTCTTCCAGAGGCTTCCGCGACTTTCTT
CCCGGCGTATCTGCCGGGTAACCTACCGGAAGAAGGGTGACTATCTGGTAATAATCCGGC
ACTTCTAAAATATTCCTTGCTTCCTGCTGATTAAAAGCACCTATCCAGCAGGTTCCCAAT
CCCTCTTCGACAGCAGCCAGGGTAATATGGTCAACTGCAATGGCCAGGTCGACTGGATAG
CTTGGTATTTCACACATCATAATATACTC
>DeadSea-enrich-C152
GTCTGGTGCCTTGTCAACCCTTTTTTTTCTATTTCTTCGGGGCCTTCAGCCTGCTTCTTC
CCTCAGGCGACTTTTCCTATTATATTACTTCTTGCCCTCCCTGTCAACCCTTTTTCCCTT
CTTTTCTTTCCGTTGACAACTCCGGGCTCTTTCCCTGCCTCCTTGAGGGCCTTTCCTCCC
CCGGAGAAGCAGCATGTTGTATTATATGAAATCTCGCCCTCCCTGTCAACACCTTATCCT
GAAAAAGTTAATCCCACATCTCTTTTATCTCGATATCATTAAAATAGTATTTGACTATAT
CCTCCGGGCTCTTGCCTTCTTTGGCCATAGCATAAGCACCCCACTGACTCATGCCTACCC
CGTGCCCATATCCCGAACCACTAAAGATGACCTTCTGCCCACTTAATTTGGCAGAGGCCA
ATTTGGTTGACTTGAATTGAACCGGGTCAAGGGCAGTCCGTAATCTTGCGGCCTCGATGT
CCTCGTTCCCGTTACTCCCCTGCACTATGAAATTAATTGCCCGGCCTGTATCATCTTTCT
TGCCGATCCTGAATTCCCGAATTTCACCAACATCTGTCCCGGTCAGCTCCTTGATAGCTT
CCCTAATGCTGCTTGTGGTAAAACTGGCCCGCCAGCTTTTAACATCTGCAGGTGCTTCAT
CATCCGGCGATTTCACTTTCTTTGTATATGGTGGCTCTTTGTACTCGAAAGCCAGTCCAA
CCTTAGCTGATGTCGTCTGCCCTCCTGCACTAGCATGGAACCAGGCCCTGATATACTCGC
CTTCGTAAAGAGCAACCTCACCCCGGGTAATCTTTATAGCCTTCCGGATATCATCTGTGA
CCTTCTCTGGATGGTAAGCCTGGCTTTCCTTAAAGTCACCGCTTATCTTTCTGGTATTCT
TGCTTTCCATATACTCCATAGCATAGGTACGGGCTATAATCGCCTGGGCGGCATAGGCAT
TTATGGGCCAGTCAGCTTCCATCTCCCCGGCAACGACACCTGTAATATATTCTTCAATCA
GCATCGTCTTCGTTCCACCTGTAGGCAATTCTACTGTAATAGTTGGTTCTTCATCCAATT
TGCCCCGTTCTTTAATCCCCTTCACTTTGGTCCTGTCCTGGTTAGTACAGCCTGCTGCCA
GAACTGCTATCAAAATCAGTAATACCATGACCGAGAGATATAGCTTCCCGCTTCCCTTTT
TCATATTTATCTGACCTCCAGTTAAGCCCAGGATGGGTTTTATATCTCTAGTATGAACAA
TCTGCCCAAGAACATATACCCGGGTATCTATAAATAAGAAAAAGATTTATAAAAGAAAGC
ATGCACCTGCTAACCAGAATACAGAAATAGATGTGGCTTCTGCCTGTACAGGCAGAAGCC
ATTGCTTTATTCCTTTATTCTTCTGTTTATTTGCCGATATAAGCATTCTTCTTCCCTGCT
CAAACTTATAGCAACAACCAGTTTTGCATCAGTCCGTTTAGGCAAACAACCCCCGCAGCC
AGGCTATAATCGCCCGCCAGATCCTGACAAAGATATTTGCCCTCTCGACATCTTCACTGG
CCCGGATTGGTACATAACCCAGTACCCTATCACCTTGCTTGATTACTACCTGGCCGAGTT
CATCCCCCTTCTTGATGGGAGCCTCGAGCCCTTCGCGAACTCTAATCTCCTGGGTTACCT
CATTTCTAGTTCCCTTGAGAATGACACCATGGAAGGTTTCGCCCATCTGCCCCTTGACTG
TCAAAGCCTTGCCGTTCTTAACAGGGATATCAGGCACCTCATCTCCTTCTTTTACAATCA
CTGTTCTTTCAAAAGCTCTAAAACCATAGTCGAGAAGCTTAATCGTATTATCATTGCGGG
CTTCTTCTGAGGCAGTCTTGAAGACAACGGATATCAAGCGGAAACCGCTTCTTTCTGCTG
TAGCGCTGAGGCAGAAACCGGCCTCAGTAGTGTGGCCTGTCTTCAACCCATCAAGCCCGG
GGTATTTGTTGACCAGACTGTTGGTATTTACCATCATCGCCTTCCTGTCCCGCAATTGTA
AGTAATCGACCCAGATTTTTGTCCATTCCAGAACTCTGGGATGTTTGGTTATTAATGCCC
GCGACATAACTGCTATATCATAGGCAGAAGAATAATGATTATTCCCCTCTGTAGGCAGGC
CGTTACTATTAACAAAATGAGTATCCTTTAGGCCTAGTTCTTCCGCTTTCTCATTCATCT
TTTGGACAAAATTACTTTCCGTACCGGCAACAAATTCTGCTACTGCAACACTGGCATCAT
TGGCAGAGGCGATTGCTACCGCCTCAAGCAGGTTCTCCAGGGTTACCTGTTCGCCGGCTG
CCAAGAATATCTGGGATCCTCCCATACTTTCTGCATACCGGCTGATAGTAACTTTATCAT
TAAGGGATGCCTGACCATCATCTATCACATCCATTGTAACCAGGAGGGTCATAATCTTGG
TCAGGCTAGCAGGGGCCAACCTCTGATGAGCATTCTTGGCATACAAGACCTGCCCTGTAT
CTGAATCAAGCAAAACGGCAGATTCTGCCGTAATTGCAAAGTCCTCGGCCGCTGTTACCA
AACCTGCAGAAAGACTTACTAATAATAATGACAGCAATACCCCGCATAAAAATTTACTTT
TCCCCTTCATCAACTTCCTCCTCCAGGTAATTTAGTTAGCTTCTTCCCTTCCTTTCGCTT
CTTCCCACAATTCATCCATCTCCTGTAAAGTTGCCAGATTCAGTTCCTTCCCTACTGTTG
CGAGCCTTTCTTCGATGTAATTAAAGCGGCTGGCAAACTTCCGTACAGTATTGCGCAGGG
ATAGTTCCGCGTCCAGTCCCAGAAACCTGGCCACATTGACCAGGGCAAAGAAGATATCAC
CAAGTTCATCCTCCAGGGCATCCATATCTCCATCGGTTAGGGCCTGGTTAAACTCGGCAA
TCTCCTCATTAAGCTTTTCTTTTGCACCGGCAATATCAGGCCAATCGAAACCAACTTCTG
CTGCCTTTTCCTGTACCTTCATTGCTAAAGAGAGGGCAGGCAGAGTAACTGGAACATAAT
CCAGAATCGATTCTTTGCCGTCATCCTGGCCCTTCCTCTCCTCAGCCTTTATTTTGTCCC
ACTTTGTTTTTACTTCCCTGGCATTATTAACCTGAAAATCCCCGAAGACATGAGGATGCC
GGTGAACCAATTTATCTGATATTCCATCTGCAACCCCGCCAAAGGAAAATTCCCCTTCTT
CTTCCGCAATAACAGAATGGAATACAATCTGCAAAAGCAAATCTCCCAGTTCTTCCTTTA
AATGTTCACTATCGTCTTCATCAATGGCTTCCAGAACTTCATATGCCTCTTCCAGCAAAT
AAGGCCTTAGGCTGCGGTGGGTCTGCTCCTTATCCCAGGGACAGCCTTCTTCTCCCCTTA
ACCGATGCATTATCTTTAATAACCTTTCCATCTGTTGGCAGGACATAATTTCTAAACCTC
CGATATTATAATAGTTACCTTTCCTGTCGCTTTATTTCCTTGTGGAAAAACGAACCAGAT
ATTTCCCTGCAATCGGTATATTCCGCAACTCTGCAGGGGTAAGCAGCCCCATCAATAATA
TTTGTAACCCATAAACGATTACACCAACTAAGACTGCCAGAGGTGCAGCCAGTAATTCTG
ACATGATGGAAAGAAAGATACTATGTATCCCATAGACAACTCCGGCCATAATAAGTGAGG
CCAGCAAAGGCATCCCGGCTATTCTGGGCCAGGCCAGCCGGCCTTCTATAGACCTAACAA
TTGTTATCATATTTAAAGAAGCAGCTATAAAGAAGCCGGTTATAGTCCCCAGAGCCGCCC
CCCTGATGCCAAACTGAGGTAAAGCTGTTAACGTATAATTGATGATTCCGTTGAGGACTG
CTCCAAGGAAGAGGTTCCTCGCCGGTATTAAAGTCTTGCCCATCCCCTGTAATATTGCCG
AGGTAGTCTGCTGGAGAGAAATAAAGAGAACCCCGAAGGCCAGCACCTGCAAAGGTGCAG
CAACCTCAGGTATAGCAAAGATGACCATTGCCAGGGGTTTGGCCAAAATTAGCAGGCCCA
ATCCAGCAGGCAGGCCAATCAACAGGGTCATCTTGATAGCTGTTGTCGTCTTCCGGAATA
TTTCCTGCCCCCGCGCCAGAGAATAGGACTCTGAAATAGCTGGCACCAGACTTGCCGCAA
GGGCAACTGTAAAGATGGTCGGGAAATTAACCAGTGTCATAGCCATATCCAGGTTGCCAA
ACAGTGCAGTGCTATTTGAAAAACCAGCTACTTCTAGCCTTTCAGGAACAATAGCCAGGT
CAACAAACCGCATCAATGGGTAGACAAGGGCCGCAAAAGTAACAGGCCATCCCAGGTCAA
AGATTCGTTTCGAAATCTCCCAGAAACGTTCTTTTCTTCCAGGCAATAATTTCTTGAAGG
ACAAGTTTACTTTTTGTTTATAGTATATCCTAAGGAGGACCAAAAGTCCAGCAATGGCAC
CGGTTACAGCGCCAAATGCAGCGCCAAGTGCACCATATTCCAGGCCCATGGGAATCAAGA
GCAGGACAAGAAGAATCATGGTCATAATTCTGATGAGCTGCTCAACTACCTGGGAGAGTG
CTGTTGGTTTCATGTTCTGCCAGCCCTGGAAGAACCCCCTGAATACCGCAATTAGCGAGA
CGAAGAAGATTGCTGGTGCAATTCCCACAACGGCAAGGTAGGAACGGGGGTCGAGATTCC
GCCAGCTGATGAAAGGCCGGGCTACTATTATCATCAGTATCGAAAATATCAGGCCGAAGA
TTAAACTCAGCAAACGGGCTACTCTAAATATTTCAAAGGCATCATCTTCTTCTCCTAAAG
CCAGTCTTTCTGACACAAGTTTGGCCAGGGCTACCGGAATACCAGAACGGGAGATAACGA
GCAGGAAGACATATATGGAATATGACATAGAGAAAAGGCCCATACCTTCACTGCCTAAAA
TCCTGGATATGATAACTTTTGCAACGAATCCCATTACTCTGCTGATTAATCCGGCAGCTG
TTAATATTGCCGCACCCCTAACCAGCTTTCCTGTTCCTTCACTCAAATCAAACCAGTCCT
TCCCTTCAAACTGCTTGTCCACCTACCCCTTACATTATTATATTCCTAATCACTTAAAAA
AGAAACCTTTTGCCGGGGATTCACCTGAATTATTAAGCCATTAGAAGTATCTGCTCACCC
AAAGGCCGACCACCGGTATCTCTTCCAGGTCATTGGGTTTCAAGACTCCAAATAACATGG
ATAGCAAGATATATAATAACCCGCCAGCAGTAAGTGAAAGGAATAGTGCCATAATGATTG
AGCCATTAAGGTGGATAATCGTATCACTTATATAATATATCATAACCCCCATCAATAATC
CTGCCAGAGCTGGTTTGAGCACATTACCGGCCCAGTTTAGTTTGTAATCTACATACTTCT
GCAGAGAAAAGTAATTAAGAATTGCGGCAAGCCCCATACCCATTACTTTTGCTGCCGCAG
CCCCGTTTATCCCATATCTTCCCGTGAAGAGAAATGTTAAGATGCCTGCCATGATAGTAC
CGGCCAGTAAATTTCTGGCCGGGAGAGTCGTCTTCCCCAGACCCTGGAGAATGCCTGCAG
CAACCTGCTGTGCACCGCTAAATAGCAGGCCAGGGCATAAATATCTTAGGATGACCCCTG
CCTGGCGATATCCGAAAAGCAACTGGCATAATTCAGGGCCTAAAACGAAGAGGCCAACTG
CCGAAGGGATTACCAGGAATAAACCGACTTTGTAAGCTTTGCGGATTAAGCCCTGCAGCC
TCTTACCCTGCTGTAGAGCAGTAGCTTCTGATACTGCAGGAACAAGGCTCAAGGCGAGTG
AGATGGCAAAGACCATTGGTAGATTAAATATGGCCAGGGCCATCCCTGTCATCTGGCCAA
ATTGGTCCCTAGCCTGGGCCAGGGAAAGGCCCATCTCCTGCAACCGTCTGGGGATGATCG
TTGCATCCAATACACTGGCAGAAGATACCACGATTGCCCCGATTGTTATCGGAAAGGCCA
GTTTTATAACCTTTTTGCCCAAGGCCAGATAGTTAATGGAAGGTGCAGCACCCTTCTCAT
GTCCTTTCTTATTTCTAATCAGGTAAAGGGCAAAGAGAAAGGTTAAGGCACCAGTTGCCC
CGGCAAAGGTGCCCAGGCTGGCCCCTGCTGCCAGGAAGCCTTTGCTCAATCCCGGCAAGG
TAGTGAAAAAGAATAGGACGAACAATACCCTTGCTGACTGTTCGACTATCATTGATAATG
CATAAGGGGCCATGGCCTGCTTGCCCTGGAAGAAGCCCCTGAAAGCAGAGATAATCCAAA
CTAATAAGATGGAAGGGGCCAGGGCCTTCAAAGGCAAGGCCGCAGCCGGGTCACCAAGCA
CCCTGACGGCAAGAAAGTCCGATAAGATATAAAGCAGGGTCGCTGCAAACAAACCGAATA
TTGCCAGAGAGCATAGAATAGTCGCAAAGATTGCCCGGGAATTATCCGGGCGCCCCTGTG
CTTCCTCCTGAGCAATCAATTTGGACATTGCCAGCTGAATACCAGGAATCGCCAGCACGA
AAGTTATGGCATATATTGAGTAAGCAAGGTGGTAAATCCCGATTCCTTCACCACCGATAA
ACCTGGGCAATAATATCCTGAATATTGCTCCGATAATCCTGGCGCTTATCCCACCAGCAC
TAAGGATTAAAGCCCCTTTCAGAACAGATCTTCCCACAGTCATCTCCTCTTTCGTCCGGG
ATAATACATTTTCTTCCTATTAATCTTACTCCCGACGAAGCCCGAATATGAAGAGAGAAA
AGGTCCGAAAAAGGGCTGATAAAAAAACAAGGTTCCCTGGCAGGGAACCTGTTGTCATCT
ATTGCTCCATCTGTTTGGCCAAAAAACCAGCAGCTGTATTAGCTAGCTTTTCTTCTAGTG
GTCCCATCTTATTCCCTTCTGCGGTAGATGCGAGAACAACCACTCCAATGGGGTCCCCTT
CAGCCACTATGGGCGATAAAACGGCTGAAGAAAATTTGCAATCTTCTCCTTCATTCTTGC
ACCCCTCACAGAAGGGGTGTTCTGCCGGGTCTGTTATCGTAATCGTCTTTCTTTCATCCA
TTGCTCTTTCAGCAGCTTTGCTGATAGGCTTCTCCATATATTCCTTCTTAGACGCCCCGG
CTACTGCAATAACCACATCTCTATCGAGAATACAAGCTATATGTCCCGTAACTTCAGCCA
ATGAATCACAATATTCCTGGGCAAATTCACCTAATTCTCCAATAGGAGAGTATTTCTTTA
AGATTACTTCTCCTTCCCGGTCAACAAAAATCTCCAGAGGCTCTCCCTCTCTTATCCGCA
TCGTCCTTCTTATCTCTTTGGGTATTACTACCCTGCCAAGATCATCAATGCGCCTTACTA
TACCTGTAGCTTTCATTTAATCCCGGCTAACAATTCATACCCTGGGGTAGAATTGCCTCC
AGTTTCACCTCCTTTTATAGCGAGGATTAATCCTCTCACTGATAGTATATAACCTAACTG
GATTTTTTATTCTTTATTACCAGCATCAGGTTTTAGGGGAGGATTTATTCCGGCAGTGCT
AGTTTTTCCTTCCCGCACCTTTTTATACCTCGTTTGCAGTCAAATAGCCAAGTATCTTCT
CCAAAAAATCGAGGACTTTTTGTCCCCCGGAGAGGTTGCTGACCTTCAATTCCAGCTTGA
GTTTCCTTCCCGCTTTCACCTTAACTCCCCTGCGGAATCTGTTAGTCAATTGCAGAATAT
TTTGCGGGGATACAGGGGGGTCTTCCCGGAAGACTATTCTCACCTTATCCCGCCTGCGGA
CTATCTCCTCTATTCCAAGTGCGGAAGCTTTTACTTTTATCTGCCCTATCTTTATCAGGT
TTTCCACTGGTGAAGGCGGGTCCCCGAACCGGTCAATGATTTCATCAACCAGGTCTACAA
CATCTTCCTGCCTTGATAATGAAGATATCTTCTTATATATTTCGATCTTCTGGCGAGAAT
CTGGAATATATTCATCGGGAAGGAAAGCATCAATCTCCAGGTCGATACTGGCCTTGCGGT
CCTCTTCTTTCCCCTTGCCTTTCAGTTGATTAATTTCATTTTCTAATAGTTTGCAGTAAA
GGGAGAAACCAACTGCCGCAATATGGCCGTGCTGTTCTGGTCCCAGAATATTCCCTGCCC
CGCGGATTTCCAGGTCGCGCATCGCAATCTTGAACCCTGAACCGAGATTGGTAAACTCTC
TGATAGCCCGCAAACGTTTTTCTGCAATTGCCGCAAGCATCCTGCCCCTTTTATATAAGA
GATAGGAATAAGCCACCCTATTGGAACGGCCAACCCGGCCCCGTAGTTGGTATAACTGGG
AAAGGCCCATCTTATCTGCATTATTTATCAGGATGGTATTCACATTACTTATATCGAGCC
CAGATTCAATAATAGTAGTACAGACCAGGATATCATATTTCCCCTGGAGAAAATGGAGCA
TGATCCTCTCCAGCCTTCTTTCACTCATCTGGCCGTGGCCCACAGCAATCCTGGCCTCAG
GAACCAGCTCCTGAATCCTGGCGGCATACTTATCGATATCCTCGACCCTGTTATGGACAA
AGTAGACCTGGCCCTCCCTCTGAATTTCACGCCTGATCGCCTCTTTGATTAACTCTTCAT
TATACTCCCTGACATAAGTCCTGATTGGATATCTATCCTCCGGTGGAGTATCGATGACAC
TGAGGTCACGAATCCCGACAAGGGCCATATGTAATGTTCTGGGTATCGGAGTTGCGGTCA
GGGTTAGGACATCAACATTTACTTTCAGGTCCTTCAGCTTCTCTTTATGGGTTACCCCGA
ATCTCTGCTCTTCGTCAATTATCAAAAGACCAAGGTCATTGAAGACCACGTCCTTTGATA
ACAATCTATGGGTACCAATGACAATATCGACCTGGCCCCGGGCCAGTTTTTGCAAAATTG
CCTGCTGCTCGGCTCTGGTTCTAAACCTGCTGAGCATCTCTACTGCAACCGGAAACCTGC
CAAATCTATCCTGGAAAGTATTAAAATGCTGCTGGGCTAGAATAGTAGTTGGGACAAGCA
TGGCTACCTGTTTGCCATCGATTACGGCCTTAAAAGCAGCCCTGATGGCGACCTCTGTCT
TGCCAAACCCCACATCACCACAGACCAGCCTATCCATGGGCTGGGGTGACTCCATATCCT
TCTTGACCTGTTTGATTGCCTCTAGCTGGTCCGGTGTCTCTTTATAGGGAAAGTCTTCTT
CGAACTCTTTCTGCCATACTGTATCTTCAGCGAAAGCATGTCCCCTTGTCGCTTCACGTT
GAGCATAAAGTTCCAGAAGTTCACTGGCCATCTCCTTGACCGATTCCTGGACCCTGCTTT
TAACCCTGTTCCACTCGCTGCCTCCAAGGCTGTATAAACGTGGTGGTTGCCCTTCAACTC
CTATATACTTCTGAATCAGGTGCACCTTATCTGTTGGAACATATAAACGGTCTTCTCCTG
CATATTTGACCACCAGATAATCCTGATGCCTGCCCTGGACCTCCAGGGTCTTAACACCCA
GGTACTTTCCTATGCCGTGCTGTTCATGAACAACATAATCTCCTACTTCCAGTTCCTCAA
AGGAGGTAATCTCCACACCCTCATCAAATTCCCTTGTCCGCTTATGATATCTTTTCTGTT
TGCCAAGTACTTCCTTCTCTGTCAGCCAGACCAAGTCCAGTCCTTCTATCTCCATCCCGG
CAGAAGGGCTTCCTGTAGAAAGAATGATACTCCCCCTATTGGGCGGGGCATCAATATCCT
CTTTATAAATTGCCGGCAGCTCATTCTCCTTGAGATGGCTGACCAGCTGTTTTGCTTTCG
ACCTATTACCCAGAGTAATTTGAATCCTTTTCTGCTGCTTATACCACTTCCTGACCTGTT
TGACGAGCCTTCCCAGGTCACCACGGAAGATTTCTGCTTCCCTGCCGGGAAGGCCCACCT
GCTGGAGCAAACCTGATGGTAAATCTTCCCTCTTTGCAGCCAGATATAAACGGGGGTAAT
TGAGCATAACTCTTTCAATCTCATGCCAGCTGATAAAGTTCTCCTGATAGCCTGGCAAAA
CATCTCCCTGCTCCAGCAAGGATAGATAGGCCTCATAAATCTCCTGAAATCCATGTTCTC
CCCTGTAGGCCAGTTTCTCTGGATAAAGAAGGGCAACGAGCCCTTGCTGAAAATAATCGA
AGAGGGATACTCCCTCCTGAAAGAAGTAAGGAAGATATTGCTCAATACCTTCAAAATAGA
TCTTCTCCATAATCCTCTCCAGGTCTCCGCGGGTCTTCTGCTGTAGGTTTTGATATTCCT
CCAGCTTTCCCCGCTCCTGGAAAGAAACCTTTATTTCTGCCAGGTCTTTCCCAATCTTCT
GCCTTGCTTCTTCTATCCTTCTTCCCTCGAGCAGGATGTCGACCCGTGGAGGGACAAAAG
CCCCTCCCATTTCTTTTATGGAACGCTGGGTCGCCAGGTCGAAGGTTCTGATTGAATCTA
TTTCCTCTCCAAAGAATTCGATCCGCAAAGGATTCTCCCTGGTAAGTGGATAGATATCCA
CTATCCCTCCCCGAACACTAAATTCACCAGGCATCTCGACCATTGGCACCCTTTGATAGT
TCATGTAGATTAAGTTTTCAGTAATTTGCTCAATCTGATATTCCCGGCCTCTCTCTAATG
AGAGGGCTGCAGAAGAAAAATCAGCAGAAGGCATCAGCCTTCTGAATAATGCAGAAAGAG
GCGCAATGACAATCTTCCCCGAATCGGTTTCTGAGGTCAGTTCTTCTAGAACCTTAAACC
TCTCCCGGGATATCTGGGGGTCAGGGCTTAATTGTTCATGGGGAAGGACCTCCAAAGCAG
GGAAGAATAATACCTTATCTTCCGGCAAGAAGACCTGCAGGTCTGCCCACAGCCGTTCTC
CCATCTCTGTGTTCGGGGTGACCAGCAAAACATTTTTATCTTTCCAGTATCCATCTTTTA
TTACAGAGAGGAACAGGCCAACCTGGGAATCCGTCAGGCCCCAAACACCTCTCCCTTCTG
CAGGAAATTCCTCTGATAAATCCTTGAATTCCGGAACCGAATTTAATAACCCGGCCAATC
CAGAAAACCTCAATATTCTTCACCCGCCTTACATCTGCCATCCGGGCAGGCAACAGATAT
TCCTGCAAAGCACAGATAGCATTAGACACAGTTATTGGTAAAACAATAGTTTATTGCCAG
TTGCCAGGTCCTTAGAACTTAGTTCTTCTTCACAATCTTCACAGATTATCTTCACAAATA
ATGCCTGGCCGTTATCACTCCATGCCAACAGTTCCTTCCTCTCGTCAGCTGAGAGGATAT
CAAAACCTAGGGCTGCTTCATCCAGTTGGCCTATCTCAAGGGTATCTATCAAACGGTTAC
AGTATTCACAATAATATAATACTTTCATTGCCATACTCCTATTCTATAGAAATCCCTAGT
TTAACTTATTGTACCCAGCACAAGCTCCCTTATTCAATATCCTGCTGGCCTTTATCCTGC
TTCCGGTTAAAATGATTCATGGCCTCCTGGATACCCGCCCTGATGATGGTCTTGACCGCG
GCTGCTCCTGTTTGAAGCATCTCATCTACTAATGGGAGTTCATCTTCTCCAAATGGGCTG
AGAACAAAATCTACCATCGGAACCCCCTCAGGCGGTCCGCCGGTGCCTAGCCTCAACCTT
GGAATCTCTCTAGTCCCCAGGCTCTTGATGACCGAGTCCATTCCATTATGTGTTCCCGCA
CTTCCTCTGGGCCTGATACGCAGTTGGCCCAGTTCCAGATCCAGGTCATCATAAATTACC
AGCATGTCGCGGGGATTGATTTTATAATAGCATAATATCTCTTGAACTGCCTCACCACTG
CGGTTCATGTATGTTAAGGGCTGGGCCAACATCACCTTCTCACCTGCTATCCTGCCTGTT
CCTAAAAGTGCCCTGTGCCTGTAATCTTCAACTCTAATATCATATAGATTACTCAAACGA
TGAATTAACTGGAAACCAAGATTATGCCTTGTCCCGAAATATTCCTTGCCCGGGTTGCCC
AGGCCTACAAGTAGTTTCATCAATCAGAGCCTCCTATCCAAGACTTGATAAGGTTAAAGT
TGCCTAACGCCGCCTATCTCCCGCAAAGACCATACGGGAGTCTTATATTTCCTGGCCCTG
CGAACTGGGTAGGCCATGTAATCTGGATAAAAAAGGGCGTAACCTGAAAGTTACGCCCTG
GCAAATATATAAATCTCTTACTCTTCTTCCTGTTCCTCTGCAGGTTCTTCTTCTGCAGAT
GCTTCCTCTTCTTCTTCGCCGATAACTTCTGGTTCTTCCAGGAGTTCTTCCTCTTCTTCT
TCCTCCTCAATAATCTCAGAAGGAACGACGATGGTAGCAATAATCTCCTCTGCAGGAGTC
ATTATTTCCACGCCTTCAGGGGCACTCAATTCTCCAACAGAGAGAGAATGCCCTACATTG
AGTCCGGAAATATCTATCTCCAGATTATCAGGTATGTTTGTTGGCAGACATTCAACATCT
ACTTCCCGCAGTAAATGCTGCAGGACGCCGCCCTCTCTTACTCCTGCCGGCACACCTTCC
AGGGAAAGGGGCACACTTACAACAATCTTCTCATCCAGGGAAATTTGCTGGAAGTCTACA
TGGAGTATGTTGCCCTTAATTACATCACGCTGGACATCCTTGACCATTGCGGTCTCAGTA
GTCCCTTCATCTCCCTCGATAGTCAAATCATAGATGGCATTACCGCCAATTTTATTGTTG
AGAGCAACTGCTTCAACTTTCAAGGGGAGGGCTTCCCGCTTCCTACCGTATATGACTGCA
GGAATATATCCCTCTCTACGGAGCTTACGAGCTACTCCTTTTCCAGTATCATTCCTTTGC
TCTGCTCTGAGTTTTACGCGATCCATTTATTACACTCTCCTTCACAAGTTATTCTCCGCA
GGTTATATTATAACATCTTTTTAAGAAAAGGCAAACTCTTTTGCCAGAAAAAGGTCTTCT
GCGTTTTAAAAGAGTACACTAACTGATAGGTTTTTGTATATCCTCTCGATAGCTTCTCCT
AACAGGGGAGCCACGGAGAGCACCTGCAACTTGTTCTGGAGTCTATCATCAATCTTTTTC
GGTATGGTATTGGTAACTACCAGCTCACTAATCGGTGCTTGGGCTAGCCTTTCTATAGCA
GGTCCTGAGAAGACAGGGTGAGTACAGCAGGCATATATCTCTCTAGCACCCTTCTCTTTT
AAGATGCTGGCAGCCTGCGAGATGGTTCCGGCAGTATCGATTATATCATCGAACAGGACA
ACATTTTTATCCTTGACATCACCGATTATATTCATGACTTCTGCTACATTTGGCCGGGGC
CGGCGCTTATCGATG
>DeadSea-enrich-C157
ACCTTTAATTACGGTGCTGGCCCACATGGAACATGTTGGGATAAGGATTGATGAAGATAA
ATTCAACTCACTTTCCGGTGAATTGGCCGAGAGTGCTGCCTTCCTGGAGGAGAAAGTTTA
TAAGCTGGCAGGGGAAGAGTTCAACCTAAATTCACCTAAACAGCTTGGTGAAATTCTCTT
TGAAAGACTGGGCCTCCCTGTTATTAAAAGAACCAAAACAGGTTATTCAACCAGTGCAGA
TGTCCTGGAACAGCTCAAAGAACACCATGAAATTATCGAATTGATCCTGGAATACAGGCA
GATTACTAAACTTAAGTCCACTTATATCGATGCCCTGCCACCACTTATTAATCCAAGGAC
AGGCAGAATTCATACCTCATTCAATCAGATGGTTACTTCCACAGGAAGATTGAGTAGTAC
CAACCCCAACTTGCAGAATATCCCAATCAGAACAGAGGAGGGAAGGAAGGTCAGGGAATT
TTTTATCCCCAGAGAAGGGGCGGTCTTCCTCAGTGCTGATTATTCCCAGGTGGAGTTAAG
GGTTTTGGCCCATATTTCGCAAGACCCGGGATTGCTTACCGCTTTCCAGGAAGGTGAAGA
TATTCATAACCAGACTGCTGCGGAAGTATTCAATGTTGCACCAGATGAGGTGGAGAGGGA
GCACCGCAGGATGGCCAAGGTAATCAATTTTGGCATAGCTTATGGGATGAGTCCGTATGG
CCTGGCCAGAGACCTGGGCGTAACCCGGGAAGAAGCAGAGGAGTATATTGATAAGTACTT
TGAACGTTTTCCCGGGGTGAAGAAGTATATGGATAGAACCATTGCCCAGGCGAGAAAAGA
GGGGTATGTTACGACTATCATGGGGCGGAGAAGATATATCAGTCAAATCAAGAGCAGAAA
CTATCATCAGCGGAGCTTTGCTGAAAGGGCAGCAATCAACACACCTATCCAGGGTAGCGC
TGCAGATATAATGAAGAAGGCCATGCTCGATGTCTTCTCAGCATTGAATGATAAATACCC
TGAGACACGAATATTGTTGCAGGTTCATGATGAACTGGTATTAGAGGTGCCTGAAGAAAA
ATTTTCCCAAGTTGCTAAACTTGTTAGAAAGAAGATGGAAAGAACGGTTAAGCTGGATGT
GCCCCTACTAGTAGACCTCAAATGGGGTTATAATTGGCGCGATACACAAAAGATGAAAAG
GGGGGAAGGGTAGTGAGGTGGCTCAAAAAGTTCCTGGGGAATAAAGGGTTGGAATTTTTG
TTACTGGCTCTGCTGGGTATGATAGTAGTATTGGCTTATTATTATTTCACAAGTCCCCCG
GCAAAGATTGCGACTCAAAATCTATTTGTCCCGAAGCTAATCCTATTCGCTGTAGTTACA
GCAGTCCTCGTATTTAGGATAGTCACAAGTTTAAGGAGTGGAAATGATGCCGGAACTTCC
CGAAGTCGAAACAGTAGTAAGAAGTCTAGCTAAATACCTGGTAGACCGGGTCATAACTGG
TGGTACTGTCCTGGATGGTAGAATTGTTGCTTATCCTGATGATACCGGGGGGTTTATCGA
TAAAGTTACCCGGAAGAGGATAGATAGTATCCAGCGGAGAGGGAAGTATATCATATTAGA
ACTCTCTGACCCTGAAAGCAAACAGGGTGAAGAAGAGTATGAGCTCGTAATCCATCTGCG
AATGTCAGGGAAATTACTTTATCAGGATAAAAATGTGCCCATCCCGGCTCATACCTGTGT
AGTATTTGACCTGGATGACGGGTGTCAGCTCCGATTTATTAATATTCGAAAATTCGGCAG
GATGCATCTAGTAAAAGCTGGGCAGAGGGAGCTGGCTGGCGGCCTAGCCAACCTGGGTGT
AGAACCACTGTCTCCCGATTTTCAACTGCAGGACTTCATCAGGAGATTAAAGGAACGTTC
TGCCAGAATTAAGGGCTTACTCCTGAATCAAAGCTTTCTTGCGGGAATGGGTAATATTTA
TGTAGATGAAGCTTTATTCAGGGCTGGAATTCACCCCATGCGCAAGGCCTCAGGGTTATC
GGAGGCAGAGATTGCCAGGTTATTTAAGGCAATCAGGGGGGTACTCCAGGATGGGATTGA
GCATCGCGGTACGACGAGAAAAGATTATGTCGATGCAGACGGCCAGGCTGGAGATTTTCA
GAACTATCTCCAGGTTTATGGCAGAGAAGGGGAAAGGTGTAAATTATGTTCAACCCCAAT
CGAGAGAATAAAGGTCGCGGGCCGCAGCAGCTTTGTCTGCCCGGCCTGCCAGAAGTTTGA
AAGATGAGGTGATGGGTTTTGCCTCTCCTGGAATTGATTAATGCAGAAAAGAGTTTCATT
GATAAGACTATCCTTTCCGTGGTCAACCTCCAGATTAATCCCGGTGACTGTATAGGGCTG
ATTGGTAGTAATGGTGAGGGGAAGACTACCCTTTTGAAGATTTTGCTGGAAGAGATTGGC
CTTGATGATGGAAGGCTTAAGAAGAAGAAGAACTTAAGTTATGGTTTCCTTCCCCAGCTG
GTCGAGATTGATAGTGAACAGGACTTATATCATTTTCTTCTGGAAATTTATGCCGAGGCT
TTTAGACTGCAGGATGAGCTGCGGCAAGCTGAACTAAATATGGGCTCTCCTGATGCCCGG
GTAAGGGCAAAGGCTATGGAGAAATATCATCTTCTCCTGGAAAGATTCCAGGAAGCAGGT
GGTTATGAATATGACAGCAGAATCAAAGGGATTCTGAGAGGTCTGGGTTTTTCTGATGAC
CAGTTTTCCCGCCCTCTGGTTACATTTAGTGGTGGGGAGAAGACCAGGGCTTACCTGGCA
AGACTACTTTTGCAGGAACCAGAATTACTGCTGATGGACGAACCGACCAATCACCTCGAC
ATTTCCAGCCAGGAATGGCTGGAAGACTTCCTGGAAGATTACCCTGGAGCAGTAATCGTT
GTTTCCCATGACAGGTCCTTTCTGGATAACCTAACAAATCAAATCTGGGAACTGATAGAA
GGCCAGCTCTTCCAGTATAAAGGCAACTTTTCCCTTTATCTACAGGAAAGGGAGGTCCGC
TTCAAAGAGTGGGAACGGAGATACCAAAAACAACAGGAGAAGATAGCAAATTGGGAGGAC
TACATCCAGAGAAATATTGCTGGAGTAAATAGTACTATGGCTAAAGGCCGCCGCAAGCAG
CTGGAAAGGCTGGAGGAGATACCGCCTCCGCCCAAACTAGTACCTGCCATGCATCTCCAA
TTTACTGTAAAGCAGAGTAGTGGTCATGAAGTTTTGCGCTGCCATGGACTTGCCAAGAGT
TATGGAGAGCGGGAGCTCTTTTCTAATCTGGACCTTAAGGTTGATAGGGGAGACAGGATT
GCTCTCGTCGGACCTAATGGTATTGGTAAATCATCCCTGTTAAAGATATTAGCTGGACGG
GAAGAACCTGACAATGGGATAATCAAATATGGCAGTAATGTTATGATTGGTTATTATGAC
CAGGAATTACAGGACATTCACCCTGAGAGGGACCTGGTCCATGAGATTATCGAACACAAG
CATATGAAGCTGGAAGAAGCCAGAAATCTGCTTGGTGGTTTTCTCTTTAGAGGAGAGGAA
GTATTCGAGAAGATAGAGACCCTGAGTGGAGGAGAAAAGAGCAGGTTATCTTTGCTTAAG
TTGATGTTGATCGAAGCTAACCTCCTTCTCCTGGATGAACCTACAAATCACCTGGATGTC
CACTCCAGGGAAATACTGGAAGGAGCACTGCGGGACTTCCCGGGTACCTTTCTTGTCATA
TCCCATGACAGATATTTTTTGAAGAAGATGGTAAACCAGGTCTGGCATCTTACTGCTGAA
GGCCTGAAGATATATCTGGGAGATTATGACCACTTCCTGGCAAAACGGGAAGGGTCTCAG
CGAAAAAGCCAGCAGAGCAATCTTTCTGCAAAAGGCGAGAAGGCTGCCAAGGGCCGGAGA
ACGGAGAAACAGGAAAAGAAAGCCGGCAAAGAGGACAGCCTGGATTTACAGGCAATAGAA
AGGAATATCCACCAGCTGGAAGATGAGGCCCGGGAACTTGAAACCGCCTTTGCCCGGCCC
GGTTTTTTCCAGGAGAGGGAGGAAGCCTTCGAGGTGGAAAGACGTTACCGGGACCTGAAG
AATAAACTAGAACGATATTATCAGCTCTGGGAAGAAAGTCTCGAAGAATAGTTTTTAACA
ACCAGCCTCCCCTTTTCATAAATTATATATGTGAAGAGGGGGAAGGTAGATGGAGCTGTT
ATATATATTCACTCTGGGAATAGCTATTAGTATGGATGGTTTCTTTGTCGGTTTAACTTA
TGGCCTGCGGAAGATAAATATCAAGCTTATTCCGTTGGTCTTAATCAGCTCTATCTCGGG
TTTGAGTATCTTTATTACTATTATCTGCGGGAATTTGCTTGGTTCTCTCCTGTCACCGGA
ATATACTGAATTTATCGGTGGAGCTATCTTAATACTGGTCGGAATATGGATTATTGCCCA
GAACCTCCGCCATGGTTTTGTGCCGAAAGATAAAACAGGTAAGGATGAGCTGGAGACAAA
TCCAGTAATCTTTTCACTGCAAGTTCCCTGGCTTGGTATTGCTATTCAGATTTTAAGAGA
ACCTATCAGGGCAGACTTTGACCATTCAGGTACGATAAATAACCGGGAGGCACTTTTCCT
CGGAATTGCCCTGGCTTTAGATGCTGTGGGAGCAGGGCTTGGAGCAGGGCTTTCTGGCAC
TCATTTTCTCCTGACCCCGATAGCTGTTACTATGTTGAATATGCTCTTCCTCAGGATAGG
GTCACTTATGGGCAATAGTCTTGAGTCAATTACATCACATGGGTTTTCATTTTTGCCAGG
TTTATTAATGGTCTTTCTGGGCCTTGTCAAATTCATTTGAGGAAAGGGACTGAAAGCGGG
GTGATTATAGATGCTGGTCGGTTTGACCGGGGGAATAGCCAGTGGAAAGAGCACAGCAGT
CAAATACTTGCAAGAGCTGGGAGCCCGGGTCATCGATTCTGATGAAATTGCCCATGAACT
CCTGCGGCCAGGCCAAAAGAGCTATCAAAAGGTTATCCAGGAATTTGGTACAGATATTGT
GGACAGGCGAGGCAGGATAGATAGAAAGAAACTGGGCCAGATTGTCTTTGCAAACCCAGC
CTTGCTAAGCAAACTGGAAGACTTAACCCACCCCTTAATTATTGAAGAGATAAATGATAG
GGTAAAGATAATGGAAGAGAGCGAAGATAGCCCGATAATACTTGATGCCCCCTTGCTTTT
TGAGACGAATCTGGATAATATAGTTGATCAAGTCTGGGTTGTTTATGTACAACCCGATAT
TCAGCTGAAGAGATTATTGCAGCGGGATGACCTTACAGAAAAGGAAGCAAAGAATCGGAT
TGATGCTCAACTATCCCTTGATGAAAAGAAGAGATTGGCAGACCATGTCCTCGATAATTC
TGGCAGCAAACAGGAGTTGAAGGAACAGATTGAACGGTTGTGGGCAGAACTGTCCTGATC
ACACATTTCTTCTGTTAGTAAAGGCAGATTTCTCTATATCCAGGGTAATATCACAGCTAA
GCTTAAAGTATACTTTATACTATAAAACGAAATGTCAGGGTGGTCCACTTGAGCAAAGCA
AGGAAAAGGTTGCGCTGGGTTTACTGCTTGCTCTTTCTGCTGTTGGTGACTTTGGTCTTT
TTGCAATTTTCCGATTGGTTTTCACGCCTGGTTTATCCCTTCCATTACCGGAAATTGATA
AACCTCTATGCAGATGAATATAACCTTGACCCTTACCTTGTGGCGGCTATAATCTTCGTG
GAAAGCCACTTCGACTCCAGGGCAGTTTCAGTAAAAGGGGCGATTGGCCTGATGCAGATT
ATGCCGGCAACAGGAAGTTGGGCTGCAAGACAGATGGGCCTCGACCTGCAAGAAGGGGAC
CTATTTGAACCTGAAATAAATATCCAGGTGGGTTGCTGGTACCTTGGTGACCTGTTTCAA
GAGTTTGACAACAACCCTTACCTGGTGCTGGCAGCTTATAATGGAGGCAAGGGTAATGTG
CGGAGGTGGCTGGAAGAGGGAATCTGGGAGGGTGATAAAAAGGGATTGGAGAATATCCCA
TTCCTGGAAACGAGAAGGTATGTCTCAGATGTTGCAGCGGTTTCCCGTAAGTATCGAGAA
CTTTACGATTAATCAACACTTCCCCGGCAAAAAATTATTCCTCGTTTGCAGGACTTTCTT
CCCTTTTATAGTATACTAAATATATATACTGTTACAGTTATTTTTGTTAGATTTCTCTAA
TAGAAAACACTCTATTTTCCATTATTAAACTTATTAATATGTTATCTTTAGCTGTTATCC
AAAACATTAAATCTTTTCTTCGGTTTTTCGTTCAGAAATTAAACCCGGCCTTATATATAT
TTCGTATCGCGAAATTAAATGAGCTGGCTGGTCATAATTTTGGAAAAAAGTTTTTCCCCG
AGCAAGAAGGGATTTTCAACAACTTTGCAGAAATTGATAATAAATTTTTTCGGGTTAAGC
AAAAGAGGCGGGGATTTGCGGGAAAAAATATAAAATTCCGTGTCATTTTAGTTCTTTAAC
TTGATAAAATATCTATTTTACGATATAATTTTTTTTATTATCAAATTTTCGTATTGCTAA
ACCAAAACATGAGTTTTCCTGGAAGGGGGTGAAGGTACAAAGTAGAAGATCGGAGCAGGG
AGAATTTGGAAGATAAGAAATTAATAAAAAGGGAGGCATTTAGAAGTGAGAAAAGCTTTA
TTTTTGAGTTTGATTTTAGCCTTATTAATTACACTGGTACCTACCATATCCTTAGCTGCT
GAAAACGATTATATAGTATCTCCTTATGATGTTGGTACATTTGGTGGCACTCTTGTTACT
TCAACACTTGGTGATCCCAAAACATTTAACCTGTTGATCGCCAATGAAACCTCTTCCACA
GACCATCTTTATGATTTCGTCTTTGAGCCCCTGACAGACTACGACGCTCATACTGCTGAG
GTTGTAGGTATTCTTGCCAAGAGCTGGGAGTTCAGCGACGACGGCCTGGTCTGGACCTTC
CATCTGAGGAAAGGCGTCAAATGGCATGATGGTGAAGAGTTTACTGCTGATGATGTAGTC
TTTACCTATGACCTGATTTATGATGAAAGCATTACTACAAGTCGCCGTAGTTCCATGACA
ATCGACGGCAAGCAAATTAAGTATAGAAAGATTGACGACTATACTGTTGAATTTACTCTG
CCAAGCCCATATGCTCCTTTCCTGATACAGGTTGGTTATATTTATCCTAAGCATGCCCTG
TATGATGCCTGGAAAGCTGGCGATTACATGACAACTTGGGGCATCGATACCGATCCTACC
AAGATTATAGGTACTGGCCCTTATCCACTGGCACAATACAGGCCTGGTGAGAGACTCATC
CATCTGAGGAACAACCTGTACTGGAATATTAACAGGGATGGCAAGAACTTACCTTATATT
ACCCGTTGGGTAAAACAGATTGTTGAAAGTCTGGATACTCAAATGCTGAAGTTTGAAGCA
GGCGAAACCCACTGGGTAACCATCAAGAATGAAGACTATGCAAGGATGAAAGCTGGCGAG
CAAGCAGGAAACTATAAGCTTTACAACTTAGGTCCTGCCTGGGGTTCTAACTTCGTTACC
TTCAACCAGAATCCTAATGCTCCTCATATGAATCCTGATGATCCTAAATTCAAGTGGTTC
ACCGATATCAACTTCCGTAAGGCAGTTGCCCACGCAGTTGATAAGCAAACCATCGTTGAC
CAGGTATACGCTGGACTGGCTACACCTCAGTGGAGCCCTGTCAGCCTGCCTAACAAGTTC
TACATCAACGAGAATGTTCATAAGTATGAATACGACCTTGATAAAGCTATGGCTTATCTG
GAGAAATCCGGTTTCTATAAAGAAGACGGAGTTCTCTATGACAAAGATGGTAATAAGGTA
GGCTTTACCTTATCTACTAATGCCGGCAATACCCAGCGTGAGGCAATCGGTAACATCATT
ACACATGACCTGCAAAAACTGGGTATGGACGTTAAGTTCCGTCCAATCGAATTCAACAAG
CTGGTTAATCAGCTAATGAGCGAATTCGACTGGGATGCAATCCTGATCGGTCTGACAGGC
AGCCTGGAAATAGCTAGTGGCAAGAACGTATGGCAGAGCGATGGCCCGCTCCATATGTGG
TATCCGTTCCAGGAAGAGCCCGCAACCGAATGGGAAGCTGAGATTGACAGGTTATTTGAC
GAGGGTGCAAGCTATCCTGACCCTGCCAAGAGGAAAGAGGTATATGACAAGTGGCAGATG
ATCGTAACTAACCAGCTGCCCTTGATTTACACTGTAACTCCTCATACTGTTGTAGCAATC
AGGAATACTCTCAAGAATATCGATCCTACTGTTATCGGTGGGGTAGACCATAATATCGAA
GCTCTGTACTTCGATAGGTAAGATTGAGAGTGAGGTAGGGGGGAGAAAATCTCCCCCCTT
TTCTCAATTTAGGACAGTTTTTTTCACGTCAATACACTAAATTATTAACTATAACAGTAG
AGAGGGGGAAGATGGATGAGAAGTTATATAATAAGAAGATTACTGCAGATGATTCCAATC
CTAATTGGGATTTCCATGATAAGTTTCTTTGTAATGAACCTGGCTCCAGGTGATTATCTG
ACCAAGATGAGGATGAACCCGGATGTTTCCCCTGAGCTAATAGCCCAACTAAGGGCTCAA
TATGGACTTGACCAACCACTCTTTGTCCAGTATTTTAAATGGTTATGGGGAGCCATCAGA
TTAGATTTCGGCTATTCTTTTACCTGGAAGGTTCCAGTCTTTTATATTATTAAGACGCGT
CTTTGGAATACTTTTATTCTATCAGTTTCCGCAATGGTACTGGCCTGGGTGGTGGCAATT
CCAATCGGTATTCATGCAGCCGTCCATAAGTATTCCTGGAGCGACAAAATTTTGACCATT
TTCGCTTTTATAGGCTTATCTATTCCTAATTTCTTCTTTGCTTTGTTATTCCTGGTCTTG
ATTGCCAGAACTGGATTTTTGGGACTTCCGCTTGGAGGGATGACCAGCATTAGTTATGAG
TGGATGACACCCTGGGAGAAGATGGTGGACCTGGGCCGTCACCTCGTTGGGCCGGCGATT
ACTCTGGGAACAGCCCAGATGGCAGGTTTGATGAGGCAGATGCGGGGGCAGATGATGGAT
GTACTCAGGCAAGATTATATCACAACTGCCAGGTCCAAAGGATTAAAGGAAAGGGTCGTT
ATCTACAAACATGCAGTGAGGAATGCCATCAACCCGCTGGTAACCATGCTCGGCTTTACC
CTGGCCTTCTTGCTATCAGGTGCAGTACTGACAGAGACTGTATTTGGCTGGCCTGGAATG
GGTAAATTGATGGTCGATGCTGTCTTGAACAGGGACGTCTATCTGGCAATGGCTGGCCTG
ATGATGGCTAGTGTCCTGCTAATGCTTGGTAACTTGTTTGCAGATATCTTGCTGGCTGTT
GTTGATCCCAGGATCAGATATAATTAATAGCGGAAGGAGGAAAGTAATATGAGTCAGCCT
AACATTAATCAGGACAATATTGATCTAGCTAAAGACCCCAAAAAACCCAAAAGTGAAAAG
GATTTATCCCGTTCACCCTGGAAGCTGGCCTGGATAAGACTGAAAAGGCATAATTTGGCG
ACCTGGTCGGGATTCATCCTGATAATTCTGTATGTCGTGGTCATCTTTGCCGGCTTCTTT
GCTCCCTATGGCTCGAATACAACATATAGGGAAGACTATTTTCATCCGCCGACAAAGATT
CATTTTTTCGATGAAGATGGGAGCCTCACCTGGCCATATGTTTACAATTATGAGATGAGT
GACCCCCTGATGCGTGAATATACCGAAGTTAAGGATGTCAAATACCCGATAAAATTCTTC
GTCAGGGGTGTGGAATATAAGTTTTTAAATCTCTTCGAAACTAATATCCATTTTATTGGA
GTAGACCAACCAGGAAAGTTATATCTATTTGGCACAGATAACTTCGGCCGTGATGTCTTC
TCCCGGATTGTCTTCGGTGGAAGGGTGTCGATGTTCATTGGGTTTGGTGCCATCATTATC
AGTACCCTCCTGGGGATGATATATGGAGGCATATCCGGTTTTTATGGCGGCTGGGTTGAC
AATATTATGATGCGTCTCGCAGAGGTCATCATGTCTATCCCCAGGCTATATCTGCTGCTG
GCTCTGGCCGCAGTACTACCTGTAGAGATGTCTTCAAGTACCCGATTCTTCTTGATTGTA
ATAATCCTGGCCTTCATTGGCTGGGCAGGAATATCGAGGGTTATCAGAGGTATGGTACTA
GCTATCAGGGAAGAGGATTTTGCCATGGCGGCTAAAGCCCTCGGCGCTTCAGACCTGAGA
GTAATTGTAAAGCATGTTTTGCCAAACACTATGACCTATGTTATCATTTCTGCTACCCTG
GCTATTCCAGGTTATATACTGATGGAGTCAGGTTTGAGCTTCCTTGGACTGGGTATCCAG
GAACCGACTGCTAGCTGGGGAAATATGTTATCAGCTGCCCAGTCGGTAACCAAGGTGAGT
CTTTATCCCTGGACTCTCATCCCCGGGTTCTTCATTTTCATAGTTGTATTATGTTTTAGC
CTCCTGGGCGATGGTGTTCGCGATGCTCTTGACCCCAAGGCTGATGTTTAAGTTTGAATT
CATTTGTTAACTGAGGAGGGGCTCACTTCCTAAAAGAGGATGGTGTGGTAAAACCGTTGG
CAGAGTCAGTCGGAATTTGCGTTTTGGACCGGGTTATAGAAAAATCCGCACTTGGGAAGA
CCAGGAAACTGGTTCCCAGACCGAAAAGGTCACTCTCTGTTAGATACTCCAAGTTCTATT
AAATAAGCAAGAAATATTGCAAAATCCCCAATATATCCCTTACGGGTGTAAACCCTATGC
CCGCTGTCCTTTGTAGAAGAGAATTGCGAGAAGGAGGAAACCCCCATCAAGGTATGGAGA
ACCGCCTGCATGGTGCTGGTTTCCGGACAGAGTTGAAAGGTTGGTTTGCATACCAGGCAA
AAAAACTATGGGAACGGGGTGTAAAGCATGGTCACTGGTGATGTTCTTCTGGAAGTAAAG
AATTTGAAGAAACATTTTGCGATTACCGGTGGAGTTTTTGGCAGGCAAATCGGGAGTGTG
AAAGCAGTCGACGGCATCAACTTCTATATCAAGCGCGGCGAGACATTGGGCTTAGTTGGG
GAGTCTGGCTGTGGTAAGTCGACTACAGGCCGGGTTGTTTTACGACTGGAAAAGGCTACA
ACTGGAGAGGTCTTTTTTGAGGGGCGAAGTATCCTCGAGCTGGATAAGGAAGAAATGAGA
AGCTTGCGAAGGGAAATGCAGATAATCTTCCAGGACCCCTATGCTTCATTAAATCCCAGG
ATGACAGTTGGTAATATTATTGGTGAAGCTCTGGAAATTCACAATCTTGCAAGGGGTAAG
GAGAAGGAGAAGAAGGTTAAGGAGCTGCTGGAGCATGTTGGTCTATCTGCTACCCATATG
CGGCGCTATCCCCATGAGTTTAGTGGAGGTCAGCGCCAGCGGATTGGTGTGGCCCGGGCT
CTTGCCGTTGACCCAAAACTGATTATTTGTGATGAACCAGTTTCCGCTCTTGATGTTTCT
ATTCAAGCTCAGGTTATCAACCTGATGCAGGACCTGCAGAATCAGTTTAGTTTGACATAC
CTCTTTATAGCCCATGACCTCAGTGTCGTCAAACACATCAGCGATCGAGTAGCTGTTATG
TATCTGGGGAAGATAGTTGAACTGGCAGAAAAAGAAACTATTTTTGTAGATCCACTTCAT
CCTTATACCAAGGCATTACTTTCGGCCATTCCAATTCCTGACCCAACTGTCAAGCGGGAA
AGAATAATTCTCAAAGGTGATGTGCCCAGCCCGGTAAATCCACCAAAGGGTTGTAGATTC
CATACCCGTTGTCCATCAGTGATGGATATCTGCAAAGAAGAGGAACCTATCTTTAAAGAT
TTTGGAACCGAACATTTTGCAGCCTGCCATCTACTGGAAAAATAAGCTGGCTAAGCTAAT
TAGATTGCTCCTGACTGTGCCATTTTCACCAATTACCAAAAGGTATTTGTGTCTTGACAA
CGAATATTGTATAATAGATATCGGAGTTATGGATGGTAGGAGAAATTACTGATATTATTT
ATGTACCTTGATAAAGGAGTAGTAATTTATATATTAATTCCCGGGTATGATTCCCTGGTG
GGCTTTGTCATACTCCAATCATTCCATTTAAGCAAAATTATATATACATTAATTAAATTG
TTTTCGGAACTTAGGAAGGGAGGATAAGTAATGAACAAAGATGCTTTAATAGAAGTTCGG
GGCTTACAGACCTACTTCTATACTGAAGATGGAGTAGTTAAAGCAGTAGATGGTGTTGAT
TTTGAAATCTATAAAGGAGAAACACTTGGAGTAGTGGGCGAGTCTGGATGTGGTAAAAGT
GTGACCTCATTATCTATTATGCGCTTAATCCCCAACCCACCTGGAAAGATAGTTGGTGGG
GATATCCTCTTTGAAGGTGATAGTTTGCTGAAGAAGAGCGAGTCAGAGATGCGTAAAATC
AGGGGTAATGATATCTCCATGATCTTCCAGGAGCCTATGACCTCGCTTAACCCTGTTTAT
ACGGTAGGCGACCAGATTGCAGAAGCAATTATTCTTCACCAAAAAGTCTCCAAGAAAGAG
GCCATTGAACGGGCAGTAGAAATGCTGAGAAAGGTTGGTATTCCGCTGCCAGAACAAAGA
GTCAATGAATATCCTCATCAGTTGAGTGGCGGTATGAGGCAGAGGGTTATGATAGCTATG
GCCCTTTCCTGTAACCCCAAGATGCTAATAGCTGATGAGCCTACGACAGCTCTTGATGTG
ACCATTCAGGCGCAGATCCTTGAGCTGATGAATGAGTTGAAGAATGAGTTTGATGCTTCT
ATTATGATGATTACCCACGACCTGGGTGTTATTGCTGAGGTGGCTGACAGGGTAGCAGTT
ATGTATGCTGGTAAGATTGTTGAGTACTCTGATGCTGTAAGTATCTTCAAGAACCCTAAA
CACCCATATACCTGGGGTCTGTTGAAGTCTATCCCGCGTTTGGATAAGACTACCGAGAGA
TTGATGAATATTGAAGGGGTAGTTCCTAACCCGTTGTTCTTCCCGGATGGATGTAAATTC
CATACCCGTTGCCCATTTGCTGATGATAAGTG
>DeadSea-enrich-C158
GGGCCTGGCCTTAAGGGCAACAGGCAATAATCCCGGAATGGTTAGGAGCTTTGGTACAAG
TACGGGATTAACCAAGCTGACCGGACTGGTCGTCGCCAATGCCCTTGTTGCCTTTTCCGG
GGCTCTGGTCTGTCAGTATCAGCAATTTGCTGATGTCGGAATGGGTATCGGGACGATTAT
TGCCGGACTGGCATCTGTTATTATCGGCGAAGTTGTGGCCGGGCTGCAGCATGGTTTTCT
TGCCAAAACCACTGGAATCTTGGCCGGTTCTATCCTCTATCGCCTGACCATCGCCTTTGC
CCTGACCCTGGGTTTTGCTGCTTCAGACCTGAAGTTACTGACAGCAGGCCTGGTAGTCCT
GTTGCTGGTATCACCTGGTATCAAGAAAGTGATTATTGGAGATGGTAGCCATGCTTAGGA
TTACGAATCTGGAAAAGACCTTCTTCCCCAATACCCAGGGAGAGAACCGGGTAATTAACA
GCCTAAACCTGACTGTTGAGAAGGGAGACTTCGTTACCGTTGTGGGCAGCAATGGGGCAG
GCAAGTCAACGCTGCTCAACTGCATCTCTGGAGACCTTCCTGTAAATAAGGGGCGGATTG
AACTTGCCGGACAGGATGTAACAAATCTCCGTGATTATCAGAGGGCTGGTACTGTGGGCC
GGGTCTTCCAGGACCCTCTGGCCGGAACTGCGCCGGAGATGACCATCGAGGAAAACCTCT
CATTGGCCTTCCACAAATGTGCCCATTTTTCTCTCAGAAGGGGGATTACTTCCGGCGGCA
AAGCTGCGTTCCAGGAAGTATTATCCAGACTGGATATGAATCTTTCCGGGAGGTTGGGAG
TCCGGGTAAGTATGCTCTCGGGCGGGCAGCGCCAGGCTCTAACTTTATTGATGGCAACTA
TCAGCAATCCCGGGTTGCTCTTACTTGATGAACATACTGCAGCCCTTGATCCGGCAATGG
CAATCAAGATTAACCTCTTGACAGAAGAGATAATTCAGGAAAAGAACCTGACGACCCTGA
TGGTTACCCACAACTTAGATGATGCAATAAGAATGGGCGACAGATTGATAATGATGGATG
AAGGCAGAATCATCCTTGATATCAGCGGCAGGGAAAAGAAGAAGATGACAGTAGAAAAAC
TGCTGCATCTTTTCAAAGAAAGGAAAGGCAGGTCATTTAATAGCGACCGCAGCCTATTTG
CAGTTTGGGCTGATTAACTTTGCAACTTTGGAGTTCACCAAGACTTGTTGATGCAATTGC
TATAAAAATAAAGTAGTACCTGGGATTATCACCATAGTTTATTGATTAATATTGACGAAA
AAGATATAATAATGTCAAACCGTATCGTGCAGAGGTGCTCTCCATTGGGATGTGTTGTGG
GGCAAAATGTTCGCAGAATAAGGGAAATGAAACAAATGAGTCAGTATTTTGTGGCTGAAG
AAGCAGGGATTTCCCAATGTTATTTAAGTGAAGTAGAAAATGGGCAGAAATGCCCTACCT
TTCGTACCATCAAAAGCCTCGCACAAGCTTTGAATATTCCTGTTAAGGACTTGATATTAA
AGGGAAATCAAGCTTTGTTCGATCAAAGAGAAGGACAAAGGAAAAGGAAAGAGAGAAAGA
TTGAGGAGAAAGTGAATTTAATAATCGGACAATTGTATAAGTCAATTATAGGCCATGGGC
CTCAATCAATAAAAACCAGGATAATTGAAAACCTGGTTGTAGTCCGTATTCAGAATTATT
CATCCCCGATTATTGATTCTTTATTGTCCACAGCGAAAGGCAAGGAAATTTATTTCCAAT
TAGTTGAATTGTACTTTTCATTACAGAAGAAGGAGTTAATTGCAAGGGTTGAATCCCTTG
TGGAAGATAAGGTATTAAATGTTTATTATGATCATATTATAACGGGGAAAGAATTATTAG
TGTATATTATTTGTAAAGATAATATAAAATATAAATTACCACAATACTGTTATTATTCTG
CACTACCGAGGGTCTAGTATAGGAGTATTAATAAAGCTTTAAAGCTTTGCTACGTTTGGC
TCTTCCCTTTGTTTTAATTTTTAATAGACAAGTAATCAATCAACTCTCTCCCTTCTCTTC
GTAATATTCCTTTCACAATTTTTAAAATTGATATTAAATCAAATTATCAGAATAAATAAA
TTGTCACTGATTATCTGCCCCAATATATGTGGGAGAATGATGAACATGTCATGTGTAGGT
GAAAAAATAAGGAAGAAAAGGGAAATAAAGTCCCTTAGTCAGTGCCAACTCGCCAGCAAG
GCCGGCTTATCACAATCTTTTCTAAGTGATGTAGAGAATGGGCGAAAGAGCCCCACCGTG
CGAAGCATTATGAAATTAGCCATGGCTTTGGATATATCCCCGGCTTTATTAGTTGATTGT
GATAATAAGGCTAAAATAGGAGCAAATGGTATTATGAGAGGGACTAAAGAACTGATATAC
AAAGAGACTGACTGGATATATAAAACTATTATGCAAAATTTTCTCCAGTCTTTAGATGTC
AAATTCGTTGAAGATATAATGCTAATCAGGGTGAGAAGCTGTGGCAATACATCTATAGAT
ATGGTCTTCTGGGGAATTATAAATTTAATATTTAATCTCAACAGGGCAGAAATAACCGAG
CAGCTTGAAGCAATTACCAATAAAAAGATTGAAAAGGTTCATTACAATGAAGAAACTTCT
GCAAATGACCAGGTGATTATTATAATCCTGTTTCATGAACCCATAATTGATTAATCATTG
GAAGAGCAGTGAAGCGTTCTGCTGATAAGCTGTGAGCCAATGTTATCCATATTGAAGGGA
TAACATTGGCTTTTTTAATTGGGTGATATTAGAGGAAGGGGGAGAAGGGGATGTTTGGTA
ACTATAATAAAGGAGGGGAATTTGGTGAACTAAATGTATCTAAGGAACGGGTGTATAGAT
TAATCAGGAATAATGACTTATTGGAAGGCTTTTTCCAACTTGACCTATCTGGTATGGCAA
TAGTTGATATGCATGGTAATATAATTTATGTTAATAACGCATGGGGTAATGCCCTGGGAT
ATCAAAGAGATGAATTACTCGATAAAAGCATTTTTGAGATAACTTACGGTGATGACCTCC
CCAAAACCATGCGAATGATGGAAAAGGTTAAGAATGGGAAACTTAACCAGGCCAGGTACA
GGAAAAGGTATATTTGTCAAAATGGGAGTACAATATGGGTTACTGTAAATTATTCTGTAT
ATTTTGACGAAAATAATGTGCCCTTGTTTTATTATGCAATTATGACTGATTTAACCGAAG
TAGAAGAAATGCAATCTGAGGTTTCCTATCGATTAAGAGGGGAGAAGATAATTTCCGGTA
TTTCCCAACAACTGCTCTTAGGTAAGTCTTCTGACCTGAAATATGTTTTGAGTGAAATAG
GTGAACACGTTGGGGCAGAGCGGGCTTACATTTATAAATTGGATTCTGCCCTGGATGGGC
AGGAAAGTTTACAAAAGTTATGCGGGTTGAAAATTGACAGTTCAATAGAAATCCCGGAGT
ACTTGCCATCAGAGTTCGTTTCTATCCTGAAGCAAAGGTTATCTAAAAGTAAAATTATTA
AAGTGGAAGATGTGCATGGGGAACAGGATGATATTATCAGAAAATTTTTAAATAACCATT
CAATAAAAAGTATTTTATTCTTTCCAGTATTTTCAAAGGAGGGGTCTATCACTGGCTTGA
TGGGTTTCGATAAAATTAGGGGAAAAGAACATTGGGCTGAAGGGGATATCCATTTATTGA
AGATCTTATCAGAAATGATTTCTGTCTACTGGAGCTATCAAAGAGAAAATGAGTATCTGG
ATGAAACTATGAATTCTTTGGTTCATGCCTTAACAATAGTGACAGGAATTCGAGACCCTT
ATACTACCCAACATCAAAAAAGGGTAAGCGAAATAGCCCTGGAAATTGCTGGAAAACTAG
GTTTAGGACAGCAGAAGATGAAGAAACTGAAAATCGCATCACTACTACATGATATAGGGA
AAATTAGAGTCCCCACAGAGTTATTAACAAAGCCAGGTAAATTGTCAGGGGCAGAGTTTG
AGTTAATCAAGGAACATGCTCGAGAGGGGTATGAGATATTAACGATGGCTGGTTTTGATA
ACGAGATAACAGAAATTGTATATCAACATCATGAACGATTGGACGGTAGTGGGTATCCGA
GAAAACTAAAGGGAAATGAAATAAAACTGGAAGCAAAAATACTTGGTGTTGCAGATGTAG
TTGAAGCAATGGATTCTCATCGACCTTACCGCCCTGCTCTGGGGGTGGAAAGAGCTTTGG
ATGAAATTTTCCGGTATAAGGGCAGCCTCTATTCACCTAAAGTCGTTGAAGCGTGTTTGG
AAATATATAATAATAAAGCTTCCCTATAAAATATCTTGCATATGTAGGTGAAGATTAGTG
AATGAATTTGCATATTTATGTTCAAGGGGGTGGATAAAGTGACTGATATACATAATGGTA
CGGTTAAAATCAAAAATGGCATAGTGAAGGTAAATGACCCTACCGGTTTGGGTAGTTATC
CCAAAATTATCCCTGGAGAACACGTGGAAATATTCATTGATGGTGAATTAGTTAAAGAAG
AAGCGGTTGTTGACAGTCAAAGGGAAATAGTTATTGAAACACATAAGACCGAACCAGAGA
TTGTATATAATTTAATAGTAAGCAAAAATGGGTTGGCAGCTTATCTCAAATTAGAAGTAA
CCCCGGGTATTAAGACAAAAGTTGCCAACTCTGGGCCAGGAAATGAAGTTTTAATTAGAG
GTGAGGTTGAAAAAAAAGAATATCCCAGGGTAGATATCGAGGAAGTCTTAAAACTATTAG
ATAAAAACGGGATAGTCTATGGTATACAGAAAAAGAATCTGGAAGATCTAACAGATATTA
AAGATACCAGGGAAGTAATAATAGCCAAAGGCGAACCTCCTGAAAAAGGACATCCTGGTG
AGGTGATTCCTGTCAAAACTACCGATTTGTTATATCAGTCTCCCTTTAACTTTATTGCAT
CCTTCTCTATTGGAGAGATAATTGCATATAAAGTACCTGCCATTCCAGGCAAAGCAGGGA
AAAATGTTTTTGGTGAACTAATTGAACCTCCGGAGGTATCTGATGTTGAACTGATAGCAG
GAGAAGGTGTGACTTTGTCCAATGATGGCAAAAAGGCAATTGCAATCAGAAGCGGTATGC
CTAAAATCAAAAAGAGTGGGAAGAAAGTAAAAGTCATGATCTTACCAAGTTATGTTGTCG
AGGGTGACATCAATAAATACACTGGGAATTTGGGATTTAAAGGTGATTTAATAGTAAAAG
GTAATATCAAGGATTACTTTAATGTCAAAACTGGTAATAATTTATTTGTTGAAGGGAATA
TTGCCAATTCTGAGATAAACACCAGGGGAAATGTTATAGTACTGAATAATATTATATCAA
GCAGGATTATTGCTGGTGTATATCTGAGAGAAGAACTGGAACTAAATATGGTCAAATTGC
GACAAAGAATTGAACAATTACTCTATGCCTATGAACAGATAATTGGAGAAGCCATGAAGA
GGCTCAATACATTCCAGAGATATAATCAAGCAGGGAAAATTTTACGGTTATTTTTTGCCA
ATAAATTCAAAGATATTATTGTGCTAATGAAGGAAGTTTCCGATGCTATTGAGGGAATGG
ATGTTTTTTCTGATTTGCGTTCATCTTTGAATAAAATATTGCAATTTTCTGAATCGGAAA
ATAAGATATTACAAATGAATGATATTGAACTTTTTAACGAACTAAAGAATATGCTTGGCT
CTATACTAGATGAGGAAAAAAACTCTGCAGGGCAAAAAAATGTCTTTGCTAATTATATCC
AAAACTCATACTTGATGATATCTGGTAATGTGTCCCTGGTTGAAAAAGGGTGCTATAATT
CACAGATTTATGCTGGAGGCCGAATTGTTGTCCTTGGCAAGGAGGCGAAGATACAGGGTG
GAAGTTATGAAGCCCGGGCTATTTTTGCCAGAGAAGTAGGCAGTAAATTATCGGTGACTA
ACTTTTGGTTTAGTGATGAGATGTATATCGAAAGGGTGATAGGAGATATTTATATAAAGG
CTCCTCATGACCGCATCAAAATTATTGAAGAAAAAAAGAATTTATACATTAAAGTCAATC
CTTTGGGAAGGATACAGATTCAAACAAAAAAACCCCAACTGGATGAAGTTATTAATACCA
GCAGGTATGAATACATACCTATGGTCAGAGAGCAATGATAATTATGGGATTAGGAACTGG
TTTTTACTAACCTAAAGATAAGAAATGCAATCCAACAGTAAGTCATTCTATAAGATATTT
TGATAAGTATCATAAACTTATTTTGAATAGACGACAGTGGGATTACATGATAGCCGGTTA
TTAATATGTAACCACAATTTCATAGAATAAGGATTAGTTACTAACTCAAATACAAATCCC
TTCTACCATTGATGGCAGAAGGGAGATTTTTTAATTAAACTTAACTTATCCATCTTCTTT
CTTTATCCTATAGGGAAAAGGTCTTCAAGTCTCTGGCAACTATCAGTTCCGCCCCTGTCG
CCTTCTTTACTTCTTCCAGGGTTGTATCAGTGGCAATCTCTTTCAGAAGCAGTCCGTCGG
GAGTAACCTCCATCACCGCCATATCAGAAACGATCATGTTGACCTCTCCTTTGGCGGTAA
GGGGAAGATTGCACTCGCCAACAACTTTGGGCTGTCCTGTCTTGGTTACATGTTCAGTGG
CAACTATCACCTTTTTGGCACCTACTGTCAGGTCCATGGCGCCACCCATACCCGGGACCA
GTTTGCCTGGGACCATCCAGTTCGCCAGGTTACCCTTGCTGTCCACCTGAAGAGCACCAA
GTACAGTAATATCAAGGTGGCCGCCGCGGACGATAATAAAAGAGACTGCAGTATCGAAGA
AGGAACCTCCTGGTATGATGGTTGCGGGCTGGCCGCTGGCATTGGTCAAGTTCGGGTCCT
CTTCGCCGGGTTCAGGAGTGGGGCCGATGCCAGCCAGACCATTTTCACCGTGAAGCATTA
TGTCATAATCCTCAGGAATATAATTGGCAACAAGGCTAGGGAGCCCGATACCCAGATTGA
CTACATCGCCATCTTTAAACTCGGCAGCTATTCTTTTGGCAATAAGCTCTCTCTTTTCCT
GACGGTTCATTGAGAATCCCTCCCCTTTACGATCATATCGACAAAGATACCCTGGGTTAC
TACATGGTCAGGGTCTATCTCACCATCTTCAACTATCTCATCAGCTTCAGCGATGACCAG
GTCGGCAGCAATGGCAATTAGGGGGTTGAAGTTGCGGGCTGTCTTATCATAGACAAGGTT
ACCGGCATGGTCTGCGCGCTTAGCTTTGAGGAGGGCGACGTCAGCCCTTAGGGGTAGCTC
CAGAAGGAACCTTTGCCCATTTACTTCGATAATCTCCTTCCCTTCCTCGACGACTGTACC
GATACCTGTTGGTGTCAATATTCCGCCCAAACCTGCTCCTGCTGCCCTGATCTGTTCGAT
GAGGGTCCCCTGGGGTACCAGTTCCACTTCGAGTTCACCTTCATTCATCTGGCGGCCGGT
CTCCTTGTTTGTCCCGATATGGGAGGTGATTACTTTCTTGACCTGCCTGTTGCAGATTAG
CTTACCGATACCTCGTTCAGGGAAGGCAGTATCATTGCAGATGACCGTTAAGTCTCCCAC
ACCAGAATCTACCAGGGCATCTACGAGTAGCCCGGGAGTACCAACAGTCAGAAAACCTGG
AATCATCACCACAGAACCTTCCCTAATATTTCCTATGGCTTCATGCAAGCTCTTTACTTT
CTCCAAAACAATACCCCCTTTTAGGAAGATTACAATAAATATAATTAAATATTCAAAAAA
TAATTTCTGGAAAGGGACAGCTATTTCCTCCTTAAACCAACATAAACCTGGCAAATTTGT
CATTATTTAGCAGGTTATAATATTAACCAGGTAAAGTAGCACCGGGTTAGCTTCTGCTGC
CTGGCCCGAGTTTGCAGGGAGACTTCAGAAAGGAATATAGGAGGAAGCATAAAATCAAGC
GGACTCCAGTAGAACTGGGGCGGAGATTTAGCGGTACAGGATTAGGTGAATGATTAACAG
GAACCAGTTATGGCGAAATCTGGACGATGGCGGGAAAAAAGGATTAAAAGGAAAGATAGC
GAAATACTAAATATGCCAAAAAACCGGAATTGGAGGGAAGATATTTGGCTGTTATCGGAA
CGGGAATTGATATGGTTAAGATTGCCCGGGTTGAACAAGCTGTAAAGAAGAACCCTGAAC
GCTTTACTGGCAAAATCTATACCCGGGAAGAGCTTACCTATGCAGAGGAGAAGGCCGACC
CATACCCCCATCTGGCTGCCAGGTTCGCGGCCAAAGAGGCCTGTGCCAAAGCACTGGAAG
TAGGCATTATTGCCCTGGGCTGGAGAAATATTGAGGTCAACAGGAAGGATGGGCCACCTT
CATTGCGATTGAGCGGTAGAGCCCTGGGAATAGCCCGGGAAAAGGGTGTAGATAGAATCT
TCCTTTCCCTTTCCCACAGTCGGGAATATGCCATTGCTCAGGTTATCATAACAGGGAAAG
ATGGAGGTAGAATAGATTGAAGGTTGTCACAGGTGAAATGATGAGAGAACTGGATAGAAA
GGCAATTGAAGATACTGGTATCCCTGGTCTAATTTTAATGGAACATGCTGGTTATCTAAG
TGCCGAGCTCATTTACGATTACCTCCAGGAGACCGGGGGAATATCTGTTACCATCATTAC
TGGTAAGGGCAATAATGGTGGTGACGGGTTAGTTGCGGCAAGGCATCTGGCCCATCAGGG
TTGTGAGGTTAAGGTACTTCTTGCCTGCAGTCCGGAAGAAATAGAAGGTGATGCGGCAGT
AAACCTTGATATTGTCCTCAATATGGGGCTGGAGGTAGCAATCTGGGAAGGCCTTTCTCC
GGAAGAGAGAGCATTATTCTGCCTGGCTTCTGACTTGTTAGTCGACGGCCTGCTGGGAAC
TGGTATCAAGGGAAATGTACGGGGCAAGGCTAATGACATTATCAAGTTCATGAACTCCCT
TCCCCAACCCGTTATTGCCCTTGATCTACCTTCAGGAATAGAGGCTTCATCGGGCCGGGT
TATGGGTGTTGCCGTACAGGCAGAAGCCACTTTATCTTTTGGCCTGCCGAAGCTGGGCAA
TGTGAATCAGCCTGGTTCTGATTACAATGGAAGGTTGCATATTCTTGATATAGGTATTCC
CCATCAGCTTATTGCTGAGGCTCCTGATGAATACCGGTTGCTGACAGGGGATTCCTTCAC
CCCGGAAATTCTGCACCGAACTGCCAATACCCACAAAGGCGATTATGGCCGCTGTCTGGT
CATTGCCGGTTCAAGAGGCATGGCTGGAGCTGCCAGTCTATCGTCGCGGGCTGGATTGAA
AGCGGGCACAGGTTTGGTCTATCTGGCAGTACCTGATTCCCTGTACAGCCAGGCGACCTG
GCCTGCAGAAGTAGTGCTAAGGCCATACACTGACAGAGGGCAGGGCTTCCTGACGGAAGA
TGGCGCAGAAGAGGTCGCTGCAAACCTGGCTGAATATGATGTAGTAGTTATGGGGCCGGG
CCTGGGCTGTCAGAAAGAGACCCGGGCAGCGGTAAATAATCTGCTTGATAGAGCTGAGAC
TCCCCTGATTCTCGATGCCGATGCCTTAAACTGTCTCGACGGCTTAGCCAGGTTAGAGAA
GAGAGACCAGCCAACTATCATCACGCCCCACCCAGGGGAGATGGCCCGACTCCTTGCAAG
AGACGTCCGATGGGTTCAGGGCCACAGGATTGAAGCAGCCCGGCAGGTGGCAAAATCCAA
TGGTATCTGGGTTATCCTCAAAGGCTCCAGGACCGTAGTCGCTGAACCTGCTGGAAGGAT
TAATATCAACTCCAGCGGCAACCCGGGGATGGCGACGGCAGGGGCAGGGGATGTACTCAC
TGGCCTGCTAGGCGGATTTCTGGCTTCGCTGCCTGGACTGGATATTAACAGGAAGATAAA
CCTGGCCGTTTTTCTGCATGGCCTGGCAGGTGACCTGGCCAGCAAAAGACTGGGGGAAAT
TTCTCTCCAGGCGGGAGATATCATAGAAGAGCTGCCCAATGCAATCATGAAGATATCATA
GAGGGTTAAGGTTTTACTTTTCAGGTGAATACATGGCTATATTAAGGAGATGTGAGTTTT
ATGTTCAGGGAAAAAGGCGCAGAGTCAAGGAGGCCAGTTTGGGCAGAGGTGAATCTGAGC
CATATTGCTCATAATTTGCGGCAGGTAAGGAAGAGCGTACCTGAAGATACACAGATTATG
GCAGTTGTCAAGGCAGACGCCTATGGCCATGGAGCAATTCCAGTGGCCAGTACCGCTTTG
AATAGTGGAGTACAGCGTTTGGCAGTAGCAGTTGTCGATGAAGCTAAAGAATTGAGGGAA
GCAGGAATTGCTGCCCCTATCCAGATTCTCGGCTCCACATTGCCAGAGGAACTGGAAGAT
GTCGTTAACTACGGTATCATTCAAACCATCACAGACCTGGAGACTGCAGAACGGCTTTCT
TCAACTGCTCAGAGGATGGGGAAGAAGGTCAGAATCCATCTCAAAGTTGATACAGGAATG
GGCAGGATTGGTGTCTTCCCTGCAGAACTGGCCCGGTTTGCCCGACAGGTGTCCAGGCTT
CCCCGGCTGGAGGTCGAAGGGATAATGACCCACTTTGCGGCTGCAGATGAAGCTGACAAA
GATTATACCAGGATGCAACTCTCCCGTTTCCAGGAAGGACTTCAGCAGTTACAGCAAGAG
GGGCTCCAGTTTCCTGTAGTCCACTGCGCCAACAGTGCAACGATTATTGACCTGCCCGAA
AAGGCTTTCAACCTGGTCCGCCCCGGGATTATGATTTACGGCCTGTGGCCTTCCCGGAAA
GTAAAGCATGATATGGACTTAAGGCCTGCCTTAACCTGGAAGGCGAAGATAGTTTATTTG
AAGTGGCTTCCTGAAGATGAAGGGGTTAGCTATGGCAGGACGTACATAACTGACAAGGAG
ACCAGGGTAGCCACCCTGCCCCTGGGTTATGCTGATGGATATACCCGGCTCTTTTCCAAC
AAGAGCGAGGTTCTGGTCAATGGGCAAAGGGCTCCCCTAATCGGCCGGGTCTGCATGGAC
CAGATAATGGTTGATGTAACGGAAATACCAGATGCAGCTATGGGGGACGAGGTTGTCATT
CTGGGCACCCAGGGCAGCCAGACAATTAGTGCAGCTGACCTGGCAGGACTCATTGGGACG
ATAAATTATGAGATTGTCTGCATGATCAGTAAACGGGTCCCCCGCCTTTATTACAAGTAA
AGGGGAGCCGGGAAGAGTATTTTCATATTATTAAAAGGAGAGGATTACATTGAAGAGGAA
TAAGATACTTATTCTCACCATACTTTTTACCATGATATTCACCATCGGAGTCGGAGCAGA
AACCTACACAATCAAATGGAAGCCTTTCTCGGGTAGTCTCAATTATACTTATGAGAACAC
CCTGGACTTCAAGATGGATATATCTCCCCAGGAGACCATGGACTGGCAATTAATCCAGAC
TATGGTTATGGAGCAGGAGATGCAGCAGAATGATGAAGGAAATATCTCCACTCTGGTAAC
GATTACCGATTATAATCAGGATATTAAGGGGATGGCTCTCCAGGAACAGGAAAAAGAGGA
GCTGGAAAAGGCAAGCCAGGCTATCGTCGGCAAAGTATTTCAGATGAAGCTGACCCCCCA
GGGAAAGATTCTGGAGATTAATATGCCGGAAGGTTTTGATTCTATGGGCAATGCCTTTAA
TTATAATATAGCAGCTTATTTTCCTGAGGAGCCCCTGGCAATTGGCGACTCCTGGGAACA
CGACGAAAAGGTGCGGCTGCCCCTGGAAAACAATCTGGGCGATTTGCCGATGGAGATGAA
CTTCAAGTACCGCTTGATTGGTACCCAGGAGATTGATGGTTATCAATGTCTGGTAATCAG
TGTCAATGGCGACATGCAAATGGAATTTTCTTCTCCACTGGGGGAAGGCCAAAAGATGGA
TATGGATATGCAGATGGACCTTGGTGGCTATTACTATTTTGCCCCTGAAAAAGGTATTCT
GATTAAGTCGATAGTCGAAGGGAAGATGGTGGGCCTAATGGGCATACCTGTGCCTACAAA
TCAAGAACAGACTGAGTTTACCAATCAGCAATTCAAGATGGAAATGAACATCAAAGGAAC
AATGGACCTTAACTAGATGGCCTTCTAGCTGGGATTTTGACTAAATATATCTTTTTTGTT
ATACTTTGTTTGAGAATACACTCGTCAGGGTGTATTCTTTTCTTTATATTCATCTGGAAG
AAATTATTATATAAAAAGGTCAATAATGTATAATGTAGTTTTAAATCGTTCTTCTTATTT
GCAGTTCCTGCTGCAGAAAGCTTAATCCTTTCGCAGCAGAAAGGAGGAAGATAGTATTGA
TTGAAATCGTTGTTGAAGAGCTCCCGGAAAAACTTGGCCCTGGTGATATAGTAGGAGCAT
TTACCAATGAAGCCAAAATCGCTGGAGACCAGATAGGAAAGATTAGCTTTACAGGGCAGA
AGGCCCTGGTAGAAGTGAGTGAGGAAGTTTTTGAGAAAGTCCTCCAGGTTATGGACGGCA
ACAGGATAGCAGGGGTCAAGGTAGATGTTTATCCCAGAGAACCGGAAGTATTGCTCGACC
AAGAGGTCAGGGATTATTTGCATAAATTCAGGGAGCTTGTAGAAGATGAGCGCCAGGAAG
AGATGGATGCCCATCTTCAGGAAATCAAGAATTTGACAGGCAGGCAGAGGGAGGAAAAGG
GCAGGGCAATCTTGCACCTTAAAGGCCGTGATCAGGGAGAAGGCTATGCAGGGAGGCACC
TGGTTAAGTTCTTGAGGCAGCAGCCCGGGGAACGACTGCCGGAGAATGAGATCAAGGTTG
GCGACCTGGTCATGTTGAGCCTGGACAAACCTCTCCATCCAGATAATCCGACCGGGACAG
TCGTGGAGATGACTGGCTATTCTCTTACAGTGGTCTTTGACAACAGGCTCCCTTCCTTTG
CATATGGTAAAGGTTTGCGTCTCGACCTTTTTGTTAATGACATCACCTTTCAAAGGATGT
TTGAGGCTTTGGATAAACTGGCAGGTGCCAGGGGCCGCCTGCTGCGGCTCAGGGATATCC
TGACTGGC
>DeadSea-enrich-C159
GCCCAGTGAGACGATAAAGGAAGCCTGCCCCAGGGCTATGAAATTGCGCCTTGCTTAATC
TTCGATTGGTCGCAATCTTGCCGTGAAATGACGCAGAATTTTTGGTTCATATGTTAGTTC
AAGGCCCTTCAGGCTATCTTTCTTCTCTTTAGTGGCTATTAGTCCTTCAGCAACGAAATC
CATGTGGTTATTTGTGTAAACTCTCCGGGGTATGGTCAGCCGGAGTAACTCAAATAGGGA
TTCCAGCTGTTCGCCTGTCTCCGGGTCCCTGCCCAACAGGAATGATCCAATCTCTACCCC
CCGCACACCGGATTCCAGGTAGAGAGCATTACCCAGGGCCTGAGCCGGGAACTGATAATA
GGGAATATGGGGCAAAAACTTCCTGGCATCAACGAATACTGCATGTCCACCTACCGGGTA
CTGGATTGGGATGCCTGCTTCCCGCAGCCTTTCTCCCAGATATTCTACCTGTCCGATTCT
GTATTCCAGGTAGGAAAGATCGATGCCTTCCTTCAGCCCTCTGGCCAGAGCTTCCATATC
CCGGCCGGACAGGCCTCCATAGGTAGGGAAACCTTCCAGGGGAACTACATAAGAACGGAC
CTTAGTATATAGCTCCTCATTGTCCTTGATGCCAATTAGGCCGCCCATATTGACGATAGC
ATCCTTTTTGGCACTCATGGTGAACCCTTCTGCATAGCTGAACATTTCCTGGATAATCTC
TTTGATCGATTTATCAGCATATCCTTCTTCCCGTGTCTTGATGAAATAGGCATTTTCGGC
AAAACGGGCTGCGTCATAGAAGACCCGGATATTATATTTTTCTGCTAGCTGGCAGACTTC
CTTGATGTTGGCCAGGGAGACTGGCTGACCACCAGCACTATTACAGGTGATGGTGATGAT
GATAAAGGCAATCTCTTCTGGGCCTTTTTCCTTGATGAAGCCTTCCATCTTTTGCAGGTC
GAAGTTTCCCTTGAAGGGATGATAGGTCGATGTGTCCCGGGCTTCGTCTATGACGAAGTT
TCTGGCCCTGCCGCCTGCTAATTCCACATGTCCCTTGGTAGTATCGAAGTGCATATTGCT
CAGGACATACTGCCCTTTCCTTTGAATCAAGAGGGGGAAGAGAACCTGCTCAGCCCCGCG
CCCCTGATGGGTTGGAACGGCATATTGATAATTGAAGATATCCTGGACAGCCTCTTCCAG
GTGATAAAAGTTACGGCTGCCAGCATACGATTCATCACCAAGCATCAATCCTGCCCACTG
ATTATCGCTCATAGCCCCGGTGCCGCTGTCAGTTAGAAGGTCGATATATACTTCATCGGA
ATTGAGGGCGAAGAGGTTGTATCCAGCTCTCTCAAGAGCAGCTTCCCTTTGCTCCCGGGG
GATTAAATTGATGGGTTCCACCATCTTAATCTTGAATGGCTCTGGTTTAATCTTCTTTTT
CACATAAATTCCCTCCTTAGTATTTTAGAATAAATGTGTTATTGCCAGTGGCTGGCCTCG
CTGGACTTGCTAATCATGTAAACCGGAGTTACTGGCCCTGACCTCGTCCAGGTAGTTATA
TATAGTGTAGCGAGAAACGTTCAGGGTTTCAGCCAGCAGGTCAACAGCCCCCTTGATATT
AAAGATGTTATTCTGATCAAGATAGGAGACAATTTGTAGTTTTTCTTCTTTATTTAAGAG
TGAAGCTGGTTTATTGATTTGCTCAAGACTATTATTGACCATTACTACAAGAAAATCCCG
GGCATCTTCGGGGAATTGTTCTGTTGTTTCGGCTTTGTCCTCAACCCGGGCGATTTCATC
CAGGAAGTTCTGCGCCATATCGATGCTGGTGAGGTCGATATTGATACAAAGGGCTCCGGC
AATCTTATCTTCTTCGTCCCTGATCAAGATTGTCGACGATTTGAGCCTTTTGCCTTCTTT
GCTCTTTGTCACATAGTTCAATTCCATTTCATTGCCATTCCTCTCAAACTGGTTAAGCAG
GTCCAGTAAGAAGTCAGTAGAGGGAGAGCCCACACTTCTGTTAGTAATATGGCCATTTTC
GATAGCAATGATAGAAGACTCCTTCCTGGCGATGTCATGGAGAACCAGTTCACAGTGCCT
GCCCAGGGTTTTACCCAATGCCTCGACTACGGGAATGAATGCTTTTAATACCGGCGGCAG
ATTGTTCCCATGGCCTTTTACCAAGTTATTCCACCCCCTCCGCGTGGAAAATTATGGGAC
TAATCATGATTTCCATAAACATTATAAAGAAATATTTACAATAAATCAAGTAAACTTACA
AAATTGTAGTAAACAAAATTATTTTATAAATGAATACCTTTCTTATTATAAACTTTTATC
TCCGCCATTTTCCATTAAAATCTGCACTGGTTTGCAGGTCGTTATCTCGGTTTAGTGAAT
ACAGATATTAGCTGGAATTTTGATAAAACTACCAAAGGGAGAGGGCAAGAGGAGGAGTTA
TAGGTTATGGATTTACTTCAGGATAAATTTAGTGGTATCGAAGGTGGCAGGGTGCTGGAT
GTGGCAACAGGTAGAGGTGAATTTGTAGCAATCCTGAAGGACTATCTGGATTATTTGAAA
ATAGTTGGGATCGATAATGAGGAACGTATCCTGGATATGGCGAGGGAGAACTTCCAGGAT
GAAGACGATATCGAGTTTATTAAGATGGATGCCTTGGCAATGGATTTTGCGGAAGCAGAA
TTCGATACAGTCTGTTTGTCAAATTCACTGCATCATTTTGAGGAGGCGGGTTTGCTGGGG
CGGGAGATGGTCAGGGTCCTGAAACCCGGCGGCCTCTTTCTTTTGAGTGAAATGTGCCGT
GATGCTAATGATATCCAGCAAGAGACTTATGTCCAGATTCATCACCTGGGAGCTGAGATA
GACAGGGCCCGGGGCCAGTGCCATAAGGAGACCTTCACCCAGGGCCAGATTCGCAAGTGG
TTTGACTCATTGGGCCTGGAACTATTTGATGAGTTTGAGTTCTCTTATCCCAGTGGGGAT
GTTGAGCCGGAAAGGCTTGTTGCCGCAATCCGGGGAGCCTGCAGTAGAATAAGCGAATTA
CCGGAATATGAGGCAATCAAAAAGAAAGGGGAAGAGATTATCACCAGGCTTGCGGATATT
GGTTTTAAATATCCCACCCAACTTGTCATGCTGGGCAGGAAAATTATGTAAATTTTCAAG
GAGGAGATAAGCTTGGAAGATGAACATCTGGTAGTAATCTGGTCGAGTGGAGACCGGGAA
GTCGCCTTGAAGATGGTATTTATGTATACTCTCAATGCAAAGATGCGGGGCTGGTGGGAA
AAGGTGACCTTAGTGGTCTGGGGGCCATCATCCCACCTGTTGAGCCAGGATGAAGAATTG
CAGGATTATCTGGCCAAAATGAAAGAGGAAGGTGTGCAATTGAGGGCCTGTAAGGCCTGC
GCAGACGAATATGGGGTTTCTGAAACCCTCGAGGGACTCGGTATAGATGTCTGTTATATG
GGAGAACCGCTAACTGTTTATCTCAAAGAGGGAAGCAAAGTAATCACCTTTTAAATAGTG
GCAGGGCTATGATAAAATTAATGGGAATGATAAAAAAACCAGCTTAAGGCTGGTCTTTTC
TCATTTTATCCACTAAGAGGAATTACCAGCTGGAACAAGAAATATAGAAAGATGTCAGGA
TTGGGTGTAACGGTACAATGGTTAAGAAGGTATTACTGGTAATCCTGCTGGCAACTCATC
TCGTAATCTTTTTCCTTTCTGGCCTGGATGGCCAGCAGATTGGCGGCTGGCTGACGGTTC
CCGATTATCTGGCCCATTATCTCGAGTATTCTTTCCTCTCTGTCCTCTGGTTTTTATACC
TGAATTATGGCAGGAAAGGGAAGAGAAAGAGGCTTTATCTATATCCGATTCTTCTCACAA
TCCTCTATGGTTTGACTGACGAGATACATCAATTATATGTTCCCGGCAGGGTATTTTCCC
TTACCGACCTGCTGGCTGACTTCTGTGGGGCGATAACCGGTGTTCTTGCCGGAAGTTTAC
TCGTCCTTCTTCTTCCCCTTCTGGGTGGGCCCGACCAGGATTCCAACACCAATGGCAATC
AGGATTAGCGGCCACCACTGGCCGATTGTCTCCAAAGCATTCCAGGGGATTTGTTCGAAA
AGGTCATAGGTGATGACCAAACCGAAACCCATGAGGGCAATACCTGGATAAAGAGGCCAG
TACTCACCACCTTCTTTGCTGTTTCTTTGGGGAAGGTAGTGGATGAGATATATCAGGACA
AAAGCTGTGCCAAGAAAGATGAAGAAGAGGCCGTCTTCTTGCTGCCCGATGGCCTGCCCT
ACTTCCCAACCCCATTCTGCATGGGAGAAGACTGCCAGGATAATCAGGCCGGGAATCAGG
AAACCCAGATTTCGATTCCCCAGGAAGTAGACGATTAAGAAGCCGAGACTCAGGAAGGCA
AGAAAATAGTCATCAGGAATTATGTTCAGGTTCTGGAGGAGAAAGTAGATGCCCAGGGCG
ACCAGAAATCCGCCGAGAGTAAAGGCTTTCCTTTTTTGTGTCTCCATCTGCCAGGACCTC
CTTTCCTTTCAGTTTCTTACTATAGTATAATATATATTAGTTGGAAGGGAAAGTAATCTT
CTTCATTTTCTCTGCCTATCTATTACAATCCATTACGCTAGATAGGCCCGGTAGTAGATT
TTACTTTTTTCATCCTAACATTATATGAATTTGCATCTCGTTTTGCTGCAATGGAGTGGA
GTTTATGAACAAGGGAGTCTACATATTGGAGATACATTTAGATAAAGACAGAGAAGTTAA
GGTGGGGGCCCTGGGCCAGTTTTCGTTCCCGGCGGGTTTCTACTATTATTGCGGGAGTGC
CCAGCGGGGGCTTGAGGCCAGAATCGAGCGTCATGCCCGCAGGGAGAAAAGGTGCCACTG
GCATATCGATTACCTGACATGTGCAGCAAAGGTCAATGCAGCCTGGGCCTGGAATCAGCC
CAGGGAAGGCGAATGCTATCTGTCCGGCAAACTTCTGGAACAAGAAGGGACAGGCCTGGC
TGTGAAGGGCTTTGGCGCCAGTGACTGTAACTGCTCCGGGCATTTGATCTACTCTTCCCG
GAGAATTGCTGTCTCAAATGTTATGGACAAGGGGGAATACCTTGGCTGCTGGCAGTTTTC
TGCAGGGGTCTAGAGAACACAAGATGAGCAAATCAAGGAGGAAGATGGGATATGGATATT
TTACAGGGATTGAATGAACAACAGCAAGAAGCCGTTCAACAGATAACAGGGCCTGTCCTG
GTCTTGGCCGGGGCGGGTTCGGGAAAGACCCGGGTTTTGACCAAAAGGATAGCCTATCTG
ATCTCCCGGGGAATCGACCCATCTAGCATTCTGGCGGTGACTTTTACCAATAAAGCAGCA
GATGAGATGAAACAGAGGGTAAGGAGCCTGCTCGGAGCCGGGGCTCTGAATATCATGGTC
AGTACCTTCCATTCTTTCTGTGTCCGGGTTTTACGGAGAGAGGCAGGAAAGCTCGGCTAT
AAACAGAACTTTGTCATCTATGATAGTTCAGACCAGCGTCAGGCAGTAAAACAGATTCTA
CAAAATTTGAATTATGATATAAAAAGCTTCAATCCCAGGGCAGTCCACAGCATTATTAGC
AGGGCCAAGAATGAACTGGTAACCCCTGCCGGGTTCCGGAGAGATGCTCGGGGCTACTTC
CACAAAGTTGTTGCAGAAGTCTATCCTTTATATCAGGAACTGCTCAAGGAGAATAATGCT
CTTGATTTTGATGACCTGTTGACTCTGGCTGTCCAGCTCTTTCGGGAATACCCGCTTGTC
CTGGAATATTACCAAAAAAGGTATAAATATATTCTGGTTGATGAGTACCAGGATGTTAAC
CATGCCCAGTATGTCCTCACCAATATGCTTGCTGCAGAAAACCGCAACCTGTTCGTGGTA
GGTGACCCGGACCAGAGTATTTATGGTTTCAGGGGGGCGGATATCAGCAATATCCTGAAC
TTTGAAGAAGATTATCCAGAGGCCCGGGTTATTAAGCTGGAGCGTAATTACCGTTCGACG
GGTAAGATTCTGAAAGCAGCCGAGGAAGTCATCAGTAATAACCAGTTCCGCAAGGAAAAG
GGCCTCTGGACAGAAAAGGGAGAGGGAGAAGACCTGACCCATTACGAGGCCTTTTCTGAC
CGGGATGAAGCTTCTTTTATTGCCCAGAAGATTCACGAGTTAAGGATGCAGGGCTATGAT
TATAATGATATGGCAATCCTGTACAGAACGAATGCCCAATCAAGGATTTTGGAAGATACC
CTGCGGAAGGAAGGTGTGCCTTACAAGGTAGTTGGGACCCTGGAGTTTTATGAGCGGATG
GAGATTAAGGATGTCCTGGCCTATTTGCGGGTGCTCTACAACCCGGCTGATGACTTGAGC
CTTTCGAGAATAATTAACAGGCCGCGCCGGGGGGTCGGCAAGAGGACCCAGGAGAGGCTG
GAAACCTACGCGCGGGAAAAAGATATTACCCTTTTTTCAGCATTGCAGCAAGCTGAGCAG
ATACCAGGGATAAGCGGTGCCCAGGAAAGGGCAGTCAAAGAACTGGCAGCTGCCCTGGCT
GATATATATAACCGGCTGGAAGATATGCCTGCTACCAAGGCCCTTGATGAGGTTCTGGAG
AGGACCGGTTACCTGAAGGCCCTAAAGGATGAAGGGACTATAGAAGCTGAAGGAAGGATA
GAGAATATCCAGGAATTATATGGAGTAATGGAAGAACTGCTGGAAGCAGGCCGTGCTTAT
ACCCTGGGGGAATTCCTCGAGGAGGTTGCCCTCCAGTCAGAAGCCGATGATGTGGAAACA
GAAGAGAATGCTCTGGTGATGATGACCCTGCATTGTGCCAAGGGACTGGAATTCCCAGTA
GTCTTCCTCGCCGGGCTGGAAGAGGGGCTCTTCCCCCACTCCCGTTCTCTGGAAGAACCA
CATCAGATGGAAGAAGAACGCCGGCTTTGTTATGTAGGCATTACCCGGGCAGAAGAAAGG
CTGTTCTTGACCCATGCTTCCAACCGTAGAATCTGGGGCCAGCCCAAACGCCAGATGCCT
TCACGCTTTCTCCAGGAGATTCCACCTGAGCTGTTAGGCAGCAACGACAGCCAGGAAGGG
ATGGGTGCTTCTGTTACCAGAGCACTTGAGCAAGCAGAGGAATCTAGTGCCAGCGGTCGT
ATCACGAGTAGTAGCGATAGTTCCACAGAAGAAGAAGTCCAGTTTAAGCCTGGGGACAGG
GTCGAACACGGTAAACTGGGAACGGGTACTGTGGTTAGTGTGAATGGCCAGGGTGAAGAA
CAGATTCTGCAGATTGCTTTTCCGGGTCAGGGAATCAAGTCTTTCATGCTTGCATATGCC
CCATTGCGAAAACTCGGCTAAGCCAGGAGTAAAGGGAGATATAGTCTGCCATATTGTGGT
ATAATAGCCCTGATGGAGGTGTTTGCTGATGAACAGGAAGGAAGCAGAAGAACGAATCCA
GGAATTACGTGAAGAGATCAGGCATCATAACTATCTATACTACATAAAAAATGAGCCAGA
GATTTCCGACAAGAAGTTTGACCAGTTATTGCGAGAGCTGGAAGAACTGGAAGGGCAGTT
CCCTGGACTGATTACTCCCGATTCTCCAACCCAGAGAGTTGGGACAGAACCAGTAGGTGC
TTTTGAGAAGGTTGAACACAGTACTCCTATGCTCAGCCTAAGCAATGCCTTTAGCAGTGG
GGAGCTAAGGGATTTTGACAAACGCATTAAACGGCTGAGCAGCCGGGACTTCCTTGAATA
TGTTGTTGAGTATAAGATAGATGGCCTGTCAGCCATCCTTACCTATGAGAAGGGGAGGTT
TATCCGCGGCGCAACAAGGGGGAATGGAGTGGTCGGTGAAGATATCAGCCATAATCTGAG
AACCATCAAGAGTATTCCCTTGAAGCTGCAGGAAGGCCATGACCTGGAGGTCCGCGGAGA
AGTATACATGGATAAGGCCGGCTTCCAGCGACTGAATGAAAGAAGGGTAGAGGAGGGCAA
GGACCTTTTTGCAAACCCGAGGAATGCTGCAGCAGGTTCGGTCCGCCAGCTGGACCCGAA
GGTATCTGCCAGGCGCCCTTTACATTATCTTGCTTATGACCTGGTCTCCCTTTCGGGCAA
CCAGCTGGAAAAACATTCTGAGGTCCTGGATTATTTGCGGCAGTTGGGGTTCAAAGCCAA
CGATTACTTTCTCTGTGAGAACATAGAAGAGGTAATCCGGGTCTGTGAAGAATGGACAGA
GAAAAGGGATGGACTGGACTTTGAGATAGATGGGATGGTAGTTAAAATTAACTCCCTTTC
CCTGCGGGAGGAACTCGGGGCAACATCGAAAAGCCCCCGCTGGGCCATCGCCTTTAAGTT
CCCGGCTCAGGAAGAGATGACGACGGTAAAAGATATCATCATTTCAGTCGGCAGGACAGG
TGCCCTAACGCCGACAGCGGTCCTGGAACCAGTCGAGGTTGATGGTTCGACTGTCAGCAG
GGCGACCTTACATAACGAAGATGAGATAAGAAGGAAGGATATTAGAATCGGGGACCGGAT
TGTCATCCGCAAGGCGGGAGATGTCATCCCGGAAGTTGTCAAGGTGGTCAAAGCAGCCAG
GACAGGCCAGGAAGATGAGTTTAAAATGCCTGAAAGGTGTCCAGCCTGCGGTTCACCAGC
AGTCAGGGAAGAAGGGGAAGTGGTCCTCCGCTGCCCCAATGCTGCCTGCCCGGCCCAGCG
TAGAGAGCGCCTCCTCCATTTTGTTTCGCGGAATGCCATGAATATAGAAGGGGTCGGGCC
AGCTTTGCTCGACCAGCTGCTGGAAAAGGGCCTGGTAGAAGACCCTGCAGACCTTTATTC
TTTAGAAAAAGAAGAGCTTCTGGGCCTGGAAAGGATGGGGGAGAAGTCAGCCAGGAATGT
TATCATGGCAATCCAGGCCAGTAAGGAGAGGCACCTTTCCCGGGTGATCTTCGGCCTGGG
TATCAGGTATGTGGGCTCCCGGGCAGCAGATATTCTGGCAAAGAATATGGGGAGCATGGC
AGATTTGGAACAGGCTACAGTTGAGGAACTGACTGCCATCGCTGAGATTGGGCCTGTCAG
TGCATCCAGCGTGGTTCACTTCTTCCAGGATGAGAGGAACAGGAAGATAATCGCTAAGCT
GAAGGCTGCCGGAGTAAGGATGGAGGTTGAGGAAAGGGCGGCAGAACTGCCGCAGCCCCT
GGAAGGCCTGACCATGGTCTTTACCGGAAAGCTGGAGAAGTTATCCCGCCGTGAGGCTAA
GAGTATTGCCGAAAGGTATGGGGCAAGGGCTAGTTCCAGTGTCAGCGGACAGACAGATTA
TTTGGTTGCAGGAGAAGATGCTGGCTCAAAACTTGATAAGGCCAGGGAGTTGGGGGTAGA
AGTCCTCTCTGAAGAGGAATTCCTCAAGTTACTACCTGCTGGTTGGCAAGAAGCACAAGC
CTGACAGTTTCGCGGAGGTCTTGAATGAGATAGAGAACCCAGAGATTGAGATATAGTAAG
GGAGGTAGGTCTGGTGTTAACGAAGAAGGATGTTGAACATGTGGCTGGCCTGGCGAGATT
GCGGCTGGAGGAAGATGAAAAAGAAGAGTATGCGAAGCAGCTGGGGCAGATAGTTGAGTG
GATGGGAAACCTGGAAGGCCTGGAACTGGAGGGTGTCGAGCCGACAGCCCATATCCTGCC
TGTCCAGAATGTCTTCCGGGAAGACCGGGTTCACGAAGGTTTCACCTCAGAGGAAGCCTT
GCAAGGAGCCCCTGACAGGAAAGGGCGGTTCTTCAAGGTGCCGGTAATCATGTCAGAAGA
AGAAAATGGAGTGTGAGGAGGAAGCCACTTTGAGATTGAATCAATTGACAGTAAAGGAAT
TGCAGGAGTCTATTAAGGCAGGGGAGGCTTCTCCCACTGAAATAGTCAGGAGTTATCAGG
AACAGATAGAGCAGGTCGAGGATAGCCTGAACTCTTTTATCACAATTATGGCTGCAGGCT
GGGAGGAAAGGATTGCAGAGTTAGAGACGAAGGAGGACAGGGGAGCTTTATGGGGAATAC
CTGTAGCTCTCAAAGATAACCTGTGTACAAGGGATATCCGCACAACCTGCTCGTCAAAGA
TTCTGGAAAATTATGTCCCCCCTTATAATGCCACGGTGGTCGATGCCTTATATGACCAGG
GGAGTATCCTCATCGGCAAGACCAACCTGGACGAATTTGCCATGGGGTCTTCTACTGAGA
ATTCAGCCTTTGGAGTTACCCGCAACCCCTGGGACCTGGAAAGGGCACCTGGCGGTTCAA
GCGGCGGTTCCGCAGCAGCAGTTGCGGCCCGGGAAGCAGCCTGCTTCCTTCTGCGGTGTA
GTTGGAATGAAGCCGACTTATGGCCTTGTCTCCCGTTACGGGCTGGTGGCATTTGCTTCT
TCCCTGGACCAGATTGGCCCTTTCACCCGCACGGTAGAAGATACAGCAATCATTCTCAAC
TATATTACGGGAAAGGACCCCCGGGACTCCACTTCAGTGGCCAATCAGACAGACGATTAT
ACCAGGAGCCTGGAAGATGGTGTTAGGGGTATGAAGATTGGGCTGCCGGGAGAATATTTC
AGTGACCAGGTTGAGGAAGATGTCCGGGAGATAGTTAGAAAGGCAGCTTATAAACTTGAG
CAGGAGGGAGCTGTCATCGAGGAGGTTTCTCTCCCCCACACCAGTTTTGCCCTCCCTGCT
TATTACATAATCGCCCCTGCAGAAGCAAGTTCTAACCTTGGTAGATTTGATGGAGTTAGA
TATGGGTTTAGGGCAGCTGGGGAAAACGTGGAGGATATGTTTAAAGAGACCCGCAGCAGA
GGCTTCGGCCCTGAAGTCAAGCGGAGGATAATGCTTGGTACATATGCCCTCAGTTCAGGT
TATTATGATGCCTACTACCTGAAGGCGCAAAAGGTGAGGACCCTGATCAGGGAAGAGTTT
GCAGAAGTATTTCAAGGAGTAGACCTTTTATTGACGCCGACCACACCGACGACTGCCTTT
AAATTCGGGGCAAAGAAAGACCCTTTACAGATGTATCTGTCTGATATCCTGACAGTGCCT
GTTAATATAGCCGGATTGCCCGCCTTATCGATGCCCTGCGGTCTGGATAAGGACGGCCTG
CCTGTGGGATTGCAGTTTATCGGCAAGGCCTTTGGGGAAGAAACAATCCTCCAGGCTGCC
CACAGGTTAGAGCAGATACTCGATGATGATTTTACCCCACAACTGGACCTGGAGGTGGCA
GAAGGATGAGCAGTCTCCTAGAAAAGTATGATATTGTAATTGGGCTGGAAGTCCACGCCC
AGCTTTTGACAGATAGTAAGATATTTTGCGGATGCAGTACTGGGTTTGGGGCTGAGCCCA
ATGCGAATACCTGCCCTGTCTGCCTCGGCCTGCCCGGGGTTCTCCCTGTCTTAAACAAGA
AGGCAGTTGAATACATTATCAGGACAGGCCTGGCATTCAATTGCCAGATTGCCGGGTTCA
GTAAATTTGACCGGAAGAATTATTATTACCCGGACCTGCCTAAATCCTATCAAATCTCAC
AATATGACCTGCCATTATGTACCGATGGTTATATCCAGGTTGCCGAAGAAGATGGGCAAA
ACCACAGGATAGGCATCACCAGAATTCATCTGGAAGAAGATGCCGGGAAACTGGTCCATG
AAGGCACTATTGCAGAATCCGCGGGTACCCTTGTCGACTTTAACCGGACGGGAGTCCCCT
TGATTGAAATAGTAAGTGAGCCTGATATCACATCACCTTCCCTGGCCCGGGCCTATTTGA
ATAAGCTGAAGAATATCCTCGAATACCTGGGCGTCTCTGACTGTAACATGGAGGAAGGCT
CGCTGCGCTGTGATGCCAACCTATCCCTCAAACCTAAGGGGAGCAGTACCCTGGGGACCA
AGACCGAGTTGAAGAATATGAACTCTTTCCGGGCGGTGGAAAGGGCCTTAGCGTATGAAG
CTGAAAGGCAGGCCTCTCTCCTGACAGAGGGCGGCGAGGTGATGCAGGAGACCAGAACCT
GGGATGAGAAGGCAGGAAAGACCTTCTCCATGCGCAGCAAGGAGGCAGCTCATGATTACA
GGTACTTTCCTGAACCAGACCTGGTCCCTCTGGTCATCGAAGCTGGCTGGATTGAAGAGA
TTAGGGCAGCTCTCCCGGAACTGCCAGATGAGAAGCAGGAACGCTTTGTCAGGCAGTACG
GCCTGCCTGAATATGATGCATCTGTCCTGACCGGGACAAGGGCCCTGGCAGATTTCTTCG
AAGAGACTGTCAGCGGGTATCCTGACGCCAAGCAGGCCAGCAACTGGATGATGGGCGACT
TCCTCTACTTCATGCGGGAAGAAGGCCTGACAATCAGAGAAGTCCCCTTCAGCGGGAAAG
ACCTGGCCCGGATGCTGGAGATGCAGGAAGATGGTACAATAAGCAGCAAGATAGCAAAGA
CGGTGCTGGAAGAGATGTTCAAGACAGGCAAGGCACCACAAAAGATAGTTGAAGAGAAAG
GACTGGTCCAGATCAGTGATGAGGAGAAACTTACTGAACTGGTCGAAGAGGTCCTGGCAG
AGAACCCGGAGGCTGTTGCGGATTACCATAATGGAAAGGACCGGGCAATTGGCTTTCTCG
TTGGGCAGATAATGAAGGCAACACGGGGAAAAGCCAATCCCCAGCTGGTTAACCAGCTCC
TCCGGGAAAGGCTGGCAGAATAGTTCAATCACAAGGCCCGTTTGGGCCTTTTCTCTTGCC
AGTGGTGTGGCAGGCCTTAAGGTAAAAGGCTGCATGCAGGACAGAAACAGGGACTCGCAC
GAGAAGGGGGAAGTAGATTGACAGCACCGATAGTAAAAGGAAAGCAGTATCTGCTCGAAT
TAGAAGACCTGGCTTATGGTGGTGATGCTGTGGGCAGGGTGGACAACTTCGCCATCTTCG
TTCCAGAAGGTATTCCCGGTGAAAAGGTTCTGGTCGAGATAACCGAAGTAAAAAAGAGCT
TTGGCCGGGGGCGGATAATTGAAGTGCGGGAACCGTCGCCTGCCCGAAAAGAGCCAGCCT
GCCCGATATTCAGGGAATGCGGGGGCTGCCAGTTGAAGCATATAGATTATCGAGTACAGC
TCGATTATAAAAGGCAGATGGTCAGTGATGTCCTGGCCAGGATTGGGGGCATCGGGCTCC
AGGTGGAGCCGGTTATTGGCATGGAATTTCCCCATTCCTACAGGAACAAGGCGCGTTATG
CCCTGGAA
>DeadSea-enrich-C167
GGTCATAAGGTCCTAGTACCCGGGCTTCCAGCTGGTCTGTCGCTCTCCCCAGTACTTTAG
GGATTATCAGCTGCATGATGTCAACAATTATTAGCCAGAGAATCCCCAACAGGTAATGTT
TCTTATGTTTGATAAATAGATCCTTTAAGTTGATTAGATTGCTCAAAGAGAGCCCCCCTT
CAAAGTTCTAAACCGGGGCATTCTCCGGGGAGAATAACCACAGGATTAATATGTGATGGA
TATTGTAAAAGGGACAACAAGAAGGTTGGTAGATATTTCGTAACCCGATATTTAATTATA
TAATAAAAAGCTTGAAAAATAAAGCAGACTTGACAACTTTCCGGTCAGGCAGTAAAATAA
ATTTAGCCAAAAGATTACCGTAAATATTCAACTAAATAAGGAGGTTGAATTTATGCCAAC
CTATGAATATATGTGTGAGGAATGCGGCAAGTTTGAAAGTTTCCAGAAGATTACAGATGA
ACCCCACAAGAAATGCCCCAGGTGTGGTTCCAGGGAGATTAGCCGGCTAATCAGTGCATC
GAATGTTATATTTAAAGGTTCAGGATTTTATGTAACTGATAACCGCGGCAGTGATTACAA
GAGCAAAGCAAAGGACAAAGAAACTAAAGCTTCCTAATAACACCTAATGACAGGACCCCT
GCGGGGGTCTGTTATACTTTTTGGCCATGAATTTCCCGATTCTCCCTTAATTAATTCTTC
TCATAGATTATATAATAAAGGTAGATAGATTTTGCAGAGGAAAGATATATATGGTATTTT
ATTAATAACAGGGAGAATTAAGAAGAGGAGGGCAGTTCCTTGGGAGAATTGAAGGTATTG
AAAGAACATATCCTTGAGATAAATGACTGTAGGGTTCTATTCCAGGAGCCTATGGCGAAA
CACACCAGTTTTCGCGTTGGCGGACCAGCAGAAGTATTCGCTCTTCCCTTCAACATGACC
GCACTAAGTGAGCTCCTTTCTCTCAGAAAGGAGTTGCCTGAAATTCCCTGGGTAACAATC
GGTTGTGGTTCAAACCTCCTCATCAGTGATAAAGGTTTTAAGGGGGTAGTTGTCAAGATT
GGAAGTAATCTATCAGGAGTTACGGTTGAAGGAACCCTGCTAAAAGCACTGGCGGGGACT
TCCCTGAGTAGGGCGGCAGATGTTGCCCTGGAACATGACCTGTCTGGTCTGGAGTTTGCC
AGCGGCATTCCCGGGAGCGTAGGCGGAGCAGTTTTCATGAATGCCGGGGCATATGGAGAT
GAGATTAAGCAGATATTAGAAGGGGTTAAGGCATTTAATTCCCGGGGTGAAGAGATTTAT
CTTACTCAATCAGACTTAAGGATGGCCTATCGCTACAGTATCCTCCAGGATAGAGACTGG
GTTGTGGGGGAAGTGGATTTTTCTCTCAATCGGGGGGATAGGGATGAAATCAAGGCCAGG
ATGGATGACTTGAACCAGCGCAGGAGGGATAAACAGCCCCTTGATTATCCCAGTGCTGGA
AGTGCATTTAAGAGGCCGCCTGGATATTATGCGGGTAAGTTGATTCAGGATTCAGGATTG
AAAGGATATTCAATCGGAGGTGCTGGAGTTTCAGAAAAGCATGCAGGGTTTATCATTAAT
AAAGGTGATGCAACAGCTCAGGATATCTATGACCTTATTCGGAAGATACAGAAGACAGTT
TTAAAGAATTTCGGTGTACTACTGGAACCGGAGATTAAGATAATAGGCAAGTTTGAATAA
GGGAAGGGGAGATTTAATGTCTGAAATAACACTCGATTTTCGTTCGGTAACTTCTGAGCC
GATATCCAGGTTAGAGAAGGTGGCCGGTCAGGTCGACCACGGCGGGCAGCTGAGGATTAT
CGTTGAAAGGACGGATACAGAAATCGCCCGGGAGATGTTTTCTTTTCTGGAAAGAGAGGG
TTTCCAGGTATCTTCCAAGGGAGCCCATGGAGATGACGGCTTTAACATAATTGCAAGAAG
GATTAATCGTCAAAGATAGGTGAACTGGATGAAGATAGGGATATGCAAAGTGGAAATCTT
TATTCCTGGTGTCCGCTCATTAAAAGAGAAGCGCGGTATAATTAAGAGTGTCATGAAGAG
GCTGCAAAATAGATTTAACCTCTCTATTTCTGAAGTTGCTAACCATGATTCCTGGCAGAA
GACCACCTGGGGGATAGCAATAATAAGCACAGATGCCCCTCATGTCCATCGCACCCTGGA
AAGGGTCATGCAATACCTTTACCGGGAAAGAATGGTTGAGGTAGTTGATAGGGAAATAGA
GATTCTCTGACCCCGCTGAGCGGGGTTTTTATTTTGCATACAACATGCGTGCCCTGGCTG
GGACAATCCGGCCGGGTATTTTTATCTTATCAAGGCCGGAATTATTGCTTGTTTATAGTA
TAAAAAAATTGGAGAAATCTCAAGCTATAAACAAGATAAAAAACCCAGCAAATAGAAAGG
AGCAAAGCCTATGTCTGGCAAAAAGGGTCTGGTTCTGTTAATAATTATGGCCATTTTAGC
CACCAGCCTGGTCATATATTCTTCAGTAAATGCTCAAATTGGTAGGCCTTTACTATACTG
GGGCAGAACGGGTGATAATGTCTATCTGCTGCAGCGCAGGTTAGATCAGTGGGGCTATTA
TGATGGAGTCGTGGACGGAGTTTATGGGCATGATACACTTCAGGCAGTCAGGAAGTTTCA
AAGCCGCAATGGCTTGCGGGTTGACGGGATTGTAGGCCCTGAAACCTGGGGTGCTTTGGG
GTATAGAGGGAGAGCAGTTGCTCAGGTTAGCAAAGCTGCTGCCAAGGGGACTGCAGCGGC
AGGGGACGTAAACCTGCTGGCCCATGTGGTCCATGCTGAAGCAGGTTCAGAGCCATACCG
GGGGAAGGTTGCAGTAGGTGCAGTTATACTTAACAGGGTCCAGGACCCCCGGTTTCCAAA
TAGCCTGAGTGGGGTTATTTATCAGCCCCTCGCTTTTGAATCAGTATCAAATGGTATCGT
AAACAGGCCGCCGTCACAGGAAAGCATAAAGGCCGCCCGCTCGGCTCTGAATGGGTGGGA
CCCGACTTACGGGAGTGTCTTTTTCTGGAATCCTTCCAAACCGGTCAATGAGTGGATCTG
GTCGAGAAATATAATTGTAAGGATAGGCGGACACGTCTTTGCCAAATAAAGGGGAGGGAA
ATAATGAAGAGAGACTACTGGATTCCATTAGGCCTTGCCCTGGTTGTTCTGGTAGGTGTC
CTTTTCTGGGGGATTGATCAGTACACCGAAAATAGACAGCTTGCCACCTACCTGGGAAAT
AGATATCAGGATGCCTTCAACCAGATGACCAGCCATATGGAAAATCTGGAGAACCTGTTG
AATAAGAGTTTGGCTTCAGCTTCGCCAAGCCAGAACATCATCATCTTTACAAATATATGG
CGGGAAGCATTCTCCGCCCAGGACAAACTGGGTATGCTCCCAATTGCCCGTGAACCCGTC
CTTCAGACAGAGAAATACCTGACCCAGGTGGGTGACTTTGCTTACACCCTTGCAAAGACC
AATGCGAAAGGTAAGGTATTAAGTTCTGAGCAGCGTGATATCCTCCGCCGATTCCGGGCT
AAATTATCGAGTCTGCTGGAAGACCTGCAGGATGTCAGAACGGATGTTCTGGCAGGGCGC
TTTAACTGGGTTGAAATGATCAGGGGAGCAAGTACGAGAATGCGGAAAGAGATTCAAACA
TTGCAGAACAATTTTGTGGACCGTTTGAGTAACCAGATGGAAGGAACTCCTCAACTGATT
TATGATGGGCCCTTCTCCGACCATATTGAAGATAGGCAGCCCAAGGGTTTAACTGGAGCA
ATGATCAGCCAGGATGAGGCTGCGGAACGGGTGCTGGATTTTATCGATGTCCGCAACAAG
GACCAGTACAGGATTACCTTTGACGATAATATTGATAGTAAGATTAAGGCCTATCGCTTC
CAGGTCACACCCAGGGATGATACCGGGGCAGACTTCTCAGTGGATGTCAGCAACAAGGGT
GGCCATATCATAACCATGACAGGATATCGGGAAGTCAGGAAACGGGAATTCACCCAGGAA
CAGTCCAAAGATGTAGGTGCTGAATTCCTGCGGAGTAGAGGTTATCAAAACATGGTCCCA
ACATTTTCGATGGTCCAGAACAATATTGCAACTGTTGCTTATGTGTATAAAGAAGATGAT
GTTATCATCTACCCCGACCAGGTAAAAGTCGATATTGCCCTGGATGACGGCCGGGTTCTT
GGCATTGAAGCCCTATCGTATTACATGTCCCATAGAGTAAGGAATTTACCCAAACCTAAA
ATTACTGCTCAGGAGGCGAAGGACCTGGCAAACTCAGAACTGGACATTGAGAATGTCATC
CTTGCTCTTATTCCTCTGGCCAGCGGTGATGAGGTGTTAACTTATGAAGTGAGAGGCAGG
ATGGAGGGAGAGACCTTCCTGGTCTATATAAATGCCGAGACGGGAGATGAAGAGAAGATT
CTCCGGGTAAAACAGTCTGAGAATGGTCAGTTTGCCCTCTAAATAAAGGGATTAAGAGAA
CATAAGTTTTCAAGACAAAGGAGAGGTTTTTATCCTCTCCTTTCTTTTATCTCTTCTCAA
TGGCCAGCAGCAGCGGTGGGTAATTGGCCTGGTTGATGAACTTATATTCCAGTACCGTAA
ATAGATTTTGCTGGAGTTGCTGGCAGAAAATGTGTAGTGTTTTGTATTCCTCCTGGCCCC
CTTGATGGCCGCGGTAACAGATGATCGTGATTATTCCTCCTGGTGTTAGGAGGGAGGCAG
CTTGCTCGACTGCGGGGATGGTAAAATCGGGTCTGGTGATAATGTAATGGTCTCCACCAG
GTAAGTAACCCAGGTTGAACATACAGCAACTGATAGGGCTGTCTATGTAGCTACCAAGCC
TGTCATGATTATCATTAATGAGATTTACCCGGGACAGGAGTCCTTCTTGCGAAAGCCTGG
TCCTGGTATTTTGGATAGCCTCCTCCTGCACGTCAAAGGCAAAGACAGAGCCGCCTTCTC
CTACTAAACGGGCCAGGAATGTAGTGTCATGGCCGTTGCCACAGGTAGCATCAATGACCG
TTTCTCCAGGTTTCACCCTTTGTTCAATCAGAAATGACGCATATTCCAGTGCCACCTTCA
TGTACTCCACCTCCTAACAGTTATTTATAAACATCTTGCCTTGCAATGGTATTGCAAGGT
TTATTTTATCAAAAAGAGGAAAGGTTATCCAGAAGGGCTGTAAAAATTGCTCTGGTTGTG
GTATCCTTTATGTTAGAATAAGTTGAAAAACCAGGCAGGAGGGATGAGCATGGTCCAGAG
AATAAATGCTGCTGTTTTTGGGACAGTGGTAGGCGGCCAGTCGGAATACAGGAAACGAAT
CAAGGAGATGCTCCCTGGTTTAATAAATGATAATAAGGTTGAACTGGTCTTGTTTCCAGG
CTGGGAGATCATTAAGTTTATGGAAGTTGATAGTTTGGCAGGATTATCAGCAGGTGACCA
ATTGCTGGAAGAAGCTTTTCAAGAAGAGCTGTTATCATTTTATCAGGAACTTGCTCGCTG
TCTTCAGGCCTTTGTCGGGGTAAATTTGCCCATCCGGGAAGGTGAAAATTGCTTCAATAG
AGCTTATTTACTAGATATTGATGGAGCAATTTTGGGTAGCCAGGACCAAATTCACCTGCA
GCCCTGGGCGAAGTCTGCCGGACTGGCAGAAGGTAAAGAGGTCAAAGTCATGGATACTCC
TTTCGGCCGGCTGGGCTTTATTCTGGGAGCTGATAACTTTTATCCAGAAGTAGGGCGAAT
CCTGGCATTAAAGGGAGCAGAATTGATACTGGCGCCCACAATCTATCTACCACCGTATAA
CCCATGGGACCAGTTGGCAGGAATATGGCAAGTGGTCCAGCAAAATCAGTTCTTCGCTCT
GGAGAATCCGGCAAATCTTATCTTGAGAAATGCCCAGGTGCAGGGGATGCCTGCTATCTA
TGGTCCCTGTGATATTACACCTGAGGAGACCGGCTTCCTTGCTGGCCCGGATAATTTGGG
GATTTCTGGACCTAACAGGTACCTCAATCAGGCTGAAGATTTTACCAGTAAGTTACTGGC
AGAAAAGGGCAGCTATTTCTTCCATGCTGAACTGAACTTTGCAGACCTTGAAAGGGCAAG
GGCTCAATTCCCGATCAGGGACCTGTTTAATCGAGAGTTATACAGGGAAAAATTAGTCTA
TGATTCTCCTGCGGGAGGTGAGAAGAGTTGAGCTTTCTGGATGAAGTTAAGCAGCTTGCC
TTTAAAACCCAGTTAAAATATAAGACTCGCAAGAAGAAGATAACGAAAGTTTTGGGTAAG
ATGGAATACAAGTACAGGGAAGATGCACCTCGGATGAGCCGCAGGAAGAAAGCCCTTGAA
GAGGCAGCTGAAGAGAGAAAGTTTACCGCCGGTGCGGTCCAGATGCAATGGGAGTTAATC
AAGGAACCAGAAACATTTGTCGCAGATATGTACTACAGGGTCTTCGAGGCTTCCCGGGAA
GATGTCCACCTGCTTGTATTTCCGGAAGATATGGGTCTGCAATTATTGGGTTTGATACCT
AATATCGAAGAGATGGCCGGAGGGTTGCTTGCTGAAGGTGATGAGGCAGATGGTGGGGAA
GGAGGAAGAGATTCCTCATTTAGGGACCTCTTCCAGGAGTTGATAGGCTTTATGACCCCT
ATCATTCTCCATTTGTATTTGCAGACATTCCGCAGGCTGGCCCGAAGATTCCAGATGTAC
ATAATGGGTGGCAGTTTATTGATCAGAGGCAGGGAAGGCTTGATATATAATCGGGCATAC
CTCTTTGGCCCTGAAGGCAATGTTATTGGCTATCAGGACAAATTGCACTTGCTGCCAATT
GAAGCAGGGTGGGGTGTCAGCCAGGGAAGAGAGTTGAAGGCTTATAATACCCCCCTGGGC
AGGATTGCTTTCCCGATTTGTATGGATGCGACTTATTTTGAGACCTTTCGTATCATGGAG
AAGATGGGGGTAGAAGTAGTTCTTCTGCCGACAGCCAACCCAGAGGAATATAATTTCTGG
AAGGCCTTGCGGGGAATCTGGCCCCGGATTCAGGAGAGCAGTCTTTTTGGTATCAAGAGT
ACGATGGTTGGTAAATTCTTAGGGATGTCCTTCACGGGAAAGGCCGGTTTTTATGGACCG
CGGGGGCTGACTGTTGTCCGGGATGGAATTATTGCAGAAACTGACAGTTATGACCGGGAC
CAGCTGCTGGTAGCAGAGATAGATTTAAACCTGCTCGCCCGTTTTCGAGCGGAGGAGAGT
GGGAAGGGCGAACTACAGGAGGAGGTCATCGCCAGATATCTCCCCCAATTATATGATAAT
GGAGGTGAGGATACTGAAGAAGGATGACTGGGTTGTCCTGCTGGAGACAAATAATATTGA
AGCAGAGATAGTAAAAACAATACTGGATTCCAGTGGAATCAAGGCTATACTGACATCTGA
TGTAACCCAATCGGTCCATCCTTTTGCTACTGGGCCTCTTGCTGAAGTGAACATAATGGT
AAGGGCAGAAGAAGAGATGGCTGCAAGAGAGCTGCTTGCTGAGATGGAGGATGGCCAGGA
TGGTAGAGAAGAAGGGGAGGAAATAGGCCGGGAAGGGGAATGGGCAGAAGATGATTGAAG
TATCAGAGGGTCAAAGATTATATGCAGCAGCAAAGGTGGGAATTTAGATGTTAATCGGTG
TCCTCTCAGATACACATATCCCTGCTGCTGCCAGCAGGGTACCAGAACAGGTAATTGCAG
GGTTTGCCGGTGTCAACTTGATTCTCCATGCTGGCGATTTGACCAGTTATGCTGTTGTCG
AGCAACTGGAAGAACTGGCTCCGGTGAAAGCGGTTACTGGCAACATGGACAGAAAGATGG
TGGCTCAGGAGTTCCCCCTTGAACTGGTATTGACAATTGCTGGAGTCAAGATTGCTATCT
GGCATGGACATGGTGATTTCGCCAGACAGAATATTATGTATCATTCTCTAGAACGTTTTC
CTGCAGCAAATTGTATCATCTTTGGCCATACCCATCAGCCCTTCAAGGAATATATCAATA
ATACATTATTATTAAACCCGGGGTCACCAACAGATAAAAGGTGGCAGCAGGAATATTCCT
TTGCCCTGCTGGAAGTGAAAGATGGCCAGATTAACAGGGCTGAATTAAAATACTTCTCTT
AATGAACTGGAGGTGGGGATGATGAACCCTTATGACGCGGCTCATAGTTTGGTAAAAAGT
ATTAAGTATTCTTCTCAGTACAAAGAATATCTTGAGGCCAGAGAAAAGTTGGCAGCTAAT
TCCCGGGCCAGGGAGATGATTAAGGACATGCAGAAGAAGCAGTTTGCGCTGCAGCAAAAA
TTGATGCAAGGCCAGCAACTAACCGAAGAGGAAGAGCAGCAGATGCAGAAACTGCAGGAG
ATTGTGTTGATGCATGATACGGCAAGGGAATATCTGGCTGCTGAACACCAGATGATGATT
CTGCTGGCTGATGTCCAGAAGATCTTTAGTGATGGAATAGACCTAGGCCTTACCGATGGA
GATGGGGATGAAGCAGATGAAAATAACGGGGATAGTAAATAGAATGGAGCGAGGACGAAT
TAAAAAAGAGGAATAAGTAGGCCAGGCTGAGAAAAAAACTATTATATATAGTGAAAGATG
ATATAGCGAAAGATTGTGAAAGAAGAAAATGCAAAGGGGTGGGTGAAATTAATATTCGCC
ATATTTTATTTGACTTAGATGGGACATTGCTCCCCCTGGACATCGACACCTTCATACCCA
GGTATTTTGAAGCTCTGGCAGCACGGTTTCATCAGATGGTTGAACCCGAGCAGTTTATCA
ACTGGTTACTGGAAGCAACTGAAGAGATGATCAGGAGTAATGATGAGGAGCAGACAAACC
AGGAGGTCTTTATGGAAGGCTTCTTCCAGAGGATTGAACAGGGCCCTGAGGAAATTATGC
CAATCCTGGAGGACTTTTATCAGAACAAATATCCGGAGCTTGTCAGATATTTACCCGGCC
TTGGACGGGGGCAGGAGATGGTTGAACTTGCTCTGGAAGAGGGCTTTACAGTGACGATTG
CAACCAATCCCCTCTTTCCCCGGGAAGCTATAATTGAGCGGCTCCGCTGGGGAAATCTGG
AGGGATATCCTTATCAACTGATAACTGCTTATGAGGATATGCATTTTTGCAAGCCTAATC
CCAGGTACTACCAGGAAATCATGGACAGGATTGGAGCCAGGCCAGAAGAGTGTTTGATGG
TTGGGAATGATACCGTTGAAGATATGGTAGCTGGCAAACTGGGAATTAAGACCTTCCTGT
TGACAGATTTCATCATAGAAAAGGAGAACAGTTACCAGCCTGATTATAGAGGGGATACTG
ACGATTTCCTGCAGTGGCTTGATGAATATGGGCAAAGGCAGGAGATTACGGGATAAAAAA
ACCTCCCCATATGCGGGGAGGTTCTTAGTTATCCTAAGATTAAATACTTAGACATTCTGA
ACTTCTTTTACTTCCGGGATATGCTCTTTCAGCAATCTTTCTATCCCGTTCTTCAAAGTC
AGGGTAGACATGGGGCAGCCTGCGCAAGCACCAGTTAACCTGACCTTGACTACACCATCC
TCCACTCCAATAAATTCAACATCTCCACCATCTGCCTGGAGACTGGGCCTTATTTCATCA
AGCACTTTCTTTACTTTCCCTTCCACATTAATTCCTCCTTTAGTCATATTCTGTCTTTTT
AGGACTTGAAATATAGTAAAATCAGGCTCAGTTTTATTTCCTCACTTACTATATTTTTCA
TTATATCTCATCTTAACATATTCGGCACCTTTTTTTAAGGGGAAGCTGTTAATTTTCACT
CCCTTGCAGGGAAAAAGGCCTTCAAGCGGGGAATTATATAATACCAGGAGGTGTTTTCCC
TTGTTAAAGGATATCGTAAATTTGCTGGCCAGAAGAAGAGGAAAGCCTGGATTGGATTTG
AGGTGAAATAGGGATGTCCAAATATAAAAGAATCTTTGCGAAGATAAAGGAGTTACCTGT
AGGAGAATCGATCTCTGTAAGGAAACTTGCCCAAAGGGAAGATGTCAGTGAGGGGACGGC
TTACCGGGCTATAAAAGAAGCAGAAGCCCAGGGATATGTTAGTTCAATACCGAGGGTAGG
TACTGTGAGAATTGAGAATATCGAGAAGAAGGAGATTAAGGAATTGACCTTCGCAGAGGT
TGTCAGAATAATCGAAGGTCAAATTGTCGGTGGCAAGGAAGGCCTGCATAAGACCTTGAG
GCAGTTTGTAATTGCAGCCATGACACTGGAGGAAGCCGCACAATATATAGAAAACGGAAA
TTTGGTCATTGTGGGGGATAGGGAAGAGATTCAGGAATATGCTTTGAGGAATGGGGCAGG
AGTCCTGATTACAGGAGGTTTTTATCCTTCAGAGAAGATAGTTGCCCTGGCAGACAGGGA
GAAGCTTCCTCTCCTTTCCACATCTTATGATACGTTTACAACTGCTTCGCTAATAAATAA
GGCTATCTACGACAGGATGATAGAAAAAGATATCCTGCGGGTTAAGGATATCCTGGTGGA
GGATGCCTATTATTTAAAAGAGGATGATCGGGTGAGCGACTGGAAAGAGCTTGTGAACAG
GATTAACCATACCCGTTACCCTGTTCTCGACTGCCAGGGGCTGGTTAAAGGAATTGTTAC
TGCCAAAAATATCGCCAATGCAGCAGACGATGTCCTCATCAGGGAAGTTATGACCAGAAA
CCCCATTACAGTAACTCCTGAAACTTCAGTAGCAGCAGCGGCTCACCTGATGGTCTGGGT
GGGGACAGAGTTATTGATGGTAACAGAACCTGATGGGGAGCGCTTGCAGGGCATCATTAC
CCGCCAGGATGTTATCAGGGCTATCCATTATATGCAAAAGCAACCCCAGATGGGTAACAG
GATTCAGGATAGAATCTTACAGGCCTTCACAGTAGAAGGGGAAAAGGATAAGGCCATATT
GCGGGGCAGGGTTCTACCTGAGATGCTCAACGACGTAGGTACTGTCAGCAGGGGGGTTCT
GGCTTCGCTGATAGTCAGCGGTGCCGAGTTTGTCATGCATAAACAAAAGAGAGTAAATAC
TGTAACGGAAAACCTCTTTTTAGATTTCATCAAGCCAGTATTCCTGGAAAACAGGCTGGA
ACTACACTATTCTTCTCTAGAACTGGGGAGGAAACGGGGCAAACTGGATTGTGAAGTCCT
CGTCGGCGACGAGATTGTAGCAAAGGCCTTCCTGACCTTGAAGATTATCAGCGAGTATTA
AGGATTACCATTTTGTCTCTTTTATCTTACTAGATTTCTTTTAATCTCGGGGGTCAGTTT
GTTTATTAGTCTTTACAGCATGAAGATAGACGGAGAGCCTGCCGTCGACGAAGATAAAGA
AGAGGAAGTCCAGGACATAATTCTGGCCGTCAAGGCTAATAATCCTTCTATTCAAGACAT
CTCTGACAAGGAAGGCGTCATCTTCGGCGAGCTCCCGCCCAACAAGGCCACCCAATAGCT
TACGAATCTCAGTGACCAACAGCTGATTGGTATGTTTATCACCGGGAAACTCCAGGTCGA
CCTTTATCTCCCGGACGATTCCCCGGTAGCCGCTTTCGATGGCCTGCTCCAGTTTTTCGA
TCCTTTCTCTTTCTATTTCCAGGTCCTGGGCCAGTTTGTTCTTTTCATAAATTAGGGAGT
CCATGGTATGGCTCAAGATTAGATTAAGGGCAGCAGCACCCAGGATAGCTCCCAACAGCA
GCCCGGCAAGGAGCCGGACTATTTCTTTCTTTGTAAAAGAGAGAAGAAATATCTCCAAGC
TATTTCCCCCCAGCCAGGATGCCGATAATCCAGCTTGCCAGGTTTGCCCCCAGAAAGGCA
GTTACCAGGACAAGCAGCTGGCGGATAACTCCCCATAATTCACCTTCAAAGAAACTACCC
TCCAGCAGGCGCAGATTTGTGAAAGAACCGCCAATGGCCCCCACGACTCCGTAAAGCCTT
AAATCTTCAGCCAGCTGGAGCATGCTTTTGCTCGGCGGCTGACCGGCAATGGTAGAGCCA
ATCGTGCCAACAAGTGTACCGCCAAGGACAATTCCCAGAGATATGAAGAAAACCGATACG
AATCTTTCCAATTTATGTCCCTCCCTTATTTTATAATATTAAGCCAGCGGGGGAAATAAG
AGTAAAATATTACCTTATTTACTGCGTTCTCCACTACGAGGCGCCTGATGGCAATCTGGC
CCGTGATGGTATATAATGATATTAAGCGAGCAAGCATTTGCAGGAGATTTTGTTATGCAG
GAATAAGTATATTACTCGTCAATCATCAACATTAAGGAGCATGTGATATGAGTTTTGTCC
ATCTACATGTCCATTCAGTATATAGCCTGTTAGACGGTGCCAGCCAGATAGACCAGCTCC
TGGATACTGTTGCTGCCAGGGGAATGAATTCTGTGGCCCTGACTGACCATGGGGTGATGT
TCGGTGCCCTTGATTTTTACCGCCAGGCCAGAAAGAAGGGGATTAAGCCTATTGTTGGCT
GTGAATTTTACCTGGCACCTGAAGGACGTACTGGAAAGAAGAGCCGCCCCCAGGACCTTT
ATCATCTTACCCTGCTGGCCAAAAACATGCAGGGATATAAGAACTTACTGCGCCTATCAT
CTCTGGGTTTTCTGGAAGGATACTATTATAAGCCCAGGATAGACCGGGAGATTTTGCAGG
AATATTCATCTGGATTGGTCTGCTTGAGCGGCTGCCTTTCCGGTGAAGCACCTTCTTTAA
TCCTGCGCGGCGAAACAGGTAGGGCCCGGCAGGCAGTGGAGGGCCTGGCAAGGGTT
>DeadSea-enrich-C168
ACAACAAAAGAAGTGCAGACTCCTGGTAACAACCAGGCTGCAGCAGCAGCCACAATTATC
CAACAGGTCAATCCTGATGTCCTTGTCATCAATGAGATCACCAACAACCTTCAGGAAGGT
GTCAGTACTGACTTGAATAATGTAGAGGCCTTCATTGAAAACTACCTGAAGCAACCACAG
CAGGATGGCCTCCCTGGATTAGATTATCCTTATATCTACTTTGCCAGTTCGAACACAGGC
GTTCCCAGTGGATTTGACCTGAATAATGATGGAAAGGTTGATGGGACACCTGGTGATGAC
AGTTATGGTGATGATGCATTTGGCTTCGGCCAGTATCCCGGCCAGTATGCCATGGCCCTG
TTGAGTAAATATCCAATCAAGGAAGAGCAGGTCAGGACCTTCCGTAATTTCCTCTGGAAG
GACATGCCGCAGAACAAAATTCCAGAAGAATATTACAGCCCGGAAGAACTGGAAGTACTG
CGCCTGTCATCAAAGAGCCACTGGGATATACCTGTTGAGATTGGAGAGGAGATAATCCAT
GTCCTGGTAGCCCATCCCACTCCACCAGTGTTTGACGGCCCTGAAAACAGAAATGGCCGG
CGTAACCACGATGAAGTCAGGTTGATAGCAGATTATATTTCTGGCAGCGAATATATTTAT
GATGACTCAGGTACTTCAGGTGGATTACCGGAGGGGGCAAAATTTGTGGTAATGGGCGAT
ATGAATGCCAACCCTGGAGAGAAAGATAATTATGACGCAGCTTCCCTCCTTTTGGACCAT
CCATTAATCAATTCCACTGTCCTGCCTGTAAGCCAGGGTGGTATTATGAAAGGCACCCCA
TATAATACCAGCAGTGGACTGCAGATCGATTATGTCCTGCCATCTACGAATCTCGACCTT
TTGGGTTCAGCAGTGTTCTGGCCTGGGGTTGGGCCAGGAGCACTGGAGTTGACCAACAGT
GTTAGACAGGCTTCTGACCACTATCTGGTCTGGGCAGAGATTGGGCTGCCCTGACAGGTA
AATAGGTAACTTCAAGCCCTGATATCCCTTTAAGATATCAGGGCTTACTTGTTCAAAGCC
AGATTAATTCCTGGTGGAGGTTATTTACTTTTTGCCTGAAGCTGTTGACAGGAGAATACT
TTTAAAGTAAAATAATTAATAAATAAAACTATTTAACGACTTGATGGAGGTAATAAGATG
GAGCTGGAAAATGAAGATAAGAATAATCTTAAAAAGAAGAGCGATGCAGCGTTATCCTTC
CTGCAATTGATGAATATTGCGACCTTCTTTTATAAGAACTGTATCAACAGGGAGGAATCG
AGAATCAATATTCAAAGGATGGGCGTCCTGGTAAAGCTATTCTCCAAAAAGGGACTAAGC
CTTAAAGAACTCGCCCATCTGCAGGGGGTATCAACTCCCAACCTTTCGATAATGATTGAC
AGCATGGTCGAAGAAGGGCTTGTTCTCAAAGAACAGGACCCGGAAGACCGCAGGAAGGTT
CTCTTGAACTTGACAGAAGATGGCCGCAAGAAGTTTTTTGCAGTGACAGACCACTTGATC
AGAAGGATTGTGCCCCTGATGGATGAACTGGCAGTGGAGGAAGTAGAAGAGTTTGGCCAG
GCTTGCGAACAAACCAGAAAGACCCTGGCTAAGTTTTCGGACCGGGAGCATTACAGGATT
CCCTAAACTGTATGGCTAGACCTGAACATCAATGGAATGTTTTCTATTACATAATGGCTG
AAGCTAAACCCTGAAACACATGGGAATTGATCATTAATTTGAAAGGGGAGAAGAGATGGA
ATATAGCAAAAACCCGAGGATGGGTGGAGGGAGTCCACTCAGAAGGTATCTGATTTTTAT
TTCAATCATAACTGTTCTCCTGTTTCACGGGCTGCCTGCCCTTGCCTGTACGAGTTATGC
TGTTTACTCAAATGAAGCAATTTATGGGATGAACTATGACTGGGGCCTATATCCTGAAAC
AAGATTATTTGTGGGAGAAGAAGGTGAGATGCGGTTCTTTACCCTGCAGTATTATTTTCA
GGGAGGCTGGAGGACAATTTGTATGATGAATAGCGAGGGCCTCTTTACCAATTACCAAAC
GGTTCCTTCCAATGTAATACGGAACGAACCAGATGATGGAACTGAAACTATCTTTCAGGA
TGCTGTAAACGTAACAGCTATCAGAGATTATTCACATGTATCCCAGGTTGAAGATTTGAT
TGCGGGAAAGTATATTAGATCGATCCCAATTATCTCACTCCATTCACTCTTTGCAGACCC
TGATGGTAATGCGATGATACTGGAGCTGGTAGAAGGCGGACATGAAGTTGTGAAGATGGA
AGGCAATTTCCTGGTCATGGCCAATTTCTTTAACAGTGAATATAGGGGTGTAGATTACAG
CGAAATATCTGGTCCGGGTGGGGTCTACCGTTTTCGGAAAGTATATGAGGGGTTGCTTGC
CAACATGGGCAAGATCGATATTGCTACAGGTTTTAGCCTGCTGGAAAGTGCGATGCAAAC
TTCGACCAGGTATTCCATGGTCTTTAAACCGGAGGAGAAGGCTGTCTACTTCTCTCTGGA
GAGGGACTTTAACAGGATATGGCGTGCTGACCTGGAGCAGCAGACCCTGGAGACCTGGCA
GGGTTTTACTGAATACCGGAAGGTGGATATAACCCAATCCAGTCCTGTCTATGGACAGGA
AATAATAAAATGGAAATAGGTGGTTGAGATGAAAAGAATCCTTCTTGTTTTTATTGTAAT
GGTTTTTGTCATATCTGCAGGTGGTTTATCCAGAGGAAATGCTGCCGGGGCAGAGGATAT
TGCTGCCTTCTTTGCTGATTTTTTCCGGGAATATATCTCCCGTGACCCGGAGTATCTGAC
CCAGCTTGGTGACCTCAGCATGTACGGGATAGATTCCCGCAATGACCAGTTGACAGACCG
TTCCCTGGCAGCTGAGAAGGGCAGGCTGGAGTTTTACAGGCAGAGCCTGGAAGAGTTGCA
GAGTTTTCCGCGAACCGCCCTAGATGAACAGCAGCAGCTCTCAGCAGATATCCTCCAGTG
GTTCCTGGAACAGAAGCTATCAGGTGAAGAGTTTGTTGAATATGGTTATGCTGTAAACCA
GCTCTGGGGCATCCAGCTGGAAATGCCAGACTTCCTGACAAACACACACCCTCTTAACAA
TAGAGAAGATATTGAAGATTATCTGGCAAGAATGGAACAGATTGAGACAGTCTTTCAGCA
GGTACTGGAAAAAGCCCGGACCCAGGAAGAGAAGGGCATCATACCACCTGCTTACATTAT
CAGGATTGTCATCAGGCAGTGCCAGGACTTCATCCGCCGCGAAGTGGAGCAGAACATCCT
GTACACAGATTTTGTACGGCGAGGTAGGATGATAAGTCTGTCAGAAGAGGAACTGCAGGC
ATATCAGCAGGAAGTAGCCGTAACCCTGGAAGAAAGTGTTTATCCTGCTTATCAAAGGAT
GCTGGCCTATCTGGAAGAACTGGAACCAAAAGCTGCAATACAGGCCGGTGTTTGGGAACT
GCCAGATGGCGATGCCTATTACCAATACCTTCTAAGAGATTTTACAACGACCAACCTGAC
TCCAGAGGAAATTTATAATTATGGCATCGAACAGGTTGCTCAAATCCAGGAGGAAGTTAA
GAAGATTTTGCAGGATATGAATAGCAATGCCCTGGCCTTTGGCATAGGGTATGCTCTGGC
CAACCTCCGCAGTGAGGTCTATTATGACCGGCAAGAGATATTTGCAAAATATCGGGAGCT
GATAGATGGTATGGAATTGAAGTTGCCTGAACTGTTTACGACTCTGCCGGCACACAAGGT
TCAGCTTGCACCTGTACCCGACTTCCGGGAAGACAGTATCTCCAATTACTATTCGACACC
TGCCCTTGATGGTTCTAACCCGGGGACCTTTTATATCAACCTCAGCTTCCAACAGGTACT
GCACCGGATGGCAACCCTGGCATATCATGAAGCTATTCCCGGCCACCACCTGCAGCTGGC
CATTCAACGGGAGAATCAGGACCTGCCCCTCTTCCGGCGGGCCATGACCTTCTTGGGTTA
CACAGAAGGCTGGGGCCTTTATGCCGAGAAACTTGCTGGCGAATATGGCTTCCATGAAGA
CCCGGTAATCAGGCTCGGTTATCTCCAGTCCGAACTGCTGCGGGCTTCCAGGCTGGTCAT
TGATACAGGAATTCACTACAAAAGATGGAACAGGGAAGAAGCACTGGACTACTTTTTTAA
AGTGAATGGCTACCAGAATCCAGCAGAGGTCTACCGCTATATTATCTGGCCAGGCCAGGC
AGTTGCGTATAAAGTGGGTGAAATGAAGATTCTTGAATTAAGAGAGAGGGCCAGGGAGGA
GCTAGGTGAAAGGTTCAATATTAAGGAATTTCATAGGGTTATCCTGGAGAACGGCTCAAT
TCCTCTCGAAATACTGGAGAAGGAAGTTGACAGATATATTGAGGAAGTTAAGCAGTCTTG
AAGGTTTAACAGGGGTAGTTAGGGATTTGAAATGGAATCAGAACTTCTGCTCCATATTTT
ATTAGGTCGGTTAAGCCCGCTTTAAAGAAAGTGGGCTTTTTTTATGATTAAGAAAAAATT
CCTTGACAGGGCAGCGATAACTAATTATAATTATAGTGTACTAGTTATCTAGTGCACTAT
ATATATGCAAGGAAGAAGGAGATTGGGACAAAACAAATGCAGTGGTAATATCCAGCATTT
TGATAATTATTATTGAGGAGGCAAATCATGCAGAAGAACAATATGAAAGAGCATGTTCAG
AAACAAATGATACTGGAAGTGCAAAACCTGCGGAAAGCCTTTGGCCAGAAAGTTGCTGTG
GCAGATGTCAATCTGCAAGTTACCAGGGGAGATGTCTTTGGCTTTTTAGGGCCCAATGGT
GCAGGCAAGACTACTACTATTAAAATGATTTTGGACCTTGTACACAAAGATGAAGGAAAG
GTCAAAATTGCCGGGCATGATATTGATCGGCATTTCATGCAGGCAATCAGGAAGGTAGGT
GCAGTTGTCGAGACTCCCAGGTTCTATGAATATCTTACCGGCCAGCGTAATCTGGCCTTG
ATTGCTAACCTGCATCCTGAAATCAAGCCTGCCCGGGTTGATGATGTACTAGCCACGGTC
GGGTTGGCAGCAAGGGCCCATGAAAGGGTTAAGAATTATTCCCTGGGGATGAAACAGCGC
CTGGGGATAGCCAGGGCCCTGCTTAATGACCCCGACCTCTTGATACTCGATGAACCGACA
AATGGGCTTGACCCACAGGGGATGAAAGAAGTCAGGGAACTTGTCAAAAGGCTGGCCGTG
GAAGAAGGCATTACCTTCTTCATATCTACCCATCTCTTGAATGAGGTCGAGCAGATATGC
AATAGAGTGGCTATCCTGCAGGAAGGGCGGGTCATAACCAGTGGGTCTGTGTCATCTCTG
CTGGACCGCAGCAAAGAAACAGTGGAAGTAGTTGCCGGAGATAAGGGGAGGTTGCGTGAA
GCCCTGGCAAATTTCCCGGAGGTAACCGTGCTTGCTGATACAGAACGGGGAGTGAAGGTC
GATATGGAGAAAGGTTCTGCTTGTAGGTTGAACGTCTTTCTGGTCGGACAGGAGATACCT
GTTGAATATATCATCCCCAGGAACCAGTCACTGGAAGAAGTATTTATTGAAATTACCGAA
GGAGGGAAAAAAGTTGGCTAACCTAATAGAGAATGAACTGATAAAACTATTCGCCAAAAA
GAAGTTATATATCTTTTTGGGAATCATCTTCGCCATGATTCTTATTCCCGGCCTGGTCTT
CAAGTTCAGCGAAGTTGCCAAACCGGTCTCAGGACAACAGTTTCCACTTGAGATACTGAA
CAGTAATGTGGAACTGCTCCTACCTATCTTCCTGGCCATTCTGGTCGCAGACCTTATTAC
TGAAGAATATAGAGATGGCACACTGAAATTGTTCCTGGTCCATCCAGTCTCCCGGAGTAA
GCTATTGCATGCCAAGCTCATAACTATCTTAATTGCCGTGGTAATCCTGATGGCCTTTTC
TCTGGTAGCATCTTATGCCATGGGGACCATCCTCTTTGGCTGGGGCCAGGGCCTGCAGTT
CGGTGACGCTAACTACCAGGGATTCCAGGGAATCCTGGTCACAGCTGGTGCCCACCTGTT
CTCCATCCTGCCCCTTATGGCCTGTGCTTTAGTCCTCCTTGTCATAGCTCTCAATCTGAC
AAGCGGCGGGGCTGTGGTAGGAATTTCCATAGGCTTGATTATGGGCCTGACCGTCCTGGG
ACAGATTTCTCTGGCAGCAAGGCCCTATCTGCTGACAACCTATTTCAGGTATTATCTCTT
GTTCCTCAATCAGCCTGGCTGGAAGGAACTCCTCCAGGGAGTTGCTGCAGTATTGCTCTA
TGGCGGTATCTCATATATCCTGAGCCTCAGGTTTTTTCAACACAAAGACCTTCAGTATTA
AGGGATATGTCCGGTGGTAGAGAAATAGATCCTGCGTTCCCACCCGCAGGATTTTTTCTT
TCTATAAAGAAGGAATAGAAAGGAGTGTTTTGCAGATGTTAACAATTAAATGTGCTAAAT
GTAAGACCAAATTATTTAAATATGAAAAGATAGGTATGGGGAGGATTCTGCGCTGCTGGA
AGGAGAAGATTACTCGCCTCTATGATTGCGAAACCAAGGAAGACTTCCTGCTTTGCAGTT
ATTGTGGGAATGTTATCGGGGAACTGGAAGATGATTATCTTAAAATGAACGGGGATGCCT
TCACCTATTCTGGCAAGAAGGTTCGCCGTTAATCATGGAATGGGTGAAGACCTTGAACAA
AGTGAAGAATTGCGTGAGCTGCAGCACAGGATTTACTCGGAGATTGAAGACCACGGCTGG
CAGGCTGATTTCCTGCTGGGTGGTGAAGAATATCATTTTCATTCAACAATAGTGATGGGA
GGCCAGCCCCCCGAAGTATTCAGACGCACCCGCACGGGCTGGTACTTTTGTGACTTACAA
GATACTGCCTTTAGCTCCTAATCGATAAAGCTGTTACGATACTGGGTAGGTGAGAACCCG
GTCTTTTTCTTGAAGACGGTCGAAAAATAACTGGGATTGGAAAAACCGCAGCGCAAACCT
ACTTCAGTTACATTACACTCCTTTGTTTTAAGTAATTCGGCAGCCCTTTCGACCTTGACA
TCAAGGAGAAACTGGAAGGGCGTCTTGCCCGTACTGTCTTTAAAGACCCGGATGAAGTGA
TAGGTGCTCAGGTTTGCCAGGGAAGCAAGCTTATCGAGTTGGCAGTCGCGGTTGTAATTT
GTATAGATGTAGTCAATGACCCGTTTAATGCGGCCTTTCTCTTGATACTTTTTATCAGGT
TCCCCTGGAGAGGCCAGGGCAGAGCGGACCAGTTGAATTATCATTTCTGCCCCGATACAT
TCTGTCAAGTATATATAGCCTGGCTGCTGCTGTTTGCATTCATAGATAAAGCGATTTGCC
ATTTGTCTGATATCAGGTTCATTATCCAGGTCTTTCCTGATGATTTCATCAGGAAAGGGA
GCACCCTCCTGGAATATATCCTCGGCGAATTTCCTTTCGATAAAGACGGCCAGGTAATCT
ATTCCTGGTATCTTCACTTCTACTTCGATATCCTGGTAAGGATTAACCCATAATAACTGT
TTCCTTTTATCAAGCGGGTAGTCTTTGCCATTTACCTTAACTACAGGTAAAGGGTCGATG
GGGATGATCAGATGGTAATAGCTGAAGGCCACTTTTCTATCCAGGGTTATGCGGGGCCGG
AAGATGACCATCTTATTATTTTCATATACCTCAGGTAAAGGTTCTGGTGTTTCAAAGTCC
ATCTCTTTCAGGACTGCTTGCGAGATCATGGCTGCCTCCTTATTATGTCAGACCTGCTCT
TCCGTTAACAGTTAGGCAGAAAGCATTTTACAGTTCTTCCTAAAGATATTCAATAAAAGG
CAGATAAATCCTACCAGAATATTAAAGAAAATTGTGCATATTAACCATGTTTCGGTAATT
TATACATTTTTGTTACATTATCGCCTTTATCTGTTTGGGAAACTATTATATAATTTGTTT
ATCCTTATGATTAAGGGATAACGTGGCTTAGAAGATTTGAATGGTCCTGTTAAGTAGTTA
TGAAAAATAAGCTTGAGTAATCGCAGTATTTCATGAAATTAAGCTGCTATTAACCACGAT
TTTCTATGTTCTTGGGAGTATGTACAGCCAGCAACCTGTGCTGGGGTAAGGTCATTTAAT
TGAGAATGTGGCCTGACATAGTTGTAAAAGTAGATAAAGACGCAAATGAGTTGATTAGCT
GAAGTGAAGGATTTGAAACCCTTACGACCGTTATACCAGTCTTTAAAAGTACCAAAGAAA
GCTTCAATCAAGTTGTTAGATATATCGTCTTTAAAGGATTCAACTCTGATATGTTTGACT
TGAGGAAATAATGTTTTGATAGGAGTTATGTAAGCGGGGAAACGGTCGGAGACAATGCTG
TTAGGTTGCCCAAAATGTTTTTTAGCATCATGCAACAACTCAAAGGCAGAAGAAGAGCTG
CGATAGGGAGATAAGTTAAAAGCAAGGACAAATCTAGTCTCAGAATCAATAATAGCCCAA
AGGTAATACTTTTGACCGTAGAGCTTAACGACAGTTTCATCAACATGCCATTCATCTGAA
TGATCAAGATTATCGGGCATAAGCTGGCTGGACTTTAACAGAAACATTGGGGCAAATTTT
CTAGTCCAGGAAGCAACAGTAACATGAGAAACTTTGATGTTATGGAAGTCGTAGAGAAAT
CTAGCAACCTTTCTAGTTGAAGAACCATATAAGAAGTAGAAATAGAGAGCCATAAGGATG
ACATGAGGAGAATATCTCATGCCCTTGAAGTTGATTTTACCAGGCAAAGAGAGTTTGTGA
GAAGGTGGCTTAATGGCATTGTTTTTAGGGACAAAGAAGGAATGGTTACAGCTTTTATCA
CAGCATGTGAAATTAGAATAATACTCGTAGTCGTGATGTAGATAAGAAGCTTTTCCACAC
TTGGGGCAAGAAGGATATTTTCTAATTTTAGGTCCTCTAACTTCAAGAGTTTTGGGAGCA
AACTGTCGACGACATTTTTTACACTGATACTTTTGATTGCCATATTTGTCTTTGCCAAAT
TTGTAAAGATCATCAGAGAAACATCTTGGACATTTAACTTTCGATTTAGTCATAATTTTA
GTCTCCTTTCCAGGGAGGTTGGTTTGATTTGTCAAAACCATTGTACTCTCTGGAAGGGGA
CTAACTCAAGTTTCATATAACTTAACAGGACTATTTGAATTTACAGGAGGTATTTGATGA
AGAAGATAGGTTTACCACTATTGATAGTTGTTATTATCCTGGTTATTGCTGGTTTGGTTT
CATATGGACTAACAAGTGGACGGGGTGGAGTAGTTGAAATAAGGTCAGCAGTCTATGAGA
CTGAAGATGTCTTAATCCGCATTAAAGCGAAAGACGATGGCGGGATTGTCCTCTTTCTTG
CCACTGTTGACCCCCGGACCAAGCTGGAATATTCCACTGATAACTATCGGAGCAGTACCT
TTCCCCAGGGCTATACCACCCAGGGAATAAGTGCAGGCAAGGAGTATCAGTTAAAACTCC
TCAAACGGGTATTTAGATTCTTTTGGGTACCTTACAGGGAGTACAGGCTGCAGGTCGAGC
CCTCTTCTCTGGAGAAGGTAACAGATAGTGATTATGATACTTTGCCGGCAGATTTTGCCC
GGAAGTTCATCGACTATCAGGTGAAGCACTAGTAGTTCATGGTGGGAATGAATTACAGAA
GCAAGGAGAAAAACTACATCGGAAGAGGGGGTGGGAAAGGTCAAACCGTTAGATGTTACA
ATAGAGCAGGCTAGGACGTATATCCTAGCATACCAGAAGTTGTTGCCGCCGCGCAGGCTG
GCAGGCAAAGGTGATATTATGGAGTATATCCAGATGGTTGGCTGCATCCAGTTTGACCCT
TTGGACGTAGTAGGGAGGAATCCTGACCTAGTCTTACAGTCCCGGGTGAAAGGTTACCGC
CCAGAACTGCTGGAAGAATTACTATACACTGACCGGGAACTACTGGATGGCTGGGATAAG
AACATGTCTATCTATCCAGTTGCCGACTGGCCTTACTTCACAAGATACCGGCAGCGGGCT
TCCCACAAATATATGGGCAAATCAGAACATATCAAGGAAATACTTCCTGCCATTAAGGAT
AAATTAATGGAGGATGGCCCATTATCTTCTCTTGACCTCAACTTTGATAAGAAGGTTGCC
TGGGCCTGGGCGCCTGCCCGGGCGGGAAGAGCAGCCCTGGAGAGCATGTATAGCCGGGGC
GAAGTGGTCGTTGCTCACCGGATAGGTAGCAGAAAATATTATGGCCTCTCCGAAGACTAT
CTACCTGTAAAATTGCTAAATGCAAGGGAGCCTAATCCTACGCGCGAAGATTATCTTTGC
TGGCATATTAAGAGGAGGATTGCTGGAATTGGCCTGCTTTGGGACCTTTCCGGCGATGCC
TGGCTGGGCATCAAAGGTCTGGATAAACAGGCCAGAGTAGCGGCTATCAACAGATTGAAA
GATGAAGGCCAGATTTGCGAAGTCAATGTTGCAGGATTAAAGAATCTTTTCTATATTAGC
AGTGAGGCAAAACCCCTTCTGGAAGAAGTCATTGAGGGTGTAGTCCCAGCCAAAGAGGAA
TCCTATGATGAAGCTGCAATCATTGCTCCTCTGGATAATCTGCTTTGGGACAGGAAGTTA
ATCAAGAGGCTCTTCGGCTTCTCTTACGTCTGGGAGGTCTACAAACCAGAAGAAGAGCGG
AAATATGGATATTATGTTCTCCCTGTAATATATGGGAACAGGTTTATCGCCAGGTTTGAA
CCTAAAATGGTTCAGGATGAAAAGAAGCTGGTAATTAAAAAGTGGTGGTGGGAAGATGAT
GTTGACCCTGACCCCAAAATGGCCAGGGCAGTAATGGACTGCCTTGCTGAATTCAAAGAT
TATTTGGGGGCAGGAACTGTTGAACTGGGAGGTAACTTCAGGTTACTGGGAAGGAGATGA
CAGGATGGAATACAGAAGGTTTAATGACAAGTATATTTTGCGGCTGGAGCGGGGAGAGGA
AATCGTTGCAGCTTTGCAGGAATTTTGTCAGCAGGAAGAGATAGAGCTTGGCTGGGTTCA
GGGGATAGGCGCTGTCGGCCAGGCAACCATTGGCTTGTTTGAGACAGCAAAGAAGGAATA
TCATTCTATCCAGTTACAGGGTGATCATGAGATTACCAGCCTGTGTGGCAATATTTCGAC
CATGGACGGGGAAGTATATCTCCATCTGCACATTACTTTGGCAGATGATGAATATCGCCT
CCGCGGCGGCCATCTTAGTTCTGCGGTAATCAGCGCAACCGGAGAACTGGTGGTAGGAGT
CATCGATGGCAGATTCAGCAGGCAATTTTCTGAAGAGGTCGGCTTGAATTTATATTCCTT
CAGCGAATAAAAGCCTATCTGGAGAGGAAAGTTATCCATCCGTCTTGAATATATTGATAA
AATACTAAAGGGGGAAGAAAGAGATGACACAATACAAATTTGTTCATTCCTGTATCAGGG
TTCTGGATTTAGATGCTGCAATCGAGTTTTATAAGAAGGCACTTGGCCTGGAAGTTGTGC
GTAAGAAGGATTTTCCTGCAGGGAAATTTACCCTTGTCTTTATGGGCAATGACCAGAGTG
ATTTTCAATTAGAACTTACATATAATTATGACCGAGAAGAGCCTTATCAGATTGGCGATG
GCTACAGTCATATTGCTGTAGTTGTAGATGACTTGAAGTCCTCCCGCGAACGCCATAAAG
AAATGGGCTATAAGGTGAGTGATATTACCAGCCTTTCCCAGGGTTCAAGCGGATTTTATT
TCCTAACAGACCCGGATGGTTATGATATAGAAATAATCCAAAGGTAGCACAGGGGCTTCC
TGCCTTTTTGGCGGGAAGCTTTTGACGAACAGAGTTGTAATCGCAGTGGGCCCACTGCGA
TTATTAAACACCACCCAATGGCATATAATTGCAGAGGGCGGAACACAAGGTTGTTGGGCA
AATGAAGTTAATATGCAAAGGGGGATTATTTATTGAATTAAGATGGAATTTAGATAACCT
TTATCCATCTTTTACTTCTGATAAGTTTAAAGATGATTATGCATCACTCGAAGAACAGAT
TGCGGGGTTCAATAGCTGGGTTCAGGCAAACTTGACTGACCAGGAAGAGGCCAGGCCCAA
ACTGATCAGTCTGCTGGAGAAGCTGGTATCCTTGCGGGAGACGAGCCGGCTGCTGGGTTC
TTATGCCCACCTCCGTTTGAGCACAGATGTTAAGAATGAAGAGGCCCTCGGCTGGGTGGA
GAAGTTAGAAAGGAAATCCACAGAGATAACAAAATCTATTGTCAGGCTGCAGCAGTGGCT
TGGTGAAATCCCGGACCTGGCTGAATTGTTATCAGAAGATGAGCAGCTGGAACAATTTAC
TTTTGTCCTCCAGGAATGGGTAAAGGACAGTAAATACCTGCTTGGCGATGAAGAGGAAGA
GCTGATAGCCAGGATGAAGCAGACGGGTTCCCGTTCCTGGGCAAAGCTGCAGCAGAACCT
TACATCGACTCTGCTGGTGGATATCGAAGTAGCTGGAGAAAGGAAACAGCTGCCCTTGTC
TGTTGTCAGGAATATGGCCTATGATGAAGACAGTGGCGTCAGGAAGAAAGCATATGAAGC
TGAGCTTGCTTCTTACAGGAAGATAGAGGCTCCTGTAGCAGCAGCCCTCAACGGCATCAA
AGGTGAGGTACTGACCATTACTGAACGCAAGGGCTATCA
>DeadSea-enrich-C171
TTATTCTACAGAAGCCCTGATTAAGAGAATAAATGCTGACCTGGCTAACGATCTGGGCAA
TCTGCTCCACAGGACGTTAACGATGGTCGAGAAGTATTTCGAGGGCAGGATTCCTGAACC
AGCAATCCGGGAGGAGGTCGATGGGGACCTGTTTGCTGCAGGGCAGAAGGCACTGGAAGG
ATTAAAGGGGCATATGGATGACCTGGAGATTTCAGTAGCCCTGGAGGAACTCTGGAGTTT
TGTCCGCAGAACCAATAAGTACATTGACCAGACTCAGCCCTGGATACTGGCTCGAGCTGA
GGCAGACAAATCCAGGCTGCAGACGGTTCTATATAATCTCTGTGAAGCAATGAGGAAGAT
TGCTATCGCCCTGAAACCGTTCCTGACAGAAACTCCAACAAGAATCTGGCAACAGTTAGG
GATAGAAGAGCCTTTGGCTGAACAAGGCTGGGAGAATGCCCTGGAAGCCGCGGGGTTAAC
TCCAGGATTGGCGGTAAAGAAAGGTGAACCACTCTTCCCCCGGATTGACCTTGAGGAATA
CCTGGCAGGGAAAGAGAAGAAAAAAGAACAGGAGGAGGTTGGAACACCCGTGGAGAAGGA
TGAAGGTGTTAAGAAGATATCTTTTGCCGATTTTCAAGATGTTGAGTTGAGAGTGGCAGA
GATTATTGCCGCCGAAGAGATTGCAGGGGCAGACAAACTGCTGAAGTTACAGATTAGCCT
CGGTGCAGGAGAAAGGCAGATTGTCGCAGGTATAGCTAAACACTATCAGCCTGCAGAACT
CCCTGGCAAAAAGGTAATCGTGGTTGCCAACCTGGAACCAGCAACCATCTTTGGTACCAG
ATCAGAGGGGATGCTCCTGGCTGCTTCAGATGAATCTGGCCGGCTTGTCCTGTCGACAGT
AGATGGAGAAATCCAGGCAGGTTCTCGTGTTAAATAAGGGGGATGAGCAGAACATGGAAT
TGATAGATACCCACGCCCATCTTGATGATCGAAGGTTCAATAAAGATAGAGAAGAGGTCA
TCAAGCGTGCTGGAGAACAGGGAGTAAAGACCATTGTGAATATAGGAGCTAATCTGGCTT
CAAGCCGCCAGGCTGTAGAAATCGCCCGACAGTGGCTTAATATCTGGGCAGTTGTCGGCA
TCCACCCCCATCAGGCCAGGGAAGTAGATTCCGGGGTATTACGTGCAATAGAAAGGCTGG
CTGGAGATGACAGGGTTCTGGCCATTGGTGAGATAGGGCTTGATTACCACTATGATAACT
CCCCCCGGGATATCCAGCGAAGGGTCTTCCGGACCCAGCTCAGGCTGGCCCACAAACTGG
AACTGCCTGTAGTAATCCATAGCAGGGAGGCGGAAGAAGATACCCTGCAGATAATGGAAG
AAGAAGATATAGCCGGATTAGGCGGAATTATGCACTGTTTTCCTGGTGGCCTGGAGTTTG
CCCAAAGGTGTATCGACATGAATTTATATCTTGCCTTCGGCGGTATCCTGACCTTTGGTT
CTGCAGATACAGCAAGGTCAGTAGTGGAGAAGATGCCCCTTGAATACCTGTTGCTGGAGA
CAGATTGTCCATATCTGACCCCGCATCCCCATCGGGGAAAGAGAAATGAACCCGCCTATG
TCAGGTTGGTGGCAGAGAAGGTGGCTGAAATTCGCGGGTTGCAGATGGAAAAGGTGGCTG
AGATAACCAGTAGAAATTTCTGGAACTTATTTACCAGGAGATAAAGTATACTTATGTCGA
CTTTTTGCTGGAACTTTTTAGCGCCCAACAGGGCGCTTTTTACTTTTTTGGCAGGTTTTT
TGTAATTAATGTAGAATTTTGTTAAAAAGGAAATTGACGGGGGAGACAATATGGCCAACC
TAGATTATACCCAAGTCCTGAATACAATAATGGAGAAGACCACCCTTGCTTTAAAGGAAA
GCAAGCAGGAAATATATGACCTGGCCCGGGATGCAGAAGAGGAAAAACAGCTTTTGCAAA
AAGAGCTTGATAATGTCCAGGAAAGGATTAATGTAATTATTGAGAAGGTCGATGAACTGG
AAAGAAAGAACCGGCGGGCACGGAAGAGGCTTGTTGAAGTAAATAAGAAGACCGTCCGGT
CATCTGAATATGAGATGAAAGATGCCTACGAACATGCAGAACGGATATTGCTGGAGCTGG
TTGTGGAGAGGGAGAAGGAGGAGCACCTGAAGAAGAGGCGTCAGGAGTTACAGCTCCGGC
TCAGGAACCTGGACCAAACGGTACAGAAGGTAGAAAACCTCGGGTCTAAGGTGAGTGTAG
TTCAAGACTATCTGTGCGGAAATCTGGCCAAATTGAATCAGCATATCCAGGACTTGCACC
TTTATAAAGATATGGGAATACAGATTTTGCAGGCCCAGGAAAAAGAACGGAAACGTGTTG
CCCGGGAAATCCATGATGGCCTTGCCCAGTCAATAGCAAATCTTATCTTCCGAATAGAAT
ACTGTGAAGAGATGCTGGAGAAGGATACGGAGACAGCCAGGGAAGAGATTATTAATCTTA
AGGAGATCGGCAAGGACAGCCTCCAGGCTGTCAGGAAGATTATCTTTGACCTGCGTCCAA
TGGCTCTGGATGACCTGGGGCTGGTCCCTGCTATCAGGAACTACATCAAAAAGTATGAAG
AGCAGACAGGGATTTTCGTATCTCTGGTAGTGATTGGAGATGAAGGTGAGATTGGAGAAT
CAGTTAGTATAACAATCTACCGGATTGTGCAGGAAGCCTTGAACAATGTACATAAACATG
CAGGAGTTGCCAGAGCAAATCTGAAGCTGGAGTTCGTTGATGACCTAATTAATGTTGTCA
TCAAAGATGAAGGTACAGGCTTTGATATGGAACAAATTAAGGAGGAACAGAAAGAGGGGG
CTCGTTTTGGCCTTGTTAGCTTGAAGGAGCGAGCGGAGGTAGTAGGGGGTCAACTGAAGA
TCGATGCCACCCCTGGAGTAGGGACGAAGATTTATGTTCAGGTACCGAGGGGAGGAAATT
TTAATGAGCGGTAGGGTTAGAGTTATAATCGTTGACGACCATACACTGGTCAGGGAAGGT
ATTAGTAGATTGTTAGCAACAGACGAAGAAATAGAATTGATAGGGGAAGGCCAGGATGGA
CTGGAGGCCGTGCATTTAGCCCAATCACTCAGCCCTGATGTAATGCTTATTGATATCAAC
ATGCCCAAGATGGGCGGGATTGAAGCGGCCAGGCAGATTAAGAATATTGCCCCGGAAATA
AAGGTGTTGATGTTAACTATTTATGAAGATGAAGAGTATATCCAAAAAGCCTTGAAGGTT
GGTGCTGATGGGTATCTGCAGAAAGAGGTTAGTTCTCAACACCTCAGGCGGACTGTAAAA
CAGGTAGCTGGCGGAGGATTGTTCTTCCCGCAGGATATTAGGGGTGACCTTCTCAACTAC
AAGACCTCAGCATATAATGGCGGATTGGAGAGTAATGACCAGCTGACCCGCCGGGAGGAA
GAGGTCCTGGAACTGCTGGCCAAGGGAGCAAGCAACAAGGAGATAGCAGATGAACTGTTT
ATCAGTGAAAAGACTGTCAAGAACCATGTGAGCAGCATTCTTCGCAAGTTTTCTGTGAAT
GACCGGACACAGGCTGTAATCTTTGCCCTGAAAAAAGGTATGGTCCGTTTGACATAGGGA
TAAAGTTGGATGATTTTGTTGAAAATAATGGTCCTTTTGGGGGATACAGTCGCAAATTGA
TTTTTGTTATAATATAGTTAACGAGGCAAAGCCAATGATTACCTCCTCTAGTTATTATTT
AAAAACCTTGCCCTTTCGGGCAAGGTCCTTTTTTTGTCTTATTTCAATTCTTCCCTGATG
ACATCCCAGAAACGGTCTTCAGCATTTCCCAGCCTCCAGATAGCGATACCGGCCAGGTCA
TATTTGTTTACAAGCTGCAGCTTATATCTGAGACTGAAGCTATTCTCAAACCAGACTATC
CTCTTGTGTGTGCCTTCCCAGTAGTAATAATAGGGGGACTGGCTTTCTTCGTCCCATTTT
ATCTCTGCTCCCTTTTCTTGCGCCTGGATAATGGCTTCTTTTGCAGACATATTCCTGGCC
GAATTGACATTTAAGGTAGGCCAGTCATAAGCATAATTGGCGACTCCCAGCAGAATCTTG
CTGGCCGGGACATAATTGAGGGCATAATCGATATTCTCTTTAACCCAACCAATGGGGGCG
ATAGGGCCGGGCGGCCCTGAAGACCAGTGGTGGTCATAGGTCATTATTACCATCCTATCT
ATATATGGAGCAAGGGCAGAATAGTCGTAAGCCGCCTGGAATTCAACGGGAACATCAATC
TTGGGGAAGACTGATATGGTTAGTGTTTTGCCCAGAGGATGCAGTTCCTTTGCCAGCTCC
CGGACGAATGTTGTATAACTATCCCTGGTCCAGGGTGGAATGAACTCAAAATCAAGGTTT
ACGCCATCATAGCCCTGGGATATGATCAGGTTGACGATATTCTTGATCGCCCTCTTCCTG
GTTGTACTATCTGTCAGGAAGGTGTAGTTGCCATCTTCATTATTGATCAGCGGGATGATC
TTTTGGTCATTCTTCTTGGCCCATCTAACAACTTCAGGAAGTTGCCCTTCATACTTGTTC
TTGAGATGCCCTAAAGAGTTAAGTGTGTACCAGAAAGGGGCAACATAGTTGATAGAATTA
CTATTGGCCCGCAGAGCAGGGAACGAGAGGGTGAGGGGATAGGTCCAGTTGACGAAAAAA
CCAAGGACCTCTTTTTTGCCTAATTGCTCAACGTTGCCTTCCCTCCAGATATCTCCTATC
CGGGAATTGTTATTCTCTGCTGGCTGACCGTCGCGGTTGACGAGCCTGTCAAAAAGATAA
GCGAGCCCCATCAAGATAATACCAGATATAAAAGCCTTTGTTTCTTTTTCTTCTGCCAAG
GCCCTTTGTTGATAGATACTGGGACCGATGAAGGTAAAGAGAAAGGTCAAGATTAGAAGT
AAAGCTATCTGCTTATTTCGTCTGTGGTGGAAGAATTGCATCATCGTTTCTCTCCTTTAG
TGCATGGCGATATTTATGTTCAGCATGAATTATCCATTTTTGTGCAAAATCAGACCCTTG
TATAAACAGAAAAAGGTCATATTAATTCAACATATGACTTCTATTACTAACCAACTATAT
AACTATTATATGTTAGCTGGCGAACAATTTTCAATCAACACATATTGCTAATGCTGGAAG
CATTTATTAATTTATCTGCAATAATTTTTTATTGCAGTTTTTTTTGTGCTATAATGGAAT
ATAGTAATTTTAATAGTATCTGGCAGGTATCAACAAGTAGAAATTGGGTTAAAGGAGGTT
CACCATTGACTATAACATATGAATACAAGAACCATCTATACCTAAATATTACCAACCGCT
GTCAAAACAGGTGTGTGTTTTGCATTAGGGAAGGGGCAAAGGGGATTGGCGGCTATGACC
TCTGGCTGGAAGAAGAGCCTTCTGCTGAAGAAGTTATTGAGGCGATTGGTGATGCTGGAA
CATATGATGAGATAGTCTTTTGTGGTTTCGGGGAGCCCTTGACCAGGATAGAGGTCGTCA
AGGAGGTCTGCAGGCGGCTAAAGGATACTTATGCAGTTCCTATTAGGATTAACACCAACG
GTCTGGCCAACCTGGTTCACGGCAGGAATATTCTTCCTGAGCTGGCAGGCCTGGTGGATA
TAATCTCAATAAGTTTGAATGGGGCTAGTAGCGAAGAATATCAACGGATTAGCCGCCCCA
AAATCGGAGAAGATTCCTATCAAGAGGTGCTGAACTTCATCACTGAAGCCAAAGAACATA
TCCCCCGGGTCATCACTTCAGTCGTTGACTACCCCGGGGTTGATGTGGAAGGAGCAAGGA
GAAAGTCAGAAGAGCTAGGGGTAGAATTCAGGGTTCGTTCTTATCAGCGCAAGTTAGAAG
ACAGCAAATAACCACGAGGAGGTTGGAACCAAGATGAAAATATTTATTGACACAGCAAAT
ATTGACCATATCAGAGAGGTCAAAGAATGGGGTATCCTTTCAGGCGTGACGACAAATCCC
TCTTTAATTGCCAAGGAGCAGGGAAAAGATTTTAAGGAAATCATCAAGGAAATTACTTCC
CTCGTACCTGGCCCAATCAGTGCAGAAGTAATCAGCACGGACGCAGAAGGCATGGTCAGG
GAAGCGGAAGAACTTGCAGCCATAGCTGACAATGTAGTTATCAAGATTCCGCTGGTCGAG
GAAGGCCTGAAAGCCGTTAGCAGATTGAGCAAAAAAGGGATTAAGACTAATGTAACCCTG
GTATTTTCACCAAACCAGGCCCTGCTTGCAGCCAGGGCAGGTGCGACCTTCATCAGCCCC
TTTGTAGGCCGCCTGGACGATATAGGCCATGAGGGCATGGAGCTTGTTCGTGATATAGTA
GATATAATCTCCTGGTATGACCTTGAACCAGAGGTTATCGCTGCCAGTATCAGGCATCCC
CGACATGTTCAGGAAGCAGCTGCAGCTGGGGCCCATATCGCAACTATCCCCTATGACATC
CTGAAGAAGATGTTGAGCCATCCCATGACAGATAAAGGGCTGGAAAAGTTTCTCAAGGAT
TGGCAGGGTATCCAAAAATAAAATGAAGGTGAGAATGGTTAAGCCAGCTTATTAACAACC
ATTTGGCTTTGATGACCCATGATGTGCGGAAGGTCCAGGCAGCAGATAACTGGTTTATTG
TTTGTGCTGGCCGTCACGGCCAGTATCCTTGCCGGGGTGGTATGATCTTTCAATGAGCTT
TTTCATGTTATATTTACCACTCAACCCGGTTTCCTGACCTGGACTGCCGGTAAGGACCTG
GTCGGAAATTCTCCCAATCTGTTCTGCAGCATCAACCTTGTACCTTTCACTGCCAATTCC
CTGGTCCACCATTAAAGGGGTTGGAGTGGGAGTAGTTTTCGGAAGCAGGTGGGTTCTGTC
TCCCCGGGGTGCAAGGTTCTTTTCCAGTTGTAGTTCAAAGTCGTCTTTTAGTTCATCGGG
TACCCTGGTCAATTTGCTATTTATCTTTTTTCTGCTGTTTGTCATTTTATCCCCTCCTAA
GCATTATTGTTACACGTTAAAGCCTGGGCAATGAGTGGGATTTTTTACATATAGTTGTTG
GCATAATATAAAGAGGGGGATTGCATGGAGTACATTGCAAAACCTGCAAGAACACGTGAA
ATTTTACAGGAATACGGCCTTGACCCCAAAAAGGGATTAGGGCAGAATTTCCTGATCGAT
TTAAATTATCTGGATAAGATTATCACCGCTGCAGAACTTTCCCCTGGCGAAAAAGTAGTT
GAGATTGGGCCCGGAATCGGTAGTTTAACTCAGTTTCTGCTGGAAGAAGGTGTGAAGGTT
CTTACTGTCGAGAAGGACAGGAGGGCAGTAGCAATCCTGCAAGATTTGCTGGAGGAATAT
ATAGAAAGAGGGAGCCTGCAGGTCATTAATGGAGATGCTTTAGAGCTTCCCTGGGCAGAG
TTAAACCTGGATGAAGGGTTCAGGAAGATCGTCGCCAACCTGCCATATAATATTGCGACA
CCCTTGATTACCAGGCTGTTGGAGGAGCTTAGTGAATGGCAATTAATGGTCTTCATGGTC
CAGCGGGAAGTAGGCGAAAGAATGATGGCCCATCCCGGGACAAAGAGTTATGGTTCCCTT
TCTATTGCGGTTCAGTATTCTGCCCTGATAGAGCAGGTTGCTCTCGTGCCGCCAACAGTC
TTTTACCCAAGGCCTAGAGTGGAATCGATCATCCTCCGTTTCCGACCAAGATTGGAGCCC
CCCGTGGACTTACTTGATCGCGGCCTCTTCTGCAAACTGGTTAAGGCAGCCTTTCATCAA
CGCCGGAAGACTTTGAAGAACTCCCTGACTAACTCGCCTTATGTTCAGGTATCAGCTGCT
GAAGTTGAAAAGGCGCTGGCACAATTGCACCTTGATTTACGGATAAGGGGAGAAAAGTTA
TCATTGGAAGAGTTTGGACATCTGGCCAACATAATCAGCCAGAGCAGAACTTGTAGAAGT
TAATAATGATATTAGCGAACAGGCAGGTGGCCCTGATGGAATTTAATAGCCCGACCAGTG
GTAAGCTTACCCTGGATGAAGTTTACAGAGAAATTGAACGGTATATCTTTAATAAGCCTG
GTTTTCAGTACAGGTTGATTATCGGGACTGACTCCCAGACCTGGGAACAGCAGGTCTGCT
TTGTCACTGCTGTCATCATTTACAGGATTGGCAAGGGAGGCCGTTTCTTCTACCATCAAG
AAGAAGAAAAGACCAATCGGAGCCTCAGACAGAGGATTTTCTATGAAACATCGCGCAGCC
TGGAAGTAGCGGGAGAGTTGACCATGAAATTGTCTGAGGCACCAGAAGAGATAGTCGACA
AGCTTGACATGGAAATCCACCTGGATGTGGGCAGAGAAGGCCCGACGAAAGAGTTGATAA
AGGAAGTAGTAGGCATGGTCGTCGGCAGTGGTTTCAATGCCAAGATCAAGCCTGATGCCT
ATGGGGCAAGTAAAGTTGCTGACAAATATACCAAGTAAAATACTAATAAAATACCACCTT
ACTGGATAAAATAATAAGAGAGAAAATTTAGAAAAATTCCTAAATTCGCCTAGAAAGTGA
TTGACAAAATATCCATAGTTTTGGTATAATTACTAGTTTGACTTTTTAAAGTAGCGGTGT
TAAAATTTATATAGGAAAGGTGGGATGGCATGGCGAAGAATGTTTTAAAAGAGATAAAAG
ATGACCTGGATGCTTTTGTGGGTCAACGAGTAAGTCGGCGGGCGAATAAGGGTCGCAGAA
AGATTATTCAAAAAGATGGCGTCCTGGAAAAGACTTATCCTCATATTTTTGTTGTCAAAG
TTGAAGAAGGCCAATCCCCCCGCAGATTATCGTATAGTTATGCAGATATCTTAACAGAGA
CAGTAGAAATAAAGATAAAGGAAGATGATACAAAGATAGGCTGCCTCAATCTTTAAAAAC
AAACGGTTTTTTATTCAGACAAACACCCCGTCCTTTGCACGGGGTGTTTTTATATTTGCC
TTTTCACCATAACCCTTCTGGAAGAATAGAATATCATGATAGCAAAGGAGGGGAGATTGG
TGGACTCAGAAAATGATATTCTCGAAAGAAATAAAAGGAAACTATTCAAGCTTAAGAATG
TAGAAGGTGTAGGAGTTGGTTATAAGATAAAGGATGGAGTTAGAACAGAGCAGACGGCTG
CAGTCGTCTTTGTCAGGGAAAAGATGCCTGCTTCTCAACTAAGAAGCAGTGACCTGGTCC
CGCAACAGATTGAAGGTATCCAAACAGATGTTATCGAGACAGGGCGTTTTCGCCTCTTGT
CATCATATCCAGGCAGGCCGGGATACGAGCAAGAAAGTGATGATGCCCTGGAAAACCGAA
AACGGACTTCCAGATTGAGACCTGCTCCAGGCGGGGTCAGTATTGGCCATTATGAGATAA
CAGCAGGAACACTTGGGGCAATTGTTACTGATAATGCGGCAGGGCAGAAGATGATCCTGT
CAAACAATCATGTCCTTGCCAACCTAAGTACAACGACAACCGCCAGGGCTAAGATAGGCG
ACCCAATCTTACAGCCCGGGCCTTATGATAACGGGAGCAAAGATAAGGATATACTCGCCA
GGCTTTATAAATATATTCCACTGGAGACGACAGAATCGGGGATTACCTGCCCGTATGCCA
ATTTTTTCGAAACCCTTTTGAATACCCTAATTAAGTTAATTGGGAAGCGGGATTACCAGG
TTAAGTTCCTCAAAGAAGGAAAGGAAAATTTGATCGATGCTGCCCTGGCAGAACCAGAAG
ATGAGGAATGGATCGAAAGAAAGATACTTGAGATAGGCGAAGTAAAAGAAACGGCAGTTG
CAGAGCTGGGGACGAAGGTTAAGAAGAGCGGCCGGACCACGGGTATTACAGAGGGAGAAG
TAACAGCAATCGGGTCATCTGTGAAAGTCGATATGGGACATAATCAACAGGGGGTCTTCG
GTAACCAGATAGTAACGACACCTTTATCTAAAGGAGGCGATAGCGGTTCTCTCGTAGTAA
ACGATAAGAATCAGGCTGTCGGTCTTCTGTTTGCAGGATCAGAAAACAATACAGTTTTCA
ACCCAATTCATACAGTCATGGCCTTACTGGATATCAGTATTTAGAAAGCAGGGATAGGTC
AATGGTGAATAATCTTGACTACTGGTTATATATGATGCCCGGCCACCTGGATACGTTTCC
CCGCTCCAGGATATTTTCCGGGATTGTAGTTGCAGCAGGAGTGGTGGGAGTAAGGGGGGA
TCTATCAGTCAACTTAGCAGAAATGGCAGATTGGTCATCCAGGTATGGTGACCTGCTCTT
GCTGATTCAGAACAAAAACTTTTCCCGGGAAATAGCCGATAAATTCCTGGCAAGTGATGA
AGCCAGGTCCAGATTCATTCAACAGGTTCAAGACTTATTATCTTCTACTTCCTTCACGGG
GGTCAACCTCGACCTGGAGATGGTATCTGCCAGTTCCAGGGATAATCTGAATTCTCTTGT
CAGAGAAATGAGAGAGGAATTTGCCGGTAATGGTTCTACTCTTTCCATATCAGTGCCAGC
AAAGAGCAGCGATAATCCAGGGAACAACTGGAATGGGGCATTCGATTACAGCCAGCTAGG
CAGTTATTGCGACCGGGTGATGATCATGGCTTATGATTTTCACTGGTCAGGTGGGCCTCC
TGGTTTTATCTCACCACTGTCCTGGGTGAGGGATGTCATCGATTATGCAATCCTGGAAGT
CCCGCCAGAGAAGATTATTCTTGGGCTTCCCGCTTATGGTTATGATTGGCCGGCAGGAGA
AGAGAATAGAGCAAAAGGGTTAAGTTATAATCAGGTTATCAAACTGGCCTTGAAGTACGG
GGTACCGCAAAACTGGGACCAGGAAGAAGGAGAAAATTTCTTCACCTATCCCGGAGAAGA
TGGCATCCACAACGTCTATTATCACAATCGGAAGAGTCTGAAGGCAAGATGTAAGCTGGT
CCTGGATTATCAACTGGCCGGGATAATCATCTGGCGTTGGGGGCTGGAAGACCTCTCTTT
TTGGGAGGAGGTCTTGCCCTATAAAGAGATTAACCTTTAATTATATATGCCTGGACCAGT
TTTGTAGCCGGCCTTTGTTGAAAATAGGCCGGTTTGCTTTTGGGCTGCTTTTCGGGGTAA
AATATTGTTGGGTGAATGAGCACAATAGAAAACACATGCAGTCCATCTTAATCCTTCAGC
TGAGATACAGGAGGAGGATGTGGTTCGATTACGAATTAATTTAAGCAGGTACACATGTAA
GAGTATATTTTGTTGGAGGTGATTGATAATGCGCGAAATAGTAGTAGTAGGAGCAGCAGG
AAGAATGGGACAGGCAGTTATCAGGGCAGTAGAAGAGACTGATGATATCCTGGTAACCGG
GACAGTAGATGCCAGGGAGTTGGGTTCTGACCCGATTAAGATGGCTACAGGCCGGGAGAG
CAACCTGAGGATAGAAGGGGACCTGGAGGAGGTTTTGCACGAGAAAGAACCGGACCTGAT
AGTTGACTTCACTACACCCCAGGTCATCGCCCAAAATATCCGGGTCGGATTAAAAGAAGG
GGTAAATATGGTCATTGGGACGACCGGGATTACAGCAGATGAACGGGCATGGATTGACAG
GGAAGCCAAAGATAAGGGTATCAGCATCTTTATTGCCCCTAACTTTGCCCTGGGTGCAGT
CTTGATGATGGAATTTGCCAGTAAGGCTGCCCGTTACCTCCCCAATGTGGAAATAATTGA
ACTGCACCATGACCAGAAGATTGATGCCCCATCAGGAACGTCACTTCTTACAGCAGAAAA
GATTGGCCAGGCCCGGGACGAGGTTGAACCACAGCAAAGTGTTGAGGTAATTGCCGGCAG
CAGGGGAGGCAATGCTGGAGGTATCCCAATCCATAGTGTAAGGCTGCCGGGCCTGGTAGC
CCATCAGGAGGTAATCTTCGGGGGGCAAGGCCAGACCCTTACAATCAGGCATGATTCCCT
GGACCGCAGTTCTTTCATGCCAGGTGTCCTGCTGGCAATTAAAAAGGTAGGGAACTGGGA
GGGACTTGTCTGGGGATTGGAGAAGATAATGGACTAGGGCTGGTATTTTTCGATATATTG
CAGAAAGGCAGTGATTAACTGGTTAAGGTGCTTGTCTTTATGCCAGATTAGGTCAAGGGG
GCGGAAAGCATTAAATCCTTCCAGTAGGTAGGCTTTTAATGTTCCCAGGGAGACCTCCTT
CTTGACTGCCTGGCTGGAAATCAAGCTGATGCCAAGGCCTGCTTGCACAGCTTCCTTGAT
GGCTTCAGGAGTGGTTAGTTCCAGACCTGGCGACTCGCTGCTGCCAACCTGCTTGAGCAG
GTCCCTGGTGTATTTTCCAGTATTAGAACCTTTCTCTCTGATGATAAATTCCTGGCCCTC
TAACTGGCCTGGAGATATCCTGGGCCCTTTGGCCGGGAAAGAAGGAGGGGTAATCACGAC
CAGCCTGTCCTGGAAGAATGTCCGGGCTTTGATTGCGGGCGGATATTCTCCTCTTCCGCC
GATTATCCCCAACTCTATTTTGTTATTGAGGATATCTTCTATTACCTGGTTAGAGTTGGT
AATTTGCATTCTGATCTGGACCGGGGGATAGGATTTCTGAAATTCCCCCAGAATACCAGG
CAGGATATAGG
>DeadSea-enrich-C180
TAACAACTTATTTCTCTTCTGGAGAAGTGCTTTATCATTTTTAATATCAGTTTTCACGAA
GAACACATCCTGTCTAATCGAATTCACACTTGTTATATAATTTAACGGCAACCAAACATG
ATACTATCATGAGGGCCAGGACTCTCAGTAGAGGTATTAAAAGCGGCCAACCCTCCGCAA
TCTCAAGCAAGTTCTTTGCCCAGGCCAGATTCTCATCCTCCCGGGCTCTGTTTAACAGGA
AGACCGGCCCAAAGAAGAAGACCATAAAGAGCATGACATTAAATATCCTGGCTTTATATA
TACGGACTGCCAGTATCTTCTCCACCTCTAAACCTCCTCGGACAAAATTTCCAGCATCTC
GATAAGCTCAGCCCTGGAAAGCCCTATAATTTGGGCTTCCTTAACACTTTCCAGTAGATT
TTCTTCAACATTCTTCAATCTCTTCTCCCGAAGCAGTTCTTTGTTTTGCGAAGCAACAAA
GGAGCCCCTTCCCGTTATCTTCTCAATAAAACCATCCTCACCCAGAACCTCATAGGCCTT
CTTTGTCGTGATTACGCTTATCTTCAATTTCCGGGCCAGATTTCTTATTGAAGGTAGGGG
GTCACCCTCCTTTAACTCACCCTTTATTATTAACTCTTTTATCTGGGAAGCACAATTAAT
CTCCAGCCCATCCATCCCTAAGCCGCATCTTCCTCATCCTGTGGTACTCCCTATTGGCTT
ATGCCCGGAAAGCATTGATTATCAGTTCAGTATCAGGAAAGGCACCTTCCTTGTTGGCCT
CAGGGTAAACCAAAGCCAGTCCCTTGATTATGGCGGAAAACAAATAGGCCAATTTTGCCG
GGTCTTTAGATATGATCTGCCCCTCTTCCTGACCCTGCCTGAATAAAGGCAGCAAAAACT
GTTTATTGTAACTCTCCTTATCAGCCATAAGCTGCTTCACTTCTTCCGGAACATTATCTG
AAGTTGAAGCTTCAATTATCAGAAGGAAAAGATATACACCCTTGCCGCTGTAACTGTCCT
CAATAAAGTTGTCCATTAATGCCCTGAGTTTGGCAAGAGGCCCCCCCTCAACCTTCCCGG
CCTGCTGGTACGCCCTGTTAGAATATGCTAAAGCCTCCTTTACAAGTTCAGTGAAGATAT
CTTCCTTGGAGGAGAAATAATGGTAAATCAGGCCGTGGCTAAGTTCCGCTTCCCTGGCAA
TATCACTTATCTTTGTTGCTGACAGGCCTTTTCCTGCAAAGACTTTCAAGGCCGCATCGA
GCAACTGCCTTCTCCTCATAATCTTTATTTGCTGATTCTCTTCTTCAGACCTGGGCATCT
TCCCCACTTCTTTCCATTTTAAGCTCCTATTATCTCCTTCTCAATTTCGTGTTTACTTAA
CTTAATCTATCCCGCCAATAAAGGAAATTGTTCTGTCGATGATATCCCTGGTCTCCTGAT
TATCAGTATAAACATCGAACCCATGCCTGCCGGATTTGTGGATTAGATAGATTACCTGAA
AACCTCTATCCCGGGCTGCAGCAACAAAATCTTCATTGCATTCAGGATTCACATAATAAT
CACTTGCAGCCATTGCAATGAAAATATTTTCGGGCAGCCTTTGCTCCAATTCACTGCCCA
GTATGCTGTCATCCAGTTCACCATAATAAATACTGATACTCTGGACAAACCCCTCATTTG
CCTTGAGAACTTCGGGAATGCTCTCCTTAACTCCTGCTGAAAAAGCAATTATGTTTAACC
TGTCACCTGATATTCGCAATCTTTCATGGTTCTTCCTGACAAAGGTAATCAAATCACCTA
CATCTTCAGGCGACTCGCCTGGGCGCCAGTTAAAAGTAATTGCATTAAAACCCTTAACAG
CCAGCAGCCGCCCCCAGGACTGATAAGCAGCCGTATCTTTGTAACTGCTACTGGGACCAC
TGCCGTGGACAAGAATTATGGTCTTCGCTTCTAAAGTATCCTTTCCCGGTGGATAGTAAA
TATCCATAAGTAAATTAGCACTTCAGGTATCTTTGTAGGCAATATCTGTTTCAATTGGAA
CTGTATCCATCCCCGGCACCTTGTAAACAAGGTCAAGGGCAGCCACTCTTCCTGTTAGGC
TTATAATGAAAAAGAAAAGGATTAAAAAAACAGCAGTTGTGTTCGTCTTCAAAAGAACTC
CCCCTTTTTGATTGACTAATCATTCAATATAAATATATTGTATCCTCTCCTATTCAATCT
GTCAATCCCTTTTTCAGTTAACCCCAAAGACAAAAGGGACAGCATTCTATTGCCCCCGCC
CTATCTATTTATCCCATTAATCCAGTGAACTTAATCCTCCAGAAAGTCCAGTAACTATCG
TTGTATCTGGAAACCTTCGCGAAGCAAAGTGATAATTTGGCTTAGCTCTTCTTCAATCGT
TTCCATCTCCAAAGGGAGATTGGCAAAACCGTAGTTGATCAAATCAGCATAGGAGAATTC
ATATCTTACTGTCAGATATTCTGCTACAAGCAGTGATATCCTGTTTAACATGAAGCAGAT
TAACTTCCTGGAAATATCACTCCTTAACTCACCTGCTGCCTGGCCAGCCTCCACAAGGTC
AAGGAAAAAGGCATCACTCTGCTTGATCAATTCTCCATAAAAGTCCTGGATATCTTGGTC
ATCCTCAGCAGCAGCCAGGACCAGTAACCCGCTATATCTTGGATTAGTCAGGTCAAATTT
CAGACCTGTTAGATGTAAAGCTTTCAGGGTCTGGAAGAAATCTTCACCCCAGCGGAGATT
ATCCCTCAGAAAGGAAAATTTCTTTTGTGCAGCGATATTCAAGAGATATAAGTACAGGTC
CTTCTTATTTTTAAAGTATTGGTACATACTTCCTTTGGCAATCCCTGCTTTTTCGACTAT
ACTGCTTAAGGAAGCAGACTTATAGTTGTTGAGAGAGAACTCTTCCATGGCAATATCAAT
TATCCTTTGCCTTTTCTCCCCTGGAAGATTAATAAAGGTCTCTTTGGGCATAATGCTCAC
CTACCTCAATCAATTTGTGAACAACTATCATTTTGTGACTCCGTAGTCATATTATTATAT
CTTCAGCTAAACCTGTCAAACCTGTTGGATTTATCATATTTATCATTTAATGGGCTTCAT
CACCTTAAAAGGACGGATATAAAAAACAACCAGGATGGCCTGGTTGTTTTCTGAAATCCT
ATTCACATTGTTCGCTGATTTATCTCAATTACGAAGGCCGCCCCCCTGGCTGAGAGACCT
ATAATCTGATGGGGTACATCCGGTAGCCTTCTTAAAGAGAGTGCTAAAATGGGAAGGATT
GGAGAAGCCACAGCGCAGGCTTATTTCGATCATCTTCAAATCAGTCTTCTCCAGCAGTTC
CTTAGCCCTCTCTACCTTTACTTCTTTCAAGTAGACAAAGGGTGTCCGTCCGGTTATCTT
CTTGAAGACCCTGATGAAATGGTAAGGGCTTAATCTTGCAATCTCTGCAAGTTCCTCTAG
AGAAATATCCCTGGAAAAGGATGTCCTGATATATTCGATAACCCTCCCAATATTATCTTC
CAGGGTAGGTCTGCCCGTTAACGGACAGGCTGTGTCTCGCAAGATATTTACGATGAGTTC
CTTGATCAGGCATTTATTATAGAACTGGTATCCAGGCTGCTTTGTTTCTTGTTCTTTGAT
AATCTTCCTGATTAACCGGGGGACATCTGGCCGTATCTGATAATTGATGTTGGTAAAATA
GAAATCTGTTTCATTTAAGACAACCCGGGCCAGGCCACTTAGATAATCCCTGTCAATAAA
GATTGCTAGATACTCAGGAACCTCAGCTTCATCTAGACCCTGAATTGTCTGACCAGGGTT
AATACAGAACAGTTTATTTATTTCTGGAATATAGACCCTGTTATCAACCCGCAAAGGCAA
TTGATGGCCCTGAGGTATTATTAGGTGGAAGTTTCGTGTGAAGACAGACTTTAGTTTTGT
AACAAAGCTCGGCTTGAAGATTACTAGGCTTTCACTTTCATACTTCATTATATTCTTTGG
CGGCTCTAACTGCATCCTGGCTAAAACTTCATTCCCCAGCACCATTAACCCCCCTTACTG
TCCTTAGTTGTTTAAATCTGATTGGAATATTTTTTCCATATATTAAAGTTTCACGAATTT
AGCCACATTTCCTGCACATTTCAAAGAAATTGCCCGGCAACCTTAAATTACCGAGCATAA
TACTTTACCTGTTATTATTTTGTCATCCTAGTAATTAATAAGCTCCTGGAAGATCTCCTT
TACAGATTTTATCTCCTTAATCTTCCAGGCACCTTTCCCTACAAAGAAGACCCCTCTATC
TTCATCACCTTCCCTGCCCCTTAATAGGGCGTCTTTAATGCAGAATAGTCTGGAGCAGTG
CTTCAAACACCTGGTACAATTTTCTGGTGCAGGTGCCTGCCCGGCCTGGATTATATCTGT
AAACTTGCTTCTGATTGCATTTGCAGGCAAACCTACTGAGCTGATTATCCTGATAATATT
TTCTTTACTAACCTTTGTGCATAATTCCTTGAACACATCTGATACATTTGCCTCATAGCT
GGCCAGGAACCGTGTCCCCATCTGGACTCCATCCATCCCCATAGTAAACATCTTCTTTAC
ATCCTGGGGATTAACTATATCACCGGCAGCAATTACAGGTATACTGACCTTATCCTTGAT
CTTCTTAACAATATCCCAGCTATCCTCATCTGTTCCCAGATGTCCTCCTGCATTGCCTCC
TTCGACCACTACTGCAGCAGCACCCAGTCTTTCTGATATTCTGGCAAGCTTAACTGAAGA
AACTATCGGGACAACAGGAATACCATACTCCTTGCCGTAGCTGAACATATCCCGGGAAAA
CCCTGCCCCGGATACTATTAAATCGATGCCGGTTTCCATGGCTCCCTTTAACAACTCAAC
AAAGTTCGAACAGGCAAACATTATATTCACACCCAAAATACCCCTGGTCATGGCCCGGGC
CTTTTTTATCTCATCTTTAAGTTCCTGAACAGTGAGGGCTGAACCACCGATCAGGCCAAT
CCCTCCAGCATCTGCCACTGCACTTGCCAGCTCTGCCATTGACACCTTTACAGCCATACC
CCCTTGAATTATGGGATATTTCGGCCGTAAACTACCTATCTTTAATTCGGGAAATCTCAT
CTATATCTCCTTTCGGCAATCAATCTGTAATTATTACCAGGTACTAATTTTGTATCCTTA
TATTAGGTATATCATTTTAAGCCTTTCTTGTCAAAGATTTTCCCGAAAAAATACCCTAAC
GTTGAGGGTTGAAGGATGAGACAAAGTGTCATTCACTTTGCTTGCTATTTGGCAGTTATT
TTCTTTAATAGATAATTCTCAGCAACGAGCAAGTCCCGGTCGATATCCTGCTGGATATCC
TTAATGGTCCGCTCTACCATGATTTCGGGTTGGATTCCTTCCCCTTCAATCCTCCGGCCG
TCTACCCGCCGCCAGTCTCCCAGGGAGAATCTGGCTGTCCCCCCAGGGAGATAGAAGGTT
GTGGGGTTCCCGCTGGCACCTGAAGTGGTCCTGCCAATGACTGTAGCCCGGCCAGAATCC
AGCATGGATACTATGAAGGTCTCAGCAGTGCTCATGTTCCTTATCCCGGATAAGATGACT
ACTGGCCCCTTGTAGGTATCCCCTCTCGGTTTGACCTGATATTTCAATCTTCGGGTCCAG
CCTACCTGGGGCAAGCGCTGTCTGTGATACTCAATACCATAGATGAAGGGCTCAGTTATA
AACCTTCCGGCTATCGGGTCAGCAAAGAGAGTCGTCCCGCCAGAGTTATACCGCAAATCG
ATGATCAGGCCCGGGGCATCCATCACCTTATCGAGGGCAGTATCAAACTCCTCCACCAGA
TCATGTCCTGTTCCCATTGCGAAAGTCGGTATCTCAATCACGGCAACACCTGATGATAAT
CGCCTGCTATTGATTAGTGGTACTTCTACCTCTGTTGAACCACTGGCACTATATTCTTCT
CGCCAGCGTAAGGTTGCCTCCTTCTCTTCCCCGGCTGGAGTCAGATATGTAAGAACCAAT
TCTTCACCCCGGGGAGCAGCAAGGACCCGGGAAAAAGCCAGATATCTACTTTGCCTTGCA
GTTGAGCCACAGGTCAGGCTGGGGTCCAGCTGATCAATATATTCATTAATGCTCTGCCCA
TTCCGGGCCAGGATAACAGAACCATCTTGCAGTCCTGGTATATCAATTGCTGGCCTGAGG
TGGGTGACTACTGCTTTACCTTCTACCTCTTCCACCATGCCATACCATACATAATCCTCA
TTGCGAGGATAAAGCAGGCCAGTATGGGCATCCCCAAGCTCACATAACATCCTATCAATT
ATTGCATAATATTCATCAGCATCTTCTACCTCCGCCACTCGCGGGGCGTATTTCTGGTAG
ATCTCGTCCCAGTTTACATCTTTGCTGGCAAAGTAGGGATAGTTATTATCCATCGCCTGC
CAGAGTCGAGCAAAGTTGTCCTGATAACTGCCAGGAAAGAAGGGGAAGAAACCTATACTA
TATAACTGGAAGAGGGTCATAATGACTATTCCAGCAATCAGAATAGCCCTGCCCCAATTG
AGAAATTTGCCCCATCTGATTCCCTGTATAGAACCTGTTATCCTGGATATATCCTGCCAT
AGCCTGAGAGAACCTGTCAGAGAACCTACGACTACTGCTAGAATACCAACCCAGATGGTC
CTGTTGGCATCCAGGGGCCCCCAGGCTATGATTGCTCCCAGAAAAGCCCCCATTATGGTA
TCAATTACAAGCAGTACCAGGGCAATGAAAGCCCCAAATTTGTTTTCCTTAATCCAGCTG
CCCACCTGTCTCCAATCAGTTCCTTCCAGGGTCATCGCCACCTTTCTCCATTAAAGAATA
ATTACCCGATAAATGGTAATATCCCTGCCTAGAACCCCTGATTCTCTCCGGCTTACAGGG
CAGAGAAGTTATTACACAATGATGCGAACCTAATAAATATTAATGGCCGGGTATCACCCG
GCCACTTTTTGGTGTATGTTTCTTCTTTTATCCTTTTACTGCAGTGAGAGCCGGGTCATT
TTCCAGAGGAGCTTCAAGCTTGATAGCAACCCTAACAACTGGTTTTATCAGCTTATCAAC
AGCTTCCATATCCAGGGTTGATAAGTCCAGCGTCCCTTCTCCGGCAAGCTGTTTGTAGAG
AAGACCCGCAGCCGAACCTCCACTATGAGTCGGGAAAATCTTTGTAAAACCTGCTGCCTG
CAGCCAGGAGCTGTAAGTCTTTCCTGAAGGATGGACAGTCCTCAGTTTCTGGATATTTGT
AATCCGCGACTCGTTATCAGCCAAAAACTGAACAGTGACACTTCTGAAGGAGATATCTTC
TCCATCACTAAGCAGGGCAATAAGCTCTTCCCTGGAAATCGTTAAGGTTATAGCGTACTG
GTCAACATATTCATCCTCGATATGCCTGTCAAAGAGGATGATTCTGCTTTCCTCCTCATC
AACTTCAGCAATCCAGATATCCCTTTCCTGGCCACCTTGATATTCCCCCAGGGCTTCATA
CCTAAACCGTAATCTTCCCCCTGGCCTTAATACCCGGTAAAACTCATGGATAATCTCCTC
GGGATTAGGTGTCTGTTCTATTGAGGAGGAAGCAACTATGCCGGAAAAAGTTTCATCCGG
GAAGGGGAGTCCTCCACCAGACGTATAGCAGTAAAAATCGGCATTCTTCAGCCCCATCCT
GCGGGCATTCTCTTTACAGGTCTCCACCCGGCGGGCGGAAGAGTCCAGCCCGACAACTTC
CCCGGCAAAAGGAGCTAGCAAAAGGGAAGGCCAGCCATCGCCTGGGCCGAAGTCCAGTAT
CTTCTTGCCCACACCTTCAACAGAATAAAGGAAGTCATAAAGGTATCCCCTATCAATCCA
GTGAGACTGCTTTTGGGAATCGAAAGGCTGGTAAATTACCGGAAGAGAAAATCCTGACTG
GGACTCGATATGGTCATAAATGAAGTCCTCCGAATTACATAACTCAGGTGCATACTTCTC
TTCAATCCACTTAAAAATATCTATTTGGATTACCTTCTTTCATTTTGATTTCATTACTAA
GACCGCCACTATCCAATAGCTCTCTAGAATTAAACTGACCTTTTGCATAAAAACACCTCA
TGAAAACCACCTCCATAGTATTTTGGGCATCGCAGGGGGTGAAATCACAGCCAATTAATG
GCAATTTACTAATTGTTCTTATCTCCCACAAATGAAACAACACATTCCTCAAAGATAAGA
CCCTTAATCACCTTTCCTTCGCCTACAATGAACTTAACCTTCCGATATTCACTGCCCTGA
GAGTAAAATCCATTCTCTGAATAGGGCTGCAGATAAATACGCGGGATAGAAAGCAGCCAA
CTGCCATCTCAGGTAGGTCAGCATTATTCTTAGCTGCACCGGAATCATTCATCTTATGAA
CTAGTTTCTATCTTTCTCCTGGTTTTCCAAACAGCGGCTGCTGGCGGTGAAATTGCCTAT
[truncated: 1,018,803 more chars]
