# Supplementary material for: Extreme fluctuations in ambient salinity select for bacteria with a hybrid “salt-in”/”salt-out” osmoregulation strategy
Source: Front Microbiomes. 2024 Jan 8;2:1329925. doi: 10.3389/frmbi.2023.1329925 (PMC12993556; doi:10.3389/frmbi.2023.1329925)
Supplement: Supplementary file 1 [file DataSheet_1.zip › Halanaerobiales_Bin3.fasta]

>DeadSea-enrich-C52
TGAGACAGTCAAAAAGGGGTTTGCTTTTAACCGAAAAAGAAGATGAAATTGCCAGAACAC
TATTTTACCGCCGGGTACAGACAAAAAATATGTGGGAAGAAGTTGAGATGTTAGAAAGCA
ACTCACAACTAGTTGCTGAACAGGATAAATCTGAAATACCCTTCTCTGCTTTTATTTCCA
GTAAAAATGAAGAAGACTACTGGCAGGAAAGTATAATTTCTTATGTAGAAGCAACCAATG
GTTAATCCTATCTGCTGGATGCTGACCACTATATTCACCTTGATTATCCCGACTTGATTG
CAGAAAAGAGTAAGAAATTATTGAAAAAGCAGTTAGAGATTAAAGTTTATCCGAAATGTG
TATAAAAATCTTATTGGATTTAATTTAAAATTATATCCTCTTTTTGCGATATTTTGCTCT
AAAAAACTGGAAATGTGAGTGTTTTACTTATATAATAAGTTTAAGAATGGAGGGATAATT
AATGAACAAAAAAATATCAATATTTTTAATAGCTGCTCTGATAGTAGGTGGGCTTTCCTT
TTTCTTTCTCCAGTCACCCGGAAATTCAGTAGCCTCTGCAGAAGTAGGTACCGAAATAGG
TATGCAGGCTCCAGATTTTACTTTAACAAATATGAATGATCAGGAAGTTAATCTAAGTGA
CTACCGGGGGCGGAAAGTTTTTCTTAACTTCTGGGCCAGCTGGTGTCCTCCCTGCAGACA
AGAAATGCCGGATATACAGAAACTCCATGAGGAATATGGAGATGAGGTTGTAATCCTGGC
AGTAAATGTTGGTGAAAGTAAATCTACAGCAGCTAATTTTATGATGGAAAATGGACTTGA
TTTTACTGTGCTCTTAGATACTAATAAAAGCACAGCTCAAAATTATTTAGTTAGAGGAAT
CCCGACCAGTTATTTTCTGGACCAGAATGGTATAATTCAGGAAAAAGTTGTAGGTGCAAT
TAGTTATCAAAGAATGTTAGGTTTAAATAAAATAGAAGAATAAAAAATGCCACATGCGGA
TTGAATAAATCTACATGTGGCGTTTATTTTTACTTTGCTTTTAACTGCTAAAATGATCAG
CTAACCAACCTTAAAAATCAGCATTCCTGGCATATTTTTCATCAGATGGCAGGGGTGAAA
TAGTAACATAAAGTACTAAATCTTCACCACCAGTATTGTGGATCGACATAGTTTCCGGAC
CATCAATTTTAGTTAAATCTTTTTCCTGAATATTAAAGGACTTATCATCGACAATTAATC
TGGCCATACCGCTGATCACCTGCAGCAGTACTGTAGACTCAAAATGAGTATGATCAGGCA
GTGATTCACCCGGTGCTATATTTAAGACAAAGGCCAGTGTGTTTTTATCAGAATAAATAA
CTCTTTTGGCTACACTTTTTTCGGGAACTGAAGTATAATCGGCTAAATTAAATTTTTCCA
TAATTAACACTCCTTTTCTTTAATATTTCATTTCAAATTATCAATCTTCTGAAACAAATT
GTTAAACAATTAATCAAAATTAGCATTTGTTTTTGTTAAACTAATTATATCAGTTATTAA
TTCAAATTAAAAATAATTATTAGTTACCGTTATTAAAATTTAGAACTCTAGAATATTAAG
ATATTCGAATATATAATTTTCAAAAATAAATTTAATAAAATTATCTTAGGGGGGAGGAAA
AAATGGATAATAATAAGATGGGTTTAAACGAAACATGGAGTATGGCTGTTGGCGGAATGA
TAGGGGGAGGTATCTTCTCTGTTCTGGGAGTGATTATTGCTACTGCTGGTAATCTGGCCT
GGTTAAGTTTTTTAATTGCTGGTTTAATTGCCCTGGCCACAGGAATTAGCTATTCCAGAC
TAACAAATAAATTTGAAGAAGGTGGGGGAGCATTTACTTATATCAAAGATATTAACCATG
AGGGTTTAGCCGGTGGACTTTCCTGGCTTTTAATTATAGGATATATCCTTACTCTTTCAG
TTTATGCATTTACCTTTGGTCAGTATTTAGAACAGCTATTAAATTTTGGTCCCTGGTTCC
CCAGACTTGTTTCTATTTCTATTATTCTCATCTTTATGTACTTTAATCTGAGAGGTGTGA
GTGATGCATCTCATTTAGAAGTTTTTATAGTCTGGGCCAAGCTTGCCATTTTAATAGCAA
TTGCCGGAGTGGGATTGTCGAATTTTAATCTAGATATGTTTAACAGTCCACCAATGAGAT
CAGGTGGGACTTTTGTTAATGCTATTATTGGGGCCTCAACAATTTTTATGGCTTATGAAG
GATTTCAGCTGATAACTTATGACTATAATGAAATAAAAGATCCTGATAATACAATTTACA
AAGCTGAAATGCTGGCAGTTATTTCCGTTATTATTGTCTACATTATAGTTACACTGGGAA
CGATTAATCTGGTCAGTTATCAAACAATCATTGAAGAAAAAGAGGTTGTTCTGGCAATAG
CCGGAAAAAATATTCTGGGGACAGCTGGACTAATAATTGCTTCAATTGCGGCTCTGTTTT
CAACTGGTTCTGCAATCAACTCGACTATCTTTGCTACATCAAGACTGGCTATTAAGGTAG
CTGACGATGGAGAACTGCCTTCATTTCTGGTACACAAAAATAAGGCTGGTATTCCTGATA
GATCAATCTATATTATAGGAGGAGTCGGATCTCTACTTGCAGCTTTTGGGAATCTTTCTT
CCCTGGTAGAGGCAGCCAGTTTTATCTTCTTAGTTACTTTCGCAATTGTCAATTTTGTAG
CCTTTAAAGAGATTGCTAAAACTAAGATTATCTCTTTTTTAGGCGGGGCTGGAGCAGCAC
TTGCTTCAGTTTTATTATTCATTCGATTTTTACAGAGGGATCTAAAAGTAATTTTAGCCC
TGTCTATTTTACTAATCCTGGCAACTTTAGGAAGAAAGTTTATTTACAGCCATAATTCTT
AACTGAATATCTATAAATAACTTAAAATAGGAAATATCATTTTTTCAACAAATTACCAGA
ATAATTTATTAGAGATTAAAAATAAAAAAGCGGTTTCAGCTCAGTAAAAAGAGCTTTAAC
CGCTTAAAAAATATTATTACCTTTTTAAAATCATTTGAAGCTTGAATAACTGTTAGTGAA
CAATAAAATAGAAAACAAATACTATCCCCAATACATATACTAACCAGTGTACATCTTTTC
CTTTACCAGTAAAGAGCTTAACTAATGGATAAACGATAAATCCAAGTGCAATACCATTAG
AGATTGAGTAGGTTAAAGGCATAGCAATCATCGCTATAAAAGCAGGCAGGATTTCAGTAA
AGTCATCCCAGTCCAGCTTTGTAATATTGGTCATCATCATGGTACCAACCACAATTAAAG
CTGGTGCAGTTGCAGCTCCAGGAACTATTCCAATTAAAGGTCTAAAGAATAATGCCAGGA
AGAAAAGAATGGAAACTACTATTCCAGTTAGCCCTGTACGACCACCTTCAGCTACACCAG
AAGCAGACTCAACATATGTTGTTACTGTACTTGTACCGAATAAAGCACCACCAGTAGTAC
CAATCGCATCAGCTAAAAGTGCCCGGCTTGCTTTTGGTAAATCTCCGTTCTCATCTAAGT
AACCAGCCTGCTGACTTACACCAACTAAAGTCCCGGCTGTATCAAACATATCTACAAAGA
GGAATGAAAGTAAAACTCCAAACATTCCCATACTTAAAGCTGAGCCAATATCTAACTGAA
ATAAAACTTTTGACCAGTCAGCCATCTGCGGCATTGCAACTACTCCACTAAAAGCAGGAG
TCACACCATTGATCCAGCCAAAAGCTGTAGATGCCAGGATCCCCCAGAGCAGAGCACCTT
TTACCCTTTTTGCATGTAAAATACCTGTTACAATCAGACCAAATAAAGCGACCAGACCAG
GTCCTGTTAAAACACTACCCATTGAGACTAATGTTGCCTGATCTGCTACAACTATACCTG
CATTCTGCAGACCGATAAAAGCAATAAATAAACCGATACCAGTACTGATACCTGTTTTTA
GAGCCATTGGAATACTGTTTACAATCATTTCTCTAACAGGGGTCACACTCAAAATAATAA
AGATAATACCTTCCAGGAATATAATTCCCAGTGCCGCCTGCCAGGTAACTCCCATCCCAA
TAACTACAGAATAGGCAAAAAATGCATTTAGTCCCATTCCAGAAGCCAGGGCAAAGGGAT
AATTTGTTAAAAATGCCATGGCCAGTGTACCTAAAATTGCACCCATGATAGTAGCAATAA
ATACTCCATCAAAAGGCATTCCTGCAGCACTTAAAATATTCGGATTAACAAAAATAATAT
AAGCCATTGTCATAAAAGTAGTGAAACCGGCAATAACCTCAGTCTTCACATCAGTATTGT
TTTCTTTTAACTTAAATAAATTTTCTAAAGTTCCATTATTATTACTCATTAATTAAATAC
CCTCCTTATTTTTTATCTAGATATCTAAAGCTGAATTAAAGTTTTCACCGCCCTTCGTAA
CATAATTCTGATCTATCAAAAACAAAAAACCCGCGAAAATAGATACCTCAACTAAGAGGA
ATCTACCTTCACGGGCTATATCCGCAAGATAAAACATGTACTCCATGTATAAATTAGCTC
CACTGTTTTACTTTACCCGATAAAAATTGATAAAGATTTCCCTTTTTTCAAAACAGATAG
ACTAATTTATTTCCCTCATAGTTGTCAGTTATCGGCTGACACTAGAAACTTGTGAACCAT
ATCATCACAATTATACGAGGCCTATTTAAATTTATAGATTAAATTTATAATTATTTACAT
ATTTTAAAAATAATGAGCTGACTTTAATTCCATCTATTATTATAGATAATGTTGAGCAGC
TTGTCAATAAACTTTTAAAATCAGCTTCTAAAAATACATAAATACAATATTTAAATAGGC
ATAAATTATTCTTTGAACTATTCTAGAATCAACTCAACTTTTTCAAATTTATTAACATCA
AACAGCCCCTGATCAGTCAATTTGAGTTCTGGAATTACAGTTAAGGCCATAAAAGATAAA
GTCATAAAGGGACCATCCCGGCTAACTCCCAGATCATTTGCAATCTCCCGCATTTTATTT
AAGCAGTTTGCAACTTCTTTGACTGACTTAACAGCCATTAAACCGGCAACAGGTAAAGCC
AGTGATGCTTTCACTTTACCATCAACAACAATCACCAGGCCTCCCTGCATCTTCTCAATT
TCTCTAACAGCAAGCTCCATATCTTTAGCTCCAACTCCGGCCACAATTATATTATGAGCA
TCATGGCCAATCGAAGTTGCAACTGCACCCTGGCGCAGACCAAAGTTGCGGAGCAGACCC
AGACCAACATTTCCAGTGCGATGATGTCTTTCTACAACAGCCAGTTTAACCAGATTATGA
CCGATTAATTCAATTGCAGGAGGCTCTCCCTCATACTCTGCTTCTGTCTGATAAAAGGAC
TCTCCAGTTACTACCTGATCTTTAATCAATTCGATAACTCTATATTTGCTGGCAGCCGGC
AGTATAAAATCAGCTTCCGAAATTTCTCCAACTCTGATTGAATTAAAGATTTTTTCCTCA
ATTTCCTGGTTCATAAAATCTTCTTGATCCAGGGAAATTTTATCATCAATTGATTTAAGC
AAAGTTCCGTCTTCAGCGACCAGACGCCCATCCTTATAAACCTTCCTTACTTCAAATTCT
CTTAGATTATCAAAAACTAATAAATCTGCCTGATAACCGGGGGCGATGGCTCCCAGTTTT
TCAATTCCCAGGGCCTCGGCGGCATTAATTGTCGCCATCTTAACTGCTCTTAAAGGAGAA
AGTCCATACTGAATTGCTTTCCGGACAGCAAAGTCAATCTGACCTTCCTCAATCAGGTCA
CCCGGGTGTCTGTCATCTGTTGCAAACAGGAAGCGGGAAGAATTGCTGCTGTTAACTGCA
GGCAGCAGGCTGACTAAATCTCTAGTAACCGAACCCTCTCTAATCATAATATACATACCC
CTGGCAACCTTCTCTAAAGCTTCTGCAGCAGTTGTTGCCTCATGATCAGCTTTAATATCT
GCCAGTAAATAGGCATTTAAATCTTTCTCCGATAAACCTGGAGAATGACCATCTTTAAAT
AAATCCGAAGCCATTTCTATTTTATCCCAGATTTCGGGATCACCATTAATTACTGACTGA
AAATCCATCACTTCTCCCAGTCCAAAAATACCTTCTTCATCAATTAATGTTTTGAGATCT
GCTGCCGAAAGTTTAGCACCTGAATTCTCAAATCTAGAAGCTGGCACACAGGACGGGAGC
ATCAGATTAAAATTCCAGGGCTGAGAATTACCGGCTTTCAGCAGGTATTTAATCCCGGTT
AAACCAGCCACATTGGCAATTTCGTGGGGATCAGCAACAATGGTAGTTGTCCCCCGGGGA
ATAATCACCCGGGCAAACTCATCCACATTGGTCATCGAAGATTCCAGATGCAGATGAGCA
TCAATTAAACCAGGAGTGACTATTCTACCTCCCAGATCAACTTCTTCTTTTCCCTGATAA
TCACCAATTCCAATAATAATTCCGTCTGCAACTGCTATGTCATTTTCCAGCAGCCGCTCA
TTGAAAACATCAACAATTACTGCATTTTTAAATACTTTATCGGCCTTTTCCAGCCCGCGA
GCCTGTTTTAGTAATTCTTTTCTCAGCATAAGCTCCCCCTTTCTCAACCTTTCTCAACCA
GCTATACTAAGCCAGTGCCAGTGCCTCAAAGTTGCAGCGGGTAACACAGAGTCCACAGCC
GGCACATTTTTCAGCATCAATCACAATTTTATTTTCCTGATCTAAATAATTAGCATCGTA
AACACAGCTGATAATACAGAGTCCGCAGCCGGTACAGTTATCCCTTTTAATTTTAGGTAC
CCTTGTCTCATAATTTGCTGCTTCCGGGGCCACCTCCTGAGCTAGACCTCTAATCTGATC
CAGATTCTGATAACCGTGTTTTTCCAGGTAATCATCAATTTCTTCTGCAATTTTACCGTA
AACCTGAGGACCTTTCAGGATAGCAGCTGTACAGGTCTGGACTGCCCGGGCTCCAGCCAT
GATCATCTTGACTGCATCGGCTCCGGTAGAAATTCCACCAACAGCCAGAACAGGAATATC
CACAGTTTGAACTGCCTGAAAAACTGCTCTTAAAGCCAGCGGGAAAATTGCTTCTCCGGA
AAGCCAGCCATAACCATCTTCACTTCCCATCAGCGGTCTGCCGCTGTCTATATCAAAATC
AAGGGTTGGGCCAAAAGAATTGATTAAAACAAGGCCATCAGCTCCTGCCTCTGCTGCGGC
CCGGGCAAATTTGGGAATATCAATCTGGGGACTGAGCTTAACCATAACCGGTTTATCAGT
AGCTTCTTTTGCAGCTCTGATACTTTCTACAACCGGGGAAGTGTCACTGCCTAAATAATG
GGTTGACAGCTCAAAAGCATCAGCATAGGCTTCCGTTTTTTTGACCAGTTCGCTAATCTG
CTCAGCACTGTAGCCCAGACCAACAATTACCGGCAGCCCCAAATCTTTAATTTCTGGATA
TTCGTTTTCTAACCAGTGATCAGGCCCCATTTCTGACCAGAGTTCTGTGTTCATAAAACC
GCCCCTGGTCTGGGCCATATTGGGCCGGGGAACCTCCGCTGCTTCCGTAGAAATAGTCTT
AGTTACAATTGCTCCTGTGCCCCCAGCTTTTGCCTTCGCTGCCATTTTTGCATCTTTAAT
TGGTGGTCCGGCAGCCGGCATTACCGGATTTTTTAGTGTAAAATCAAACAGTTTAACACT
TAAATCAGCCATTTTCTCCACTCTCCTATTTATATTTAATTACTCTAATTTCATATTTAA
TTGCTCTAATTTCGACTGGTTTATCTGCTTTCAGTTAAAATAAGTGTAGCTCACTTTTAA
CTGTTTTCTTCCTTTTCTTTTTCCTTTAAAGCCTTTTTAATTTTGGAAGGGCTGATCGGT
AAATCAAAGAATCTAACTCCAATTGCATCATAAACAGCATTGGCCAGTGCCGGTGCAGCA
GCAATTAAAGTCGGTTCTCCAACTCCTTTGGCTCCAAAGGGTCCTTCCGAATCTTCTTCT
TCCACCAGATAGTGCTTAAATTTAGGTACATCAACACTTGTCGGCACCAGATAATCTGTC
ATGCCGGCATTTAAAGTTTTACCATTGCGGATAACCTGGTCTTCCATCATGCCCATACCC
AGGCCCTGAACAGTTCCCCCTTCAATCTGACCTTCGACATTTTTAGGATTTATTGCTTTC
CCTAAATCCACTGCTGTATAAATATCTAGAAGATCAATTGTGCCGGTATCTGTATCTATT
TCAATATCAATTACCTGAGAAAGAAAAGTGTAGGCTACATAAACTTTGTCAGCCTGACCG
TTTTCATCAGGGCTGTAGGTTACAGGGAAGAAGCTTCCTTCTGCTTCCAGTTTTTTTCCT
CTTTCTTTAACTCTGGCTGCCATTTCCCAGTAAGTTAGATAGTCTTCCGGGTCATCATAC
ATATAGATTCTACCATCTTCAATTGCAATTTCCGGATGGTTGCTGCGAAATTCAAGACTG
CCGTAGTGATAAAGATTAGCCAGCATATCTTCTGCTGCTTTTTTAACTGCATTACCGGTA
AAATAGGTCTGTCTGGTAGCTGAGGTTGAACCAGAATTTTTAGTTTTATGGGTATCACCC
TGAACCACTTCAAAATATTCAGGATTAATTCTTAAAATTTCGGCTGCAATTTGAATCACT
GTAGTGATAACTCCCTGACCAACATCTGCTGCAGCTGTCCTGATAACTATCCGCTCATCT
TCTTTAATTTCAATTGAGGCAATAGAATGGTCAGGAAATCCCTCTCCATAACCAAAACCA
AACATAATTGTTGCCAGTCCGCGTCCAAATTTTTTCATTATTTTCTGCCCCCTTTCCAGT
CACTGAGCTCCATCACTCTTTTAATTGTTTCTTCTGCATTTACACTGTGAGTAAGCTGCT
GACCGTTAGGAGTAACTGAGTCTTTTTGATAGATATTTTTGAGTCTAAATTCTGCCGGAT
CTATACTTAATTTTTCGGCCAGAATGTCCATCTGCTGCTCATAGGCAAAGGCTCCCTGAG
CTGTACCAAAACCGCGCATTGCTCCGGCGTAAGTATTGTTTGTATAAACTGCATGTGAGA
CTCCGCGTAAATTGGGACAGTTATAGGGTCCTGTTGCATGATACATTCCTTTATGCACAA
CGGCCGGGCCGCTGGAAGCATAGGCTCCTGTATCTCCAATAAACTTGGTTTCCCAGGCGG
TTAAATAGCCATCGCGATCTACACCTGTTTTATTGATAATTGTAATTGGATGCCGTTTGG
ACTGAGTAATCATCGATTCTTCTCTGGTAAAACAGAGCTTAACCGGTCTCCCGGTCCTCA
TTGCTGCAATAGCCAGATGAATATGAACCGAAACATCTTCTTTTTTTCCAAAGGCGCCTC
CAATTGTCGGCTGAATAATTCTAATTTGATCTTTTGATAATCTTAGAGACTGAGCAACAT
CGGCCTGAGTATCGTGCAGCCACTGAGTTGCAGCCCAGATATTAACTACCCCCCGACGCT
CATCGTAGAGAGCAACTCCAGCTTCATTCTGCATCGGCAGCTGATCGATAAATTGAGTCT
GATAACGATTTTCCTCCACTATTGCTGAATCCTTAAAAGCTGCATCAACATCTCCCCGAT
TTAGATGATGGGTAATTACTATGTTTCCATCTGGATGAATATTCGGAGCATCATCTTCCA
TCGCCCGGAAGGGATCGGTGATGACTTCCAATTCTTCCACCTTTACTTTAATTAGATCCC
TTGCTTTTTTAGCTGCTTCCTTTGTTTCGGCAACAACTATTGCCAGCGGATCTCCCATAT
AGCGCATCTTTTCTCCAGGCGCAATTAAAACAGGCTGATCTCTGATGATCAAGCCAAACT
GCCTGACATCAGGGATGTCTTCGGCAATTATAATATCAACTACACCCTCTACTTTTTTGG
CCTGAGAAATATCTATATCTTTTAAAATAGCATGGGGATGGACTGCCCTTTTAATTTTAA
CGTAAAGCAGATCATCGAAAAATATATCATCAGGATAAACTGCTTCTCCAGTTACCTTGT
CCCAGGCATCTGCCTTCAATACATCATGACCAACAAAACGCTTGCTTTTTTTAACTCCTT
CAATTGTACAGCGGGTTGTATGTTTACAGAAATAATCCTTAATTCTTTTATTCTGATCAG
TCATTACTATCACTTCCTTCGACTGCAAGTTTATCTGCTGCCATCATTACAGCATCGATA
ATCTTGGCATAACCGGTACAGCGGCAGATATTACCGGATAATCCGTAGCGTACTTCTTTT
TCTGTTGGCTGAGGATTTTCATCCAGCAATCTTTTGCCTGCTAAAATCATACCGGGAATA
CAGTAGCCGCATTGAACTGCTCCTGCTTCCACAAATGATTCCTGAATTGGATGGAGATTA
TCCCTTGTTCCCAATCCTTCAACTGTTAAAATCTCTGCCTGATCTGCCTGTGGAGCTGGA
ACCAGACAGGAAGCTGTTAGTTCTCCGTTCATGATTACTGTACAGGCTCCACACTCACCT
TTACCACAGCCTTCTTTAACTCCGGTTAAACCGAGATCTTCTCTCAATAAATCGAGCAGC
CTGGTATAGGGAGTAACTTCCAATTCTCTTTTATCTCCATTTACTGTAAATGTAATCTGC
ATCAGCTGCTCACCCCCTTTTCCTTTCAATCTCATTTAAAGCTCTGACCATTACATCAGC
TGCTACATCTTCTCTGTATTCTCTGGTTCCTCTTAAATCATCAATTGGATTAATCCGGGC
TTTGACTTCCTGGCCCAGCTGTTTGTAATCCAGTTCAGTTAAACTGCTGCCGAGCAACAG
TTCTCCAACTTCCCATAACCTGACTGGAGTTGGCGCAACTGAACCCATAGCTATTCCGGC
TTTGATTATCTTATCCGCTTCAAATTCCAGCACTACCGCAAGGGTCAGGGTAGAAATAAC
AAGGGCTTTACGGCGTCCAACTTTAACCCAGGCACCTTCTCGTTCGTTTTCTGTAAGCGG
AATAATGATTTCTGTTAAAAGTTCATCAGCTTCCATTAAATTTCTTTTTGGCCCGGTAAA
AAAATCTTCAGCTCTCACAATTCTTTCTGCTCCTGCTTTCTGCAGTTTAAAACTGGCCTC
ATAGCTTAAAAGAGGAGCCAGGAGATCTCCTGCCGGTGAAGAAGTACAGATATTGCCGCC
AATTGTACCCCTGCTTCTAATTTGTGGTGAACCAACATCTTCAGCTGCTGCAGCCAGAAC
CGCCAATTTTTCTTTAATCAAATCTGATTTCATCAGCTGCAGATGAGTTACCATTGCTCC
TATATGCAGCTCATTCTCCAAAATTTCAATTTTGCGCAGTTCATCTAATTTATCCAGATC
CAGCCAATTTTTAATTTGATGCAGCTGCTCATAATTTGCTACCAGCAGATCTGTAGTACC
TGCTGCCACCTCAATCTGATCCTCATATTCTGCTTTAATTTCCAGAGCCTTCTCTAAATT
CTGAGGCTGAAAATATTCCTCAAAATCTGCTCCAGAAATCGTCTGCCTGTTCTCTTGTTT
CATGGGTGATTTTCTGATCATCAACTACCTGCACCTCCCGATTTTCCATTAATATTTTAC
CATTAACAATTGTTGTCTCAACCATGCCGCCATTGATTCCAAATAAGATATGGGCATAAG
TATTATCACTATTTATTTCCGTTGGCGGACTGTAATCAACTACAATAATGTCTGCAGCTG
CCCCCTCTTTTAAAACTCCAAGCTGAGTCCCAAAACTCTCACTGGCCAGCTTTGCATTTG
TCTTAAAAACCATCTGGGGAATTTCAGTCCAGCCCAGACGGGGATCTCGATTCTGATGTT
TGAGCATTAAATTAGCAAACTTTATACTTTCAAACATATCAGTTGTATAACCATCTGTAC
CCAGTCCAACTTTGAGTCCTTTGTCCAGAGCTTGCTTTAATGGAGCAGCTCCTACCGCAT
TGCCCATATTGGATTCTGGATTATTAATCAGATAACAATCATTGTCTCTTAAAATCTCCA
GCTCACCTTCCTGCAGATGGACCCCGTGCACAGCAATAGTTCCCGGCCGCCAGATATTGT
ACTGATCAAGTCTTTTAACTGCTCCATTATAGCCTCGAAGCCGACTGTCTTCTAAATCAG
TTTGACCCTCAGCTACATGGATATGAAAACTGCTGTCTAATTCATCTGCCAGGGCTGAAA
CTTGCTCTAAAGTCTCATCTTCTAAGGTAAATGAAGCATGTAATCCAATCCTACCATTTA
AATGATTTGAATTTTTCTCCCTAATCTTCTTTAAAAAATTCTTGCTTTCTTTAACCGCTG
CCTGAGACTGTTCCGCACCATTGCGGTCAGAAATCTCATAACAGAGATCAGCTCTGATAC
CCAGTTCCTCCACTGCCTTAGCCACCAGATCAAGCGAATAACTCACCTGACCGTAACTTG
CATGGTGGTCAAAAACAGAGGTCACACCCTGCTTTAGTCCTGTCAGAAATGCATAAAGAG
CACTGTAATAAATATCATCTGCTTTTAATGTACTGTCTACCCGCCACCACATTTTCTCCA
GAATTTCTAAAAAATGACAGGGCGGCTGCTCGGTTTTTAAATCCATGCCCCGGGCAAAGG
TGCTGTAGATGTGCATGTGAGTATTAATCATCCCCGGCATAATAATTTTGCCCTGAACAT
CTTTAACTTCTGCTTCCAGATACTTCGATTTTAAAAGCTCGGATTCACCTAAAGCCTTAA
TTTCTTCTCCCTCAATTAAAACAGCTCCATTTTTAATAACTCGATTATCTTCGTCATGAG
TAATTACTGTTCCGTTGGTTAATAAGAGCAAGAAACCACTCCTTTCTTTACTATAAATAA
ATATGCCCTACTCTGACTAAAGCTCCTTCAATAAAGCTTAAACTTCTCTCGCCAAATCAA
GATTTTAATCAACACCACAGGTCTAACCCGGGCAAGGATAATTCAATTTCTGCGGTTATA
CGTTGAGGCTAAGAAAAGTTTAACAGTTATTAAGTGTTTTTGACTGAAATAGGAATAAAT
TTGATGACTCAGTTATTTTATCTAATTAAACTTGATGAATATTAAGTTAAATCAGACCTA
AGAACACGATGTTCTTAGCTGACCGCAGCACAGGAGGTGCTGATCGGGAAGGAAGTCTGA
TTTAACGGAAATATGAATCCTAGTTTAATTTTAAAATTAATGTCGGAATAAATTTATCCT
ATTTCAGTCAAAAATATTGATTCAAAACTTTTCTTAGCCCTCTACCATCTCAGCAGAAAT
AGAATTAGTCTTTGCTATAATCTCAGCTTCATCAACCCTCGTCAGTTCTCCATCTTCAAC
CACAATCTCACCATTAACAATTGTATAATCAACAATCTGGGTGTCACCAGTATTAACTAT
CGCTGAAACCGGATCATATAAGCCACCGGCAAAACCAAGCCGTTTAGAATTAACCAGAAA
CATATCTGCTGCCTTACCAACTTCCAGGCTTCCGATTTCCGGCTGTGATAATACATCCCG
ACCGCCGTTTGTGGCCAGGGCCAGCACATCTTCGGCTGTAATTGACTTCATGCCGTGGAC
CAGGCGGTGCATCAAAAAGGCCGCCTTCATTTCTAAAATCATATTGGAGGAATCATTGCT
GGCACTGCCGTCAACTCCCAGGCCAACCGGAACTCCTTTTTTGATCATTTCCGGCACTTT
GGCTGCTCCCGAAGAAAGCTTCATGTTAGAAACCGGACAGTGCGAAACTCCAGTTCCCGT
TTCGGCCATCCGACTCAGTTCCTCACTGGTCAGATGGACTCCATGTGCATACCAGATATC
ACTGCCAACCCAGCCCAGCTTTTCCATATAGGCTAAGGGTCTGAGACCTGTTTTCTCTAA
AACAAACTGCTCCTCATCTTTAGTTTCTGCCAGATGAGTGTGGGCCTGAACTCCATAGTC
CCGGGCCAGCTCAACTGACTCTATCATCAGCTCTTCAGTCACCGAAAAAGGTGAACAGGG
AGCTAAAGCGACTCTTTGCATGGCAAAAGGTGAGCTGTCATGATATTTTTCAATTACCCG
GCGGGAATCTTTGAGTATCTCCTGATCAGTCTGGACCACTGAATCTGGCGGCAGACCTCC
ATCTTTTTCACTTAAAGACATACTGCCCCGGGTCCCGTGAAAACGAATCCCGATTTCTTT
TGCAGCTTCAAACTGATTATCAATCAGATTAGAAGGCTGTGATTTAGGAAAAACATAAAA
GTGATCACTGGTCGTTGTACAGCCTGTTTTTAAAAGTTCCCCTGCTGCCAGCAGAGTTGA
ATAGTAGACTGCATCCGGATTAACCCGGGACCAGATTGGATAAAGATACTTTAACCAGTC
AAAAAGTTCTGACTCCTGGGCCTCGGGAAGGTTGCGGGTTAAAGCCTGATAAAAATGATG
GTGCAGATTAACCAGACCGGGAAAGAGAAAGTAATCACGACCATTAATAGTTCGATCCAC
TTCTCCTTCAACCTCGATATCTCTACCCATTCGCGAAATTTTTCCATCTTCAATCAAAAG
GTCAGCCTTTTTGAGCCGATCTCGATTTTTATTCATCGTAATAATCTCTTTTACATCTTT
AATTAAAATTTTAGCCACCTCAGACACCCCATTCTTCGGCTGCCATCTCAACTGCATCAA
TTATCTGCTGATAACCTGTGCAGCGGCATAAATTTCCTTCCAGAGCTGTTTTGATCTCTT
CCTTAGTCGGAGTCGGATTGGTATTTAAAAGTGCCAGAGCTGACATCAGCATTCCTGGAG
TACAGAAACCACACTGGACAGCCTGTTTTTCGATAAAAGCTTTCTGCAGTGGATGCAGAC
CGCTTTTGCTTTCCAGACCCTCAACTGTGATAATCTCACTGCCATCTACCTGAGCTGTGA
GCACCAGACAGGAATTAACTGCCTGATCATCGACAATTACCGTGCAGGCCCCACATTCAC
CAACACTGCAGCCTTCTTTGGTTCCGGTCAGCTTCAGCTTATCTCTGAGAGTATCTAAAA
GTCTTTCCTGACTGCCCACTTTTAATTTATGCTGTTCTCCATTAACTGTTATCTCTACCT
CTAACTTAGCCATTATATCCTGCCTCCTCCAATAAATCTTTCACTGCTCTTTCTACCAGT
TTACTCAGAGCAGGCCGCTTATAGGGGGTTGACCATCGTTCCCCGGTAATCCCTACCATC
TCATCTGCCGCTATCTCTCCGGCCTCTGCCGGATCTATCTCAGCAAAATCTTTTGCATCC
AGATACTTATTTACCTCTCTAAAAGGTACAGGCGCAGGAGTTGCAGCTCCAGAAACAACC
TGAATATTTTTTATCGCTTCATTTTCCACTTCAGCCAGCAGGGTTAAAGAAAGTCGGGAA
ATACTTACTGCATTACGGCGCCCAATCTTCTGATAACTGCTGTAATATTTTCCCTGAGGC
ATTTTAAAAACTATTTTTTCCAGAACTTCATTATCTTTAAGTACCGTCTGATTTGGCCAT
TCCACAAAATCTTCCAGCAGAACCCTGCGGGCTCCACCTTTATTGCGCAGAACAAGTTCT
GCTCCCAGAGCAATCAGAGGTGAAAAGGAATCAGCACAGGCTGCTGCATTGACCAGATTA
CCACCAATAGTGGCCCGATTTCTAATTTGAGTTGAGCCAATACTGCTGGCTGCTGCTCCA
ATAAAGGGCAGCTTTTCTTTTATTTCCGGGCTGCTTAACAGTTCTGCATGAGTTGTTAAT
GCACCAATCTCGCCCTCTTCTGGGCCCAGCTTGATTCCCTTAAGTTCAGCTACATCGGTA
ATATCTAAAAGATAATCTATATTTTCGAATTTTGGATCCTGCTGATGGAGGTCAACCAGT
AGATCAGTTCCTCCTGCCAGAATCTGCACCTTCTTTTTTTCAGCCAGAATTTCCAGTACT
TCTTCTAAACTATGAGCTCGCAATAATTGATATTCGACCATTATTATTTACCTCCCTTAT
GCAGAGCACGACCAATTAAAACCCGCTCTAAGTTAAGGGGTAGAGAACGAATTCTCCTGC
CTGAAGCATGAGCTACTGCATTTGCTATTGCTGCACTACCTAATTCCAGAGTTGGCTCTC
CAATTGATTTGGCACCAAAGGGGCCATCTGGATCAGGATTTTCTACAATTACCGGTTTAA
TATCCGGCATATCTTTAATGGTTGGAATCATATAATCATGGAAATTAGTTCCCTGAATAA
CTCCATCTCTAACTTCAAGCTCTTCCATAATTCCATAACCTAAGCCCATCATGACTCCAC
CGTAGATCTGACCTTTAACATTTTCCGGGTTAATTGCCCGACCGACATCGTGAGCAGCTG
CCATATTGAGCACGTTCAGCTCCCCGGTTCCGGTATCAACTTCAACCTCAGCTATCTGAC
AGCCGTAGACATAGGTAAAATAGGGGTTGCCGGATCCTTTTTCCTCATCCCAGGAAATTG
GAGGTGATTTATACCAGCCGTAAGCTGACATTAAAATACCGGTGTTTCCCATTTCTCCTG
TTAGATCAGCAAAGGTTGCCAGTCTATTCCCCTGACCATCATATAAAAAGCCATCTTTTA
GTTCCAGCTGCTCTGCCTTAAAATCATATTTATCTGCGGCAAAGTCCATAATTCTGCCTT
TCAATTTCTCCGCTGCATCCTTAATTGCATTACCACCGATTAAGGTAGCCCGGGAGGCAA
CTGTTGAGCCGCTGTCAGGGGTAAAGCTGGTGTCCAGTTCTTTAAATTCAACTTCGCTCA
TCGGTACTCCTAAAACTTCAGCTGCTATCTGAGAAAAGATTGTTTTTAAACCCTGACCAT
TTTCAGCCAGACCGCTGTAGACTGCCACACTACCATCTTTATTAATCTGAATTACAGAAG
CTGCTGCGTCTATTGCCTCTGCTCCCAGGCTGCAGCCTCTAAAGGAAATGGAAAGTCCAA
TTCCCTTCTTTTTATCTCCTGGCTGTTCCCCGGAATATTCTTCATATTTCTTCTTATAAT
CTATGGCCTCCATTGCCTTAGTCATAACTTCATTTAAGGAAACAGTGTGCCGCTCCAGCT
TCTGACCGCTGGCTGTCACCGAACCCTGAGAATACATATTTCTTTTTCGCAGTTCGACTG
GTTCTAAGCCAAGCTCAGCTGCCAGCTCATCCATTAAGGATTCCTGAGCAAAAATGACCT
GAGGTGAACCATAACCGCGCATCGCCCCCGTATAGGGATTATTGGTATAATAACCATAGG
TATCAGTTTTAACATTTTCTACTTCATAGGGTCCAGTAGCCTGAACAACACTGCGCCAGG
TTACAAAAGGAGTCTGACAGGCATAACCACCACTATCTGCAACTGCCTCAATTTCCATTG
CCGTCAGCTTACCTTCTTTGGTGGCTCCTATTTTATATGTTAAATGATAGGGATGCCGCT
TATAACTTTCTGTAAACGACTCCTCCCTGCTGTTGACCATCTTAACTGGTCTCCCGGTCT
TCAGCGCCATCACTGCTGCCCGGGCAGCCATTGCCGAAACAACCTCATCTTTACCGCCAA
AAGAGCCACCAATATGATTTTGAATAACTCTGACCTCAGCCAGTTCAACTTCCAGCACCG
CCGAAACTGCATTTCTGGTTGCATAAGGATTCTGAATTGAACCATAAACTGAAACCAGAT
GATTTTCCCCATTTGGAACAACCACAACTGCCTCCGGCTCTAGATAACTATGTTCAATAA
ACTGAGTTGTATATTCTCTTTCTAAAATCACATCTGCTTCGGCAAAACCTTTTTCCACAT
CACCTTTCCGCAGTGGATGGTGAATCACCTGGTTGTCATCTTTTTCCGGATGTAACTTCA
GGGCCCCTTCTTTGCGGGATTCCAGTGGATCAAAAATACCTTCCAGTTCTCTGTATTCAA
CCTCAATCTTTTCCAGAGCTGCCGCTGCCTGGGCTTCAGTTTCTGCCACAGCCATGGCCA
CTCCATCTCCAGCCAGCAGCACTTTCTTATCTGCCAGTACCTGCTGATCCTGGACAATAA
CTCCAAAGAGATTATTGGGAATATCTTTAGCTGTAAATACACCTTTTACACCCGGCATCC
CTTCCGCCGCAGCTGTCTCTATTTTTTTAATTTCAGCATGAGGATATTCTGTCCTCAAAA
CTTTAGCATGAAGCATATTTGCAAATTCCAGATCTGCTCCAAATTTGGCCTTGCCGGTAA
CTTTCTCATAGGCATCTACTCTCCTGACACCTTTGTTAACATGTTTAAAAGCCATTACTG
CACCTCCATAATTAAAATCAAAAATTTATCCTGCCCAACTGCCTTCCTGTTTAAAAATAA
ACTTAATTAGTAAAATTTTCTTCCAATTAAATAGATGGACTTTCTCCATTTTTGCCAGGA
TTAGCTCTTAATTGGTTGGTAGTCAGCCAGGCTGGAATAAACCAGTTCTGACGCTACAAA
TTAAGAATAATCAGGGCATTTATCTCAATTTTAGTTGAGAGAAATGTTAAAATGAAAAAA
GTCCATGCATTAAACTTTACTATATTCAATTCTCTATCCTTATTATATAACAAAATATTT
TAAATTAACAGATTTTTAATATAATTTTTTCTGTTTACTAACAGATTTTTTGCTCACCCT
TATGGGGCAGCAGTAAGTTTAAGCCGATTGCAATTATTGCTCCCACTGTAATTCCTGAGG
ATAACACTGTGGAAATTACTGACGGCAGCTGGGCTACAACATCAGGTCTAAAGGTTACAC
CAAGGCCAAAACTGAGGGCAATTGATAAAATAAAGATTTTTCTATCAGTCAGACCACCCT
TAGTTACAATTTTCATACCCGAAGTAGCAACCATCCCAAATAAGGCAATTGTTGCTCCCC
CTAAAACAGGATTGGGCATTACACTAACTAGAGCACCAATTTTAGGCACAAGTCCAAGTA
AAAATAAAATTGCTGCCACTGCTATTCCTACTACTCTACTACCTACTTTTGTAATCTGAA
TAACTCCAATATTCTGGCTAAAAGTTGAATTAGGTAATGAATTAAAAACTGCTGCCAGGG
CACTACCCACCCCATCGGCCATAATTCCACCACTGAGTCTTTCTATATGCTGCTCATCAG
CTACATCTTCTCCAGAAACCTCTGCCACAGCTGTCAGATCCCCAATTGACTCGACTGTAG
TAATAATATAGGCCATCACCCAGGGCAGAAGGTGGCTCCACCGAAAGGAAAGTCCATATT
TAAAGGGTCGAGGAATTGTTAACCAGCCTGCATTTGCAACCTCTGTCAGATCAACAAGGC
CCAGCGGAATAGAAACAAAATAACCAGCAATTAAACCAATTGCTATTGCTCCAACCTTAA
CTAAACCCTTACCAAAACGGTTGGCGATAATAATAATCGATAAGACAAATAGCCCCAGAA
GCAGATTCTGTGGTGCTCCATAATTTTCTGCACCTGCTCCTCCACCAAAATCAGTTATTC
CTACTTCCATCAGACCAAGTCCAATTAACATCACAACCGTTCCTGTAACCACCGGTGGAA
AGATTTTTCTAGTCTGTCTGATAAACCGACTCAGGATCATCTCAATCGGAGATGTAATTA
AGCCCATTCCTAAAACTAGAGGCAGACCTCCCTCACTTGCTGCTGCAATAGCCATTGGCA
CAAAGGTAAAAGATGTACCATGAACTGCCAGCAGTCCTGAACCGACTGGCCCAATCTTTG
TAACCTGAATATAGGTTGTAATTCCCGAAACCATCAAAGCCATACTGACAAAAAATCCAG
TTTCTGCAGCATTTAAGCCGGCAACTCCCGCTATAATTAAAGGTGGGGTTATGATTCCGA
CAAACATAGCCAGCATGTGCTGTAATCCCAGTAACAAAGTCTCAACTAACGGTGGCTTTT
CTTCTAATCCATAAAAAGGTTCTTCTTCCACAACAAATTCTTTCTTCTCCCTACTTGCTT
GCATAGAAACACTCCTTTTTGTTTTGTTCTTAACTTATATATTATACTAATAAACGGAAT
TCCCTGCTTCAATCAGGCTGGATACCTGGATTTTCCGAAGTTCCGAAGTACCGGGTACTT
AGAAATTTTTTCCAGGTGCCCGGTATCCACTCCAATTTTACTTACCACCCATTGTTAAAG
TCATTACAGCCTTAGCTGTGTGTAATCTATTTTCTGCTTCTGTAAAGACTATTGAGTGTT
CTCCATCTATTACAGAATCCTCTACCTCATTCCCGCGGTCAGCAGGCAGAGCATGCATGT
ACATTACATCAGCATCGGCCATGGCCATTCTCTCTTCTGTGCACTTCCAGTGTTTATTTG
ATTCTAAAAGATCATCAATTACTGCATCATCCTGATTGGTAACCCAGCTGCCCCAGTTTT
TAGGTATAACAATATCAGCTTCGCGATAAGCTTCATCCTGATCATGAGTAATTTTGAAAG
TTCCATTATTTTTCTCAGCGTTTTCCCGGGCCTGCTCAATTACCCATTCCGGCATTTCAT
AGCCTTCTGGGTAGGCCAGAGTTACATCCATACCATAACGGGGGAAAAGCAGAGCCTGAG
TTAAGGGAACAGAAATTGGCTTTTTGTGACTTGTTGCATAAGCCCAGATAATTGAAACTT
TTAGATTATCGGTTTTCTTTTTCTTTTCTTTAATCGTCATCAAGTCGGCAATCCCCTGCA
TTGGATGGTAAAGATCACACTGTAAATTCATTACCGGAACTTTTGCATGATTAGCCAGAG
AACGCAGATATTTATTTCCAATTTCCCAGACACAGTTGCGGCAGGCAATTGCATGTCCAT
AGCTGCCCAGAATAATACCTGTATCTTTTGCTACCTCACCGTGAGAAACCTGCATGGTGC
TGGTATCTAAAAAGTTTGCATGACCGCCAAGCTGAGCCAGCCCGGCCTCCATTGAATTTC
TGGTTCTGGTAGACTGCTCAAAAAACATTAAAAATGCTGTTTTATCCCTCAAATATGGAG
TTGGCTCTCCCATCGCAAATTTTCTCTTTAAATCAAATGAAACATCCAGTAATGTATCAA
TCTCATCTTTAGTCCATTCCTGTAGTGTAATAAAGTCTCTTCCTTTTAATTGAGTTTCCA
TTTAAAAATTCCTCCTTTGAATTTTGATTAGTTGATTGGCACCGGGTACTTGGAGATTAT
TTCCTTTTATTATCACCTGTTTTAATATGGAAATAGTTTCTAAGTACCCGGTACCATTTA
ATTTAAGCTAAAAGATTTTCTGTTTTCTCCGGCATCTGGTCGGCATACTTTTCTACAAAT
AACTTTGGAATTGCTGCATAAATTGCAGCTGCTTTAACAAGTTCTGATTTCCAAGTTTTT
TCGTTTGGGGCATGAGCCTGATCTTCATGGCCCGGTCCAAAACCAATACAGGGGATCCCG
TGCCGTCCCATGATTGAAACTCCATTGGTCGAAAAAGTCCACTTATCAACCAGCGGCTCT
TCTTTAAATAATTCCTGATAGGCTTCAACTGTGGTTTGACAGACAGGATGCTCTTCTTCG
ATCAGCCAGGTTGGAAAATAGGCTTCAATTGGATACTGAAAACCTGTGTAAGATGGTCTA
TCATACTGGTACATTTCGACCTCTGCTTCTGCCTCCTTAACTGCTGGTAAATTTTTAACC
TGCTGCACTGCAAACTGCCAGCTCTCGCCTGCAGTCAGGCGGCGGTCAATAGAAATACTG
CAGCCGTCAGCTACTGCACAGCGGGAAGGAGAACTGAAGAAAACCTCAGAAACCGTCAGG
CTGCCCTTACCCAGAAACTCATGTGGAGTTAAATTAGGATGCAGAGCCTTGAGCTCATTG
ATAATCGGGGCCATCTTGTAAATTGCATTTTCTCCTCTTTCGGGAGCAGAACCATGACAG
CTGACACCATGCGTGCTGACCTTGATTTCCATTCTTCCCCGGTGACCGCGATAAATATTA
CAGGAAGATGGTTCAGTAATTACCACAAATTCCGGTCGAATATCATTTTCTTCGATCATA
TAATGCCAGCAGAGTCCATCACAATCTTCTTCCTGGACTGTACCGGTAATAATCAGGGTA
TAGTCATCCTCCAATCCCAGATCTTTAATAATTTTGCCGGCATAAACCATTGAGGCCATT
CCGCCTTCCTGGTCACTGGCTCCACGCCCAACAATTATCTCATCATCTTCATAACCTTCA
AAAGGATCATAATCCCAGAGAGACTGGTCCCCAACTCCAACAGTATCAATATGAGCATCC
ATAGCAATCACATGACTGCCGTGGCCGATATATCCTAAAATATTACCCATCTCATCAATC
TCGATTTTGTCAAAACCAACCTTTTCCATCTCTTCTTTAATTCTTAAAACAACCTTCTCT
TCCTCACAGCTCTCACTGGGAATTCGAATCATATCTCTCAAAAATGAACTGATCTCAGAT
TTATAGCTTTCAGCCTGTTCAACAATTTTGTCAAATTCTATCACTTAACTGGCACCTCCA
TAAATAAATTTGATCACTAAAAATTAATCTATAATTCTTTAAAATTTTATTACCCAAATG
CTTAGTAAACTCTTTCTTTTTTAAATAAGGACAATTTTAAAAATTAGGTGGAGTAATAGT
AGATATAAAATGCAGGTCTTCCTCACCAATACTCTTAATCTTATGAGGTAAACTTGCTTT
ATAATAAATGCTGTCTCCTGGTTCTAACTCATACTCCTGATCTCCAATTTTGATATACAT
TCGGCCCTCAACCACAATAGTACATTCTTCTCCTAAATGATTGAGCGGATCATCCGAGGT
AGCAGCCCCGGGTTCTAAAGTAGCAGCAATCACTTCCATCTCCCTATTTAAATCTGGAGA
AAGCAGCTCAAAAGTTAAATGCGAACCGGGGAAATTTAAAATCCGGCGCTCATCTTTGCG
GACAACTGCATTGTGGTTTTCTTCCTCAATTAAAAAGTAGAAAATTGGAACCTCTAAAGC
CCTGGCAATCTCCCGCAGAGCAGTAATTGAAGGTTCGGCAAGTCCCCGTTCCACCTGACT
TAAATAACTTGATGTTTTTTGAATTTTCTCTGCCACATCATTTAAGCTCATCCCTTTTGC
CTTACGTTTTTGTCTGATCCGCTGACCTAACTTTGTATTATCACTCATCTTAAGTCACAC
CCTTTTCGGCAAAAATCCTGGTCAGTTTTTCAAGATCTGGCTCAACTTCAATTGGATCAC
CAGCAGCCCGGCGGGCATTTTTGACATCTTTAAGTCCATTACCTGTAATTACAACTGCTG
CACTCTCGTCTGCTTTTACAATTCCTGCGGCCGCTGCTTTTTTAAGTCCAGCCAGTCCGG
CAACACCTGCCGGCTCACCAAAAATGCCGGTCTTTTTGCCCAGAATTCTCATCATTGCGA
GGATCTGCTCATCACTGACATTAATCATCTCACCCTCAGAATCTCTAACTGCCCTTACTG
CCTTAAGCCAGTTGCGCGGTTTACCCACAGCAATACTGTCGGCAATTGTATTTTCAGCTG
TAACTTCCAGATCTTTTCCGCCTCTAAAAGCCTCTGTAATTGGAGCACAGCCTGCAGCCT
GAACTCCCAGCAGTTTTGGAATTCTATCAATAAAGCCAATTTCTTTGAGATCAAATAAAC
CTTTATAGGCTCCGGCAAGAGTACAGCCATCACCAACAGAAAATACAACCCAATCCGGCA
TTTCCCACTGCAGCTGTTCTGCCAGCTCCAGAGAAACTGTTTTTTTACCTTCAACCAGAT
AGGAGTTAATAGCAGCATTGCGGTTATACCAGCCCCATTTATCAATAGCGGCTGCCGAAA
GATAAAATGCTTCTTCATATGATCCTTTAACTGAAACTACATCAGCCCCATAAATTAAAA
GCTGAGCCAGCTTACCAGCTGGAGCCCGATCGGGCACAAAAATCACGGCATTCATTCGGC
CCCCCATCGAGGCAATATTGCCGGCCAGAGAAGAAGCGGCATTACCCGTTGAGGAACAGG
CAACAGTTGTCGCTCCTGCTTCCTGGGCCTTAACCACAGCCATCGCTGAAGCCCGGTCTT
TTAAAGATGCAGTCGGATTTAAACCATCATCTTTTATGATCAATTCTTTAATCCCAAACT
CATCTGCCAGAACCTGTGAATTATAAACTGGAGTATTGCCAACGGCAAGTTTTGGCTTTT
CTGTTTCTGGCTCGATTGGCAGCAGTGGCTCAAAACGCCAGATTCGCCGGTCAGGATTTG
CCTTAAGATCTGTTTTTGACCACTCAGCCTTAATTTTTTGATAATCATAATCAACATCTA
AAATTCCATCCTCACAGTCATCACAGAGATAACGTTCAGGATCTGCTTGATATTCCTTAC
CACACTTAATACAGTGCAGTCCTGTTACATATTTCATCTGCTTCACCTCAATTACTATTT
ATATATTTCTACAAACTATAAATTTCTTATTATATTTCTACTTATATTTCTACAGTTCTT
CTAATAAACCTGTTCTCCGGTTAAACTCTTCTATTAATTTATCAATTTCTGCTGCCTGAG
AATGAATTCCACCCCAGTAATTTTCATAATCATACCACTGAGCATTTAATTCTTCCGAAT
CTCTACCCTGCTGTTCAATCCAGGTGTAATATTTAAGATTATGAACTCTATGTCTTTCTT
CAAGGCCCATCTCTAAAACATTTTCTGTATTTATACCTTTTAAATAACGCTGATAATCCT
TAATTGCATCTTCTCTTGTGTATTCTCCTCTGTCTTCTCTCATTTCTTCCAGACGGGAGG
AATATAATTCGAGCGAATCAGTTAAAACAGTCATCAGCATCTGATTTTGATCAAGCTCAT
AGTATTTGGCCATTTTAATTGCTCCAACCAGATTCGCTATCCCGGAAATTCCCATCAGTT
CAAGTTTCTCGACAAAATCTTTAGGAATACCCTGCTCGATTAGATATTCTCTTCCAACTT
CTTCGTTGAATAATCTGAGCAGCGAAACTGCTCTTTCATCATCAATGGCAACTGCCATAT
CAGTGTTTTTAACATTATGAATCCAGGGTATATGTTTATCCCCAATACCTTCAATTCTGT
GGGCACCAAAACCATTGCTCAAAATTGTTGGACACTGCAGTGCTTCCCCGACAGCAATTT
TACTCTGAGGGAACTGATCTTTAAGATGGTCACCAGCTCCTAAAGTACCGGCAGAACCTG
AGGTGGCAAAAAAACCAAAGTAATTATCATCTTCACCCATTTCAGATCTGATAACTTCTT
CCATCGCCGAACCTGTAACCTCATAGTGCCAGAGGTGGTTGCCGAATTCTTCAAATTGAT
TAAAAACTGTAATATTATCTCTAGTTTCTCGCAGTTCCCAGACCTTATCGAAAATTTCCT
TAACATTACTTTCTGTTCCGGGAGTAGAAATCACCTCACCGGCAACTTTCTGGAGCCAGT
CAAAACGCTCATTACTCATCCCTTCAGGTAAAATTGCAATTGAATCACAGGCTAATAGCT
GAGAGTTGTAGGCTCCACCGCGGCAGTAATTACCGGTCGAAGGCCAGACTGCATGGCTGG
AAGTTGGATCAAACTGACCTGTTACCAGCTGGGGAGCAAGACAGCCATAAGTAGCTCCCA
CCTTATGGGCACCGGTAGGAAACCATTTACCAACCACCGCAAAAATCCGGGCCTCAACCC
CTGTCAGTTCTGAAGGGAATTCTATATAATTTACCCCATCATAGAGGCCCCCATCTTTTT
TCGGTTCATTTTTCCAGCTGATGCGGAATAAATTATAGCTGTTTACATCCCAGAGGCCGA
TATCTTTCAGCTTTTCTTTGATCTTATCTGGAATTAACTCCGGGTTTTTCATCTGCTTAA
AAGTTGGCAGAATTATGTTCTCCTCCCGGGCTCGCTCAATTGCTTTTGCTAACTGTTTTT
CGTTTAAATCTAAATTAATCATCATTTTCCTCCCTTTTGATAGTAAGAGTATTTGAAAAA
TTGTCTGCTTAAAAAATTAAATCACACTTTATATATTCAATGAGATTTAAATTTATCCTG
CAATATTCCGCAGATAAAACAAAAAAAATACCCGGATACCCGGGTATTGAATAATATCTA
TTAATCTGTGTGTTCTATTTGATAACTGGAAGTGATTTCTGCATTGAGGGAGTTGCTGGC
TGAGCAGTACTTTTCTTCAGAAAGTTTAATTGCTCTTTCTACTTTTCGCTGATCCAGTTT
TTTACCCTTCAACTTATACTTAATCTGAATTTTAGTAAAACGTTTGGGAGCTTCTTCTGC
TCGCTCTGCTTCAACTTCCAGCTCAAAATCTTCCAGTTCCGTTTTCATTTTCCTTAAAAT
TAAAACAATATCAATTCCTGTACAGCCAGCCAGTCCAGCAAGCAGCAGTTCCATTGGCCG
CGGACCCTTATTATGGCCTCCACTTTCTTCTGATCCATCAACAGTCAAATCATGACCTGA
TGGCAGCTGATTTTTAAATTCTAAATCTCCCTGCCAGTCTACATTAATCTTCATAATTGT
GCCTCCTCTGTCTTTGTTCTAATCTCATCTGGACAATTTACTTCAATTAACTTTTTAAAT
TATTATTAAAGCTGAGCCGAAAATCCAGCTAAAAATTTAAGAATCCTGACTGTCATCACA
ATCATGACAGGGCTTTTTCCCGGATTTTTCACCCTGGCGGTGGGCTCTACCCTTTTTCAT
TTTTTTACCACATTTGCGACAGTGACCGGGGCGGACCAATCTATAATCTCCACCTGCAAA
TTTAATCGCTTTACCACAGGTTAAGGCTTCTGCCGCCTTCTGACGGGCTGAAGTCAGCAC
CCGCTGAAATGTGGGCCTGGAAACATTCATCACCTCTGCCGCTTCTTCCTGTTTTAAACC
TTCAACATCCTTTAGGCGCAGGGCCTCTACTTCTTCCATAGTCATCTCTACTGTTTCCAG
CTGATGACCGGGGACTCCTGCCGGTTTGAAAAACCTAATTTCTGGTAATTTCTCTATTAT
TCGATCTTTGGTTGGACGGGCCATAATCTTCACTCCTGTTACATTTATTTAAAGTTAAGT
TAAATACTTTGATATTTTTATTATAACAGATTGGGGAGTAAAGAACAAAACTTATAATTT
TTTCTGGGCCACCATTCCCAGGATAGCTACAGGATCTTTTGGATTCGAATATGGTGGTGC
ATAGGCAAGATCGACCTGAAAGAGCTCATCAGCTGTCATCCGATTATAAATTGCTGTTGC
TAAAACATCTATTCTTTTATCTGCACCAGCTCCACCAATTACTTCTGCTCCCACAATCAC
ACCGTTTTCTCTATCGAAAATTCCTTTTAGATGTATTGCTTCTGCTCCCGGATAATAACC
GGCGTGATTTTTGGCTTTAATTTTTACTGCAACAGCATCAATGCCTTCTTCTTTTGCTTC
TTCTAAGCTTAATCCAGTTTTGGCAACTGCCAGCTCAAAAGTTTTGCTAATCCCGGTTTT
TAAAATTCCATAATGCTTTGCATTTCCACCGGCTGCATTTTCGCCTGCGGTCCGTCCCTG
CTTGTTAGCTGTTGATCCCAGAGGCACCCAGACATCTTTATTTGTCAGCAGATCTGTTGA
TTCAGCACAGTCTCCAGCAGCATAAATGTTCTTAAAATTGGTTTCTAGTTTCTCATTAAC
TTTTATTGCGCCAGTCTCCCCAACTTCAATTCCGGCCTCCTGAGCCAGTTTTGAGTTAGG
CTTAACTCCAATTGAAAGCAGCGCCAGGTCAGCTTCAATTTCTTGACCGGAGGCGGTCAC
TACTTTTTCCACTTTAGCTTCACCTTCAAAGTGGTCAATACCATCACCTAAAATTAAATT
AACACCTTTTTCTTTTAAATGATCAGCTACCAGATCAGCCATTTCCTGGCTGAACGGAGG
TAAAACCTGATTCTCTAGTTCAACAACTGTAACCTCCATCCCCAATTGACTAAAAGCTTC
TGCCATTTCCAGTCCAATCAAACCAGCTCCAATAATTACAGCCTTTTTATTATCTCCGCT
GTTTGCAGTTTCTTTAATCTGATCAGCACTCTCCACACTCCTGAGAGTTAAAACATTTTC
TAAATCCATTCCCTCAAATGGCGGGGTTACCGCACTGGCCCCGGTAGCTATTATCAGCTT
ATCATATTCATAAGCACCTTCTTTACCTTCAGCCAGTTTCTGATAATAGATTATTCTTTT
GTCGGAATCTATTTCTTTAACCTCATGCTCAGTTTTAACCTCAACCTTATATTTTTCTGC
AAAAGAGGAAGCTGTAAAGGCCAGCAGTTCATCCCGGTCTTCAATCACACCTGAAATATA
ATATGGAAGTCCACAGCCAGCATAGGAAATATCTTTACCTTTTTCGAAAACTACTATTTC
TGCATCTTTATCTGTTCTTCTTGCCTTGGCAGCTGCACTTGTACCTGCTGCTACAGCACC
AATAACTGCAATTTTCATTTTGAATTCCTCCAGTTGAAAAATATTATAATATACTTCTGC
TCTAAATATATTATTCTAGATTAAATGGTTACTTCCTTGTCCTAAAATTTATTCTCATTA
TTAATTAGCAAATTTAGATTGAAAAACTAATTTTAAGTTCCCCAGAATTACTATGCTCAC
AGCCATAATAGAGCGAAAATTTCAAATTATATTTTTTCAGAAAATTTCTTGACGCAGGCT
ATTTCTTATGCTATTATATTTATTGCAGTCAACAAAACTGTATAAAAATTTGCCCTCATC
GTCTAGGGGTCCAGGACACTAGGTTTTCATCCTAGCGGCAGGGGTTCGAATCCCCTTGAG
GGTACCATTTTGAGATTAAGGCAGCCAGTAGGCTGTCTTTTTTTATTACATACGTGCGTG
CACCTACCGTTTACTTGTCGATTTTTGTCGATTTTCTGACAGCCAATTAATTATATGTTA
TAATCTATAATAAATATTCTTAATTTTGAATTTATTCATTAAAATCTGGGAGGGATAGTG
TGAAGATATCAGCTGAGAATCATGTTTATTCAATGTCTGCCCACTATAAGGCTGCTGCAA
GCTGTCAGCCAGGAGAAACCGTCATTTTTGAAACCATGGACTGTTTTAGTAATCAGATCC
AGAGTGAAGAAGTTCTTTTTGAGTCAACCGACTGGGAAACAGTTAATCCAGCTACTGGCC
CACTCAAAATTGAAGGGGCTGAAGTCGGAGATACACTTAAAGTTAAAATCAAAAAAATTG
AGCTTAAAGAACAAGGAGTAATGATTGCTTCTCCTGAAATGGGGTTTTTAGAAGAGTTTA
TTACCGATTCGGAGACTAAAATTATTCCAATTGAAAACAACAAAGCTGTTTTTAATGAGC
AGATAAAAATTGATTTAAATCCGATGATCGGTGTCATTGGAACTTCTCCCGGTAAGGATG
ATCAAGCTGTTCCCTGCGGCACTCCAGCCTCTCACGGCGGTAACATGGATACTAAAGTTA
TTAAGCAAGGTTCAACTATTTATTTACCTGTCAGAGTTCCTGGAGCAATGCTGGCCCTCG
GTGATCTCCATGCAGCTATGGGTGATGGTGAGGTAGTAGTCACCGGAATTGAAATTGCTG
GTGAAGTAACAGTCCAGGTCGATTTAATTAAAAATAAAGAGCTAAGTGATCCGATGGTTG
AAACTGAAGCTGCTTTCTATACTATCGCTTCTGGCACAGATTTAGATGCTGCAGCTAAAA
GAGCCAGCAACAACATGTTCAGATTTTTAAAAGAAAGACTTCCCCTAAGCAATAATCAAC
TGGCCATGCTGATGAGTATTATCTGTGATCTGCAGATCAGCCAGGTAGTTGATCCCCAGA
AAACTGCCCGGATGAGAGTGGAAAAGGGGGCTTTACAGGAATATGATCTGGAGTATTAAA
ACATAAGGTTAGCATCAAATCTTCAAAAATACTATAGATTACAAAAGACTAACTCTTATA
AATTTTGAGTTAGTCTATTTTATTCCAAAAAATTCTCTTATTTTATTTTTAGTTTTGACA
AATTTTCTTCGCTTCTGGCGAGCTTCACTTACCTTCTTGTAGTAATACTTCCAGTTTCCT
GGAGCATAATTTTTAAAGAAAATTTTCTTTTCCTGGTCAGTAAATTTTAAACGCTTGAGA
TCATCTATTTTATCTTTTTCGGAAAGCTCATCTTTAATCCGACCTCTATTTAAATCTATA
TAATACAGCTTCGGCTTAGTTTCAAAATCCTTAATCAGGATGTTTCCGGCATGAAGGTCG
TTATGAACAATATTTGCCTTATGCATTCTCTTAACTTCTTTTCCCAGCTGGGGCATTAAT
CCTTTAATTTTATATCTTTCTGGATGCTCAAAATCCTTTGCAATCTCCAGCATATTAAAA
TCATAATCAACATAATCAGTCACATAATAGCTGAAAATCAGCTCATTTGTTTTACCTCTT
TTTTCGATTACTGCCAGCGGTGAAGGCGTATTAAGACCAGCTCTCTTCAGAGCTCTGGCT
ATTTTTAAAGAACGTTCTGCTTTAGATGGCAGCAGACGGAAGCGAAGTTGATCATAGGTT
CTCTCTAACTTGAAATTTTTGATAACTATTTTTTTATGTAAAATAGGATCTGTAACTTTA
ATTATTTGATTTCGTATATTATATATTGTTTCTCCCTTTTCAATTTCTTCACCTTCTTGA
TTATTGCAATATTGAGCTAAAAATGAATCAAGCCAGTTTTCGGGTAAGGAAGACTTCAGT
TTAATATCTACATTATTTTTTTGAAATGAAATAAAAGAATTATTTTTAAGCATAAATACT
CCTTTACTCTTCCTTAGCATATATGTATTATATATTTCTTTCTAATTTACCTTTTGATAT
CACAGATTTATATTGTTTAACTTAGTTTCTTGCCATCAGTAAATAATTGAATTTATTTTC
AACAGTTTCACGACATTTAGAAGGTTTAATTTCTTTAATATTTTTGATGGCATTTTTATA
TTCATTATAAGTACTACATCTAAAACCATTAACTCCATTCTCTATTATTTCTGGCATAGC
ACCGTTTTCGCTACTAATTACAGGAGTGCCACTCACAAGAGCCTCTATAGTAACGAGTCC
AAATGGTTCTTCACATAATGTTGGAAAAATCATAGCCTTACTTCTAGCTAATAAATTATA
TTTTTTTTCTCCTCCAACCATACCATGATATTTTAAATATCTCGATAAACTCAAACGCCA
CCCTCCAGCAATATCTAGTTTGAATTTCATATCTTTTGCTAGTTTTTTTGCCAATTTTAC
ATTTTTAGCTGGATAACTAACTTTAGATAAAAATAAAAACCGATCATTTTTATTTTTATG
AAATTTAAACTCAGATGGATTAATTCCATGATGTACAAACGTTTCTCGATCATTATTAAT
AGCATGTTTCTTGCTTGCAAATATAGTATTTGATAGAATATTGTCCGTAAACTTATCTCG
AGAATTACCCAACCAATGAAAAGTCAAAACATACGGGAATGGGGGTTCTTTTCCCGGATT
ATAATGAAAATGTACAATATCATAATTAGCAGGTAGATATTTATATATTGCTTCTTCTCC
ATATCTTTTTGATGTTTTGCTTATAGATTTTGGCAATTTTATAACTTTAAAATTTTTATG
ACTTATCCTTGTATCTTCATCTGTCAATAAAATTACTTCGTGACCTAATTCTAAAAGCCC
TTGTATAAGCCAGGCAGCTACTCTTTGAGTCCCTC
>DeadSea-enrich-C54
TCTTTGATTTTACTCATTACTTTGCGTCTTGAAGCTAAATCATTGGTCTTCGCAGCAGTA
ATAAGTTTCTCAGCATAAGATCTTAACTCTTTAGCCTTAGGTAGTGTAGTTTCGATTCTT
CCCTCACGAAACAGTGATGTTGCCATATTTCTAAACATCGCCTGACGATGAGAAGATCTT
TTCTGTAATTTACGCTTAGCCACCTAAAATCCCTCCTTAAATTTCATTCTCTTTTAGATC
TAAATCAAGTTCATCTAATTTATCTTTGATTTCCTGTAAGGATTTCTTTCCCAGATTCCG
GACTTTCATTAAGTCATCCTCAGTTTTATCAACTAATTCTTCAACTGTATTGATTCCGGC
CCGTTTTAGACAATTAGAAGAACGAACAGAAAGTTCTAATTCTTCAATTGTTGTATCTAA
GATTTTATCCTTTTCTTCTTCTTCTACTTCAACCATAATTTCTACATCTTCAATTTCATC
AGTTAAATTGATAAATAATTCCAGATGTTCTACCATGATTTTAGCAGCAAGACTGATAGC
ATCATCAGGATTAATACTACCATTAGTATTAACTTCTAATACTAGACGATCAAAATCTGT
TACCTGACCAACTCTGGTATTTTCGATATTAAAATTGGCTCTTTCAATTGGACTATAAGA
AGCATCGATCGGAATTAAGCCAATTACATTGTTATCAAATAAGTCTTTATTTTCTTCAGC
AGTGTGATAACCTCTTCCTTTATCAACAGTTGCCTCTAAAACCAACCTACCATCTTCAGC
TAGTGTAGCAATATGATGGTCTTTATTGACAATCTCAACATCACCTGAAGAATGAAAGTC
ACCAGCAGTAACTTCTCCTTCTCCTTCTGCTTCTAATCTAATAGTTGTCTGTTCTTCACC
AGAATGCTTAACAACTACCTCTTTTAAATTTAAAATTAGATCTGTCATATCTTCAACTAC
TCCTGGAATAGCTGAAAACTCGTGCTTTACTCCTTCTACTTTAACTGAAGTAAGTGCGGC
TCCAGGTAGAGAAGAAAGCAAAATTCGACGCAGAGAATTACCAAGAGTAGTACCATATCC
TCTTTCTAAAGGAGAAATTTCATAACGACCATAGTTTACATCACTTTCCAGTCTTTCCAC
ACGTGGTTTTTCAATTTCTATCATCTTATCAGCTTACCCTCCTTAAATTAACAATTTTAT
GACTGAGGGTATTCATTTACCGTGAATAATACTCGACAATCAGGTGCTCTTCTACCGGAT
AATCGATATCTTCCCTCTCTGGTAATGCAACAACTGTACCTTCAGCTTTTTCTAGATCAG
AATTAAGCCACTCCTGGGTAGAAAAATCAGAATTATATTCAAAGATCTCTTTAAAGCGAT
TGGCCTTACGGCTTGAATCCTTAACACTGATTACATCATCCACATCAATCTGATATGAAG
GAATATCAACCTTGCGTCCATTCACTTTAATATGTCCATGTCTTACAAACTGTCTTGCTT
CATTTCTGGAGCGAGCAAAACCCATTCTGTAAACAACATTATCCAATCTTCTTTCCAGAA
GTTGTAAAAAGTTTACACCAGTTACACCCTGAATATTTTCTGCTGTCTCAAAATAGTTGC
GGAACTGTTTTTCCATAATTCCATAAATTCGTCTAACTTTTTGCTTTTCTCTCATTTGAG
ATCCATATTCTGAAACTTTTTGACGTCCCTGTCCATGTTCACCTGGAACATATGGTCTGC
GATCAAAAGAACATTTTTTACTATAACAGCGGGCGCCTTTTAAATATAACTTTTCACCTT
CACGCCTGCATAATTTACATACTGGTCCTGTATATCTTGCCATTTTTACACCTCAACTTT
CTATTATATAATTATATTCGTCTTCTTTTTGGGGGTCTACATCCATTATGGGGAATAGGA
GTAATATCTTTGATTAAAGTAATATTCAGTCCTGCAGACTGCAGAGTTCTAATTGCAGAT
TCTCTTCCAGAACCTGGTCCTTTAACAAAAATTTCAATTTCCTTCATTCCCATCTCTTTT
GCCTCATCAGCAGCATTTTCTGCAGCCAGCTGAGCAGCAAAAGGAGTACTTTTTCTAGAA
CCTTTATATCCAACTTTTCCAGCACTTGACCAGGCAACTACCTTACCTTCTTCATCTGTA
ATTGAGATGATTGTATTATTAAAGGTAGATTTAATATGAGCCTGACCTTTTTCAATATTA
CGCTTTACTTTTTTTCTTCTGCGTGCTTTTTTCTTATTTTTAGCCATTAATTAAATTCCC
TCCTTACTATTTTGGAGTAACTGAACGGGATTTGATTCCAACAGTCTTTTTAGGTCCCTT
ACGTGTCCGTGCATTTGTTTTAGTTCTCTGTCCGCGGACAGGTAAACCTCTGCGGTGACG
GAGACCACGGTAACAGCCAATATCTTTTAATCTTTTGATATCAGCTCTTCTTTCTCTTCT
TAATTCACCTTCAACAATATAATTGTTATCGATTTCACTTCTTAAGTCTGAAATTTCAGC
TTCAGTCAAATCTTTAATTCTTGTATCAGGATCAACACCTGTGCTTTCAAGTATTTTTTG
AGAAGTAGTTTTTCCAATTCCATAAATATATGTCAATCCAATCTCTACCCTTTTATTTCT
GGGAAGATCAACACCTTCAATTCTAGCCATGATTTCACCTCCAGTATTTTTTATCCCTGA
CGCTGTTTATGCTTGGGATTTTCACAAATAACCATTACTTTACCATTGCGTCTGATAACT
TTACATTTATCACAAATCGGCTTAACTGATGGTCTTACTTTCATTAACAATCACCCCTTG
TGGTAATTTATTTCGCTTTATGTCGATAAGTAATCCGGCCACGACTCAAGTCATAGGGAG
AAAGTTCTACTGTTACCTTATCACCAGGTAAGATTCGTATAAAATTCATCCTCATTTTTC
CCGAAACATGTGCCAGAACTTTGTGTCCATTTTCTAATTCCACTCTAAACATTGCATTTG
GCAGAGGTTCAACTACTGTCCCCTGGACTTCAATAGGATCTTCTTTAGCCATAAATTATT
TTACCTCCTCTTTGCTGAGATAATCCTTTAAAATTAAGCGAACATCTTCACTGCGAACTC
GTTTCTTATTTTTTAAATTCCTTAAAAACTCTGCTGCAATTTGGCCTGAGCTTTCTAAAT
GTCTGCTGTTTTTATATTTGGGATTATTAAACTTTCTCTTTCTACCATCGACAACTTTAA
TTTTTCTTCTGGACTCATTAGCTATGACCAGATAATAAGTATCTTTATCTCTGCCAGCAG
TCGACTTAACAATTTCGCCAACTTTAAAAGCAGTATCCAAAAATATCACTCTTTTCTTTT
ATCCTTTTTTAACACGTACTGTACATTATACCATAGATAAGAGGAGCTCTGCAATAAAAC
TTAGATTTTACTTAATATTTCAACACCATCATTCGTGATTGCAATTGTATGCTCAAAATG
AGCAGATAAACTCCTATCTTTAGTTACTACAGTCCAGTCGTCCTCCAATGTCTCAACTTC
ATAACTGCCGATGTTGACCATTGGCTCTATAGCAAGAGTCATTCCTCGTTTTAATTTTGG
TCCCTTACCTGCCGGACCAAAATTAGGTATCTGTGGATCTTCATGCATGTCACGACCGAT
TCCATGACCAACATAATCACGAACCACAGAAAACCCCTTTTCCTCAACATATTTCTGTAC
AGCATGAGAAATGTCAAATAATCTGTTGCCGATAACTGCTTTTTCTATTCCTTTAAGAAG
AGATTTTTCTGTTACTTGTAATAATTTGCTGGCCTTATCAGAAATTGATCCAACTGCATG
TGTTCTGGCAGCATCACCATTAAAACCTTCATAAAAGGTCCCAATGTCAATACTTACTAT
ATCACCAGCTTCTAAATAACGATGTTCAGCAGGAATACCATGTACCACTTCTTCATTAAT
TGAAATACAAACTGAGGCTGGAAATCCCTGATAGCCTTTAAATGAGGGCACTGCACCTCT
GCTGCGAATAAACTGATCAGCAAGCCGGTCAAGTTCTGCAGTAGAAATGCCAGGTCTAAT
ATTTTCAGATAGATAGGCATGAGTTTCTGCTACTATCTGATTTGCTTCACGCATTATATC
AATTTCACGCCTCGATTTCAAGATAATCATTATTTTTTCGCCTCAATTAATTTCATTAGC
CGCTGCTGAACTTTATCAATTCCACCAGTGCTTTCTACTTCATGGAGTATTCCCTTATCC
TGATAGTAGTCAGCAAGTTTAGCAGTTTTTTCTTTATTTACTTCAATTCTTTTCTTTACA
GTTTCTTCCTGATCATCACTGCGCTGAACTAAATTTCCTCCACACTTATCACAGACCCCT
TCAACTTCAGGCGGATCATTTTCTACATGATAAACTGCACCACAATCTTCACAAACTCTA
CGCCCGGCCAGTCTTTTAACTAAAATATCAATTTCAGCCTGCAGATAAATTGCTAAATCA
AGTTCTCTGTTTTGTTCAGCTAAAATTTCATCCAGCGCTTCAGCCTGAGCAATTGTGCGG
GGAAAACCGTCCAGAATAAATCCATTTTCACAATCAGGCTCAGTTAGTCTTTCCTTAACA
ATCCCGATTGTTACTTCATCTGGTACCAGTTCACCAGCATCAATAAATGATTTAGCCTTT
TTACCTAAAGGAGTCTCATTTTTGATTGCTTTTCTGAATATATCACCAGTAGCAATATGA
GGAATTTCTAGAGTTTCTTCTAATTTTTTGGCCTGAGTACCTTTACCAACACCAGGTAAA
CCCAGCAAAATCATATCCATTATATTTCCTCCTTTTTATTTCATGAAACCTTCATAGTGT
CTCATCAGGAGATGGGATTCAATCTGTTCCATAGTTTTTAAAGCAACACCAACCATAATG
ATTAAAGATGTACCTCCAAAACTAATTGTTACACCGGTCAGCGGCTGCATAGCAAAAGGA
AGTAAAGCAACTATAGTTAAGAATACAGCTCCTGCAAGTGTGACCCTCATCAAAACTTTA
TCTAAATAATTGATAGTTGGTCTTCCAGGACGAATTCCGGGAATAAACCCACCATATTTC
TTCATGTTATCTGCTACCTCTTCAGGATTAAAGGTAATTGCAGTATAGAAATAAGTAAAG
AACAAAATCATGAGACCATATAATACCATATAAAGAGTTGAACCAGGACTAATTGCATTT
GCCAGACCAGCTGCCCAATCATAAGGCAGTACCTGAGCAATAATTCCCGGGAATAAAAGT
ACAGAAGAAGCGAAAATAACTGGAATAACCCCAGCCTGATTGATCTTCATTGGAATATGA
GTACTTCTACCTCCATACACTCTGCGTCCCACAATTCTTTTTGAATACTGAACTGGAATT
CTTCTTTCTCCCTGCTGCACAAAGATAATACCAGCCACAATTATAACAGCCAGCACGGCA
AAAATAAGCACGTTTAAAATTGAAATTGTGCCCGCCTGTAATAACTCATATGTGTTATAC
ATATCTGTAGGAAAGCGAGAAATAATAGAAGTGAAAATGATAATAGAAATACCATTTCCG
ATCCCCTTATCCGTAATCTGCTCACCCAACCACATTAAGAAAGCTGTACCAGCAGTTAAA
CTGACAATAATTAAAGCAATATCAAATACTGTAGCATTTGGCACGGCACCAAAACGTTGA
ATATAAAGTGTAATTCCAACTGCCTGAATTACAGCCAGGACAATTGTTCCATATCTGGTA
TACTGAGCAATTTTTTTGCGGCCCTCATTACCCTGTTTAGAAAGCTCTTCTAATTTAGGT
ACAACCACAGTTAAGAGCTGTAAAATAATTGAAGCAGTAATGTAGGGAGTAATGCTCATC
GCAAAAATTGTAAACTTACTTAAAGCACCACCTGCAAATAAATCTAAAAAGTCAAGCGCC
CCGCCAAAGCTGCCACCAAATAATCTTTCCTGAAGTAATGCTACATCTACTCCAGGGACC
GGAATATGTGCACCCAGACGGTAAACTGCCATCATAGCAAGCATGAATAAAACTTTATTT
CTAAGTTCTTTTACTTTAAAAACATTACCGAGAGCCTTAATCAACTTAAATCACCTCTGA
CTTTCCGCCAGCAGCTTCTATTTTCTTTCTGGCAGAAGCAGTAAAAGCCTGTACTTTAAC
ATTAAGGGCAACCTCAACTTCACCTTTGCCCAGTATTTTTACACCATTTTTTGCAATCTT
ATCAATGATTCCCTTTTCTAATAAAACCTCAGGATTTACAGTTTCATCAGCTGAGAATCT
ATTTAACTGATATACATTAACTTCATTAAATTCTTTTTTAAATTTATTGTTAAATCCTCT
TTTGGGAAGACGTCTAAACAGGGGAGTTTGTCCACCTTCAAATGTCGGGCGTACTTCTCC
TCCTGCACGAGAATTCTGTCCGTTTGCACCTCTACCGGAAGTATAACCGCGACCGGAGCC
AGTACCACGACCAACTCTTTTACGATCTTTTTTATATCCAGCAGCAGGTTTAAGATTGTT
TAGTTTCATACTTACACCTCCTTGTTAATTATCCAATTAATTCTTCTACAGATTTACCTC
TTAATCTGGCAACTTGTTCTGCACTCTTAAGTTCTTGAAGACCAGTCATTGTAGCATTAA
TCATATTAATCGGATTAGATGTTCCAAGAGATTTAGTTAAAATATCACTAATACCTGCAA
GCTCGATTACCGCACGTACAGGACCACCAGCAATAACACCAGTACCAGGAGCAGCTGGTT
TAAGTAAGACTCTACCAGCACCAAAAACTCCAGTTTTCTCATGGGGAATTGTAGTACCTA
CAATTGGAACTTCGATTAATTCTTTTTTAGCTGCATCAATACCTTTTCTGATGGCTTCAG
GCACTTCGTTTGCTTTACCAATACCCGCACCAACATGGCCTTCTCCGTCCCCTACAACTA
CCAGGGCACTGAAGCTAAATCTACGGCCACCTTTTACAACCTTGGCAACACGGTTAATAT
TAACAACGCGCTCTTCAAGGTCGAGTTTATCAGCGTTAATTTTACTCATTAATTTACCTC
CTTATTTAAAACTTTAGCCCTTCCTCGCGGGCAGCATCAGCCAGAGCTTTAACTCGGCCG
TGATATTTATATCCACTTCTATCAAATACTACTGTATCTACTCCTTTTTCCAGTGCTCTA
CTGGCAGCTAACTCTCCTACCATTTTAGCAGCTTCTTTATTGCTTGCCACTTCTATTGAA
TCGCGAAGAGCTGGATCAAGTGTAGATGCAGAAGCAATTGTTTCTCCAGATAAATCATCT
ATAATCTGTACATAAACATGCTTTAAACTGCGGGTTACATTCATTCTTGGACGAGTAGGT
GTTCCCACAACTTTATTTCTAATTCTCTGATGGCGTTTTTTTCTTGCTTCTCTTTTACCC
ATCACATTCACTCCTTTCTATTAACCAGTTTTACCAACCTTACGTCTAATATGTTCTCCA
ACATATTTAATTCCTTTACCTTTATAAGGTTCTGGTTTTCTTACTTCACGAATCTTTGCG
GCTGTATCACCAACACGCTGCTTATCTATCCCTTTAACTGTGATATTTGTGTTTTTCTCA
ACTTCAAATGAAATATCACCTTCAGCTTCAATAATTACCGGGTGAGAATATCCAACCTCA
AGTTTAAGCTTATCACCCTGAACCTGAGCGTTATATCCTACACCTACCATTTCTAATTTC
TTTTCAAAGCCTTTGCTAACACCCTCAACCATACCTTCAATTAAGCTTCTAACTAAACCG
TGCATAGAACGGGCTTCAATATCATCGCCATTGCGTTCAACAACAACTTCATTTTCATCA
ACTTTGATATCAATACCAGCTTTAAAGGTTCTTTCTAATTCACCTAATGGTCCTTTAACC
TTAACATTCTGGCCATCAACAGTTACTTCAACCTTTTCCGGTATTTCTATAGGCAGATCA
CCAATACGTGACATAAATTTCACCTCCGTATATTTTATCTTCAAGTTATCTTAAAGAAGT
TCTCTTAAGCAGAAGCCATCAGCCAGAAATCTATCTGACGCACTCGATGTGCTAATACTA
ACCTGACAATTCGTTTATTGATGAAAGGTTAGTGAGACGCGCTCAATGCGCTAATGCTGA
ACTATCTTTAGTTAAATAAAAGAAACTCAGCTTCAATCTAACTTCTAACTTCAAACTTCC
AACTTCTAACTACCAGACGTAACAGAGAACCTCTCCACCGATACCTTTTTCTCTTGCTTC
TTTATCACTCATAACACCCTGGGAAGTAGAAATCACAGCGATTCCTAAACCTCCAAGTAC
CTGAGGCACTTCATCATTGCCAACATATACTCTTAAACCAGGTTTACTGATTCTTTTAAT
TCCACTTATAACTTTCTCATCATTATCACCATATTTTAAATAAACCCGAATCATGTTCTG
AGGTTTTCTCTCAACTAATTTTACATCATTAATGAAACCTTCATCTTTCAATAGTTCACC
AATGCTGGTTTTAACCTTAGAAGCGGGAATATCAACTCTATCTTTCCCAACACTATTAGC
ATTGCGAATCCGGGTCAGCATATCTGCTATTGGATCTGTTAAATTCATTTACAAACCTCC
TTCCAGTTTTACCAGCTTGCTTTTTTAACTCCAGGAATTTCGCCCTTGTGAGCTAATTCT
CTGAAACAAATTCTGCATAAATCAAACTTTCTCATATATCCACGTGAACGTCCACATCTG
CTGCAGCGATTCACTTTTCGTGTCTCATATTTAGGCTCTTTATTGGCCTTTTCGATTAGA
GCTTTACGTGCCAAACTAAACCCTCCTTCAATTTATAGGTCTTTACTTCTTAAAAGGCAT
TCCCATAATTGATAATAATTCAAATGCTTCTTCATCTGTTTCTGCAGAAGTAACAATAGT
AATTTCCATACCGTGAACATTATCAACATCATCAATATTTATTTCTGGGAAAACAGTGTG
TTCGCTTATTCCTAAACTGTAATTACCGCGACCGTCAAATGATTTAGGAGATACACCTCT
AAAATCTCGGATACGTGGCATTGAAACATTAATCAATTTATATAAAAACTCAAACATCTG
CTCACCGCGAAGAGTAACTTTTACTCCAACCGGCATACCTTCTCTAATTTTAAAATTAGC
AATGGATTTCTTTGCCCGAGTTACAGTAGGACTCTGTCCAGTTATTCTTGCGATCTCATC
AACAACAGTATCCAGAAGTTTAGTATCTTCTTTAGCATCTCCTAACCCAACATTGACAAC
TATTTTTTCTAATTTAGGAGCTTCCATTACATTATTGTAATCAAATTTCTCCATCAGCTG
GGGTAGAATTTCTTCCTTGTATTCATTAGCTAATACTGACATTTCTGGACCTCCTTCCGC
TTATTTATTTATCAACAACTTCGTCACATTTTTTGCATTTTCTAACTTTTGTTCCATCCT
CTAAACGTTCTGCGCCAACCCTGGTCTTTTCGTCACAACGGGGGCAGACGAGTTGAACAT
TTGAAGCATGTATTGGTGCTTCATTTTCTATAATTCCACCCTGCGGCATATCCTGGGTAG
GACTAACGTGTCGGTTTACAATATTTACACCCTCAACGATTACGCGATCTTTTTTTGGAA
TTACCTTTAAAACCTCACCGCGCTTACCTTTATCCTTTCCGGATATTACTTCCACAGTGT
CACCTTTTTTTATTCTCAATCGAATCCCCTCCTTCTATAATACCTCCGGTGCAAGGGAGA
TAATTTTCATATAATTCTTTTCCCTCAATTCACGGGTCACAGGACCAAAAATACGTGTAC
CCTTAGGATTATTATTATCATCTATAATTACTGCTGCATTTTCATCAAATCTAATATAGG
TGCCGTCTTTGCGTTTTAAGGCTTTCTTGGTTCTAACAACTACTGCTTTAGCAACCTCAC
CTTTTTTAACCATTCCGTCTGGAATAGCCTCTTTAACGCTGACTACTATAGTGTCTCCAA
CTTTAGCATATTTCTTCTTGGAGCCTCCAAGTACCTTAATACATAAAAGTTCTCGGGCAC
CTGAATTATCCGCTACCTTTAAACGGCTTTCAGATTGTATCATTTTCAGGCCCTCCTTTC
TACTTCCAGGACTTATTTTGCTTTTTCAATAATATCTAATAAACGCCATCTCTTTGTCTT
ACTTAAAGGACGTGTTTCCATAATTCTAACAATGTCACCTTCATTACAAATATTCTCTTC
ATCATGAGCTGTATACTTTTTAGTTTTCTTAACAACTCTTTTATATTTAGGATGCTGTGT
TCTGCGCTCTACAGCAACAGTAATTGTTTTATCTCTCTTATCACTAACTACAACACCTTT
ACGCTCTTTACGACTATTTCTTTCCATGAGAAACCTCCTTTCAAAAAAGAATTAAGCCCT
TTTTATACCAAGTTCTCTTTCCCGCAGAATAGTTTTAATTCGGGCAATAATTCTTTTAAC
CTCTTTAATCCGCATCGGATTATCCAACTGTGCTGTTGCATGTTGAAAGCGAAGGTTAAA
TAACTCTTCTTTAAATTCGCGGGCTTTCTGTTCTAACTCTGCTTCTGTCAAATTTCTTAA
TTCATCAGCTCTCATCGGCCTCACCATCCATTCCCTCTCTTGCTACAAATTTAGTTTTAA
TAGGCAGTTTGTGAGATGCAAGGCGCATCGCTTCTCTGGCAACCTCTTCCGGTACACCAG
GCAGCTCAAACATAATTCTACCTGGTTTTACAACAGCCGCCCATTTCTCAGGTGCTCCTT
TACCACTACCCATTCGGGTTTCAGCAGGTTTTGCTGTTACTGGCTTATCTGGAAAAATCT
TAATCCAGACTTTACCTCCACGTTTAATACTTCTGGTAAGGGCAACACGAGCAGCCTCTA
TCTGTCTATTGGTAATCCATACGGGTTCTAAGGCCTGTAGACCATATTCACCAAAGGTGA
TTTTATTTCCCCGATGAGCTTTACCTTTCATTCTTCCTCTCATTTGCTTACGATGTTTTA
CTCTTTTAGGTACTAACATCAAAGAGCCTCCTTTCCTGCATAATCTATCTATTCTTCATC
TATTTCTGGAAGTATTTCTCCCTTGTTGATCCAAACTTTAACTCCAATTGTTCCATATGT
TGTGTCTGCTTCTGCAAATCCATAATCAATATCAGCTCTCAATGTGTGCATCGGAACACT
ACCTTCACTGTAGCCTTCACGTCTGGCCATTTCTGCTCCACCAAGACGTCCACTGCTTTG
AACTTTAAAACCTTCAGCTCCCATACGCATTGCACGATTCATTGCCTGCTTCATTGCTCT
CCGAAAAGAAATTCTTCTAACTAACTGAGAAGCAATATTTTCAGCAACTAATTGAGCATT
CATTTCTGGGTTTTCAACTTCTACAACATTAATTTGAATGGTTTTACCAGTTAAAGCTTC
AACTTCGTTTCTTAAAGCTTCAACTTCAGATCCACCACGTCCAATAACCATTCCTGGTCT
GGCAGTGTGTACATCTAATTTCAATCTATTAGCAGCTCTTTCGATTACAACTCTAGAAAT
TCCAGCTTCAAACATTTTCTCCTTAACATGACTTCTAATCTCACGGTCTTCATTTAAAAG
CTTGGAATAGTCGTTTTTGTCCGCATACCATTTTGCTTCCCAATCTTTTATAACTCCAAC
CCGGAGACCATGTGGATTTATTTTATTACCCAAATTTTATCCCTCCTTTGTATCGCTTAA
CACGACTGTGATATGGCTTGTTCTTTTATTAATAGGACTCGCCGATCCCTGTGCACGAGG
TTTCCATCTTTTCATAGTAGGACCCTCATCAACAAAAGCTCTCTTAACATAAAGATCATC
TACAAACATATCATGATTATTTTCAGCATTTGCTGTAGCTGAATTTAATACTTTTTCTAC
CATTTTAGCAGCTTTTTTCGGTGTGCTTTTTAAAATTGCAACTGCTGTATTAACATCTTT
CCCCTTAATTAAGTCTGTTACCAGACGTGCTTTACGGGCAGTAATACGCAGATGCTTTGC
AACTGCTCTTGCTTCCATTTTAAAACCCCCTTACTATCTACAATATTTCCTATTTAAGTG
CTGTTGAACGTTCTGTATGGCGGCTGTGACCTCTAAAGATTCTGGTTGGAGCAAATTCTC
CTAGTTTATGTCCTACCATTTCTTCAGATATATATACTGGCACATGCTTACGACCATCAT
GGACAGCAATTGTATGTCCAACCATTTCAGGGAAAATGGTTGAGCTTCTTGACCAGGTTT
TAACAACCTGCTTTTTTCCACTCTCATTCATTTCTCTGATTCTGGCAATTAATTTCTCTG
AGACAAAAGGTCCCTTTTTTATAGATCTAGCCATCAATAATCCTCCTTTCTACTATTTGC
GCTTCTTAGCGTGACGTGAACGGATAATATACTTATCTGAGCGCTTTGGTTTACGTGTCT
TCTTACCCATAGTAGGTTTACCCCACGGAGTTACAGGATGTCTACCAGCAGGTGATTTAC
CTTCTCCACCACCGTGTGGATGGTCATGAGGATTCATAACTACACCGCGTACATGAGGTC
TTTTACCTTTCCAGCGGCTGCGTCCGGCTTTACCAACTGTAATATTTTCGTGATCAATAT
TACCAACCTGTCCAACAGTAGCTTTACATACATTATGAATTAACCTGACCTCACCCGAAG
GCATTTTTAAATGTACAAACTTACCTTCTTTAGCAAGAATCTGAGCCATTGTCCCAGCAG
AGCGAGCAATCTGTCCACCTTTTCCTGCCTGCATTTCAACATTGTGTACAATTGTACCAA
CAGGAATGTCTTTTAACTTAAGTGCATTTCCAGCAGTAATATCTGCTTCAACACCAGTAT
CTAAGGTGTCACCCACTTCTACTTTATTAGGTGCAAGAATGTATCTTTTTTCCCCATCTG
CATACTGCAGCAGAGCGATTCTTGCAGATCGATTTGGATCATATTCTATAGTTTTCACTT
TAGCAGGAATTCCATCTTTGTCCCGCTTAAAATCAATAATACGATAGCGGCGCTTGTGTC
CACCACCCTGATGACGGCTGGTAATTCTACCATTTGCGTTACGCCCACCCTTTCTCTTAA
TTGGAGCCAGCAGGCTCTTTTCTGGCGTATCTGTTGTAATTTCATCAAAACTAGCAACAG
TCATATAACGCCTTGAAGGTGTGGTTGGTTTAAAACTTTTAATCGCCATCTTTTTTCCCT
CCTTTATTAATTATTTTTTAGAGGCCTTCGTAAATTTCTATTTCATCGCCCTCAGCCAGC
TTAACTAAAGCTTTTTTCCAGTCAGGTTTTTTACCAACATGGAAGCCGAGTCTTCTTTTT
TTACCTCTAACATTCATTGTATTTACATTTATAACATTGACAGAGAAGATTTCTTCTACT
GCATTTCTAATTTCAACTTTATTTGCATTTTTGGCTACCTTAAATGTATAAGTATTAGCC
TCCTGCATTTGTTCCATTGTATTTTCAGAAATAACAGGTGCTATGATAATATCTCTTGCT
TCTTTCATTCGCCCAGCACCTCCTCAACCATTTTAACCGCTTCTTCAATGAAAATAACCA
TTTCATTATCTAAAAGATCATAGGCATTTATTGAACCGGCAAGCAGTGTTTTGACATTCG
GAATATTTCTAGCTGAAAGATATAAGTTATCATCCTTTTCGGGCATTACTAAAACAACTT
TTTTGTCTTCTAAGTTTAAATCAGCTAAAATATTAACTACTGCTTTTGTTTTTGGTTGAT
CAAGCTCAATCTTATCAACTAAAATTAACTCATCTCTCTCTACCTTATCGGTTAAAACAG
ATCTAAGCGCTAATCTTCTCATCTTTTTAGTTAACTTTTTGTCATAACTGCGGGGAGAAG
GTCCAAAAGTAATTCCTCCACCGACCCATAATGGAGAACGAATACTTCCGTGACGAGCAC
GTCCAGTACCTTTTTGTCTCCAGGGTTTGCGGCCACCACCGCGAACATTACCTCTTGTTT
TTGTAGAAGCATTTCCGCCTCTTCTGGCAGCTAATTGTGCATTAACTACCTGATGTACAA
CATGTTTATTTATTTTATCATTAAAAACAGAATCATTTAATTCTACTTTTTCGAGTTCTT
TTCCACTCTGATTAAATTTTGTTACCTGCGGCATCAAAAATCCTCCTTTCTTAACTTATT
TAGTTGTTATCTGCAGATTTGATTTCGAGCACTGTTTTTTTAGCTCCTGGTACTGGACCA
GAAATCAATAAAACATTACGCTCTACGTCAACCTTTACTATTTCTAAGTTTCTTTCAGTT
ACTCTATCATGGCCCATTCTTCCGGGCATTTTAAAGCCTTTATATACTCTTCTTGCATCA
ACAGCACCGATTGAACCTGGTGCTCGATGGAAGTGAGAACCGTGTGACATTGGTCCACTG
TGATGATTCCATCTTTTAATATTACCGGCAAATCCTTTACCTTTAGAAATACCACTAACA
TTAACTTTTTCTCCTACTTCAAAGAGATCAGCTTTAATTTCACTGCCTTCACTCAGTTCC
ATCTCTAAACCTTTAAATTCTCTTAAGTGTTTTTTTGGTTCAAGATCACGACTTTCGAAT
TGACCAAGTTCCGGTTTGTTAAGTCTGTGCTTTTTTACTTCTCCAAATCCAAGCTGTACT
GCATTATATCCATCTTTTTCTGTAGTTTTAATCTGTGTTACAACACAGGGACCGGCCTCA
ACTACAGTTACAGGTACCAGCTCTCCATTATCTTTAAAATACTGAGTCATCCCCAGCTTT
TTTCCTAATATAGCTTTCGCCATGGCCTAATACACCTCCTGACATTAAAGTTTAATTTCT
ATATTTACTCCTGCGGGCAAATCAAGCCTCATCAGAGAGTCTACAGTTTTTGATGTAGGA
TCGAGAATATCGATCAATCTTTTATGTGTTCTCATTTCAAATTGTTCTCTTGCATCTTTA
TGAACATGAGGTGAGCGAAGTACTGTAAATACCTCTTTCTCTGTTGGTAGAGGTACTGGA
CCAGATACATCTGCACCAGTTCTCTCAGCAGTTGCAACAATTTTTTCTGCTGATTGATCC
AGGAGCTCATGTTCAAAAGCTTTAAGGCGAATCCTAATTTTTTCGTGTTTTGCCATTTGC
TTACCTCCTTAATCTTTACGATTTAAGCTCAGTTAGGAGCATAGAAAAAGCGAGGAGGCT
TCCTCCTCTGCTTTTTTAACTACTCAATAATTTCAGTTACAACTCCAGCTCCTACTGTGT
GACCACCTTCACGGATCGCAAAACGCAGTCCTTCTTCCATAGCTATTGGAGTAATTAACT
CTCCTGTCATCTCAATGTTATCTCCAGGCATTACCATGTCTACTCCTTCTGGTAAACTGA
TGTCTCCTGTTACGTCTGTTGTACGGAAGTAAAACTGTGGTCTATATCCATCAAAGAATG
GTGTGTGTCTTCCACCCTCATCTTTACTCAGTACATATACCTCAGCGTAGAACTTTGTGT
GTGGTGTAATACTTCCTGGCTTTGCCAGTACCTGACCTCTTTCGATGTCTTCTCTTTTTA
CACCTCTTAATAAGGCTCCAATGTTATCTCCTGCTACTGCTTCGTCTAACATCTTACGGA
ACATTTCTACTCCTGTTACTACTGTTGTTTCTGTATCTTTGATTCCTACTATCTCTACCT
CATCTGATGGATGTAGAGTTCCTCTTTCGATTCTTCCTGTTGCCACTGTTCCACGTCCTG
TAATTGAGAATACATCTTCTACAGGCATTAAGAATGGTTTTTCTGTATCTCTTTCTGGCT
CTGGAATATAGCTGTCTACATTGTCCATCAGCTCAATAATCTTCTTACCCCATTCTCCTT
CTGGATCTCCATTTTCTGCAGCTTTAAGGGCTGATCCTACTACTACAGGAATATCGTCTC
CAGGGAAATCATATTCGCTTAAGAGTTCTCTTACTTCCATTTCTACAAGTTCGATTAACT
CTTCGTCGTCTACCATATCTGCTTTGTTTAAGAAGACTACTATTGATGGTACACCAACCT
GACGAGCTAACAGAATGTGCTCTCTTGTCTGCGGCATTGGTCCATCTGCTGCAGATACTA
CCAGGATTGCTCCATCCATCTGCGCTGCACCTGTAATCATATTCTTTACATAGTCAGCGT
GTCCAGGACAGTCTACGTGAGCATAGTGTCTTGACTCTGTTTCATACTCTACGTGAGAGG
TCGCAATTGTGATTCCTCTTTCTTTTTCTTCTGGTGCATTATCAATTGTATCAAATGCTC
TTACTTCTGCTCCACCATAGTTTGCTAACACATTTGTGATTGCTGCTGTTAGTGTTGTTT
TCCCATGGTCAACATGTCCTATTGTTCCTATGTTAACATGTGGTTTGTTTCTTTCGAATT
TTGCTTTTGCCATTTTCTTTTCCTCCTTATAAATTTATCTATTCTCCAATAATTTCTTCC
GCGATACTTTTTGGTGCCTGTTCATAATGTGAGAACTGCATTGTATAAGTTGCTCTACCC
TGTGTTTTGGAACGAAGATCAGTTGAATAACCAAACATCTCAGAAAGTGGTACATGAGCA
CTAACTACCTGAGCATTACCTCTTGGCTCCATACCTTCTACTTTTCCACGACGTCCATTC
AGGTCACCCATAACATCTCCCATGTATTCTTCGGGAGTAACAACTTCAACACTCATTACT
GGTTCTAAAATAGCAGGACCAGCTTTTTTGGCTCCCTGTCGGAAACCCATTGAACCGGCG
ATTTTAAATGCCATTTCAGATGAGTCAACATCATGATAACTACCATCATTTAGTGTTACT
TTAACATCAACAACTGGATAACCAGCAATAATACCATTTTCCATAGCTTCTCTGATACCA
TCTTCTACAGAAGGAATGTATTCACGTGGAATTGATCCACCTGTAATTTTATCTTCAAAT
TCAAATCCTTCACCTGCAGGCTGTGGTTCAAGATCAATTACAACATGACCATACTGTCCA
CGACCACCAGACTGACGGATAAATTTACCTTCAACACCGGTAACTTTTTTGGTGATTGTT
TCTCGATAAGCTACTTTAGGTTTACCTATATTAGCATCAACTTTAAATTCTCTTAAGAGA
CGGTCAACAATAACTTCCAGGTGTAATTCTCCCATACCCTCAATAATTGTCTGTCCTGTT
TCTTCATCAGTGTGAACTCTAAATGTTGGATCCTCTTCTGCTAATCTCTGTAAAGCTTCA
CCAAGTTTATCCTGATCTGCTTTACTCTTAGGCTCAATGGCAACACCAATAACTGGTTCA
GGGAATTCCATTGCTTCTAAAACAATTGGATGATCCTGGTCACAGATTGTATCACCAGTA
CTGGTATTCTTAAGACCAACTAAAGCACCAAGGTCACCAGCAAAGATTTCATCTCTTTCT
TCACGGCGGTTAGCGTGCATCTGTAAGATACGGCCAACTCTTTCGCGAATATCTGCTGTT
GCATTATAAACATAAGAACCTGCTTCTAAGGTTCCAGAATATGATCTAAAGAAAGCTAAT
TTACCAACATAAGGATCAGACATAATTTTAAATGCAAGACCAGAGAATGGAGCATCATCT
GATGCTTCTCTTGTTTCAGTCTCTTCTGTTTCTGGATTGAAGCCTTCAATAGGTGGTACA
TCAGTTGGAGAAGGTAAGTAGTCAAGAACTGCATCCAGCAGCATCTGTACACCTTTGTTT
TTAAAGGCAGATCCACATAATACTGGAATAACATTTACATTAAGTACTGCCTGACGTAGT
AATTTTTTAATATCATCAGTACTTACTTCACCTTCTAAATATTTCATCATAAATTCGTCA
TCTTCTTCAGCCAGAACTTCCATTAAAATTTCTCTGTATTCTGCTGCCTGTTCTTTCATA
TCTTCTGGTATTTCGACTCTTTCAAAATTAACACCAAGTTCATCTTCATAAACAATAGCA
TCCATTTCTACTAAATCCACAACACCGTCAAATTTATCTTCACTTCCAATAGGAAGCTGA
ATTGGTACTGCATTAGCACCAAGTCTATCTTTCATCATATCTACAGCTCTGAAAAAGTCT
GCCCCAGTTCTATCCATTTTATTTACAAATGCAATTCTGGGAACTCCATATTTATCAGCC
TGTCTCCATACAGTTTCAGATTGTGGCTCTACACCACCTACAGAACAGAATAAAGCAATT
GCTCCATCTAAAACCCTTAAGGATCTCTCTACCTCAACTGTAAAGTCCACGTGTCCGGGC
GTATCTATAATATTAATACGGTTCTCACGCCACTGACAGGTAGTAGCAGCAGAGGTGATT
GTAATCCCTCTTTCCTGTTCCTGCTCCATCCAGTCCATAACAGATGCACCATCATGAGTT
TCACCCATTTTATGAACTCGACCTGTATAGTATAAAATTCTTTCTGTTGTAGTTGTTTTA
CCTGCGTCAATATGTGCCATAATACCAATGTTACGTGTTTTCTCTAGTGGAAATTGTCGG
GCCACTATTCTCCCCCCTTATATAAAAATTATATACATCACGCAACTAAATTACCACCTA
TAATGTGCAAAAGCTCTGTTGGCTTCAGCCATGCGATGGACTTCTTCTTTCTTTCTAACT
GCGCCGCCTGTATTGTTATATGCGTCTGTGATTTCTCCAGCAATTCTTTCTCTCATTGTT
CTTTCATTGCGAGCTCTAGCTGCTGTTACTAACCAGCGTAAAGCTAAAGTTCTTTTTCTA
TCTTCATCAACTTCTACTGGTACCTGATAGTTAGAACCACCAACACGTCTTGATTTAACT
TCAAGAGCTGGTTTGATATTCTCCAGCGCTTCATTAACTACTGTTAGGCCATCTTCACCA
GTATTTTCGGAGATGATATCAAGAGCACTGTAAAATGCTTTTTCTGCCAGTCCTTTTTTA
CCATCCAGCATCAATTTATTAATGATTCTGCTGACAGTAACATTATCATATACCGGATCT
GGTACTACATCTCTTTTTTCTGCTCTATTTTTGCGCACTAAAATCCCTCCTTTTACTTAG
GTTTTTTTACACCATACTTGGAACGTCCCTGTTTTCTGTCTTCAACACCAGCTGTATCGA
GTGCTCCTCTTACAATATGATATCTAACACCTGGTAAATCTTTTACTCTTCCACCTCTTA
CTAGTACAACAGAGTGTTCCTGTAAGTTATGTCCAATTCCTGGAATATAGGCTGTTACCT
CTTTTCCATTAGTTAAACGTACACGAGCTACTTTTCTTAAAGCTGAGTTAGGCTTTTTAG
GAGTAGCAGTATATACTCTAGTACAGACACCCCTTTTTTGTGGAGAACCCTCCAGAGCAG
GAGCAGAAGTTTTCTTTTTAGTCTTTTCTCGTCCTTTACGGATCAACTGACTAATTGTCG
GCATGCAATCCCACCTCCTTCCAATTATTTCAATAGTGCTGCAGAAGCTGCAGAAACATC
GATCCCACAAATTCTACCCAATTCATTTTTGCTTTCTACAATCTCAAAAGGAATATTATT
ATTATTAACAGCCTCAAGTATTTCTTTTTTTAAAGGCTGGTCAATATCTTTAGCTAAAAA
TATCTTTTTTACCTGATTGTTTGCTATAGCTTTTAGAGTCTGCTTGCTGCCTACAAGTAA
GTCAACCCTGCATTTATTGCTTAGCATTTTAACCAAACCTCCAGATCAATCTTTGTTGAG
CACACTTAAATATTTTAACAGCTTTACCTGGCCATGTCAAGCAAAAATCAAAAAGAGTTT
CTCCTTTTATTAATCCTGCAAATTAAGAACTAGCAAATACCTTTTCAGTCCAAATTCACC
TGACAATAAAGGAGAAACTCTTATAATTTGTTAAGCAGTTTATCTTCTATATTTGGCTGC
TTTATTCAACTTCAGTTAAATCTCCTGTTAAGTCACCAAACTTAGTTCCATCTTCTTTAA
CTACATCAATATTTCTATAATACTTCATTCCTGTACCGGCAGGAATTAACTGGCCAATTA
TTACATTTTCTTTAAGACCCAGTAATGAATCAACTTTCCCATCCAGCGAGGCCTCTGTCA
GCACTCTGGTTGTTTCCTGGAATGAAGCAGCAGATAAGAATGAATCTGTAGCAAGTGAAG
CTTTAGTAATCCCTAAAAGTTCTGGTTTTGCAACTGCTGTTTCCTTATTCTCAGCTGCAG
CTTCTTTATTTGCCTGACGATAGTCATATCTATTTACCAGACTGCCAGGAAGTAACTCAG
TGTCACCAGGTTTTACTATTTTTAATTTCTTCAGCATCTGGCGACCTATTACCTCAATGT
GTTTATCATTAATTTCAACACCCTGGGACCGGTAAACATTCTGAACTTCTTCTATTAGAT
AATTCTGCACAGCTCTTTCTCCCTTAACCTTAAGCAGTACATTGGGATCAAGTGGTCCTT
CAGTCAGTTTGTCTCCAGCTGTTACATAATCATCATCTTTAACAATCATTTTAGATCCAT
ATGGAATCTTGTAAGTTTTCTTTTTACCATCTTCATTTTCTACTACCACTCGTTTGGAGT
TTTTCTTTTCAACTATAGTTACATAACCTTCTCTTTCGGTCATGATTGCCTGTCCCTTAG
GTGTTCTACCCTCAAAAAGCTCTTCAACTCTGGGCAGACCCTGGGTAATATCATCTCCAG
CAACACCACCGGTATGGAAGGTCCGCATTGTCAGCTGAGTTCCCGGCTCACCAATTGATT
GAGCGGCAATAATCCCAATTGCTTCACCGATATCAACTAACTTACCTGTTGCCAGGTTGC
GTCCATAACATTTACGACAAACTCCATGCTGTGCTTCACAGGTTAAATTGGTTCTAATTT
TAACTTTATCTATACCTGCAGTTTCAATTTCATTCATTTTCTTTCGATCTATTATAGTAT
TTTTTTCAATAATAACTTCTCCGCTTTCTGGATCTACAATTTCTTCAGCAGTGAAACGGC
CAATACATCTTTCAGATAATGGCTCAACAGCATTTTTACCTTTAGGGCCGATTGCTTCAA
CATAGAGACCTTTTTCAGTACCACAATCTTCTTCTCTAACAATCACATCCTGTGATACAT
CAACTAAACGTCTGGTTAGATAACCAGAGTCGGCAGTTCTTAAGGCTGTATCCGCAAGAC
CCTTACGAGCACCATGAGTTGATAAGAAGTATTCTAATACATCCAGACCTTCCCGGAAAC
TGGAACGAATTGGAACATCAATAATTCGCCCGGATGGATCTGCCATTAGCCCCCGCATAC
CAGCCAGCTGAGAAATCTGAGATGTATTACCACGCGCACCAGAAATAGCCATGATATAAA
TATTATTGCTTTCATCAAGGTTTTCTAAAAGTGCATCTGTAACATCATCTTTTGCTTTGT
TCCAGATATCTACTACCTTATGGTAACGTTCGTCTTCTGTAATAGCTCCTCGACGGTAAT
GATTTTCTATCTGATGAACTTCGTCCTCTGCTTTAGAAACAATACCCGGTTTAGAAGGTG
GAATTTCTGCATCACTAACAGCAATAGAGATACCGGATCTTGTTGCATAATCATAGCCCA
TTGCTTTAATATTATCGAGAGTTTCAGCAGTTTTATCATTACCAACTTCTTCGTATAAAT
CAGTGATTAAATCTCCTAAATCACTTTTGCCAAATCTCTTATTTAAAAACATCATTTCTT
CCGGTAAAGCCTCATTGAAAATAACTCTACCAATTGAAGTTTCTATGATTTCTCCATCTA
ATCTAACTTTAACTGGTGCCTGCAGATGGACCCGATCGGTATCATAAGCTTTAATTGCTT
CATCAGCATTGGCAAATATTTTGCCAGCACCTTTGCGGTCTTCTTTAATAGTTGTTAAAT
AAAATACTCCTAAAACCATATCCTGAGTTGGGATCGTAATTGGTCCACCATCAGCCGGAT
TTAAAAGATTAGTAGTCGACAGCATTAACAACCGTGATTCAGCCTGAGCTTCTACAGATA
AAGGTAAGTGTACCGCCATCTGATCACCATCAAAGTCAGCATTGTAAGCTGGACAGACTA
ATGGATGTAATTTGATAGCTTTACCTTCTACCAGAACAGGCTCAAAAGCCTGAATACCAA
GTCTATGCAGTGTAGGTGCACGGTTTAGAAGAACCGGATGATCTTTAATCGCCTCTTCTA
AAATCCCCCAGACTGCTTCATCAACATCTTCTACCATTCTTTTTGCATTTTTTATATTAT
GAGCATGTCCCTCTTCTACCAGACCTCTCATTACAAATGGTTTGAATAATTCTAAAGCCA
TCTTCTTGGGCAGACCACACTGATGCATTTTAAGATCTGGCCCAACAACAATAACCGAAC
GACCGGAATAGTCAACACGTTTACCAAGTAAGTTTTGACGGAAACGACCCTGTTTACCCT
TAAGCATATCACTTAAAGATTTAAGGGGTCTATTTCCAGCTCCGGTAACCGGTCTTCCCC
GACGTCCGTTATCAATTAAAGCATCAACTGATTCCTGCAGCATTCTTTTCTCATTCCGAA
TAATAATTTCGGGTGCTCCAAGATCAAGCAGTCTTTTTAATCTATTGTTACGATTAATAA
CTCTTCTGTATAAATCATTCAAGTCAGAAGTAGCGAAACGCCCACCATCCAGCTGAACCA
TTGGTCTTAAGTCTGGCGGAATAACTGGTATTGCGCTCAGCACAAGATTGGCAGGATTTA
AACCAGAATCTAAAAGTCCATCCATAACTTCCAGTCTGCGCACAGCTCTTTTGCGGCGCT
GTCCACTTGCTTCTTTAACTTCTTTTTTAAGTTCTTTTACTTCAGCTTCAACATCAATTC
TTCCCAGTAGTTCCTGAATAGCCTCTGCTCCCATAGCAGCCTTGAAAGTATTACCATATT
TATTTTTAGCTTCCCTATATTCACTTTCTGGCAGCAGCTGCTTCTCACTTAATGGTGTGT
CACCAGGATCAGTTACTATATAATGCACAAAATAGATAACTTTTTCTAATGCTCTTGGTG
ACATATCCATTATTAAGCCCAGACGACTGGGGATACCTTTGAAATACCAAATGTGTGTGC
ATGGTGCAGCCAGTTCAATGTGCCCCATTCTTTCTCTTCTCACTTTGGATCTCGTTACCT
CTACTCCACAGCGGTCACACACAACACCTTTATAACGGACTCGCTTATACTTTCCACAGT
GACATTCATAATCCTTGGTCGGTCCGAAAATTTTCTCACAGAATAAACCATCTTTCTCTG
GTTTTAAAGTTCTATAATTAATTGTTTCCGGCTTTTTAACCTCTCCCCGGGACCATTCAC
GTATCTGTTCTGCAGAAGCAACTCCGATCCTCATTGAATCGAAATTATTCACATTTAACA
AGGGTCTCTCCCCTTTCTATATTGGAATTATTCGTCTTCATTATCATTATCACGACTTAA
TTTTAAGTCTGTATCTAAACCAAGTTTTTGTGCTGTTTCCATCATTTCATCTTCATTTTC
AGCAACCTGTAATTCCTCTTCATCAGAAGTAAAGATTCTGGCATCAAGGCCAAGACTCTG
CATCTCTTTAATCAATACTTTAAATGACTCCGGAATACCCGGATCAGGAACATTTTCACC
TTTAACTATTGCTTCGTAGGCTTTTACTCTTCCTACAACATCATCAGATTTAACTGTCAG
CATTTCCTGAAGAGTGTAAGCAGCACCATAAGCTTCCAGGGCCCAAACTTCCATCTCACC
AAGTCGCTGACCACCAAACTGAGCTTTACCTCCCAGCGGCTGCTGAGTAACAAGAGAATA
AGGTCCTGTTGAACGTGCATGTAATTTATCATCGACTAAATGATGGAGTTTTAAAATATA
CATAACCCCAACTGTTACTCTCTCTTCAAATTTTTCGCCAGTTCTACCATCATAAAGAAC
TGTCTTACCATCTCTGGCCAGTCCTGCTTCTTCCAGGATATCTTCAACTTCGTCCTCTAG
AGCTCCATTAAAGACTGGTGTTTCAGTGTAAATCCCCAGTGCTCTGGCAGCCATACCAAG
GTGAGTCTCCAGTACCTGTCCAATATTCATCCGTGATGGTACACCAAGCGGGTTAAGCAC
AACCTCTACCGGTTCACCATTAGGTAAGAAAGGCATATCTTCTTCCGGTAAAATTCTGGA
AATAACACCCTTATTACCATGACGTCCGGCAAGCTTATCTCCTACTGAAATCTTTCTTTT
AGTAGCAACATAAACTCTAACCAGACGATTAACGCCGGGCTTCAGGTCATCTCCCTGTTC
CCTAGAAAAGACTTTAACATCTACTACAATACCTACTTCTCCATGTGGAACTTTAAGAGA
TGTATCTCTTACTTCCCGTGCTTTTTCACCAAAAATAGCTCTTAAGAGTCTTTCTTCAGC
TGATAGTTCAGTTTCTCCCTTTGGAGTCACTTTACCAACCAGAATGTCTCCCTCTTCAAC
CTCTGCCCCAACCCGGATGATTCCGCGCTCGTCCAGATTTTTGAGTGAACTTTCTCCTAC
ATTTGGGATATCACGAGTAATTTCTTCAGGACCAAGTTTGGTATCTCTGGCCTCTGCCTC
ATGTTCTTCTATATGAATTGTTGTAAATGCATCTTCTTTAACCAGATTCTCACTGATTAA
AATAGCATCCTCATAGTTATATCCTTCCCAGGGCATAAAAGCAATTAAAGAGTTCCGTCC
CAGAGCCATTTCTCCTTTTTCGGTTGAAGGACCATCAGCAATAATGTCTCCGGCTTCAAT
CTGATCACCTTTAGCGACAATTGGCTTTTGATTCATACAGCTGCCCTGATTGGATCTTTT
ATATTTCATTAATTTATAACTGTCAATTAAACCTTCATTATTTTTAACCATTATTTTGTT
AGAAGTAACGCTGACAACTTCTCCATCTTTTTCGGCCACAATAACTGCACCAGAATCTTT
AGCAGCTTTATATTCCATACCTGTAGCTACCATCGGTGCATCAGTTATCATCAGCGGAAC
AGCCTGACGCTGCATGTTGGCTCCCATTAATGCCCGGTTAGCATCATCATTTTCTAAGAA
AGGAATCATTGCTGCAGATACACCAACCATCTGCTTGGTAGATACATCCATATAATCTAA
GTCTTCCGGATGAACTTCAAGAATATCCCCTCTTTTACGAGCAATAACAAATTCGCTGGT
AAAATTACCTACTTCATCGATCTCAGCATTTGCCTGTGCAATTATATGCTTATCTTCCTC
GTCCGCAGTCAAATAATCGATTTTATCTGTAACCTGAGAATCAACCACCCTGCGATAAGG
TGTCATCAGAAAACCGAATTCATTTGTTTTAGCATAAGTTCCCATTGTACCAATTAGACC
AATGTTTGGTCCCTCAGGTGTTTCAATAGGACAGATCCGGCCATAATGAGAGTGATGAAC
ATCACGCACATCAAAACCAGCTCTTTCTCTACTCAGTCCACCCGGGCCCAGAGCAGATAA
TCTTCGTTTATGAGTTAACTCTGACATTGGATTGGTTTGATCCATAAATTGGGAAAGCTG
AGAACTACCGAAAAATTCCTGGATGGAAGCTACAACAGGTCTGGTATTAATTAAAGCCTG
TGGAGTAACTACATCTACATCCTGGATGGTCATTCTTTCTCTAACTACTCTTTCCATTCT
GGAAAGACCAATTCTAAACTGATTCTGTAATAACTCACCTACAGTTTTCAAACGGCGGTT
ACCCAGATGATCAATATCATCAATATATGCTTCTGGATCATTATAGACCAGTTTAATCAT
ATATTTTACAGTTGCTGCAATATCATCAATATGCAGATATTTGCGATCTTTATCTACATC
TAATTCCAATTTTTTATTTAATTTATAACGTCCAACTGCTGCCATGTCATATCTTTTATG
ATCAAAAAATAATGAGTCTAAAAGATTAGTGGCACTTTCTACTGTTGGCGGTTCTCCCGG
ACGGAGACGTTTATAAAGTTCAATTAAAGCTTCTTCTTTTGATTCTGTACTGTCTCTTTC
TAAAGTATCATGCAGCACTTCTGAATCACCAAACTCGTCTGTGATTTCTGCGTCTGTACC
AAAACCAAGTGCGCGCAGCAAAACAGTTGATGGAAGCTTTCTTGTTCTATCAACTCTCAC
AGAAATTATTCTCTTTTTATCATATTCAAATTCAATCCAGGCTCCGCGGTTTGGTATAAT
ACTACCAGTAATTAAACGGCGCCCATCTTTTGTCCTTTCATCACTAAAATAAACTCCAGA
TGATCTCACCAGCTGATTTACTACTACTCTCTCGGCACCATTAATAATGAATGTTGCCTT
ATCAGTCATCAATGGGAAATCACCCATAAATACTTCCTGTTCCTTAACCTCACCAGTTTC
TTTATTAATTAAACGAACTTTAACCTGCAGAGAGGCCGAATAAGTATCATCTCTATCTCG
ACACTCCTGTACAGTATATTCAGGATCTTCTAAATAATAATCTACAAATTCCAGTACCAG
ATTTTCAGAAAAGTCTTCAATCGGAGAGATTTCATTAAAAACCTCATGCAGTCCCTCTTC
TAAAAACCACTGATAAGAATTTAATTGTGTATAAATCAGATCTGGCAAGTCCATCGCGTC
ATCAATTTTACTAAAACTTCGTCTTTCCCTTGCCGTTGACATCATTGCACCCCCAGGAAA
TTCTAATAATTAGCTGAAACTATCCCATAATAATCATTCTTCTTATTTACCTTATAGACA
TCTAATAATGATAGCACAGGAAAATTCTATTGTCAAGAGAATATGAAAAAATAGTCCCAC
TGTATATTAACCATACAGCAGGACTATTATCATAATTGCTATATTATAATACCGGATTAC
TTAAGTTCTACAGTTGCTCCAGCTTCTTCTAACTTTTCTTTCATTTCTTCTGCATCTTCT
TTACTTAGACCTTCTTTAACATTACCAGGAGCGTCATCAACAACAGCCTTAGCTTCTTTT
AAACCTAAACCTGTTAATTCACGAACAGCTTTGATAACTTTAATTTTCTTGCCACCAATA
TCAGCTAAGAAAACATCAAACTCTGACTGCTCTTCTTCTTCAGCGCCACCGCCAGCTGCT
CCACCAGCTACTGCAACAGGTGCAGCTGCACTTACACCAAACTTCTCTTCCAATTCTTCA
ACCAGTTCAGATAGTTCTAAAACGCTCATTTCCTCAATTGCACTAATAATTTCTTCTTTA
TTCATTATAATAATCCTCCTTAATTTTTTTAAGCTTTCTCTTCTTTAATTTGATTTAACA
CCTGTACTAAGCCGCGAATATTACCCTGCAGTACATTGACCAATCCAGATAGGGGTGCTT
TCATACTCGCAAAAGCTTTTGCAAGTAGTTCTTCTCTGGATGGAATTTCTGCCAGGGATT
CTACTTTCTCTTTACTAATAATTTCACCATTTAAAAGACCAGCTTTAATTTCTAAAACTT
CATGATCTTTAGCGAATTCGACTAAAACTTTTGCAGGAGAAACAGCGTCATCTTCACCAA
AGGCAATAGCTGTAGGTCCTGAAAAATAATCTGTCATTTCTTCCATTTCAACATCATTAG
CAGCAATAGTAGCCAGAGTATTTTTTACAACTTTGAATTCTACCCCCGCTTCTCTTAACT
TGCTTCTTAATTCTGTCATTTCGGCAACATTTAGTCCCAGATAATCAGTAATTACAAGTG
ATTTTGCACTACTAAATTTATCAGTAAGTTCTTTAACAACCGCTTCTTTTTCTGGTCTTG
CCACATTTTCACCCCCCTCAAAATATGAGCTTCACAATAAATCTTTTCTAAATTGAAAAA
ACCTCCTGTAGACAGTCAGGAGGTATAAATGCAAAATTAGTTTTGCAGAAAGTTGCCCTC
GGCAGGAAAATTTAAGCATTGCGCCCCTGCTGTCTTCGGTAAGGTTATTTTCTTGTCTAA
ATAAATATAACACAAAAAACTTAACAGGTCAAACTTTTTAGCGTCCAATAAATTCCATTG
TAGCTGCTGGATCAACTTTAACTCCAGGACCCATTGTTGGTGAGATAGCTAAAGATCTAA
AGAATTTACCCTTAGCTGCTGCTGGACGTTCTTTTGCAAGAGTATCCATAATCTTATGGT
AGTTATTTAAAAGCTCTTCTTCAGTAAAAGAAGCTTTACCAATCGGCAGATGAACAATAC
CAGTCTTATCAACACGATATTCCAGTTTACCTGCTTTAAACTCAGCTACTGCCTGTTCTA
GATCAAAAGTTACAGTACCAGCTTTAGGATTAGGCATTAAACCTTTTGGACCTAAAACTC
TACCAAGGCGGCCAACAACACTCATCATATCAGGTGTAGCAATAGCTAAATCGAAATCTA
ACCAGCCACCTTCAATTTTTTCTGCCAGTTCTTCACCACCGACAAAATCAGCTCCAGCTT
CTTCAGCTTCTTTGGCTTTTTCACCTTTTGCAAAGACAACTAAAGTTACTTCCTGACCTG
TACCTTCGGGTAAAACAACAGTCCCTCTAATATTCTGATCAGCATGTTTAGGATCTACTC
CCAGTCGTGCTGAAAGCTCAATTGTTTCATCAAAGTTTGCAGTTGCAAGTTCTTTAACTA
AGCTAAAAGCTTCTTTGGGATCAAACAATTTTTCTCGATCATATTTTTCTACAGTTTCTG
CATAACGTCTACTTTTTGCCATTATTATTCCTCCTCTGTGGTATTAGCGGAATCATTCCT
CCCACTGAATTACGTCTATAAATAAAACTTATTTTTAAGCTTCTAATTAAATAGAATTAT
ATCTAATTAATTTACTCTACCAGAATTCCCATACTTCTTGCAGTACCTTCGATCATACTC
ATTGCAGCTTCCATACTACCAGCATTTAAATCCTGCATTTTAGTTTCTGCAATCTTCTGC
ACAGCATCCTTGCTTACTGTAGCAACCTTATCAATATTAGGTTCTCCAGAAGCAGTATCA
ATTCCTGCAGCCTGCTTTAATAATACAGCAGCTGGTGGAGTCTTAGTAATAAAATCAAAA
GAACGATCCTGATATACTGTAATTTCTACCGGGATTAATGTTCCCTGATTATCCTGAGTT
TTAGCATTAAAAGATTTACAAAATTCCATAATATTAACACCATGCTGTCCAAGTGCAGGA
CCTACAGGTGGGGCAGGGTTAGCCTGTCCGCCAGGAATCTGTAATTTAATAACTGTCATA
ACCTGTTTAGCCATTTAAAACACCCCTTTCTTCAAAATAGTTATCTATTTAAAATATTTA
CTAGTGTTTGTCAAATTGATCAAACGATAATTCAACTGGAGTCTCTCTTCCAAACATCGA
AACAAGAATTTTTGCCTTACCCTGTTCCGGATGAATCTCTTTGATCACTCCATCAAAATC
TTCAAATGGACCATCTTTTACAGTTACCTGATCTCCAACCTCAAAATCAACAGAAACTTT
TTTAGCTTTTTCTCCCATGCTGCTTAAAATAGCATCGACTTCAGCTTTTTCAACAGGAAG
GGGTTTAGTCCCACCACTGACAAAACCTATTACACCAGGTGTGTTTTTAACAACATACCA
GGATTTATCATTCATATCCATCTGTAATAAGATATAACCGGGGAAAATCCGCTTTTTTAC
TACTTCATCTTTCCCTTTTTTCTTTTCTATTTTTTCTTCAGTTGGAACTAGAATTCTAAA
GATGCTGTCTTCCATACCTGTACTGGCTATTCTTTTTTCAAGATTTGCCTTAACTTTTCT
TTCATGTCCCGAATATGTATGGACTACATACCAGGGTACATCTTCTCTTCCTTTTTCTAA
CTCTTCGTTTAACTTGCTTTCTTCACTCATATTTAAGGATTCTCTAGAGAATCCTCACCT
CCTCAATTACGAAATTAATGGAGTAATTATATTAGCCAGTGCCAGATCTATGATACCAAT
AAATGATATTAAAGCAATTACAGTCACAATTACAACTAGTGTATTTGATGTGATCTCTTC
TTTGTTTGGCCAGTTCACTTTCTTTAATTCAGATTTAACTGATTTTAAAAATTTAGATAT
TTTACCAAAAAACCCGAGTTCTTTTGCCATCTTTAAATCACTTCCTCAGCTAAAGTATTA
ATGATTCTACTTTGTTTCACGATGGAGGGTGTGCTCCTTGCAAAACTTACAATATTTTTT
CAATTCCAGCCTATCACGAGTATTCTTTTTATTTTTTTTGGTAGAATAATTGCGGTTTTT
GCATTCTGTACATTCTAGTGTAATAATTTCTCTCACCGTAAATCCACCTCCTCAATCAAA
CAATTCCTGCTTGCAAACTTATATTTAAAGAGGTCATAACTTAAATTACCTCTCTAATTT
ACTCTATTTTTTCTGATTCTTAACCTTAATTAATTTACCATATTTAAAGTGCAATGTCAA
TGTTTTTTAGAAAAAAAGCATGTGCAGTTCAATTCTGCACATGCCTATGGAATTAAATTT
AAGTTTTAATAACTTAGAATATTAAGCAGCTAATTACTCAATAATTTCAGTTACAACTCC
AGCTCCTACTGTGTGACCACCTTCACGGATCGCAAAACGCAGTCCTTCTTCCATAGCTAT
TGGAGTAATTAACTCTCCTGTCATCTCAATGTTAT
>DeadSea-enrich-C57
AAAAGAAGGAGGTACGTAATTTATGAATAATAAAAATGGAGAAAGCAAATTAGAAAAAAC
AGCTCGTGAAGGAGCCTTTGGATCTAAAGATATAAAAAAAGGTGAAAAAAATCGCTTTCT
TGGTGAATTTGAAGAAAGAGTAATTGCCTACCTTGAAGAAGAACAGGTAAAAGATAAAGC
AGTTTATCCTGAAATAAAAGAATTATTAGAGCATAAAGAAGCTGATAAATTGATAATAAG
GGGAGATATTCCCAAATCTGATACAAAAAGATATAAAGAATGGGCCCGCCATGCAGGTGT
AAATTTCACAAGAAAAAACTCGCCTGAATTCCGTGAAAATGTAGCTTTAGAAATTGTTGG
TAATAACGCTGTAAATGAACAATTTGGCAGAATAATGGACCGTGAAGAAAAGTTGCAAAG
CAGGGGCTTATCTGATAATATTATAAAGAATGCAGGAAAGAAATTATGTGATGATTGTTG
GAAGGAATTAATGGAAAAAGCACCGGAAGAAGAAGTCAATTATAAGAAAACCGGTATATT
TGATAAATTAACAGGTACGGGCTGTGTAGGCTGCCTTAAAGATTAAATATCATTAATTAT
TATGATGAAAGTATTTGATGCGGCCTTTAAAGGCAAAATTTAGAAAGGGGCTTTTAGAGG
TGGGGAAATTTTTAATTGAAGGACAAAGACCACTTAAAGGGGAAATTAAAGTAGGAGGAG
CAAAAAACGCAGCATTACCGATAATTGCTTCATCTTTACTAGCAGATTCAAAAATTGTTT
TAGAAGATATTCCAAAACTAAGAGATGTAACAAATCTCTGCAATATAATTCAAGATATGG
GTGCAGATGTAAAAAGAGATGGACATACTTTAATTATTGATCCAACCGCAGTTAATAAAA
CTGAAGCAGATCATGAACTTGCAAGAAAATTAAGAGCTTCATATTATATATTAGGTGTTA
TGCTTGCAAAAGAAGGAGAGGCAAGGACAACTTTGCCTGGAGGATGTAATATTGGTAATA
GACCCATAGACCTCCATTTAAAAGGTTTTAGAGCTCTGGGAGCAGAAGTTAACTTAGACC
ATGGAGTTGTAGATGTAAAAGCAGATAAATTAAAAGGTGCAGAAATTTACTTAGATTATC
CAAGTGTTGGTGCTACAATTAATATAATGATAGCTGCCAGTCGTGCAGAAGGGAAAACGG
TAATAGAAAATGCAGCTCGCGAACCAGAAATAGTTGACCTGGCAAACTTTTTAACAGTAA
TGGGAGCTAATATAAAAGGTGTAGGTACAGATGTGATAAAAATAGAAGGTGTAAAAGAAA
TGCATGGTGTAGAACACCGCATTATACCTGACCGTATAGAAGCCGGTACTTATATGATTG
CTGCTGCTATTACTGGTGGTAATATTTTTGTAAGAAATGTACTTACAGAACATGTCAAAC
CGCTGATTGCAAAAATGCATGAGATGGGAATAGTAGTCGAAGAAGATATTTCTGGAGTAA
GAGTAAAGGCAAATGGAGAATTAAAAACCGTTGATGTGAAAACTTTACCATATCCAGGTT
TCCCAACAGATATGCAGTCACAGATGATGGCTCTTTTAACACAGGCAGATGGAACCAGCT
TAATTATTGAGACTGTCTGGGAAAATCGCTTTATGCATGTAGATGAACTTAAAAGAATGG
GAGCAGAAATAAAAATAGACGGCCACAGTGCTCTCATAAAACCAGGCCGCTTAACTGGCG
CTGAAGTAAAAGCTACAGATCTAAGAGCAGGAGCTGCACTTATTCTCGCCGGATTGGCTG
CTGAAGGAAAAACAGAAGTACGGGAGATCTATCATATAGAGCGCGGTTATGAAGACATAG
ATAAAAAACTTCAAGCAGTTGGAGCAAGAATAAAAAAAGTATCTGATTAAAAACCTGCCG
CTGATATTTACCAGCGGTTTTTTGTTTTAATTATTGACTAAAATATTACAGGTGGTGAAG
ATATTGATTACAACAGTAACTTTAAATCCCTCTATTGACAGAGAATATTTTGTGGACAGT
CATGAAGTAATGCATGATCAGTTTATTTATAATGATGATGATCTTAAAATATATCCTGGT
GGTAAGGGATTACTCAGTGCAATTAATTTTAAGAACTTAGGCTACAGTGATGTACAGAAT
ATCGGCTTTACCGGAGGTAAGCAGGGACTATTTTTTGAGAAGATGGTTCAGGACTATCGA
GTCATATGTAACTATATTCATACAGACAGTGAAATAAGGAATAACATAAAGATAATCGGT
AAAAAGCCGGTAACATATACCCAGTACAATGACTATACCTTCAGAGTGAAAAAAGAAGAA
GTAAATGAACTGATCATCCGCTTTAAAAGGGCAATTGCAGAAAGTGAATATATTTTAATG
GCAGGATCTATTCCCGAGGGTGTTGATTTCGATATTTATCAGAGGTTGATAAATATAGCC
CATGATAAGGGGAAGAAGGTTTATCTGCAGGCAAGTGGAGAAGCTTTAAAATTGGCACTT
GAGGCAGAACCGGAATTTGTAGCACCATATTTTAAACATCATAAGACAATCTGTGATATG
GAAATTAGAGATAAAGAAGATTATATTGCGGCCGGAAGGAAGATGCAGGAGTTAGGTGCA
GAACATGTAATGATACCATTTCACTGTGATAGATTACTTTTTGATAAAAATGGAGACATT
TATCAATTGACACCTAAAGATTACTGTATCATAAACTGGCTAGGTGCAAGTGATGCTTAT
AATACTGGTTTTTTAGACTATCTATTCAAAAATGGATTCGACTTTTTAAAAGCAAACCAT
TATGGGGGAGCTGCAGCACTCTGGGTTTCAGAAAACAGAGAGATCTACTTAGAAGATAGA
GAGAGCTACAGTAAGTTTCTTGAAAGATTGAAAATAGAAAAGCTGGAGGTGGAGTAGCTT
GAGTTTAGTAAGAGATTATATGATCGGAACAATGAGTTCTGTAACACCTGATGATAGCAT
TAAAAAAACAATAGTAATTATGTACAGAGCAGAGTTATCGGTACTGCCTGTAGTTGACCA
TCAGAATAGATTTATCGGTACAATTTACAGCAACAATATACTAAAAAATATTATTCCTGA
GAGTTTTGGCTTTCTTGATTCCAGCAGGATTTTTTATGAGGTAAATGAAGCGGTAGAAAA
TCTAAAAACAGTAAAAGATGAGACCGTTGATAAATATATGTTGAGAAATCGGGATGCAGT
ACAGGAAAATGCAAACATGAAAAAAGTAGCTGATATTATGCTTAACAACAAAGAATCGCT
TCTCTTTGTGGTGAATGACAAAGGTTATTTAAGAGGATATATTGAGCGGTCACATTTGCT
CCATTATCTACTTGATGAAGCAGAAAATCATCCGGCGTAAGCGAGAAGGGGTATTATTAT
GACAGAGCTTGAAACATTTTCAATGAAAATAAAAGAATTAGAAGAGTTTATTGTATCTAA
TAATTTGGTTAATAATGAAATATATTTAATTGCTGGCTTTTTGCTTTTTGCTTTTTTAAC
AGTATTACTTGCAAAAAAACACCATATACCAATTGTTGTTGGATATGTATTTTTGGGTAT
TTTATTAAGTCCAGATATTGTTTCATTACTTCCTTTTGTAGATAATGAACTGAAAAATTT
ATATACTTTTATGCTTAGTAATTTAGACTACATAACGCAAATAGCTCTTGCATTTATTGC
GTTTACAATTGGTAGTGAACTTTCGATCAAAACTATTAAAAGGCTTGGTAAAAGTATATT
TTATATTGTTATTTTCGAGGCAACTGCTGCATTTGGAGTTGTAACATTAGCAATGTATTT
AATTGGTAAGCCGCTTTATATGGCACTGCTTTTTGGAGCGATTGCTTCTGCAACTGCACC
GGCCGCTACTGTAATGGTACTTCGTGAGTATAATGCAGAAGGACCACTTACTTCAACTAT
TATGGCTGTAGTAGGGTTAGATGATGCAGCAGCTTTAATTATCTTCAGTTTAATTAATCC
AATTGCCTATTTGCGTTTTAAAGGGGGAGGAGTTATACATTATAGAGAAGTATTTTTGAC
TCCCCTTATGGAAATATTTGGTGCGATAATTATCGGCTTAGTTGTAGGTTATATTGCTCA
ATACTTAATTACTAAATACACTGATAAAACGAAAAAAATACTGCTAATCATAACTTCAAT
TGTACTTAGTTCTGCAGCAGCAATTTATTTAAACTTTTCTCCTTTGATTGCAAATTTAGC
TGTTGGTTTTGCTGTAAGAAACTTTGCTGCAAAAAATCTCCAAATCTCAGATTATCTAGA
TACTCTTACAATACCACTTTATGCTATGTTTTTCATTATTGCTGGTACAGAAATAAGATT
TTCCGAAATGGGATCCTGGGCATTTTTGCTTGTGGCTTTTGTTTATCTAATAGCAAGATT
AGTAGGGAAAATAAGCGGATCTACATTTGCAGCAAGAATTTCTGGAGCACCAGAAGCTGT
TAAGAAATATATAGGCCTTGGTCTTCTTCCGCAGAGTGGAGTGGCAATTGCGCTGGCATA
TTCAGTTCAAAAACAATATGTTGAAGGTCCTGACGTTGGATTATTGATTTTCAACACTCT
ACTTTTAACTGCTGCAATTACTGAAGTCTTTGGCCCCTTATTGACAAAATATGCCATTCT
GAAATCTGGTGAAGGGAAAGTAGAAGAAAGCTATCAAAAAAATGTTAGCTAAAATTTTAA
TTTAATTTTAAGATTAATATTATACTATGGGGTGTAAGAATGGAAAATGGGGCAGTTGCC
TCAATTTAAGCAATTATTATTTATAATAATTTCAAAATAAATATATTTTGAAGGGAGAAA
ATATGTTAGATAAAATTTTGAATAAATTTAGCAAAAAAATAGCGATCGATTTAGGTACAG
CAACTGTAATCATATATGAAGAAAACAAAGGGATAGTTTTACAGGAGCCCTCTTTTGTAG
CTCTTGATTCGGATTCACACGAAGTAATAGCAGTTGGGGAAGAAGCAAGGCGCATGCTCG
GCAGAACACCTAAAAATATCAAGGTGCTTCGTCCTCTTAAAGATGGTGTAATTGCCAATT
TTGAGATAGCAGAACTGATGTTGAAGAGTTTTCTCAAAAAAGTTGGTGTGAAAAGCAGAT
TTATCAAACCATTAATCATGGTCTGTATCCCTGTTGGTGTTACAGGAGTAGAAAGCAGGG
CTGTACTTGAAGCAGCAGTCCAGGTTGGAGCAAGAAAAGCATTTCTGATCGAAGAACCAA
TAGCAGCTGCTATTGGAGCCGGACTGCAGATAGAGAAAGCAGAAGGTAATATGGTAATCG
ATATCGGTGGTGGTACTACAGAAATTGCGGTGCTTTCGCTGGGGGGAATAGTAGCTGGCG
AGTCGATCAGGATCGGCGGAGATAAATTCGATGAGTCACTCGTTAGATTTGTAAGAGAGA
ATTACAATCTTGTCATCGGCGAATCAACAGCAGAAGAGATCAAAATTAATATCGGATCTG
CCAACAGTGAAATCCAGGCCGTTTATGAGGTGAAAGGCAGGGATCTGATGACAGGTCTGC
CCAGACATGTAGAAATTACAGCTGCTGAAACACATAAAGCGTTTAAAGAACTTCTGGATA
ATATTGCCCAGGCTGCCCGCAGAGTTCTGGAGCAGACACCACCTGAATTATCATCGGATA
TTATGGAAAAAGGAATTATTTTAACAGGTGGAGGTTCACTTCTGCAGGGTATAGACAGGT
TTATCAGTCAGCAGACAGAAGTTGGTGCTTATGTTACGGATGCTCCTCTCACCTGTGTGG
CGGAAGGTACAGGCCATGCTTTGAGTGAACTGGATAAAATTTCAAATGTATTGAGTACAG
GAGAGCAGAGTTATTCATCTTAAGCTAGACTGGAAAGGATGATATTTTGAGAAAATATAA
ATTCAAGCATTTATTATTTGCTTTAATTTTACTAATACTGATTTTTTCTCAGGCTGCTTC
AGCTCAGGACTTTATGTTTTTAGAAGATGTTGAGGCCGGGATGAGTGGTTATGGAAAAAC
GGTATTTTCGGGAACTGAGGTAGAAGAGTTTCCGGTTGAAATAATAAGTGTAATGAGAGA
TAGAAGTTTAAATGAGGACTTAATATTGATCAAAGTCGGCGGAGAAAAAATGGAACAATA
TGGTGGTATAGCAGCCGGCATGAGCGGCAGCCCCATCTATATAGATGATAAACTTATCGG
AGCAATTGGTTATGGCTGGAATTACAGTGACCACCGCTATGGGCTTGTTACCCCTATTGG
AAGAATGCTTGAGTTGCTCGAACATGAAAATATTGTAAATAATAATGGTGGATCAATAGA
AAATGATTTAATTGAAGACGAAGAAATTGAAGATGAAGAGTTAGAAAATAATGAGGTCGA
AGATATTTTTCTCGAGGAAAAAATTGTGAGAGCTAACAGTCCAATAATGGTTAGTGGTAT
AAAAGGTAGAGCTTTAAAAAGACTTGAAGATAATCTTGAAGATTTAAATTTAGATGTAAT
CACAAGTCCGGGGATTAGAGAAGAAGATAAAATTGAAAGCTCTCCTAAAGCCGGAGATTC
GATAGCCGTACAGCTGGTTAGAGGAGATATATCTGTAGCCTCAATTGGCACCTTAACCTA
TGTAGATCAGGGAAAGTTTTTGGCCTTTGGTCATCCATTTACAAATCGAGGTGAAGTGGA
TTACCTGCTGAGCAGAGCGTATATCAATGGAGTAATTCCCAGCTCAAAGCAGCCCTTCAA
ACTGGGTTCTCCCTATGATCGCTTGATAGGATCTGTATCTCAGGATAGAGGTGCAGGTAT
TGCAGGCAGAATAGATAATTATCCGAGAATTACGCCCTTATATATTTCTATTTCCGAAGA
TGGTGAACTTCTAAAAGAAGTGACCTTACAGATAATCAATGATGAATATCTATTTAATTC
TCTGGCAAACAGCACTGCACTCCAGGCAGTAGATTCAGCACTGGACAGAATTGGCCCTGG
GTCAGCCAGGTCAAATGTGAGAATCATGGGGCGTGGACTTCCCAAGCTTCATGTCGAATC
TACAAATATGTATTATAGTCAAAATGATATCGGGAGTATGTCACTATATGATTTTTCTCA
ACTTTTAGATCTGATTACAACTAATCCCTTTAAAAAGGTTAATTTGATAGATATAAGGCT
GGAACTTAATTTCGAAAAAACCGATAGTGTTGCTTTGGTTCAGGAAGCAAAGGTCTTAAA
TGAAACAATTTATCCTGGTGATGAACTGAATGTCGAGGTAACACTGCATAAATATAGAGA
TGGAACAAAAACTAAAAAGCTTTCGCTAAAACTACCAGATGATGTTGAACCTGGATTAGC
CACTCTTTTTGTTGATGGAGGTTATACTGGTGAGACAGTGAGGGCAGAGAGTAATGGACC
AACTCAGAGTGATGTTGGTTTAAATGAAGCCGAAATAGCCGGCTATAAAAATTTCGAATC
AATGCTGGAAGATTACCTTGATTCACCTGATAACAATGACCTTATTCTTCAGCTTTATCC
TGCTTATGGAGGTGGCGAATATTTAGAAAGCAGTCCAGAAGCACCTGAGGATATTCCACC
TAATGAAGATGAGACACCAATAAAAGATAGAGAAGAAAGTAATCCTCGACCAGAAAAAGG
TGCTGAATCACTTCAAGATGTCAAAGAAGATGAGGAAGAAATTAAAGAAAGATATGAAAC
AGATTATGTACTGGAAGGCAGCTTGAATCTGGATATAGAAATACTGGGAAAATCAGAAGA
TGAGTCTTCTGAGCAAGAAACAGAAGCTGGAGAAAATATCGAAGCAGAAGCAGAAGATAG
TGGAGTTTCAGCTGCTGAGAACGAAAGCGATCAAAATAGAGATTAGAAGAGCTTCTGATT
AAACAAAAATATTAGTTAAAACTAATATTTAACTACAGATCCTGCTTAGTGGAGGTTTTT
TAATGGATAAGCAAATCAAATATCTAATCGGGGTTCTGGTGATATTAACAATTACAGCTT
ATTTTCTAAGCCTGTTATCAGGACTTCCCAATTTTATCAAAGATGATATTATTGCTTTTC
TGGAAAGAGAATCGGGTGGAGAAATCAGCCTGAATAAAGTCTCCTTATGGCCTCTTAACA
GGATAAATGTTAAAAACTTTAAATTTAAAGATAAACTTGGCAATGCTTTTGAGGCAGATG
AGCTCAATCTGGATTACAGTGTGAACTTAATGCAGGACAATAATATTATTTTAATTGATT
TTGTTGAGCTGATAAATGTAGATATAGAAATAAAAAATTTAAATTTAGGAGATCAGGCTG
AAACTTTTGATATTGGCCAATTAAATGAAGAAACTTCCTCTGCTGATACTGAAAATAGTG
CTGCCGCATTTTTTTCAGAACTTAAACTACCTGAGTATTTAGCAGATTTAAATCTGAATA
TCAGAGATGCAGCTGTTGCAGTAAAACTTGAAGACTATAATTTCAGCATTCAAGATCTGC
AGCTGGGGATGAAGGTGGGGGAAGTAGATAACTTTGAAGTTAATTTTTCTTCTGCTCTGA
ACATAGAACAGTTAAATCTGGCTGAAGGGCAAATAATTGAAGATTTAAGTCTGGATAATT
TGGATTTTCAGCTAAAAAAGAATGAGAATAAATCTGAGCTCTATTTTAATACATCTGAAA
TCCAGCTCTCAAGAATTTATAAATATTTACCGCAAAAAAACTTCAACTATAATTCTTTAA
ATATTGATGCAGCTGACTTTAGCGCAAGAGCTTCAGTAAGAGGAGAAGCAGTTTTTACTG
CAGCTGAGATTTCTTCTTACAGGGCAGAAATCAACCTGAATAATTTAGTTGGAACTGCAG
AATATATTCTGCAGGAAGAAGAGTCAGAAACTATAAGTATAGAACTGCCCAGAGCCCTGA
TTTTAATTGAAGGACCTGAATTTAAAGCAGCACTTGAGCAGACAGAATTTAATATTGATC
AGAACAGTCTGCAGTTCGGGTTTGAATTTGCTGAAAATGGAGAATTAGAAATTTCTGCAG
AAGCAGAAAACTTTATGTATGACTATAATTTTTTAAGTCCCCATCTAGAGAAAGGTAGAT
TCGATTTTCAGCTCAGGCTAGATCGTGATAAAGATGGTCTGCTTGAGGGAGAGCTTAATG
CTGATGTTCAGCAGTTAAAAGCTTTAGATTTTGATTTCGAAGAGAGCGAGCTCGAGCTAA
GACTTGCGGAGAACGAAGTCTACTTAGATAGAGCTGATCTAAATTTTGCTGATGGTGGGC
AGTTCAATTTAAAAGCAAACTATAACCTTGACAGCGAAAATTATATCTTAAGAGCTGAAG
GTAATGATATAGAGCTAAATAACAGTATAGAAAAAATTATTAATAATTTTGAACTTGAGG
AGAATAGTGATTATTTCGATAGATTCTCCGAAATAGCAGATGAAAATGTGAATTTTTTAA
TCGATGCTGCAGGAATATTTGCTTTAAATAATCAGTTTTCTGCTGCAGGAGATTTTCAAT
TTGATTTTAATTTAGAAGAGAATAACAGTGATTGTGATATTGATTCTTCTTTCTGGTTTT
ATGAAAATAATTTAACTGTGAGTTCTTTTAAATTCGAATCAGAATATCTGCGTCTGGATC
TGAGTGGTGACATTGATTTTAATGACAAAACCATGCAGCTTCGTTATGCAGGCAGTAGAT
TTAATCCTCAATTAGTAAACAGAGTTTTAGCTGAAGATATTGCTCAATTAGATGAACTGA
ATTCAGTTATAGAACATCTAGAAGGTTCTATTGGAGGCAGTTTCAGCAGTCCTTCAGTGA
ACCTCACAGCTGAGATACCTTATTTAAGCTATCAGAGTTTCAATTTGAGCAGTTTGAGAG
TAAAAAGCCTTTTTGAAAATGGAAATTTAGAGCTGCTGAATTTCAGAGCTGATTTAGCCC
AGGGAACACTTAGAGCATCAGGAATGGCTGAGAATTTTTTAACTCCGTCAGAGAGCTCTA
TAAGCATGCAGTTTGAAACAGAAAATGTATATTTTGCCGATATATCTGAAGCAGTCAGCA
GAGAACTACCACTTACAGGTGAGGTGCAGGTTAACCTTCTGCTTAGTGGAAAAACATTTG
ATCCAGAACTGAAGCTTGAGATAATGGCAGATAATACCGTACTTGCTGTTGATGGAAGTG
AATATGAATTTACCAGCTTAAATGCTTCTATAAAAAGGGATAACGGCAGATTTGAACTCA
GCAGTTTATCTGCTGTACAGCAGAATTTAGAAGTCAATGCAGCAGGTTTCTTTTCACTTG
AAGAAGGTTTTGATATAAATCTCAAACTGAGTGGTTTCGAAACAGAAAGATATCTGACAG
AATACATTCCCGAGGATGATCAGCTAAGTGGTGAGCTCAATCTGGAAGGTAATCTGCGGG
GAGAATTTAGTTCTCCAGAGCTGCAGTTTGAACTTTTTTCTGATTCTTTAAAATATAATG
ATCTTAAAATAGAGTTTTTGGATAATGATTTTCTTTACCAGCCTGCCCAGGATAAATTAT
ATCTGAACAGTTTTAATTTTAATTTAGATGATGGTGATTATGCACTTCAGGGAGAACTTA
ATCAGCTGAGCACTGACTTAAGTGCTGATCTTCAACTACAGCTGAATAATGTGCCGGTTA
AAAATACTTTAAATCAATTTCTGCCTTTTTACCCATTTGCTGAAGACCTGATTATATCCG
GTCCTGTAGATGTAAATGGCAATCTAGATCAGCTCAATGCAGTTATTGATTTAAATGCGG
TTACTTCAGAAAGTCAAAATGATGTTTTATCACTGAGTGGTAGAATAGGTAGAGATTTAG
ATTTAAGTTTCAGTTCAAGTGCTCTGCCAATCGATTTTATGACTGATCAATTTGGTTTTA
ATTTAAACCTCAAAAGTAAGCTGAATATGGATGGAAGTATTAGGGGTAATATAAATTCAC
CTCTATTAAATATAGAACACCAGCTTAGTGAAATAAGTATAAATGATACTGAAATAGAAT
CGCTTAGTGGTAAAATCAATTTAGAAGATAGGACAAACTTTTCTTTAGAGCAGCAGCTGC
AGTTTAGCGGTGGTGGCAGCTTTAATTTAAATGGTGATTATTCATTTGAAAGCCAGGAAA
TACATTTAGATTCTAATTTAGATTCACTGCCGCTCGGATTTTTACTCTCATTTATAGGAG
ATAATCTGACTGCAGATGGAAGTCTGAATGGGAATGCTGTGATTGCTGGTAATATAAACA
GCCCGAAACTGGATGGAGAGATTAGATTATCTGGAAAAAGACTTGAAGTTGGACTTTCAG
ATCCGATTGAAGATTACAGCGGTCTTATCAGATTAAACAACAATGGACTGCAAGTAGAAA
ACTTTAAAGCAAAATTTGCTGAAGGTGGTTTTAACATTAATGGTAATATCAATCCTTTTG
CAGCTGAGGATGCCTGGAATTTAAAATTGACAGGGAATCAACTCTATTTCCTTCATGGTT
CACTTGATGGAGAATTTGATACAGAACTAGAATTTGTAGGTCCACTTGCTGATCCTGTTC
TCAGGGGTGATTTAAGAGTATATAATTTCAGAATAACTATTCCCTGGGAATGGCCGATGC
CGGAGGAAGAAAGTGAGAATGCATTTGTGCCGGAGATTAATTTAAATATTGCAGCCGGCC
GCAATGTTAGAGTTATTAACCCAAATATCAATATTTATGTCGAAGAAGGTAATTTGAATC
TGAAATTTAATGATGAGCTGGAAGACCCACTGACAATGCAGGGCAGTTTTAGAAGTACCC
GCGGTAATTTTACTTATTATAATTCGCGTTTCAGCCTGCTTAATGGTGAGGTTGTTTTTA
CTCCTGTTGATGAAGATGATATACCGACAATAAGTGCTAATGCGCGCACTTATGCTGGAG
GTAGAGAAATTACTATCAGTGTTAATGGCCCGGCAAATGATATGCGGACAACACTTTCTT
CTAATCCAGAAATGACTGAGGATGAGATCTTAAACCTATTAACAACCCAGGGTGCACTCG
GGTCTGCCATTATTGGTGATGAAGATATAGGTATAGAAGCGATAATTACTCAAGAGCTGA
TCAGGATGATCAATGCATTTCTGCAGAGGGATTTGATTAATCCACTTGAATCAGATTTTC
AATCAGCACTTGCACTTGATAGAATAGAGATTGACACATCTCAGTTTGGATTGGAAAGAG
AATTTGCACTTTATTTAGGGAAAAATATTACAGATAATTTTTATATAGAATATGCAAGCT
TTTTTACAGAAGAAGAAAGCTCAGGAGAAATATCTTTTCAATATAGATTGACAGGTCGTA
CGGTACTAAAAGGAACATATTTTGGTGATGAAGAATATCAGTTTAGCATAGAAACTGGTA
TAGATTTTTAAAATATACAAATCAAATTTTTAGGAGGAAAATTATGAACTTAGGATCTTT
TTCTAAAACCACAATCTTATTCTTAACGGTTATCCTGCTTTTTTCAGCAGCGATCAATGC
ACAAAATGTTCCAATTGACGAAATAACAAAAATAACTGTTGAAGGTAATGATTATGTAAG
TGATTTTGAGATATTATCTAAGGTAAGTACTGAAGTAGGTGAGCAGACAGATCAGGAGGC
ACTGCGGCAGGATCTACAGGCAGTCTATGATATGGGATATTTTTCGGATGTAAATATAGT
ATTCGAAAACTATGAACAGGGTTTAAATGTTATCTTTCAGGTTGTAGAAAATCCCGTACT
AAAAGGTATCAGCATCGAAGGTAATCAGGGTATATATTCTGAGGAGAAAATCAAAGAAAT
ACTTGATCTCAAATTAGAATATGTACTTAATGCCAAAAAGATGAATGAAAATCTAAAAAA
ACTGCAGGAAAGAATGCAGGATGACGGCTATATACTTGCTCGCTACAGACAGGTAAATGT
AAGTGATGAGGGTATATTAAATATTGAGATCGTACCAGGTACCTTAGATTCGATAGAGAT
AGTAGGTAATGATAAAACAGATGATGATGTTATCTTAAGAGAAATGCCAATTAAAGCTGG
AGATTTAGTTAATATCAAAAAAATCCAGCAGGGTTACCGCAATTTATTTAGACTTGAATA
TTTTAATAACATCAATCCGGAGCTGGAAAGAGTAAATGCCGAAGAAAATACAGCTAAATT
GATTATTAACCTGGAAGAAGGAAAAACCGGCCGCATCAACTTTGGTGGTGGATATAGCTC
AACAGATGGTCTTTTAGGATTTATAGATGTAAGTGAGAAAAACTTATTTGGTAATGGTCA
GAATATCCAGACTAAATGGCAGTTTGGTGATACAAATACTTATTCACTTAACTTTTATGA
ACCTTATCTCTGGGACAGTAATTATTCATTTGGCTTCAGTGTCTATGACAGCACAACAGA
AGAAGAGAATTCTGTTGGTCAGGTTTACGAAGAATTCAAAAGAGGGGGAAGTATTACCTT
AGGACATCCCCTGCCAAAAGAGTGGAGAACTTCTCTTAAATACAGATTAGAAGATGCCGA
AACTATCTGGGAAGATGAGACAGTAACAGAAGATACCGAACTTCGCTCCCTTACTCTCGG
TTTCAGCAGAGATTCTACAGATAATAGATTTCATCCCCGCAGCGGCTCGATCAATAACTT
CAGTACAGAACATGCGGGAGACTTCCTCGGTGGTACTGCTGATTTTACAAAATTCAATAT
AGACAGCAGAAGATATTTCCCTGCATTTAAAGACCATGCACTTGCATTTAGAGTTAAAGC
AGGAATTTCATATCCAAGAACTGAACTGCCGAGCACAGAAGAATATAATCTAGGTGGATC
CAACAGCCTGCGCGGTTATGAGCGCAGTGATTTTGATTTTACTGACAGACAGAATAACAA
CCTGCTCTTATTCAATTTAGAGTACAGAATACCATTTAATGACAGCTTTACAGGTGTACT
CTTTACAGATGCTGGTAATGTCTGGGAAGACAGAGATAAAATTGCACTGAATGACCTTTA
CTATGGCTATGGACTAGGCCTGAGGATGAATACTCCTGTTGGTCAGCTGAGGCTTGATTA
TGGCTGGGATGAAGATCAAGATGGCCAGTTCCACTTTAGTATTGGAAATGCATTTTAATA
GATAAATTAAGCATTAGAAATTTAAATCCAATAATTTTGGAGGAATTGAAATTATGAATT
GGAGTGATAAAAAGTTTCAGATTTCTGTTATTCTGCTGCTTGTCGCTTTAACTGCATCTG
TGCTGGGGCTGGAGGTTTTCAGTGGAGATAAGACAACTGATAGTGTTGCTTATGTCAACC
TAGAAAGAGTATTTGCAGAACATCCAGCCAGAACTGCAGCAGAACAGACCTTAAATAATA
AGGCAGCTGAATACACCAGACAGCTTGAGGAAGAAGCGGCCGATTTATCAGGGGTCGAAC
AGAAAGAACTGCTGAGGAAGTATCAGGGACAACTGCATGAACTTGAAGAGGAACTGCTGG
CCCAGGTTACGAAGGAAGTAGAAAATATAATTATCGAAACAGCCGAAGAAAAAGATGTTA
AATTTGTTTTAGAAGAAGACTATGTAATTTACGGCGGCTACAATATGACAGATGAAGTGC
TTGCCAGAATTGCTCAAAGCTGGCAGCAGGCTGCAGAATGATTCATTAAAAAAGATTAGC
GGCTGCAAATATTAAGTAAAAAATATATCTTAGCAATAAGAAAGGAGGAGAGCAGTGGAT
AATTCCGGACATCACCTGATAACTATTAAATTTTTAACATCGATTATCATGGGGCTGGCC
TTTGCTTTCCTTCTTGTTTTTGTATTTACACCTGAAAAGAGAGGTTTTTACCCTGCCTAT
GAGTTAGAAAAAAGTGGATTAAGCTCAATAGAAAATATTACTATAATAGGAAGTGGGGAA
CTTTCTTTTGCAGGAAAAATGCGAGAAAGTCAGGAATTCAAAACTGAAGTAAGAAATAGA
AGCGCTTCTCTGATGGAAGAGGCAAAGGCTGCTTCTCTTGCTGTTATCACAGCAGATAGT
ATGGACAGGGTAGATGGATTAAGGGATAGTATTATGTCTGAACTGAAAAATCTTAAGGAT
AGATTAAATGCAGAAGAAAAAAAGCTGCTTTCAGAAAAAAGAAGTGAGCTGGAAGCTGAG
CTTTCCCAAAAATTACAGCAAATACGCAGAGAGATCAAAGAAAAATATGCTGATTACAAT
CAAAAAGAAATAAGGGATAATTATTTAAAAATATTAAACCTGCAGACAGCGGTAGAAGTT
GTTGCACAAAATGCAGAGGAAAGAAAAAAATATCAAGAGAAGCTGGATCAAGTAAAAGCA
GAACAGAAAGAGCTGCTTGCAGAAAAAGAGCAGCAGGAAAATATGGATATTGCTTCCCGT
ACACAGGAAGTAATTATTGAATTCAACAGGGATTTTTCTGAATACAGACAGGAGATCCGT
TCAGAACATCAGGCAATAATCTCGTCAAAAGAAGAAGAACTGCTTGCAGAATTAGATAAG
GCAAGAGAAGAAATAAGGGCAGAGATGCTTAAGAGGCGAGAAGCCGAAGCGGAGAAAATA
GAGGCCAAAATTGCAGAAATTTTAAACAAATACTACTGATCTGGAGGATTTTTGTAAATG
AACTACTATCGAAAAACAGCTGCAGTTTTTATAATAATTATGACTTTAATACTGCCAATT
TTTTTAGAAAAAGAAGAATTTACCGGAGTTGTTGAAGTGAATAAGGTTTATGAGGAAAGC
AGATATATTAATAACTTGATTGATAAAAAGCTTGATTCAGCAGATAATCTAAGCGAAGAA
GAGCGAAAGGTACTTGAGGAAGAAGTTATTGCTCTGATTAAAGTAGCTGCTGAAGAAGCT
GCCAAACAGAAAAATTATACAGCTGTTATCTTTAAAAACCCTTTATACAGAGGTGGAGAG
GATATAACAGGAACTATTATTGAATATATTGATCAGAATTACAATAAATAGAAATAAAAT
TAAATTGTCAGGTTGAGGGAGGAAAATCTACATTGTCTGAAAATAGAAGAGAAAATAAAA
AAGAAAATAAAATCGAGTTGAAGGTTTCTGAGCTTGCAGAAAAAACCGATGCTGAAGTGA
TTGGTAATCCAGAGCTGCTCGTTGATTCTGCCAGTGGTATAGATGAAAGCAGAAAGGGAA
GCGTAACCTTTGCTGATAAAGAAGAGTATTTTAAAGAGGCGGTTAATTCAGCTGCATCAG
TAATTGTAACAAAGAGCGATTTTCAGATTGAAACAGAAAAAACACTGCTGATTACTGATC
ATCCGCGGCGCGTATATGCACAAATAGCCGATTTTTTAACAAAAAGACCCTATTATAATG
GGATTATCTCAGATAAAGCAGTAATCGATGAGTCTGTAGAATTAGGTTCCAATCTTTCCA
TTCATGCAGGAGTTGTGATTGCAGAAAATGTAAAGATTGCGGATAATAGTATTCTGGCCC
CGGGAGTAATTATAGGACCGGATGTGGAAATCGGTGAGGGAACACTTCTTCATCCTGGTG
TGATTATTGAGAGAGATTCAATAATCGGAGAGCATGTAATAATTCAGTCCGGTGCTGTAA
TTGGTTCTGATGGCTTTGGTTTTGCTACTGACGAAAACGGACACCATAAAATACCACAGC
AGGGTAATGTGATTATCGAATCTGAGGTAGAAATTGGTGCAAATGTTACAATAGACCGCG
GTGCAAGTGGACCGACCGTTATCGGAAGAGGCAGCAAACTGGACAATTTAATTCAAATAG
GTCATAATGTAGAAGTTGGAGAAGAATCACTTCTCGTGGCTCTCTCGGGAATAGCAGGGA
GCACAAAACTTGGCCGCAGGGTTACACTTGGCGGTCAGGCAGGTGTTGTTGGCCACATTA
AGCTTGCAGCTAATACAACTGCTGCAGCAAGGGCAATGGTTACCTCTCCTACAAAAGAAG
GGGATTTTATTTCAGGGGCACCGGCCCGAGACCACAGAGATGCACTAAAGGAACAGGCGG
CTTTACGCAGACTTCCTAAGTATTTAAAGAAAATAAGGAAACTGGAAAAAGAAGTGGAGC
AGAAGCTGGCTGAGCTGGAAAATTTAAAAGACGAATAAAATGATATATTCTTAATTTAAA
CCAGGAACTATTATAATTGAATTTAGAAAAGTGAATTTAAAAACTTTCTTATTTAGCTAA
TATTTATCAAAAAATGAGCTATTATTAGCCCAGCAAATGTTTTCCTTGAATTCCTGAGTC
ATTAAATATATAATAAACTATTGAAAGGCTTTTAGGGAGGAATGACTTATTTGTATATAG
AAAAGGGAAATCAGCATACAATAAAAAAAGAGATAATTGTTAAAGGGATTTCTCTCCATA
CGGGAGAGGATGCACGTATAAACATGAAACCAGCTGCACCCAATACAGGTATAGTGTTTT
ATCGTTCTGACTTAGATCAAACAATCAAAATACCAGCAGAGCCTTTTTCTGTTGTCAACC
TGGTGCGTAACACTACCATAGGCAGCAGAGAAAAAGAAAATGTCAGAGTCAACACGATTG
AACATCTGATGGCAGCACTCTGGGGAGCTGGGATAGACAATCTGGAAGTTGAGGTTTCTG
GGCCAGAAATACCGGTTATAGATGGAAGTGCTTATCCATATTATCAAAAAATAATGGATG
CAGGCCGTGAAAAACAGCAGGCAAAGAGGTACTTTTTCAAAATAGAAGAAACTCTGTTTG
AGAGAGAAGAGTCTTCATATATAACAGTCCTGCCTTATCAGGGTTTTAAGATATCTTATA
CACTTGATTACGATCATCCTGTAGTGGGGACAAGTTTTTTTGAATTTGAAGAGAGTGAGG
ATGACTTTGCAGCAGAAATCAGTAAGGCCAGAACCTTTGGTTTTGCCTCAGAAGTAGAAA
AACTTCATGAACAGGGGCTTGCTCTGGGGGGCAGTCTTGATAATGCTGTGTTAATAGATA
AAGATAAAACAGTTAATCCACTCAGATTTGATAATGAATTCGTCAGACATAAGATCCTTG
ATGTTATAGGAGATATGGCTTTAAATGGGAGAATTCAAGGTCACATAATTGCTGTAAAAT
CAGGACACAGGCTGCATGTAAAATTGGCCAGAAAAATTAGAGAAAAAATGCTTGAGGAGG
AAAATTAATTTGAGTGAATTAAATAATATAATTGATATTAACAAAATAAGGTCTATACTA
CCTCACAGATATCCACTACTCTTGGTAGATAGAATTGAGGAAATAGAAAAGGGAAAATCA
ATTAAGGGTATTAAAAATGTAACAATAAATGAGGAGTTTTTTCTGGGCCATTTTCCGGAT
CATCCGATTATGCCTGGAGTATTAATCATAGAAGCAATGGCACAGGTTGCAGGGATTTTG
GTATATTACAGTTTTGATGAACTTGAAGATAAACTGCCTATTTTTACCAGTATTGACAAG
GCAAAGTTCAGGACACCTGTTCAGCCCGGTGACCAGCTTAAAATAAAGGTTAAAATTGTA
AGATTAAGAAAAAGAATATCTAAAGTAAAAGCTGAAGCTTATGTGGATGAAAATCTTGCT
GCAGAAGCACAGCTAATGTTTGCATATGAGGATAAATAAGGAAGGGGAATGATAGTCTTG
GCAGCAGACAAAAAGGGAAAAGTGCTCCATATGGGTAATATCCACGAAACAGCTATGGTA
GCCCCAGGAGCCAAACTAGGGAAAAATGTAGAAATAGGACCTTATTCGATTATTGGTGAA
AATGTTGAAATCGGAGAAGGCACCAGGGTTGGTCCTCATGTAGTTATAAAAGGTTGGACC
ACAATTGGTAAAAATAATGAAATCTTCCATGGGGCATCTATAGGTTTTGAGCCTCAGGAT
TTAAAGTTTGATGGAGAAAAAAGTTATCTCTTTATAGGTGATAATAATACGATTAGAGAA
AATGCAACTATTCACCGGGGGACCGCTGAAGGCGGCGGGGAGACAAGAATTGGAAACGAC
AATTTACTTATGGCCTACTGTCATGTAGCACATGACTGTCAGCTGGGCAGCCACATTATA
ATGTCCAATGCGACAAATCTAGCAGGCCATGTAGTTATAGAAGATAGTGCAGTTATCTCC
GGAATGGTTGGAATCCATCAGTTTGTCAGAATTGGAAAGATGAGTATGGTAGGTGCCCAT
TCTAAGGTCGTTAAAGATGTACCTCCATATATACTGGTAGATGGTCATCCAGCTGGAGTA
AATGGAATTAATGTAGTTGGACTGCGCCGTAATGGTGTTTCTCCAGAAATGAGAAAAGAA
ATTAAAATAGCATATAAAACTCTATATAGATCAAAGCTCAATATTGATGAAGCAATAGAA
AAAATGGATCAGGAACTTGATGCAAGTGAAGAAATAGAGCACTTCCTGCGCTTTTTAAGA
AATGCCAGCCGCGGAATCTGCCGGTAGGTGAATAAGTGATGGCAAAAAAAGCTTTAATTG
CAGGCTGGGGTGAACTGCCGCGAATCTGGGCCGAAAAAGCTGCAGCTGAGGATGAAGATT
TCATCGTAATAAAAATAGCCGAAGAAATTACAGCAGATTTTTCTGAGCTAGAACTTGAGG
AATATACAATAAATCTGGCTCAGCTGAATAAAATGATCGAGCTCTTAAAGAAAAAGGGAG
TAGAAGAGATTATTCTGCTCGGCAAGGTACAGAAATACCACCTCTTTAAGGATTTTGAAC
CTGATTTGCGTTTAAAAAAATTACTGGCAGCACTGCCGAACTTAAATGATGATACAATTC
TTTTGGCTCTTGTTAATGAATTTATCGAGAGTGGAATCGAAGTATTACCGCAGACATATC
TGCTTGATGACCTCCTATTAAAGGAGGGAGTCTTTACAGGTGAGCTTTATCCGGAGCTGA
AAAAAGACCTGGAATTTGCTTTTAAAACAGCATATAATCTCGGCAGATTCGATATCGGTC
AGACAGCTCTTGTCAAAAACAGTGCGGTTATGGCCTTAGAGGCGGTTGAAGGTACAGATG
AAGCGATAAAAAGGGCGGTTGAATACGGCGGCCCTGGTGTTGTGATGGGTAAATGCAGCA
AAAAAGAACAGGATCTCCGCTTTGATGTTCCGGCTGTAGGCTTAAAAACACTTGAGCATT
TAATAGAAAATAAGGCTGCAGGTTTAATCATCGAGGCAGGAAAGACATTTGTTTTAGATA
AAGAGCAGTTCTGCCGCAGGGCAGACGAAGCAGGTTTGGTTACTGCAGCTGCATCTTTTA
ATGATAAAGGAGAAATGATATTACCTTGGCAAAATTAATGGTATCAGCAGGAGAAGTATC
GGGAGATATGCATGCTGCTGCAGTTATAAAAGAATTGAAGAAAAAAGCCACTGGACTGGA
GATTTTCGGGATGGGCTCATCTGCTCTCAAAAAAACAGGAGCAGAAATAATCATTGACCC
TACCGAAATCAGCACAATCGGCTATGTTGAAGCTTTAAAAAATATCAGACAGCACTACAA
ACATCTCAAAAAGATGAAAAATCTTTTAAAAGAAAGAAAACCTGATCTGGTATTTCTGGT
TGATTATTCTGCTTTTAATATGAAGCTGGCCAAAGCCTGCAGTAAGCAGGGGATTAAAGC
GGTCAATTATTTTCCCCCTTCAGCCTGGGTATATAATAAAAAAAGAGCAGCCAAGATGGC
AGATTACGGTACCCATATCGCTGCAGTTTTTCCGATGGAAAGAGATGTTTATCGGGAAGC
AGGTGCAGATGTAACCTTTGTTGGACATCCACTGTTCGATATTGTAAAAGTAGATGAAGA
TTCGGCAGAAATAAAAAATGATTTTAAGATCAGAGAAAAGAAAAAAGTTATCGGCTTATT
TCCCGGCAGCCGCAGGGGAGAAATCGAAGCGATGCTGCCTGAATTTCTAAGGGCAGCACA
GAAACTGGATCAGAATTATTCGGATCTGGAATTCGTGCTGGCAGCAGCAGAAGGTATAGG
TGATGATTTTTTAGATCAATTTATCTCGGATGTCGATCTGGAAATAAAGGTCGTCAGAGA
AAATAACTACAGGCTGATGGAAGCAGCCCACTTTTTGATAACTGCCTCAGGGACTACATC
ATTGGAGGCAGCTATTTTAACTACACCACATATAATCTGCTATAAGGCAGCGCTGACCAC
CTATCTGCTTGCTAAATATGTGTTCAAGCTTAAATTTGTAGGTCTGCCGAACATCATAGC
AGATAAAGAAATAGTGCCAGAACTGCTGCAGAAAGAGATGACTGCAGAGAATATCTACAC
GGCAGCAGCAGAATGGCTGGATTATAGGGCTCTGCTCAGAGATGTAGAGAATAAACTGTA
CTCTGTTAGAGAAAAACTAGGTGGCGGCGGAGCAGTTGAAAAAACAGCAGAATTATTGAT
AGAACAGGGAGGGCTCAAAAGGGATGGATAGAAAACTTATTTTTGTGGCGCTCCTTCTTT
TAATTGTAATAGCTACCTCTCTTTATTTTACACTTGAGGAAAACCCGCTTGCTCCTCAGC
CAGAACCGGCTGAAGAGCAGGGCCCGGAAGAGGAGCTGAAGGATGTAAGATTCAGCATCT
ATAACAGTGCTCAAGAGCATGAATTGATATTAGAGAGCAAAAAGGTAGATAATTATCAGA
GCGAAAATCGGATGGAGCTCGAGCCGGTCGAGGTTAAGGTTTATGCAGCTGATACAGAGG
AGCTTCTTTATACACTCAACGGTGACTTCGGTGTTTACCACAGTAACAGTGAATATATAG
AGCTGATCGGAAATGTAGTTTTAAACAGTGATAACTATTATGCAGAAGCAGAAGTGCTGG
ATTATTATATACAGGATAATTACCTTGAAGGCAGGGGTAATGTTATTATCGAAGGAAGAC
AGTTTGAAGCTGAAGCAGAAAAATTCACTTCAGATTTAAATCTCAAAGATTTAAAACTAT
TTAAGGCTGAAAATGCCGGCAGAACAACAGTCTTTTTTGAGGAGAAAAATAATGAATAAA
AAAATTTTACTAATTTTATTAATTACAATATTCGTCTTTACAGCTGGAACAGTTCAGGCA
GAAAGACAGCTCATAGGTGATGAGCTCGATTTTCTTCAGACAGAAGCAGGGAGAGTTTTC
TCTGCAAAAGGTAATGTCGAACTGATCTATGATGAGATTAGGGTTACCGCCCGTTTGGAA
GGTATTTACCGCCGCTATAATGGAGAAATCGAATTCAGAGATAATGTAGAGCTTTTTTAC
AGTGATTACACTGCCCGGGCTGATGAGCTGACTGGTAATATTGAAGAAGAATTTTATCAG
CTTAAGGGTAATGCGGGTATTGAAGGTGAAGAGTATTATATCGAAGCAGATCTCATCGAG
CTTTATCAGAGTGAGCAGCGTGTAGAAGCAGAAGGCAGTGTTTATCTCGAATATCAGGAT
TTCTGGGCAGAGGCCGATCAGGCCGTCTTTTATCTAGAACGTGAGTTTGTTGAGCTGAGA
GGTAATGTAAAAGGTGAGAGAAATGGAGAAAAATTCTCTTCCGACTCGGCTGAGATTAAT
CAGAAAAAAGAAGAAATAATACTTAAGGGTCAGGCTAAATTAATGCTGCCCGCGGAGGAA
GATCAGGATGACAATTAAGGCAGAAGGCCTTATTAAAAAATATAATAACGAAAGAGTAGT
AAATGAAGTGGATCTGAACGTGGAACGCGGTCAGATAGTTGGTCTGCTCGGACCTAATGG
TGCTGGTAAGACCACAACTTTTTACATGATTTTGGGATTGATCAATACTGATGGTGGCAA
GATATTTTTCGATGAGCACAATATCTCAAATCTGCCTGTTTATAAAAGGGCAAGGCTTGG
TATCGGTTATCTACCACAGGAGGCTTCTATTTTTAGAAAACTGACCGTTGGTGAAAATAT
TAAAGCTATTCTGGAGAACAGAAATCTTGATAAAAAAGAGATGGAAATTATTATTAGAGA
ATTATTGGAAGAATTTCATATAGAAAATTTGAGGGACCGCAAAGGCTTTCAGCTATCTGG
TGGAGAAAGACGGCGGGTCGAAATCGCCAGAGCTCTGGCAGCTGATCCGGCCTTTATTCT
TCTCGATGAACCCTTTGCCGGGGTTGATCCGATTGCGGTAAATGATATTCAAAATATTAT
CCGCTATCTTAAAAAAAGAGGGCTCGGAGTTTTGATCACTGACCACAGTGTGCGGGAGAC
TCTCACGATTACAGACCGCGCCTATATTATGCATGAGGGTAAAATATTATTATCGGGGAC
TTCCGAAGAGATCGCAGAAAATGAGCTGGCCCGCAGATTTTATCTCGGCGATAAGTTCAA
AATATAGTGGGGTGCAGATAGTGAAGATCATTAATAAGTATATTTACAAAGAATTAATTG
CACCTTTTTTATTCGGGGTGGCAGCTTTTACCGGTATTTTTGTTGGAACTGATCTAATTT
TTGAGATGACAGAATATTACACGGAGTGGGGAGTAGAAGCCCTGACTCTGCTCAGGCTGT
TCTTTTTGAGTTTGCCGGAAATTATAGTTTTATCATTTCCAATGGCATCACTGCTGGGAA
CTATCATGGCCTATAATAGGCTTTCTGGAGATAGTGAGATAACCGCCATGCGTGCAGGTG
GAATATCGATTCTCTCACTTGTATTACCTGCCCTGATAATGGGGCTTGTTACAAGTGGTG
TTACAATTGCAATTACAGAATTTCTCGTACCTGGAGCAAATCATCAGGCCGAACAGATAA
TTTATCAGTTCAAACACGGTGAGCAGAGGCCGGATACTCAGTATGATCTCTTTTTAAACC
CACTTGACAGCAGAACAAGCAGACCCGATTATATGCTTTACGCAAAAAGTTTTAATGCAG
AAAGTGGGAAAATGGAAGGTGTAGTTGTACAGAGTTTTGAGGACGGCAGTCCATCACGTG
TGCTTGAGGCGGAAAGTGCAGAATGGTTATCTGACGGCTGGCACTTTTATAATGGCACAG
TTTACTTTCTCGACAGAGAAAACCGCTCACCGGCTCTTGAATTCAGCAGTTACCGCTCTC
GAGAGAGTATCCATTCACCATCTCAGGCCGGTAAACTGGGCAAAGAAATAGATGAGATGA
ATATCAGAGAACTACAGGACCATATTGCTCTGCTTGAGGAGCAGGGAAGAAAAGCATATG
AAGAGCAGGTTGAACTGCATCACCGTTTTTCAATTCCCCTGGCCAGCTTTATTTTTGCAC
TGCTGGCAGCACCACTTGGTATTAAACCACAGCGCTCGGCGGGCTCGGCAACTGGTTTCG
GGATTAGTATTATCATCATCTTTATATATTATATACTTATGACTGTTGGCGATGCACTCG
GCAGTCAGGGTAGTATAGCACCCTGGTTTGGTGCCTGGCTGCAGAATATAATTATCTTTA
TTGTTGGGGCAGGACTCTTGTATCGAACAGCAAAACATTAAAAAATTTATGGGGAGGTGG
AGATTATTAACGCATTTTTAATTATTGGAGTCGTAGTATTTTTAAGTGGAATGATTGCCT
ATCTTGGTGACAGAATCGGAATGAAAATGGGAAAAAAGCGAGTCTCACTTTTTGGTCTCC
GCCCCCGTTACTCTTCGATTATCATTACGATTATTACGGGTATTTTAATCGCTGTTTTAT
CAATCACAGTGCTTTTAGGTGTCTATTCGGAATTGAGACAGGCCTTATTTAATATTAATG
ATGTGCTTTACAGACTGGAATATTTAAATAAAGAGCTTTCTGAGCGTGATAAAGAATTGA
CCAATCTGCAGCAGCAGATTTCAGCAAAAGAGGAAGAGATCACATCTAAAGAAGAAACCA
TTGCTGAAAAAGATGAGGAGATTGCCCAGAAAGATCAGGAAATAGCAGAAACAGAGGCCG
AACTTGAGGAGCTCTCACAAAACAGGGCTGAACTTCAGCAGCGGGTTGAAGAGCTGAGTG
AGCAGCGGAAAAATCTGGAGAGTCAGGTTTCAGAGCTGCAGGATCAGATTGCTGCTTTAG
AGGCCGATTATGATGATCTGAGAGAACTCGCCAACCAGCTCCAGGCTGGAGTAATTTACT
ACATGGGTGAGGATATCGTCTATCAAAAAGGTGATGTTATCTATAGTCATGTTTTAGAAG
CTGGTCAGAGTGAGCAGAAAACAATTTCGGAATTAAATCAGTTCTTACAGGAGGCAAATA
AGGTAGCACTTGAAAAAGAGATTGAAGTTAATGAGGAAACCGGGATGGCCCTCCGCCTGC
AGACAGAAGATATACTAAATGCTGCCCAGATCATCTACAATATGGAATCGGGCAGTAGAG
TTATTGTTTCTCTGATTGCAAGGGTAAATGTACCCAAAAACGACTGGCTTTATGCGAACT
TCCAGCTCAATGAGGACTTCATTGTCTTCGAAAAAGATGAATTGATAACTTCTGGAGAGA
TTAATGCAGAAAACTCAAGTCAGGCAATTGAGGATGAAATGGAATCACTGCTTCAGGAAA
TTAACGAAAAAGCGATTAATCAGGGACTGCTTCCTGATAATTCAGGTCAGGTAGGAAGTA
TTAACTTCAGCCAGTTCTATGATATAATAAATAAGATAAAAGCTGCCCGCGGTACTATTA
GAGTAAATATCTATGCTGCGGAAGATATCTGGCGAGAAGACAGGCTGACAAATAATTTGA
GGTTTGAACTTAAGGAGCTAAATAATAATGAATAAAGATCTACTTTCTTTAGATCCTGGT
AGAGATAAAGTTGGATCTGCAGTTTTAAACCAACATGCAGAAGAAAAAGAAAAAACCATA
ATTAAAAGAGAAGAGATCGTTAAACATTTAACAGAGGTCTTCGATAAATATGATATAAAT
ATAATTTTGCTCGGCAATGGTACAGGTGCTGAAGAACTTATTGAAGAAATAAAAGAAAAT
ATAGACATTGGTGATAAAAAAATAAAGATGATCGATGAGCAGTACACTACAGAAGAGGCT
CAGGCTCGCTATTTAGCGGAAAAACCGATGTCGAGATATGAAAAACTTCTCAGAAAGTTT
ATTAACTGGAAGGTTAATAAGCCGCTGGATGATTATGCTGCCCTTATCATTGCAGAAAAA
TATTTAAAAAAACTTGACAAAAAAGATAAAGAGCATTAAAATTGTATTAAATTGAGATTA
TTTTCGTTTAGTTTGCAAAAGCTTCAAATAGGTGTTATAATTTAATTTAGCAGATTGAAC
TGCTGTGAACATTGACATGTAACTTAAATAAGCTTATATTCTCGAAGCTAAAATGCGGTG
GAAAGGAGGTGCCCCCCCGAAGCTGCGCGGTGGTAGAGATATAGGAGTTCTAAAATACTT
ATCTAAAATCGGAAGGACAGATGAAGAGGAAACTAGGAAACTCGCTCGGATGTCCTCTGT
GATTGTATAGGTTATTAGAACTTATATAAATTAGAAACGTAAACAATCAAGGGGGATTTT
AAAAAATGAAAAAACTTACAATAATGATGGTTTTAATGTTAGTTGTAGCATTAAGTGTTC
CAACTTTAGCTGCTGGACACGGTTCTTTCTCAGATGTTCCTAGCGATCACTGGGCATATG
ATGCTATTAACAAATTGGTTGCTGCTGGTATCGTTGAAGGTTATCCTGATGGCGAATTTA
AAGGTCAGCAGTCAATGACTCGTTACGAAATGGCTGTAATGGTTAGCCGTGCTTTAGATA
ACATTGCTAACGAAATGGAAGCAATGTCAGAAGGTCTAACTACAGGTCAGGCAGAAGACG
TTACTGCAATTGTTGAGTCTTTAATGGCTAAGAACTCAAATGATACTCTTAGTGATGGAC
AGGCAGAAGAAGTAGCAGATATCGTTGATGCATTAACTTTTGAATTAAAAGCTGAACTTA
AAGTATTAGGTGCAGACTTAGATGCTTTAGGTAAAGACGTTGACGAATTAGAAGCAAAAG
TAGAAGCTATGGATGTACCAGAAGATAACATTGAATTTGGTATGGACGTAACAACTATAT
TTGAAGCTGCTGAATATGGTGAAAATTTAACTGAAGAATTAAATGCTATTGCTCTATTAG
AAGATGGAGATGCAATTGATGAAAGTTTTGCTGACGATCCAGATGAATTCCCATCTAAAA
AGGCATTCTTCCAGGAATGGGATTTCAGTATTGCAGGTGCTTTAGGAGATGCTGAGTTCA
ATCTAGCTGTAGATACTATCGCAAATGTATTTACTGACGAAGATCATGTTGATGATGCAA
TTTCCGATACTGAAAAAAATGATTTCGAGATGGATTCCGCTCTATTAGAAGTTGCTTATA
ACGACTTTGGCTTTAAATTTGGTGACTTAGATGATTATGGAGTAGCTCCATATGTATTAG
ATGAAGAAGACCGTGAAGGTATGGAAATGATGACTTCTTACATGGACTTTGATATTACTG
CTTATGTACTTGGTAATGACGAAGCTAGTGATGAAGAAATCTATGGTGTAAGTGCTGCAA
GAGATATGGACTTTGGTACAGTGACAGGTAGATTAGTTCACTTCAGAGATAATGATGATG
TGTTAGGAGCTAAAAATGAAGTTTCAGTTATAGGATTAGAAGTAGCTGATGTTGTATTAA
CTGATGCAGTTTCTATGGGAGCTGTTGCTGCATTCTCTGACTGGGATGATGAAACAGCTA
ATACAGATGATAGTGATTCTTATTTCAACGTAACTGGTGTATTTACTGCTACTGAAGAAC
TTACTATTGATGGTAAAGTAGAGGTTGTAGGTGAAGAATTTGTTGGACCATATAATGACC
TTGAAGAAGCTAATGATTATAACCTCTTTAATGTTGGTGCTGCATATACGTTAAATGAAA
ACAATACAATTACTGGTGATTATACACTGGTACAGCCAGAATCTAATGGTACAGAAGATA
AGAGTACTGTAGAACTCGGTTTAGAAAATGTATATGGTGACTTTACAAACAATGCATCTG
TAGAGTTTGTAACAAATGATGACTATACAGATGATTATGAAACAACAGTTGTTAGTTTAG
GTACTGAATATGCATGGAACGAAACTACTACACTTGGTGCAGAATTAACTAACAAGACTA
AAGACGAAGCTGGATTAGATGCAATAACTTATAACTATCTGACAGCTTTTGTTGATAAAG
AGTTAGCTGATAATGTAACATGGAATACAGATCTGTTCTGGATTGATGGAGAAATTGATG
AAGTTGATGAAGGTACAGGTACTGGTATGACTACTTCCTTATCTGTAAGCTTCTAAATAG
ACACAAAATAGAAATATAACAACCCGGGGGATTTAATCCCTCGGGTTTTCTATATATTAA
GGAAAATTATGTAAAAAATACAAGGAGGAATTTACTTGAAGTTTAAGATCTCATTAATAA
TTTTAACATTAATTATTGTAAGTATTTTTGCAGTGAATGCAGGCGCACAGTCAGATTGGA
GAGCTTCCAGTGGTTTAAATATTACCCAAGTTACCTTGGATAAATATAATGACACTATTG
ATAGTTTAAATACCTTGGTAGAAAGTGATTTTGGTGGTGGAATACAAACTTCTAACTTGG
ATAAGATGGAAAACATTGATAAAGTTCCATTAGTTTTTTTTGGTGCTGAAACAGATTTGA
ATGATAAATACAGTTTGGAATTTCAATATGAGAATATTTTTGGTGAAGTAGAGCAGACAT
TTAATTCAGTTCTTGATTCAGCTGAGAATAAGGGTACTATCGAAGTTGATCTGAAAGGTG
CTGCCGGTTTTTTAAACTATAAACTGTCTGAGAACTGGAAAATCGGTGGTGGGTTAGGTT
TTTACAATGGCACTAAGAGTGTTAAATTAGATGGTACTGCTTATACAGCTGCTGGAATTG
CTAGAGATGAAGATTATGATTTATCAGCAGTTAGTTATAGAGCCGGACTTGATTACTATA
GAGATTTTGCACAAAACTGGACTTTCAATGGTGGTATTGATTATTTATATATGGAATTAG
ATGATGAAGAATATACTAGTGATGTTTACAGCAGTGGATTTTCATATACAGCTGGTGTAA
TCTATAGATTTTAAAAAAGAAACTTTCTTTTTATGAATATGATCCTGTCAAGCAGACAGT
CAGTCATATAATATACAATTATTTAAGCGGCTTATTCCTGAGTTTAAGAGGGGTTAAGCC
GCTTGGATATTATGAAGCTTTTTTTTATGCTTTAATCTTGATAAAATCAATAAACTTTAA
TTATTTTATTTAAATATATAAACAACTATGATAAACTTATATGAAATAAAGCAATATAAA
GGGGATAACAATGATAGATAAAGCAGATCTAATTATGGATGCAGCAATCGATAAATTTGC
TAAAAAAGGATATTACAATACTAAAATAGCTGATATAGTTGAAGAAGTTGGAATTGCAAA
AGGTACTTTTTATCTTTATTTTAACAGTAAAAAAGATTTAATGTTAGAATTAATAAGAAG
ACATACTTTAATGT
>DeadSea-enrich-C58
TTACGCATAGTTGGGTTAGCATTAGGTCATCGAGACCGTCATGACTTCGACTTCAGGCTG
TGCCATCAGCCCTCCTGAGATAGCCGACTATGCATTCCAATAGCATAATCCTAGTATTAT
TCTAACTAATATAGGCACTCAGGCACTTAGACTATTACCATCTAAGCAGATTGTTGCTCT
AAATATTTATTAGCTATATTACGACTTGCATTTAAATCAGAGTGGATACGATTTCCACAC
TCACAAGAGTATAAATTAGCTTTACGATTAGATTTCTTAACTTTAGTACATTTAGAACAA
CCCTGGGAGGTATATTTAGGGTTAATGTATTCTACCTTGATCCCAGCTAATTCAGCTTTG
TATTCAATAAACTGTTGAAGTTGATAAAAAGTCCAGCTATGGAGGTTTCTATCTGCTCTA
TTAAGACTTTTAGCAGTTTTTCGGATATTCTCTAGATTCTCCATAATAATAGTCCCAACT
TTCTTTTGCCGTCTTACGCTCGGCACTTTTCCCGCCTCGCTGCAGACACTAGGCCCACAG
GACCGTCGCAGCAAAGCAGATTAATAAGTTGTTTACTAATTTTATGGTTTAAATCAGTCA
TCCATCTCTGTTCTTTATCATTGATAGTCTTAATAGCTTTAACTTTTTTTAATTTACCTA
ATTTTCTTCTTAAAGAACGATATTTTTTTCGAATAAATCCAGCCTGTTTACCATTATAAA
ATTGACGATTAATCTCTTTGTCTTTAGATGTTTTAATACTAGCTACAGCAAGTTGCCGAA
GCCCTATGTCAATTCCCATTACATTAGTATTAGTAGTTTTTCTATTATCAATTTTAATTG
TTACAGCAAAGTACCATTTACCTCTTTTATAGAAAAGACTGGCTTTGCCTAATTTATTAC
CATCTTTAATATATTGTTGCAATTCTTTAAATCTTTTAGTTTGCTTTACAGGAAAAGCAA
ACCGTTCACACTTACTAGTATAAAGTGGTATTGAAATTATGTGCCCATATAAATCATAGT
TCTGATTATTATAACAAATAGGTTGATTCTCTTTAAACTCTATATTTTCTTTTTTAGAGT
TAGACTTTAAAAACCGTTTATAGAGTGCTTTAACTTCTCTAATATTCTGATTTTTAACAG
CAGAGGGAAGGTTAAGCTCTTTAAAGTCAGCAGAACTTAACTTAGCTTTCCCTGCTTTAA
GTTTATCAGCAATAGCTTGACGATTCTTAACTACTTCTGCAATATTATTTAAGAATATAT
TTGCTTTTCTTTTAGTTGGTTTTAACAACTCTAAAATATAGGTTAGTTGCATATTAATCA
CCTTTGATTTTCAATGTAGTATTGGATAGTTTCAGAACTAACACTACCGGCAACCGCAAC
AAGATCTACTAAATATTAACTATATTATAACACAAACATATGTTCTATTTCAAGGGCTTT
TATAAAATCTTTATTTTCTAATTTGACTAAAATCAAAATAGCCGATTCATCCCCGCCCAT
CAAAATAAGCGAGGCTTTCTCGGCTAAATTTTGTAATTTATAGGATAATATAAAAAAACC
TCCAGCTTTTCCAGCCAGAGGTATAATTGCTTAAATTAAATTATATAATTATCGATTAGA
TCTTATTCTTAAATAATCTTAAAAGCTTCAGTATTTTTATTTCTTATCTTTCAAAATCAA
AGCCCGGAATAGCGACTTTTTTCTCAAAGCGGTTAAAGAAATAGACAAAGATAATTATAA
CAACAAGATAAATAAGTGCTGTTACTAAATAGACATTGAAGAACTGATAATTGCGGCTTG
CAATCAGTTTTGCTTCTGTCATAAGCTCCTTAGCTCCAATAACATAGGCTAAAGAAGAAT
ACTTAATCATATAGATGAATTCATTTGTCCAGGCAGGTATTACTCTCCTTAAAGCCTGAG
GCAGAATGATATGGAAAATCCCCTGCCACTTTGTCATGCCAATTGAAAGAGCTGCTTTAA
GCTGACCTGAACTCACAGACTGAATAGATCCCCTGAGATACTCTGCCTGATAAGCACCAG
AATTAATAATAAAACTTATAACTGCAGCAGTAATCGGAGAAAAATTGACTCCATAAGCAG
GTAAGCCATAATAGATGATAAATAGCTGTACGAGCAGGGGGGTTCCCCTGATCACTGCAA
TAAAAGCGGTCACCAGATTTGAAACCAGCTTATTTCCATAGATCTTACCAAGTGATAAGA
AAACACCAAAAACAGTCCCTGAAAAACAGGAAATAATGGTGATAAAAACTGTCACACCAA
GTCCTTTAAAAAGTACAGGATAATAATTTAAAAATATATCCAGCATTATTCCTCACCCTC
ACCATAGAGGTCAACCAGCTGAAATAAGAATTCTTTAGTTCTTTTGTGTTCAGGATTATT
AAAGAGTTTTTCGGGATAACCCTGTTCGACAATATTGCCGCCCTCCATAAAAATTAGCTC
ATCTGCAACAGAACGGGCAAAACCCATCTCATGTGTAACCACAAGCATGGTCATCCCTTC
TTCAGCGAGGGACTTCATAACCCTCAGCACCTCACCTGTTAATTCAGGATCTAAAGAAGA
AGTCGGTTCATCAAAAAGAATCAGTTTAGGCTGCATGGCAAGTGCTCTAGCAATACCAAC
CCGCTGGGCCTGTCCTCCAGATAACTGTGAAGGATAAGAATCTGCAAAATTCTTAAGTCC
AACTCGATCCAGCTCGAACATGGCCAGCTCTTCTGCTTCTTTTTTATCCATCTTCTTAAC
CTTGGTCAAACCGATCATCACATTACCCTTAGCAGTTAAGTGATTAAAAAGACCAAAATC
CTGAAATACAAAACCGATCTGCTGTCTAACCTCATTGATTTTTTTAGTAGAAGTAATCTC
AACATCTTCCAAATATATTTTCCCTCTATCAGGTGGAACAAGGCGAATAATATTATTTAA
AATAGTACTCTTACCTGTACCACTTGGTCCAACAATAACCTTGGTCTCTCCCTTATCTAA
GGAAAAAGAAATACCTTTAAGCACCTCTTCTTTACCGAAATTGTGGTGTAAATCCTCTAT
TTTTAATAAATGACTAGTAGGCATCTGAATGTCCTCCTTCAATTCCTATCCCCGGTATCT
GATACTTTTTCTCAAAGAAAGATAAAGCCAGATTTATTGTAGTAGTTAAAACAAAGTAAA
TAGCTGCAACAGTTAGATAAATAGTCATCGGTGCATTAGAAGTAGCAATAAAGTAATCTC
CCTGTCTGACAAGCTCAACAACTCCGATCGTAAAAGCAAGTGAAGTATCTTTGAGCACAA
TTGCAGACTCATTAGTAACAGGAGGTATCGCAATTCTAATCGCCTGAGGAGCAATAATAT
GTGTAAAAGCAGTCAGCTTACTCATCCCAAGCGACATTGCTGCCTTCATCTGTGAACCAC
CCACCGATTGAATAGCTCCCCTGTAGATCTGTGATTGATAAGCAGAACTCCTCAGTCCAA
TCCCAACAACTGCTGCTGTAAAAATAGGAATCCTAAGCCCCATTGCAGGTAAACCATAAT
TGATCAGTAAAAGTATCACCAGAAGTGGAATGCTCCTCACCACTCTCTCATATACAGCAA
TAATACCCTGAACAAACTTATTACCATAAACCTGACCAAAAGCCAGCGGAAGTCCAACTA
TAACTCCCAGCAGCAGACTCCAAAAAGTAAGCTGAATGGTAATCAGGGTACCCTCAAGAA
GATAGGGAAGTGCCTGCTCTATTAAAGTTAAATTAGCTATTTTGATCCACCCCTTTACAA
AAGTAATTAGATATCTATCAAATAATTGCTCTAAATCTATAATTAAATAATAATATAATA
TAATTGCAGAAAATTAAATGAAAAAGCTAAAATAAGCAAAAGCTTAAAACAGCAGGTTAA
TATAATAGCCCAGAATCCACCCACTGCTTTAAGCTTTTTATTGCTTAATCATACCTAAAA
TTTCTTTTAAGTATATTTCAGTATAATACAAAAGGCCAATTTTTGTTGATAATTTAACCT
TTTTCTTTTAAATTCCAGTTATCTTAAAAGCTGAAAAAAATCTGATTATTGATTTAGAAA
TACTTTTCGATCAGCTCATCCATGGTTCCATCTTCTCTTAAGTTTTCTAATCCAGCATTG
ATCATGCTCAAAAGTTCCTGATTACCTTCGCCTACAGCAATACCGTATTCTTCACCGGTA
ATAATTTCTGCAACAACATCAACAGGATTTGACTTACTGTAAGTATCAGCAACAGGTTTA
TCCAGTACAACACCATCGATATTTTGATTAACCAAATCTCTAATAACAAGTACATAGGTA
TCATAATTGCGCATATCTCCGGTTAAAATACCTGGATCTGCTACATTATCTTTAACCCAA
AGGTCACCAGTTGTACCGGTCTGAACACCAATATCATTATCTCCAAAAAGCACAGTTAGA
TTATGATCTGATTCTTCGTGAACCATAACAGACTGATTTGCAGAATAATATGGATCAGAG
AAATCCACAACTTCTTCTCTTTCTGCAGTGATTGTCATACCAGCTGCAACGATATCAAGA
CTGCCGCTGGAAAGTGCAGGTATCAGAGAGTCAAAACTTAAGTCTCTAACCTCAACCTCA
AAACCCTGATCTTCAGCAATTGCCTTAATAAGATCGATATCAAAACCAACAATTTCTCCC
TCTTCTACATACTCAAATGGTGGGAAAGATGCATTAGTACCAACAACATAAGTCTGTGCA
AATGCTGAAGTACTAATAAAAACTAAAGCTAAAACTAAGGTGAATAGTACTAAACTTTTT
TTCATTAAATGCTTCCTCCTTTAAGAATTATATTGCTCTTTTCTCACTTCTAGAATTATA
TATTTTTCTAAAAGATAAAAAAATTATTTAAATCTATTAAGTTATTCTGTTTAAACTTAA
TTTTACTATATTAAAGCATAAAAATCAAGCAACTAGGAACTGATTATCTGTTAGCAGATT
TTAAACTATTTTCAACTTTGACTTTCTAAAAAATCTAAGAATTCAATTACCTCATTTTTT
ATTTTTTGATACTCACTATTGAAGTTTTTAATAAGTATCTTTATTTTATCAGGTGAATAA
TTAAATGCATAGACATTTCTAACAATATGTCTAAAAGCTCTATATTCATCAAGAATATCT
CTAGTCTCTTTAGAAATTACAGCTGGTCTAATTTTTCTAATATTCAGAGCCATTTGGTCT
AACAATTCTTTATGCCATGATGAACCATCCGGAGCTGATTCATCAATTTCTTCTGCAATT
TTAATGAATATTTTCTCTAATCCTGAATAAAATCCATGCAAATTTAAAGCGGTACTATCT
GAATAGAAATCATCATGACTAATATTATACTTCTCCCATCCTTTTTCTATTCTTGAAACA
AGTTTATCTAATTCATTAAGATCATCTTCTATCTTAGCAATGAATGTTAAAATTTCCTTT
TCACTCATAACTCCACCCCATTATTAACAATTTCTTTTTTAAATGAATCTCGACAATCTT
TGAAATCCAGCAGATCAATAGAAAACTCCCCCACATCTCTGCTGATTTGAGCATAAGCTT
TAAAATATAATTCATCAGCAAGCCCTATGACTGCAAGATCTATATCTGATTTAAGATTAA
ATTTATCTTTATCTAATATAGAACCAAATAGAATTACTTTATCAGCATCATATTCTTTTT
TCAAAATTTCTGATGCTTTTTCTGCAGCTTTCAAGGCTTTTTGCCTATGCTTTTCAAATC
TATTTTTATCTTTGTTTTTAAATAAAAGTGGATATTCGGCAGTCATAATAGTCACCTCTC
ATCAGAATTATATACTCATCTACATTATACCACAGCAGCTGCAGTTCAGAAAGGAAATCT
GAGCTTATCTAAATTATACCACACCTGTATTATGAGAAAAAGAAAAATAGCAGTGGATAC
CTGTATTAAAATTTAGAAAGTGAAGTATTAAATCAGATGAATAGTTTGCAATATCACTAA
CCACAATTGAAAAAGCCCTCCTAAAATAGAAGGGCCTCTAAGTTTTAAATTATTAATCTT
TTCTTTCTTATGTTTAAGCTTGTGTATTTCATTATCATTAACAGATTCTTCTGCAGGCAG
TTAGTTTAAATCGCCTTTTAAGTCATCTATTCCAGATAAAATATCAGTTCTAAATTCACT
CAACATACCAACAGTCTTAGAAGATTGTCCAGTTTGCTTTCCAGTTCTAAAATATCGGTA
TTTAGACTTATTATATTAGAACTTGATCTTATAATAGTAGTATCTAGATTAATAATAGAT
GATTTTAGTTTTGAAATAATTTCTTTTTGTTCAGTTTTTAAATCTGCAGTTTCTTCTCGA
ACTATTTTTCTCGTTTCCTCTTTAATTATTTGTCTAATTTGATTGATTGATTCCTGATCC
AAAATTATCACCACCCTACTCTTAATCATATCCATGAGCAGTATATAATGATAGAATAAT
TAGTTTATCTGAGATAAATAGATTTGCTGTATTAAAATTATTATAACTCAATTCAGGTGA
ATTATTAATGTATTTTTTCTAAAATTATCCTTTTATCAAAAGAGCAAATTAGCACTTAAG
TCGAAGCAGGATTGAATACAAATAATCAGGAATAATGACTTCCATGTCTGAACGCAGTGA
GTTAGAAGTCATTAGTTAAGTAACCAGCATTTTGTTTTTAAGCAAATCAGGGATGAATAT
TATGATAATGCTTAAATTTTCAATTAGAAAAGCAAATTAGCACTTAAATCGCAATAGGCT
TGATGAGATATAATTATGAAAAGAAATGCTCAAATTTTATACCAAAATAAATTGTATAAC
CATAATAAAATAAAGATAATTAGCACTTAAGTCGAAGCAGGATTGAATACAAATAATCAG
GAATAATGACTTCCATGTCTGAACGCAGTGAGTTAGAAGTCATCCTGATTATTTGTAAAT
GAAATCCGTTGTGTAGACTTTGGCTAATTATCTTTATTCAAATATTCATCTACTGATTTA
GCTGCTTTTCTTCCTTCATCTATAGCATTAACAACAAGACTCTGCCCCCGCCTCATATCA
CCGGCAGCAAAAACTCCTTCTACATTTGTTCTGAAATCACCGTAATCAGCTTTAACATTA
GATCTTCCATCCTGAGCTAAATCTCCATCTTCAATTAGAGTTTCTTCAGGACCGAGAAAA
CCCATCGCAATCAAGACGAGATCAGCGGGCCAGATCTGCTCCGATGCAGTCTCCTCCACC
GGCTTAAAATTACCCTCATCATCCCGCTCCCAGTGAATCTTAACAGCCCTAACCCCACTC
AGATGACCAGCTTCATCCTTTATGAGCTCTTTTGTCATAATCAAAAACTCACGCGGATCA
GAACCGTAGAGTTCTTCGGCCTCCTCCTGCCCATAATCAACCTTCAAAGTTTTGGGCCAT
TCAGGCCAGGGATTGTCCTCCTGCCTTTCCTTAGGTGGCTCAGGTAAAATTTCGAACTGG
GTCACACTCTTACAGCCCTGTCTGATCGAAGTAGCTGCACAGTCTGTACCGGTATCACCA
CCACCGATCACGATTACATCCTTACCTTCAGCACTGATGTAATCGGGATTATCATCACCG
AGCACCCGCTTCGTATTCTCTCTTAAAAAATCAACCGCAAAATGAACTCCTTCAGCATCA
CGACCGGGAACATCCAGGTCCCGCGGTTTTGCAGCACCACCTGCCAGGATAACAGCATCA
TGTTCAGCCTTCAGTTCTTTAAGACTCAGATCTTTTCCGACCTCAACTCCTGTAATGAAC
TCGACTCCTTCGGCTTCCATGATCTTTAATCTTCTCTCTACTACTTCCTCTTTATCAAGC
TTCATATTCGGAATTCCGTACATCAAAAGCCCACCGATGCGGTCCTGACGCTCATAAACC
TTAACCTGATGCCCCAGCTTATTCAGCTGATCAGCAGCAGCAAGTCCAGCCGGGCCAGAG
CCGACAACAGCAGCACTTCTGCCGCTCCTCTGTTCAGGCGGCTGAGGTCTAATCCAGCCT
TCCTCAAAGGCCCTCTCGATAATCTGATATTCGTTTGCCTTGATCGTAACTGCAGGTTCA
TTCAAACCAAGCGTACATGAACCTTCACAGGGCGCGGGACAGACACGTCCCGTAAACTCA
GGAAAATTATTTGTCTTGAGCAGCCTCTGCACAGCTTCCTTCCACTTACCGTGGTAGATC
AAATCATTCCACTCAGGTATCAAATTATTGACAGGACAGCCGGAGACCATTCCACCGATC
TCAAGTCCGCTGTGGCAGAAGGGAATCCCACACTCCATACAGCGGGCTCCCTGAATCCTT
GCAGCTTCTTCACTAAACTTATTTTTAAATTCCTTCCAGTCCTTAATTCTATCTTTAACC
GGGCGCTCAGTCGGCACTGCCCGTTCATATTCTATAAAACCGGTTGCTTTACCCATCTTC
TATCTCCTCCTTAATTACCGCTCACACGGGCTTTGTCCTGGGCATTTTCTTCAAATGCAC
GCATCAGTGCATCCTCAAGAGCCAGCCCCTGTTCTTTGAAATCTTCGATCGCAGTAATCA
TCCTTCTGTAATCTCTGGGCATTACTCTCACAAATTTAGGCTCATAATCTTCCCAGCGAA
TTAATATCTCTGCCGCTTTATCACTGCCCGTATAACTTAAGTGTTCTTCTAGCATTTTCT
TAACAACAGCGGTATCTTCGGTATCACTTAAATTCTCAAGTTCAACCATCTCCAGATTGG
CCTTTTCAGCAAAATCTCCATCAAGGTCAAGCACGTAAGCAGTTCCACCTGTCATCCCGG
CTGCAAAATTACGGCCGACATCACCGATAACAACAACCTTACCACCTGTCATATATTCAC
AGCCGTGATCTCCAAGTCCTTCAACAACTGCATCAGCACCACTGTTGCGGACCGCAAAAC
GCTCACCAGCAGTCCCCTCAATATATGCCTTACCAGAAGTAGCTCCAAAGAGGGCCACAT
TACCGATAATGATGTTTTGATCAGCCTTGAAAGCAGATTCTTCCGGTTTCTGAACAATAA
CCTTGCCTCCAGAAAGCCCCTTTGCAAGATAATCATTGGCATCTCCTTTAATGCTCATGC
TGACTCCCTTTGATAAAAAGGCGGCAAAACTCTGCCCGGCTGAACCCTTAAAGTTGAGAC
TGATAGTATCTTCCGGCAGACCTTCTGCTCCATACCTTTTGGTGATTTCACTGCCGAGAA
TTGTTCCCACAACCCGGTCAGTATTTTTAATAGGCAGATCTCTGGCCAGTTTTTCTCCAT
TTTCCAGGGCAGACTCTGTCAATTCAAGCAGCTCTCTCAAATCATAGCTTTTTTCCAGAC
CGTGATCCTGTTTCTGCTGACAGTAAACCTTTTTGCCTTCTTTAGGCTGCGGCCGATGTA
AAATGGCAGAATAATCGAGCCCTTTGGCCTTCCAGTGATCTAAAGCTCGCTCACGCTTAA
GCCTGTCAACTCGACCAACCATCTCATCTACAGTTCTAAAACCTAGGGCAGCCATCTCTT
CGCGCATGTTTTCTGCCATAAAGCGCATGAAATTAACAACATGCTCTGCTTTACCCTTAA
ACTTCTTCCTTAACTCGGGATCCTGGGTTGCCACTCCAACCGGACAGGTATTTTTATTAC
AGACCCGCATCATCACACAGCCTAAAGCAACGAGCGGAGTTGTCGCAAATCCATATTCCT
CTGCTCCAAGCATTGCCGCTGCCGCGAGGTCCTTACCTGTCATGATTTTTCCATCTGTCT
CAAGTGTAACCCTATCTCTAAGATCATTTAAAACAAGTGTCTGATGTGTTTCGGCAAGCC
CTAACTCCCAGGGAAGACCTGCATGGCGAATACTTGTCCGCGGAGAAGCACCAGTACCTC
CATCATAACCGCTGATCAGTATTACATCTGCCTTACCTTTGGCAACACCGGCTGCAACTG
TTCCAACACCAACCTCAGATACGAGTTTTACATTGATCCGCGCCTCGCGGTTTGCATTTT
TTAGATCATGGATCAGCTGAGCTAAATCTTCGATCGAATAAATATCATGATGGGGTGGAG
GTGAAATAAGGCCAACTCCAGGTGTAGTACCCCTTGTTTCTGCAATCCAGGGATAAACCT
TCTTACCCGGCAGCTGTCCACCCTCACCGGGCTTAGCTCCCTGGGCCATCTTGATCTGGA
TCTCCTGAGCAGATACCAGATACTGAGAATCAACTCCAAAACGACCGGATGCAACCTGCT
TAATCGCACTGTTGCGCAGATCTCCATTCTGATCAGGGGTGTAGCGCTCCGGATTCTCTC
CACCTTCACCGGTATTTGACTTACCGCCGATGCGGTTCATCGCCACTGCTAAAGCCTCAT
GGGCTTCCTGGCTGATCGAACCATAGGACATCGCACCTGTTTTAAAGCGCCTCATTATAT
TTTCTGCCGGCTCCACTTCTTTTAAAGGAATCGGCTCTGCTGCATATTCTAAATCCAGCA
GCCCCCTCAGGGTCAGCATCTTATCACTCTGGTCATTTATCTTCTCTGCATATTCTTTAT
ATAATTGATAATTATCTTCCCTCACTGCCCGCTGGAGGAGATAAATCGTCTCGGGATTGT
AGAGGTGTTCTTCTCCATCTTTTCTCCAGGAAAAATTGCTGCCTGGATCAAGTGTATCCC
GCTCGATCTTAACTCCCTTGAAGGCTGAATCGTGCCGCATAATACTTTCCTGCCTGATTT
CTGCAAGTCCAATCCCCCCGATGCGGGAAGCTGTTCTCGTAAAATACTTATCTATAACAT
CTTCGCCGATACCTATCGCTTCAAAGATCTGGGCACCGCGGTAGCTCTGCACGGTAGAGA
TTCCCATCTTCGCCATTACCTTAACAACACCCTTGGCTGCAGCTTTAATATATTTTTTAA
CTGCCGTATTTTTATCCAGTTCAAGGTGTCCCTGATCAACCATTTCTGCAAGTGAGGCAT
AGGCAAGATAAGGATTAACCGCATCCATTCCATAGCCAATAAGCACTGAAAAATGATGAA
CCTCTCTCGGTTCTCCGGATTCGAGCACAATGCTCACCTTTGTTCTGAGGCCTTTTCTGA
TCAGGTGGTGGTGCAGCCCCGATACCGCAAGCAGTGCCGGGACAGCAATTCTTTTACCAT
TAATGTTTTTATCACTTAAGATTAGAATATTTTTACCGGCTTCAATTTCAGCCTCGGCTT
CGGTAAAGAGTTCTGCCATAACCTCTTCCAAATCACTTTCTTCTTTAGAAAATGTTATAT
CCAGTTCAGCGGTTTGAAAACCAGGCCGATCCAAATTTCTAATCTCTGCCAGCTTCTGAT
TGCTCAAAAATGGATGCTCAAGTTCTAACTGGCGGCAGCTTTCTGCATTAGGCTGGAGCA
GATTAGCTTCTGAACCAAGATAACTCTTTGATGCCGTAATCAGTTTCTCCCTGATCGAAT
CGATGGGAGGATTGGTCACCTGAGCAAAACGCTGTTTAAAATAGTTATATAAAAGCTGGG
GCTGATCAGAGAACACGGCCAGAGAAGCATCATTACCCATTGAACCGATCGGATCTACAC
CATCACGTGCCATCGGAATCAATATCTTCTTTAAGTCTTCATAGGTATAGCCGAAACTTT
TCTGCATTTTAAGCAGCTTTTTGGATTCGATTTCTATATTCTCTAAATCAAATTCAGCCT
GATATTCAGCATTATTCACTGCTTCTTCTGCAGGTTTTTCGCTTTTATCAGCATCTGCCT
GCATTAAATCTTTAAGTTCAAGCAGATTCTCTTCAAGCCACTTTCCATACGGCTTTTGAG
AGGCAATACCCTCTTTTAGCTCCTCGTCATTGATGATCCTTCCTTCTTCTGTATCTAAAA
GCAGCATCCTGCCCGGCTGCAGACGCTGTTTGCTGACAATATTTTCTTCAGGAATATCAA
GCACACCTACCTCTGAAGAAAGAATTAAGAGCTCATCATCTGTAATATAATAGCGGGAAG
GACGCAGTCCATTTCTATCAAGTACTGCTCCCACCTGTCTGCCATCTGTAAATGCCATAG
CTGCGGGTCCATCCCAGGCTTCCATCAGTGTGGAATGATAATGATAAAAATCTCTTTTCT
GCTTTTCCATCTGCCCGTTGTTCTCCCAGGGCTCGGGAATCATCATCATTACAGCATGGG
CCAGCGAACGGCCGCTCAAAGTTAAAAATTCTAATGCATTGTCGAAGCGGGCAGAATCAC
TGCCGTCTAAATCTATCACAGGTAGTACTTCACTTATCTCCTCACCGAAAAGATCTGTCT
CAAAAAGACCTTCCCGGGCCCGCATCCAGTTCTGATTACCGAGCATCGTATTTATCTCAC
CATTGTGGATCAGATAGCGGTTGGGATGAGCCCTTTCCCAACTTGGAAAAGTATTTGTGC
TGAAGCGTGAATGAACAAGTGCCAGGCCAGTTTCTAGATCTGGATCACTTAAATCCGGAT
AAAAACCTTCCAGCTGTTCTGGTGTCAGCATCCCTTTATAGACCAGGGTGCGGCTCGACA
GTGAAGCGATATATAATTCACCTTTATATCTGCTCTTTTTGGTTTTGTTCTCAATTTTTT
TACGGATCAAATAAAGTCTTCTCTCAAATTCTATTCCCAAATCAATCTCTGCGGATTTTT
TTATAAAAAAGTGCATAAAATAGGGCATGGTTTCGGCTGCAGTCTGACCAATCTCTTCAT
TATTATATGGTACTTCTCTCCAGCCCAGGAGCTCTTGTCCTGCTGATTCTGTAATTTCTT
TAATAACTGCCTGCAGTTCTGCTCTCTTCTCTTTATCATGGGGCAGAAAGACCATCCCTA
CACCATAATCTCCTTCTTCTGGCAGTTCAAAGTTAAGCTCTGCTGTTCTAGCACGCAGAA
ATTTGTCGGGGGTCTGGATCAGTATACCTGCTCCATCACCGGTGTTTTCTTCACTTCCAG
TTGCACCACGGTGGCTTAAATTAACAAGTACTTCCAGTGCCTGTTCTACAATTTTGTGAG
ACTTCCTTCCTTTTATATGGCTTACAAATCCCATTCCACAGGCATCATGTTCAAATTCTG
GGTCATATAATCCCTGTTTTGCTGGTATCCTGCTGAAACTCATAATAAATCATCCTTCTC
TCTTAAAATAGATTTTGTAGTTATTTGCAGCAGTCTGTAGGTACCAGGTACCAACAGATT
ACTACAGAAATCTACAGGTTTCCACCCAGAAGCTCTCTAGGTGTACTCTATAGTATAGAT
AGAAAGTGATTAGCTGTAAATAGATGCTGCTATTTCTATACCTGTATACAGGGATTATAT
TTTTAGAACTTTTTGTGAGAAATTTTATACCAGGAGAGGATATAATTAGATAAGAAGTCA
AAAATACTTTTTGGAGAAGCTTTTTAACTTAAATTAAATTATTGCCGATTTATGGCGGCA
GCCTTCTTACCTACAACCTGATAGGAGTACTGGGTGAATATAAGGCGAGCTTCACGATCA
GCAATCCGATGTATGATTATAATGGCTATACTACCCTGATTAATTTGTCTGTAGAAGATT
TGCATTAAACTACTGCAAAAGATTATCACCCCATCTACGTTGATACCAGGTGCTTCATTA
ATCTTGAAGTACCTGGTATATAATAGGAACTCCATGTTTTTTCACTTCCCAAACAAAAAT
GGATTAATACGAGTGAATATTTGCTTTAAATTTCAAGCTATAATATTATATATGTGTGGG
TAGAACCCACAGAATTAAAGGTGGTGATAAAATGAGTGATAAATTGGTAGTAAAAGTAGA
TTCACGAGGAAGAATCACAATTCCTAAAGAGGCTCGTAAAATAGCGGATATTGAATCAGG
TGATTTCCTATTTATGAATTTAAGCCCGGGAAAAGTAGAGTTAACCCGAGTTATTGAGGA
CCCTCTGGTAGAGTTAACTGTCTATGCAGAAAAAGAATATAAAAAAGGGAATACTCAAAA
TCTAAGAGACTTTGCTGTAGAAGAGGGGATTAATCTAGATGACTGATTATACATATGCAA
AAACACCAGAAACCATCATCTATTAATGGTCTCCGGTGTTAATATTCTTAACCAAATATC
TAGCTTAAATTATATCTCGAACTCTGCAACTATACCTGTCAGCTTAGCTGCCATTGCTGA
TAACTCTTCTGCAGCATTTACTATCTCTTCTGTAGAAGCACTCTGTTCTTCTCCTGCAGC
TGCCACTTCTTCTGAGTTGCTTGCAGCTTCTTCACTAACTGAAGCAATCTGCTCTATAGT
GGCTTCTACTTCCTGACTGTTTTCTCTAACTTCTGCAGACCTGCTGCTGATTTTTTCTAT
TAAACCACTCAATGTCAGTGCAGCACTGTTGATCTGTTTAAAAGACTTCCCTGTTGTTTC
AATTGCTGCAACACTATCATTAACTACTGTTTCTGTTTCATCCATTTTGTTTACGGCATT
TCCGACACCATTCTGTATTTCTTTAACAAGACTTCCAATCTGATTAGTGGCATCTTCCGA
TTCTTCTGCCAGCTGCCTTATCTCATCAGCAACTACAGAAAATCCTCTACCTGCTTCTCC
TGCTCTGGCTGCTTCGATCGCAGCATTTAAGGCAAGTAAATTTGTCTGGGCAGCAATATC
ATTGATCATCTGAACTATCTCACCGATCTTATCTGATAAACCACCTAAATTACCGATTGT
CTTTGAAACCTCATTAGAATTATCTTTGACATTTTCTATTTTGCCAATTGAATTTTTAAT
TGATGAATTTCCTTCTTCTATGTTATCCATCACATCATCAGCCTGATCATTCATTTTTGC
TGACATATCTGATACATCATTGATCTGATTAATCAAATGGCCGATCTTACTGCTTGTTTC
TTCAACCTGAGCCGACTGTTCTTCTGCTCCAGAAGCTACCTGCTGAATAGAATCTCCAAC
CTGCTGGGCTGCTGCTGCAACTTCTTCTCCAGAAGCTGATAGTTCTTGACTTGAAGCAGC
TAAATTGTCAGCTATATCTGCAGCATTGCTGATTACCTCCCGCAGACTGTCCTGCATATC
ATTTAAAGCCCGGGCCAGCACGCCGATCTCATCATTGCTCTTTATATCTATTTTTTCTGC
CTTTAAATTACCCTGTGCAATTTCTTCTGCAAATTCAACCCCTTCTTTAACCGGATTTAC
AATACTTCTGGTGATCAAAAAGGCAATTAAAGCACCTATGATTACCGCTGCAGCTAGAGC
TATTAGCAAGTTACGCATAGCTGCTGTCTGTTCATTACTCATCTCTTCAAGCTGAAGATC
CTGCAGATTATTTGCCTGAGCTATCAGTTTATCAGCCTTCTCTTCCATCAGCTGCTTCTG
CTCATCCTTAGACAACTCAACCTCATGAATTTGCCTGAACTTCGCTTCGGTTTCATCTAT
ATATTCTATAATATAATCGACTGACATTAATTTATAATCTTCAGTAAAAAGAGCTCTGAA
CTCTTCAGCCATCTCTCTGGATCTACTAAAACTACTTAATGTTTTCTCTGCATATTCTTC
CTGCAGCTCTTCACTGGCTAAATTAATAATATAATTTCTTTTCTGAATACTAACTTCATT
AATCTGCTGAACTAAAGAATTTGCTGTCAGCAGAATTTCAACTTTTTCTGATAGTTTATT
CATCTGAGCTTCAGCATCAAATGAAGTATTGAAGCGCATCAGCATACTGTCCAGTTCAGC
ACGGTGAACCTCTTTAATACTGTCTATCTGTAAGTGCAGACTGTTCTCTATTTCGGTAAA
TTTTTCGCTTAAGCTATGCTGCTGAAAAAGTAAATTCGCATACTGATTTGCTGCCATTTT
ATATTCTTCTGCCAGGCTCTGCAACTCAGTAATCCTATCCTTATCAGCCTGGTCGAGCAT
CCTTTCTTTTGTCTGCTCACTATCTGCAATCAGTTCATCAATCATCAGATTAATATTATT
TATGTACTCTTCTTCTTTTTGGAGCATAAAGTTTTTTTCGTTCTGTCTGATCTCCAGAGA
ACTTTCTGCAAAACCAGCCGCATCATTTGCAATTTGAACATCATGATTGATATTATTAAG
CCCATAATAGCCCACATAGGCCATTACTGCTGCAATAATTATTAAAATTGTAAAGCCTCC
ACCAATTTTTACCCCCAACTTTAAATCCCTAAATAATTTAAACATCTCATCCCCCCACTA
AATTTCTTATTAAATTGAATTTTAACTCTTAGTATATTTAACTGGTTTATAAATTATTCT
ATTAATTATTATCGTAATCTCAGCACATTTATTAAGCGAGGATAATGGTCGTGAGAAGGC
ATTAATGGTGATGAGTAAAGTTTAAAGCTTTATATCTAGTTTTTTGAGCTTATTCCTGCA
TTTTTTTCTAAGTAAAATATTAACACTAAAAATAACAAAACCGGATTCCCAATCTTGCTC
AGGATATCCGGTAGAATTCATATAAGATATTATTAAATTTAATATTTACTCTTTTTTTCC
TGATACATTTTCTTATCTGCTTCAATAAATGCCGCTTCTAAATCCTCAGAAAATTTATTC
TTGGCCGCACAGCCAAGAGAAATATCAAGATTTATAAATTTGCTGCAGTTAGCAAAACTA
CTTTTAATTCGCCCACACATTTCTAATGCAGTCTCATAATCAGTTTCCGGCAGCAGCACG
GCAAATTCATCTCCACCAATTCTAGCGGTTATATCTTCTTCCCTAAAATTATCGCTTATT
AGCTCTGCTGCTTTTTTAATATATTGGTCTCCTTTTTTATGACCAAAATTATCATTAATA
TATTTAAGATTATCTAAATCACCAATAATAATTGAGATCGGTAATTTTCTAGATTGATTT
AATCGTTCCATTTCATTCTCAAAATAGCGGCGGTTATAAAGACCTGTCATCTCATCATGA
AAAGAAAGATATTTTATCTGCTCTTCCTTCTTCTTTCTTTCACTTATATCATTATATAGG
GCATAAATACCTGCCTGACCATTGGCAAGCTCAATCGGAAAACCCTGCAGAAATACATCG
ATCTTTTCTCCGGCCCGGTTCTTCCTCACAGCTTCCTCTTTGATCTTTTGCCCGGCTTTA
ACCTCTTTGGTAAGCTCCTTACCCTCTTCTAATGACTCATCTGGGATAATATAATCATCA
AGATTACAGCCTAAAATCTCTTCTTCTTTATAACCGAAAAGAGATTCAAATTTCTGATTA
ACCTTAATCACATGATGATTATTATCCAGCAGTACTATTGCCTCAGTAGAATTGTTAAAT
AATTGCTCAAAATAAGCCTGCTGTTCTTTGAGGGCTTTTTCGGTCTCCTTTAATTCAGTA
ATATTTCTGATTGATGCCAGCACCAAACTTCCAAGCTTATCATCAGATTTAAGCGGCGAA
AAATATACTTCAAAATATTTTTCCTCTCCTTTGACATTTAAAGAATAATCAAAGTTCTGC
AGCTCTTCATCTTCAAAACAGCTCCCACAATGATTGATAAATTTACTGGCCACTTTTTCC
GGGAGAAAATCTTTAACATTTTTGCCGATAAGATTTTCTTTTTTATCAACTAAATTATCA
GGGTCAGAAGATAATATATCTAAATAGTTACCCTTTGCATCTAACAATATAATTATTTCA
GGGATTGCTTTTAAAATCGCATTTATATATCTTTCATCAATTATTTCATTTTCAGGATGA
GTATTTAAATTTTTTATCATAATTTTGGCCCCTTCAACACCCATAATTTTTTCATATTAT
TGAATCTTATACTTACTATTCCTTAATAGATAAGAAAATCCTCTTTTTTTATTGAGATTT
GTGTTTTTTTGTAAAAAAATAAAGGTACCGGGTATCCTAATCATGATTAAGGTACCCGGT
ACCAACAAATTTCAACAATTAACAAGAGTTAAAGCAGTTCTTTTATTCTATATTTGACTA
TATTCGAGCCTTCTCCTTTTTTGGTGATCTTTTTAACATCACTGTCCAGCTCTCTGGCCA
GAATTTTTACAACTCTTGGTCCACAGAAACCGCTCTGACAGCGACCCATACCGGCTCTTG
TCCTTCTTTTTACTGCATCCATTGTTCTGGCTGGGATTTTTCCATGAACTGCCCTTACAA
TTTCTGCTTCTGTCACATTTTCACAGCGGCAGATTACATGACCATAAGCTGGGTCCTCAG
CCAGGAGTTCTGCTTTTTCTTGATTACTGCACTGATGGAAAGGCTTATTGACTATTCTTT
CTGCCTGAAAATTTTCTTTTTCTTTTATCTTTTGATCAAGCAGTTTTAATCTCTTTTCTT
CATTTAAAAATATTTCTACTATTTTTTCGGCAATAGCCGGGGATGATGCAAGACCTGGTG
ACTGAATTGCTGCAGCCTGGATCAAACCGCTTATCTTTTTAGATGCTTCGATTACGAAAT
CTTCTTTGTAGTTTGCTGCTCTGACTCCACTAAAACAGGTTATCATATCTTTTTTATCTA
TTCCTTCGACTATGGCAGTAAACTTATTAATTATTGTATCTAGATCTTCCTGACTTACCG
CTTTATTTGTTTTATCTGCTACCTCGACTGCAGTTGGCCCCCAGAGTGGATTACCTTCAG
GTGTGAGTTGAGCAACCCCTCCTTTGGTATGCTGAGAAGGTGTTGTCCCTACTGCCCTTT
TTAAAACATTTTCTTTTTTCTTATCAAAGATAATAAGGGTTCCCCTGCGGGGATGAATTG
TAAACTGCCTGTCACCTGCCATTTCTGCTACCTGATCTGCGTAAACTCCTGCTGCATTAA
TTAAATAACTGCATTCTATTCTGCCCTGATTGGTATAAGCTTTATTGATTTTATTTCCTT
CGGTGTCAACTGCAATCAGCTCTGTATCCAGTAGTACTTCCACTCCATTTTCTACTGCAT
TTTCTGCAAGTGCGATTGCTACCTCATATGGTGCTACATAGCCTGCTGAAGGTGTCCATA
AGGCTGATGTCACATTTTTTGATAAATTTTCTTCTATTTCTCTTGCCTGATCTCCTGTTA
GAATTTCAATTCCCGGAACCCCGTTTTTCATACCCTTTTCGTAATATTCCTCAATATGTT
TTCTGTCATCTTCGTTAAATCCGACGACAAATGAACCTGTTCTATCAAAATCAAATTTTA
ATTCTTCAGCCCATTTATCATATTTAGCATTTCCTTTTACATTAAGTTCTGCTTTTAAGC
TCCCGGGAGCTGCTGCATAACCTGAATGAACCATACCATTATTTGCCTTTGTAGTTCCTT
CAGCTATATCAGAATTTTTTTCTATTACCGTAATATCTACATCATATTTTGCCAGTTCTC
TTGCGATCGCTGAGCCCGTGATACCAGCACCTACAATTAAGACATCTGTTTTTTTGATTA
GTTTATCTTTTTCGATATTTATTTTTGCTTTAGCTTTCATGTTCCCTTTTATATTTTCTG
CTGTATATAGTTCATTTATTACACCTTTTACCTGATCCAGTCCTGCTGCCAGATGGCCAA
AATCAACTACATCATCCCAGCTGTCAACCATCCCACTTAACTTGATAACATTATTATCCA
GCTCTTCTACATTAATATTATATTTATTTAGCTTTTCGTTTGCTTCAATTAATTTTTTTA
GATGAGCAATCATCTTCTGCCTCCCATCATCACAACTATTAGATATCATCCAGGCTAAAA
TCAAGCCATTTAGCCGCTCTATCTACTGCTCGCTTCCAGATAATATATTCTTTTTTCCTA
TCTTCGGGACTGAGGTCAGGCATAAATGTTCTCTCAATCTCAACTGCATTTTCTAAATCT
TCTTCTTTCCAGAAACCTGTATAAAGTCCTGCCATCTGAGCTGCTCCCAGACTTGTGGCC
TCAATTGAGCCAGGTCTGCCTACCTGAGCATTTAAAATATCAGCAATCCGCTGGGCCAGA
AAGTTGTTTTTAGAAACTCCACCATCGATACGTACCTTTTTCATCTCGATATTCGCCCTG
CTCTCAACTACATCACAAATATCTTTGATCCTGAATGCAATTGCTTCAAGAGTTGCTCTA
ACAATATGCTCTCTTTTTGTACCACGTGTGATACCGATAATTGTGCCTCTGGCAAATGAA
TCCCAGAATGGTGCATTAAGTCCGGTCAGTGCTGGTACAAAATATACGCCATTGCTGTCT
TCAACTGATTCTGCCATTGCTTCGGTTTCTGCTGCATCTGTAATGATTCCCAGTCCTTCT
TTAAGCCACTGAATAGCTGAACCGGTTGTGCCAGCATAGCCTTCTACTGCATAGGTTGTA
GTGTCCCCCAACTTCCAGGCGATTACTGTATTTAAACCAGCACCTGGTACAACAAGCTGA
TTACCGATATTGATATCAACAAATGAACCTGTACCATTTGTAATTTTTGCTGTTCCTGCT
GTACGGCATTCCTGGGCAAATAATGCTGCATGTTGATCTGCAATTGAACCTCTGATGGGA
ACTGCTGTGCCGAATATTTCTGGATCTGTTTCTCCAAAATCTCCTGAATCATTGATTATT
TCTGGATAGATGCTGATCGGAACTCCCAGATAATCTAAAAATTCCTCATACCACTCACCT
GTTTCCAGGTTCAAGCTGCCTGTTACTGAAGCATTTGAATAGCTGATCGCATGTTTTTTA
CCACCTGTCAGCTTCCAGATCAGCCAGGTATCCATTGTTCCAAATAAAATGTCACCTTTT
TCAACTTCTGTTTTAATTTCCGGTTTGTTCTCTAAAAGCCACTGGACCATCATTGAAGAA
TAGACAGGGGCAACTTCCCAACCGGTTTTCTGTCTTGCTTTTTCTCCCCACTCACTATTT
TTAAGTTCTTCACATTCTTTTGCTGTTCTGCTGTCCTGCCAGACAATCGCTTTATCTAAA
GGTTTTCCGGTCTTTTTATCCCAGAGAACACATGTTGCTCGCTGATTTGTAATACCTATA
GAATCAATTTCTTCAGCAGTGATATCCGCTTCTGCCATCGCTTTGCGGCAGTTTTCTAAA
CTTTTTTCGTAAATTTCTTCTGCATCGTGTTCTACCATATTCTCTTCGGGAGTATACTGA
GTGAATTCCTGATAGCTCTGTCCTACAATATTGAAATCGTGATCAAATATTAAAGATCTG
GTACCTGTAGTTCCTTCATCAATAACCAGTACATATTTTTTCATATTTTTATCTCCCTTC
AAATTTGAGCTTTTCTTTTAAGCAATTTTGAATTCAATCCTGAACTTTAATTATTAATAA
AATTGTTTCCCTAAATTATTTTATCTCCTTAGATCCAGCTGCTGAACTCAGCCCTTCCAA
AAAAATGAATATTTAGAATTTTAAATTTCTAAGCTTCCTGAATAGTCCCAACTAACTTCC
CGGATGAACGGATCTCTTAAGCTTAATAAGTAATTCCTGCATATTTTCAGATTGAAAAAT
AGATCGGCCAAATATAATGCCTGAAGCCCCATTTTTTAGATAACGCCGGGCATTAGAAAG
AGTTTGACTTTCTCCTCTGTTTTCACCTCCCGCAGTTAAAATTGGAATGTCTATCAGTTC
TGCTATTTCAGCCATTTTTTGATCACTGCCTGGATAAATCATCTTAATAATATCTGCTCC
AATATCCTGGGCAATCCTTGTATATAACTTCATCAGCTCGATATCGTATTTTTTCTCCGG
CTCCACCGCCTCTCTGGCAAAACGGGGTTCCATGATCAGCGGCAGTCCATATTCTCTTGA
TTGACTGACATAATCTCTATTTCGCTTAATTTCTGCTGTCTCTCGATCCGGGTCTTCTGC
TCCAAGATAAAGATATGACATCACAGCATCAGCTCCAGCCTTTAGAGCATCTTCAATTGT
GAAGAGTGATACTGCCGAACCTTCCTGATAGGGAATAATTTTTTTGCGGCTGTAATTTTG
ATAATCAATCTGAATAATCAAGGAGGCCTTATCTTTTCCATAAAAGAGATCCTCAAGGTG
TTTAACTGAACCAGGATTTAAAATTACCCCATCTACCTCTTCAGCAATTACGGCCAGGTT
TTTTCTGATCTCAGATAAATTTTCTGCACCCTTAATCGGCCCATAGATCACTGAATGTGA
ATAAGCATTGATCAAAGCTTTACCATCATTGGGGTTAAATATCCTCTGCATACGTATTGC
TTTTCCTGTGCTGGCATCCATATAAATCACCAGACCTTTATTAAATCTGTAAAATAGCCG
AATTCTTTATCATAATTATGTTCATTTAACACCTTATAGGTATAGGGATCAAAAACAATC
AATTTTTTATGAATAGATTTTTCAATCTGCTTCAATCCATCTGCATAAATTGCCTCTTCT
ATTTTTTCATGAAAGAGGTAGAGTTCATATTCTGCAGTCAGCGGGAACTGCCAGATATTT
ACCTGATTCATACGCGGACCTTTAGAATAGAGCGGCAGAAACTCAATAGAAGATGGAAGT
ATACTGTCTGTCTCTGCCGCCAAAAGTTGGTTAATTTTTTTATTGTATTTTAGATATCTG
CTGTAAAAGCTGCCTGCATGTAAATACACATCCTGCTCTGTTTTTAATTCTTCTAGAATA
TCTATTATATTAATGATATTGAAATTATGCTCAACTCCCAATTTCTCAGCAAAATGTTTT
AATAAGTAATGACTCTGTCCGGTTATAGTAATTATCTTTTTGATATTTTTTTCTTTTAAT
TCAGCAAATAGACCTCCAAGATAAGCTTTACCCTGCTCGATTAATCCATATGCGAAATAT
TCCCAGCCCGCAAAGTGGTGTTCAAGTTCTGGAGTAAATTTTATATTTTTTTCTGTAAAA
TAGCTGCCGATTTTTTTGAGAGCTCCCGGAACATATTTTACAGTCTGGTCATCTATAAAT
AAATAGTTTTCAGAATCAACTTCCTGTGGAATATCATTTAAACATTCTGCAAATTTTGCT
TCATCAATATTTAAGAGGTGACCGTAATTGTCTGCTATCTTAACAATAATTTTTTCTAAT
TCTCCATTCATAATACCAGAACGGTAAATCATCTCACGCCCGAGGAGCATGATATCTGTA
TAATCTTCGGGGGATTCACCAAAGTTCTGCCATCTCTCACCCTGTCTTGATAAGATCGAT
TGAAAAATGATTTCTGAACTGTACTGAGAAGCTTCCAGTTCTTTAGAATAAAGTGAACGG
ATAAGCTGAGCTTTACGGGATGGATAATCGTGCATTTCCTTAGTGGCCCTAAATTCTGGA
TTATATGCTAGCCCCTGATCCATGCTGATAACCTGTTTATTCAGTTCTTCAATGAAATTT
TCTAGTTTATAGGAAATCATAAACCTAACACCCCTCTGTTTAGTAATTTATCTGGATCAA
CTTTTTCTTTGAGAGCCTTCATTAAATAGAGGCCTGCTTCTCCATGTTCTTCTTCCATCC
AGGGTGCTTTAGCCTTACCAATACCGTGGTGGTGAGAAACATTTCCACCATTTGCCAGGC
TTGCTTCAACTGCCAGCTTCAAACACTTTCTGTACAATTCTTCTCCTTTATAATCATCTT
CAGTTTTTGCATGAAAAATAACATAAACACTGGCACCTGTGTGATAAAAGTGTGAAAAAT
GACAGTCTACATAGTCACAGAAAGGTTCAAGTGCATTTCTCATCTCTCTCCAGACAGCTT
CTATTTTATCCCAGGGAGCTGCTACTTCTATCGCATCAGCTGTACCACCTTTTTTGCGGT
CATAGTCGAGCATACCCTTTGTTGAAAAACGACTTTCAAACCACTTATTGCCGCCTTCTT
CTCCCTTATAATTAGCACCATAGGCCAGACAGGTTTCTTTCACTTTTTTTCTCTCAAGCT
CTACCATCTCTGTCAGACCTTCATAACCGAGAAAGAGTACACACATTCCTTTTTCATAAC
CTAATGCCTTAATTTTTGGCTTAGACTCTATCTCATCATAAAGCCTGACAACCGGAGGTC
TGATTCCCTGCCGCATAAAATTCCGCACAGCCTCTAAACCAGAATGGGTATCAGGAAATG
TAAAAGCTTCAAAAGCTCTTTTTTCGGGCAGCGGATATATTTTCATCTCTACCTCTGTGA
TAATTCCGTAAACTCCCTCACTGCCGATAAAAAAATACTTAAGATCTGGGCCAGAAGATC
TGCGTGGTGCCTTATGTGTAGACAGCACCTGACCATCTGGGAGTACTACCCGCAGTGAAT
TTACCATATCATCCATTTTCCCATATTTAGTAGAAAATGTTCCTATAGCATCTGTTGCTG
CCATTCCACCAAAAACAGCACTCTGAAATGACTGGGGATAATGACCGCTTGTATAACCTT
TTTCATTCAGCAGATTTTCAAATTCCGCTCCGGTCAGGCCTGCACCGGCAACTGCTGTAC
AATTTGTGGGATTAATCTTAAACTTGCGCAATTTTTTAGTATCGATCATTATTTCCTGTT
CTTCAGCTATAGTACCTCCAACAATACCTGAACCTCCTCCATAAGGAATCAGGCTTACCT
TTTTTTGATAGGCCTCTGCCAGCAGCTTAGAAATATCCTCTTCGCTTTCAGGTACGATTA
CTGCATCAGGTAAATATTTATAGTGATCCTGGAGAATCCATTTGTATTCGACCGGAAATG
TTGCATGTGCATAGATCAATCTTTCTTCCTTTTGAGTGTAGATATCAAGCTGAGGCATTT
CTTTTTTTATTTCTTCTATGTACTCTTCATTTATTTTTTTCAATTTTACACACCTCGTCT
ATTATAGTTAGGAATATTGTAAACTAAATATCAGTCATTTTTAAGTGCAAGAAAGTGGTG
CTGATAGATTTCGCTGTTGTAAAAAGCTTCCGTAAAAAATAGTATTCTTCCCTCTTTGGT
ATAGCCTATTTGGTTTCTCTGTAGTATTGGAATTTTATGATCAACCCTGAACAGCTCCTC
CATTTTCGGATTACTGATCTGGGCTATCACATATTCTCGGCTGTAGGCTATACTTCTGCC
TGATTTCTTTTTGATAAGTGAATAGAGTGAGCCTCCCTGATAATCTTCTACATTTATCTT
GGTTTCTTTGGTTAAATATGTTCTCAAATAGATCATCGGCTTATTCTCTACTCCAAGTAA
TCTTTTTAATAATAAAATCTGGCTCCCATAATAATCCTCAATACCGCTGAAATTATTAAA
AAACTTCTCCGGCAGCTCTGTTACCTCCCATTCGCTCAAAAAGCTCATCGGCTCTAATCC
TTTATTCCTCATCTTTGCATGAAAACCCTGATATTGATTTAAAGCAGATTTAATATACTG
AATAGATTGATTAATCACTTTGACTCCTTTTGACCTTTCTTTAACAACAAAGCCTTCATC
CTCAAGCTCTTCTAAAGCTCGTCTGACTGTAATTCTGCTGACATCATATTCCTCGCAAAG
CTCTCTTTCTGTAGGAAGGTAACTACCGATTGCAAATTTATCATTTTTAATCTTATCGGC
AAGTGATTCTTTTACCTGCAGATATAATGCTTTTTCAGACATGTGCCCTCCCCCTATATA
TTACAATTTTTAAGATTGTTATAATGATTTTCTTTAATTATAATAACTTTTTTATAAATT
GTCAATAATATTTTGAAAATTTAATCAAAAAGAAAAGGTACCAGGCACCTTAATCGCGAT
TAAGGTGCCTGGTACCAACAGATTTCAACAAATATTTTAGCTGCTGTATTCATAACCCTT
ACTTCTAACAGTATCTTCCTCTAGATTACTCCTGTGAACTAAAGCATAAAGATATTCTTT
ATCAGCAAAATTAATCGGCCTCAGATAAAGCTCTACCTCTTCCACATTTCCTGCTGAAGT
CTGATGTTCGGCCAAAATATATTTTCCTTTATGTTTTTTAGCTGACAGCAGTTCTTCTAT
TATTTCATCTTCAGATTTGAGGCTTATATCACTGAGCTCCATGCTGAGCAGAGTATTCTT
CTGCCAGCCGTAGAATTCTAAAGCAGCTGGATTAGCATCAATGATATTTCCATTATCGGG
GTCGATAATCAGCATTTTAAGATTTTTATTATAAAATAGAGCTCTGTATCTTCTTTTAAA
ATCATTATATTTTGTTTTTGCTCTTTCAACTTCACTAATATCTCTGTAGACAAAGTAATA
ACCTTTTTCATTTTCACTCAGCTTTATTGAAAAAGCCTGAACAGCAGTGCTAATTTTATC
TCCAGATTTTTTCTTCTGATATGTTTTGGTAGAAATCTCATCTCCCTGGCTGAGCTTCTC
TATAATTTCTTTCATCTCTTCAGCATTTTCGGCAGGTGTCAGGATATCTTTAATATTAAA
GCCAAGCACCTCATTTTCATTATAACCGAACATGCTCAGAAAATATTCATTTACCTTTAA
AATATTGAATTTGTGATCAAGCATAACCATACCCTGATCAAGGTGAGTAAACAGCTGATC
AAAATATTCTGGATCTTCTAAGGTTATTTCCTGTGACTCCAGTTCACTAAACTTATCTTC
AACCTCAGATAATATATTCAGATTTTCCTTTTCAAGCACTTCTAAAAATACATCGACAAC
TTCTGGTGAAAACTGAGTACCTTTGTTTTTTCTCATTTCGATTATAGCTTTTTCTTTAGA
AAGAGATTTTCTGTATGATCTGTTGGAAGTCATAGCATCCCATGCATCTGCGGCACTTAA
GATTTGAGAAATCAGTGGTATTTCTTCTCCTTTAAGGCCTTCTGGATATCCCCTGCCATC
CCATTTTTCGTGGTGATAAAGGACATATTTTGATAAATCTTTGAGGACAGGAGAATCAGA
TAAAGCACGGCTTCCCCAGACCGGATGTTTTTTTACAAGGTCATATTCATCATCATCGAG
TTTAGTTCTTTTATTTATCATTCTTAGTGGAATTAAAAGTTTACCTATATCATGGACCAT
CCCAGCCCAGTAGGCATCCAGGGCCATCTTATTCGGCAGGCCCATTTTTTCTGCAATTAC
AAGAGATAAATTAGCAACACTTTCTGAATGACCCTTTGTATAGAAGTCGTACATCTCCAA
AATATTAATGATTGATGATATCAATTCTTTAGTAAATCTCCCCTGCAGACTGTCATACCG
TTTATAGGCAAAAAATGAAGATGCAAGTGTAGAAAAAGATCTTAAAATTGATTTACTGGT
ATTGGAAAAAGTACAGTTATTGTCGGAAGCAATATCAAGTGATATGCGTCCGATTATATT
ATCATCTACTCTAATATCTATATATAGTGATTCTTTAATCGGATGTAGTGCCTTTAAAAA
TGACTCTTTAGCATCTTTGCTCAGCAGGTTTAAATTGATGGAATAGTCTTTGGAATGATA
AACACCTTCGGTCTCATTCTTAAAAACAGCGTTTTTTTCTATTTTGATTTTTTTTAAAAT
ATTAAAGTTATGACCAATTGTATTAACAAACCTTATTTTTTCACCTTCGAAGATATATAT
TTTGCCGTAATCAGCCTCTGGAACTATATCAACCGCATTTTGCAGCAGCCTTGTCAGAAA
TTCTTCTTCACCTGCTTCTGTATCTTCATTCAGTTCAGAAACAGTATTTATCATATTCAC
GAATCTTTTATTTAACTTATTTAATTCATTAAATGACCTATCCAACTTTTTATTTGTAAC
ATTTATTTTCTGATTGGACTGTTTGAGCTGCTCATTTTTCTCCTGCAGTTCTTCTTTCCG
GCTTTTTAGGTTATCAGTATAATATTTGATCAGAAAATAGAAAACCACTGAGGTAGTAAT
GACAAAAAAGGCACCATTATATTTCTGGAAAAGAACAAGCCGATCAGAATCAGCAGCCAG
AATCAATAAAATATCATCACTAAAATAGGTCCAGCTTAAACCGATGATTAAATATATTAA
AATAATCAGCTTTTTATTTTTTAGGTTGAACAATTTTATCACCTCAGTTTTCCCGCCATC
TCTGCTTTTATAATTCAAGGTAAGTGAAAAATATCCTTTTAAATATAAAGGTACCAGGTA
CCTGCATTTATCGACATAATACGACCAACTAGAGATTATATCAATTCTAAAAATAGTTCA
ATCAGCTTGGGGTCAAACTGGCTGCCTGCACATCTCTTTAGTTCTTCTCTCGCTTCTGCT
TCAGTCATCGCTTCTTTGTAAGGTCTGCCGCTTACCATTACATCATAAGAATCGACAATT
GCCAGGATTCTTGAGAGCAGTGGTATCTCCTTCCCGGTTAATCCTTCAGGATAACCGCTG
CCGTCCCAACACTCATGGTGATAAAGAATTTCTGCAGCAATATGTGCAAAGTCTTCGATA
TTTGAGGTTATCCTGTAGCCGACCTCTGTATGTTTTTTGATCTTTTCCCATTCTTCATTA
GTTAATTTGTCACTTTTATTTAAAATTTCTTCTGGAACTGCTATTTTACCTATATCATGC
ATCTGTGTCAAAAGATAGAGTTTGTCCAGTTCAGATGAATTCAAACCAACTTCCTGGCCA
AATCTGCCTGCAATTTTACTCATGCGTCCTACATGTTCTTCTGTTTCTGAACTTTTAGCT
CTTAGTGAGGTTAAAAATGCAGAAAGCACACTGCTTCTTGCACTTTTCCTGTTTGAAATC
TTATTCTTGTACATTCTATCTTCTGCCTGACTTAAGATCTTAAATATATCTTCATCCTGA
CTGGTCTTTGCAGCAGTACCAAGTGAAATAGAAACCCCAAGTGCACTCTTCCTCTCCTCA
CTTTTCTTATAAATTCTCTCAATTATTTCTTCACTTGCATCAAGCTCAGTTTTTGGAAGT
AAGATTACAAATTCATCTCCTCCCCAGCGGGCCAGAATATCCTCGCTCCTGCATGATTCA
TTGATAATATCGGCTGCCTCTTTGATCAGCTCATCACCCTTAAAATGTCCGTAGCTGTCA
TTGATCAGTTTGAGGTTATTTAAATCCCCCATGATAATGCTGATCGGCAGCTGTCTTTTG
GTATCGATTCTCTGCAGCTCTGCTTCCAAAAACGCCCGATTATAGAGGCCTGTCAGCTTA
TCATGAAAACCATTATATCTCAATTTTTCTTCAATTTCTTTTCTATCACTGATATTTTTT
AAAAAACCATCAATTATAAATTGACCATTTGTAAAGCTTCTGCTGATC
>DeadSea-enrich-C66
TCCATCAGATAGTGCGTTCTCCGGATTGGGATGGACTTCTACCATAATTCCGTCTGCTCC
CACAGCTACTGCTGCTCTACCGACAGGAATTACAAGCTCCCAGCGTCCTGTACCGTGACT
TGGATCTGCGATCACAGGCAGGTGACTTAACTGCTGAATAAGTGGAATTGAACTTAAATC
CATTGTATTTCTGGTTTCTTCACCAAAGGTTCTTACTCCTCTTTCACATAATATTACCTG
ATGGTTACCAGCATTCATCACATATTCCGCAGCAAGCAGCCATTCTTTGATTGTGGCGGC
CATACCCCTTTTTAACATAACAGGTTTATTTATCTTTCCCAGTTCTTTTAAAAGTGCATA
ATTCTGCATGTTGCGTGCACCTATCTGTACGATATCTGTGTATTCACAGACAACATCTTT
GTGTTCAATATCCATCAGTTCTGTAATAACCTTAAGTCCTGTTTCTTCTCTCGCCTTTGC
TAAAAGCTTGAGTCCTTCTTCTCCTAACCCCTGAAAAGAGTAGGGTGAGGTTCTAGGTTT
AAATGCTCCACCGCGCAGTATCTGGGCTCCAGCTGCTTTGACAACTCTAGCTGTCTCCAA
TATCTGCTCCTCATCTTCTACTGAACAGGGGCCAGCCATCACGGTCAGCTCTTTACCTCC
AACTTTTACCCCATCACCCAAATCAATAATGGTTTTATCCTGTTTAAAATTCCAGCTGGT
TAACTTATATGGATCAGAAATCACTATTACCTTATCCACACAGCTCATCGTCATCAGCTT
TTCTTTTAAATTAACCTTTTTCTCGGGTGCAACTCCAACAACACCAACAATAGTTGTTTC
TACCCCTGTATCAGGATGTGCTTTAAAACCTTTTTCCTCTATCGCATCTATCACCTTCTG
TTTTTCCTCTTCAGTAGCATTTCTTTTTAATACAGCAATCATTTTATTTTCTCCTCTCAG
CTAAAAGCTCTTTTAAATTTTTCAGAAAAAATTCATTTTCTTCTCGAGTCCCAATTGTCA
CTCTTATCCAGCTTTCCATACCAAATTGATTTCCCGGCCTGATGATTACACCTTTTTGCT
GCAGCTCCATAAAGACTTCTACCGCATCCAGTCCTGTATCTACCATCATAAAATTTGTCT
CTGTCTTTATGTATTCTAAACCCATCTCAGAAAATTCCTTGTAGAGATACTCTTTTTCTG
TTTTATTTAGCTCCTGACATTTTTTGAGATGATCTTTTGCCTCAAAAGCGGTGACAGCAG
CCTGCTGTGCCATTCTATTTACATTAAATGGTCCTCTAATTCTATTTAAATAATCTATTA
GTCTTGCATTTCCCAATGCATAGCCTATTCTCATACCTGCAAGGCCGTATGCCTTAGAAA
ATGTCCGCATCAAAAATAGATTAGGATACTGAGCTAAAAGTTCCACTCCATCAAAATAAT
CATCAGAAGTTATATATTCAATATATGCCTGGTCAACAACTACTAGAATATCATCTGAAA
TATTTTCCATAAAGTTCTCTATTTCTTCTCTGGACAGCATTGTTCCAGTTGGATTATTGG
GATTACAGATAAAAATAACCTTTACATCCTCTGTAACTGCAGCTGCCATCTTATCGAGCT
GATGGCGGTGATTGGCATCAAGAGGAATTTTTATGCTTTCTCCACCTCTGGACTTGACCG
CCAGCTCATATTTGATAAAAGCAGGGTCTCCCTGAATAACCTGACCACCATTTTCTAAGA
GCAGAGTCATCAATAAGTCGAGTATTTCATCTGAGCCATTACCAATAAATATCCTCTCTG
CAGGTAGATTGTAATGCTGGCTAAGCAGCTCTTTTAAATCTCTGCTGTCTGAATCCGGAT
AAAGATAAACATTTGCTGCCTCAGATTTTATGGTATCTATAACCTCTGGAGCAGGCCCCA
GTGGATTTTCATTTGAGGCAAGTTTAATAATTTTATCCAGCCCGTATTCTCTTTTTACTT
CTCCAATGCTTTTACCAGCTTTATAGCGGTTCATATTTTTTACAGACTCTGAAATTCCAG
CAAATAACTTCTTCATAAATACACCTTCCTCTGTCTATTTTTGTTTAAATTTCTTGGTGC
CAGGTACCAAGAAATTTCGACTATATTTTTTCTAAAAGGCCTTTGAAACCAGGAAATGAA
GTGTTGATGATTTCACTTCCTTCTATTGTTATACCCTTCTGGCTTTTAAGTCCAAGTACG
GCCAGGGACATTGCTATTCTGTGATCATGGTAGCTTTTTACGTTGATTCCACCTTCTACT
TCAGCAGAACCTGCAATTACCATTCCGTCTTTATGTTCTTCTATTTCTATACGCAATTTT
TTAAATTCTTTTACTACAGCTGCAATTCTATCTGTTTCTTTTACTCTCAGTTCTTCTGCA
TCTTTGATAACGGTCTCCCCTTCAGCAAAAGCAGCCAGTACGGAGATGATTGGTATCTCA
TCTATAAGGCGGGGAATAATCTCTCCACCTACTTCTGTTCCTTTTAGACTAGATGCCTTA
ACAAGAATATCTGCAGTCGGTTCTCCTCCCTGATCTTTTTGATTGAGGAGTTCAATTCTC
CCACCCATCGCTTCTACAACTTCAAGAAAACCACTTCGGGTATGATTAAGCCCCACATTT
TTAATTAGAAGTTCTCCTTCTTCTGCAATTAATGCTGCAGTAATAAAGAATGCAGCTGAG
GAAATATCTCCAGGGACCTTAATATTAAAAGCTTTGAGCTTTCTTTCTTTTGCTTTTTTG
AGTGTGATTCTGTCTCCCTGGATTTCTAAATCTATTCCAGCTCCAATCAGCATTCTCTCT
GTATGATCTCGAGAAACTGCAGGCTCTATGATTACTGTTTCTTCTTCTGTTTTTAAAGCT
GCCAGTAAAATCGATGACTTAAGCTGAGCACTTGCTACAGGCAGTTTATACTCCATACCG
CTCAGCTTTTGACCTCTGATGCTGAGTGGTGCAAGTCCATCTCTGCGCGACCAAATCTGG
GCTCCCATTCTCGATAAGGGTCCAATTATCCGCTGCATAGGTCTTTTTCGCAGTGAATGA
TCTCCGGTTAAAACTGAATAAAAATCCTGAGATGCAAGAAGACCTGCTAGAAGCCTCATT
GAAGTTCCAGAGTTTCCGCAGTCAAGCACATTATCCGCTTCTTCCAGACCGTTTAGACCC
TTACCCTGAACTCTGTAGCTGCCGGGTTTTTCCTTTTTAATCTCTATACCAAGATCTCTC
ATGATACCCATAGTACTCAGACAATCTTCCGCTTCTAAAAGTCCTTCAATTTTACTTTCA
CCTTCTGCAATAGAAGACAGAATTAAAGAACGATGGGAGATAGATTTGTCCCCTGGAACC
CTGATCTCACCTTCTACTTTTTGCTTACTCTCTACTTTTAATTCCATAACGTCCTCCTTA
TGTTAGTCAATATCTTTTTTCAATTCAGCTGCTTCAGCTAAAAAATCGAAAATCTTCTGC
TCATCATTTTTTTCAAGATTAACCTTTAATTCTTCAAGTTCTCTTATATATTTTTCTATA
AGATCTATGAGATTTTTATTATTTGATAAAATTATATCCTGCCAGAGTTCTGGAGAACTA
CCTGCTATTCTGGTCATATCCCTAAACCCACTTCCAGAAAGTTTAAGCATATTTGTGTTA
TCTTTTCCCAGGTTAAGCATATTTACCAGTGCTGAAGAGAGCAGATGAGGCAGATGGCTG
ACAAGTGCTGTACATCTATCATGTTCTTCTGCAGAAATAATGTATATTCTGGCTCCAATA
CTTTCTATAAGCTCTTTTAATGCCAGCAGTTCTTCTCTTTTGTTTTCATCCAGGTTATTA
ATTATCTCACTTTCTTTATTAAAAAAAGTATTTTCATTAACTTCGGTTTGTGCTGGCTTA
TCATCAATTATCGGAGTTAAAATAAAAGGTGCTCCGACAAAAAGGCCTGGATCATGCCAG
TCTATACCTGATTTATGTGAACCTGCCATTGGATGAGCTCCAATAAAAGTTTTACTGCTT
TTTTCTAGGAGCTTTTGAGCTTTTTTTAATACTTCTTTTTTGGTGCTTCCAGCATCAACA
ATAAGCTGTTTGCTGTCACTGCCGCTGTCGATTTCTTTGATAATATCTGTTATTTTTGAA
ACAGGTACTGCTATAAATATAAGCTCTGCTTCTTTGAGATTATCTTTGATTTCTAAAAAA
CCCTTATCAATTATCTTTAAGTCCTCTGCTTTTTTGATAGTATATTTATCCTGATCAACT
GCCAGTATTTTAAGATTTGAGTCAGATTTTTTAAAAGCTGCTGCCAGGGAAGCCCCGATA
AGACCCACCCCAACAACAGCAATTGTATTAAACTTAGGCATAAGCGATTTTTCTCTCTCT
TGATTCAAAGCTGTGCAGAGAACTATGAATAGTCTTGATTTCGTCCATCATTAATCTGAA
GTTTTCTGGTTTTAAAGACTGTGGGCCATCAGAAAGAGCGTTTTCTGGATTTGGATGAAC
CTCTACCATTATTCCATCTGCGCCAACAGCCACTGCTGCTCTAGCCACAGGTGTTACTAA
TTCCCAGCGGCCTGTACCGTGACTTGGATCAGCAATTACTGGTAAATGGCTTAACTGCTG
AACAAGTGGTACTGAACTTAAGTCCATTGTATTTCTAGTTTCTTCACCAAAGGTTCTTAC
TCCTCTTTCACAGAGAATTACATCATGATTTCCTTCATTCATAACATATTCTGCAGCAAG
CAGCCATTCCTTAATCGTTGCAGCCATCCCTCTTTTGAGCATAACCGGTTTATCAAGTTT
ACCAATCTCCTTTAATAGGGCATAATTCTGCATGTTGCGGGCACCAATCTGAATAATATC
TGTATATTTACAAACAACGTCTATATGTGCTATATCCATCAATTCGGTTATTACTTTTAA
GCCTGTTTCTTCTCTTGCCTGGGCCAGCAATTTTAAGCCTTCTTCTCCAAGTCCCTGAAA
AGAATAGGGTGAAGTCCTCGGTTTAAATGCACCACCACGCAATATCTTTGCACCGGCTGA
TTTGACAATCTTTGCAGTTTCCATAAGCTGAATTTCATTTTCTACCGAACAGGGCCCTGC
CATCACAGTCAGCTCATTACCTCCGACTTTTACACCATCACCAAGATCAATCACCGTTTT
TTCCTGTTTGAAATTCCAGCTTGTTAGCTTATATGGGTCGAGAATCAGCACTACTTTTTC
GACCTCACTCATCGTCATCAGCTTCTCTTTTAATTTTGTTCTGTTATCCTGATCACCAAG
TACACCTATAATTGTTTTCTCTACTCCAACAATCGGATGAACATCAAAGTTTTCACCTTT
TATAACATCAATCACCTTTTGCTTTTCTTCTTCACTTGCATTTCTTTTTAATACGGCTAT
CATAATTTAAATCTCCTCTCTACTAAAATCCTTTTAATTTTTTGAAATTTTTTATAATAT
AATCCCTGACTTCTTTCTAAAAATAACAGTTTAAAACTAGCAAATTATCTATTTAATGAA
TAAAAACCCTATAAAAATGCAAAAAATCGCCCCTGTCAGGGCGATTGAAATCGCGGTACC
ACCTGTTTTAATCTCATTATTTAAAAAATAATATAGCAGATTATCTCTACTGGAAGCCAA
CACTTCCGCACCGGATAACGACGGCAGACGGCCTACACTTACTCGTTTTCACTTTCAGCT
GGCAGCTCAAGAGGTGTATTTCAGCTTTACGCTTACTGGATCCTCTTTCAAAGATTTTAA
GAGTTTTAATTTGTTAATGAGTATTATAGCAGGAGAATTTTGCTTTGTCAAATAGATTTT
CCGCTTATCACCCAGATATTAAGTTTTCAAGCTGCAGTTTACAAAATGTTTACAAAAAAC
TAGATTTTCAGAATACTAAGTTTCATTACAATAAATAACTTAATAATACTTTCCACTCGT
TTTATATATATAGCTCTACTGAAATTTATTCAATCACAGTTTTAGGATAAGAGCCCAACA
TCCTAAAATAACCTGACATTTCTTCTACTTTATTGAGTGCCTCTTTCAAATCCGGATTCT
CAGCATTACCCTTAAGATCAATGTAAAATAAGTATTCTCCAAGTCTCTGTCTTGTCGGCC
TTGACTCTATTCTGGTTAAGTCGATGTTCTTTTTCGCAAACTCACCTAAAATTCTGTATA
AAACACCAGCCTCATTTACTTCTGGAGCACAAATAATGGAGGTTTTAAATTCACTATCTG
CTGAATCCCCAAGATGTCTGTTATCACTAAAATCTTTATCTTTTTTAGCTGCAAGTACAA
ATCGAGTTGAATTGGGCAGATCTCCCTGCAGGTTTTCTGCAAGTATATTAAGATTATAAA
TTTCAGAGAGTCTGATCGAACCTATAACTGCACTTTTTTCCTGATCCAGCACCTTAGAAG
CTGCCGCTGCAGTGCTTTCTGTATAAATAATTTTTGCGTTTTTAAAATGCTTATTTAAGT
ACTCTCCAGACTGGGCGATCGCCTGAGGATGGCTGTATATTTTTTCTATGTCCTCTTTTT
TTACACCTGGTGCTGCCTGAAGATAATGAGCTATCTGCAGGATGATTTCTCTGTATAACT
TCAATTCAGAATGCTGATAGATCAAATCAAGGCTTAAATTAACTGATCCCTCAAGTGAGT
TTTCCAGTGGGAGCAGCCCGAGGTCAACCCTATCACCGCTAAGCGCTTCAACTATATCTC
TTATTGATTCACATTGATGTGTTCTGCCACCATATCTGCTGCAGTAATTAGAAATTGCCT
GTTCACTAAATGTACCTGGTGGTCCTAGATAAGCATAATCTAAATCTCTCATGTCCTTCC
TCCTTATTTTCTCCCATAAATGCAAAAATCCCCCGTTCTAATTAAAGAACGAGGGTTTAA
ATTCTCGTGGTACCAATCTTTTTGGCTAAATAGCCCACTCAGCAATTACAGGAATCCTTA
AATGATTTCCAATAATCTGTCCGGTTAACGGTAGACAGCCGGTCAAGCTTACTTTCTGGT
TCAGCCGACAACTCACAGGGGAACTTCACCAAAATATTTATTAGCAGGCTCTCACTAACC
CCGCTTCGCTGAAATAAATAATTCTAATTACTTTCCCTGATCACAGTTTTTGAGTTATTT
TTTTGATAAACTCTGTTTAATTAACTTTGATTTTTTATAGTGTACATCAAAAAAATGTTC
TTGTCAAGTTTTTATTCTAAATCAAGAGCAATATCGATTGAATTGATCTGATGAGTTAAA
GCACCTACTGATATAATATCCACACCAGAAGCAGCTATTTCTACTGCATTTTCTTTAGTA
ATTCCACCCGAAGCCTCCAGTATAGCTCTACCAGAAACAATCTGAACAGCTTTTTGTAAT
TCTTCAGAACTCATATTATCCAGCAGAATAATATCTACTTCGGCTTCTAAAACTTCCTCT
AATAAGGCCAGATCATCAATCTCAAGCTCTATTTTTGTAGTATGAGAGATATTTTTTTTA
ATCTTTTCTACTGCATTTTTTATACTTCCCGCTGCTTTAAGATGGTTATCTTTGATCATC
ACAGTATCATATAGTCCCATCCTGTGATTTTTTGCTCCTCCCACTTTAACTGCATACTTC
TCCAGCATTCTCAGAGTAGGAGTAGTTTTTCGAGTATCTACTATTTGAGCAGGATAATCT
TTCACAAGCTCTACAAATTCTCTGCTTTTTGTTGCAATTCCAGAGAGACGCTGCAGAAAA
TTTAAGGCTAATCGTTCAGCTTTTAAAATACTTCTAGTTGAGCCTGTGATTTCAGCTAAA
ATACTGCCTGCTTTGATCCTGCTTCCCTCAACAACCAGGCCACTAAATTTTAAGCTCGAG
TCATATTTATTAAAAACAGATCTGGCAATCTCAAGACCTGCGACTACTCCATCTTCTTTA
ATTTTAATCACTGCTTTTTTTTCTGCATCTTCTGCAATCAAATTATCAGTTGTAATATCT
CCATAACCAAGATCTTCCTTGATTGCCCGCTCTATGAGATCATCTAATATATATTTATTT
AATAACATCAGTTCTAGCCTCCGCTTCTTCTCTACTGTGAATTATATGTTTTTTTGCCCA
GTCTTTTCTGTTTTCAGGAAAATCGGTTCTAAAATGGGCACCTCTGCTTTCTTCTCTTAT
TAAAGCAGCATCTGTGAGAAGTTCTGCATTTTGAAAAAGATTTTTTAACTCCCAGCTTTT
TTTAGAAAATATTTCTTTTGTTAATTCATCTTCAAGATAAGTTATTTTTTCTCTAAGCCA
ATTCTGCAATTTCAAAAGTCCTGATTGATCTCTTCTTATCCCAGCAAATTTTTCCATCAT
CTCTTTCAACTCTGTTTTTAATTCTGCTGTGTCTGCTGTTTCCCGGTCTGCTGTAGATGA
ATATGTCTTCTTCTTTTTTTTAATAAAGTCCAGGACTAAATCAAAGTTTTCTTCTTTATC
TTTTTGCAGACCCACCTGATTAACTTTTCGCCTAGCTGTTTTATTTTCTTTTTTAATGTA
ATCACAAATCCTTTTTGCGAAAACAAGGGCTTCAAGCAGTGAATTGCTGGCAAGTCTGTT
AGCTCCATGGGCACCTGTACAGGCTGCTTCTCCACAACAGTACAGTCCTTTTAAAGAACT
TAGACCGTCTAGATCAGTTTTTATTCCTCCCATCAGATAATGAGCTGCTGGTATAACAGG
TATCAAATCTTTTTCCATTTGTAAACCTACTTTTAAAAGCTCTTTATAAATTGTAGGGAA
TCTCTTCTTTAGATATTCTCTGTCTTTTTTACGCAGATCTAAATATACACAGGCTTCTGA
AGATTTTTTGATTTCTTTTGTGATGGCCCTGGATACAACATCTCTAGGAGCAAGTTCAGC
CAGCTCATGATAAGCTTCCATAAAGCGCTTTTCCTCTGCATTAACTAAAATACCACCCTC
ACCTCTCACACTTTCTGAGATCAAAAATGTACTGCCTTCTGGATTATAGAGGGCTGTAGG
GTGAAACTGCATAAATTCCATATCCATTATTTCTGCCCCTGCCCTGTAGGCTGCAGCTAT
ACCATCTCCAGTTGTCACCTTAGGATTACTTGTATTTTTATAAAGCTGACCACAGCCTCC
AGAAGCAATAATTACTGCCTCTGCTAGAATTATAAACTGTTCTGCTGAATCTTCTTCTAC
CAGCAGTGCACCTTTAATTTCTTCTCTGTTTTCTTTTTCCTTTTTAATCAAATCAATCAT
AAAAGTATTTTCTCTTACATTAATCTTATCTGAAGCTAATGCTTTATCTACCAGAGATTG
GCTGATTTCTTTTCCTGTTGCATCTCCTCCAGCATGCAGGATTCTTCTTCTGCTGTGAGC
TCCTTCTTTTGTTAAGTCTAACTCTCCATCTTCTCTATCAAAACTGCAGCCTATTTTAAA
TAGATCTTTTATGCGATCAGGTCCTTCTTTAACCATTACTTCAACAGCTTTTCTGCGGCA
GAGATTATCTCCCGCCTTTAAAGTATCATTAATATGAAGCTCAAAAGAATCATATATAGA
AGTAACTGCTGCTATTCCACCCTGAGCATAATGGCTGTTGCTTTCAGCAATATCTTCTTT
TGTTATTACTTCTACTTTTCCTATCTTGCTGAGCTCTAGAGCTGTATATAATCCAGCAAT
TCCGCTTCCAATTACTAAAAAATTACTTTTCTCTACAGCTGGATACTTTATTGTCCTCAT
CTATTATTCACCCAGTTCAATCATTGCCTGAAGAGCTTTTTCTGCCTTAATCCGAATTTT
TTCATCTATTTTAATTTCGCCTTCCATATTTTTGAGGCTGTTAAATATTTTTTCCAGATT
TGTTTTTTTCATATTCCTGCAGATCAGCTGAAAACTTAATAAGTGGAATTCTTTATCAGG
ATTTTCCTCTTTGAGCCTGTATAACAATCCTTTTTCTGTACCAATAATTAGCTTTTCTGC
ATCACTGTTTTTTGCATAATCAAGTATACCTGCTGTACTGCCGATGTAATCTGCTTTTTC
TAAAACCTCAGCCCTGCATTCTGGATGTGCAAGTATCGGAGCATCAGCATAAATTTCTCG
GCTCTTTTTAACGTCTTCCAGCATAACTCTATGATGAGTTGGACAAAAACCTTCCCAGAA
AATAATTTCTTTGTCCGTTCTTTTACTCACATAATCCCCTAAATTTTTATCAGGCAGAAA
AATAATTTCTTCCTGTGGCAGTGAATTAACAATTTTTACAGCATTAGAAGATGTACAGCA
GATATCACTCTCAGATTTAACAGCAGCCGAAGAGTTTACATAGCTGGCAACTGCTGCATC
TGTATGCTGCCGTTTTATTTCTATAAGACTCTCGATATCAGCCATATCTGCCATAGGACA
GCCAGCATTTATATCCGGAATCAAAACTGTTTTTTCGGGTGAAACTATTTTTGCACTTTC
TGCCATGAACTTAACCCCACAAAATACAATTATCTCTTCTTCAAGCTGAGCTGCTTTTTT
GCTTAAGCCGTAAGAATCCCCTATATAATCAGCTATTGCCTGAACTGAATCAGGCTGATA
ATTGTGTGCTACAATTACAGCATTTCTTTCTTTTTTTAATTTTTCAATTTCTTTAACTGG
ATTTAACATTAAATATATAACCCCCAAATTTTTTGCTTTTCATCAGAAAAAATCCTTATT
TTGTCTTAGTTCTATTATCCTCTTTCTTTTTTAATAATCTGTCTTAGTTCTTTTATATTA
GCACTTTTAGCTAAAATTACTTTTATCTTAGTTCTTTTTTCTAATTGTTTTGTCTAAGCT
GCTTTGTTTTATATAATGTTTTTTGCTTCACATTCTTCATTTAAATAGTCGATAAACTGA
TCAGCTTTTTCTTTCGGTGCCTCTGTAAATATACTGACAGCAACAAACACCAAAACACTC
ACAAACAGTGTCCAGACACCTGCTGCATGCCCTAATGGCCGCCAGCCGCTAAACTGCAGA
TAGACTGCTGTAAATGAGCCAATTAAAATACTGCTTAAAGAACCGGCTGCTGTTGCTCCC
TTCCAGAAAAATGCTCCAAACATAGAAGGAACAACCACCATCAGTCCAACTGAAGCAGCC
ACTGATAATGATGCGATCAGATCCAGTTCCTGTACGGCAAATAACATACCAAGTACAGCA
ATAATAATGATAGCTATTTTGGCAATTTTCAACTGCCTGAGCTGCTCTGGTTCTTCTGCT
TTTTCCAATTTATTAAATAAATCTCTAACAACTAAGGAAGAGAGTGTGAGCATTATCGAA
TCAATGGTAGAAATCGCAGCAGCTGTAATGCCTATCATTGCTGTTAAAGCAAGGATTGTT
GGCACATATTCTGAAGCCAAAAGCTGTGGAGTAGCCATATCTGCATTTTCCAGACCTGGA
ATCAGTAATCTTGCAGAAAAACCCCAGATTACAGATACTAATGTATAGATAAATCCAAAA
CCTAAAAAGCCTTTGATCATCGTTTTCATTGCTTTTAAATCACGGGGTATAAAAAGCCTC
TGGCTTACCTGAGGATTTGAGATCGAAAAGAAAAACCACGGCAAACTAAGTCCTAGAAAT
GTTTTAAAGGAAAAGAAACCGGGCCCAGGAACAGTCAAAAACTCCGGATGTTCACTGCTT
AGTGAAGCAAAAAAATTAACGAATCCTCCCAGATGATTATAAATTATATAGGCTAAGATC
AGTATGCTTACGGTCATCATAATCAAAGACTGTAAAGAATCTGTCCAGGTCACAGATTTC
ATACCTGCAATTAAAGCCCAGGCAATTGCGAGCACTGAAGCAAGAATCACTCCCATAAGA
AAAGGTATTTTCCCTCCCGAGAGAGCACTCAGCAGATAACCAACTCCCATCAGCTGAACT
GCTAGATAGGGTATTAAAAATACACATGCAGATAATGCAGCAGCTGAGGCAATCCAGTGA
TTTTGATAGCGATCTCCCAGCATTTCATAAGGAGATACATAATTATTTTTTTTACCGATC
AGCCAGAAACGTGGTCCAAAAAAGGCCACAAGTGAAAGTCCTGAAAGATATACCAGCTCA
AAGCCAAGTGCACCAACACCTCCAGAGTAGGTAAACCCTGCCAGTCCGATCATCATAAAG
GCACTATAGGTAGTTGCACTGTATGATAATGCAGCTACAAAGCCTCCTGTGTTCCTATCA
CTTAAAAAATATTCCATAATTCCCTGTTTCATCTCACGTCTTGCCAAATATGCAGTAATA
AAACCAGCTATTATATATATTAATATAGCTGTGTATAGATAATGTGTCGGCATTGATTAC
TCCCTCCAGTAACTTGTTATTTTTATAGTAGAAAAAATCACTAATAAGGCAAAGACTGTC
CAGTAGAAAAATGCTCCAAAAAATGAATATACTTCACTTAAATAAAGATAAGGAACTGCA
AAAGCTGAAATAACTAATAATGATATAATAACGAGCCAAAAGATTCTCTTTTTTTTAAGT
TCTTTTTTATCCATTACTTTAACCCCCTTTTAATTAAATACGGCAAAAAATATGCAGATG
AGTTGCATAAAGATGGTTCGACTTTTAAAAATCTATATTTGTGACTGTGACCCATAATAT
AGAATCAGATTTAATTTCCCAGGCATTAAAAATTTACTTTCTCCTTTACAGTCAAGACTT
TACAGGTGTCTTTACAGCTAAAATAAAAATATATTATACACAACACAGAAGTTAATTATT
GGTCAGAAAGCAGCAGATCTTTTTCTTCAAGTTTTTCTTTGATTAAATCTAATACCTGTT
TATTTACAACTTCTATTGTATGCAGGTGAACACCTTCAGTTAATTCTGAAAGTAGTGATG
TATCATTAAACCTATAATTATCCATAAAATTTTCTACATCTTCAAGTGTAGAAATCATAA
GATTTCCAATCAACTCTCCATAAATAGGGTGTTCTACTTTAACATCAACTATTCTGCCTC
CATAATTAACTATTGTTGTTAGTTCATCTCTTAATTCTCTGCCATCATTATGTCTACAGG
CAATTGAAGCTCTAATTGTCTGCATTCCTAAATTGTCTTCATAATAATATCCCTGAGAAG
TTGCGATGATTTTTTCGCCTTTTGCCCTCAGAAGTGCTATATCCTGAACTATAACCTGTC
TGCTGACACCGAATTCTTCGGCAAGCTCAGACCCAGTTACAGCCTGATGTGATTTTTTAA
GTTTTGAAAGTAGTTCATTTCTTCTCAATTCAGTATTAATATCCTCCACCTCATTTCCTT
AATCAATTAGTTGATTTAATTATATATTTGCTAATACATCTGAATGGCAGTAGAACACTG
TTTTCTACAAAAATTTTACTTTTCTAAATATTATACTTTATGTGAACATCTTATCACTTA
AATAACTCCATTGTAAAGAAAAATTATAATTTAGGATATTCGTGAAAAAAATCTGCTGAA
TATATTATGCTGCTGTTGATTTTAAGCATTTTTAGGAAAAATTTTTAGTTTGCCAAAAAT
AAGATAAATAAAAAGGATTTTAGTACTTAATATGGAATATATTAATGAGGTAAAGAAAAA
TTTATAAAAAATTAGGAGGATGGTAAATATGCCAACTGTTAAATTTTCAGATAGTGCTAA
AAGTGAAAATCCCACAAAGGTGGTCGCAAAAACTGGAGGGGGCTTTGAAATCATTGTAGA
TGAGCCTGAAAATATGGGTGGAACAAATGATGGTGCAAGTCCTGTAGATTATGTTATAGC
TGCACTTTCTGGATGTTTAAATGTAGTAGGACACCTGGTGGCAAAAGAGATGGGAATTGA
ATTAAAAGGACTTACCATTGATATCAGTGGAGAATTAAATCCTGCCCGTTTTATGGGTAA
ATCAGAAGAAGTTAGAGCTGGTTATCAGTCAATCAATGTTGAAATGGATGCAGACTGTGA
TGCAGAACAGGATGTTCTTGATGAATGGTTAGAAGCGGTTGAAAACAGATGTCCTGTTAG
TGATAACCTGGTAAATGAAACTCCTGTTAATATCAGTGTAAAATAATGATCTTTCTATAT
TAAGATCAAAATTATATAAACTGAAGATAACTAAAATCTGAATATATATATATCTAATGA
CCTAGAAAAGCTCTGCTGGAATAATCAACCGGCAGAGCTTTTTAATTACTTTCTTATATG
TTTTAAAATTTTATTCGCCATTTTCTTCCTCAACAAGCATTTTCCCGCCACCCGTATAAC
TCTTTTCGGGGAAAATGAGCCTTACCTGATAGGGAAAAACCTCCCCACTCACATTATCTC
TGTACTGCTTCTTCATGATTATAAGCTGAAAAGGAATAACTTCATTTTCTACATAATAGA
TTCTATCTTCACCCTCTGGGCCCAGCCAGATATCATCAACTGGCACTTTGATTTCCAATT
CTCCATCATGATTTACGAACTTAATGGACTTATCCTGACTGAGCTCTATCATCCAGTCCG
GTTCATTACCAACTGCGCGAAATACTATTCCCTCTTCTCTGGCTTTTTCCCAGGGGTCAA
CCTGAGCAGCAGCACTAAGAGTAAATATAAGCACAAAAAATAAAATTGTGATTACAAATA
CCAATCTTTTCTTCAAGAGCCTCTCCTCCTCTAAATACTTACAGTTTTAATTATTCTTTT
TTAAAAATAATATATTTTTCCTCATCTGTATAAATGATTTTCAGATTAAAATCTTCGGCA
AGCTTCTGAAAAGTATTAAGATTATAAAAAACAATATGGGTTGGATCCCATTTATACCAC
CAATCAGCAAACTCTTCAGGCCCTGGATGAAAAGAAGTCATTATGGCTAAATAACCACCA
GCTTTAAGGTGGAATGTAAGGAATTCCATCTCTTTTCTCGGTTCGGAAAAATGCTCAAAT
ACTTCAGTTGAAGTAATTAAATCATATTTTTTATTCTCGTAAACCCTTTCTGGATAAAAA
TAAGGATCATATTTGTCTACCTGATAATCTTCTCTTTTAAGCAGATCAGCAAGCACCGGA
CCTGGACCACAACCAAATTCTAAAACTTCATCTACATCTTCAATAAAAGGAAAAACACTT
TCTTTAAGAAAATCTTCAAACATTTTTACATAGCCTTCATTCTGATGAGTATTATCATGG
CCCTCATATCTCTCTTTTTCTTCTTCCTGCTTAATGATTTCTTTTCTATCAATAAAGATA
GCCTCACACTCTTTACAGTAATAATATTTTTGATCTAAATCTAAAACTCTTAAATCCTGA
TCCTTACAAACTCTACAATGCAAAATATTTCACTCCAATATAAAAATACCTTTTCTAATT
AATATTTAACTTCTCTACTTTATCATTATATTACAGCAGACTGAGGTTTGTAAATTCAAA
TCAGAAAAAATCTCAAAACTTATTTTACAATTTATCAAAAAAATATAAAAATCTTTGTTT
AAATTAAAATAATACATTAAAAGCTCTACCAGGTAGATATCAATATACCCAGGTAGAACT
TTATTTTTTACTCTTATAAATGGTAGGGCTCATTGCTGTTAATTTTAAAAGCCCTGTATA
TTTGTTCAAGCAGAATCAGCCTGATCATCTGATGGGTAAATGTCATATGAGAAAGCGAAA
GTCTATAATCTGCTTTTTGCAGAATAAAATCACTTAAGCCTGTTGCCCCACCAATGATAA
AGGTGAGTGAACTGTAGGATTTAAGCTGCAGGTTCCGAATTGATTTTGCGAAACCAGTTG
AGCGCATGGGTTTTCCTTTAACATCCAGAGCAAATACATAACTTCTTTCCGGTATTTTTT
CTGCAATACGAGTGCCCTCAACTTTCTGAAGTTTCTCTATATCTTTTTGTGAGGGATTTT
TAGCTAAATGTTCAGCTTTCATCTCAATTATATCTAAATTGCAGAACCTCTGCAGTCTTT
TCTTGTATTCTTCCACTGCTGGTTCTAAAAATGATGATTTTAATTTACCAACAGTAATAA
TATATATATCCATCTTTAATTTTCACCATCAAATTCATTTTTGGTATTTTCTCTCTGCTT
TTTTCTGCTTTCTCTGTCAAGTTTAATGATCGGGCTGGGCTCCTCCTGAGATGCACATCC
CAATCGTAAATCTCTTCCCACTTTATATCCAGTTTCTTTTAATATATTGTTAACCGTGAT
ATAAGCTACCTTTGGATTATTATTTTCCTGACTGAGGTGAGCAAGCAGCACAATTGGAAA
ATTATCATCTAATAGTTCTGGCAGGATTTTTGCTGCAGCATCGTTTGAGAGATGACCTTC
TCTCCCTTTGATTCTATTTTTAAGAAAATACGGATAACTGCCTGTCATCAGCATCTCAAG
ATCATGATTTGATTCCAATATAAATAGATCTGCACCGCTGATTTTTTCAATAGTTTCACT
TTTCATAATACCTGTATCAGTAGCAAGTACTATCTTTTGATCTCCTGTCCTGCAGATATA
GCCTACAGGTTCTTCAGCATCATGAGAGATATCATATGGACTAAAAGCCAGATCACCAAT
CATAAAATCTCCACTGAAAATCTGACAGTTTTCTGCTTTTATTTTGCCCAGTTTTTTCTC
TGATCCAGACCAGGTACCCTGATTTGCATAAATAGGTATATTATATCTGCGTGATAATAC
ACCTACACCTTTAATATGATCACTATGTTCGTGCGTAACTAAAATGGCATTAATTGAAGC
TGGATCAATGTCTCTGATCTTCATTCTTCTTTCCAGTTCTTTACCACTTAAACCCGCATC
TATTAAAACAGAATATGCCCCAGCTCTGATATATACTGCATTACCATCACTACCACTGGA
CAAAACAACTGCTTCTATTTTCAAGATTTACACTTCCATTTCTTCCTGCCAGCTCAAATG
GTAAATAAGGCTAACAATTCCAACGGCCAGATCTTCATTTTTTACTGAAACATCTTCTGA
AACATAAAGCCTTGTTGGTGCAAAATTCCAGATCGCCTTAATACCAGCCTCAACCATCAG
ATCAGCAACTTCCTGAGCCGAATCTGCAGGAACAGATATAATACCTAATTTAATGTCTTC
TTTCTGCACAATATCTTTTAATTCCTGAATACTCTCAACTTCTTTGTCATTAATTAAATT
ACCTATTTTATCAAGATCATTATCAAAAACATAGCTGATTTCAAGCCCCATCATCGAAAA
GCTGCCATAATTAACCAGGGCCCTACCTAAGTTTCCTGCACCAACCAGAATTGACTTCCA
TGTCCGATCAACACCTAATATTTTACCAACTGATTTTTTTAAATCATTGACATTATAGCC
AACTCCGCGTCTGCCAAATTCTCCGTAATAAGAGAGGTCTTTTCGCACCTGAGTTGAAGG
AATATCGAGTTTTCCCCCTAAATCTTTTGATGAAACAACATCTAAATCTTCAAAAGTGTC
CATTTTGTCAAGACACCTGTAATACAGAGGTAGCCTTTCTATTGTTGCCCTGGGTATTTT
TTCTCTATCTTTCATATTGATCCCTCCCGAAAAATATTTATTTTACCTGACTTCCGTTCG
CAATGTCATCACTAACTGTCGACAATACCATCTTACCTTCTGGGTCTGAAGCAGCTAAGA
TCATTCCTTCAGATTTCACACCAAAAATCGTGGCCGGTTCCAGATTAGCTACAACAAGAA
TTTTGCTGCCTATTATATCTTCTGCTGCGAAATGCTGAGAAATCCCGGCTACCAGCTGTC
TTTTCTCCAATCCTATATCAACCTGAAGTTTGAGCAATTTGTCGCTTCCTTCAATTTTTT
CTGCTTCTAAAATTTCTGCTACTCTTATATCTACATTCATAAATTCTTCAAATGTAATTC
GATCTTTAATATCTACCAGATCCATTTCAGAATCCTCCTCTATTTTCTTTTCTTCCTCAT
TTTTGGCTTCTTTTCTTGCTTCTACCTTTTCGAAATATTCCTCCAGATCAATCCTTGGGA
AAATTGGATCTCCGTTGATTACCTTAATCCCAGTTTTCAGTCCACCCCAGTTTGCATCTT
CCCAGCCGGCGTTTCTAATGCCATCAAGTTGAGCAATCTGTTCACCAATTTTTTCGGGGG
TATCAGTTAAAAACGGTTTTAACATCACGGCAGTAACCCGAAGTGCCTCAAGTAAGTTAT
AGAGGACTGTTTTCAGTCTCGGTTTTTTGCTTTCATCCCGGCCAAGTATCCAGGGGGTTG
TCTGGTCAATATATTTATTGGTCCTCCGTACAAAGTTCCATATTTCTTCTAAAGCTACTG
TATATTTAAGTTTTTCCATTTCTGTTTCAACAGCCACTTTGGTAGTCTGAGCTAAATCGA
TCAATTCTTTATCTATCTCTTCCTCTTCTTCAACCTCTGGTATTACACTGTCAAAATACT
GTTCTACCATCGAGACAGTTCGATTCAGCAGATTACCTAAATCATTTGCAAGATCAGAAT
TTATTCTCTGAATCAAAGCTTCAGTAGAATAAGTTCCATCTGTACCAAATGCTACCTCTC
TTAAGAGATAATAGCGAATTGCATCTCTGCCAAAATCTTCAATTAAGACAACAGGATCTA
CAACATTACCTTTTGATTTTGACATTTTACCGGTTTCACTCAAAAGCCAGCCGTGACCAA
ATACCTGTTTTGGCAGATCAAGCTCAAGTGCCATCAATATTATCGGCCAGATAACTGTGT
GAAAACGCAATATATCTTTACCAACCAGATGGAGATCAGCTGGCCAGTAATGCTCAAACT
TATCCTGGTCTGTTTTATAACCAATTGCAGTAATATAATTGCTGAGTGCATCTATCCAGA
CATAGATAACATGATCATCATCAATCGGAACAGGTACCCCCCAGTCAAAGGTTGTTCTGG
AAACACTTAAATCATCAAGACCATTTTCAATAAAATTAATCATCTCATTGCGTCTGCTTT
CTGGTTCTATAAACTGTGGGTGTTCTTTTATATGTTCTAAAAGACGGTCTGCATATTTGC
TCATTTTAAAGAAATAGCTTTCTTCCTCTACCCATTCAACTGGGCGATGACAGTCAGGAC
AGACTTTTTCTCCATCTTTTTCTTCAAGCTGTCTTTCTGTCCAGAAAGCTTCACATGGTG
TACAGTACCATCCTTCATACTTATCTTTGTAAATATCACCTTTATTATAAAGTTCTTTAA
ATATCTCCTGTACTACTTTTTCGTGTCTTTCTTCAGTTGTTCTAATAAAATAATCGTAAT
CTATATCTAATTTTTTCCACAGTTCTTTAAAAGTTGCTACAATTTGATCTACATATTCTT
TGGTGTCCTTACCTGCTGCTTCTGCTTTTCTTTCAATCTTTTGCCCATGTTCATCAGATC
CTGTTAAAAACATTGTGTCATAACCCTGCATTTTTTTGTAGCGGGCAATAGTATCTGCTG
CCACCGTAGTATAGGCATGCCCAATATGTAGTTTATCACTTGGATAGTAAATAGGTGTTG
TTACATAATATGTATCTTTACTCAAATTAATCATCCTTCCCATTTTTAAATAATATATGA
TTATACTGCGAAACTACCTCAGCCTAATTCCATTAAATTATTATCCAGCATTTTTTTAAT
TTTTTGAATCTTAATTTGTAGTTTTAAATTATATAAAACTAGAGTTTACGCAGTGTTATT
ATCTGAATAACTTTATTAAATATGAGATCTTAATTTATATAAACTATATATTTTGTTATA
TTATATATTTTGTTTTCTTAATATTATATAAGAGTTAATTCACAAAATCATTTAAAAAAA
TTTATAATAATATCAATCCATTCTGTTAGTTGTACTCCTCTAATTATGATTATCTTTATC
TACCGAAATAGCTGTTCCAACCTTATAAACCTCACTTTTTGGCAGACCCCTGAGTTCAGC
AACTTTCTTAACTGCCTGCTTTTTTGTGATACCACTCTGCATCAGTAATTTAATATGCTC
AAGTATTGTAAGTTCTTCCCAGCCTTCACTTTCTTCTTTGATTTCAGTTCTACCCTCTAT
TACAACTACAATCTCTCCCTTGATCTCCTGGTCTTTAAGCCTCTGATAGAGCTCTAAAGC
TGTTCCATAATATTTTTCTTCATGTACCTTTGTTATTTCTCTAGCAATAACAGTCTGTCT
TGCAGCCATTTCTTCACTAAATTCTTTTAAATCTTTTAATGTATTTTTTAAGCGATAGGG
TGATTCGTAAAAAACTGTAGTTTTATTTTCAAGCGCCATTTCTTCTAAAAACTCTCTACG
CTCATTCCCACTGCGGGGAATAAATGATCTAAATACAAAAGAAGTAATATCGAGCCCAGA
AACAACTAGAGCTGCCAAAAATGCACTCGGACCGGGTATTGGTATTATTTCTATATTTTC
TTTAACTGCTTCTTTTACCAGAATTTGACCTGGATCTGAGATAACAGGCATTCCTGCATC
ACTGAGCAGAGCTATATTTTTCCCGGAGTTTATTTTTTCTATTATTTCTCTACTTCTCTG
CTGCTCATTATGTTCATGATAAGAAAGCAGCTTTTTCTCAATAGAAAAATAGTTCAAAAG
TTTTCTGCTGTGACGGGTATCTTCACATGCTATTATATCAACCCTCTGCATAACATCCAG
TAGACGCTGGCTGACATCAGAAAGATTACCTATTGGAGTCCCACAAATATATAGTTTGCC
TTTTTCCAATTAATTGTCCTCCCCATAGATCTCTTTTACTTCAGCTGTGTATTCATTACT
CTGCCCTTTATAAATAACTAAAACTGGTTTGATACGCAGACCGGAATTTGCACCTTTTTT
AGCTTTAAGCAAAAAGATATCTGCTTCTTTATACAGACGAGACTGAACCAGCCTTAGTTC
TTTAGCCTGAAAGTTATATTCCGAGAGTTTTTCTATAACCTCGGTCAGTCTTTCTGCTCT
ATAAACAATATAAAAAAGTCCTCCAAATTTTAATACATAGGCTGCAGCTCTTATCACATC
CTCAATTTCTGCATGTATTTCGTGTCTAGCTGCTGCAAGATATTTGTTGTCTGTAATCTG
TCCTTCATTGAGGGGCAGATAGGGTGGATTAGAGACTACAACATCAAATGAACCTGCTGC
AGTTATATCTTCAAGGCTACAGAGGTCATGATTAATTATCTCTATTTTTTGTTCTAAATT
ATTATGCTCAACATTGCGTTCAGCAAGATCTGCAAGGGATTTTTGTATTTCGACACCTGT
TACTTTTACACCTTCATTTTTATATGCTAAAAGAAGAGGGATAACCCCACTTCCTGTTCC
CAAATCAAGTACTCTATTACCAGTTCTAAGTTTTACAAAATCAGCCAGCAATACTGAATC
AGTACCAAATTTGAAAAACCTATTATCCTGTATAATTTCTAACTCGTCTTTGATAAGATA
ACGAATCTCTTCCATTTAGTTATTTCTCCTTACCCTGATTTTCTAATAGGTTTAAGCAAA
AAAGGCAGTCTCCTTTTCTTTTTTCACCAAAACTTAAAGGACAGACATGATAACCTTCAT
CATAAATATCAATCAAATTACTGTAGCCTTCTTTTTTGTGGAGTGAATCATCTGCCTGAT
CTTCAAAAAGAAGGTTCTTGAGCTCTTCATTTTCTCTCTGAAGTTCTTCATTTTCCTGAT
AAAGTTGATAGGTTATATCCTTAAGTTTATGAAAACGAAGTGAGAGTGCCTCTATCTGTT
CCTGAAAATGGGCAAGGGTACTCAAAATTTCCTGGTCCATCAATTACCCTTCCTTTCAAA
ATCAGTTAATCTCATCATAATCATCCAGATCATCTACATCAACTTCTATATTTTCGGATG
TTCCAATATCAACCTCTACTGTATGTTTTACAAGATTGCGGTCAACAATTTTGCCCTCTC
CCATCTCTAAATCTACTTTTTCACCTATATTAGGCATTTCTTTTTTTAACCTGCGGTAGG
TTGTTGCCTCATACTGAAGACAGCACATTAAACGACCACATAACCCTGATATTTTGGAAG
GGTTTAAAGAAAGATCCTGTTTTTTCGCCATCTTTATAGAGATCGGCTGAAAATCTCTTA
AAAAAGTGGCACAACAGATCGGTAAACCACATGGGCCAAGACCACCAAGCATTTTCGCTT
CATCTCTTACACCTATCTGCCTAAGCTCTATACGCGTCTTGAATACTGAAGCTAAATCCT
TAACGAGTTCTCTAAAGTCAACTCTCCCATCTGCAGTAAAATAAAAGATGATTTTGTTAT
GATCAAAAGTATATTCTACATCTATTAGTTTCATCGGCAGTCCATGTTTTTCTATTTTAT
CTATACAGATATCAAAAGCTTCTTCTTCCAGCTTCTGATTTTTTTCATGTTTTTCCCTAT
CTCTAAGTGTTGCTTTCCTAATTACATCTTTAAGTGGTGAAACTATCTCATCTTCTGTAA
CTTCTTTTTTACCAACAACTATTTCTGCATATTCTATACCCCGGGCAGTTTCGACTATTA
CATTATCTCCAGTTTTTATCTCTAAATCACCAGGATCAAAGTAATAGATCTTACCGGCTT
TTTTAAAACTAACTCCAACTACCGTATTCATTTATTTTTACACCTCAATTATTATCTATT
ATTGATCAGGCTGGCGCAGTTTGAAAAATAAAACTTCCAGACTTAAATTTGCTCTTACAT
TTTCTTTAATATATCTTTCTGATCTCTCAATTAAATCTAATTTTTAGATAATACTATCTA
AAGTCATTAAAGCTGCATTTTGTTCTAAATGCTCTATATAATCTTTATTTTTTACTGTTT
CCAGATAATCCTGTTTAATCATCATTATATCGCGATACCAGTCTGATAGCAAATCAAAAC
AGGGAAAGTCAGACTTCAATAATTCTGTTAATTTTCCTGTAATTTTAAATATATCTATTG
TATTTTTAGAATTTATATCTGAAAGAAAATCATAGATTGTTTTCCGGTTTT
>DeadSea-enrich-C69
GGGTTACTGGTTGGTCCAATTTATTAAGCAAAGACAATAGTTCATCAAACTCAGCCTCAT
TTTTTTCCAGTTCCAGCTGAACCAGATTCCCGAAGGCTACTTTTTCGCCATGTAAAAGAT
CATGTGTTTCGGGAAGAACCGTTAAACCATTGTGCACAGCATGGGCTCCAGCAATCCGGC
AGTTATCACCACCAATTCCACCTACCATTCCTCCCAGAGCAATTATACTATCAACAGTTT
TTTCGACTGCTTTAGTAGCTTTTTTGTTTTCCAGATCAGCTGCTGCCTGAACTCCAAATT
CAAATAAAATATCCTTACATTCTTCAGCAACTTTTAAAGCCGCTCTGGTGGGAGCATTTT
TCTCTTTATTGGCAGCAGAAGCTCGCGCTTCATAAAATTTAACCACTGTATCTGCAATTC
CAGCTTTAAAATAATTCAAAGGAGAAGCAGCAATAATTTCAGTATCTACCAGTACTAAAA
CAGGACTATATTGAAAAATAATGTATTCCTCAAAAGTTCCCTGCTGATCATAAAATACAG
ACAGCGGAGTCCAGGCAGCACAGTTTGAGGCAATGGTTGGAATTGTTATTAGTTTGCGAT
CAGCATAAGCTGCCGCTGCTTTTGCTGTATCAATTGCTTTCCCACCACCGATACCTATAA
TTAAATCAAAATTATCCTTTTCAAGTAGAGCAGCTATTCTGTGAGCTTCCTTTTTTGTCA
CCTCACCTCCAAAAACTTCTTCTCTAAATTCAATCTCACTTCCTTTTAAACTCTTATGCA
GTTTTTCTCTAGCCACCTCTAATGTTGTCTCATCTCCGACAAGTAAAGCTTTTTTTCCCA
GAGGTGCAATATGTTGACCTGCTTCTGCTAAAATATTTTTTTCCTGCATGTATCTATTTG
GAGAACCCATTACTAAATGCATATCTCTAAACACTTCCTTTTCTTTTTAATTTAAATTAA
ATATTTCTTTCTTTTGCCTTTTGCGGCAGTTTTTCCAACCTCTTTAAAGCTTCTTTTATA
GTTTCTTCTTTTTTAGCAAAATGAAAACGTATTAAATGATTAACATCTTCTTTAAAGAAA
CTGGATCCCGGTACTGCTGCAACTCCAATTTCTTTGATCATCCACTCACAGAATTCAAGA
TCATTCTCAAAATTGAATTCACTGATATCAACCATGATATAATATGCTCCCTGAGGTTTA
GTATATTTAAGTCCGATCTCATCCAAGCCTGACAGGAAAAGGTCTCTTTTTTCCTCATAT
CTCTTTTCCAATTCCTGATAATACTGCTCCTCAAAATTAAGTGCTGTGACAGCTGCTTCC
TGGAGTGGGGCTGCAGCACCAACGGTTAAAAAGTCATGGATCTGTCTGGCACCATTAATT
ATTCCAGCTGGAGCTATTAAATAACCAAGTCTCCAGCCGGTTATAGAATAGGTCTTAGAT
AGTGAACTGCAGGAAATTGTTCTTTTAAACATTCCCGGCAGTGAAGCAAAATATGTGTGC
TGATAGGGTGGATAAACAATGTGTTCATACACCTCATCAGTGATCACAAAAGCATCATAT
TTTTCTACCAGTTCAGCAATTGTTTCTAACTCTGAGCGGCTGAAGACCTTTCCACTTGGA
TTAGAAGGATTACAGAGGATTAGAGCTTTAACTCCCTGTTTTAAAGCCTGCTCTAATTCT
GCCGGATCAAAATTAAACTCAGGTGGCTGTAAATTGACATAAATAGGTTCTGCTCCTGAA
AGGATAGCATCTGCAGCATAATTTTCATAAAAAGGAGAAAAAACAACTACTTTATCTCCA
GGACTGCAGACTGTCATCATTGCCACCATCATCGCTTCTGTACTACCACAGGTTACAACT
ACTTCTTTTTCGGAGTCAATCTCTAAACCCATAAATTTAGACTGTTTTTTGGCTAAGGCT
TCTCTAAAATTTGCTGCGCCCCAGGTAACCGCATACTGATGAACACTTCCTGCTGCGACT
TCTTTTAATGATTCTTTTAGTTCAGCTGGCGGGTCAAAATCAGGAAAGCCCTGGGACAAA
TTTATTGCATTATATTTATTGGCTATTCGGGTCATTCTTCTAATAACTGAATCACTAAAG
CTATTTATCTTTGAATTTAATTCTGGCATAATTGCAGCTCCTTAATTCTAGTTCATTTTA
ATTTGAGTTGTTCACTTAATTTGTTGTTTATAATTTTATTTGTTGTTTATAATTTCAAGC
CTAAAAGGCAGGTATTACAGAACCATTAAATTCCTCGTTAATAAAATTCCTCACTGTTTC
AGACTGATAGGCAGCTATGAATTTTTCAATTAAGGGATCATTTTTATCTTCAGGTCTTAC
TGCCACTATGCAGACATAGGGTGAATCTTCATCTTCAATATAGATCGAATCTTCTCTGGG
GTTCATGCCTAATTCCAGTGCATAATTGGAGTTAACTGCCGCTGCTGCTACATCGGGTAT
TACTCTCGCTGTTTGTGCAGCCTCACCCTCATGGAATTCCAGATTTTTAGGATTAGACGT
AATATCCATAATAGTAGCCGATATTCCTGCTGACTCATCTAATTCGATTAATCCTGCTTT
TTCAAATAATAGTAAGGCTCTACCGCCATTAGTTGGATCATTGGGAATTGCTATTGTAGA
ATCAGCCGGTAAATCACTCAATAATTCGTATTTATCAGAATAAATTGCAATTGGGATGAT
AATAGTTTTGGCGACTGAAACTAAATCTAAATCACGATCTGATGTAAAGCGTTCAAAATA
AGGAACATGCTGAAATGTATTTGCATCTAAACTGCCATCTTCAAGTGCTAAATTAGGAGT
TACATAATCACTAAATTCAACAATTTCCAGTTCGACACCATCTTCTGCTAAAACGGGTTT
TACAGCCTCCAGAATCTGAGCAAACGGGCCAGCAGTTGCCCCAACTTTTAAAACTGGATC
TGCCGCCACAACTGTATTTGCTGCTAAAAACAAGTATAAAGTCACTGCTAAAACTACTCC
ACTGCTAATAAAAATTGATTTTATTGTTTTTTTCATAATTAAATTCTCCTCTACTTTTTT
CAAATATTTTAAATTTATTTTTTGATGCTAAATCGATAACCTTTAGTCTGATCAGCCACT
TAAATTTATCACCTCCCCTTATAGAATTAACTTGCGTCAAATATTAGTCTCAACAAAAAA
TCAGTTATAATCTAATAGAAAACAAAAAACCACTTCTACATTAGTAAACTGCAAAAGTGG
TAAAAAAATAAACCCTCGTGAGAGGGCTTTTAAATTCCTCTCATCTATCATTTCTTTGAA
ATGCAGGATTTAGCACCTTACCTTATAGGTAGGTTGCCGGGTTTCAAAGGGCCAGTCCCT
CCACCACTCTTGATGAATTATTAAATTTTTAATGAGTTTCAATTTTACTATTATTTGATT
ATATAGATTATCACTTAATTTTTACTTTGTCAAATTTTTAAAGCATAATTATAGAATTTA
ATATTTATAAATTCTCTATAACCCGTTCTAATCTGGTTTTAATTTCTTCAGCTATTTCAT
TTACTTTCTTATTTTCTGACATCCCAAGTGCTTTTTCGGGATCAACTGCTGCTGCTTTAA
CTTCCTGGGCCTCAGTTTCATAAACTATCACATTACAGGGAAGTAAAAGACCGAGCTCAG
GCTCTTCTGCTATTGCTTCAAAGGCAAAAGCAGGATTGCAGGCTTCAAGTATAACATAAT
TATTCATCTCTTTATCCAGCTTTTCTTTAAATATTTTTTTCATGTCAAGCTCAGTTAGAA
CCCCAAAACCTTCCTTTTTTAGTTCTTCTTTTGCCTTATCAATGGTTTCCTGATAAGAAA
GTTTAACTGTTCTTTGAATTCCATATTCACTCATGATTTTCCCCCTTTAAATTTTTTAAT
ATCATTTATCTTAGAGCTAGTTGTTTAAATTATCCAGAATTTCTCTTAATTCTTCTTTTG
AAATTTCACCTTTTGCATAGCGCTGTCTTGCTATTTCCTCAGCACTTTTTCCATTCTTTT
GATGTTCAACTATTTTTCCATTATCAAATCGGCTTCGATCTTTATAACCCGGGCCACCCG
ATCTGCGATCATCAGGTCTTCGCTTATCATGTCTGTGATGGTTATTTCTATTATATTCTT
TAAAAAAGTAGTAAACAACTCCAACAATTACTATCCAGAAAATAAGCGAAAATCCTCCAC
CCATCATTCCAGGGCCAAAACCCATCATAATAATTCCCCCTATTTTAAAAGTTTAATATA
TTAATACCAGTTATTTAACCAGTCTCTCATCATAAATATTTCTTCACGCTGACTGTCTCT
AATACTTCTGGCAAGCAGATATACTTCTCGATGTTCATCTAAGTTATGCATTATTAACTG
CTGTGACATCATTACTGCCCCCATGTGATGAAAAATCATATCTTCTAAAAAAGCGCGATC
AAGTTCTTCTCCAGCTAAACCTTCGTAATTCCCCATCATTGGTTCATACTGATAATTATT
GCTTCTATCTGGATACCATTCAGCCAGATATTTTTCCATCTCTTCAATTTCCTGAGTCTG
GACTTCTATAATATCATCAGCAAATTTTCTCATTCTATCTCTATTTGTATTTTCTCTTAA
AATCTTTGCATTAGCAACTGCTTCCTCATGGTGAGGTATCATTTTAACTAAAAATTCATA
TTCACTGTCAACTGATTCCATCATTCCAGGTCCCATCATCCCTGGCCCCATCATTCCTGG
ACCGGGTTGAGCAAAAGTTAAATTGGCTCCTGCTGCAATAATTGTTAAAATTATTAAAGT
AGTAATTAAATATTTTTTCATTAAATTAGCCTCCTTTGAAACTTAAATTCATCCCCAAAT
ATACCCCTGTTAGGTATCTTAACCATAGTATAACACTCAGGATTGTTCCTGTCAATAACA
ATATCGTAATTGTTAGATATTAAACAATTACTGTCTTCTCAACTCTAATCTAAGTTTATT
ATAGAATATAAATATGAAGAGAATATGAATTTTTTAAAATGATTATATAATTATTTCAAT
AAAAAAGAGCAGCTGTTGATGCAGCCACTCTTTTAAAATTGATTATTAAGTTTATCTTAA
TTTATAATTTAACAAGAATTCTTCCTTTAGAATTTCCTGCCAGCATTGTTTCAATCTGTT
CATCTAAGCCGTCTAAACCAATTTCTTTTGAAAAATTATCAATTTGATCAAGCTTCCAGT
CAGAAGCAATTTTTTGCCAGACTTCTTCCCTTAAATTTCTCTTACACTGAACTGAATCTA
TACCGATCAGGCTGACACCTCTCAAGATAAAGGGATAAACATTTAGATTCAATTTTGCAG
AGGCTATATTTCCACAGCAGGTTACAGCTCCATCATAGCTGGTTGATTTAATAGCAGTAG
ACAGCATATTTCCACCTACAGTATCAATTACTCCATCCCATTTTTCTTTTAAGAGCATTT
TTCCAGAATCATCATCAACTTCTTTCCTGTCAATAATATTATGAACTCCCAAATTATTAA
AATAAGCCTTTGCTTCAGTTTTACCGGTAGCTGCTGTAACACTATAATCTAACTTTGCTA
AAATAGCAGAAGCAAAGCTGCCAACCCCTCCCGAAGCACCAGTAACTAAAATATTACCTT
GATCAATATCTGCCTCTCTGAGTTTATAAACTGAAAGTGCAGCTGTAAAACCAGCTGTAC
CATAAATCATACTTTCTCTTAAAGATAAATTATCCGGTAATTTCACAGCCCATTCTGCTG
GTATTCGAATATATTCTTCTAATCCACCATCAGTATTCATTCCTAAATCATAACCAGTAA
CTATGACCTCATCACCTTTGCTATAAGTTCCACTCTGATCTTCCACAACTATACCCGCCG
CATCAATACCTGGAGTATGGGGATATTCTCTGGTAACTCCTTTATTTCCATTTGCAGAAA
GAGCATCCTTGTAATTTAAAGAAGAATATTTAACATTGATTATCAGATCACCTTCGGGTA
GATCATTAATTTCTTTTTCTATAATTTTTCTTTTAAATTCACCTTCAACTTCGCTGACTT
CGAGTGCTTTAAATTTAATGTTTTCCATATTAATAATCACTTCCTTTAGCTTAAGCTTAA
CATATAAACTGCTAAAATTAAATGTTTAAAACTGACCGATAAATAGCTGGACCATAAAGG
AGACTATTACTACCAGTGCTGAAATTATAAAGCCGTGTAATAATGGTTTGATACCAGAAT
CAGTAACTTCCTTAAAATTTGTTTTTAAGCCAATTGCACCCAGGGCCATTACCATCATAA
ATTTTGAAACAACAGCAATATTACTGCTTAAATCAGATGAAACAATACCTGTGCTTTTAA
CCGCAACCATCATTAAAAAAAGCAGAATAAAATAGGGAAAAATATTTTTAATCTTAATCA
CTTTAGCTGGTTTGTTAGATTTTTTACCCAGCCTCTTATTTTCTCTAGCATTTATATAAG
AAAAAACCATTACTATCGGAACAATTGATAAAGTTCTTGTCAATTTTACAATTACTGCAA
AGGCACCTGCTGCATCAGAAAATGTATAAGCTGCAGCAACTACAGAGGATGTATCGTTAA
CTGCTGTACCTGCCCAGAGACCGAAACCTAGATCACTCATCCCAAAATATCTACCTGCTA
TCGGAAAAAGAATAACCATTAATATATCAAAAATAAAAGTTGCGGAAATCGCATATGCAA
TGTCACTATTATCAGCTTCAATTGTTGGTGCCACTGCAGCTATTGCTGAACCTCCACAGA
CACCGGTACCTGCAGAAATCAAACTGGAAAGTTTCCAGTTCATCTTAAACAGACGCCCAA
ATATATATCCTCCCCCAAAGGCAGTCAATAAGGTAAAAGTCATCACAATTAAAGAATAAC
CTCCAACTGATAAAACCTGAGAAAAACTTAAAGTAAGCCCCATCAGTACAATTGCTGTTT
TTAGAATTTTTTTAGACACAAATTTAATACCGCTGTTGAAAAAAGTTAGTTCTTTAATAA
TCGGATTCAATAACATCCCCAGTAATAGTGCAAAAACACTGGCACTAATCAAATGCATTG
GTATATATGTACTTACTGCTTTGGCAGTTAAAGCTACTAAAATTGTAAGGATGATTCCAG
CTATATAATCTTTAGTCTCTGTCATTTTATCTCCCCCTTATTGATTTCATTCTTGATTTT
ATAATAGAATAACGATAAAATAAAATTATAATATTTTATAAATCAATAAAATAAAATTAT
AGGTGATAAAATGATAGATTTCAGACATCAGACTTTTCTGCAGCTCTGCAGAATTAAAAA
TTATACTAAGACTGCATCTAAACTTCATATTACCCAGCCCACTGTAACTCAACACATTCA
ACATTTAGAAAAACATTATGGTGTTAAGTTATTTAATTACAGCGGCAAAAATTTAGAGAT
TACCGGAGCTGGAAAAAAGTTATATAAATATACAGAAAGAATGGTCGCAGATAGTCAGGA
AATAAAAAAGTTAATCAGAGAAAAATCAGATATCCAAAAAATTAAATTTGGAGCTACTCT
TTCAATTGGTGAGTTTGTAATGCCCGAAATTTTAAATCAGGTTATGCAAGAGAAGCCAGA
GCTCAACTTTGATATGCTGGTTGAAAATACAGAAACTCTGCTCAATAAATTAAAAGCAGG
GGAAATAAATTTTGCTCTTCTAGAAGGTTTTTTTGATAAATCTAAGTTTGGTTATCAGCT
TTTCAGTAAAGAGGATTTTATCGGAATCTGTTCTCCCGGCTTTAAACACAGCCAGCAGAA
AATCAAACTGGAAGATCTATTAGATTCTCGTCTAATTTTAAGAGAATATGGATCAGGAAC
CCGTGAAATATTAGAACAGATTCTTTATACCAATAATTTAAGTAAAAAAAGTTTTGCCAA
TACATTAGAAATTGGTAATCTTAATGCTATCAAAGAATTGGTTGCAAAGAATAGAGGTAT
TTCTTTTATCTATCGGGCAGCAGTAAAAAGGGAATTAGAAAATAATATCATCTCAGATTT
GAAGATTAACAACTTCAATATCAAAAGAGAATTCAATTTTGTTTACTTAAAAAATAGTGT
TTTTGAAGATCAATATTACAAATACTTTAAGTTATTTAACAGCTATAGAAAATAATTAAA
GCTGTTCTGTTAATTTCTAAATTAAGCAGAACAGCTCTCTAAAATACCATTATCTAATCC
ATTTTGTGTAATCTGTTAAAATTGATAATTTATCTGCTATAATTTTTCTGCCAGTTGATC
ACTTAGAGCAAGCAGTTCATCTTTTTGCTGCAGTCCCTCTATAAATCTTCTGGGAATTTT
AGAAAATCCAACCTGAGCTCCAATCAAAGCACCTGTCAGCATAGTTCTTACCTGATTCTG
ACCTCCACCATTTAAAGCATGCAGAACTCCGGCTTCAAAATCATCCTTAAATCTTGCAGA
TAAATAATAGACAGCCGGCAGCATATGATAAATAGCACAGGGCATCCCATAAACTATAGA
GGCTTTCCAGGCTGGTTCAATTACTATCTGTTCAGCCTCAGCTGCTCGAGCCATGTAAGA
CGGAGAAAGCAGACCATCAGGAGATGCAAACATTCCTTCACCATAAAGATCTGACTCCTT
AACCATGTTATTTTTGGGAGGTTGATTTAAATCATCAGAAGTCACCTTATGAAAAGGCAG
CTTGCCCTGATCAACAGCCTGCATTAATTTAGTGGAAATTTCTGGATCAAGGCTTTCTCC
CTGAACTAAAAGTGCCAGCACTGAACTGAAGGCCACTGTTAAAGAACCAATTAAATTATC
TGATTGGATCAGAGCAGTATTTGCCGTTATTTTTAAACTTAATGACTCAAGATCATCAGC
ATAGAAAATAGCCTGAGCAATATTTCTTTCAATTGATTCAGTTGTATCTGCATTACCTGC
TACCTGATCCCAGGGCAGTTCTTTTTCAACTCTGGCCTGCCAGAGATGCCGCATTGACTG
ACTTGTATAACCTCCTGGACCAGCCATCGCCTGGCCGGAAATTTCAGGCAAAAAATCTTG
ATCCATCATCCTGCAGAAATCATCCTGATCATAACCATCGTTTTCAATTAAGTGTTCAGC
CATCATTTTTAGTAAAATTCCTGCCTGCGAAATTTCTCCTGCTTCCAGACCACCGTGATA
TCTATCAGATTTTGGGTCTGTATAATCATCAATCCATTCCCCATATTCCTCCCGCATTTC
TTCTAAATCATAATACCAGTGAGGACCAACTCCCAGAGCTTCTCCGATAAACGCACCCAT
TAAAGCACCTTTTGCTCTTTCATGTTTACTAATCGCCATAATTTACCCCCTCACATTTTA
TTTTGCCAGCTAAAATCTATTCATCAATTTTATTAGCTTCTATAAGTTTTGATTTTAAGT
CAAATAATTTATCTGATAAATCTACTTTCATAATATGGGGATTTGTTAATCTCTTATATT
CCTCTCCCAGACTATCCTTTTCTTGCTCTGCATACTCTTTAATTTCCACTACGGAAGGAG
AATCATAGACCAGTTCTCCATTTTTAAAAATTGGTTCCATCATTTTTCTAATTCTATAAT
TACCTTTTTTTAGAGTGGTAGTTTTCCAGGTATCTCTGGCATCAAAAAGAGTTAAATCCT
GATTTTCACTAATCTCTTCCTGCTGCAGACTAATTAAATCTGCTCTAATTTCACCTGAGT
CTTTATCATAAATTCTTAATAATTTTTTGTCACCAGGATTAGTCATCTTTTTAATATTAT
CAGAAAGTTTTATTTTAGGCTGACCATTATATTCGCTCATCTTATATACTGCACCAAAAG
CCGGACAATCATAAGATGTAATGAGTTTAGTTCCTACACCATAGAGATCAATCTGGGCCC
CCTGTAAATTTAGTGAGGTAATAATATTTTCATCAAGATTATTAGAAGCAACTATCACAG
CCTCTTCCAGACCTGCCTGATCAAGCATTTTTCTGGCTTCTTTAGAAAGATAGGCTAAAT
CTCCGCTGTCCAGTCTAATTCCAAAAAGTTCTGATTCAATTCCTTTCTCCTTCATTTCCT
TAAAAACTTTAATTGCATTGGGAACACCAGATTTTAAAGTATCATAAGTATCTACTAAGA
GTATAGCACTATTGGGAAAATTATCAGCATAGGTCCGAAAAGCTTCTAATTCACTTTCAA
AACTCATTACCCAGCTGTGAGCATGAGTACCACTTACCTTAACTCCAAATTTCTTACCAG
TTAAAACATTGGAAGTTCCAGCACAGCCACCAATTACTGCAGCTCGTGCTCCATAGATTC
CTGCATCAGGTCCATGAGCCCGACGCAGACCAAACTCCAGCACATCTTTTCCCTGAGCTG
CTTCAGTTATTCTGGCGGCTTTAGTAGCAATTAATGCCTGGTGGTTAATAAAATTTAAAA
GGGGAGTTTCTAATAACTGAGCCTGTAAAATTGGGGCTTCTACTTTAAGCAGTGGTTCAT
TTGGAAAAACAACACTACCTTCTGGAACTGAATGAATATCCCCTGTGAATTCAAAATCTC
TCAAATAATCTAAAAAAGTTTCATTAAATCCCTGACTTCTTAAATATTGAATATCCTCTT
CTTTAAATTCTAAATTCTCCACAAATTTAATAACCTGTTCTAAACCAGCATAAATAGCAT
ACCCGTTATTACAGGGATTTTCTCTATAAAAAAGATCAAAAATCGCCTTTTCTGTTTTGC
CCTTTTTACAGTATCCCTGAGCCATAGTCAATTGATAAAAATCGGTTAAAAGACTTAAAT
TTCTCATAATAATAAACACCAACCTTATTTTATATTTTATCTATTGTTGTTTATAAAAAT
TTTAACATTTCAGATTAATTAAAACAAGTAATTTTACAATATCCGGTTTTGAGAGAGATA
AACTCAAAAAGTATCTCCTGTGTTTATTATGGGACAAAACAGAAATTTGATGGCAGGAGA
AATAATTGTCTGCAAATTAGTATCTCAGCTAAAGGCCGAGTAATTTATAAATCAATGTAA
TGAATGGCCTTACTAAAAGGTCATAACCTTACTTTCACTTTTAAGATAATCAGTTAGAGG
CTCTCCCATATATTTAACCTCGATACCCAGCTCTGCTAAATCAGCTGCTACATTATATCG
ATCAGCACATGCTTTACAGGCTTCAACTTTAATTCCTGCTTCAATAAAATCTTTAATCTG
TTCCTGTAATTCCTGATTCTCGCTTAATAATTTTGAGGATGGCCCCCAGATAATAAATTT
AACCTCCTGCCACCAACCCTGTTTTTTAGCATTGATTGTGTACATAAACACCATGTTTTC
TGCAACTTCTGGATCACCACTTGTCCATAAAACAACTAAACTATTGTCGGCTGCCATTTT
ATTCAACTCCTATTGTATTATTCTAGATTTTAGAAGCTACTCAAACTCTGCCTATTAGTT
ATTATTTTAAAAATACAGAGTTTGAGCAGTGATATTTAAATCAGATTAATTTTTAACTTA
CTACTGTACTTCCATCTCACCTGTGACTTCACTATCTTCAGTGATCTCTGCAGATTCCTG
ATATTCTTCACTGACAAAATAGATATTTCCTTCAACTGTTGCATCATAGAGTGTAAATCC
ATTAGCTTCTACAACCACATCTCCTTCAAAAACACCGCCCTGAAACCTTGTATTTGGACT
ACTTATAGTCATCTGGGGAGCTGTAATTGTATATCGATCGGTTACATTGCGTTCATCATC
CTGAGCATAAGCTGCTATTTTACGATAAGCGTCATTTTCCGGGTCACCACCATTATGAAA
TGTACCTTCAACTACTATTTCTTCTTCAAAAGTTAAATCATTTAAGATAGCAACTATCCA
GGTTCCATCAGCACTTATAGCCTGTCTGAACTCCTCTTCTTCACTTACTATCGAAGCTGT
TGTGACCGTATCAGCCGCTTCCTCTTGATTTTGATCTGTTCCATTACCTCCACAGGCTGC
CAGTAAAAAAAGTGCCAGAACAATAACTGCGGCTAAACCCAATTTTCTTTTCATTTTACT
ATTCCTCCTTGTTTATTCAAAGATTATTATAAATTGCACAGATTTAAAAATATTATTTCA
TTTTAAGCTAAGTGGAATATACTATTTTCGTAAGTTAAACAAAATACATCTGTAGAAATT
AACTCTTATTCATGCTCAGCTTCCAATTCAATTCCCAGGCCATCTGCCGTTCTATTTACA
TAATTAAAATAAGCAACAACCTGATTTAAATCCAGAATATCTCTATCACTAAAATCAAAT
TCTCTTAATTTATCAAGGTCCTCTTTTTTTACTGCTGCCGGCTTTTTAGTTAACTTTACA
GCATAGTCCAGCATCGCTTTTTCTTTTTCACTAATTGGTGCTGACTTATAATCATCCAGA
ACTCCCTTTAGTATTTTTTCTGCCTGCTCATCATCTCTGATCAACTTTTGGAGCGCCGCT
CCATGATGAGTTACTCAGTAATGACATTCATTGACATCAGAAACCACTGTTGCTATCATT
TCTCGCTGCATGCGGGAAATATTTGATCTGGCAAACATAATAGTTTTATAGAGCTTAAGA
TGATCCTCTAAAAGATCTGGATTTAAAGATTGAACTTTTAAGACATGTGCCACCTCATTT
TTGCCAGAACCAGTTAATTTATCATAAATTTTAGCTAATTTAGCTTCTGCCTTATCTTCA
TCTATCATATCTATCCATGCCATTTTTGTTTCCTCCCTTAGTATTTCTGAACTCTAACTA
TAATTATAATTAGCCCATTAACTCGGAGTTGAATTATCCGAGTATTAGCTAAAATTTTTA
TCTAAAGTATTTAATTTAAGAGCAATTAAAATGCTGCTTAAAAATTAATTACCTTATCAG
CTGCAAGAATCCACTGAGTAAATTCATCCATATTACTTAATTCTACTCCATCAATCAGTT
CTACATTTTTTAAACCTCTTGCTGCTGCACAGCTTCCACAGGCTTTTATTCTTCCACCTT
TTCGAACAACAGATTTCATCATTCGCTCAGTATTATAATAACCCTGAAGAGTTTCTTGAC
CGTCTATTGAGGTGCTTACTCCATCAGCCAGTAAAAAGATATTAACATCTACCTTTTCTT
CTGATTTCTGAAGATTCATTGCCACTCTCGGAGCATTATATGCTTTTTCTGCGCCATAAT
TTGCGTCATTGATAATCAGTGAACCTCACCACCTAAATCATAGATTTTCATCAAAGATAC
TAGCTTCGCGTCGGATGGTGTTTCTAACTACTTCATATAGATTAAAACTCAACCTATATT
ACTAGGTTAGTTTACAAGATGTTTGGTTTTTAAGTCTCCGCCTAAGTTATTAGGATACCC
TTAATCTTGAAGGATTGGCCACATATCCATTATCTCTCGCCTGTTTAATAGGTCTGAGAA
TACATTTATTTTTTAGGTATTTACAAAGAATGTTAAGACTGCCATTCTGATCTGCATTAA
TTAATAGACCTTGATTAGTTTTAAAGAGACCTCTTTTAATTCTTCTGGATTTATTATAGT
TGCTTTTATTTGTTTTTTCTAGATCTAGTGCACTACAGCCAGAAGTATAGCTTTCATTAA
TTTTAACAACTTTGATACCATTTAATTTAGCTTTATATTCAATTAGTTCAACTAATCTCT
GAATTGGTATTTGGACAAAAGACTTAAGCTTGCTGCTTTGCTTAATATTTTTTATATCTC
CAATTACAATAATAGCTACCTTATTTCCAACTGCTAAATCAACTATTTTCCAACTTGCTT
TATGGAGATAATCTCTAATATAATTTCTTCTCTTTAATCTGAGTCTTTTTATCTCGCTGG
TATCTTTAATTTTACTGGTACCCAGCTGTTTCATTCTAATACTCTGCAGTCTTGCAATTT
TTTTATTATAGTAAGCATTTTTAGATTTAATAGTTTTGCCATTGATAATATAACACTCAG
AATTATTTTTAAATGTTAAGGTAGCTAAATTATCAAGCCCCAAATCTACTGCCATCATGT
TGGATTTCTTACTTTCTTTTGCTTCTTTAACTTTGTAGATAATTAAAAGATACCATTTTT
TAGAGATGTGATCCTGCTTGATCTTTATCTGCTGAACAGCATCTAAATCTACAATGCTTT
GAACTGCTTCAGGCAGTTCAAATTTAAGGGCCTTCACATTATATTTAGGTTGTATCCTTT
TAGATAAGGACAAAAGCAATTTATCATCTCTAATTCAAATAGCTAAGTTGGTAAATATTA
TTTCGCAGGGGTTGCTGTTCAGATGTTTAAAATTTGGTGGTCCTGGCTGCCCTTTATATT
TTTGAGGATTCTTATTATAATCTTTGAGAGAAGCAAAAAAACTTTTCCAGTCCTGAGCTA
ACTGTTTTAATGTCTGCTGCCTATTATGAGAATGAAGGTATTCATTATGCCAGTTATTTT
TAAACTGTTTTTCTAATTGAGTATAGACAGGTTTTTGCTCTTTATTATTTTTTACTTTAT
AATTAACTGTATTATATAATTTAGAGCAATGCCAGGCTAATTCCCTAATTATCACTAACT
GCTTATGGTTTAATTTAGGCTTAAATTTAAATGATAACCGCATTGATTTTTCACCTCCAT
TCTACTATAATTATACCATACATATGTTTGTATGTAAAAGAAAAAATGGAGTTTTAATTT
TTATGAATAGAGACTTAAATAACAATTATCATTCTGTTAATAGTCTAAAATATCATTTAG
TTTTAATTACAAAATATAGACATGATTGTATCTACGGGTGATGCTACTATTGAGATAATC
AAAAAATATATTAAAAATCAAAGTAAATAGCCAATTCATTTCCACCCAATGCATAGCTTG
GATGGAGTTTTCTTGGCAGTTTTAGATAAAACATTCATATTTATTCCCTCAAAAATATTT
TAAATAATAATCTTTAGTTTTATAGAATCAAACTCAAATAATTTACTTTAATTTAACTAT
CTAAGCCAGTGCTTTTAATTTATTTATAACCTGATCAATTTCTTCTTTAGTTGTATACTT
ACCCAGACTAAATCTTACTGAGCCTCTCCCAGCTTCTTCACTTACAGACATCGCCCTTAA
GACAGGAGATAGCTCTACTGAATCTGAATGGCAGGCTGAACCTGTAGAAAGTGCTACATT
ATCTAAATGGTCTAAAATTTCCTGGCCACTAAAGTCTAAAAAACTAATATTTAGAGTATT
TGGCAGCCGCTTAACTGGATGTCCATTTAAGCTGACTTGATTTCCAAAAATCACCTCCAC
CTGCTGTTGAAAATAATCTCTTAACTCTCTGATTTCCTGAGGAGTATTATGTTCAGAAAC
AACTTTCTTTCCCTTCATTAAATTTTCTGCAAGTTCACAGGCTTTACCAAGTCCTACATC
AAAAATCACATTTTCAGTTCCTGCTCTTTTCCCCATTTCGTGACCTGCTCCATGAATTAA
AGGTTCTATCTCAATCCCATTTCTTATATAAAGAGCACCAATCCCTTTGGGAGCATAAAC
TTTATGTCCAGCTACAGACAGAAAATCAACCCCCAGCTTTTCAACATCTGTTTCAATTTT
CCCTACTGATTGAGCAGCATCAGTATGCAGAAAAATATTATTTGCGGAAGCAATTTTAGC
AATTTCTGTCAGTGGTTGAATAGTACCTGTTTCATTATTTGCATGCATGATGGTAATTAA
AATTGTCTCTTCAGTAACAGCTGCTTTTAATTGTTTAATATCAACTACCCCATCCTGGTC
TACAGGTAAATAAGTTACCTCATAACCATTTTTCTCAAGAAATTTACAGGGAGAGATCAC
TGCCGGATGTTCTATTTCGGAAGTTATAATATGCTTACCTTTCCCTTGATAGGTATGAGC
AGTTCCTTTAATTACCATATTATTTGATTCACTTCCTCCGGAGGTGAAAATAATTTCTTC
AGGTGATGCATTTAAGATGCTGGCAACTTTTTTTCTGGCTGTTTCTACAGCTTTTTTTGC
TTTCACCCCCAGTTTATGACTGCTGGAAGGATTACCAAAGTTATTGTAGATATATTTTTC
CATTACTTCTGCTACCTTTTTATCAATTGGTGTAGTAGCATTATAATCAAGGTAAATCAT
AGATTAACCCCTTTCTAATCAAATCTTTATAATCAATTGAATAATTATCGAAACTTAATA
ATTAACTCAAATACTCATTAGCTCTCAGAGCCGCCTTTGCTCCCTCAGCAGCTGAAATTA
CAATCTGCTTATCTTTGATATCTGTTACATCTCCGGCAGCAAAAATCCCTTCTATACTTG
TCTGATTATTTTTATCAATAATAATCTCGTTTTTCTGATTTGTCTCCAGCCGCTCACAGA
CAAAACCTGTATTTGGTATTAAACCAATTTCAATAAAAATTGCTTTAACAGCAAGATCAA
GTTCTTTACCTGTATTTGTATTTTTAATTTTAACAGATTCAACCTCGTGATCGCCATTTA
TTTCAGTAGTCTCATAGGATTTGCAAATTTCTATTTTATCTGAGTTATTCACCTTATCCT
GCAGACTTTTGTCTCCAGATGGCTGCTCTCCTCTAATGATTAAATAAACTTCAGCTGCAA
TTTTGGCCATATCAAGAGCTGTTTCCAGACCAGAATTACCCCCACCAACAACAGCAACCG
GCTGTGCTTCATATAAAAAGCCGTCACAGGTAGCACAGTAACTTACTCCCTTATCTTTTA
ACTGATGTTCTCCCGGAACTCCAAGGTGTCTCTTTTTGGTTCCAGCAGCAATGATAACAG
CCTTAGTCTCGATTTCTTTTTCACTTTTGGTAATTAGAGTATGTCCCCTTTCTTCGTGCC
TGATATCCAGTATTTCTTCTCCAAAAAGGGTATCTATATTATAATTCCTAAGGTGAGTCA
AAAAATCCTGCACCAGATCCGGACCGGTGGTTCCATATTCAGGCAGATAGTTATCGATGG
TATCAGTTTCTAAAACCTGACCTCCGATATCTCTGGCTACCAGGAGAACCTTCAAACCCT
TTCGAGCTGCATAAACCGCTGCCGTCATACCGGCCGGTCCAGCACCAATAACTGCTACAT
CCCAGTCTTTTTCACTGCAGTTTGGCCTTTCAAATTCAATCATCTCATCCAGCTGACCAG
TACTTACCTTCTCAATCAGGCTGTCATAACCACCAATTTTTTGATCATTGATAAATATTT
GCGGAATAGTTTCTTTGCCACTGCGTTCTACCATTTCCTGCTGGAGTTCCTCATTATCAG
TTATGTCATAGTCAGTAAATTCAAGCCCCAGACTTTTCAGCATTGACTTTGCACGTCTAC
AGTATGGACACCATTCTTTTGTATAAATTTCGATCTTCGGGTTTTCCATCATATCAAATC
CTTTCTTTTAATTAATTTCAGGATTAATAATGTCTTTAATAGTTGTCTGTTCAAGTTCAG
ACAGCATTTTTTGATAGGCCTTCCCAAATACACAATTGATCTTACATCTATCTTTAATTT
TACAGCCGCGGATTTCATCTACACATTCAAACACATTTACTTTTGCTTCAAAAAGCTCCA
CTATCTGAGCCAGATTAATCTCTTCAGCACCTCTGTTTAAAGTATAGCCACCCTTTTTTC
CTTCAACAGAATTTACAATTCCAGCTGCCGACAAACTCTGCATTACTTTAGCCAGATAAG
ATGAAGATACGTTTCCCATATCTGCCAGTTCTTTAACAGAGAGCTCTTCCATTTTATTTC
TTGCTAATATCATCAATGCATGAACTGCATAATCTGTTTTTCTTGAAATTTTCATATACT
TAAAATATCTCCTTTTTAACTTTATTTCTAATTATATAAATGACAGGAAGCTAAATGACC
TGCCTCAACTGCTTCGAGTTCTGGTTCAATCTTTTTACATTTATCAAAACTATATTTACA
GCGGGGATGAAAACTGCAGCCAGAAGGTGGATTGATTGGACTCGGCACTTCCCCTTTTAT
TATATCTTGCTCTTTATAATTCCAATCATCATTAACTCCTCTTAAGGAAGAAAAAAGGGC
CTCTGTATAAGGATGGACTGAATTATTGAAAATTGTTTCAGTATCTGTAATCTCAACTAT
TTTACCCAAATACATTACTGCCACTTTGTTGCTGATATATCTTACCTCATGTAAATTATG
CGAAATCCAGAGATAGGTCAGCTGATATTTCTGCTGTAATTTTTTCATCAGGTTTAAAAT
AGCAGACATTATTGAAATGTCAAGGCCAGAAGTTGGTTCATCACAGACTATAAACTCCGG
CTGTAAGGCAAGAGCCCTTGCAATTCCAACTCTTCTGGCCTGACCTCCACTTAATTCGTG
GGGGAAAAGTTCCGAATATCTTTTAGCAAGTCCCACCATATCAAGCAGTTCCCAGACTCG
ATCCAGCAAATTATAATCATCCTCAATTTGATCATGAATATATAATGGTTCCGAAACAAT
CTCTTCGACAATAAAACGGGGATTTAAGGAAGACCTGGGATCCTGTAGAATCATCTGGGC
ATCTGATCTAAAATTTTTTAGTTCCTTTTTATTAAAATCATTAATTGATTTTCCCTTATA
CAGAATCTCTCCTGCAGTTGGTTCGATTAGTCTCAAAACAGATCGAGCCACAGTTGTCTT
TCCACAGCCGCTTTCCCCAACTACAGCCAGAGTATCTTCTTTTTCAATCTTAAAACTTAC
ATCATCAACTGCTTTGACATTAATCGGACCTTTATTGGCCAGCTTATAAAGCAGGCCATC
ATTATTAACAAAATATTTTTTTAAATTTTTAACTTTAACTAAAGCCATTTTTATATCTCC
TTAACGCTCGTTTAAAAAACAGGCTGAAAAATGATCTGGTTCAATTTCTTTAAGCAGGGG
CACTTCCTGGCGACAGCGATCAAAGCTGTAGCTGCAGCGGGGATGAAATTTGCAGCCTGC
CGGATAATTGCCGGGATCAGGAACCTCTCCCGGAATAGTCTGCAGCTTTTCTGTTTGCTG
ATAATCCGGCAGACACTTTAAAAGCGCCTCTGTATAGGGATGATTGGGATGATCAAACAA
TTCTCTGGTCTGAGCAATCTCTACTATCCCTCCAGCATACATCACAGCAATTCTGTCACT
TAAACCGGCAACAACTCCCAGATCATGACTGATATATAGTATAGATGTTTTGTATTCATC
TACCAGATTAGATAATAAATTTAAAATTTGGGCTTCCACTGTCAAATCCAGAGCTGTTGT
TGGCTCATCTGCAATTAGAAGCGAGGGATTTGAGATAAAAGCCATAGCAAGCATTACCCG
CTGTTTCATACCTCCACTAAATTGATGGGGGTATTCGTTAAATCGATATTCTGGATCTGA
AATTCCAACCTTTTTTAAAATTTGAACTGCTTCTTTTTTTAGTTCTTTGCGCTTTTTCTG
CTTTTTTGACTTAAAATATAAAATATCAAGAATTTGAGTACCTACTTTAAAGACTGGATT
AAGAGCATTTTGTGGATTTTGAATAACCATTGCCATTTCCTGGCCTCGAATCTGATCATT
GAAATCTTTTTCGGATAAATTGCAGATATCTTTACCTTTAAAAAATATACCGCCTTTTAT
TATTCTGGCTGAATCCGGCAGTAATCTCAAGATTGTTTTTCCTAAAGTCGACTTTCCGGA
ACCACTTTCTCCGACTAGAGCCAGAATCTCACCACTGTCAAGTTCCAGAGTTATATCTTC
CAGCACCCTTAAATAGCTGCCTTTATTTTTATATTCAACTGCTAAATCATTTATCTTTAA
GATTTTATCCGGCATCAGACTTTATACCTCCTGATTTAATTTTGGATTTAAAGCCACCCG
CAGACTCTCTGCAAAAGTCGAAAAGCCAAGCATAGTTAACATTATTGCCAGAGCAGGCCA
GACTATCATTAAGGGGGCAGTTTGAATATACTGATATGATTCCTGCAGCATTACACCCCA
GCTGCTCAAAGGAGGCTGTAGACCCAGTCCTAAAAAGGAAAGTCCTGCTTCCCACATAAT
CATTGAAGCCATATCCATTCCACTCAAAACTAGAACTGAGGCAAATATATTGGGCAGAAT
ATGTTTAAAAATTATGCGAGAATTATCTGCTCCCAGTGATCTTGCTGCCTCAACAAAATC
CTCTTCTTTCTCCGAAAGTGTATCAGCTCTTACTACCCTACCATAGCGGGGCATAATAGT
GACTCCCAGAATAACTATAACACTCAAGAGTGAAGGGCCAACTATAGAAAGTAAAACTAA
AATTAAAATTATGGGGGGGAAAGCACGAATTACATCAAAAATAAATAAAATTATGCTCTC
CAGTATCCCTCCAACATAGGCTGCCAATAGTCCCAAAATTATCCCAACAATTAATGAAAT
AATTATACCCCCAAAAGAAACCAGAACTGCTGGCCGGGCTGCATAAATTAGACGGCTTAA
AATATCTCTACCCAGGCTGTCTGTCCCCAGTAAATTTTCCAGACTGGGACCTTCCAGCCT
TTTAGTCACATTAGTCTTATAGGGATCAGCAGGAGCAATCAGGGGAGCAAAAATAGCTGA
AATTAAAATCAACATAATAATTGAACCACCGAGATAGGCCCTATAATCTTGTTTCATTAT
TTTAATTACTCTGATCGTCTTTTTTTTGAAACGAAAAAACTTCTGGCTTTTAAACATCTT
CAACCTCCAGCTGATTATTTTTGTTTAATTCTGGGATCAAAATAGGCATATGAGATATCT
GCAATTAAATTTGCAATCACAAATAAAAGAGCTGCAGCTAACACCCCACCTCTAACCATA
GGTAGATCACGCTCATTAACTGAATTAACAATTAACTTCCCCAATCCAGGACGATTAAAA
ATCACCTCTACAAAAACAGCTCCGCCAAGCAATCTACCTATACCAAGTCCTACAACTGCA
ATAATCGGCTTGATTGCCTTTTTTAATGCATATTTATAAAGAATATAAGAACGGGGAATA
CCAAATGATTTTTCAGTCTGAATGAACTCCTGATCTAGAGTTTCAAGCATTGAACTCCTG
GTTAAGCGAGCAATATAACCAGTCCAGCCCACTGAAAGCGCCAGAGCAGGTCCAATTAAG
TGGTGCAGCCTGCTTAAAATTCCGCCTTCACCAATCCCAATTGAAGGTATTAAATTAAGA
TTAACTGAAAAAATAACAATCAATAAGACTCCGGCAATATAGGTCGGAGTTGAAGCTGTA
ATAAAAGAAAAGAGGGTTAAAAATTTTTCTAAATAGCTATTATTATAATTAGCAGCCAGC
AGCCCAATAGAAATCCCATTAAAAACAGCAAGTCCCATCCCGGTAAGAGTTAAAATAACT
GTATAAGGCAGAACTTCAGCAATTACTCCTAAAACAGAGCGATCTCTAAAAATTGAGGTC
CCAAAATCTCCCCTAATTATATTCTGCAAATAAAGCAGATAACTCTGATACCAGGGTTTG
TCAAGACCCAGCCGGCTCTCAAGTTCTTCTGCCATTTCGGGAGTAGCTCTGGGACCAAGT
ATAATATCTGCTGGATCACCCGGTAGTAAATAACTGAGGCTGAATAAAATTAATAATACT
GTTAAAATAGTTGGAATCACCCACAAAAATCGTTTAATAAGATAAATAAACATATAATAA
TCCTCCAGCATTTAAATTTTTTTTATTCTTCACTCCTGGTAACCAACCAGGGGAGAACTA
CTCCATCTGGAGAAAAAACTGGCTCAACTTCAGTAGTCCAGGCAGGAGTTTTAACTCCGT
GAGTAACCCAGATGCCAATCGAATCTTCATTCATCAGCTGCTGCATTTTTTGATAGTTTT
CCGCCCGAGTGTTAGTATTGAGTGTAGTTTCAGCTTCCTGCCAGAGCCTATCATATTTCT
TGTTTGACCATTGAAATAGGTTCCATTTTCCAATTTGTTCACTCAAGTACCACTGAAAAT
TATAACCAGGATCAACAGTATTGGTAAATCTAGCATAAGT
>DeadSea-enrich-C72
GTCAAATGCTGTTTTATTTATATATTTTTAGGTTTATAGTTTTTTTCACTTTATTAATAA
TACAACTAATAACAATAATAGTTACTAAATATTCTCACGAAATTTCTAAATTATGGTAGG
AACTTTTATCAATAACTTTTTATATTTTAGAATTCATATTATATAATTGGTTTAATTAAA
ATTCCGCTGATTTTTTTAGAAGACATTCAATAGGGTAATATAATTTAATTTTTCCAGTAA
GGTATTAATTATATTTTTAAAGAGCTATTGATTATTTCTTTACTATCAGAAAAAGTGAAG
GGAGTCAGGTTTAGTTTTATGTTAACTATTTAATTATAAAAAATATGGAGGGGATATTAT
TTTAGAGATTAAATTGATTATTAGAAGTATATTTGTAATTTTATTATTTAATTGCAAATA
TAAAGCAGATATTAAGACTTATTAACGCAGACTTTAACCTACTGTAATTGATTTTAAAGA
AAAATATTTTCTAAAAAAATAAAAAAAATAAAAAAATAAGCAGGAATTTTATTTCTGGTG
ACGAATATAAATAATAACAGAATTTCATTCGATGCACACATGTGCAGATATTGTGAGATT
TAATAATAATATTGCAGTTTAAACAAAATAATAAAATGAGGATGATATTATATGGATAAA
TTTCAAATGATTAGAATTGCAAAGTTATATTATGAACTGGATAAAACTCAAAAAGAAATA
GCTGAAATGGAAAATATATCACGGTCTAAAGTAAGTAGAATTCTAACTAGAGCAAAAGAT
AAGGGACTAATTGAACTAAGAGTTAAAGTATCACATGGTTCTGTTTATAATTTGGAAAGA
GAATTAATAAATAAGTTTGCTTTGAAAGCAGCCATTATAACACCAGTAATAATTAATAAT
GAGAATATAATTTTAAAAGAAATTGGACAAGCAGCAGGTGAATTTTTGATAGATATAGTA
AGTGATGAAGATATTCTGGGAGTTTCCTGGGGTACAACAATGAGTTATGTAGCAGATAAT
CTTCCTGAAAATGATATCAAGGGAGTAAAAATTGTCCAGTTGAACGGAGGAATGTCTCAT
AGCAAACTATCTACGACTTCAAATACTATAGTTAGAGAATTTGTTCAGGCTTTTGAAGGT
CACCCTTATCTGATGCCAGTCCCCGCTATTGTAGATAGTAAGAAAATAGTAGATTGTTTG
ATGGGAGATAGAAAAATTAATCATATATTTTCTCTTTGTAAGAAAGCAAGAGTAGCTATT
TTCGGAATAGGGTACTTTTCAAAAAAATCTGTTCTTTATAAAGCGGGATATTTTGAAGGA
GACAATAGCTTTGAACAATTAGAGAAAAGTGGTGCTGTAGGAGATGTAATAGCACGTTAT
TTTGATATAAATGGTAAAATATGCAATAAAGAATTAAATAATAGAACAATTGGTGTTTCA
CTTGCTGATTTAAGAAAAACTGAATATAGTATTGGGGTTGCCTCAGGTGATGAAAAAATA
GAGGCTATTATTGGAGCATTAAGTGGGGGATACATAAATACGTTGATTACTGATGAAAAT
ACTGCCAGACAAATACTCGATTTTGAATAAGATAATAATAAAAAGACTAGTTTTAAGTCG
AATTTAGTTAATTTGTATTTTATAAAATTTTATTAGTGCTTCAGAGCTTAAGATAATTGT
TTTTAGAGAAAAGGAGGTGATATAAAAAGTTCAAAAAGATTGTACATTAAAGATATTAAA
GTTTATTGATTATTGTATTATTGAAGCTTTTGCAATGGGCAGAAAATAAGTTCACTCAAA
AATAAAGGAGGAGTAAGGTGAGTTTAACTAATAAACAAATAAATAAAACATCTAAAAGTA
TTTTTAAAAAGTATAAAAAGTCAGAAAATAACAAAGAAAAAGATAATATTGAATACTCTA
AAAACAACGACAAAGAGGAGCTTGAACAGGAGCATAATAGTTTTGATTCTGAGCTGACCC
AAGATAATTATCCTATCAAGTTGAGTGATAATCCAGAGGAGATATCTTCTTTGATAGATC
ATACGATATTAGGTTCGGATACTACCAAAGAAGAGGTGAAAAATATTTGTACTGAAGCTT
TAGAATATAATTTTGCTTCTGTTTGTGTCAATTCTTATTATGTACCTACAGTTTATGACG
AATTAAAAAATAGTGATAATGTAAAGATATGTTCAGTTATTTCTTTTCCTCTAGGAGCAA
CATCTACAAAAATTAAAATTGCTGAAGCGAAAGATGCAGTAGAAAAAGGTTCACAAGAAA
TTGATATGGTAATGAATATTGGAGCTCTTAAAGCAGGTGAAGTTAATATAGTTAAAAATG
ATATTGAGCAAGTAGTAAAAGCAGTTAAAAATAAAGCTTTAGTTAAAGTAATTATTGAAT
GTTGTTTATTAACAGATCGGGAAAAAGTTAAAGCCTGTTCTTTAGCTAAAATTGCAGGAG
CAGATTTTGTTAAAACTTCAACCGGCTTTAGTGATGGTGGTGCTACTGTCGAAGATATAA
AATTAATGCGAGAAACGGTAGGACCAGATATGGGAGTGAAGGCCTCAGGTGGAATTAGAG
ATTATCAAACAGCAAGAGAAATGATTGCTGCTGGAGCCAATAGAATTGGAGCAAGCAGCT
CAGTGCAGATTATTAAAGGTGAAAGTACAAATAAGGATTATTAAGAAGGAAATTATTGAG
ATAGATTATGATATGGAGGTTGAGGAAATTGAGTAATCAGAAGATGCGGGCGGTTAGATT
ATTTGCCCCTGGAGATATTAGATGTGTTGAGATTGAAAAACCAGATATTAAAGAAGATGA
TGACATTATAATAAAAGTCAAAGCCTGTGGTGTCTGTGGCTCTGATATTGAAAGAGTAAT
GGAAAAAGGTGCTCATGAGATGCCCCTGACTATCGGCCATGAGTTTGCAGGGGTAGTTGA
ACAAACAGGTAAAAAAGCAGCTGGTTTTGAGTCTGGGGACAGGGTTACTGTGATGCCTTT
ATTACCCTGTGGTGAGTGTGATTATTGTAAGGTAGGAGAATTTGTATTGTGTGAAAATTA
TTCATATTATGGTTCGAGAATAAATGGAGCCATGGCTGAGTACATTAGAGTTAAACCTGA
CAATGTATTGAAGCTACCTGAAAATGTAAATTTTGAAATGGGAGCAATGACTGATCCTAT
TTCAGTTGCTCTGCATGCAGTAAGACAGGTTGACAGAATTGAAGCAGGTCAGAAAGCCGC
AGTATTAGGAATGGGACCCATTGGTTATGCTGCACTACAGTGGCTAAAAAATCTTGGCTG
TGGTCAAGTATATGCTGTTGATATTTTTGACGAAAAACTTAATTTGGCCAATCAACTTGG
AGCGGACTTCTGTATTAATGGCAAAAGTCAGGATGTTGTTGAAGAAATTATGAAACAAAC
TAATGGTGAGGGTGTTGACATAGCTATTGAATTGGCTGGTACTACTACTACCCAGGTTCA
ATCTATTCAAATTTTAAAAAAGATGGGAACAGCAGTTTATGCTGGAATTTCTTATGATAA
TCTTGAATTTCCAAATAAAACATTAAATAGTATTCTGCGGGAACAATTAAACATTAAAGG
TTCCTGGAATTCCAAAATTAGTCCTCTGCCAATAAATGAATGGAAGAGTTCTCTAGAATT
TATGAACACAGGTCAAATAAAAACTAGGCCCCTGATTTCCCATCGTTTTAGACTAGAAGA
TTGTCAGGAGTGCTTTGATATGATGTACAACAAAACTGAAGTATTTACTAAGGTATTGTT
TAAACCAGAAAAATAAAGTCAGGAGGAAAAAAATGAAGGCTTATGTTTATAATGAAAAAG
ATAATCTAGTTTTAAAAGATGTTAATCGCCCAGAATGTGAGGAAAATAGTGCTGTTATAA
AAATTGAAGCCTGTTCTGTATGTGGTACAGATTTTAGAACTTATACTTATGGAAGTGAAA
AAATTGAACCTGGAACAATAATAGGGCATGAAGTAACAGGTGAATTGGTTGAAGTTGGAG
ATGCAGTTGAAGGCTTTAAAACTGGAGATAGAGTTAATGTAGTTCCGGCTATAGGCTGTG
GAGAATGTTATAACTGCAAAAAAGGTTATACAAATTTATGCACAAATCTCGAAACTATAG
GTTTTCAATATAATGGGGGTTTCGCAGAATATATGGAGATTCCTACTAAAGCTTTTAAAA
TGGGAAATGTAATTAAGATAAACGAGAATATTGACGAACAATTATCAGCTGTAGCTGAAC
CAATAGCCTGCTGTATAAATGCTCAAAGTTTTCTTGATATCAAAGAAGGAGACAATGTTG
CAATTTTTGGCGCTGGCTTTATAGGCTGTATGCATGCTAAACTTGCCAAAAGTAAAGAGG
CCAATCAAATCTTTATAATAGAACTGGATGAAAATAGAATCCAGCAGGTATTAAAACTGA
TAGATGATGTAATAATTATTAATCCTAAAAAAGAGAATACAAAAGAAAAGATTAATAAGC
TTACTGATAATGAAGGCCCAAATGTATTAATAACAGCCTGTTCTTCTGGAAAAGCACAAC
AAGATGCTCAAGAAATTGCGGCTGAAAGGGCCAGGATCAGCCTTTTTGGTGGGCTACCAG
GAGAGTCGACTGGTTTTATTAATAGTAATCTTGTTCATTACAAAGAATTAACCATTTGTG
GAGTTCATGCTTCTACTCCGGAGCAGAATCGAAAATCTCTAAAATGGATTTCCGGGGTTG
ATTTTGACTTGAAAGATTTTCTTACTGTCTATTCTTTGAGTAATATTGAAAATGCTTTTG
AAGCTATAAAGAACGGAGAAATAATGAAGGCGGTTATCAAACCAGAATAGTAAGTTAATT
AACACCTAATTCTTTAAATTATAGAATGACAAACATGAATTATTTAGGAGGAAATATTAT
GATTAAAAAGTTATCAGTTGAAAATATAACAGCTGAAAATTTTGAAGATTATGGTACTTT
AGTTACTACCAGTGGAAAGCAGGTAAATAATGATTTAGATTCTGAAATCTTCAACTTATA
TAGTCATCTGGCCAGAAATAATTTTGAAGGTGAAATTATTTTCAATATTTTGGAAGTGCT
TGATCGGGATAATAAATTTTCCAGTTTAGAAAGGCACACTGGCACAGAAGAGTTATTTTT
TGCTTTAGATCAGGATGTAATAGTTCTGGTTGCTAGACCTGATAATAATAGTGAAACTCC
TGATCCTGATACAGTAAAAGCTTTTCATATGCAGGCTGGTGAGGGAATGTTAATGAAAAA
AGGCACCTGGCACTGGATTCCCTATCCCGTTTCGGGAAATAAGGCAAATATGCTGGTAGT
ATTCAAAGAGGGTACTCTTGCTCAAGATTTAGTAGTAGTTGATTTAGAGGAAAAAGAGAA
TATTACATTTAAAATAGAAAAAAGATAATAGTTAGGATTATTTTAGTATTATTAATTTAT
AGAGGGAGGGGTAAATATTGTCTAAAAAATATATTTTATCGATAGATCAGGGTACAACAG
GTACAAGAGTAATACTTTTTAATAAAAAAGGTAAAATTCATGTCTCAGCTTATCATGAGA
TAGAGCAAATATTTCCCAATCCAGGCTGGGTAGAACATAATCCGGAAGAATACTGGGAAA
CCACCTTAAAATGTATCGAAGAAGTTTTCAAAAAAGGTAAAATTTCAGCAGCTGAAGTTG
CAGCTATAGGAATTACAAATCAGCGTGAAACTACTATTTTATGGGATAAAAAAACTGGAG
AACCTGTTTATAATGCTATTGTCTGGCAGTGTCGGAGAACTGCTGAGATATGTGACGATT
TAAAAGAAAAAGGGTATGAAGAAAAAATACGTCAGAAAACTGGGCTTTTGATTGATGCAT
ATTTTTCTGGGACTAAAATAAAATGGATAATTGAAAATATTGAAGGAGTTAAAGAAAAAA
TCGCACAGGATAGAATCCTTATGGGTACAATTGATACCTGGCTTATCTGGAAATTGACTG
CAGAACAGTGTCATGTTACTGATTATTCCAATGCTTCCCGGACTATGCTCTTAAATATAC
ATGATCTAGATTGGGATGATGAACTTTTTGAGATGCTTGGAATCCCAAAAAATATAATGC
CAGAACTTGTTCCTTCAAGTGGAGTAATAGCGGAAACTGATCAAAATATTTTCTTTGGTG
AGCAAATACCTATTGCAGGGGTAGCAGGAGATCAGCATGCAGCTACATTTGGACAGACTT
GTTTTAAACCAGGCATGGCCAAAAACACCTATGGTACTTCGCTGGCGATGATGATGAATA
TTGGCAAAAAGCCAATAATGTCTAAAAATGGGTTAACAACAGATCTTGCCTGGATGATAG
ATAATAAAGTTGAATTTGCTCTGGAAGGAGTGATTTTTAATGGTGGTGCAGCAATCCAGT
GGTTGAGAGATGGACTTGGAATAATTAAGGAAGCGGCTGAAGCAAGTGAATTGGCTGAAA
CAGTTTCGAATACTGGAGATGTTTATCTAGTTCCAGCTTTTACAGGACTCTGTGCGCCCT
ATTGGGATATGTATGCCCGGGGAGCTATTATAGGAATAACCAGAGGTACCACAGAAGCTC
ATATAGCAAGAAGCGCGCTCGAATCAATGGCGTATCAGACTAAAGATGTTCTGGAAGCTA
TGACAAACGATTCAGGTAAAGAAATAAAAACTCTTCGAGTGGATGGAGGTGTTACAAAAA
GTGATTTTTTAATGCAGTTCCAGGCAGATATTTTAGGAGTAAGGGTGGAAAAACCATCGG
TTACAGAAATGGCGGCTCTGGGTGCCGCATATTTAGCTGGACTAGGTATAGGTTTTTGGA
ATAGTAAGAAGGAAATTGCTAAACAGTGGAAGGTTAAAAAAGCTTATGAGCCCAAAATGG
GTGAAGAAAAAAGGGAAGAGCTTTATGCAGGCTGGAAAAATGCTGTAAAAAGATCGCAAA
ATTGGGCAAATAAATAATAAAACTAGAGAACTAAAAATTTAATAAATATTCTAAATTTAA
TTAATATGGGACAGGGAGGTATATTCAATGAATATTGATTTCACAGATGAGGTAGTAATT
GTCACAGGTGCAGCTCGTGGTATAGGCAAAGCTGCTGCTGAGGCTTTTGCGGAAAGTGGT
GCTAAAGTAATTATAGGTGATATTGATGCAAAAAAAGGGAAAAAAGCTGCTGATTCAATA
AACGGAGAGGCTACATTTATTAAATTAGATGTTTCAAGCAGTAAAAGTGTAGTTGATCTG
GTGAAAAAAGTTAATGAGATGTATAGAAGAATTGACATCCTTGTCAATAATGCGGGAGTA
TTTTATACAGAAAATATTGTTGATACCCCTGAAGAAGAATGGGATAAACTAATGAATATA
AATTTACGAGGAGCTTATCTCTGCAGCCATTACATTATTCCTGAAATGTTAAAGCGGCAG
AGTGGAGTAGTAATCAATATTGCTTCTGAAGCTGGTCTTGTTGGTATTGGTGGACAGGTC
GCCTATAATGTTTCAAAAGCAGGAATAATTTCGATGACTAAAAGTATGGCTGTTGACTTT
GCAGATAATGGTATCCGAGTTAATGCTGTTTGTCCCGGGACTACAGAAACTCCATTATTC
TTAAATGCGTTGAAGAAAGCAGATGATCCTGAAGAATTAAGAAGCACTTATGAAAAGATA
AGACCTTTAAATAGATTGGGAAAACCTGAAGAAATCGCCGGAGCAATACTAGCAATGGCT
TCTAAAAATCTTGCTTATGCAACTGGCTCAGTCTTAACTATTGATGGTGGATATACTGCT
CAATAATCACGTAACTATTATAATAGCATGATAGTTACAGAGAGATATATAAATTTATAA
AAATAAGGAGAATGAGGAGGGATAAAAACTTAAAAATTAAATATGATAGTGAATGTTTAA
AGAAGTTAATAAAATGAAGGAGGAAAAAATGAGAAAATTTTTATCAATTTTAATAATCAC
ATTGTTAATTTGTACATTGGGAGGAACTATCAGTTCTTTAGCAGAAAATTCAGTTGATTT
TGTAAATGATGGTGATACAAGAGAAGACCTGGCACAGAGGTATAAAAATGCTGAACCAGG
AGAAGAATTTTTGGTTGGCCATATTACCTTTCAGTTAGCTCAAGAATATGCAATGATGAT
GTTTCAGTCAACTGAGCAGGCTGCGGAACAACTGGGACTTAAATTTAAAGGAGTAGTTGC
TCATTCAGATGCTGAATGGATTCAGCTTACTAAAAGTATGATAGCTTCTGGGGCCAAGGC
AATTACTTATAACTGCCCCTCGTTAAATGTGGTTCCAGAGCTGGCAAGAATCTGTGAAGA
AAATGATGTATTTATGTTGACTAATTTTGGAATTACAGGCGAAATGCTCCCTGGTGATTA
TGGACCAAGATGGGTTGTAGATAATTCGCCTCAGGCTGACGAACAGGCTTATTTCCCCCT
GATGCTCTTATTTGAAAAGATGAGCCAGGATGGTAAAACAAGGGTTTATCATCAGCAGGG
AAGTAAGTCCTCAGCCACTGTCGCTCAGGTACAAATTAACTTAGCTACTCTAATGGCCTG
GAGTCAATATCCAGAACTGAAAATGTATGGTCATCAATATGGTGAATGGAATTTTGAAGA
TGGCCGCAAAGGTGCAGAAGCAGCACTGGCAGAACGTACAGATTATCAGGGTATCTGGGC
AGCTAATGATTCTCAGATTACTGGAGCTTTGTCTGCGTTTCAGGACAGAGGTATATTTAT
TGACAAGTATGCAGTATCCAGAGACATGGAAACAACTACTGCCCAGAAAATAGTAGCAGA
TCAATTCCTGGCAACAAATGGGTTTGATATTCCATATTTTGGTGGAAGAATGGTCGCAAT
GGCTTATGATATGTGTGTGGGTAAATGGTATCCAATGCCTGATGAAATGGTGCAGGCTGG
TAAATTAAATACTTATGGTAATTCGGAAGCACCTCAACTGGCGAAAGATGCAGGTATTTC
TGATAATCCAAGTTTTTATCTTGGTCCAACAGAAAAAACTTTAAATAAAATTCTAATGGA
AATCAAAAAAGATGAACCTCAATACCCATATGACTTTAGATTGGTTTCACATGCTAAAAC
TGAAGAACTTGGACTTGAATATGATCGACATGCTGGTGGAGGAACAGAACTGGGCTTTAA
TGATTTTTACTATCCTGTAAAAACTGATAGATTTGCAAGTCGGCAGGAATTTAAAAATCA
TATTGGTGCCTTACATGAATACTTACTTGATTTGGATGTGGAAACTTGGGAAGAAGCTAA
AAAACTTCTAGAATCATTACCCTCAGAAATTAAAACAGAACCAGTCTGGAATTAAAGCAG
TTCAATTGAATATTAAGGCAAGCAGATATTAGATTAATTTGACTAGTAATTATAATCTGC
TGGGAGAGTGATATTTTCAAATATTACTCTCCCAGTTAATAGAATAACACAATAGGAGTG
ATCTTGAATGGGGACCAAAAAAAATAATTCACTACTCGAGATACGAGGAGTAACAAAAAC
ATTTGGAGGAGTTGTCAAAGCATTAAATGATGTCAATATAACGATCGAAAAAAATGAAAT
AGTTGGTGTTGTAGGAGAAAATGGGGCTGGGAAATCTACTTTAATGAAAATTTTAGTAGG
AGTCTTTCCCCCAGATCAGGGAGAATTATATTATGCTGGAGAGAAAATTCCTTTTCCTAA
CAGTCCCAGTGAAGCTGCTAAGAGAGGAATATCAATTGTCTACCAGGAAAAAGGAGTTAT
ACCTCAATTGCAGGTCTATCAATTTCTTCTTCTAGGGCGTGAATATTTATTTAATTCATA
TAATCTTCAAATTGAAGAAATGAAAGCAAGCGCTGTGCAGATATTAAGAGAGCTACAAAT
AGATTGTAGTGTGGAAAGTTTTATGTATGAATTGTCTTTATCTACTCAAAAAATGCTGGA
AATTGCAAGGGCAATTTTAAGTATAAGATTAGAGCAGGGAGATAATAACGTAAATTCAAT
AATAATACTTGATGAGCCAACAGCTCCTTTATGTATAGAAGAAACCAGGAAATTATTTGA
TTATTTACTTAAAATGAAAGAAAAGGCAAATGCCTCATTTGTTTTTGTATCTCATATTAT
ACCTGAGATTATGGAATTTACTAATACAGTCCATGTTTTAAGAGATGGGAATGTTGTGGG
ACATTATAATATGGCAGAACATGATTTAACAGAAGAGGAATTGTTTAAGGCAATAGCTGG
AAAGGAGTCCTCTACATATATTGATAAACCAGTCAGTAGAAATAAAGTAACTGGGGAAAT
AGTGTTAGATGTAGATAATCTTAAAAAAAATGGCTGCTATTATGATGTGAATTTTGAATT
ATACCGGGGAGAATGTATTGGAATTTTTGGAGCTGCTGGGTCAGGGAAAAGCAAATTATT
AAATTCCATAGCTGGACAAATTGATTTTGATCAGGGCAATCTGATAGTTAATGGAAATAA
GTTATTGTCTGGTGAACCTCCTCATACCAGGCTGAAAAAGGGAATAGGTTATTTTTCTGG
TGATAATAATAAAGAATTGTTTTTAAACTGGTCAATTGCTAAGAATATATCAATTTTAAA
TATGGATAAAATAACAGACAATATAATAAATATAATAGATTTTAAAAAAGAAAAGAAGTT
GGCAAAAAATATTTCTGACAGTTTAAATATAAAAGCTCCAGATGTAATGACAGATTGTTA
TTCACTTAGTGGAGGAAATAAACAGAAAGTATCTGTAGGAAAATGGCTTGAAAATAGTCC
GGATATAATTCTACTTGAAGATCCTACCATTGGTGTTGATGTGGGAGCAAGGAGAGATAT
TTATGAGGCAATTTATAAGATGAATGATATTGGTATCTCGATGATCCTTGTTAGTGATGA
TCCCAAAGAATATTCTGCTTTATGTGATAGGGTTGTATTTATGACAAATGGAAAAATAGA
TAAAGTATTAAATAGAGAAGAATTTGAAGAGGTGATTAGGTGATTAATTTAAAAAAGAAA
AGTGTTTATCTAGACTTCGTAAAAGTTCTGAAGCAGAATCCAATTATTGTCATCTTTTTT
GTCTTTTTTGTTATATTTTCTTTTTTATATACCCGGAAATTTCTTTCAACTATGAATTTG
CAGGCTATATTGGGACAGTTTGTAACATTAATGCTATTTGCACTTGGTCCTTCAATTGTT
ATGGTGATTGGTGAATTAGATTTATCTTATGTAGGAATATGGATGTTAGGTGGTATAATT
GTCTGGATGTTGACACCCGTACTGGGGTTATTTTCAATTTTAGTTTTTCCGCTACTGGGA
CTGGTAACTGGAACTTTTATTGGATTTGTGCATACTAAGACTAAAATACCAGTTTTTATA
TTAACCTTAAGTTTGTTAGTAACTTACTGGGGACTAACTTCTCAGCTATCTGGAGGATAT
CCCAGAGCTACTGAAAAATTTGGGTTTATAACAGCTGACATTATACCTTATATCCCTACA
GTTTTATTCTGGACAATTCCTTTAATAATTTTTGCTATTTACCTTATGAAGTTTACTAAA
ATAGGAACTTATCTTTATGCAATAGGTTCAAATGAGGAAGGTGCAAAATTAGCTGGAATT
AATGTAAAAAAATATAAAATGTTAGCATTTGTTATTAGCGGTATTTTTACAGGATTAAGT
ACAATTATTCTTTTTCAGCATCTTGGTGGTTCAGTCCCAGTCGAATTGAATCTAGATACT
ATGGTTAATCCCCTTGTGGCGATTGTATTGGGAGGAACACCTTTAACTGGGGGGAGTGGT
GGTCCGCATAAGACTATTTTTGGGGCATTAACTTTTTCTGTAATTACCAGGGGTTTAAAT
ATTTCTGCACTACATCCTACAACAATCCAACTTTTTATTGGTATCTTACTAATTATAGCG
ATAGTAATAAGTGCACGGGGGATGAAAGGGGTTGAGGTTACATGAAAAATGATAACTATT
TTTCAACACTAATTGAAAAAACAAAATCTAATAAAAATACTGTTTTACCTGTTATTACTA
TTTTGTTAGTTATTATAATATTTCAAACAATTAACCCTGTATTTTTAAAGGCACAGGGAA
GAATAACTTTAGTATATTCCATGTCTTACTTTTTGATTGCTGCACTTGGGCTAACTTTTG
TAGTAATGATGGGATCATTTGACTTTTCAATAGTAAGTTTGCTTAAATTGTCAGCCCTTA
TCTGTGGATTGTATATTAATAAATTTGGATTATGGGTAATTCCTCTGGCCATTTTAGTAT
GTGTTTGCTTTGGTTTTGTGAGTGGTTTTCTATTTGCAAAATTAAAGGTGCCATCTTTTA
TTGCAACTCTGGGAATTTCATTGGTTGCTGAGGGAATAGCACTTTTACTCTCAAAAGGTC
ATTTATTGATGATTACTAATTCTAGTTTCAGAAAACTTGCTGTAACATTTATTGGAGGAA
TACCTGCAGTTTTCTATTGGGCAGTGGGTATCTGTATAGTTAGTACACTAATAGCTTTTA
TTTTGCCTTTTGGAAGACGAGTTTTTGCAATAGGAGAAAATGCAAAAGCTGCTTCAATGT
CAGGAATTAATGTAGACAGAACCAGGATTTATGTATTTATGTTAAGTGGATTTTTTTGTG
GTATTGCTGGTGTTTTATATATGGCCCAGATGGGTGGAGGTTCTGTTGGTCTTGGTGCTG
ATATGATGATTCCTCTTTTTGCCAGTGTTGTAGCTGGAGGAACTGCTCTGACTGGAGGTG
TTGGTGGACCGCACAGAACATTTTTTGGAGCTATCATAATCACCTGGACTGAATCTGGTA
TGCTAATGAATGGAGCTTCAAGAGGAATGCAGGTTGTTGTTTTAGGGATTATGGCTATCA
TTATGAGTATAGCTACCCTGAATAAAAGCAGAATATGAATTAAAAATAATGGATTTAATT
GATCAGATAGAAATTGATCAAATTAATACTTGCTACCCACCATAATTTTAAGATATAATA
TCAATATATGGAGAATACGAAGACAGGAGGGTAGAAAAAATGCCCGAATCTGAAATTTTA
GATAGGATCTTAAATCGTATTGATCAACTGGATGGTAAGTTTAGCGGTAAGTTTAATAAT
CTTAATCATAGAATTGATACAATGGATCATCGAATTGACAATTTGGATAAAAGATTTGAC
AAGGTCGATGACAGGCTTGACAAGATGGATAAAAGGTTTGATAAGGTTGATGAAAAATTT
GACAAGGTCGATGACAGGCTTGACAAGATGGATAAAAGGTTTGATAAGGTTGATGAAAAA
TTTGACAGGGTTGATGACAGACTTGACAAGATGGATAAAAGGTTTGATAAAGTAGATGAC
CGACTTAATATGATCTATGATCAAACTGTGCGTTTAACTCTGGGCCAGACCGCTTTGAAA
ATAGATATTAATGAGATAAAAAGTGTCTGCAATTATCTTAATAATGAGGTGGCCAGAAAT
ACTAAGGATATTTATGTTATAAAAAATGAAAAAAATTAAATATAAGAGATTAATAATATA
AAATGAAGACTCTCACCAGGCATATTCAAATTTTCTGGTGGGAGTTTTTTGTACATTAAA
TAAATCACTTTTTAATCTGACACTTTGAAACTCAAGCTGTCAGGTATTTTTTATGCCTAA
ATTTAAGCTGTCACCTGTTTTAGTTGTGGCTGACACAATAGATAATTGTTTCACAATCCC
TGAGAGGTATTTTAAAATAATAAGTGAACTGAGAAAGTGAAATAAAAAACTTTTAGGGGG
AATATTATGTATAGCAATCTATTTTCCAGTGGTAAAATTGGAACAATGAAAAGCAAAAAT
CGAATTGTGATGACTGCAATGGGAAACTACTTAGCAAATACAGATGGAACTGTCTCTGAG
GAAGACATAGCCTTTTATACTGCAAGAGCTAAAGGAGGAGTTGGAATAATAGTTACCGAA
GCTACCTGTGTCGATGACAAAAGGGGTAGAGGAAACACCCATCAGATTTCTGTAGCAGAT
GATAAATTTATTCCGGGTTTAAAAAAATTAGCAGAGTCTGTCCAGCAGTATGATAGTAAA
TTGATAGCACAGATCTATCATCCAGGACGCCAGGGAGTAAGTGCTATTAATCAGAATCAG
GGTATGTTAGCTCCCAGCGATGTAGAATGTGAGGTTGTGCATCAGCCAGTAGAAGTAATG
TCTCTCCAACAGATAGAAGAGATGATAGAAAAATTTATTGATGCTGCAGAACGCGTAAAG
AAGGCTGGCCTGGATGGAGTTGAAGTTCACGGGGCTCACGGTTATTTAATCAACGAGTTT
TTAAGTCCTTACACCAATCGAAGAAATGACAAATATGGTGGTAGTTTTGAGAATAGAATG
AGATTTTTGGAAGAAATTGTGATGGGGATCAGAGAACGTTGTGGCGAAGATTTCCCTCTG
ATTGTCCGTCTTTCAGTCGACGAATTTTTAGAGACGGTTGGCAAAGCAGATTCCGGTTTA
GAATTAGCTGAGGGCATAAAAATAGCACAGAGATTGGAAGAATTAGGGGTTGACGCTGTT
GACGTTAGTTCTGGAATCTATGAAACAATGAATACTGCCTGGGAACCAACCTCTTTTGCA
GAGGGTTGGAAAATCAATCTGGCTGAGTCAGTAAAAAAGAAGATTGATATTTCTGTAATT
GGTGTTTCTGTGATCAGAAACCCTGAATATGCTGATCAGCTGCTTAAAGACGAAAAGGTC
GATTTTACTGGATCGGCCAGACAGCATCTTGCAGATCCAGAATGGTCAAATAAAGCTCAG
GCTAATCGGGAAACCGAAATTAGAAAATGTATTTCCTGTCTGCGCTGTATGGAAACTTTA
ATTTCTGCTGACCAGAGACCGGGTGGATTTGAATGTGCCGTCAATATTAAAGCTGCTGCC
GAAGTTGAGTATGCTGAGTTAAGTAAAAACGGCAAAGGTGAAAACGTGGTAATTATCGGT
GCCGGACCATCTGGATTAGAAGCTGCCAGAGTTTTAGCAGAGAAAAATTATAAGCCGATT
ATTTTCGAAAAAGAAGATAGGATTGGGGGTCAATTACAATTAGCAAAAAAGCCGCCTAAA
AAAGATAAGATAGCCTGGTTAATAGATTATTATCAGGAGCAGCTCAAAAGATTAGAGATA
GATTTACGGTTAAATACTAAAGCAAGTATAGCCAGCATTAAAGAAATTAATCCAGCTGCA
GTATTTGTAGCCCAGGGATCAAAGCCAATCATTCCCGATATTAAAGGGATTAATTCCGGA
AATGTATTAAGCTCAGAAGATATTTTAAATGATCAAGTTGAGTTAAGAAATAAAAAAATT
GCAGTTATTGGCTCTGGAATGACCGGAATCGAGATTTCTCATTTACTGGCAGAAAAAGAT
AATGACTTAAGTTTATTCGAAATGGAATCTGAGATTGGCCCTGATCTTTATTTTCAAAAT
CTAATTGATCATATGAACTATATAGGAGAACTTGGGGTCGACTTATATCCAGAGCATAAA
CTAATTGAAGTCAGAGATGGAAAAGCAGTTTTTGAATTAATAGATAGTAATCAAATTAAA
GAATATAATTTTGATTATCTAATTTTAGCTCTGGGCAGAAGAGAAAATGAAGAACAGCTA
GCGAAGATCAAATCAGAATTTTCGGATGTCAAAATATTAGGTGATGCAAATAAAGTTGGC
AAGATCAGGAATGCAGTTGAAAGTGGATTTAAGGCAGCTTATTCATTGTAATTAAATAAA
ATAAATTGGAGTGATAATTATGTCAAAATATGCACAGACCTGTCCTATTATTTATGGAAA
AGGAAGTACAGAACAGCTGGGTGAGGAGACAAATAATTTAGGCTGCAGGAAAGTCCTGGT
GGTTACTGATCAGGGAGTTGAAAAAACAGATTCTTTTAAAAATAGTGTTAAAAGTCTGGA
AAAAGCTCAAATAGAAGTTGTAGTTTTTGATAAAGTAATTCCTGATCCACCAGATTATAT
AATTAATGAGGGTGGAGAACTTGCTCAAAAAGAAGAAGTTGATGGAATTGTAGCAGTTGG
AGGCGGAAGCCCTATGGATGCAGCTAAAGGAATCAACATTCTAATAAATAATCCTCTACC
GATCAACCAGTATTTTGGAGATCCAACTTATCAGCCTGGAGTGCCGGTTATTATGGTTCC
TACTACAGCTGGCACGGGAAGTGAAAGCACTTCAATTGCTGTGGTAACAGATACTACCAA
TGATGCTAAAAATTCTGTGATCGGTAATGCGGATCTTGGAATTCTGGATCCCGAAAACAC
AACTTCTCTTCCTTTTGAGATAACAGCCCAGACTGCGATTGATACTCTGGCTCATGCAGC
AGAAGCAATTACCGCTAAAATCCCTAATCCTCGCTCTGAATTAATGGCAGTAGATGCAAT
AGAGAAAGTAGTCAATAATTTAGAAATTGTTTTAAATGATAGTGAAGATTTGGAGGCTAG
AGGGAATTTGCTGCTGGCCAGCAATTTTGCCGGAATTGCTTTTAATGATGCCTTAGTCCA
TTTAGGGCATGCACTGGCACATTCCATTGGAGCTAAATTTCACCTTACCCATGGGGTAGT
TTGTGGATTAGCCCTACCAGAAGTCATGATTTATGCTGCTGAGGTGAAGCCGAATAAGGT
AAAAACTGTGGGAGAAGCCTTTGGTCTAAACTTTAGTGAAGAAGAGTCAGACTCCCAAAT
TGCTGAGAAGACAGCTGCAGAAATTAGAGAATTTGTAAAGAAAGCAGGAATTAAATCTTT
TGCAGAATTGGGAATTAGCAAAGAAGAATTGGTAGATACAGCCGAGATGGTAAAAAGTGA
TGCCTGTTATAATTTTGTACCCAGAGAATTAACTGCAGCAGAAATAGAAAATATCCTTGC
AGAGATGTACGATAATTATAAATAACAAATATTGCTATAAATAATATTTTCACTCAAAAA
ACTTGTATGTTATAATCAAAGCATACAAGTTTTTTATTAAGGGTGATTTTATGAATATCG
ATGATTTAAAATACTTTATCAAAGTTTTCGAGAATGAAAATCTAACCAAATCTGCAAAAG
AATTATTTATAACTCAGCAGGCATTAAGTCAGAAGATTAGTAAACTGGAGGAAGAAATTG
GGGTTAAACTATTTGAGAGAAATTCCAGGGGGGTTAGTCCGACAGAGTTTGCCGAATATT
TTTACCCAGAAGCTAAAGGACTGAAAAAACATTTTGATGATTTTAAAAGTGAGGTATATA
GTAAGGCAGAGAAAGAAAAAAAGAAGTTAAAAATTGGTTTTTCACCTGGAACACTGCAGG
TCTTGAATGCTCAGGATATTATTGAAAACAGCCGCCAGGAACTTGGGATTGAGATCGAAA
TATCTGAGTTTACTGATGTTGACTGCGAAAAAAATGTTTTAAATAATAATCTTGATCTTG
CAATCACAGTTAACCCGCAAAATAGTGATGATTTTAATTTTAAAAGTTTATATCATAATA
ATTTTGCAGTGGTGGTTAAGAAAAGTGATTCGCTGGCCAAAGAAGATGAACTCAAACTTG
TCGATATCAAAAATAGAAAACTAATCCTATTAGATGAGACATTTAGGATGCAGACAGTAC
TGGAGCGAGAATTTAAAAAGGCAGATTTCGAGCCGGAGGTTTACAGCCGCTGCAACCACG
ACTTAGATGCTGCCTATGAGTTTGTGAGTTTAAATAAGGGGGTATTTGTTTTTGTTGATT
CACTGATATATTTAGAGCGGTACCCTGATTTAAGCAAAATCCCGATAAAAGATTTGGAGT
CAAAATGGGAGATTGGAATTATAACCAAAAAAGAGGCAAATATTGGTCCAAATGTTAAGA
AATTTATAAACTTTTATGAAGCTGAAAATGATTTGTAATATTCACTCTCACCAGCGTATT
TTAGGTGAGAGTTTTTTATTTTCCAATCAAATTTCTATCCCTTTTCAGACTCAATAAATT
TGATCAACTCTCTATAAAACTTAATCTTATCATTAGACATCTCTCGTACTTCGTTAAATA
ATAATTTGAGTTGATTATTATGGAGTATTTCTTTAGTCACTTTATTTTCACTCACCTGAT
AATTATTATAATCAAGAGAAAGCAGAGTATCAATACTGCAGTCTAATGCTTTAGCGATTT
TTCGCAGGACTTCATAGGATGGTTCCTGGTTTTTGCTCTCATAGCCAGCAATGGTTGAGC
GTTTAATCCCCACAATTTCAGCTAAATCTTTTTGCGTAAAACCTTTATCTTTGCGTGCTT
TTTTGAGATTTTCACCGAATGTCATAAAAAATTCCTCCAATTTTATCGAATAATTAAAAT
AAACAAAAAACTTATAAAAATAGCTTGACATTGTTCTAATTTAGAACTATAATAAACTTG
AAATGTGATAATAATAAACTAAAAGTCCAGAAATAATAAATGGACAGAGTTATCCCTTGC
TCTTTTTAAGTCAAAGGAGGGATCAAATATTGTCAGTATTTTAAATAAAAAAGGGTAACA
GATTTCAGTTGGCGCTGTTCTGTTAAAGATTATACCAGATAATTATATCACATTCGTCTA
ATTGTGTAAATTTTATAGAACCGCTTTTTGTTTCAAAAATCAGAATCTTTGAAACAGTTG
TTTTAATCAGTCTGATTGGTTCCCGGGAGGGATCTCTTTTGAGTAAAAATTATAAAGAAG
AGCTGACAGATTTAGTAAAGTTCAAACCTGGCGATAAAATATACAAACTTTTTAAACATC
AAAAGGTTTTAGTAAAAGGGCAAAAAGAGAAATTTGTTATACAGATCAAAAAAGTCAAAT
AAGAAGACTAACCTGGGGCCGTGGGCCGGGAAATTTATTTTTCCTGGCCCTATTTTTTTG
TTCTAAAAGTACACATTGATTCTTGACACAGCAAAATAATAAGGAGGATTTTAAATTATG
AAAAAAACTTTTAGCTTAATAGTATTGGTATCATTACTTTTTGTTCTCACAGCTTCAGTT
TCTGCTCAAGAGTATACATTAAGATATGGTCATGTTTTAAATGAAAGCCATCCATTTCAC
GAAGGTTTTTTAAAAATGGCAGAACGAGTAGAAAAAAGAACAGATGGAGATCTGCAGATT
CAAGTTTTTCCCAGTTCTCAATTGGGAGTAGAAGAAGATGTTTTAGAACAGCTGCGATCT
GGAGTCCCCATAGCCTGGAATACTGATGCAGCGCGTTTAGGTACTTATGTTCCCGGACTG
GCAGTTGTTAACGCTCCTTATTTTGTTGATTCAATCGAAGAAGTTAAAAAACTACGCCAG
ACACCGACAATGCAAAAATGGGAAAAAAAATTGGCAGAAGAATACGGCATCAAAATCCTT
TCTTTCTCCTGGGTTCAGGGGTTTAGACATTTTATGACCAATACACCTGTCAGGACTCCT
GAAGATCTGAATGGATTAAGAATTAGAACTCCACCTGCACCAATCTGGCATGAGTCAGTG
GAAGCATTAGGTGCTGTGCCGACAGCAATGAATTTTGGCGATATTTATACCGGGCTTCAG
CAGGGATCAGTTGATGGAGCAGAATTGGTTTACAGTAATATTCCTGCTGGAAATTTATTT
GAAGTTTTAGATTATGTCAATGAAACCAGACATTTTTTATTAGTTAACTTTCAGGTTGTA
AGTAATCAGTGGTTTGAAAGCCTTCCTGAAGCTTATCAGGAAGTTCTAGTCGAAGAATCT
AATAGAGCTGGGCTGGAAACTTCGCGGAAATTAGCCGAACAGACTGAGGAAATAAAGAAA
ACCGTGCAGGAAGAAGGAATGACGATTATTGAAGATGTTGATCTGGAAGCATTTAGAGAA
GCTGGAATGCAGGCCTATAAAGAATTAGATCTGATGGATGAGCGAGAGCAAATTTATAAA
GAAATGGAAGCAATTGAATAGAAATAAATAATGTTATCCCCGGTCAAAACTGGCCGGGGT
TCTTAAGGAGGTTTAGAGTTGGAGACTGCCAAGATTATTTATCATAAAATCTGCCAGATT
GAAAAAATAATTTCAGGAATATTCCTGGTTTTAATTATGGCCATTGTATTTTTATCTGCT
ATTGGAAGAGCTGTAGGACATCCTTTAAACTGGGCAATTGATATCTCTGCTTTTCTTTTT
GCCTGGACAGCATTTTTTAGTGCAGATGTTGCGATGCGTCAGGATAGACATTTAAGTGTC
AAATTTATTATTCTAAAACTACCAAAAAAAGTTCAGTATTATATTACTTTAGTAAATTAC
TTAATTATTGTTGTTTTTCTGGGCTATCTGATAAGATTTGGATTTATTCAAACTTATAAT
GCGAGATTTAGAACATTTCAGGGAATACCAGAGCTCAGTTATGCCTGGGCAACGCTCAGT
GTTCCAGTCGGTTCAATTTTATTATTAATTTCTACAATTGTAAAACTGTATCAAGTCTAT
AAGTCAAAAGAAGCAGCATCTCTTAAAATGGAAAATAAAGAAAAGGTAGATCAATTAAGT
GATTAATTTAGGGGGAAGATAATAAATGCTGGAAGTAATAATTATTTTTGCATTATTTTT
AATCATGGGGATGCCTGTTGCTTTTGCAATTGGAATCTCCGGGTTTTTCTTTTTCATGCA
GGAGCCGGCACTGCCCTATACAATGCCAGTTCAATTAGTTTTATCAGAGACGCAGAGTTT
TACCCTGCTGGCAATACCAATGTTTATGCTGGCCGGAAATTTATTAAATAATACAGGAAT
TACTACCAGATTACTAGATTTAGCTTCAGTGCTGGCAGGACATTTATATGGAACCCTGGC
CCAGGTTACGGTGGTTTTAAGTACTTTGATGGGAGGAGTATCCGGATCCGCAATTGCTGA
CTCTTCTATGCAGGCCAGAATTTTAGGGCCAGATATGACAAAAAAGGGATATGGAAAAGG
ATATTCAGCCGCAATTATTGGTTTTTCGGCCCTGATCTGTATCGCGATTCCGCCGGGGAT
TGGTCTGGTTCTTTATGGAAACATTGGCGAAATATCAATTGGACGACTTTTTACAGGGGG
GATAGTGCCTGGTCTAATGATGATGGCTTTTTTAATGGCTGCAGTTACTATTACCTCCAG
AAAAAAAGGTTATGCCCCAGAAAGAGAAAAAATGGCCTCGCTTGATGAAATTATACCAAC
TTTTATTAAAAGTATCTGGGCTCTTTTATTTCCGGTGATTTTAATTGTTGGTTTAAGATT
TGGCCTGATGACTCCTTCAGAGGCCGGATCTTTTGCAGCAGTTTATGCAATTGTAATTGG
GATTTTTATATATAAAGAACTGAGCTGGCAGAGATTTATTGATTCTGTTAAGGACACAAT
TGGTGATGTAGGAATGA
>DeadSea-enrich-C73
AAATAGAACTGGGTGAATTTAGAGATTTAATTGAGAGCAGCAGAAAATATGCTTTAGCAC
TGCTGGAGAAATTTGAGAATGATAGATTAATTAAAAAAATTGGAGATAAACGAGTGCTTT
TCTAATTAAGCTTTTCAAAAACAAAGTCGGGTGATAGCATGCAAAAAATCAAAAATGAAA
ATGGAGATCCAGAGCTTAAAGTCTGTCAGGAACTAATGCCAGACAAGCCGCAGGTTGGTG
TCTTTGATACAGCCTTCCATCAATCTATGCCTGAAAAAGCATATATTTATGCCCTGCCAT
ATGAATACTATAAAAAGCATGGTGTTAGAAGATATGGTTTCCACGGTACCTCCCACGGCT
ATGTTGCTCAAAGAGCATCTAAGATGCTGGACCAGCCTTTAGAGGAACTGAAAATAGTGA
CCTGCCATTTAGGTAATGGTGCCAGTGTGGCTGCAGTAAAAAATGGTAAATCAGTAGATA
CCAGTATGGGTCTGACCCCTTTAGAGGGATTAGTAATGGGAACCCGATGTGGAGATATTG
ACCCGGCAATTATTCCTTTTATTATGGAGAAGGAAAATATTTCTGCGGCTGAGATGGATA
ATATTTTGAACAAAGAGAGTGGACTTTTAGGTGTTTCTGGGATCAGCAGTGATTCGAGAG
ATGTTGGAAACGCAGCTGCTAAAGGTAATCATCAGGCGGAAACTGCACTTGATTTATTTA
ACTATAGAGTTAAAAAATATATTGGTGCTTATACAGCAGCAATGGGTGGAATAGATGCCA
TCGTCTTTACGGCCGGGATTGGCGAAAACTCAATTGAAACAAGAGAGAAAATCTTAGAAG
GCTTAGAATATCTGGGTGTTAAAGTAGATGAAAATGCTAATAATTGCCGGGGTAAAGAAG
TAATTATTTCTACTGATGATTCTAAAGTTAAAGCAATGATTATTCCAACAAATGAAGAAT
TAGTAATTGCCAGAGATACAATGGAATTAGTGTCATAAAAGTTAATATATTTTAAAACCC
TGCCATTTCTTAGGCAGGGTTTTAAATACCAATTTATGCTATTGCTTTCACTCCTTCTTC
ACCGGTGCTTATTTTAACAGAATTTTCGATATCACTGACATAAATTTTCCCATCACCAGT
CTTGCCTGTTTGAACAGTGCTTTTAATTGCCTCTATATATTTATCTACTTCGGTATAATT
AATAACGAATTCTATTTTCATTCTGGGAGTGAATTTAATTTTCAGATCACTATCTGCTTC
TAATTCCATTAAATCCTGATTAAAGTTTTTTGACTCCAGAATATTTAATTCCTTCAGTCC
CATTGATTTTAATTTTAAGATTAAATCATTTAAACTTTCGGATCTGATGAAGGCTTCAAT
TTTTTTCATTTTTAATTCCCTCCTCTTTCTCTGTTCCACCTGTGACCTTGCCTATTTTGA
CTTTAGAATAAATTTAGCTTCCCTGTCCAGTGCTTCAGTTAAATAAGGAATTCCAGTTTC
TCTCTCGGTTTCTCTATTGGCTGAAATAAGATCTGAGCGGTCAATTTCTTCTAAGTTAAA
TTTTCTTGCTCCAGCCATAAACTGCTTTAAGCCGGTACTTAACTTATTGACAAGGGTGTA
AAGAGCTACTGCTCCATAGGGAATATTTTTCATTTCCTCACTGCCCACAATCTCTTCCAC
ATCATACCAGGCTGCAAAAATACTTTCTGGACTCTCACCAATTTCTTTGACAGTCTTCGG
CAGCTGATCCCAGTTTCCATTTAAGTTTTCTCTTCTTTCTGGATGAATAGCTCCCTCAAT
GTTGGAACCCAAAAATCCAGGGATCATCGGAGCTCTTCCCATGCAGACAGTTTTTACATA
AGGAGAACCAAGGGCCAGGGCTTTAAAAAGATGATCTTCCCGCGCCATACCGCCTGCAAA
AGCCAGATCAGGAACTTCAAAACCATTTTCATTTAAAATATCAGCATATTCAACTGCCTT
ATTATGCAGCTGGAGAGGAGGAATTCCCCAGTGCTCCATCATATTCCAGGGACTCATTCC
TGTACCACCACCGGCACCATCAATTGTCAGCAGATCAAGTTCGGCTTTCGAAGCTAACTT
TAAAGCCAGAGCCAGGGTTTTCATACCGTAAGCTCCAGTTTTTAAAGAAATTCTTTTAAA
GCCTAAACTTCTCAGATATTCAACTTTTTCTAGAAAATTTTCTTTTAATTCTTCCGAATC
AGATATTTCAGTATTGCCCAGTCGGCTGTGGCGGGCAAAATTGTTGATAGCGCCTGCTTT
AAAAGCTTTCTGATTAACTTCTTTATTAGGGTCAGGATCCAGGATATATCCTCTTGCGGC
CAGAAACTTTGCGTATTCTAAACTTTTAACCTGGATTTCTCCTCCGATATCTTTAGCTCC
CTGGCCCCACTTGAGCTCGATAATAACCTGATCCCCATATTTTTCACTTATATATTCTGC
TACACCGTTTCTTGTATCTTCTACATTAAGCTGGACAAAAATTCCCCCATAACCGTCACG
CGTGTATTTCTGGTAGATCTCAATTCTGCGGTCAAGTTCTGGAGCTTTAGTGATTACACC
ATTTTCGATTTCAGATTCTTTGTCAACTCCAACTACATTTTCGCCAATTACAATTGGAAA
ACCTGCCAGAGCTGCTCCAATCGCAAAAGAATCCCAGTATTTTGCTGCAATAAAAGTTGA
ACCAAGCGCTCCTGTCATTATCGGAACTCTACTTTTAGTCTGGATTTTATTACCGAAACT
ACTTTCTAGATCAACATTGGGAAATATACAGTCATCAGCGCTATCTGTCAATCCAGAAGG
CAGACCTTCTGCACCCTTAACATAACCCTGAATTCTTAAAGAATGATAGCCTACCCCATC
TGCCTTAATGTTGCTGCTGCCCGCTGTTATTTCACCAAAGTCTCGCGGGTAAAGCATGCT
TTTTCCTTTTAAAGAAGAGAGCCAGGTTTCGCATTTACCCCTGCAGTCAGCCTGACAGAG
AGTGCAGAGACCTGATTCACAGGGATCACCTCGATTGACTGTTCCCAGAGCATCATTTTT
TTTATTCCATTCTGTCATCTTATCACTCCCTATTTTTATTTTCTGAATATTTTATCTATT
CTAATTATAATCTATTAGAGTGGGGAAGTGAATAGTTTTGAATTTTATTATAATGGTATA
CATGGATATTTAGTCAGCAGATCTTTCTTTTTCTTTAAAAAGCTCTATAAATTCTGTTTT
TCCTTCTGCCTCAACTAAACTTTTCCTGAAATCATCCTCCCGCAGCCAGCTGACCAGAGT
CGAAACTAATTTTAAATATTCCGGTGAATAATCTGGATAATCAGCCACCATGAATATTAG
TTTCACCTTTTTTCCATCCAGGCTGTGATATTCAATTCCAGTTTTTGATCTGCCAATAGC
CAGGGATAATTCGTTAACTGTTTCGCTTTTACCGTGGGGGACAGCAATTCCTCTTCCGAA
GCCAGTACTGCTCTCTTTTTCTCGCACAATTATTTTTGCTAGAAATTTATCTTCTGCCTG
GATTTTGTTTTCCCTTTTTAATAAACTGATCATTTCCTTTAAAGCGTCTTCTTTATTACT
GGTATTTAGATCAAGATTAATTAAGTTCTTATCTAATAATTTACTGATTTTCATTATTTT
TTCCCACCTTTCTGTTAGTCTAAATTATATAATAATGCTGATAGACAAGTCAATCTAAAC
TGGCTTAACAAAACTAATAATTTACTTAATAAGAATAAAATGGATACTGAGAAGCTATGT
ATTCCTGGATAATGGGATTAAAAACCTAATTGTAACTGGACTACTTGACACCTGCCATAA
AAAAGATTAGTATTAAAACAAATTAACATAAAGCGACTAGAATTTAAGTAGATGAGTAGG
AAGGAGAGATGTTTTATGTTAAAAGTAAAAAGCGCAGTTAAGGAATTTAGTGGATTTAGA
GCAGTAGATGAATGTTCTTTTGAAGTGAAAGAGAATACGATAACTGGACTGATTGGTCCA
AATGGAGCTGGGAAAACAACTATGTTTAATTTAATTGCCGGTTCTTTAGATCTTGATCAG
GGAGAAGTTTATTTTTCAGAGCAGAAAGTAAACAATTTTGCTCCCCATCAGATTGCACGG
CTGGGTCTGGCCAGAACTTTTCAGATTCCAAAAACTTTAAAAAAGATGACAGTAATGGAA
AACTTAATGCTTGTTCCCTCTGGCCAGAGTGGAGAAAATCTCTGGAACAGCTGGTTTAAT
TCGGCAAAGGTAAGTCAAGAAGAAAAGTCAGTGGAAGCAAAAGCCTATGAGACTTTAGAA
TTTCTGGAGATGAGTCACCTGGCTGATGAGATGGCGGTTAACCTTTCAGGTGGGCAGAAA
AAACTGCTTGAACTGGGGAGAGCCTTAATGGCAGATCCAGAATTAATTATGCTGGATGAA
CCTGGAGCCGGTGTCAACCCAACCTTATTGAATAAAATTGCAGAAAACATTATTAAGTTA
AAAGAAAGAGGAAAAACTATACTTTTAATTGAGCATAATATGGATTTAATAATGAATATC
TGTGATCGGGTTATTGTAATGAATGACGGTAGGCATTTAGTTGAAGGAACTCCGGCTGAA
GTTAAAAGTAATCCCCGGGTTTTAGAAGCTTATCTGGGAGAAAAAACGGCTTAAGGAGTG
GTCTTATTGTTAAGAATTAATGATATATATGCCGGTTATGGTGAGATAGAGATAATTCAC
GGTATTTCTCTTAAGGTTGAGCAGGGAGAGATAGTTTCCATTGTGGGGCCTAACGGTTCC
GGAAAGTCTACTCTTTTAAAATCTATTTTTTCTCTTGTCGATATTATGGGCGGAGAAATC
AATTATCTGGATAGTGACTTAACAGCCACTGCCACCGATCAGATGATAAAAAAAGGGCTT
TCTTTTGTACCCCAGACTGATAACATTTTTCCGACTTTAACTGTGGAAGAAAATCTGGAA
TTGGGTGCTTACGTGTCAAAGAAAAATCTCAGTGACAGATTTGATTTAATTTACAATTTG
TTTCCACCATTAGTAGAGAAGAGAAAGAAAAAAGCAGGTACTTTAAGCGGTGGACAGCGT
CAGATGGTGGCCTTTGGTCGGGCACTGGTAATGGAGCCCAAATTACTGCTGTTAGATGAA
CCAACAGCCGGGCTGGCACCAATGTTTATTGATTTAATTTTAGAAAAAGTTGAAGAAATT
AATAGAACTGGAGTTTCAATTTTAATGGTAGAACAGAATGCAAAAAAAGCTTTAGCAATG
TCAGATAGAGGTTATGTGCTGGCAGCAGGCGAAAAAAAATATGAAGATAGTGGGCAAGGC
TTACTTGAGAATGAAGAAGTAGCGCAGCTCTTTTTGGGAGGATAAGTCTATGGTCTTACA
GTTGTTTTTGAATGGAGTAATACTTGGATCAATTATAGCGCTGGGTGCAATTGGGTTATC
ATTAATTTATGGAATTTTGAAGTTTGGACATTTTGCCCATGGTGATTTAATGACACTCGG
TGCTTATTTTGCTTTTTTATTTAAAGTACAGCTGGGCCTGCCATTCTGGCTGGCTTTTGT
TTTAGCAGCAGCATTAACTGCAGGTACAGCAATACTTTTAAATCTTATCTTATACAGACA
TTTAAAGAAAAGAGATTCGGTAATAGTAATGATTTCTTCTGTTGGAGCCGCCTTAATAAT
TAGAAATCTCGTTTTATTATTCTGGGGGCCGCAGAATCAATTTTACGTGAAAGCTATCCA
GATGCCGCTTGTTTTAGGTGATGGATTACTGAGAATTAAAGAAAACCAGATCATAATTTT
AGTTCTGGCTCTGGCCCTGGTAATTGCAGTTCACCTGTTTTTAAGTAAAACAAAAATGGG
TAAAGCCATGCGGGCAATGTCAGATAACATTGATCTGGCTCAGATAACCGGAATTAACAC
GGAAAGAGTAATTATCTGGACCTGGGCAATGAGTGGTGTGCTGACTGCAGCTGCAGGCAT
TCTGCTTGCTTTTGATACTCACCTGACCCCGGTGATGGGCTGGAATTTACTACTGCCGCT
GTTTGCGGCAGCTATTCTGGGAGGAATCGGCAGTCCTTATGGTGCAATGTTTGGTGGGCT
GGTAATCGGTATCTCACAGGAGATGTCTACTTTAATTATTTCTGCAGCCTACAAGCCGGC
AGTTGCTTTTACAATTATGATCTTAATGTTAATTATTAGACCTTCTGGTTTAATGGGAAA
GAAGGTGTAAATAGATGACTTTTGCAGGTGTTTTTTCATATCTGGTTTTCTTTTTAATTT
TTGTGGGTATTTATGCAATAATGACTCTGGGTTTAAATATACAGCGGGGATTTGCCGGCC
TTTTCAATATCGGAATTGCAGGATTCTGGGCAGTAGGAGCCTATACCTCAGCAATTATGA
CCAAAGGCCCTTCTCCTGATCATCTGGGTGGATTTGGAATGCCTTTTATTGTTGGACTGC
TGGTTGCCGGGTTAATATCTGCCCTGGTAGCTTTTCTGGTAGGGATTCCAACGATTCGGC
TCCGGGAAGATTATCTGGGGATTGCAACAATAGGTATTGCTGAGATAATCAGACTGGTAA
TTAAAAATGAAGCCTGGTTGACCAATGGCGTTAGAGGTATTTCTGCTATTCCAAAACCTC
TGGCGGGAAGTTTTGGCTCAAACTATAATTTGTTTTTTCTGATGCTTGTAGTTTTGACTA
TTGCATTTTTTTATTACCTCAGTGAAAAAGGAATTAATTCTCCCTGGGGTAGGGTTCTAA
GAGCAATTAGAGAAGACGAAGAGGTAGTTAAAGCTGTTGGGAAAAATGTAGTTCGTTATC
GACTGGAAGCTTTTGTTTTAGGAGCCTTTATTATGGGAGTTGGTGGAGCTCTATATGCCC
ATTTCACTTCCTTTATTTCACCGGCTGCTTTTAGACCAATGCAGGCTACATTTCTAGTCT
GGATTATGCTGATCATTGGTGGAAGTGCCAATAACTTTGGTTCTATAGTTGGTGCTTTTT
TGACCTGGGGAATCTGGACCGGGACTGAATTCTTAACAGGAATGCTGCCGGCGGCATATA
CAACTCAGGCGGCTGCTGTTCGGGTGATCTTAATTGGAGTATTTTTAGAAATTATTCTGT
TAAACCGGCCAGAGGGATTATTTAGCGAAAAGAAATACAGCAGTGCTTCTACAGCTGATA
ACTAAATAGTAATATGCTTTAGGACTATGATTCTCGATAAGCAGAGAATGATTTTAAAAA
TAAAATTGAATTAATAGTTATGATTAACCAGGAAGGATTTAAAGTTTAAATTTTGCTCTT
AGTTGAGTATTTTTAAATAAAACAAGTAGCGAGAATAAGAGGAGGAAAAAATAATGTTTA
AAAAGAAAATCTTGATTACAATGCTGGTGTTGTTGTTTCTGTCTTTGACTGTTAGTGGCG
CATTTGCTCAGGAAACTGTTAAAATTGGGACCTTAATGCCGCTTACTGGTGGATTGGCCT
CCTATGGTCAGTTTACTCGTAATGGTACTTTGTTGGCTCAAAAAATTATTAACGAACAGG
GCGGTCTGCTTGGAGGAAGAGAGCTGGAGTTAGTTAATGTTGATACCCAGACAAATCCCC
AGGCAGGAGTTGATGGAGCTAAAAAACTGGTATCTATAAATGGCGTTAATGCGATTGTTG
GTGCTCTGTCAAGTGGTGTTACAATTCCTGTTGCTGAGAGTGTTACGGTTCCCGGTGAGG
TAGTTTTAATCTCTCCTGCTTCTACCTCACCAGTACTGACAACTTTAGAAGATAATGGCT
ATGTATTTAGAACAGTACCTTCTGATAGTCTGCAGGGAAAAGTTGCCGGTAATCTGGCAG
CAGACTTAAATTATGATTCACTGGCAGTAATTTATGTTAATAATGATTATGGTCAGGGTT
TAAATGATGCAGTAATTGAACAGTTCGAAAAAAGGGGTGGAGAAGTAACTGCCTCAATTG
CCTTTGAACCAAATAAAGTGTCTTATAGAAGTGAGCTGATGGATGCTGCTGAAGAAAATC
CTGATGCCTTATTACTAATTGCCTATACTGATGATGGTGGAATTACAATTATCAGACAGG
CTTTAGAAAATGGTTACTTTAAAGAATTTATCTTTACTGATGGTTTAAAAGCTCCGGAAA
TTACAGAGGGAGTTGAACAGTATTTAGAAGGAATGTATGGTACTGCTCCAACCGCAATGC
CCGGTGGTCAGGGACCTGAATTATTTACCGAACTGTATGAGGAAGAGTTCGGAGAAATCC
CACCAAAACCTTATATTGACACCAGTTTTGATGCTACCTTTGTTTTAGCTTTAGCTATGC
AGAAGGCTGGTAGTACAGAAGGTCCGGCTATTAGAGATGCTCTTAATGAAGTACTATCTG
AGGATGGAACTGTGGTTAATATCAATGAATGGAACAAAGCTAAAGATCTGATTGAAGCCG
GACAAAAGATACGATATGAAGGTGCTTCTGGACCGGTGCTCTTTAATGATGTTGGAGACA
GTATGGGGGCAATTGGAATCTGGAAAATCGAAAATGGTAATATTGTTGATGAAAGACTGG
AAGTACAGTAATTATCTGACCCCCTTAAAATTGAATCTATAAATTCTAAATAGTAAATCT
CGAAAAGATCCCGGCTTTTTTAAGTTGGGATCTTTTTCTGACTGAGGAAGTGATTAGTGT
GAAAGAAGTTAAGCTAATAGATGTCACATTTAGAGATTTTGAGCTGCTTGATTTAAGTGA
TCATAATTCACAGCTTTTAAAAATAATAAGAATGATGGCAGAAATGGGAGTGGAAGAAGT
TGAGATCGGCTCTCCTGTTTTTACAGAGAAAATAAAAAAAATGGTCAGTGGAAAAGACAA
GATAAAAGAAAAAATTGATTCCAAATTCCGCAGCTGGAATAGACCCATGATTTCTGATTT
AAGAAAATCACTGCAGGTAGGAGTTGAGCTTGTAGTTATCTCTATTTCACTAAAAAACTT
TAATCTCAGATCGAAGAAAGATAATAATTCGGCAGCTAAACTGTTAAATGATTTGAAAAC
AAGTATTAACTATGCAGAAACTAAGGGGTTAGGGATAATAGTAGAACTTCAAAATGCTTC
TGCCTTTAATTTAAGTCAGTTATTAGAAGTTACAGCTTTCTGCAAAAAAATGGGTGTTAA
TAGATTTTCCTATCAGGAAGCTGAAACAGTGATTGACCCCCTGAAGTTCAAAAAGAGGAT
AAAAGATATTATCAGGACAGCTGATATTAAACTGGAAGTAAACTGCAGTAATATTTTTCA
GACAGCAGCTGCAGCATCACTGGCGGCTTATAATGCTGGTGTCAGCGGAATCTGTGCCAG
CTTTAATGGTTTTAGCAAAGAACTTTGCAGAAGAACGCCCCTGGAAGAAATTATGATGAT
CTTAAAAAAGATTGAAGCTTCAGACAGGAAATATAAAACAGAAAAGCTTTTTGAGTTAAG
TCAGCTAATGGGAGAGTATTTAAAAGATTTCCCGGCTGATAATAAAGCGATAATCGGAAA
AGGAATTTTTAAGCACGAATCCGGTATTCATGTAGATGGGATCTTAAAAAACCCAATTAC
ATATGAAGCATTTTCTCCCGCGGAAGTTGGGTTAAGCCGGGAAATTATAATCGGGAAACA
CTCCGGCAAAAAGGCAGTGATCGCAAAGTATAAAGAATTCGGAATTGATTTAAGTCTTAA
AGAAGCAGAGTTGAAATTAAAAAAGATTAAAAGAAAATCGATTGAGTTAAAAAGAGCTTT
AACAGAAGTAGAATTAAAAAACATTTAACCTGGATGGCAGTCTTTGCTAATCCAGGTTTT
TTTGTATCCAGATATAAATGACATGTTCATGTTATATATTTATCGTATATACAATTATAC
ACTTGAAAATAGTAAATTTAATGTTATACTTTAGATAATAAATTTAAAACCTAACACAAT
CGAGTGGAAATAAGAGCAAAACTCATTCTCTACAGTGATTTAAATTTATAATTAAATAAG
GTTATAAATATTCGGAGTCAAATTTCGAATATCTATAATATAAAAATCTAAATCTAGGAG
GAAAAAAGATGAAAGATGATTTGAGACAGGTAGCGATTTATGGAAAAGGCGGTATTGGAA
AATCAACTACAACTCAGAATTTAACTTCGTCACTGGCAGAGATGGGTAAGGACATTATGG
TAGTCGGCTGTGACCCCAAAGCTGATTCGACCAGGATGCTTCTTGGTGGAATGGATCAGC
AGACAGTTCTTGATACATTAAGAGAAGAGGGGCAGGATATCGAACTTGATGATATCTTAA
AGAGAGGTAAAGACTTTGAGAATATCCGCTGTGTTGAATCTGGTGGACCAGAACCTGGTG
TAGGTTGTGCAGGGCGGGGAATTATTACCTCAATTAATATGCTCGAAAGTCTGGGAGCCT
ATACAGACGAACTTGATTATGTATTCTACGATGTTCTGGGAGATGTTGTTTGTGGTGGAT
TTGCGATGCCGATCAGAGAGGGTAAAGCCCAGGAAATCTATATTGTAGCAAGTGGAGAGC
TGATGGCTCTTTATGCAGCCAACAATATCTGTAAAGGTATTAAACGATATGCAGAATCTG
GTGGGGTAAGGCTGGGAGGAATTATCTGCAACAGCCGTCAGGTAGATGGAGAGTTAGAAT
TACTTAAATCATTTGCCGAAAGATTGGGCAGTCAGTTAATTCACTTTGTACCCCGGGACA
ATATTGTTCAAAGAGCTGAGATCAATAGAAAAGTAGTTATTGCCTATGATCCAGACTCAA
ATCAGGCTCAGGAATACAGAGCCCTGGCTCAAGCAATAGATGATAATGAAATGTTTGTAA
TTCCTGATCCGATGGAACAGGATGAGTTAGAGCAGCTGATGATGGACTTTGGTATTCTGG
AAGTTTAGAATTTTAGACATCAAGAATTTTAGTGACTGATAAATTTGAAAAGCATTTAGA
GGAAAAACTAGCAGAGAGTAAATGAGAAGCAGATCAAGAGAACGAGAAGGGAATGATATA
AGTGAAATTACTGCAGGCAATTATTAGACCGGAAAAAAGTTCAACAGTTCTTTCGGAATT
AAAAGAGGCTGGTTTTCCGGCAGTAACCAAGATGGATGTTGCTGGTCGAGGTAAACAGCG
GGGAGTTAAAGTTGGTAATATTCATTATGATGAACTGCCCAAAGAACTTTTAATGATGGT
CTTAGAAGATGAAGATAAGGATGATGTAGTTAAAATTATTATGAAAACAGTTAGAAGTGG
TAAAGAAGGCAGCTATGGTGATGGTAAGATTTTTGTCAGTGATGTAAAAGAGGCATATAC
CATCAGTTCACAGAGTCAGGGTCTCTAGATTATTAACTGCAGATCAGAAAATAATAGCCG
GTTTTAAATTCTTTTGGAGGTGAAAAATGTGAAGGAAATCATGGCTGTAATTAGAATGAA
CAAAATTAACCAGACTAAAAAAGCTCTGGCAGTTCAGGGATTCAATTCTCTAACCTGTGT
CAAAGTTACGGGGAGGGGCAAAAAGAAGGTTAATTATGAACTTATAGAAAAAATGCTTGA
GGGAGAAGAAGAGATAATTAAGTCGAAAGAAGTTACTGAATCAATAACAGAAGGTCACCG
TTTAATACCCAAAAGAATGGTGATTTCAGTAGTAAAAGATGAAGATGTCAAAAAGGTAGT
TGAGACCATAATGAATGTCAATGAAACTGGTAATCCAGGTGATGGTAAGATTTTTGTTTT
ACCTATTGAAGACGCCTATCGAGTCAGAACAGGCGAAAGCGGTAAAGCAGCAGTATAGAG
AAGAGGTGAAGATAATGAAAAATAATAATGCAGGCATTGAAGATGTTTTAGATGAAGTTC
TACAGTCATATCCTGCTAAATCAATGAAAAATAGAAAAGAACATATGCTGATCAAAGATC
AGAAAAAAGGCAAACACAAAATAAAGGCTAATACCCGGACCATTCCAGGAATTATTACCA
ACCGTGGTTGTGCTTATGCAGGCTGTCGTGGTGTTGTTCTGGGCCCCTTAAAAGATGTAG
TTCAGCTTGTGCACGGACCAATTGGATGCAGTTATTATGCCTGGGGAATGAGAAGACATC
AGGGAGTGGCAGCAGAGGGCGGCAAAAACTTTATTAATTATACTTTTTCCACTGATATGC
AGGATTCGGATGTTGTTTTTGGAGGAGAAAGAAAATTAAAAGAAGCAATCAAAGAAGCAG
TAGAAATTTTTAATCCTTCAACAATTATGATAACAGCTACCTGTCCTGTTGGTTTGATAG
GTGATGATATTAACAGTATTGCCAGACAGGCAGAAGCAGAGTATGGGATTACAGTCATGG
CTTTTAACTGTGAAGGTTATAAAGGAGTCAGTCAGTCAGCCGGTCATCATATTGCAAATA
ATGAAATTATGGCCAATTTAGTCGGGATAGAAGATAAAGAGCTTGATTATAAATATCCAA
TTAACCTGATGGGTGAATATAATATTGGGGGAGATGCTTTCGAAATAGAAAGGATTTTAG
AAAAAATTGGTTATGATATTGTTGCTTCATTTTCCGGTAATGGTACAGCAGATCAGATTA
AGTATTCTCACGAAGCTGACTTAAATCTGGTCCAGTGTCACCGTTCAATTAACTATATTG
CGGAAATGTTCGAAGAAAAGTATGGGATCCCCTGGTTAAAAGTTAACTTTTTAGGTGTGG
ATGCCACAATTAAAGCCCTGCGAAATATGGCAGAGTATTTTGATGACCCTGAATTAAAAG
AGAGAACAGAAAAGGTAATTGCAGAGGAGCTGGCCCAGATTGAGGGTCCGCTGAACCGCT
ACAAAGAGCTTTTTGAAGGGAAAACGGCTTTCCTTTTTGTTGGAGGTTCCAGAGCCCACC
ACTATCAGAATGTATTTAAGCGTATTGGAATTGAAACAGTAGTTGCCGGCTATGAGTTTG
GTCATCGAGATGATTATGAGGGCAGAGAAGTTATCCCTGATATTGAAATGACAGCTGATG
ATCGAAACATTCCGGAACTGGAAGTTACAAAAGATGACAAAAAATACAATATGAGAATTT
CAAAAGCTAAAAAAGAGGAGCTGCAGCAGAAAATGCCCCTTGATTATTATGAAGGTATGA
TCAAGGAGATGGAGGATGGGAGTATTGTGATTGATGACCTAAACCACCACGAACATATCA
AATTAACTGAAGCTTTAGAGCCGGATATTTTTTGCTCTGGAATTAAGGATAAGTATACTT
CTCATAAAATGGGCATTTTTTCAAAACAGCTGCACAGTTATGATTACAGCGGTCCTTATG
CAGGTTTTAAAGGTCATCTGCAGTTTGCAGAAGATATTGCAGCGGGAATTCTTAACCCCA
GCTGGAGTTATATTAATCCTCCCTGGAAAGATAATGTTGAACTTGCAGGAACAATTGGAG
GTGTTCGTTAATGCAGGATTTAGTACCTAAAGAATATAAAGAGAGAAACTCACTTGTTAT
CAATCCGGTTAAAACCTGTCAGCCAATTGGGGCAATGTATGCAGCTCTGGGTGTCCATGG
AGCACTGCCGCACAGCCACGGATCACAGGGATGCTGTTCTTATCACAGAATGCATTTGAC
CAAACATTTTAGAGAACCGGTTGTTGCTTCTTCCAGTTCATTTACAGAAGGAGCCTCAGT
ATTTGGTGGTCGGGCTAACTTAGAAACAGCCCTGAAAAATATTTTTGCTGTCTATGATCC
CCAGGTTGTGGCAATCAATACGACCTGTCTCTCAGAAACAATTGGTGATGATATTGGGTC
AATTATTAATGGGTTTGATGTTCCGGAGGGAAAAACGATTATTCATGCCAGTACTCCCAG
TTATGTGGGTTCTCATATTACAGGATTTTCGAATATGGTCAAGGCAATGATTAAACAGCT
TTCGGAAAAAAATGAAGAAGCAAAGACAAATAACAAGCTGAATTTAATTCCTGGATTTGT
TGATCCCGGAGATATCCGTGAGATTAAGAGAATACTAGAAGCTATGGATATCGACTATAT
TTTGTTTCCGGATCAGAGTGATGTGCTTGATACTCCTCTGGATGGCAATTATGAGATGTA
TCCAGAAGGGGGAGTTACCATTCCAGAATTAAATGATACAGGTAATTCGCAGGCTACTAT
TGCACTGGGAGAATTTGCTTCTGCAGACTCTGCCTTTGAACTGGAAAAAAAGCATGATGT
AAAACCATATATTCTCAAATCACCTGTCGGCATCAAGGCAACAGATGAATTATTAATGCA
GCTGATGAAGCTGACTGGCAAAGAGGTGCCAGCCAAAATAGAAAAAGAAAGAGGCCAGCT
GGTTGATATCATTGCAGACACTCATCATCAGTTCCATGGTAAAAAGGTAGCTGTTTATGG
TGACCCTGATATAGTAATTTCTTTAACTGAATTTGTGTTAAGTCTGGGGATGAGGCCTGT
TCATGTATTAACAGGAACACCAGACAATAAGTTTGAAGAAACAGTTACAGAAATGATGTC
CGATGCAGACTGGGAATATAATATAACTGCCGGAGGAGATTTATTCCAGCTTCATCAGTG
GATTAAAAATGATCCGGTAGATTTATTACTTGGTAATTCCTATGGTAAATTGGTTGCCGG
GCAGGAAGATATTCCACTGGTCAGAGTTGGATTTCCTATTCTTGACCGCAGTGTACACTC
CTATCTGCCAACTATTGGTTATAAGGGAGCAATTTTACTGGTTGAAAAAATTAGTGGAGC
CTTACTTGATCGAAAAGATAGAGATACAGACTTTGAATTGACAGAGTTTGTGCTGTAAAT
ATTTAACCCATCTGTTTTTTTAGGAGTATCATCAGTAGAGAGTAGTGTTAGGTAATGATA
ACTTGCTTTAAACAGATGGGTTATTTTTCATTCTGGAGGTGAAAAAGATGCAGAATTCAA
GAAATAAAGCACTTTCCGAAAGAGAAGACTTTATTATGACTAAAGGAGATAAAAAAGAAA
ATATTAAGTGTGATCAGCAGAGTCTGGCAGGTGCAGTTAGTCAGAGAGCCTGTGTTTATT
CTGGAGCCCGGGTTGTTCTCAATCCAGTTAAAGATGCCTATCATCTGGTCCATGGTCCTA
TTGGTTGTGCCAGCTATACCTGGGATATCAGAGGTAGTTTGACTTCTGGAGCTGATGTTT
TTCGCAGTAGTTTTTCTACTGATTTAAAGGAAAAAGATATTGTTTTTGGTGGTGAGACAA
AGCTGGAGTTAGTGATAGAAGAACTAATGGAAGCAGAGCAGTATGAGCCGGAAGTGATTT
TTATTTATTCAACCTGTGTGGTGGGGGTTATCGGTGATGATCTAAAAGCTGCAGCCCGGA
AGGCAGAAAAAAAGTATGGAATTAGAGTGATTCCGGTAGAATCTTCAGGTTTTGCCGGTA
CAAAATCTAAGGGATATAAAGCTGCCTGTGAGGCATTATTAACTTTAATGGATGATTTTA
AGGCTGAAAATAATGGAGTAGAGAGTAGTAAAAAAGCCGCAGATAATAGAAATGAAATCA
AAAAATTAAGTCAGCAGAATGAAGATTATGGAGAGTTAGATACAAAGGAAAAGATCAGGC
TGCTTCAGAAAAAACTGAGTCAGATTAATTCTCTCCAGACTGGAAAGGCTATAGAAAATT
TTAAAAACAAAAAGCTGAAAGAGCAGGCGGAAGTCAGCAGTTACAGTAAAAAAATAAATC
TGCTGGGAGATTACAATCTGGCAGGTGAAGGCTGGATAATTGAAAATTATTTGAATCAAG
TTGGAATAGAACTTGTAGCCAGATTTACTGGAGATTCAAGTATTAAAGATATTCGTAAAG
CCCCTACTGCTGATTTAAATATAGTTCAGTGTGCTGGGTCAATGAAGTATCTGGCTAAAA
GAATGGAAAAAAAGTTTGGAATTCCTTTCCTGGAGATTTCATTTTTAGGATTACAGGACA
GCCTGGATTCCCTGCGCCAGATTGCTCAACACTTAGGTGATCAGATAATAATTAATAATG
TTGAAAAACTAATTGCCCGCAGGCTGCCTGATACAGAAGCAAAATTGAGAATATATAAAA
ACTATCTCTCTGGCAAAAAAGCAGCAATCTATGTTGGTGGTGCTTTTAAGGCGATTTCTC
TGGTCAAACAGTTCAATGATCTGGGAATTAAAACTGTGATGGTAGGAACTCAAAATGGTA
AAAAATCTGATTACGAAAAGTTAAGAGAGCTGACTGACCCTGGAACTATTATTTTAGATG
ATGCTAATCCCTCCGAACTGGAGGCCTTTATGCGAGAAAAAGGAGCCGATGTTTTAGTTG
GTGGAGTAAAAGACAGGGCTCTTGCCTATAAGATGGGGATTGCTTTTTTTGATCACAACC
ATGAGCGCAAAGATCCGCTGGTAGGATTTGAGGGAGTTGTTAATCTGGCTCAGGAGCTGG
ATTTAACAATTAACAGTCCAATCTGGAAAACGATCAGGAGTGGTATAGATGAGTAATTTT
AAAAGATTAAATGTTAATCCCTGTAAGATGTGTATGCCGATAGGAGCGGCTGTTGCCTTT
AAAGGAATAGAAGAGAGTATGCTTTTAATGCACGGGTCTCAGGGTTGCAGTACTTATATG
AGAAGGCACATGTCTACCCATTATGAAGAGCCGATAGATATAGCTTCTTCTTCAATTGAT
GAGCAGGGTACAGTTTATGGAGGAGAAGAAAATTTAAGGCAGGGTTTAAAAAATCTGATT
AAATTATATTCACCTAAAGTTATAGGTGTTGTAACTACCTGTCTGGCAGAAACAATTGGA
GAAGATATAAATAGAATTGTAGCTGACTTTAAAAAAGCAAATAATGTTAAAGACATCTCT
ATTATTACAGTTCCAACTCCTGGTTATGGAGGATCTCAATTTGAAGGTTATTATCTAACA
TTAAGAAAAATTGTAGAGCAGCTTGGCGAAAAATCGAGAAATAAAAGCTCCCGGATAAAT
CTGGTTGCTGCAAACTTAAGTCCGGCAGAAATCCGAGAAATTAAAAGAATTCTGGATTTG
TTTGAACTTGAGTATACAATTTTGCCTGATATCTCAAGAACTCTGGCCGCTCCTTTTACA
GAAAACTACAGCAAAATACCTGCCGGAGGAACTGCAGTTTCTGAAATTAAAAAGATGGGA
GATGCAGCCTGTACAATTGAATTTGGGACACTTGTTGACAGCAGTCTTTCCACTGCAGTT
TATCTTGAAGACAAATTTGGAATTTCTGCTTATAGACTGCCAATTCCAATTGGGCTTAAG
AATACAGATAAATTTGTTAAAACTCTGGCAGAAATATCTGGTAAAGAAGTTCCTCAGAGC
TTAAAAGAAGCAAGAGGCAGATTAATAGATACAATGATTGATTCACATAAATATAATGGA
GCGGGCAGAGCAGCTGTCTTTGGTGATCCAGAGATGATTTATGCGGTCAGCTCTATCTGT
CAGGAAAATGGAATTTCTCCTGTAATTATGGCTACCGGTACAGATCTGGATATTTTCCAG
AGAAAGTTGAAAGAGCTTACTGCAGACAGTAGAGATCAGAACTTAATTTTTAGTGATACT
GATTTTGAAGAGATTAGAAACTATGTTAATGAGTATGATATTAATATTCTGCTTGGTAAT
TCGGATGGAGCATTTATAGAAGAAAAAGACGGAATCCCATTAATCCGAATTGGTTTTCCA
ATTCATGATCGTGTGGGAGCTTCCAGACAGCAGAATATTGGCTATCAGGGTTCCAATAAT
TTACTTGATCAGATTACAAACCAGCTGTTGGCTCTGAAACATGACAATTATCGTGAAGAT
CTGTATCAAAAGTTTTATCATTCAAATAAAAGAACAAAATCGGAAAAAGAGATTGAAGAG
TTGAAAGTAGGTGAGGAATAATGGATTTAAAAACAAAAACTCATCCCTGTTACAGTAAGT
TTGCACATAATTATGCCAGAATGCATATTCCGGTTGCTGCAAAATGTAATATCAGCTGTA
ATTACTGTAATCGCAAATATGACTGTTTACATGAGACCAGGCCCGGAGTAACAAGCAAAC
TGCTGTCCCCGACTGAAGCATTAGCCAGGTTTAAAATTGTTAAAAGTAAAGTTGATAATC
TGAGTGTGGTTGGTGTTGCTGGTCCTGGTGATGCTCTGGCTAGTTTTGAAGCCACCAGAG
AATCTTTAGAGTTAATTAAAGCAGAAGATCCTGATCTGACCTTCTGTCTTTCCACAAATG
GTTTAAGTTTGCCAGATTATCAGGAAGAAATTGTGCGCCTGGGTGTTAGCCATGTAACTA
TCACGATTAATGCAGTTGAGCCGGAGATTGGAGCAAAAATATATGAGCGGGTAAACTATA
AAGGGGAAACTCTAACAGGGGTTGAGGGAGCAGAACTTCTGCTTAAAAATCAGCTTTCTG
GATTGAAATATCTGGCCCAGAACGGAGTTCTCTGTAAAGTAAATATTGTTTTAATTAAAG
GAATAAATAATTACCATATTGAAGAGGTAGTAAAAACTGTAAAAGAAGCGGGAGCTTTTA
TGACCAATATTATGCCCCTGATTCCAGTTGAAGATACACCTTTTGCAGATAATCCTTTAA
CCAGTAAAGTGGAACTGGATTATTTGAGAAATAAATGTGAAGAAAATTTAAAGCAGATGT
ATCACTGTCAGCAGTGTCGTTCTGATGCAGTGGGCTGTTTAAATAAAGATAGGTCACTGG
AATTTAAAGAAGAGAATAGTCTGAAGCTCGAAAAGAAAAGCGAGTCCCTGGTTCTTGAAG
GAAATTATTATCTGGAGCAGGAAGAAAGACTTTTTGCTGTGGCCTCACAGGAGGGAGAAA
TAGTTAACCTGCACTTTGGTCATGCAAAAGATTTTTATATTTATCAGGTCAAAGAGAGCT
CTATTAAATTTATAGAAAAGAGAAATGTCGAGCAGTATTGTACTGACAAAGAATGCAGTG
ACAGTGAAGATAGAATTGGCAGGATTATTAATACGATTTCTGATTGTGAAGCTGTTTTAT
CTGTTAGAATTGGGACTGTGCCCAGAAGAAAGCTGCTGCAGCACAATATTATAGCTGTGA
TGGTCTATGATAAGATTGAGTCAGCAATTAGATTTGCTCTGGGAGAAATGTATTCCGAAA
ATACTGGTTGAAAAATAGAAATTGGAAACTTAGAACAAATAAATTAGATTAAATAAAAAA
GGAGCAATGATAATGAATAAACCCAAAAAACATATATTTGTCTGCAGCAGTTCCCGGATT
AATGGTCAGCAGCGGGGATTTTGTGAGAGAAGGGATTCTGTTAGATTAATTCAGAATTTA
ATGAGAGAGGTTCAGGAACAGGATATAAGTTCTGAGGTGATTATTACAAATACTGGCTGT
CTGGGAATCTGTACCCAGGGTCCAATAGTAATTGTTTATCCTGATGCTGTCTGGTATGGA
AGTGTTACTCCTGATGATGCAGCAGAAATTATCGAGTCCCATATTTTAAATGACAAAGTA
GTAGACAGATTAGAAATATAGTTTAATTAGTGAGATGATATTATGCTGAAAATAAAAAAG
AAAAGCTTATATTTAATTAGCTGCATTTTACTGCTTCTAATTATTTTTAATCTTTCAGCC
TGATATAACTCCAGAAACAGCAGAACAGCTGAAAGTTATAGAAATAGAAGCAGAGTATAA
TGTTACAGCCTCCTATCCAGCAGCAGTTTTAAATTCTTCTCAAAATAAAGGGGAAGCTCT
GAAATTTATTGATTACCTGTATTCTGAAGCAGGGGGTAAAATTCTGGCCAAATATGGATT
TATAAAAGTAGGTAGTGATTAAAATGGGAAAAAATATTGGTCCTAAACAAAATACAGAGG
CTATTTCTCCAGATATTAGTCTGGAGAATAGTTTTTTAGACTACTTTCGTAAGAAATCTG
ATCTGGATTTAACCCAGATAATTTTGTTCTCTTTAGCGGGTATAAATGTAATCTTTGTAA
TATTAATTATATCATCTTTATTTTTAAGCACCTCTATTGAGGGTCTGGTTACTACAGTTA
ATAACATAAATACGCTGCTCGCAATTAAAGTATCAGTTCTTTCTATCTTAATCTCAATTA
TGATTACGGTTTTAGTGGGAGTTCCCTTTAGTTATGTAGTCAGTCAAAAGAATAGTCGAA
TAAACAAAATAGTTAATATGTTTATTAAGCTGCCGCTTGTTATGCCGCCGACTGTAGCTG
GACTGGCACTTCTACTCACTTTTGGCAGTCGGGGAATCTTAAGTGATATTATTAATACAA
TGAATCTGAGTTTACCCTTTACTTTTACTTCTCTGATCATTGTCCAGGTTTTTGTGATGC
TGCCTCTGTTTACTCAGTCAGTAAAAAATGGTTTTGAAGCAATTGACGAAGAGGTTAAAG
AAGCAGCAATGGTTTTTGGAGCCGAAGAAAAAGATATTTTATTTAAGATTTATCTTCCCT
TAAGTATTAAACCTTTACTGACAGAAGTAATTATGGCCTGTCTCCGGGCAGCAGGAGAGT
TTGGAGCCACCATGATGTTTGCCGGTAATTTATCAGGCAGAACGCAGACTCTATCTACTG
CTATTTTTATTATGGCCCAGAAAGATCTGAGTCAGTCAATTGCTCTGGCTGTTGTTTTAA
TTATTACCTTTTCTTTACCGCTGATAATTTTAGAGTTAAAGTTGAAATGATATGCCGCCA
AAATTCCCCTGCCTGAAAATAATAGGGAAAGGATTTAGATTTAAATGGAAAAAATAAAAT
TTGTAGATACCACACTCCGGGATGGTGAACAGACTCCTGGAGTTGTTTTTTCTGAGTCAG
AAAAAATAATGCTGGCTCAAAAAATGGACCTTTTAAAAGTAGATATAATTGAAGTTGGAA
TACCTGCTATTGGGAAAAAAGAAAGAGCAGTGATTAAAAAAATTATTAATTTAAATCTGG
AAGCGAAAATATTACTCTGGAATAGAATGAAGATAGAAGATATTGATTTATCTTTAAGCT
GTGGAGCTAAAAATATCCATCTTTCGGCTCCGGTTTCCAATCTCCAGCTGGAAGTTAAAT
TGGAAAAAGAAAAATCTCAACTTTTAGCTGAAATGACTGAAGCTATAAAATATGCAAAAA
CTGCTGGCTGTCTGGTATCTATTGGTGCCGAAGATGCATCTAGAGCAGAAAAAAGTTTTC
TATTTGAATATCTTAAAACAGCAGAAAATGCTGGCGCTAAAAGATTTCGCTATGCAGATA
CAGTTGGTATTCTGGAGCCTTTTTCTACCTTTAATATGCTGAAAGAGATTCGAAGCAAAA
CAGAAATGGAAATAGAATTTCATGCCCATAATGATTTTGGCCTGGCAGTGGCAAATTCTC
TGG
>DeadSea-enrich-C76
ATCTGAAGCAGCTTCAACACAGAGCTCCTTAAAATTTTCGGAAACAGAGGCTTCCTCACT
TGCCAAAAACCTTGTTCCCATTTGAACTCCGTCAACTCCCAATTCAAACATCGACTCAAT
ATCAGCAGGAGTAACTACTTCTCCAGCTCCAATCACCGGAATATCAACATTCCCAGTTAT
TTTTTTAACTAAATCAAAACTATATTCATCACTCCCTAGATGTCCACCTGCATTTCCACC
TTCTACCACAACAGCCGCAGCCCCCAGCTTCTGAGAAATACGAGCTAATTTTAAAGATGA
AACAATAGGTATTACCGGGGTATTAGATTCTTTCCCAACCCCAAACATATCACGAGAAAA
TCCAGCTCCCGAAATTATACAATCTATTCCTGCTTCTACTGAAGCTTGCAACAATTCACT
AAAACCAGTAGCAGCAAACATTATATTTACGCCAATTATACCATCACTTAATTTTCTTGC
CTTCTTAATTTCTGATTTCAATTCCTGTGGTGTCATAACTGAAGCACCAATTACTCCAAT
TCCACCTTCATTAGCAACAGCAGCGGCAAGTTCTGCCATTGAAACTCTAATTGCCATCCC
TCCCTGTATAATAGGGAATTTAGCCGTCAAATCTCCAATCTTTAATTCAGGTAACTTCAA
TTTATCACTCCTAAAAATATTCTCAACTTCATTCTACCTTATCTTATCACAGAATCAACA
AGATTTAAAATTTTTTTGACTATTAGTCATATTTTAGCCTGAATTGATTAATTCGATGGC
CTAATTTCTATTTCTCCAGCAATAAACTGCTGTTTATATTCTTCCACTTTATTTAATATT
TCCTGGTTCAGCATATCCTCTGCCTGATTCTTCGCTAAAATAAATGCATTATCGACCAGA
CCATATTCTTTTCTTTCATTTACATAATTATCATTATAATAGTTTCCAATTATCTGTTCC
ACTATATAATCTGTATTTTTTTGAATAACTGTTAAAATATTATTAGGTGCAAGATTAATG
TCTCCAGCATCTAGAGAAATTAATTTAATATCTGCTTCTAAAGCGGTATCTATTATGCCT
TTTGAGGCAGGACCAGCAGCATAAAAAATAAGATCAACATTTTGACTTACAAGTTCCTCA
CTTATTTTTTTTGCTGTAGAAAAATCATTAAAACTGCCCAGATAACGGTTAATTACTTTC
ACTTCTGAATTTACAGCCTTAACTCCTGTCTTAAAACCGATCTGATAGCCTTTAATTATC
TCGGTTTCCCGACCACCAATAAAGGCTACAGTAGAACTTTTAGTTTTTAAAGCAGCAATC
ACTCCTGCCAGAAAACCCGCTTCTTCCTCTCTAAAAGTTAGGGACATCACATTTTCTTCT
TCTACAACTCCATCAAAGATTACAAAATTAATATCTGGATACATTTGAGCAGCTTCTTTA
ATTGCCTGTTCCATTGTAAATCCAGTACCCCAGATTAAGTCAAATTTATTTTCTGCAAAA
TGATTTATATTAGCCTGATAATCAGTCATCAATTCAGATTCTTTAAACTCCAGTCTTAAA
TTAAAATCCTGTTTAGCCTTTATTAAAGATTCTCTTAACTGTTCATTATAACTATTATCT
CCAAAGCCGCCAATATCACTAATTAATGCTACCTTTAGATATTGAGCAGATACAGAAAAT
GAAAATATTAAAAGCAACAATAAAATAATTAGTATACCCTTATAGTCCATCTTTTTAGTC
CTTTCTTGATTAACCGTTATTATATTTAGCCAGACTTTGATAATCTATAGAAGTGTTTAC
AGACTGCAGCCTTTTATCCTCTCCATTATCAGTCACAACTAATAATTCACCGCTGTCAAG
CACCTCTTTAATAACTCCCGTATAACTGATATTTTTAAAATCGAAGTCTATTTTTTTACC
AACTAAATTCAATTCTTTTTTCCAGCTTGCAAGAATTTTATCTCTACTGCCACCTAAATA
TTTTTTAATATAGAAATTCATTTTTTCTATCAATTTTGCCAAAAATATATTCTTATCGAC
CATTTTTTCTTTTTCCAGATAATAAGAAGTAGCTAATTTTTCAATTTCTGAACTAAATGT
AGTATTATTCAAATTAATACCACAGCCAATTATTATAAAAGTATCTCTTTGAACATCAAA
AACTAACTCTGATAAAATACCACAAATTTTCTTTTTATTTACTAAAATATCATTGGGCCA
TTTCAAATCTGTTTCTAAATCAAAAAATTCAAAAGTCTCTTTAACAGCCAGGGCTGCGGC
TGCAGTGATTTGTGGGATCTGATCAATATTGTTTTTTGCCTGAAAAAGAAAAGAAACCGC
TATACTGGCCGGATCACTGGAAAACCAGCTGTGACCACTTCTTCCTCGACCTGCAAGCTG
CGAATCAGCGGCAAAAATAATTAGGTCCTTACCTTCCTTTTTTTTGTGTCGACTCTTCTG
TACAAATTCCTTAGCCTGATTATTAGTTGAATCTATACTTTTAAATAGTTTTAAAGAAAT
ATTTTGAAACAGTGACTGCTTCAGCTCATTCTTTATTTTATTCTGATTAAAAATACTTAT
ATTTTTCATAACTAATTCTCCTAGAAAAAGGACCCCTGAAGGGCCCCTTTTAATTATTTA
TTAAATTATTAGCAGCTTGTTCCTGCTTTTATTTTTCTTACTTTAACAGCATCATAGTTT
AATAATAGTTTAATAAAATATGCATAAAGCGGAATATTAATTAGCTGACTGACCACTCTT
GGCGGCATTAAAATTGTAAATGGCACGCCAAATAAAGTGTTTATAAAATATGGCACTAAA
ATCAAAGAAGAAATTAGCTGTCCTACTGCAATTGATATAAAAATTATTGGCATAGTCCTA
CACCTTTTGAGCACGTAAAAAACCATAAATCCTGGAATGAATCCAGTCAAAAAGGATGTA
AAAGTAAAATGAGGCATATATGCTCCCATTGGATTAATAAAATAACCAAGCAAATCGCCA
AGTGCTCCAACAATGCCACCAGCAACTGGACCAAAAGCAATACCAGCAAAAATAATCGGT
AAGGCACCAAAACCAATTCTTACACCTTCAACTCCTGCAATTGGAATTCTGATACTTAAG
ATTCTGGTTAAAATAATAGTTAAAGCTGTTAAAAAAGATAAATAAGCAATCTTTTTTGTA
CTTATTTTCATATTCTACACCTCCCCCCTCTCTGGTTAGATGATAGTTTCAAATCTGCAC
CAAAGAAAGAGGACACTTTGGTGACAGCGGACGCGACAGGGAGACCGCAGCTAAATAAGC
TTTCGTTTCAGAGCAACGTCCCATCTCTGAACACTCTACGCCTCCTGTCTACTCTATCAC
TATATTATCTTAATTTTATTATAACCTATTTATTAAATTTTTTAAAGTTATTTAGAACAA
TCCAGAAATTTTTCCATCAGCATCAATATCAATATCTTCTGCAGATGGCCGCTCTGGCAG
GCCGGGCATTGTTAAGACAGGTCCGGTCATTACAACTAAAAAGCCGGCTCCTGCCGATAG
ATTTATTTGATTAACACTGATTCTAAAACCGGATGGACGTCCCTTAAGGTTGGGATTATC
AGAAATAGAGCTCTGAGTTTTAGCCATACAGACTGGAATATCAGCATAACCCTGTTCTTC
ATATTTTTTGATTTGAGCCAGAGCTGTATCACTATAGTCAACTCCATCGGCTCCATAAAT
TTCAGCGGCAATTGTTTCAATTTTATCTTTAATCGGCGCTTTTTCGTCATAAAGGAATTT
AAAATTACTTTCTTTGTTTTCTAAAACATCTACAACTGCATTAGCAAGTTCTTCTCCACC
TTCTCCACCTTTAGCCCAGACTTCAGATAGAGCTACCTTAACTCCAAGTTTTTCGCATTT
TTTTCTTATCAGTTCTAACTCTGCTTCAGTATCATCAGGGAATCTATTAATAGCTACAAC
AGTAGGCACTCCAAATTTATTTACATTTTCAATATGTTTTTCTAAATTTTCCATACCCTT
TTCTAAAGCTTCTAGATTTTCTTCTTTTAACTCATCTTTCTCTACACCACCATGCATTTT
TAAAGCCCTAATAGTTGCTACAAGTACAGTAGCATCAGGTTTTAAATCAGCAAATCTTGA
TTTTATATTATAGAATTTTTCTGCACCTAAGTCAGCACCAAAGCCTGCTTCTGTAATTGT
AATATCTCCCAGTTTCATCGAAAATTTAGTTGCCATTACACTATTGCAGCCATGAGCAAT
ATTTGCAAATGGTCCTCCATGGATAAAAGCGGGTGTGTTTTCTAAAGTCTGAACCAGATT
TGGTTTAATCGCATCTTTTAAAAGTGCTGTCATAGCTCCTTCAACTTTTAAATCATGAGC
AGTTACACTATCACCATCATAAGTATAGCCAATTACTATTTTGCCTATCTTTTCTTTTAA
TTCCATAAGGTTATTGGCCAGACATAAGATTGCCATAATTTCGGAAGCAACTGTGATTAA
AAATCCATCCTCTCTCGGATAACCATTTTTTGCTCCTCCCAGACCGACCACAGTATTTCT
TAGAGCCCGGTCATTCATATCGACTGCTCTTTTAAAAGTGATCTGGGTTGGATCAATATT
TAATTTATTCCCCTGTTTAATATGATTATCAATAGCTGCAGCCAGTAAATTATGAGCAAT
ACCTATCGCATGAATATCTCCGGTAAAATGAAGATTAATATCTTCCATTGGAATAACCTG
AGCATAGCCTCCACCTGCGGCCCCTCCTTTGATACCCATAGTCGGACCTAAAGAAGGTTC
TCTGATTGCAATTACTGCATTTTTGCCAATTCTGTTTAAAGCCTCACCCAATCCGACAGT
AGTAGTAGTTTTACCTTCCCCAGCTGGAGTTGGTGTAATGGCAGTAACCAAGACCAGCTT
CCCCTCATCATTACCGGATAGTCTCTGTAAAACATCCAGTTTAACCTTTGCCTTATACTT
GCCATATAATTCTAGATCATCTTCTTTTAAACCGAGTTGATCAGCAATCTCTATTATTTC
CTTCATTGTAGCTTCCTGAGCAATTTGAATATCACTTTTCACTATACTTCCCCCTCAGAT
GATTTGTTAAAAATTTTAAATTATATTTAAAACTCATTGTAATATTTCAATGTAATTTAA
TTAATTCCTGCTTTGATATTTATTTCACTTAAAAATCCTGTCTTTTAAATTTTTAACTGT
TTTCTGGAGTTAAAGAATGTTTTAGCTCCACGATTAACCATAAAAAACACAGTCAAAGTA
ACACTTCCTAAAATACCCATCATAATTGCAATTTGATATTTGATAGCAATTATAGGTGAA
GCACCTGCCAGAATCTGACCGGTCATCATCCCCGGTAAAAATACAATTCCAATTCCCATC
ATCGAATTAATTGTAGGCAACACAGCATTATAAAAAGCCCTATTACTTATTTCTTTGGCT
GCAATTTCTGGTTCTGCTCCCAGCATTAGATAGTTTTCAATTAAATCCTTGTTATCCCTA
AATCCATCAATTAAATGATTAACCCCCAGTGAAATACCGGTCATTGAATTTCCAATTAAC
ATTCCAGAAAGTGGAATAAAATAGTCAGCTCTAAACCAGGGATCAAGTCCGACTACGGCC
AGCACAAAAAAGAAAATACTAATCGAAGTTCCCAGAAACATTGAAGCTGCTATAATACCT
TTTAATTTCTTTGAGATTTCACCATCAACCCTACCATAAATATTATAAACTGCAAAGATT
TCCATAATCAATAAAATTAGCAGACTATAATATGGATTCTGATTGGCAAAAATATATTCT
AAAATAAAACCAACTGCAACTAATTGAATGGTCATTCTAACTGAAGCCAGCAATATTTCA
CCTTTATGACCTATTTCTTTCTGTTTAACAATAAAGAGTAAGACAAAAACAAAGATATAA
GCAAACAGAAGTTGGAATAATTGAATATTAATTATATCATTCTGCATATCTTCACTCCTT
CCTTAAATTCATTTTTACTGGTATTTAAATTATAATCTTATTATTCTGCCACTATTTTAC
CTGCTTCTATATTAATTATTCGATCAGCAAATTTATTGGCTATATCGGGGCTGTGGGTCA
CCATAATTAAAGTTCTATCATTTTTGCGTACATAATCAACTACCATTTTGATGATTTTCT
CTTCTGTTTTATGATCTAAAGAAGATGAGGGTTCATCTAAGAGCAGCACTTCCGGTTCCA
GCAGCATAACCCTTGCTAAAGCCAGCCGCTGTTTTTCTCCTCCAGATAAAATTTCTGCAT
CATCATTCAGATCTTGAGTTAATGAAACCTTCTGTAAAAGATCTTTATAACTTAAATCCT
TCGAACTGCCATTATCTGCAATTTCTTCAGTAATTTTAAAATTATCTTTAATGCTCCCTT
TAAAGATTTCTGGATCCTGGGGCAGCATCACAACTTCTCTCCGTAATGCAACCGGATCAT
AACTTTCAATATCCTGACCTTTATAAGTTATTTTTCCCTGGTCAGCTGTAATCATATTAT
TTAACAGCTTTAAAAAAGTTGTCTTTCCACCACCACTGCTGCCCAGGATTGCAGTAACCA
TATTTTCATCAATTTTAATATCTCCAATTTTTAAAATATCTTTGAAGTTAACCTTCTCTA
ATTTGAACATAGTACCTCCCCCGCTTTGTTATTCCATAATTTCTTCAGATAATTCCCTGG
TTTTTGTTTTAACTTCATTTAAAACATCTTCCCCTTTTGCAGTAAGACTGTAATATTTTC
TCACCTTACCTGCAACAGTTTTTTCTTCGCTAACTAAAATATCATCTTCCTCCATGGAGT
GAAGAATTGGATAAATAGTACCTGAACTTACTTCATAACCATGACTTTCTAATTCTTCAA
TCATCCAGAGTCCGAAAAAGGGTTCTTTTTTTGCATGATAAAGAATATGAATTCTCATAA
AAGCTAAAAAGACTTTTCGTAAAATTGTGTTTTCCATATTTTCACTCCTTTATCGTTTCT
CGATATCGGATTCTATTATAGCATTTCGATAATGAATTTTCAAGTTCAAAACTTATATAC
AAATACTGACATAATTCGACAAGTTCCCGGTAGGTGCACATAAAAAAAAGACCAGCCCCG
CAGGACTGATCTCAGTTTAATCATTATTTATAAATTTAACCATTCTGGGGTTCAGGTTCA
AAAGTAGTAACTATACTTTCCTTATTGTCCTGATCTCCATCAGAGTCATCTGATTCTTCA
ATCCTATCTTTATCAGGATCTCCGGTAATTTCTTCACCTCTCATCAAACGTTTAATCTGA
TCAGCATGTAAAGTTTCATATTCTTTCAGAGCTGAAACAATTTTTTCAACTGTTTCAGAA
TTCTCTCTCAGTAATCTTTCAGCTTTACTGTAGCATTCTTCCACCATTTTACTAATCTCT
TTATCAATTCGAGCAGCAACTTCCTCACTGTAATTTCTCTGACGAGAAATATCCCTGCCA
AGGAATACCTGCTGGTCATGTTTCTGGCCCAGAGTTAAGGGTCCTAAGTTTTCGCTCATT
CCATATTCAGTCACCATTGCTCTGATAATTTTAGTTGCACGTTCAATATCATTTTGAGCC
CCAGTACTAATATCCTCAAGGAAAATTGCCTCTGCAGCTCTTCCTCCCATTAAACTGGTA
ACCTTATCCAGCAGCTGTCCTTTAGTCATAAAGTTCTGATCATCTGAGGGAAGTGGAACC
GTAAATCCACCAGCTCTTCCCCGCGGTATAATTGTAACTTTGTGAGTTCGATCTGCATGT
TCTAAAAGTTCTCCCAGCAGAGCATGTCCAGTTTCATGATAAGAGACAAGATTTTTCTCT
TCTTCAGTAACTACTTTACTCTTTCTGGCTGGTCCTGCAATAACCCGATCAATAGCATCA
TCAAATTCTTTCATTGCTATGATTTTCTTTGATCTTCTGGCAGCTAAAATTGCAGCCTCG
TTGGCCAAATTTTCCATATCTGCACCGGTAAATCCGGGTGTTCTTTTGGCAAGAACCTCT
AAATCAATATCATCACCCAGTGGTTTATCCTTTACATGAATTTCCAAGATTTTTTGTCTT
CCCAGTCTATCAGGTTTATCAACCATTACCTGGCGGTCAAAACGTCCAGGTCTCAATAAA
GCTGGATCTAAAACATCAGGTCTATTGGTTGCCGCCATTAAAATAATACCTTCATTTGGC
TCAAAACCATCCATCTCAACTAAAAGCTGATTAAGGGTCTGTTCTCGTTCATCATGACCG
CCCCCAAGACCGGCACCACGCTGACGACCAACAGCATCAAGCTCATCAATAAAGATAATA
CAGGGTGCATTCTTTTTACCTTTTTCAAATAAATCTCTAACACGAGATGCACCAACACCA
ACGAACATTTCTACAAAATCAGAACCACTGATAAAGAAAAAGGGAACTCCAGCTTCTCCG
GCAACGGCTTTTGCCATTAAGGTTTTACCGGTTCCTGGAGGACCGACCATTAATACTCCT
TTAGGAACTTCAGCACCTAACTCAGTAAATTTATCCGGTTTTTGCAGAAATTGAATTACT
TCCTGTAACTCTTCTTTTACCTCATCATAATTAGCAACATCATCAAAAGTAACTTTCACA
TCACTTTCATTCAATTTTGCTTTACTTTTACCAAATGACATCATCTTACTGCCGCCGCCC
TGCATTTTCTGCATAATAAAAATCCAGGCAACAATTAAAATTACAACAGGCAAAATATAA
CTTAGAATATTAATCCACCAGGGTGTTGTTGGCTGTGGTTTAGTATTAATATTTACATCT
CCAGCCCTAAGTTCCTGCATCAACGAAGGAATCGCTTCCGGTGGAACCGGAACATTAAAA
CCTCTATTGTTAAATGTACCTGTCACTTTCTGATTACCAATAATAGTTACCTTATTAATA
TTATCAGCTTCAACCTCCCGCAGAAGATCTGTGTAAGTAAAATCTTCTATAGTTGTTGGC
CCCTGCTGCATAAAAAATTGAGCAACTAAAATTGATATAGCAATCAGAATTAAATAAAAT
CCTATATTTTTAACAAACTTATTCAAATTTATTTACCTCCCCTACGACTTAAATCATATA
CAGTAAAATATTATAACATAATATTTATATTTTGTAAATGAAATGCCCTTCTACTTTCTA
TATATTTTTTATCCAAAAAGTCTAAATTAAAATATCAGCTAAATTACATTATAACCTATT
AATATTAAATTTCAATTAAAATATACAGAAATATAAATTTTTTAAGCCGCTGAGTATTTT
ATATATATAATTTTTCTTTTAAAACACCTATAAATGAAAGATTTCTGTATTTTTCTGCAA
AATCAAGACCATACCCAACAACAAATTCATCCGGAATTTCAAAGCCATTAAAATCAGCAT
CTAATTCTTTTTGTACCCTTCTATCCGGCTTATCCAGTAAAGTAACTATTTTAATACTTT
TTGGATCACGAGTTTCCAGCATATCTACTACATGTTTTAAAGTACGTCCAGTGTCAATAA
TATCTTCTACAATCAGAAGATGTCTTCCTTCTATATTTTCTTCCATATCCTTAATAATTC
TTACAACCCCAGAAGATTCGGTAGAGGCACCATAACTTGAAACATCCATGAAATCAAAAA
CCACTGGCAAATCAATTTCTCTTGCCAGATCAGCCATAAATAAAACTGCTCCTCGTAAAA
TACAGAGCATTACAATATCATCATCATCACCATAACTATCTGTAATTTCTTTACCTAATT
CAGTAATTCGCTGCTGTAATTCCTCTTCATCAATAACTATTTCTTTGATATCATCTGCAA
AAACAGTATTTTTTCCCATAGTGATCCTCCTAATTATATTTTAATTCTAAAATTAAAATC
TTATCTGTTTTTTGAGTAATCTTATAGTCATCAGAAATCTTATAGGGAGCAAGCCAGACA
ATATTATCTTCTGCATCAACAATAAGCAGCAGCTGACTGCGTTCATATTTCGGGATTTTT
TTATCGATTAAAATATCCTTAACTTTTTTATTCCCTTTCATCCCCAGTGGTCTGAACTTA
TCTCCATCTTTTCTGTTTCTGATAAATAATGGTAATTGAAGTTTATCATAATCAAATGCA
GCCTGTTGAGGATTATCAGAAAATGAAAAGTCAGCACTGTCAACAATTTCCATTTTCAAA
CTCCGGTCTTTGTCAATCTTAATTTCTTTTCCCAGTTCAATTTTAACCTCATTTATTAAT
CTTGCTGCCAATTCATCTTTTTTGAGAAAGACTAAATTGGAATAACTTATCTCAACTCTG
ATTCCGGAAGCAATATCTACTCCCCGTCCGGTTTTTGAGTCACTAATCAATTTTTCAATT
TCGAAAATATGATCAAGATATAAATCAGCCAGATTGTCATTTAAACGATCATAAATCAAC
CTGTAGATTCTGCGCTGTAGAACCTGCTCAATTTTTTTAAACTGATTAAGATCAATAATT
ATCTGATCATAACTTTCCTTCTTAACTATTTTTTTATATTTCTTTAAGGCTAACTGCTGT
AGAAATTCGTTTTCTGCGGCCAGCAGTTTACTACTGCGGGCAATAACTTCTCTGACATTA
TCATTTATTTTAGCTTCCACAATTGGAAAAACTTTATTTCGGATTATATTTCTGCTGTAA
ATATTTTTCTGATTACTGCTGTCAAAGCGGGGCTCTAAATTATTTTCAGAACAGTAGTTT
AAAATTTCCCTTTTACTGAAATTTAACATAGGATGAATAACTTTAATCCCCTTCAACTCT
GCTGCAGCCTGAATTCCACTTAAACCCTGGAGACCTGCTCCTCTAAATAAATTCAGCAAA
ACAGTCTCCGCCTGGTCATCTCTATGATGAGCCAGGGCTAATAGGTCGAAATTATTAGTT
AACATTATTTCTTTAAAAAAATTAAATCTTTCCTCGCGAGCAGCTGCTTCAGCAGATAAA
TAATCCTCTCTAATAATCACCGGCAAATTAACACGTTTTGAAAAAAAATCAATATTTCTA
TTTTTAGTAAAGTTTTCTACAAACTCTGCTTCTGATTTAGAATCTTCTCTAAACATATGA
TCTAGATGGGCAACAGCTATTTTTAGATTCAATTCTTGCCTTAATTTATAAAAAAGATCC
AGCATCGCCAGTGAGTCAGGCCCTCCAGAAACTGCCAATAATAAGTTTTGACAGTCAGCA
AGCAGTTTGTTTTTGATTATAAAATCTTTAAATCTAGCCTGCATTCGTCAAGCCTCCTAA
AATATCTCTGTTTTATATAATTCTAGATTCATAGATATAAACCTGCACAATAACTTTATT
TAATTGCCTAACTCTTCTTTTAAAAGTCCATAAAGTAGATCATGATCACTTACATACAAT
TCTTTACTGTCTATATAATCTAAAATGCTTTTTAAAATGATCAAGCCTGCTATTATAATA
TCTGCTCTTTTAGGCTGCAGTCCCTGTATTTCTTGACGCTGTTCTAAATTAACTTTACTT
AAATCACTTATGATTTTTTCTAATTCTGTTTTTTCTATTTTTAAATTTTCTATTTTACTG
CTGCCATAATCTTCTAAAGCAAGTTTAACTGCTGCCAGGGTTGTTATTGTACCACCAACT
CCTTTAACTTTAAATCCCTGCTTTAAATTTAACTTAGCTTTTAATATCTCTTCAACATAT
TTACTTATTTTATTTCTTGTTTCAACTTCCCATTTTGCTTCAGGATTAGTAACAAATTTT
TCTGTCATCCTGACACAACCAAGATCAAGACTTTCAAATTTAATCTGATCAGTTTCCGGC
CAGATAAACTCTGTACTCCCTCCCCCGATATCGATCAAGAGAAAGTCAGTATCTAAATTA
GAGACTGCACCCAAATAATTTAACTCTGCTTCTCTTTTACCACTTATTATTTCAAGTTCA
AAACCCAGTTCTTTGAGTTTAGACTTCAACAAGTCAGAATTATCAACATCTCTGAGTGCA
CTTGTTCCAATAACTCGAGTTTTTTGGACCTGATATTCCTCAATAATGACTTTATATTTT
TTTAAAGCTTCAAAAACCCGGTCAACCGCCTCATTTTTTAGTTTTCTATTTTGATCTACA
CCCTCACCCAGGCGAGTGATTTCTAATCTTCTGGCCAAAATATTAAAAGATTGCTCAAAA
GATTTTTCTCCAATTAAAAGACGACAGGAATTAGTTCCAATATCAATTGCTGCTGCTTTC
AAATTGATCAATCCTTTCTTCACAAATCTTACAGCTTTGCGGCCAGTCGATTCTATTAAA
CACAATTTCGCCAGCTGGATTAGCCTGTCTGACTAAAAAATCAGCAAGGTGAGTATGTAA
ACACTTAATTCCTTCTTTATCTCTGATTCCACCAACTCCTGATTCCAACAGCGTTTTATA
TAAATCCTGAGAAATACTTTTAGCTTGCTGCAGCTGCTCAGCTGACAACAAAGCATTTCT
GCTGGCAGCATAGCTTTGATGTGCCGCCTCCATTAAATCTCTAAATTTTTGATCAGATTT
CAGCCTCTCACCCAGTTCAGAAATCAAATTGCTTTCTGCCTCCAGTCGGTCAACTTCATA
GCTTAAATAAGGGCAGCTGAGCCAGTAAATAGTTGGAGCCGGGATATTATTAATAAATGG
GTTAACCTTAATCACGGCCGGATATCCAAATGGGCAGCAGACTTCAGTTTCCATAAAATT
TTTTATTTTTCTATCTAGCTGCAGCTCCACAATTTTACGATCATTCATAATTACTACTCC
TATAAATTATTGATTATAAATTTCTATATAAAAAAAGAGAAAACACCCCTTAAACGAATT
AAAGGATGTTTAAAAAGTCAATAAAAAATTGGCAAATATTTATTTAGAACTTCCGCCATT
TTTTGCATCTCTGCTTTTTAGATCTTGCTGACGTTCACTGCTCTGCTTTAAGAAACGGTC
CATTTTTTCTTCAAAGGACATCTCTGGAGCATGATCAATGCGGTCATCTGGATCCTCTAA
TTGTTTGATGGAAAGACCAATTTTCCCGTCATCATCGACATTAATAACTTTAACCTTAAC
TTCGTCTCCTTCTTTAAGGAAATTACTAATATCTTTTACATAAGTGTTAGCAACCTCAGA
AATATGAACCAGGCCAGTCTCTCCACTTTCCAATTCAACAAAAGCACCAAAATTTGTTAT
CCCTGTAACTTCTCCTACAACTGTACTTCCAACTTCAATGGACATGCTTAAAAAATTCCT
CCCTAGATATTAATATTATCACTATTATAACTTAATTAGAGCAGATCTGTCAAATTTATC
AGCAAAATTTAACTAAAATTTTAAAGTTAAAGAAATTCTACCGCGCTTCTGGTCAACGTC
AAGTACTTTTACCTCTATATTCTGACCAATTTCGACAATTTGAAATGGGTCACTGACATA
CATCTGACTCATCTCTGAAATATGAAGCAGCCCATCCTGTTTTAAACCAATATCTACAAA
AGCCCCAAAATCTACTACATTACGGACTTTACCTTTAAAGATCATTCCAGGCTCAATATC
CTCAATTTTTAAGATATCTTTTCTAAAAATTGGAGCAGGCATCGAATCACGTGGATCTCG
CCCCGGCTGCTTTAAAGCAGCAACTATATCTTTAGCAGTTGGCAGACCAATTTCTAAATC
TGCAGCTGTTTTTACTAAATCAATCTCATTTAATTTTTCTCTAATCTGTTCGAGCTTTGC
TTTATCCCTGATATCTGCAGCCAGATAATTAATGTTTTCTAATATCTTTTCTGCTGCCTG
ATAAGATTCCGGATGAATTGGTGTCACTGCAAATGGATCCGGTTCAGAATCCAGACGGAT
AAAACCTGCTGCCTGTTCATAAGTTTTTGGTCCAAAACCATAAACTGCAAGCAGTTCTTC
TCTTTTTTTAAATTTCCCATTTTCACTTCGGTGTTCAATAATTTTTTCTGCATTATTAGA
ACTAATTCCCGCTACATAGGTTAAAAGTGGCGCAGAAGCTGTATTGATTTCTACCCCAAC
ATGGTTAACTGCATCTACAACAACTTCGTTTAAAGCTTTTTCCAGGTATTTTTGGGAGAT
ATCATGCTGATACATTCCGACTCCAAGGGATTTAGGATCTATTTTTACCAGTTCAGCCAG
GGGATCCTGAATTCTGCGACCAATAGAAATTGCTCCCCTGATTGAAACATCTAAATCCGG
AAATTCTTTTCGTGCCAACTTAGAAGCTGAATAAACAGAAGCTCCAGCCTCACTAACAAT
AGTATATTCTACATCCATGCCAGCTTTTATCAATTCTGCTACAAAACTTTCTGTTTCTCT
ACTTGCAGTACCATTACCAATTACAATTAAATCAATCTTATGTTTTTGAACTAATTTGGC
AAGGGTTGAGGCAGCTGCTTGCTGCTTATTTACCGGTGGATGAGGATAAATAGCTCCTGT
CTCCAGAAGTTCGCCATCTTCAGCTAGAGCTGCCAGTTTACAACCTGTTCTAAAGGCCGG
GTCAACAGCAAGTACTCTTTTGTCTTCTAAAGGTGGCTGCATCAGTAAAGACTTTAGATT
TGTTGAAAAGTTATTAACTGCTTTAGCTTCTGCTTTTTCAGTCAAATGATTGCGTACTTC
CCGCTCTAAAGAAGGAAAAATCAAACGTTTATAGGCATAATCCACAGCATTAACTAAATG
CTCAAAGCTGCCGCTTTTTCTGTTATCAAAATCATAAAAATTATAGATCATCTCTACTGC
CTTCTGATCATCAACCTCTGCTTTAACACGAAGAACTTCTTCGTTTTCTCCTCTGTTTAA
AGCTAAAATCCTGTGGGGTGGAATTTTATTAATGGATTCTTTAAACTCATAATAATCCTG
ATATTTACCCTCTTCATCTTCATTTTTTTGTTCAGAAACAATTTTAGCAGTTTTAAAAAC
ATAATCTCTTATATTTTTGCGCAGCTCAGGATCATCAGAAATATCTCCTGCAATAATATC
TTCCGCTCCACTTAAAACATTTTCTATACTCTGCAGTTCTTTTTCGGGATCAAGATAATC
CCGGGCCAGCTCTTTAATTTCAGCCTCTGATTTTTGCTGAGCTAAAATTAGATCTGCTAA
AGGTTTTAAACCTTTTTCAACTGCTTTAGCGGCCTTTGTCTGCTTTTTGACCTTAAAGGG
GCGATATAAATCTTCAACTTCCTGTAAAGTATCTGCCTTTTTAAGCTTTGACAGTACTTC
ATCATCTAATTTATCCTGTTTATCTGCTGCTGCAGCAACTTCATTTTTACGCTCATTTAA
TCTGCGTAAATAATCAATTTTTTCTTCTATATTCCTGATCTCTTCTTCATCAAGACTGCC
GGTCATCTCTTTTCGATAACGAGCAATAAAAGGTACTGTATTGCCTGAGTCTAAAAGTTC
GACTGTGGCCTTAATGTTAGCTTTCTTTAAATTTAGTTCTGATGCTGCTAAATTTAATAA
ATCTGATTTAATATATTCTGACATCAAAAAACTCCTTTGCTTAAAGTTAAATTATTTATA
TTTAAATTACATAATTTCAGCTGTCGCCTCTACTTTGACTTATCAGAATCCGATTTTTCC
TTTTCCTCGACCGGAATAAACATTTTTTCTCCCGGTTTTACCAGCCCCAATTTTTCTCTG
GCAACCTTTTCTATATATTCATTACTATCACTATTGGCTAACTGTCTTTTTAACTTTTCG
TTTTCTGCTTCAGCCTGAGCAATTTTAGTTTTTACTTTTTCAATTTGGTTTTCCAGCTGA
TTCATCCTGGCCATATTTTGATAAAAATTAAAGGCAGCAACAGCTGTAATAACTATCACA
ATTGTAATTACCACCGGATTTAACAGAAAGTCCCTTCTCTGTCGAGGCATTCTTGATTCC
CCCTCATCAATTAATAATGATTACAATTGTAATTATACTTTAAATCAAACAATTAATCAA
AAAAAGCAGCCGAATTTTAAACTCGACTGCTTAATGATTTCTATTTACTTTTAAATAGCA
TACCTCAATTTAAGTCAACCTCTAATTAAAATATACATTCTTCTGTTTCTGCATCAAAGA
TATGAATTTTTCTTAAGTCAACCCCAAGAGAAATTGTATCTCCAACCTGAGCAGTACTTT
CAGCTTCTACCCGGGCAATTAAAGAATGGCCTTCTTCTGCTAAATAAAGATAGATCTCAG
AACCCATTGGTTCTACAACATCTACATCAGCTTCAAAAGAATTATCTTCTTTAACTTCAA
AGTCATGAGTAATATTGGTATCTACAATATCTTCAGGTCTGACACCAAAAACTACCTCTT
TATCAACATAATCTCTAATATGATCTTCTTTATCTTCAGGTATTCTAATCTTAAATGCAC
CATCACCTTCTAGGTAATAAGTATCTCCTTCTTTTTCAATCTTGGCATCCATAAAGTTCA
TAGCAGGAGAACCAATAAATCCAGCTACAAACATATTATTAGGCTTATTATATAAAGTTA
ATGGGTCATCAACCTGCTGGACAACACCATCTTTAAGTACCACAATTCTATCTCCCATGG
TCATCGCTTCAGTCTGATCATGAGTTACATAAATCATTGTGGTCTGTAATTCATCATGCA
GTTTAGATAACTCAGTTCTCATCTGAACTCTTAATTTAGCATCAAGGTTAGAGAGAGGTT
CATCCATTAAGAATACCTGTGGTTCACGTACAATTGCACGACCTAGAGCAACACGCTGTC
TCTGACCACCGGATAACTGCTTAGGTTTTCTTTCCAATAACTGCTCGATACCCAGGATAT
CAGCAGCTTCCTGAACTCTTCTTTCAATTTCATCTTTAGGAAACTTACGTAATTTAAGTC
CAAATGCCATATTATCATAGACATTCATATGGGGATATAGAGCATAGTTCTGGAAAACCA
TCGCAATATCTCTATCCTTAGGAGCGACATCATTAACTACATTCTCTCCAATTTTTAAAG
TACCCTCAGTAATTTCTTCCAGACCAGCAATCATTCTTAAAGTTGTTGATTTACCACAAC
CAGAAGGACCTACCAGTACAATAAACTCCTTATCTCTAATCTCTAAATTCTGATCTTTTA
CCGCCTCTAAATCACCAAAACGCTTATAAATATGTTCTAAAGTTACACTTGCCATTAAAA
AATCCTCCTCTTAATTTTAATTATATTTTGATATTGATGACTCCCTGATAATTAATTCGG
GAGTTAAAACCTTAATTTGTTGACTATCCATTTCTTCCTTAATCAATTTTAATAAAAACT
CTAAAGAATATTGACCCAGTTTTTCCACCGGCTCACTTAAAACAGTCAGTGGTGGAGAAA
TGACTGAGGTTAAAATATTATCACCATAACCTACTACTGCAAAATCATCAGGAATAAAAT
ATCCTCCCATTTTAATAGCCTCTACCAGTCCAATTGTGGTCAGCTCTCTGGTAGAAATAA
AGGCATCTGGTATTACATCTCCTTCAATGATTTCTAAGAAAACATCATAGCCAGCCTGTC
TATCAGCTGCAGTAGAAAAAATTAAATCATCATTAAGTTCCAGCCCTGCATCGCTCAATG
CATTTTTATAACCACTAATTTTTTCCTCTTCAATCAAATCATCTCTATCTCCACAGACAA
GAGCTATTTTTTTGAAACCCTGTTCTCCAAGATGTTCTACAGCCTTATAAATACCCTGAC
TGTAATCAGTTAAAACTGAAGTGAAGAAATTTTCCTCTGCCAGGCGGTTAACCAGAACAA
TTGCATTATCCTGGCTGAAGCTGGCTCGCAAAAGATGGCTGCCTACTAATTTACCACCAA
TGAAAATTGCGCCATCAACCTGATTTGATTCTAAAAGAGAAAGATAGGACTTTTCTTTTT
CTTCCTGATTATTGGTATTGCAGAGTATTATTTGATAACCCTTTTTTTCAGCAGCTTTCT
CAATGCTTTTTACAATCTTGATATTACCCGGACTATCCATTTCTGCCATGATCACAGCCA
GCATATTGGTCTTTTTGGCTGCTAAACCTCTTGCAAGCTGATTTGGGCGATAATTATTTT
CCTTTGCAATTTTCAAAATTTTTAACTTTGTCTTCCTACCAACTCCCGGCTTATCATTTA
AGGCTCGAGAAACTGTAGATTCTGCTACATCAGCCATACGAGCAATATCTTTAAGGGTTA
TCTGCATCTTTTCGCCTCCAATTCAAGCAAAGTGCTTAATTTACGCAAGCGCTTGCGAAA
CTTTGAAGAAAAAAAGAGTCTGTAATAATTAACTCTTATTATTACTATTCGTCACAGACT
CTTAAATTCCTTCTTTTTATTTAAATTTTTTATAATTTTTTTATTATCTCATCAAAATCA
ATAGAATCAACATCTGCATATACAAGATGTGCTTTACCAACTCTTCCTTCCGGACCAACC
CCTACAGCCCTCATGTTAGCAGCCAGAGCAGCTTCTATACCGGACTCAGCATCCTCTAAG
ACTACACATTCTTCTGGCTCCAGCCCGAGATTCTTAGCTGCATGCAAAAATAAATCTGGA
GCAGGTTTAGCATGCTCTACACTATTTCCATCTGCAATCGTATCAAAAATATCTGTAATT
TGCAAGTTTTTTAAAACTTTTCTGGCATTTCTGCTGGAAGATCCAACTGCCAGCTTATAG
CCTTCTGCTTTTAATTTGTTTAACTTTGCTTCCATATCATCCAGAATTTCATCTTTACTT
ATTTCTTCTAGATAGACCTGATAGTATTCATTTTTGCGATCTGTCCACTCCTTTTTTTGC
TCATCCGAAACATCCTTACCATCTAAAATAATATCCAGAGACTCCATTCGAGAAACTCCA
CGCAGCCGTTCATTAACTTCACGATCGAAATCCAGATCCTCTTCATCAGCCAGTTTCTGC
CAGCTTTTATAGTGATATTCTGCAGTATCCGTAATTACTCCATCAAGATCAAAAATAAAA
CCTTTAATTTCTTTTGCCATCATAATCACTCCCATTTATATCTTCTTAGAAAATTTAAAT
AACTTATCAGTTTAGTTCAAAGCAAAACTAGCAATAACTTTTTCTCCCGGGTCCAGGGTT
GGCCTCCAAATTTCCATCTTATCTGCTGCAGCAGATAAAGGCCGGGACATCCCTTCCATA
AACAAACAAATTTCTGTCAGCTCATCGACTGGTATCGGGTTTTCAGCAAAAATATTACTG
ATAATTGTAATATGAAACATCCATTCCCCATAATTCTCGATGGTTGAGATTCCTTCAGCT
GCCAGACTTTGATGAACAGCCTCAGAAAATTCCCGCAGGGACTCTGTCTCATTGACTTCC
AGTACCAGCTGATGCTGATCAGAAAATTTAATGCAGGTAAATCGATCGACTTCAATTTCA
ATTTTACCAAATTTTTTTGCTTTTTCTCTCAGAATTTCTTCGGCCCGCTCAGCCCTGCTT
TTTTCTATTCTATCAATTGTAATATGAAGCTGCGGATATATCTGATCTGGATAAAGATCA
TAGTGTTCTGAAACTATTTTTTGAACCTGGGAAGCAGTTTCTACTAATTCTTTTCCAGGG
ATTAAAACTAAAAAAAACTCATTTTCTAAGTCTGCAGCTTTTATCATAATTACCTCTCCA
TCTCTAATTTTCCAGCTTTTTTATTTTTGAAATTAAATTATCTTTTTCTTTTAATAAATA
TATATTTTGATCTTCCTCTAATAATTTATTCCAGATCTTTTCTGCTTTTCCTTTAATATA
GTCTCTTTTTTTTATATCAAAATTAGAAAATAAAATTTTTCTCTTCTCTGGGTAATCAAG
TAAAACTTCTAAATTTGCAAGGTTACCATGTCCAAAAGGAAGATCACTTAAAATTATTAA
ATCTGCTTTTTCAATAAGTTCCCTGTTTTTTTGAATTTCTGTTTCCGAAATATCAATAAA
CGGAGGGGCTTCCACCATTTTAATTCCAAGTTCTTTTGCTGCCTGCCAGTCAGCATCACC
TATATTTAAAACTCCAACAGTCAGCTGATAGCCCAGATTTTCTAATTTATAAAGCCAGTT
TTTAGCTGTTCCTCCACCGGCAATAATATGAATTTTGAAATCTTTTTGTTTCCTCTTTTC
TATTTTGTTCACCTCAGGTACCAGAGTCACAAAAGGTTTTTTAGAAATCGGATTCGTTTT
AATTAGAACTTCCGCATTATAGACTGCTTTTATATTATTCTCAGTTAATACTTTTTCTGG
GGGCCCGGCAGCATAAATCCTACCCTCTTTTAGTAATAATAATTCCTCACAATACTGAGC
AGTTAAATTAAGATCATGAGAAACTGTAATAATTGTTAAGTTAAACTCCTGATTTAAATA
ATTTAAAAGATCATATATTTCCCCCTGATAATTAATATCCAGGCTGGAGGTCGGTTCATC
CAGAAGTAAAATATCAGGTTTTTGCGCCAGAGCTCTAGCAATTATTACCCGCTGTCTTTC
TCCACCAGACAGTTCGTTGATTAATTTCCCCTTCAATTTTAAAGTATCTGTAACTTCCAT
TACCTCTTTTACAATTTTTTTATCTTCCTGGCTGAGCCCGGACCATCTTTTTTGGTAGGG
ATGTCTGCCCATCATTATAATATCATAAACATTAAAATTAAAATTTACTTCTGTATCCTG
GGGGACAACTGCCATTTTTTTTGCAAGTTCTAAGGAACTATAATCATTTAAAAGCTGATG
ATCAAAATAAATTGCTCCACTCTCAGGCTTTAAAGTTTGACTCATATTTTTTAAAAGAGT
TGATTTACCTGAAGCATTAGGACCAATAATTCCAATAAATGATCCAGTCTCAATTTCAAG
ATCAATTCCCCGGAGAAC
>DeadSea-enrich-C79
GTCCAGGCTGTTTCTAAATGAAAAACCTTTATAATAGCTTGATAAATAATTATAGATTTC
TGTTACCAGCCGGTCATCAAGATATCTATTTCTACTTAATTCCAGTCGAGTGCTTAAATT
ATCAACTAGAGGCAGATTGAAATTTCTCCGCAATTCCAATTCGCTTCTTCTTTCCAAACC
GCTGATTTCTTTGCTTTGATAATCATCGAATTCTGCATGTTTTAAAGAAATATCGGTATC
TGCTAAGCTGGTATAAAAACCTAATTCGCCGGCCTGACCTCCGCCAAACTGCTGCAAATA
ATTTCCTTCCCAGAATAGATTATCTATAGAGCCCCTGAGCCCAAAACGTCCATAATCTTC
TGAGTTCCCATCTAGAGGGATATTTACATAATTTGTAACCAGGGATAGGTTTTCGTTTAA
TCCACGACTGTACTCTAAAGATATTCTATCCTCATCCTCATCATCTCGACCGATATCGAT
CCGATAACGATTTTCTCCCGGAGGAATCAGCGAAGAGTCTATTCTCAATCTTTCAATTTC
TTCATATCGCTGGCCAAATTCATCATAAAAAACAAGTGTGAATTCGTTAACACCATAGCT
TATCGGTATATTTTCAAATAAATATCTCTCATCTTCATCTGCACGCTGAAAATCAATTAA
GGTGCCATTATCATAAAGCTCTACTTCCCAGCCTTCAGGTAGTTCTCCTTCTAAAGTATG
GGAGAAAAAATCTCCAGCACGAGTATAGGGAAATCCGTTTATAGATATACCCTCTACCGA
TTCCCACTCTGAAATATCATCTATGCCAGGCTGATTCAAATTTCCAAGCCAGAATTCATA
GGCCTTTAATGGACCCAAAAGATCGGGATCAGGAGAGCGGCGGCCAAGCCTTCCGCTTAC
TTCATCAAATGGATCATCTATCGGTCCAGAAATAAAGAGCTTTCCACTCATATAAAGCAG
GTCTCCAGATAGACGAGTGTTATGCCTGCTGGATGAATCTCCCTCACTGCTGTCAGAATA
ATAATATCGAAAATCTACAAAAGGACCACTAAAAAGCTGATAAGGATTTTCCACTACAGG
ATACAGGGGCTGGTCGTCTACACTTTTCTCTTTCGATAATCTCTCCCACCTATATCTCCT
CTGAATCCTTTCCTCTAAAGGCAAAGGACGGTCCGAATTTATGCTCAATATGGCACTGAA
GGGATTTACAGACGCATTAAAAGGAAGCCATTCGGATATTAGCTCTACATCCAGATATAT
GTCTTCACCATTTACTACTGTTCTGTGGCCGTTTATTTCAAATTCACGCTGATTGTTTTC
AGCTGTTCCAGAATTAATATCCAGTCTGTAATTATTCTCTTCATTCCAGATAAAACCTTC
GATGATAGCTGTTTCGGTATCCACACTAAAAGGTAATTCCAGAAATCGAAATAGTTCACC
AGCCGGGATCAATACTGCGCCATTCTGATTATAGCTTGCTAAATATTCACCTCTTAATTC
AAGGTCTCCCAGCCTCAGTTCCAAAAAAAGCAAATTTTCCGACTGCAGCTCAGCTGAACT
GCTTTCTGGAGCTCTTTCTTCTGCCTGAATCGAAAAACTAAAAGTGAATACAAAAAATAA
TATAAACAGTCCAATAATAATTTTTTTTGTTCTCATCTAAAATCACACCTCCCTCTCGAG
AAGATATTATAACTCCATCTCTGCTTCGGCAATTATTCCTCCACCCTCTTCGTTAGGTTT
GGAAAAATTTATATAAATTTTTCCTGATTCAAGTTCTACATCTTGAGCTCCCGGCAGACT
TAAGGTGAACTTCCTCTGCTCTATATCGGTGTAAACTGCAGCACCTCTAATCCTACCTAA
AACCCTTGCTCTACCTTCTTCTGGTATAAACCTAACTTCAATATCTCCATAAGTAGAACT
GCTGCCGCTGCGGTTAATTGTAAAAGAAATATCTGGCGGCATCTCTGTCTCCTGATTACG
ATCTAACTGGAGATCGGTAATTTCCACTTCTGCTCTAAGTTCTCCCTCGCGGACAAAGAC
TGGAATAGAGATTCCATAAATTGCCCTGAGCTGAATAGAAAATCCTTGATCAGGATCTGC
ATTACTTTCATCAAATTCTATATTTTCTGGTATCTCCTGAAATAAAAGACGGGATCTATA
TTCTCCTGCCTCCAATCCGGCCGGTTTATTAAGCTGCAATCTGACAAGCTGTATCTCACC
CGGCGGCAATGTCACCTGTCTGGGAGAATAACGGATCAGATCTTGAGCCATCATTTCTTC
CAATCTTTCTTCTCTACTTTCTGGTGTTGTCGTTCTTTCGACATTGCCATTCTCTGTCAT
TATGCTCTGTATAAAAAGAATTCTATAGGTTAACTGTTCATCAACCGTATTTACCAGACG
TACGGTTGCAGAACGATTGTCTTCCTCAAAAATTATTCTCCTGGGAAAAACCATCACCTT
TGCTTCTACCGTCATTACCGGAAGTAAATAAGCAGATACAAAGATAATCGCCAGACCCAA
TATCAATATTTTGAAAAAACTTTTACCTTGATGATTCATATTGCCTTACCCCCTCTCAAA
CAAATAAACTATTATACTATAATAAAATTAAAAATAAATTTTTGTTTTCCACTTATTGCT
TTATTACTAAATATATACTATATAGGGGAGAGGCCTCTCCCCTATATAGTTCAATTAAAA
TAAAAACTCTTTAGTTTCAGCTATTCCAGAGTTACGGTTACCTCAAATGAACCGCTGTAG
CTTCCTGTTTCCTGGGCTGCACCGACATTTAGAGTGGCACCAACGTAAAATGTATCACTA
CCACCACTGATAATTCCCTCATTACTGGTTAAATCACTTGTAAAATTATCAACAATCATT
GAAGCACCATTATTATTGTCTATTGTAACAGAAGTCGGCAGTTCAATAGAATAATTTATA
CTTGTCTCTCCACTATAACCACCAGTTATTTCGAAACCGGCAGCCTGAAAAACTCCATCG
TGGTATGGAATATTAGCTGTTGAACCTGTTCCTGTATCTCCTGCATCTACTATAATTGTT
CCGCCAGAATCTGCTGCAGCAGCTAATGTGCCAAAGTCAAGATCTTCACCTTCAAGATTT
GTTACATCAAATGCTTCGAGTACTTCTGCATAAACATCTGCACTTGCATCTAAAGAATTT
CCATTTACCTGTGCAAAAATTGTTCCACTACCTACACCAAAAATAAAAGCTAAAACCAAG
ATTAAAAACATTACTTTTTTCATCATATTTACCTCCTTTAAATTTGACGTACTGTAAAAT
CTTTTTGAACTATTTTCTGTCTAAACCTTGTTATATCAGCAATCTATCTTTAAAACTTGC
CAACATCCCCTTTTCAAGGTATATTTAGATTAAAATTAACGAGATTTTAGCTAAACTACT
CGAAAAAAAGGAGGCGGCAAACTTTGATTGATATTTTAAAGCTGCATATAAATAGCTGTA
AATATTTTTACTATAAAAACCACAAAAACCGGCCTTTAAAGGCCGGTTTCACCATTAGCA
TACAGCAGTTACTCTGGTGTCCAAGGTAATAAAAACTGCTGATCATAGCTTCCATTAAAA
TTTAACTTATATTTTATTTTTTTCTTTAATTTTGTAATTATTCTAATTTTAATCTAGTAT
TATATTATTCTGTTTGTTCAGTAATATTCCTTCTAATTTTCAAAAATATTATCTATATTT
ATATTAATTATAATTTTAGCAGAGTTTTTAAATCGCTGCAGTATCTTACACTACAAGTTA
ATTTGTTTTATTTTTACTCTATCTATATTAATTAGAGAGAATTACTAAGAATTTTCTTTG
TTATCTCACAGGCAGTTGGAGTTACTGCAAGACCGCCCTGAGAAGTTTCTTTTAGTGAAT
CAGGAAGGGCTTTACCAATTTTTTTCATGGCAGTTATTACTTCATCAAGTGGAATTACAC
TTTCCACCCCGGCTAATGCCATCTCGGCTGCAGTTAAAGCATTACTGCTGCCGGCTGCAT
TTCTTTTAATACAGGGCACTTCTACCAAACCTGCTACCGGATCACATACCAGACCCAGAA
GATTTTTCAATGCGATTGCAGCCGCATCGGCAGCCATCCTGGCGCTCCCACCAAAGAGGT
GAGTGACAGCAGCAGCGGTCATACTCGAAGCGGAACCACATTCTGCCTGACAGCCCCCTG
CAGCACCGGATAGAAAAGCCTGTTTAGATATTACTATCCCAATTCCTGCAGCAGCAAACA
GAGCATCTATTATTTCCTTATCAGAAAAATCATTAGCATCAGCCAATGTCAGCAGAGTAC
CTGGTAAAATACCGCAGGAACCTGCTGTAGGACAGGCAACTATTTTCCCCATAGAAGCAT
TAAGCTCCGAAACCGCAAGTGTCCTCGCAATAACCTTAGAAAAAAGATCCCCTGCAATTG
ATCTGCCATTTTTTCCTGCGCTTTCAACTTTTTTTGCTGCTCCCCCTGTCATACCGCTCA
TAGATCTTATCTCACTCTCCAGGCCTTCCCGAATCGATTCCCGCATCACCTTGAGATTAT
ATCTCATTTTTTTCCTGACTTCTGCTTCTGTTTTTTCTTTTAAAGAAATTTCTCTATTTA
TAACGACCTGGGCGATGGAAATGTTATTTTCTTCTGCTATATCTATCAGCTCTGCAGCTG
TATCAAAATTCTCCACACCAAAACCCCCTCTATATTTTCCTCTTAAATTAAAGGTTTAAG
CAATTTTAGATTTTTTATACCTGGTATATCTTTTAATAGTCTTAAAATATTATCATTTAT
TTTTTCATCAAGATTGATTATTGCAGTGGCGAGACTGCCTTTTTCCTGCCTCAGTACTTC
CATTTCGGCAATATTCAAGTTGTAAATCTGCAATATTTCAGAGATTTTAGCAATCAATCC
CGGTCTATCTTCATGAAAGGTTATCAAAGTATAGTATTCACCTCTCAGTTTAACCTGTGT
ACCGTTTAATTCGCTCACTATAATGCTGCCACCACCGGTAGAAGAAGCGACGATAGTTGT
AGTCACATCATCTTGATCTATTATTTCTAATTTTACAGTATTGGGATGAACTTCATCCAA
ATCTGCTGCGGAGAATTCGAAGCTGAAGCCCTCTTCTTCGGCCAGTGCAAAGGAATTTTT
GATTGCACTATCATCTGTCGCTAATCCCAAAAGACCTCCGATCAGAGCCTTATCGGTACC
ATGACCTTTGTAGGTTTCTTTAAATGAACCGTGAAGGTAAACTTTGATCTTTTTAAGCTT
ATTACCAACTATCTCCCTGGCCAGATTACCTATTCTTACGGCACCAGCAGTGTGAGAACT
GGATGGTCCGATCATCACCGGACCCACTATATCAAATACACTTAAATTATCCATACGGCC
ACCACCTAAATATAAATAGTATAATCTTAATTATTTGTGCAGTCTCGGATCAAAAGCATC
CCTAAAACCATCACCGACAAGATTGAACCCAAGCACTAACAGTGCGATTGCTATACCTGG
AAAAGTAGCGATCCAGGGGGCATTTCTCAAAAAATTCTGCCCATTGCTCAGCATTGCACC
CCATTCGGGTGTTGGCGGCTGAGCTCCAAGTCCTAAAAAACTCAAACCGGCTGCATTTAT
TATCGCTCGACCGATACTTAATGTAGTCTGAATTATTACTGGAGCCATTGAATTCAAAAA
TACGTGTTTTAGAATAATTCTAAAATCATTAGCTCCCAGCGCCTGAGCTGCAAGCACATA
TTCCTTTTTCTTTACTGACAACACCGAACTGCGGACAATTCTTGCATATTGAGGAACATA
TACGATTCCAATCGCGATCATTGCATTATAGATACCGGGTCCCAAAATAGACATAATAAC
CAGGGCCAGTAAAATATATGGGAAGGAAAGCATTAAATCCATAACCCTCATTACCAGCAT
ATCAAGCCAGCCTCCATAATAACCGGCGGCCAAACCAACACTTACTCCAACAATCAGAGA
AATAAAGACGGCAATAAAACCAATCTGAAGCGAAATCCTTGCACCATAGATGATGCGGCT
GAAAATATCTCTGCCAAATTCATCTGTTCCCAAATAATGTTCGGCAGATGGAGCCCGAAA
AGATTTGATAAAGTTCTGCTCAAGCGGATCATAGGGAGCAATATAGGGAGCAAAGAGAGC
AATCAAAGTAAATAATATAATTATAATAATTCCTAATACTGCAGTTCTGCTCTTGCGGAG
CCTCCTGAAAGAAATCGTCCATAGGCTTTCGCTTTTTAGCTTTTTTTCTGCAGCAGTATC
TAATTTCTGAGCCAAGATTCACACCTCCATTTTAAGAATAATGTATACGGGGATCGAGAT
AAGAATAAAGTATATCTACGAAAAGGTTAATCAGTACAAAAAATGAAGCAATAACGATTA
CTGCTCCCTGAATTACGGGAAAATCCCTACCCAAAATTCCATTGATCAATAGTCTACCAA
CACCGGCTCTGGCGAAAACCGTTTCTGTCAAAACTGCTCCACCTAAAAAGCTGCCAAACT
GGAGTCCAATTATTGTGACCACTGGAATTAGAGCATTTTTGAGAACATGTTTTAGAATTA
CCATTTTTTCTGGTAAACCCTTGGCTCGAGCAGTTCTAATATAGTCCTGATTCAAAACTT
CGAGCGTTGTCGATCTTGTCATTCTTGCAATCATTGCCACCGGAATTGTTGCCAGGGTAA
GAGCCGGCAGAATCAGATGAGCTATAGTACTCTGCAGAGCAGTCCAATTTTGGGAAATTA
TACTGTCAATAATATAAAAATTTGTTATCACTTTCAGGTCTGCCAACCGAGAAATTCTCC
CGGATATAGGCAGCCAGCCAAGCTCCGAACCAAAAATTAGCATTAACATCATACCAATCC
AAAAAACAGGCATTGAAATTCCCAGCAGAGCCCCGACCATGGTCAAATTGTCAATTATAG
AATACTGTTTTATAGCAGATACTATACCTGCTGTGATGCCGATAATACATGCAAAAAACA
TGCTTAAAATCGTTAATTCTATTGTAGCCGGAAAAGAATTTTTGATCTCATATATTACAG
GATTTCTATTTCTAATTGATCTACCAAGATCCCCCCTGACCAGGTTGGATAAAAAACTAA
AGTACTGGATATGCAGGGGTTCATCAAAGCCAAGTTCTGCTCTTATTCTGGCCACATCTT
CTTCGGTACCTTTATTCCCAAGCATTATCTGTACTGGATCACCGGGTATTAAATGAATCA
TAAAAAAAACCACAATCGAAATTGCCAATAATAGTGGAATTAAAATCAGTATTCTTCTCA
AAATATAGCTGAACATAATACTTCACCTCAGGTAATTTAAGGGGGCAGAAAACCACCCCC
TTTAAATAAATTGTTATTGATCTAACCAGACTTTATGGAAATACTTATTATTGGTTGGAT
AGAGTACATAATTTTCTACACTATCTCTAACCGGAATCTGCATCTTCATGTGATTTAAGA
AAACAAATGGTGCATCTTCAACGACAATCTGCTGAACTTCTTTGTATAATTCTTCTCTTT
CATCTTCATCTGTAATCTGCTGTGCTTCTTCTAATAATCTATCTACCTCTTCGTTAACAT
AAAAAGCACGATTGGTTGAACCTCGGTTATCAGAATTGAAGAATACATTTAAGAAGTTAT
CAGGGTCACCATTGTCAGCAATCCAGCCAAAAAAAGCAGCTGTATGTTTTCCAGCTTTAC
CCTCTTCTATATAGGTACCCCACTCTAACTGCTCTATTTCTGCATCTATTCCTACTTCGC
TTAGATACTGCTGTACGGCAGTTGCCAATCTTGCACCAACTGGGTTATATGATCTCGGTG
CTGAATAGGTACGGAGGGTAAATTCAAAGCCATCTCCATAACCCGCTTCTTCAAGTAAGC
TTTTTGCTTTTTCTGGATCATAAGGATAACCTTCCAGGCTTTCATCATAGGACCAGATTG
TTGGTGGAAGTGGGCCTTTAGCAACTGTTGCCTGACCACCCATTAAATATTCAGTTATTT
CTTCTTTATTGATCGCATAATTCATTGCCTGTCGAACCTTTTTGTTTCCAAAAGGTTCTT
TTTCATTGTGAAGAGCAATATAACCAACATTTAAGCCGGGAGCTTCCAATAGTTCAAGCT
CATCATTTTCTTTTACTCTTTTGATATCTGTTGGGTTTAAACCTTCCATCACGTGTATAT
TACCTTCTTCTAATTCCAGCAGACGAGTCTGATTATTTGGAATAACTGTAAAGATTAATT
CATCCAGATAAGGACGTCCATCCCAGTAATCTTCGTTTGCTTCCAGGGTTATATGATCAT
CTCTTACCCATTCTACAAACTTGAAAGCTCCTGTTCCAACTGGATTTTTAAAGATATCCT
CTCCATATTTCTTAACCGCTTCCGGACTAACAATCATTGTTGCAAACATTGCCATATTTT
TAAGGAATGGAGCATAAGGATCTTCTAAAGTAAATTTGACCGTATATTCATCAACCGCTG
TAACTTCTTCAATCATTCCCAGTGAAAAACCGGCATATGGGAAAGATCCTTCAAGATAAT
ATGGATGATCTGGGTTCAGCTGTCTTTCAATATCGAAAACTACAGCTTCTGCATTAAAGG
GAGTGCCATCATGAAATTCAACACCTTCTCTAAGGTTAAATACATATTCTAAACCATCAT
CAGAAATTTCCCAGGAAGTTGCAAGAGCTGGTTCTATCTCTGTGGTGCCTGCTTTAAATC
GAACAAGTCCATCAAAAACATTAACGATAACATCTGCCGAATTACCAAGGGTTGTCATGT
GTGGATCTAAAGCATCTGCATCTGCACCCTGGGCGTAAATCAGTGTTCCTCCATACTCTC
CTTCATGACTATCTGCCATAACCGTTCCACCCACAGCTAAAACTACTGTCAACACCAATA
AAATAATTAAAAGCCTTCTCAACATTATCCCTCCTTAGTTTTTTCTTGCTTATATATTAA
AAAAATTTTAAAACACTAAATATTAAAAAGGTTTAACACTATATTATTTCTCGATAAGTT
AGGCAAATCCTGTTTATTGTTTAATTTTTTTATTTTTCTTGACTTATTATTAAACATATA
AAAGGTTTTTCACTTCTTTTTGTTGAATTTATTAAAATAAGTAGATAATATTAGTATCGG
AGGTAATTTCATTGTTTAAATCAAGTAAATACAACACCATATTCTATTATCTAAGTTTAT
TGAGTTTTATTATCGGAACCATAATTATAATCCCACTTTTGTTATCATTCGCATTTAAAG
AAGGTTCAAAAATATATCAGGCTTTTTTCTATACTGTTATTATTTCCTTTTCTGTTGGAG
TATTTTTAAAACTGCCGACAGATAATGAAAATTTAAAAATTAATCTGACCACAGCAATGC
TCCTCTGTTCACTCGGCTGGATTATCGTATCCGTTTTAGGAGCTATCCCCTTTATGTTGG
GGGCCGATAAATCATTTATAGATTCACTATTCGAATCGATAAGTGGTTTTACCACCGCGG
GAATTACAATTTTTACAGGTCTAAACATGCTGCCGAAATCGATAATATTTTGGAGAAGTT
TTATGCAATTTTTGGGAGGATTAGGTATTTTAACTTTCTTTCTCTTGCTTGCCACCAGAG
CAAAAGGGCCAACCTGGCAGCTTTTCAGTGCAGAAAGTCACAAAATTAGTGTTTCACGTC
CTGTACCAAATATATTTAAAACAGTAGAAATTCTCTGGGCAATATATTTAACTTTTACGC
TGCTGCAGACAGTGATCTTAAAGCTGCTCGGTTTATCACTTTTCGATGCAGTTATTCACA
GTTTTTCTACAGTATCAACGGGAGGATTTTCAGGATATGACTCTTCAATAGGATATTTTG
CTGCAAATGGGTTTGAACATGCAGTGCTTATAGAATATGTAATAATCTTATTTATGTTTT
TAGGTGGAGTAAATTACCTGCTTCACTACCGTTTTTTTACCAGAGATTATGAAAGCATAA
AAAATAATTCTGAATTTAAGACTATGGTGAAGCTCATACTTTATTCAACATTTTTTATAA
GTATTATAATCATCATTTTAAATACAGCTGAAACTAGTTCGGCAGAAGAAATTTTTAGAA
AAACTATCTTTCAGGTCACTTCACTGATTACAACAGCCGGTTACAGCACTCAAGATATTA
ATTCTAATTTTTTTCCGGCTGCAGCCCGACAGATATTTATTGTTTTTATGCTCATCGGAG
GCAGTGTAGGTTCAACATCAGGTGGAATAAAGATACTTCGCTTTAATATTTTATTAAAAC
TTTTCAAAAGAGAAGTAAAAAAAATATATCTTCCAAGAAATGCAGTTTTACCCGTAACTT
TAGATAAAAAAATTTTCCCCAGTGAAGAAATAAAGAAATTAACAGGAATATTCTTTTTTT
GGTTAATTTTGATTGTAATTGGTGGAATTATTACAGCTGTATTTTCTGATTTAAACGGCT
GGCAGGCCTATTCGGGTATGCTTTCAGCTGTGGGTAATATAGGCCCTTCTTTCTTTTCTG
TAGAAAAAATGGCATCGCTTTCTCCTGTCATAAAGCTCACCTATATTATCGGTATGCTGG
CAGGTAGACTAGAAATTATGCCGATTATTATTCTTTTCTCTAGAAAAGCCTGGAAAAGCT
AATTTAAGGCTAAATCAGAAAGAGCACAAATTAAACCCTGACATCAAAATCAGGGTTTAA
TTTATTTAAAACTACTATAAATCATTATCAACAGAAAGTCTATATACAGCCTCTTCCAAA
AGAGTTCTGACCACAAGATTGATAACCTCCTGTCGTCCTTTACCTGTTTCAAACTCAACT
ATATTGTTTCCCATAAATGAAAACACTTCAAAACCGACACTTCTTCCTACTATTTCTTTT
TTTAAACTTTTGGACCAGACTACTTCTCCAGTACTCGTATCAGTAACTCTCAAATCGATG
GCCGAACTGGCCACTGCATACTCCTGCTGTCCACCTTTGCCTGCAACTCTTAAACCCAGT
GCTATAGATCAAGGATTAAACCTTCATTGAGATAATTCAAAGCATCCAGATAGTTATTAT
TATAGTACATCTTTTCTGTCATTATCTCGATTAACTTTAAGTATTTACGTCTCAAATTTT
CTCTGTAGATTTTTGGCCAATCTGCATAACTTAGGTTACTAAAAAAATCTCCTCTATAAA
AATCGAAGAGGGTTTTAAAATCTCTGCTGCTGAAATCTTTTCCACCATTGATCAGCTTAT
CCGTTTGAGAATCGAATGCTCCCAATCAGTCCAAATCTTATAATTATCGTTGATGCTGTA
ATGACCGGTATTTGAAACTACCAGATTTTTATCCAAACCATCTCTATGCAATGATTTTCT
CAGAAGATAAATCGTATCATAAAGTTTTTTCTTTCCATGCTCTAAATCTGATTCAAGCCA
GAAGATATCTACCAATTTTTCGAATCCAACATTCTTCTCCCTTTTGAAAAGCAGATACAT
AAATACATATAATGCCTTTTTAGAAATCCAACTGTCTCCATTAAAAATCCTTTTCCCATT
TGAGAAATAAAAAAACCAAACCGTAAAATTTATACCGCAAATCATTCAATTGTATCACCT
CAGAAAATCGCCACTGAATAGAAAATTATTTCTATATGTTACAATTATATCATAGTGAAA
TATAAATTATGTCAAATGATTACGTGTAAAAAGAAAGCAGCCAAATTTGGCTGCTTTTAT
AATATATATTAACACAATTTAGCCTTGATATGCTTTGATAAAATAAAACTCATCAGCATC
AGAATGTTCTTCATTATATTTATAGCCATCCAGATCAATTTCTTTAATCTGGTCCAGGCT
CTCAACCTGTTTTTTTATCAGCTCATTGAGCAGTTTACCCCTATTATGTTTAACATAGTA
ACCAACTGTTTTAAGACTGCCGTCCTCTTTTTCTTCTTTAAAGTAAAAGTCGATCATTTT
TCCCTGATAATTTTTTTCTACAACCCTGCTGTATTCATTCGAAGCAAGATTGATAATCAA
ATCAACCTCAGCAAAATAATCTTCCATCACATCCTGCCAGTACTCGTAGAGGTTAATTCC
ATCCGGCTTGAGGCGCATCTCGAGCCTGTAGGGCCAGATTTCCGTATCTGAATGAATCGG
TCCATACATCGGAGATAGTATTATAAGTTTTTCCTGCAGATATGATAACTGATCTCTATT
AAAACCATCCAGATCAATTTGTTTAAATACCGCACCATTATAGCATTCGATCACAGGAAT
CGTTTCATCATCAAAGCTGTGCTCCTGATAAAGTTCATATGTTCTGTCTAGTAGATTTCC
CTGGATATCAAGCTCCTCTTTTAATTCTTCTTTTGGCAGGGATTTAAGATAATCGAATAA
TTCCCTGGTTTTCGCTTCTTTTAAGATATCTCTACCTTTTTCTGTACGTTTTCTTTCGTG
GTTCTGGGTTTTACTTGGTGATAATATTATTTTCATCTTTTACATTCCTTTCTCATCAGC
ATTAAATATATTTATAGATATTGGTCAAGATTCTGAAAGCAGGTTGTTCATTATTCCATA
AGCAAAATCAACAGCTTTTAAATATTTATTATATGTTTTTTCGGCTTCAAGAGAATTTTT
CTTTTGTATTTTCTTTATTTTATCCCATTCTACATCTTCAAAAGCTTTGACAAGTTTAAG
CACTTCTCCCAGCACACCCTTTTCATTTACAAGGGCAATTTTCATTTTTGGTGTCAAAGG
TAGATCTTTAAGCACCTTGAGCAGCGGCTGGTCGGTAAATGCATCCATCATTGAGAACAT
CCCCATCGTAAATAAATCACTGCTTTTCTCGGGAATATTAAAACTATCTGCAAGAGATTC
TGCAAATTTGGCCCTGGTTAGGGTATTTACAAAAAGTATATCGGGCTTATCATTCTGTAG
ACCTTCTATAAAATAGATGAGGCTCCATTTTTTTAACCCTTTATAACCGAGCAGTTTAGC
AGCCTGACTGATCGAAGAAACCTTATAGCCGTAATAGGCGGAGTTGATCATCTTAAGAAG
GCTTGCAGACATCGACATATCATTTTTTATGATTTTTTCCAATTTTTCAAAGTCGAACTC
TTCCTTATTGAGTTCTTTTAAAAAGTTAAGATAATTAATTTTGTAACCCGGTATATTTTC
CTGGGTTACAACATCAGGCTTTGTAAAGAAATTGCCCTGAAAATAGTCGAAACCAACTTC
CAAACAGGAATTAAATTCTTTATAGTCATTTATATTCTCGGCCAAAAAACTCAGGTTTTC
ATTATAATCTTCTTTTAACATAGCTATTTGTGTCTGATGGCCCTTGAGGCTGAATCTATT
GAAATCGATTTTAACTATATCTGCCAGTTCTATAACCGGCTGTTCAATATTGTTTAACTT
GGGATTATCTAGTATTATCAGAGAACCCTGACTTTTTAATTCTTCAATACCCTGGATAAT
TTTATCCTTTTGCTCAAATTCATAAGATATCTCTACTCCCAGCTGATCTTTAAATATTAG
GTCCGAAATCTCACTTTCAAAAAGATTCTTATCAAATTCGATGAATATCTTTTTACCATC
TGATAAATTGTTTTCTTCAACAAAACGGAAATCTTCGTTTAACCTACCTGTGGTATATTC
AAAATCACTACTTTTATAATTTCTATACTGCTTATTTTGATAAAGCAGCTCATAAGCGAT
TACTTCTTTATTTTTATCGAGTACCGGCTGTCTTATTATAATAGGCCTTCCCATACTTAA
CCATCCCTTCTTGCATTTCTTATTAATTTTGGCTGTTATTGTTCAATTCTTTAATCCTCT
TCTTTTCCCTGCTATTATTTTTAATTTTTTCAAAAAGAAGATAGATAAATTGATCTATGT
TATAATGTTATATAAAGATAAGTGATAGAAGCTAAAGTCTACTCACAAACCTCGTGGGCT
TGCCACGAGGAGGGTCAAAGACTAGAAATTAATCAAGTCGTATTAATAATACGCTTTGCT
GAAACTATTAAATACAATAATCTAATTGTTGAGGGGATATAATGAAATATAAAAAACAAA
TTGAAACTTTTATTGATTATTTTAGAGAAGCAGAAACTCGTTCTAGCAGACATAAAATCG
GGGTTGAGTTCGAACATTTTATACTTGATTCTAATCTAAATGCCATCTCCTATTATGGAA
AAGAAGGTGTAGAAACGCTGCTTGAAGAATTAAATGACAGCAAATGGTCGCCTGTTTTTG
AAAAAGAACATCTTGTGGGCCTGGAAAATGATGATGCTGTACTTACCCTGGAACCTGGAG
CACAGCTTGAGATAAGCATTAAACCATGTGAAACACTTATGGAAATTAAGGATATATATT
TAGAATTCTTGGCTCAATTGAAATCAGTTCTAAATAAACGAGGCCAAAAAGCTGCAGTGC
TTGGTTATCAGCCGCAGACATCTATCGAGGATATAGAGCTGCTGCCAAAAAAGAGGTATG
ACTATATGTATGACTACTTTGCTGACCAAGGCAAATATGCCTACAATATGATGAAGGGAA
CTGCATCTATCCATATAAATATCGATTATACAGATGAGGAAGATTATATCAAAAAAATGA
GAACAGCTTATTTTATAAGTCCCCTAATCTATTATCTTTTCGATAACACACCTTATTTTG
AAGGCAGAGAGGTAAGAGGGACAAGTATCAGAGAAAAGATCTGGAGGAACTGTGATAATG
AACGCTCTGCAGTAATCGAAGGTCTTTTTGACAAAAAATTTGGCTACAGAGATTATGCTG
AATATCTTTTGGATACCCCACCTATAATCTCCAAAAGTGGTGGAGAGTTTGAATACAGCA
GAGATAAATTGTTAAGAGAGCTGATGGATAGTACTGACCAGCAGACTGTAGAACATTATC
TGTCGATGGTTTTTCCTGATGTGCGGAGCAAAAAATATATTGAAATAAGAGCCGCAGATG
GACTTCCTTATCCATATAATTTTGGTTATGCTGCTCTTCTTAAAGGCCTGTTTTATGATG
AAAAAAATTTGAACAGTCTCTATAATAGATCTCTGGAATACGACCAGCAGCAATTTTTAG
CTTTTAGAAATAAGATAATTAATAATGATGAAAATCCAGCAAGAGATGAACTTATAGAAG
AATTGATATTAATGGCCGATGGTGTATTAGCTGAAAACAAAAAATATCTCGAATATGTCA
AAGAAATATTTTTTCAGCATCAAAAAGCTAAATATAAGACTTTAAATTCTTCAGCTGAAA
GCAAAAATGAAGCTCTCTCCTGGTGTGTTTTAAATTGAAATACCTTTTCTGATAGACACA
ATTTTTAGCTGCGCTGTCTATAAACAGGATTTTAATATATAAACTAAAAGGCTTTTTTTC
GTTTATATATAATTTAAATATGATAAAATAGATATATAAGCATAAGCTTTTAACAGCAAG
TCATCTTCTACTAAGAAAAGGAGGCGCGAGATATTATGAATTCCCAACTTAAGAACGCCA
TAATTAATTATCAGCAAAAGAAAGTAGAGGAATTACTCAAGGAATTAAAAAATGATCAAA
GTTTTTCACTGACATCGCTAATTGAGAACCTGCTGCCTTTAATGCTGATGGAATGCAGCC
TGCGTTATGGGTCTTTTCATTTTGTGAAAATCGATCAATAATTCTAATTCTGTCATCTTT
TTATTCTTTTTTACAATTATTATTTTTAAAATACAAAAAACCATGAGTTAGATAATAAAC
CCATGGCTTAAATAAACTTCATTTTTAATTTTAATCACTTTTGATTCAACTTTTTGAGAG
CTTGGTAATTAGCAGCAATTGTTCTTTCAATATCTTCTTCACTTAAAGCAGTAGAAATAA
AATTCGCCTCAAATTGTGAAGGGGGTAAATAGATACCCGAATGAATCATCTCTTTAAAGT
ACTGAGCAAAAAGATCAAGCCTGCAGTTTTTTACATCCTGATAATTTTCAATCTTTTTAT
CACCAAAAAAGAGTGTAAACATCGAACCAACTCGATGGAACTGGGCTGGGAATTCAAGCT
CTGCAATATTATCCCTTATTCCGGCTTCGAGCTTCGCCCCTGTTTTCTCGAGCTTTTGAT
AAATATCATCTTTTTTTAACTCTTTTAAAGCAGCTAGACCTGCCTGCATGGCCATCGGAT
TACCTGATAGTGTACCTGCCTGATATACTGGTCCAGCAGGGGCTACATAATCCATGATTT
CTTTTTTTCCTGCATAAGCTCCAACTGGCATGCCGCCTCCAATTATCTTACCAAATGTGC
TGAGATCTGGCTGAATATTATAGAGTTCCTGAGCTCCACCTTTGGCAAGCCTGAAGCCTG
TCATAACTTCATCAAATATCAATAGCGAGTTATTAGCTTCTGTAATTTCTCTTAGAAATT
CAAGATAACCAGCTTTTGGTTCGATAACTCCCATATTTCCGGTAACCGGCTCCAAAATAA
CGGCAGCAATTTCATCAGCATAGTTGGCAAAAGCCTTTTCCACTGCTCGGGTATCATTAT
AGGGGGCCACAATCGTATCTAAAGCTGTTCTTTCGGTTACTCCTGGACTTCCTTTAATTC
CAAGAGTGGCAACTCCAGAGCCCGCATCCACCAAAAGACTGTCTCCATGTCCGTGATAAC
ATCCTTCCAGTTTAATAATTTTTTCCTTAGCTGTAAAACCTCGGGCAAGCCTGATCGCAC
TCATCGTTGCTTCTGTACCAGAATTTACCATTCTCACCTTATCTACAGCTGGATAAAATT
CTGTAATTATTTCTGCAATCTCAGTTTCGATCTCTGTAGGAGCTCCAAAACTTGTACCTT
TTTCAAGCTGCATAGATAATTTTTCTTTAATCTGTGGGGGATTATAGCCTAAGATCATCG
GCCCCCAGGAATTTACATAATCTATGTATCTATTACCATCTATGTCATAGAGATATGCTC
CATCACCTTTTTCGATAAATATTGGATCCATATCAACTGCACTAAATGCCCTGGCAGGAC
TGTTTACACCACCTGGTATGTATTTCTTTGCTTCTGCAAATGCCTTATTTGACTTCTCTA
AATTAACTTTCTCAAACATAATATCATTCCTCCAACCATTCTGCGGCCTTATCCGCCCAG
TAGGTAATTATAATATCTGCTCCTGCTCTTTTTATTGAAGTTAAAATTTCAAGTGCCACT
GCTTTTTCGTTGATCCACCCTTTTTCTGCTGCAGCTTTGACAACTGCATACTCTCCACTT
ACATTATAGGCTGCAATCGGATGGTTAAATTTTTGTTCGGCCCGGCTTATGATATCCAGG
TAGGCAAGTGCCGGTTTAACCATGATAATGTCTGCACCTTCTTCAATATCGAGTTCCAGC
TCTCTCAGTGCTTCATCTGAATTTGCAGCATCCATCTGATAGGTGCTTCTATCCCCTTCT
CCTGGTGCAGAATGAGCGGCATCACGAAAAGGTCCGTAAAATGAAGAGTGGTATTTTGCA
GAATAAGACATTATCAAAATGTCCTGATAACCGGCTTCATCGAGGGCTTCCCTTATTTTT
GCTATTCTGCCGTCCATCATATCAGATGGGGCGAGCATATCTGCTCCTGCTTCAGCATGA
GATAGTGCTACCTGAGCGAGTCTGTCCAAAGTCTGATCATTGTCAATTCTTCCCCCAGAT
AGAATACCACAGTGTCCGTGATCAGTATACTGGCAGAGACAAATATCTGTTATCACCATC
AGCTCAGGCAGTTCTTTTTTTAAAGCTCTAACCGCCCTCTGAACTATACCATCTTCCTGC
CAGGCACTCGATCCTTCTGCGTCCTTATACTCAGGCAGTCCAAATAAGATTACAGCTTTG
AGCCCCAGATCAACCAATCTTTTGGCTTCAGCTAAAAGATTATCTATAGATAAGTGATAG
TTCTCAGGCATCGAAGAAATTTCTTCCTTAATATTTTCTCCATTAACTACAAAGAGAGGT
TTAACAAAATCTGATTTATGGAGATGGGTTTCCCTGACCAAAGATCTGATGCTTTCTGAA
CTCCGCAAACGTCTTTGTCTTCTTATTAAATCCACAGCTATCCCTCCAAATATTATTATT
TTCAATTACTTTCGAAATTTTATCGGCCAAAAATTTAAGCAAAATATGTTTTAACTGCCT
CCATTAATCCTTCTATAGTATATACATCTGCTGAAGCAGCTGTATTGAGTCCCTGCTCTG
CTGCAGTCTCAGCAGTAACAGGTCCTATACTCACAGCAGGAATAGATTTTACTTTTTTCA
TAACTTCAGCAGCAGTTGATTGATCAAATTCTGCAGTATCTATAAGTTCTTTTATACCCT
TAACAAAATAGCGTACGGTAGATGAACTGGTAAAGGTCAGCAGATCAATCTTATCATCTA
TTATCATATCTAAAATCTCCGGCTCAAGTCCTACTCTAACCGTCCGATAAGCAGTAATGT
TGTCAACATCTGCTCCCATCTTCTTGAGAGCATTCTCCAATCTTTCGGGAGCTATATCTG
CTCTTGGAAGCAGAAATGAAGCAGTTCTGAAATCTATTTCACCCTTTTTTTCAAGCTCTG
TTAAATAATTTAAAATTCCTTCTGTTGAATAGTCTTCTGGTATATAATCGGCTCTGATAC
CGTGTTCTTTCAGCTTTTCTGCAGTTTTAGAACCGATTGTCATTATCTTTAAACCTGCAA
GGGCCCGGATGTCTTTTGACATCTTCTCTAATTCTGCTGTAAAATATTCTACCCCATTAA
CAGAGGTAAAGATAAGGTGTGTATATTCTTTTAAATTGGTCACTGCCTCCTGCAGAGGCC
GCTTATCTTCTGCACCCTCTATCCTAATCACTGGTGCTTTTACTGCGGCACCGGCTTCTG
CTTCGATCATCTCTGCAAAAGATTCCGCCTGGGCTGCAGGTCGGGTGATAAGTATCTGCC
TGCCGAAAAGGCTTTTCTTCTCAAACCAGGTAAGTTTTTCTCTTAAATTTACAACATCAC
CAATAATGATCACTGCAGGTGGTTTGAGGCCAATCTTATTTATCTTATCCGCAATATTAG
AAAGAGTACCAACCACGGTCTGCTGTCTGGTCCTCGTTCCCCAGCTTACCAAAGCAGCTG
GAGTATTAGGGCTTTTCCCGGCAGCTATTACCCTTTCTGTAATTCGGGAAAGATTGCCTA
CACCCATTAATACAACAAGTGTATCTACTGCAGCAGATATCTTTTCGATATCAACTGTGC
TTTTCTCTTTATCATCTGCCTCATGGCCGGTAATCACAGCAAAAGAGGAGGCAATATGTC
TCTGGGTAAGTGGAATCCCGGCATATAAAGGGGCTGCTGTTGAAGAACTTATTCCGGGTA
TTATTTCAAAATCAATTCCGGCCTCTTGAAGCTTAAGAGCTTCTTCGCCACCCCGACCAT
ATATAATTGGATCTCCACCTTT
>DeadSea-enrich-C86
ATTTAGAATACCACATTAGGAGGTTTATTGTTTTGCATAAGAATTTACAGGCTGTAGTTG
AAGCAAAATTAGTTGGCTATCTTGCAGAAAGCGTTAAAAAGGCAATTTATGATGGGGAAT
TGGATTTAGATCAGGTACCGGAAGTGTCTGTTGAGATTCCTCGTGAAAAAGAACACGGTG
ATTATGCTACTAATCTGGCTATGATTACAGCAGGGAAAGCCGGTATGAACCCGCGAAAAA
TAGCGGAAATTATTATTGAGAATCTGGAGGCACCAGAGGTAGAGGATGTTTCTATTGCTG
GCCCGGGTTTTATCAATTTTAAGTTAAATAATGACTGGCTCTATGATAATTTAAGGCTGA
TCATTGGTCTTGGTGAAGATTATGGAAAGATAGATCAGGGTAAAGGAAAAAGGGTACAAA
TTGAATTTGTGTCTGCAAATCCAACCGGACCTCTTCATGTTGGCCACAGTCGGGGTGCTG
TTGTTGGTGATGTTACAGCTTCTATAATGGAAGCTGCAGGTTATGATGTAGAAAGAGAAT
ATTATATAAATGATGCAGGTAACCAGATGGATATTCTTGCACAGTCTACACTGCTTCGCT
ACAAAGAAATACTGGGCCATGATATTGAGATGCCTGAAGACGTATATGCAGGTGATTATG
TTATAGAAATTGCAGAAGATCTCTATAAATTACATGGAGATGAAATTTTAAATAAGTCAG
AGCAAAAACAGCTAGAAGTCTGCAGAGAATATGCATATCAGGAAATGCTTAAAAATATAG
AAGAAGATTTAAAAGATTTTGGCATAAAATTTGACAGCTGGTTCAGTGAGCGCACACTTC
ATCCTGATAAAATTAATGAGGCAGTTGCAAAATTAAGAGCCAAAGGATATATCTACGAAG
AAGAGGATGCACTCTGGTTTAAATCTACTGATTTCGGTGATGATAAAGATAGAGTAGTCA
TTAAATCAGACCAATCTCCTACTTATCTAGCTGCAGATATAGCCTATCATTTAGATAAAC
TCGAAAGAGGTTTTGATAAATTAATCAATGTCTGGGGAGCAGATCACCACGGCTATATTC
CGAGAATGAAAGCGGTTATCGAAGCTTTTGGTTATGATAGAGATACATTAGAAGTAATTG
TAGTGCAGATGGTAACACTACTCAGAAAAGGCAAAAAAATGCCGATGTCCAAAAGGGCAG
GAAGTTTTGTTACAATGAAAGATGTTAATCAGGAAGTAGGTACTGATGCTGCAAGATATT
ATTATATAATGCGCAGCACAGACAGCCACCTTGATTTTGATCTAGAACTTGCCAAAGAAG
AATCCACAAATAATCCGGTGTATTATGTGCAGTATGCACATGCAAGAATCCACAGCATTA
TAGATAATGCTGAGGTAGATGGTTCAGATGAAGATTTAGATCTGCTTCAGGATCCGGCAG
AGATAGAGCTGATGAAAATGCTTGCTAAATATCCAGAAGAAATTAAATTAAGTGCAGAAT
CAAGACAGCCTCATCATTTAACAAGTTATGCCTATGATTTAGCAACAGCTTTCCATGCTT
TCTATAACAACTGTCGAGTGAATACAGAAGATATTCAGCTTTCTAAAGCAAGGCTTTATT
TAGTTGATGCATCACGTCAGGTGCTGAAAAATGTTTTAACTCTGCTTGGAATAAGTGCCC
CAGCAGAAATGTAATTAACAAAACTTGGAGGAGATAGTAAAATGACGAAGTATATTTTTG
TGACAGGAGGAGTTGTATCTGCGCTTGGTAAAGGTATTACAGCTGCTTCTCTAGGTAGAT
TACTTAAGAGCAGAGGCTTAGAAATAAGCATTCAAAAATTTGATCCCTATATTAACTATG
ATCCTGGAACCATGAGCCCTTATCAGCATGGAGAGGTATTTGTGACCGATGATGGTGCAG
AAACCGATCTGGATTTAGGACATTATGAGCGCTTTATCGATACCAATCTGAGTCAGAACA
ATAATGTTACAACAGGAAAGATTTACGGTTCAGTAATTCGCAAAGAGCGACGCGGTGATT
ATCTGGGAGCAACCGTTCAGGTAATTCCTCATATTACAGATGAGATAAAAGATAGAATCA
CGAGAGTTGGAAGAGAGACAAATGCAGATGTTGTACTCACAGAAATAGGTGGTACTGTTG
GAGATATAGAGAGTCTGCCTTTTTTAGAGGCGATCAGACAGCTGAAAAATGATCTTGGCT
CTGATAATATTTTGTACATCCACTGTACCCTGGTTCCTTACCTGGCCGCTGCGGGTGAAT
TAAAGACCAAACCAACCCAGCACAGCATCAAAGAGATGAGGAGCATCGGTATTCAACCCG
ATATAGTAGTCTGCCGCTCGGATAGAGAATTGACCCAGGAAGTAAAAGATAAAATTTCAC
TATTTGGTAATGTAGAAAAAGAAGATGTAATTCAGCTAGAAGATGCCGAACATATTTATG
AAGTACCATTAATGCTCGAAAAAGAGGGTATGGCTGAAAATGTAATTTCTAAATTAAAAC
TGGAAGAAAAAGTACATCAGCCCGAATTAGAAAACTGGGTTGAACTGGTAAAAAAGATAA
AAGATCGAGATCACCAGGTGACAGTTGGTATTGTTGGTAAATATGTTGAATTACCTGATG
CTTACATAAGTATAGCAGAATCGTTTACTCATGCTGGCATAAAAAATAATACCGAGGTAA
ACATTGAATATGTATATGCAGAAGAATTGGAAGATTGTACAACTATAAATGAAAAACTTA
AAGACCTGGATGGTATTTTAGTTCCCGGAGGATTTGGAGACAGAGGAATAGAAGGTAAAC
TTGAAGCTGTAAGATATGCAAGAGAGAACAATGTTCCATATTTCGGAATCTGTCTCGGCA
TGCAGTGTGCAGTCATTGAGTTTGCACGTAATGTTTTAGATTTAGAAACTGCAAACAGCT
CTGAGTTTAATGCTAAAAGTTCTGATCCAGTTATTGCATTAATGCCTGACCAGCATGATG
TGGAAGATATGGGTGGAACAATGAGACTGGGTCTTTATCCATGTAAGTTAACTGAGGGTA
GTATAAGCAGAGAATCATATCAAGAAGAAGTTATTTATGAGCGCCACAGACACCGCTATG
AATTCAATAATCAATATCGCGATAAGATGAAAGATCAGGGGATGATTTTAAGTGGTTTAT
CTCCAGATGAAAGACTTGTAGAAATAATAGAAATTCCGGACCATCCCTGGTTTGTTGGAG
TACAGTTTCATCCAGAATTCAAATCGCGTCCAAATAGACCACATCCTTTATTTGTGAGCT
TTATTAAAGCAGTTTTAGATAATAAAAATTAGAAAAATAGGGGGAAAAAGAATGGGAGGA
GAATTTATTAAGTGCGAGTTTGATGCTCCATTAGCGACAGTTAAGATTGATCGCCCTGAA
GTATTAAATGCTTACAATGCTCAACTTTTAGATGAATTACATCAAACTCTAAAAGATATC
TTCGCACGTGATGATCTGGGAGCAGTTATTTTAACCGCAGCCGGCACAAAGGCTTTTTCT
GTTGGTGGAGACATTGACTATCTGGAAAAATTGAACAGTCAGCAGGCCGAAGAACTTTCC
AAAAAAGGCAAGGCGATTTGTGATTTGATCGAGTCAAGCTGTCCTGTTGTAATAGCAGCT
ATTGATGGTTATGCTCTCGGTGGTGGAATGGAGCTCACCCTGGCATGTGATATCAGACTA
GCTACAACCAGAGCCAGGTTTGGACAGCCAGAAGTTAAACTAGGTATCATACCGGCATTT
GGAGCAACTCAACGACTTCCACGATTAATAGGGGTTGGAGAAGCAAAGGAATTATTGTTT
ACAGGAGATATCATTGATGCTACTTTAGCCTATGAACTTGGTTTAATAAATAAAGTAGTA
ACTCCACGCTCACTTTTATCAACAGCAAGAGAACTTGCATTAGAGATAACAGATCGCTCT
GCAAAAGCAGTTACGATGATTAAAAAGTCTATTAATAAAGGATATCTTAATGGTGTAAAG
TCAGGTTATGACTATGAAAATGAAGCTTTTGCGGAATGTTTCAAAACTGAAGAACATAGA
ATCAGGATCAGAGAAATTCAGAGGATTGTAAAAGAAGATAATAATTAAACAGCCTTTATT
TAATCTAGTTTTCTCAAATCAAAAAAGGGTTTTTTATGATAATAGAGAATAATTAGATTA
AGGAGGTGAAGACCTGGCCTTGATTTAAACAGGCCGGGCTGATTATGGTAATTAAATTTT
CTACAGCAGTAGCTCTAAGTTGTCCTGCCTGTGGTTGTCTAGAAAAAGAAGAGGTCAATA
TATTTGAACTTCCTCTGGGTGAATTAAAACAGCTTAAGTGCAGCTGTGGTGCAGATAAAG
CTTCATTATTGAGAAAAGCAAACTCTTACATAGAAATATATTATTTCTGCTTAAACTGTA
ATCAGGCCCATAAAATGGTCATCTCCCCTGAGAAATTCTGGCATTCTCAGAATCTTAATT
CTCTTCCCTGTAAGGAAGAAGGTCTAAACCCTGGTTATTTTGGTCCACCAGAAAAAGTGA
CTAAAGAAATAAGGAAAGAAAAAGAAGAATTAAACCTGATGGCAGAAGAACTTGGATTTG
ATGATTTTAAAAATCCAGAAATTATGCTTCAGGCATTAGATATTATTGATGATCTTGCAC
TAAAGAGTTCAATTTGCTGTGAATGCGGCAGTGAAGATATCAATATAGAATTATTTTCTG
ATAGAATTCAATTAATATGTAATAACTGCAGTACACATTTAAATATCTCAGCCTCTGATA
ATTATGATTTAGAGAAACTGAGGCATCTAAATAGTATAGAACTGCATAATGTTCAGGGAG
AATCAAATGATGATTCTCTAGATCCCTGGATGAATTTATAGAAACTAACATCAATATAGG
AGGCAATAATTATGAATTTAGTACCAATGGCTGATATTTTACAGGATGCACATAAAAGAA
CATATGCTGTAGGTGGATTTAATATTAACAATATGGAATTTCTACAGGGAATTATTAGAG
GAGCAGAAGAACTCAACTCACCTTTAATTCTTCAGGCAAGTGAAGGTGCAATTCGCTACA
TAGGTATGGATTATGTAATTAAAATGGTAGAAGCAGCAACTGCACATACTTCAATTCCGG
TTGCACTGCATTTAGATCACGGTAGCAGTTTTGAAAGTATTATGAACTGCATTAGAGCAG
GATTTTCATCTGTTATGATAGATGCTTCAAAAAACTCATTTGAAGATAATATTGCTCTTA
CTAAAAAAGTGGTTGAAGCAGCTCACAGTGTAGGAGTTAGTGTAGAAGCAGAGTTAGGTA
CAATTGGCGGTACTGAAGATGATCATACAGTAGAAGAAAAAGATGCTATGTATACAGATC
CTGATCAGGCAAAAGAATTTGTTGAAGCAACAGGAGTAGATGCATTAGCTATCGCAATCG
GTACAGCTCATGGTGTTTATGAAGGTGAACCAGAATTAGATTTTGAAAGACTGGATAAAA
TCAAGCAGTTAATAGATATGCCAGTAGTATTACATGGGGCATCCGGTATTTCAGCAGAAG
ATCTCAAGACAGGTGTTAAGTATGGAGTTAACAAGGTTAATGTAAATACGGATTTCCAGC
AGTCATTTACCGCTAAGATCAAAGAAATTTTTGAAGAAAAACCGGCACTTTATGATCCGC
GCAAATACTGTGGTCCAGGTAGAGACGCAATCACTGCGAAGGTAAAAGAAAAAATAAAGA
TACTTGGCAGTAACGATAAAGCCTGGTAAATAAATCTTAAATAAAAATAAAAAGGGGAGA
ATTTCCAGCTGGATGTTTTCCCTTATTTTATTGATAAACCAGGAATAATTTTAAATATCG
GGAATAAGAAATTCTAAACTATCTCGATGGATTTAAATTAAAATTTATTAGTATTCATCT
TTAAATAGTTCTGATAGACTTAATTAAAAAAAGGAGTTTAAATTGACACAAATCTGGCTA
GAATTTACATTAATGGCGCTTATAATAATAGTTGCTGGTACATATCTTTCAAAGTTTGGT
GATATGATTTCTGATAAAACCGGACTTGGGCATGCTTTTATTGGTGTTGTTTTAATTGCG
GTTGCCACATCATTGCCCGAGCTTGTTACAAGCATAACTTCAGCTGTGGTAGATGCACCT
GATATTGCGGTTGGTAATGCTTTTGGGAGCAACACATTCAATTTAGCTATTCTGGCTTTT
GCAGATCTCCTGCAGGGTAAAGGCCCTCTTTTACTTCAGGTTAACTACAGTCATGTTCTT
TCCGGCCTTTTGGGTATTCTACTTTCAGCTTTAGCAGTATTCAGCCTAATTATTTCACAT
TTCATGAATTTAAATCTCAGTATTTTCGGTATTGGAATTGACAGTATTATTTTAATAATT
ACATATCTGCTCGGGATGAGGCTTATTTATCGTTATGATAAAAAGAATCCACTTGATAAA
GATGAACTACCAAGGGAAGACCAAAACCCTGAATACACTTTAAATAGAGCTGTTGGGGGT
TTTATTGTCTGTGCAGTTATAATTGTTTTTAGTGGGGTTCGCCTAACAGTTAGTGCCAAC
CAGATCGCTCTTTTCACAGGTATTGATCAGAGTTTTATTGGAACCATTCTAGTAGCGGCT
GTAACCTCTTTACCTGAACTTGTAGCAACAATTTCTGCCATAAAAATTAATGCATATAAT
ATGGCAATCGGGAATGTATTTGGCAGTAATATATTCAATATGACGGTGATATTTTTTGCC
GATATATTTTATCGTCCGGGAATTCTGCTGATAGATGCAAAAATTGTCCATATAGTTACA
GCAATGGTCGGGATTGTAATGTCAACAGTTATCTTAATCGGATTATTTTATAGATCAAGA
AAATCATTTTTACTTATGGGCTGGGACTCGATAGCAGCTGGAGTAGTTTATTTTCTAGGA
GCTTATCTGCTTTTTCAGCTCGGAATAAATATAGTTTAGTATCTAAATTAGCCACAGTCT
CCATTTACGGATACACTGCATAAAATCATGGCTTGACTTATTATATCAGTAATTAAACTT
TTATTTAGTCAAGCTATTCCATGATTTTATTTGCTTAATCCTATTCCGGACTGAAGTGCT
AATTTAGAAACTAAACTCTGGACGTTTAACATAAACATAACTGTAAAATTCTAGTTTGAA
AAAACTGTTTACAGTCTCCACGACGGCAAAAGTGCGATAAATTAATGATTTGTCCAAATG
AAGCAGTGGTTGTTTGGGATGAATGGGGACAAATTGATACATCAATTTATCTTCTTACTG
CCTGTTCCGGAATTAAATGCTGATTTAACATATCAAAAATTCTTTACTTAATCGAGACAA
GATCAGAAAGGTTGATTAATTTGTTGAATATTAGTGAATTAGAAAGAAAAACAATAACAG
AGCTTCACGAAATAGCAAAAGAGATGGATGTTTCTGGCTATTCGCAGATGCGAAAAAAAG
ATCTTATTTTTGCTATTTTAAAAAAAGGAACTGAACAGGGAGGCCATATTTTTGCGGAGG
GTGTGCTCGAGATTATCCAGAATGAAGGTTATGGATTCTTAAGACCCTCCAAATATATTC
CTTCAAGTGATGACATATATATATCTGCTTCTCAGATCAGGCGTTTCGATCTCCGCACAG
GAGATGTAGTGTCAGGTCAGGTAAGAGAACCTAAGGAAAACGAAAAATATTTCGCCATCC
TTAGAATTGAAGCAGTTAATTACCAGGATCCCGAAAAGGCAAGGGAAAGGGCATATTTTG
AAGACCTTACTCCTCTTTATCCAGAAGAAAGGTTTAAACTTGAGTATCATAAAAATGGTA
TATCTACCCGTTTTATTGATCTCATTTCTCCAATTGGTAAAGGCCAGCGTGGTCTTTTAG
TTTCTCCCCCAAAAGCCGGGAAAACAGTTCTTCTCAAAAAAATAGCAAACAGTATCCGGG
CAAACTATCCTGAAAGCAAAATGATGATTTTATTAATAGATGAGAGACCGGAAGAAGTAA
CAGATATGAGGCGTTCGGTTGATGCAGAAGTTATTAGTTCAACTTTTGATGAACCACCAG
AAGAACATATTCAGGTGGCTAAACTTGTTTTAGAAAAAGCAAAAAGACTTGTTGAACACA
AATATGATGTAGTTATTCTTCTGGATAGTATTACCCGACTTGCAAGGGCCGCCAATGTTA
CAATACCGCCAAGTGGCAGAACACTTTCTGGTGGACTTGATCCTACAGCAATGCATTTCC
CAAAAAGATTTTTTGGTGCTGCTAGAAATATTGAGGAAGGCGGCAGCCTTACAATAATTG
CTACCTCTTTAGTTGATACAGGAAGCAGAATGGATGATGTAATTTACGAAGAATTTAAAG
GTACAGGAAATATGGAGCTTCATTTAAACAGAAGGCTTGCAGAAAGAAGAATATTCCCAG
CAATTGATATCAATCGCTCCGGTACCAGAAAAGAAGAAATGCTGCTTGATGAAAAAGAAC
TGGAAATCATCTGGAAACTGCGTCAGCAGACTGCAGATTTAAGTGATTATGAGATAAGCA
GTACTTTTATCAAACAGCTAAAAAATACCAAAAATAATGAAGAACTTTTAAAAACACTGG
AAAAAATATTTAGCAGTTAATTTGCTTGCATAGCTTAAATTGCTGTGTTATAATATACTC
TAGCTTGAGAAGTATGCCTATATACCGGTTGAATGATAGATGTTTAATCGGTTTAAAAAA
TAATTATGTATGCAAGAGAGGTGATATAGATGCGTGAAGGAATCCACCCCGAAGTAAAAG
AAACAACAGTAACCTGTGCCTGCGGCGAGGTTTATCATACAAAATCTACTAAAGATAATA
TAAGGGTTGAAGTATGTTCTAGCTGTCATCCATTCTATACAGGAAAACAGCGTAAAGCCA
AAAAAGGTGGTCGTGTCGAAAGATTTAACAAAAAATATGGGATTTCAGAAGAGTCAGAAG
AAGATTCTGAATAACAAAGATCAGGAATCCTTTTTTTCTGCTGCAGGGCTTAATAGCTCT
GCTTTTTTTTTAGAAATTTTTCATAGATTATTTTCAACTTAGATTTACTTGAAAATAATC
TAATTTACTAAAAAATTAAACACAACTTTAATCTTTGATGAGGTGACTTGATGTATAAGA
TAACAAAAAGCGGCTGGATTGAAGTCATTACCGGTCCGATGTATTGTGGAAAAAGCGAAG
AATTAATTAGACGCCTGCGCAGGGTTAAAATTGCAAAACAGAAAATTAAAGTATTTAAAC
CAGTTATTGATAACCGCTATAATAAAAATGATGTTGTTTCTCACAGTGGAGACAGTATAG
AGGCAGTTCCAGTAGATCATCCAGAAGAAATTCTAGAAAAAATCAATGATTCTATTGATG
TGGTAGGAATAGATGAAGCTCAGTTTTTCCATCAGGATATTGTAGAAATTTGTGAAGACC
TTGCTGATAGTGGAACAAGAGTAATAGCTGCTGGTCTGGACCGCAATTTTCGTGGTGAAC
CATTTGGACCTATGCCCGAGCTGATGGCAAGAGCAGAATATGTAGATAAACTGCATGCTA
TCTGTATTCAGTGTGGTGAACCGGCAAGTAGAACTCAGCGGTTAATAGATGGTGAGCCTG
CAGCATATGATGATCCGGTAGTTTTGATTGGAGCTCAAGAGGTATATGAGGCCCGATGCA
GAAGCTGTCACGCAGTAAAAGGAGAATAATTCCTCCTAAAATTAATGAGGTGAATAAAAA
TGTTTGATTTAGAAGAAAAACTGGATGAGCTTTTAGAGAAATATCAAAAGCTAAATTCAA
AGCTCAGTGATCCAGAAATTATAAATGATAGCAGTAGATACCAAAAGCTGCTCAGAAAAC
ATGCGAAACTGAAAAAAATTGTAGAAAAATATAAAGAATATAAGAAAGTAAAGCAGGGGA
TAGAAGAAGCAGAAGAAATGATTGAGCTTGATGACGATCCTGAGGTACAGGAACTTGCTG
AAATGGAAATTCAGGAACTTAAACCTAAAATGGAAAGACTTGAAGAAAAACTTCCTATAA
TGCTGCTCCCTGATGATCCTAATGATGAGAAAAATGTTATCGTAGAGATAAGATCAGGTG
CCGGAGGAGATGAAGCCGCATTATTTGCAGCAGACCTTTACAGAATGTATTCCCGTTATG
CGGAGAACAACGGCTGGAGGGTAGAAGTAATGAATGCAAATGCTTCTGGAGTTGGTGGAT
ATAAAGAAATCATCTTTACAGTAGAGGGTGAAGATGTATTTAAACACCTTAAATATGAGA
GTGGTGTACACAGAGTTCAGCGTGTTCCTTCAACTGAATCCAGCGGCAGGATCCATACTT
CAACTGCTACAGTAGCAGTATTACCGGAAGCAGAAGAAGTTGATATAGATATTGATCCAA
ATGATCTTCGGATAGATGTTTACCGCTCAAGTGGACCTGGTGGTCAGAGTGTAAACACAA
CAGATTCTGCTGTAAGAATCACTCATGTTCCTACAGATCTCACGGTTTCCTGTCAGGATG
AAAAATCACAGCATAAAAACAAGTCAAAGGCGATGCGCATTTTAAGAGCCAGGCTGCAGG
AGAAAAAAGAACAGGAAAAACAGAAAGAAAGAGCAGAAGCAAGAAAATCTCAGGTTGGAA
CAGGTGATAGAAGTGAGAAGATCCGCACTTATAACTTCCCACAGGGTAGAGTAAGTGACC
ACAGAATTAATTTAACACTTCACCAGCTTGATAAAATATTAGATGGAGATTTAGCTCCGG
TTATCGATGAATTAATTGAGGAGGATAATCTCAAAAGATTGGAGAAGGTTTAAGCGTGAA
TATAAAAGAAATTCTCAATAGAACAGATGAATTTCTCTCAGAAAGAGGAATAGAAAGTTC
ACGTCTGGATGCAGAAGTGCTGCTGGCAGATCTGCTTGATATAGAGAGAATTAATTTATA
TGTTAAATTTGATTATCCATTAAAAAATTCTGAACTGAAAGAATACAGAGAAAGAATAAC
AAAAAGGGCTAAAAGAATACCCGTAGCTTATATAATTGGCAGAAAAGAATTTATGTCACT
CGAATTTGATGTAAATGAAAATGTGCTGATTCCACGTCCAGAAACAGAAAATCTGGTTGA
GGAAATTATCAGTTACTGCAGAGATAATGAACTTCAGGATGTTCAAATTATAGATATCGG
CACCGGTAGTGGAGCTGTGGCTGTGAGTCTGGCCCATTATCTACAAGACGCAAAGGTGGT
AGGGGTCGATATTTCTAAAGAAGCAGTAAAGACAGCCAGAAAGAATGCTGAAAAATTCGA
ACTGGAAGATCGGTTGAGTATAGTTAACAGTGATCTTCTGGAAGGTTTTATAAAAAGAGA
TATTACAGGGATAGATATAATAGTATCAAATCCACCCTATATATCAGATTCCGAAATGGA
GGAACTACCTCCAGAAGTAAAAAAAGAACCAGAAACAGCATTAAAGGCGGGCAGAGAAGG
TCTGGACTTTTATAAAAAATTAATACCACAATCCAGTGAGGTTTTAAAAGATGGTGGAAA
GATTTTTCTTGAGATAGGCAGCTCACAGGCTGAAGCAGTAAAAGAGCTCTTTTCTGATAA
ATGGAAGGATATTGAAGTTATAAAAGACTATGCAGACCATGACAGAATTATTACTGCAGT
TTATAGAGAGAATCATGAAGGAGAACAACAAAAAAATGGAATATCAGACAGAAGTCGTTA
AAGCTGAATATCCGGGTGAACTAAACAGCAGGATTTTGAAAGAAAAAGGTATGGATTTAA
TTAAAGAATTAAAAAAAGATCCTGCTGTTATTAAAGCTGCAGAACTTCTTAAAAAAGGAG
AGATAACTGCCCTGCCGACTGAAACCGTATATGGACTGGCTGCAGATGCAATGAACACAG
AAGCTGTAAAAAAGATATTTGCTGCCAAAGGCAGACCACAGGATAATCCTCTTATAGTTC
ATATTGGTGAAAAAAAACAGCTCACCTTTTTGGTTGATGGTGAAATTTCACTTAAGGCAC
AGATGCTTATCGATAGATTCTGGCCTGGCCCACTGACAATAATTTTTAAAAAAAGCTCTC
TTGTCCCAGATATAACATCTGCAGGCCTTGACACAGTTGCAGTTAGAATGCCCGCACATC
CATTAATCCTGGCAGTTATGCAGTTGAGTGAACTTGCTCTGGCTGCTCCAAGTGCAAATA
CATCTGGCTATCCAAGCCCAACCAGTGCAGAACATGTTTACAGTGATCTTAATGGTAAAA
TACCGCTTATTATTGATGGCGGAAGTTCTGAAGTGGGAGTTGAATCAACAGTTATAGATC
TCAGCGGCGATAAAGCTGTGGTATTAAGGCCAGGAGGAATAACCAGAGAGAAAATTTCGG
AATTGCTGGAAGAAGAGGTTGCATTAAGTTCAATAAAAATTGGTAGAAAAACTTCTGCCC
CTGCACCTGGTATGAAATACAGGCATTATGCACCAGATAAAAAACTTCATTTGTTCAGTC
CGGATAATCTAAATAATATTTTAGAGCAGGCAGAAGATAAAAATATAGCCTTAATTATAT
CTAAAGAAAACAAGCCTGAAGCGAATAGTATTAAAAATATTAAAGCTGTGGAAACTTTCA
GCAAAAAAAATCCGGCAGAACTTGGCAGAAAACTTTATGCACTGCTCAGGCAGCTTGATA
ATAATCGGGAAGTAGAAGAGATATATATAGAAGAAATTCCGGATAAGGGTATTGGTGAGG
CTGTTATGAACCGTATTTATAAGGCTTGTGATGAAAAGAGAGCTGAAGATTCAGGAGGTG
GAGAAGATTAAAAGAATTATATTTGTCTGTACAGGTAATACCTGTAGAAGTCCAATGGCA
GAACATCTATTGAGAGATATGATCGAGAACTCTGAAGAGCTGGCAAAGGATAATTGGGAG
ATCTTATCTGCTGGTATTTCTGCCATCAAAGGTGTAAAAGCAAGTGACAAAACAGAAGAG
GTAATGAGAGAACTGAATCTAGATTTGAGTGACCATATTTCTCGAAACATAGAAACAATC
GAATTAAAAAAGAGTGATATAATACTCACAATGAGCCGCAAACACAGCCGTTTTTTGATT
TTAGATCATACTGATTTAGCAGATAATATTTTCACACTAAAAGAATTTGCAGAAAATAAA
AATGGAAAAGATATAGAAGATCCTTTTGGATTATCTCTACAGGTTTATCGAGATACAAGA
GATGAAATCAAATTAGAATTAGAGAAGATTTTACAAAAACTAAAAGATTTTAATCCTAAA
GAGAAGGATTGAGCTATTTTAAGTAGAATAGAATAATTAGAGTATCTTTGGACATTAAAA
AGAAATATAGGGTTTTAGCTACAAATATTGTAAATGTAGCATAATTTAATCAATTAATAG
ATTCTGAAAGGAGTAATATAAGTTGAGCGAACTACATGTTATGGACCATCCTTTAATTCA
GCATAAAGTTTCAATGATTAGAGATAAAAATACAGGACCAAAAGAATTTAGAGAATTAGT
AGATGAAATTGCAACATTAATGGCATATGAGGTAACAAGAGACCTGCCGCTTGAAGATGT
AGAAATTGAAACACCAATCAAAAAAGATAATTTTAAGATGCTTTCTGGTAAAAAACTGGG
TATTGTCCCAATACTGAGGGCAGGACTTGGTATGTTAGATGGAGTTTTAAAATTAATACC
GGCTGCAAGAGTCGGACATATAGGTCTTTATAGAGACCCAGACACCTTAGAAGCTATTGA
ATATTACTGTAAACTTCCTACAGATGTTGAAGAGAGAGATTTGCTTGTAGTTGATCCCAT
GCTTGCTACCGGGAATACAGCTTTAGAAGCAATTAAATTTATTAAAGAAAGAAATCCACG
CAGCATCAAACTTATGGTTTTAATTGCAGCACCAGAAGGTATTAAACAGATACAGGAAGC
TCATCCTGACATAGATATCTGGACAGCTGCTTTAGATGAAAAACTCAATGAGCACGCATA
TATTGTTCCAGGTCTCGGTGATGCAGGAGATAGGCTTTACGGGACAAAATAATCCGGGTA
GGGGGTAAGAGAATTGCTTTATTTAGCGGCTTTTATGATCAGCTTAATATTTTCTTTAAT
TTCAACACCAATTATCAAAAAAATATCATTTAAATTCAATTTAGTAGACCATCCAGGAGA
TCGCAAAGTCAATACAGAATCTATACCTACAGCTGGTGGGACAGCCATTTATATTGCCTT
TGTTTTGCCAACACTCTTTTTTCTTCCCTTTAACAGCACCATCAAAGGAATTATAATTGG
TGGCAGTTTTATTCTCTTTTTAGGACTGCTTGATGATAAGTTCGAATTATCAGCTCCAGT
TAAATTTGGTGGACAGATTATTGGAGCTTTAATACTTATCTATTATGGTGTAAAAATTAG
TTTTATTACAAATCCATTTGGCGGTTTTATTTTTCTTGGCATCTATGCAGTGCCATTCAC
AGTGTTCTGGATAGTAAGTGTAATCAATACAATTAATTTAATAGATGGTTTAGACGGTCT
GGCAGCAGGAGTATCGATAATTGCAGTTCTGACGCTTTTTGCTGTTGCTCTGCAGGAAAA
TCAGACTGCAGCAGCAATGCTTGCAGTATTACTTGCAGGCAGCTGTCTTGGGTTTTTAAA
ATATAATTTTAACCCTGCCGAAATATTTATGGGTGATACTGGTTCCATGTTTATTGGCTA
TACTATTGCAGCGGTTTCTATTACAGGAGCTTTAAAAAGTGCAGCAGCTGTAACCATTTT
TGTGCCAATGCTGGCTCTGGCAGTACCGATTTTGGATACTACCTTTGCTATTTTAAGAAG
GGTAGTTAATGACCGACCTATTGGAGAAGCAGATCGAGGCCATATTCACCACAGGCTGCT
GGCAGTAGGGATGGACCAGAAACAGGCAGTATTATCTATTTATATTATAAGTTTTATACT
TGGTATTATTGCATTTTTGATCAACGGGTTTAAAGTAGCTCATGCTTTAATTATCTTCAC
GGCAGTTATACTATTAGTTGTCTATGGTGCTAAAAAAATCGGATTGTTTTCTGTAAAACT
ACCCTGTGAAAACCAATCAGTAGAAGACAGCAGTACTTAAAGCATGTTAAACTGTGGTTG
TAATTTTCTGTATTGCTGTAGAGTATGTCATCAGGCTCGGATGTTTCTTTAAAGCTGCTC
AGCTGTAATTAAAGAAAAAATTTACATAAATTCAATTACAATATATATAATTATCTGAAT
ATTTACATATTGTATTATTTTTCACAAAGTACTTGCATATTTATTTATTCTATATTAAAA
TATTACAAAGGTAAGGTTAATATGAAAAGAAAAGATTGGAATCAAATCATGAGAGGACTT
TCCCTGCTGACACAGGTTGGTCTGATGATAATTGTTTCTGGTGGTATTGGTTTTGGTATC
GGATACTGGCTTGATAACTTATTATCTTTTGATCTACTTTTCGAAATAATAGGACTGCTT
ATTGGTTTAGCTTCAGGGTTTTATGCAGTCTATAATCTTTTGATGTCTACATTTGATAAA
GATGATAGTGAAAAATAGTGTAATTTACAGAAATTATTTATATAGATATTACTTATATTG
ATAGATTTTTTAAACTGACTTGTTTTATTAATAAGGCTTTGAATTTAAATTTGAATTTTT
AAAATTTGAAAAAGAAAGGAGGAAGCGAATTGAATCCAGGTCCTCAGATACAATTTTATC
TATTTGGTAAAGAATATCTTCCAGTTACTGATACACTGCTGGTAGGATGGCTTTCTGTGA
TTATTATAATTGCTGCTGCAAAGTATTTAACTTCTGATTTGAGCATAAGGCCTAAGGGCA
AACAAAATGTAGCAGAGTGGATAGTAGAAATGATTTATAAACAGATCGAGCCAATGCTGC
CGGGTGAAGGCTGGAGGTTTCTTCCTTTTATCGCAACTATCTTTATTTATATTGGAGTTG
GAAATTTAATTGGAGTTATTCCTGGTCTGGCAAACCCGACTGGAGATTTGAATACAACTT
TAGGACTTGCACTTGTAGTATTTTTAGTTGTTCAGTATGAAGGTATGCGTGAATATGGAG
TTTGGGGTTATATTAAAGGCTTTGCTGAACCGGTAATATTTTTACTACCAATAAATATTA
TTGGAGAATTAGCCAAACCTATTTCTCACTCTTTCCGTCTTTTTGGTAATATAGTAGGTG
GAGGGATAATAATAACTCTGATTTATCAGGCAGCACCTGCCTTAATTCCAGTACCACTGC
ACGCCTGGTTTGGTGTTTTTGTTGGTGCAATTCAGGCTCTTATCTTTGGAATGGTTGCTA
TTGCCTATATTTCAGTTGCTAAGTCTTAGATTTTGAGAAAGGAGGCAAACTATGATTGAT
TTTTCTCCCGAAGTGGCCACCACAGTTATAAATACTGCTTCTTATATTGCGGCAGGATCT
GCAATGATTGCAGGTATGGGTCCAGGGATAGGAATGGGTTTTGCTGCAGGTAAAGCAACA
TCTGCTGTTAGAAGACAGCCGGAAGCAAGAGGTCCGATTATCACAACGATGCTCCTGGGG
CAGGTAATATCAGCTTCAACAGGTATCTACTCACTGGTAATTGCTATCTTTTTAATTTAT
GGTATTTAACTTTAAATCAGATTTTTGAGGTTTTAATTTCTTAAAAGAAGTATGATTATT
TTTATTAAGGAGTATTAAATGAAATACATTGATGATCCACATAAGTTACAAATAGAAATT
ATAAAAAAAACATATCTTATTTCTCTGCTGCCGGTGATATCTTCATTGATTGCTGGAGAA
TATGATATAACACTGGGATTTGTTTTTGGACTCCTTATTGCAACACTTCTTTTGAGATTA
AAATATAATAACATAATCAGGGCATTGAGTTTGGAGGAAGAATCAGCAGAGAAGTTCATC
CGCAACAGGTACTTTTTAGAATATGCTCTCTATTTTTTGGTAATGTTTACTGCTGCCAGA
CATGCAAATTTAAACTTTTTGGCAGCTGCTGTAGGACTTTTTATGATAAAGTTCACAGTT
ATCATGTGGTCTATTATTGATTTACTTAAGGATACTTTTCAAAGACAAATTGATGAGTAT
AAATAATAAATTTTGTTTTTTTATTATCGAAAGGAGGAAATTATAATGGTAGAGTTTTCA
CCAGAAGTAATTGACACAGTAATTAGAGCAGCAGCACTTTTAGGAGCAGGTTTTGCAATG
ATTGCAGGTATTGGTCCTGGTATTGGTCAGGGTTATGCTGCTGGTAAAGCTGTTGAATCT
GTAGCTAGAGATCCGGAAGCAAGAGGTAATATTATTACTACTATGCTTTTAGGTCAGGCT
GTTGCTGAGTCAACAGGTATCTATTCTCTGGTTATTGCCATTGTTTTAATCTTTACAATA
TAGTTAAGTTTAAATTTAAGTCGGGAGATTTAATCTCCTGACTTAATAGTACTTACTGTA
TTTATTGATTAAAAACCCATCTTTTTTAAGGGTGGGTAAGCAAGTACAGGCAGTTTAATT
TATTTTAATAATCTTTAAACTGTTTTCCATATACAAATGACACGAAATTAATAAGTTGAA
ATTTTAAGTTTGGGAAGAAAATACGATTTTAAAATATTTCAGACAGATTTTCTGTCTGGA
TTATCTCTCAGGAGGTGAATGTACTCTTGGTTAATATTAATTCAACAATGTTGTGGCAGT
TAGTAAACTTTTTTATTTTACTATATCTGCTGAGGAGATTTCTCTATTCACCAATTAAAA
ATATGCTTGATAAAAGAGCAGAACAGATAAATGGTGATATAGATGATGCAATAATGCAGC
GCGAAAAAGCAGAAGAATTGAAAGCAGAATACGAGCAGAAATTAAAAGATGCTCGAGGTG
AAGCACAGGAAATTATAGATAATGCAGAAAGTAGAGCCAATAAAAAGGCTAAAGAAATAA
TTCAAAAAGCTGAAGATAAGGCTGAAAAAGTAAAAGTTAAAAAATTAGAAGAAATTGAAC
AGGCCAAAAAAGAAACTATGGCTGATTTAAGAGATCAGATAGCTTCTTACACAGTTCTTG
CAGCAAATAAACTAATCCAGGAGCAGTTAGACGAAAGTAAGCACCAGGTGATGATAGATC
AATTTATCGATGAACTGGATGCTGAGAAGCTGGGTGGAATTCAATGAGAAATGAAGTAGC
TTCTAAATATAGTAATGCACTATTTTCTCTTGGAAAAGAAAAAGACAACCTGATGGAGCT
TAAAGAAGCTCTTGCAGAATTCTGGCAGCTTGTTGAAGATAACAAGGATCTAAAACAGGT
CTTATTTCATCAGCGCATACTGCCTGAGGAAAAGAAAAATATTATCAAAAAATTATTTGC
CGAAGAACTGCAGCAGGATATACTGCACTTCATCTATATTTTAATTGAAAAAAGAAGAGA
ATATAAATTAGAATCAATAATTAAAAGTTTTAATAAACATGTTGAT
>DeadSea-enrich-C90
AGATTAAAGAGGCTGCAATTAGAGCTGTAAAATGAGGCCAGACTAAAATCAGACTCTGAT
CAAGGGATAAAGTTGAGGGAATTGCTCCCTGCAGCTGTTCAAAACTAAGGCCTCCCAGCG
TTCTAATCGAAGGGGTTAATAAAATAGTTGTTAATTCATTATATAAATAGTTGGGAGAAA
GCCTCGAAAGAGCTGCTGTTAAGTTTCTTAATGCATATGGATTTGCAGCTATCGCTCTGG
CAGTAATATTAACCAGCATTGAATAAAATACAGTAAAGAAAAGCCAGAAAGCAAGACTTG
CCAGGGCTGAAGTTGCAGACTGCTTAAAAATAATTGAAAACAAAATTCCCAGATTAAGCC
AGAAGGCAATATAGACTCCACTTAGAAACAAAAAGATAAATATCCTCAAAAATTCTCCCA
GGGTAGGTGGAAGTCCAATCGAAATTAATCCTGCCCCCATGACCAAAAATCCAATTGAAA
ATACCAGCAAAAAGACAAGCGAAATTGCTGCTGCAAATTTACTGGTAATAAAGTAATCAC
GGGGGATTGGCTGGGCTAATACCCGACTAATTGTACTCTGATTTTGTTCTGAATTTACCA
GATCAAAACCAAGTGCGATTCCCAGTATTGGACCGAGAAAACTGATTAGGGTCATAAAAT
TAGGTATCCCCCCTGCAGCTGCAGTAAACAGTTTTAGAAAGAGAAAATTATCTTCCTGGT
TGATCACTGCCGCATTATTTTTAATTAAGTTTAAAATTGAATAGATGGAAGCAAAGGTAG
TCAGCAAAATTAATGCTACAATTATTATAAACTTCCAGCTTTTAACGTGATCTGAAATTT
CTTTATTAACCATTACCCTAAAGGAATTATTATAACCTGGCATCAACTTCACCTCCTTTA
AAGTAGTGCTGATAAATTTCATCTAATAGATTTTCCTGTTCTTTAATTTCTAGAACTTCA
TCCAGTTCAGCAATCTTTTCAACAATTTGTTCTGAATAATCTTTGATTTTAACATTGAGG
TTGATTTCTTTCTCTTCCAGCAGCTTATCTGCCAGATCTTCAATGCTTCCTTCAGCCAGC
AGCTGTCCTTTAACAAAAATACCAACTCGATCACAGATTTTCTGCACCTGATTTAAAAGA
TGAGAAGAGAGCAGAACAGTAATTCCATTTTCTTTACTTAAACTCCTGATTAAATCTAGA
AATTCATTAATCCCTGTGGGATCAATTCCTATAGTAGGCTCATCGAGAATAATTATTTCA
GGATCTTTGATTAATACATCGGCCAGCCCCAGCCGCTGTCTCATACCTTTAGAATAAGTA
TCTACCCTGTCATCAATCACATTTTCCAGTCCTACCATTTTAATCATTTCTTCTGCTTTT
TGTGCTGCAGCTGCAGCATCCAGCCCATTTAATTTTGCCGTGTAAATTAAATTTTCTTTG
CCGCTGCTGTTATTATAAAATCCTACCTGATCAGGCAGATAACCGGTAAATTTTTTGACC
TCAATTGAATCCCTGGTAGTATTCAGTCCTTTTATCTCTGCCAAACCGGAGCTGGGTTCA
GTCAAACCCAGGAGCATTAAAATTGTTGTTGTTTTACCGGCACCATTGGGACCCAGCAGA
CCATAAATTTCACCCTTTTTAATGTCTAAATCCAGTCCGTTTACGGCCTTTAGATCACCA
TAATTTTTTGTTAATTCACTGGTAGAGATAATTGTTTCAGCCATTATTATCTCCTCCCAT
ATTTTCTAACAAAATAAAAGATAACTGCAATTACTGCCAGAATAATTAAAATTCCTGCCC
AGCCCCAGATCATAGAAGTTTTTACTGTAATTCTGAAGTTAGCCTGAGAACTAGCTTCAG
GAGTATTAGCTTTTAAAGTAAGCTGATAATCACCAGCAATAGCCTGGTCACTGGCTTTTA
AATCTGCAGTTATCGTTGCTGTCTCTCCCGCTTCTAATTTTGAAATTTCATCTTTCTCAA
AATCAACAGACCAGTTAGATGGGGTGCGAGCATTAAGTTTAATGTCTCTTAAAGTTATAG
TCCCTGTATTTTTTATTTTTAGATCAATTTTTTTGTTTTCTCCAGCTACAATTTCTCTGC
TCAATCTGCCAGATGGAGTTGTTAGATTTAAACCATATTTACCTTTAATTACTGCTTCCA
GATTTATTTTTTTGGAAGTTGAGCCGGAGTTTGCCTCAACTGAAAATTTGTAAGTACCCG
CTTCAACATTAACTGCTGGATCAACTTTGACTGAAATTGTTTTGCTTTCGCCGGATTCAA
TTGTAACTGAAGTAACATAAGAACCAGCCTCTCTAAATCTAATATCCCAGCCCCGGGGAG
CATCAGCTTTTAAAGCATAATGCTGTTTTTCTGCAGTTCTGTTTCGCAGTGTAGCATCAT
AAGTAAAGGTTGAATCAGCATATCCTTCCATATTTTTCTGATCAACTGTAAACTCAGTTT
CGAAAACTCCTCTTTCAGCTATTTTAACATCTAAAGGCAGCCTAAATACCTCACCACTTT
CACTTTTTGCTGTCAGGGTAAAGCCGTAATTTCCTTTTTCTATTTTCAGTGGTATATTAA
CTTTCAAATCAATACTTTCCTCATTTTCATCTTCAAAATTTTTTGACTTCACTGCCAGTT
CTTCTATATTTTTTCCACCTGAAGTTATGGTATAATCCCAGCCATCAGGTAAATTCTGGA
CAGCAAAACTTAAATTTTTAATTTCACTGCTGTTGTTTATAACGTCAATATTATAATCAA
GACTTTCACCCGGAGTTACCGATAACCCTGTATACGGAGTATATAAGGTTATATCACCTT
CAGCTGCACTGACTGCTCCAGCAAAAACAAAAATAAAAACCATTAAAAAAAGAAGTAAAT
TCCCAACTCGTTTTGACAATTGAATTACCTCCTCTGATTTTAATTATTTTGATTTTGGTT
CAAACTGGTTTTATTATATAATTCTTCTATAATTCCCAGGCACATACACCTAAGTATTGT
CCCCCCTTTTTGGCCCTTATATTTTATCTATTAAATATTATATTAAATTAATTTGAAAAT
TCAATTAAAAAAAGATTAAATTTTAATTAAAAAAATTCTCCATTCCTCTATTACGGCTGA
GTAGGTACCATTAAAAAGAAATGGAGAATTGATTAGGGAAAATTATAATAATCCAGTCTA
ACTGGATATTTTGCTTTAAATTAATTTATTTAAATCAGCTTATTAATATGAACGGCTTTC
TACATTATAATTTAATGTCTAAAGTGTCTTTTACCTGTAAAGACCATTGCAATTCCCAGC
TTATTACAGGCATCTATAACCTGATCATCACGAATTGAACCCCCGGGCTGAATAATTGCT
TTAACACCAAGCTCAGCTGCTTTTTCTACAGCATCAGGGAAAGGGAAAAATGCATCAGAT
GCTACGACTCCACCTTCCTGGCGGCCTTCCGCTTTGCGGCCGGCAATAATCATCGAATCA
ACTCGACTCATCTGACCGGCCCCAACTCCGACAACCATCTCATCTTTGGCCATTACAATC
GCATTTGATTTAACATGTTTTACTACCTTCCAGGAAAATAGAAGGTCTTCAATCTGCTTT
TCAGTCGGATCCTTTTCGGTTACTAGTTCCAGATCCTGAGCAGTAGTTTGAGCTAAGTCT
CTATCCTGAACTAAAAGTCCACCTGTTACCTTTTTCATACTGTAACCAGGTTTATCTCTA
TTGATCGAAAGTTCTCCTGTTTTTAAAATCCTCATTTTATCTGAACGCTCTTTTAAAATA
TCCAGTGCTTCCTCTTCATAATCAGGAGCAATAACCACTTCAATAAATTTATCCTGAACT
GCGATTTCTGCTGCTGTTCCCGCATCAATTTTTCTATTAGCTGCTACTATTGAACCAAAA
GCAGATAAAGGGTCACCTGCATGGGCATTAATAAAAGCATCTTTTAAATTATCAGCAGTC
GCCATTCCACAGGGATTAGCATGTTTAATTACCGCTGCTGCCGGTTTGTCTTCAAATTCT
TTAATCAGTTCTAATGCACCATCTGTATCGTTGATGTTATTATAGGACATTCCCTTACCG
TGCAGCTGCTCAGCAGTAGAAATTGATGGTTCATGCTGCTCAGCTTCTAAGTAAAATGCA
GCTTTTTGATGAGGATTTTCACCATAGCGGAGATCTTCTCTTTTGTCATAACGATCAAGC
AGTGTCTCCGGCATTTCTTCTTTCTCCTCCTCCAGCACAATTTCTCCCAGGTACTTCTGG
ATTCTCTGATCATACTCTGCTGTATGGTGGAAGGCCTTGTAGGCAAGTTTTAATTTCTGA
GTCTTAGTTAAGCCGCCATTGCCAACCTTCATTTCAGCTAAAAGCTCGTCATAATCAGCC
GGATCAACCACAACTGCCACATCATTATTATTTTTGGCAGCTGAACGAATCATTGTCGGG
CCTCCGATATCAATATTTTCTATTGCTTCTTCTAAAGTTACATCATCTTTAGCAATTGTT
TCAGCAAAAGGGTAGAGGTTACAGACAACAAGATCAATTGGTTCAATATCCTGAGCTGCA
ATTTCTTCTAAATGCTGTTCATTATCCCTGACTGCTAAAATTCCGCCGTGAACAGCCGGA
TGCAGAGTCTTAACCCGACCATCCATCATTTCTGGAAAATTAGTTACCTGATCAATATCT
GTAACTTCAATACCATTTTCCTTTAACATGCGGCCTGTACCACCAGTTGAAATTATCTCT
ACTCCAAATTCTTTTAAACCCTCTGCAAAATCTACAATACCTTCCTTATTTGAAACACTG
ATTAATGCTCTCTTAATTTTAGACAAAGTTATTTTTCCTCCTTTAGAATTTTAACTTTCC
GTCCTTCAATCTTAATTTTTCCTTCTGCAATTAGTCTTACTGCCTCAGGATAAATTTTAT
GTTCTTCTTTTAAAATTCTGGCCGCCAGATCATCAGCACTGTCCTCTGCTTTTACTTCGA
CCACTGCCTGCTTGATAATTGGACCGGTATCCATCCCCTGATCGACAAAATGCACAGTAC
AGCCGCTGTATTTAACTCCATAATCCACAGCCTGTTTTTGAGCATCAAGTCCCTTAAAAG
CAGGTAAGAGTGAGGGATGAATATTGATAATCTGATTTTTGAATTTCTGCACAAAAAGTG
GTGATAAAATCCGCATGTAGCCTGCCAGAACTACGAGCTCAACTCCTGCGTTTTTTAAAA
GCCCAATCAGCTCTTCTTCGTAATCAGCCTTTGTTTCAAAATGATCCGGATCAATAAATA
GATGCTCTACATTCTCTCGTTCTGCTCTTTTTAAAGCACCGGCATCCTGATTATCACTGA
TTAAAAGTTTAACTTCTGCCGCAATGGCTCCACTTTTGATACTGTCAATAATAGATTGAA
AATTTGAGCCTCTGCCTGAGGCAAAAATAGCTATTTTAAGCATTTTTACACCTTCTTTAT
TTTATTTCGAGAGATGTGTCTGCTGCTCCTGCTTTTATTTCACCAATCAGGCAGGCTTCT
TCTCCCATATCTGCAAGTTCTTTAAGTATTTTATCTTTATCAGCTTTATCTATAACTAAA
GTCATTCCAATTCCCATATTAAAGGTCCTGTACATTTCCCTTTCTGCAATCTCTCCTGCT
TCCTGAATCAGCTCAAAGATTTTTTGTGGCTGCCAGCTTTCTTTTTCGATTTCAGCTTTT
AGATTATCCGGTAGAATCCGCGGTAAGTTTTCAATTAAACCTCCACCGGTAATATGGGCA
ATTCCTTTAATTTTAAATTTATCAAGCAGTGCCAGCACAGTTTTTACATATATCTTAGTC
GGTCGGAGCAGTTCTTCGCCTAAATTCTTTTCTAATCCGGCAACTTCTGCAGTATAGTCA
TAGCCTGCCTTTTCAAAAAGTGCTGCCCGGGCCAGAGTAAAACCATTGCTGTGCAGTCCA
TCTGATTTAAGACCGATCACTAAATCACCGGCATTAATTTCAGCTCCGGTAATAATCTGA
TCCTGGTCAACAATGCCAACTGCAAAACCAGCCAGATCATATTCTCCCGGCTGATAAAAA
CCTGCCATTTCGGCGGTTTCACCACCAATTAAAGCTGCTCCAGCCTGCTTACAGCCAGAA
GCAATTCCCTTTACAATCTCTGCTGTTTTTTCCGGCTCCAGTTTTCCAGTTGCCAGATAG
TCAAGAAAAAATAAAGGTTGAGCTCCCTGAGCTAAAATATCATTTACTGACATTGCTACT
AAATCAATACCAATTGTATTGTGAAGATTCAGTTTAAAGGCCAATTTAAGTTTGGTTCCC
ACTCCATCTGTGCCTGAAACTAAGACCGGATTTTTATATTTGCTCAAATCAGGTTTAAAA
AGCCCGCCAAATCCGCCCAATCCAGTCATCACTTCTGGACCAAAGGTTGACTGCACATCT
TTTTTAATTAGTTCAACTGCCTGATTACCGGCATCAATATCGACTCCGGCTTTTCTGTAA
TCTAAACCCATAATTAATCCTCCTCACTTAAGTAGCGACTATCTATTGGATAATCACCAT
CAAAACAGGCCGTACAGAACCCAAGCTCAACTTCAGTTTTTATTGATTGAAGCATTCCCT
GTTTGCTTAAGTAATAGAGGCTGTCAGCTTCAATACGTTCGCCTATTTCTGCTACAGAAT
TACTGCTGGCAATCAGTTCCTGCCGGCGTGAGGTATCAAGTCCAAAATAGCAGGGATGTT
CAACAGGAGGTGAGGAAATTGCCATATGCACTTCTTTAGCTCCTGCTTCCTTGATCCGCC
CAATAATCTGTTTACTGGTTGTTCCCCTGACAATTGAATCATCTATTAAAATCACTTTTT
TATCTTTAATTATTTCTTTAATTGGTGATAGCTTTAATCTGACTTTTAAATCTCTGATCT
CCTGAGTTGGCTGAATAAAAGTTCGCCCCATATAACGATTCCGTAAAATACCCTGGGCAT
AGGGGATGCCAGATTCTTCGGCAAATCCTAAAGCAGCTGCAATTCCCGAATCAGGTACTG
GTACCACAATATCTGCTTCAACATCCATCTCCCGGGCCAGCTGTTTCCCCATTTCTTTTC
GGGCCAGCAGCACATTCTGACCGGAAATATTGCTGTCAGGTCGGGCAAAATAAATATATT
CAAAAACACAGAGACTGGTCTCATTTTCACCGGTGTAACGCCTGCTTTTAATTCCATCTT
TGTCAATCACAACAACCTCACCTGGATTAACATCCCGCACAAATTCGGCTCCAATAATGT
CAAAAGCACAGCTTTCGGAGGCTACAATATAACTGTCATCTAATTTTCCAATCGAAAGCG
GTCTAAAACCGCGCGGGTCACGAATCGCAACCAGCTCATCTTTAGTCATTGCCACCAGAG
AAAAACCACCTTTTAACTGATGCAGGCTCTGAACTAAAGCTTCAACTATATCATCTTCAA
AAGAACGGGCCACCAGGTGAGCAATCACCTCAGTATCTAGAGTAGAATGAAAAATTGAAC
CATTGCTCTCCAGATTGTTTCTAAGCTCTGCTCCATTGGCCAGATTACCATTATGAGCCA
GAGCCAGATCACCTTTCATACTATTGATTAAAATTGGCTGAGCATTAGCAAGCTTACTGG
AACCACTGGTAGAATAACGAACATGTCCAATTGCCATCTCACCCTTTAAATTCCGAATGT
CTTCTTTTTCAAAAGCACTTTCTACCAATCCCATGCTCTTATGCAGATTAAATTCTCCCT
GATGATTGGCACAGATCCCTGCACTTTCCTGGCCTCTGTGCTGCAGGGCAATCAAACCAA
GATAAGTTAATTCTGCAGCACTGCTTTCACCATCAGCATTAAAAATACCAAAAACTCCAC
ATTCTTCGCTCATTTTATCTTCATTTAGCTCAGCCTGAGTTAATTCTAAATTATTCGAAT
CCGGCTGAACTGTATTTGCTTCTTTAGAGAAATTACAACTTTCTCTCATTAATTTTCCTC
CCTTTAAATCAAAAACTTTATTTAAAATTTAATTTCATCCCTAATCAAACACTTCTGACT
GGAAAAAAGCTTCTATAAAAGTTTTATTTATATTTATTTTTGAAAGAAGAATATATTTAA
CGACTCTATAGTTTTATTCTAATTCAACTTAATTCTGATGATTGTTTTCCTTCTGACCCA
GCCGGGCGGGATGGAATAAGCTAATCAGGTAGAAGTATTATTAAATGAGATCTATTTTAT
TCTAAACAGGATATATCGAAAGACCAGGAATTTTAATTAATGAGTCTTGATGATGATGAG
TATTAAATTGGACTGAGGGACACGATGTCCTGAACTGACCGCACAGCAGGAGGCTGTGAT
CGGGAAGGTAGTCCAATTAATGCGAAATTAGAATCTTAGATTCATTTTAATATTATTCTT
TTCCCTGATCCAACTACCGCCAGACTGGAAATAAGCTTCTATAGTTATCTTTATATTTAT
TTTTTGAAAGAAGAATATATTTAACGACTCTATAGTTTTATTTCAATTCAACTTAATTCT
GATGAGGAATAAATAGCACCGGAGGGCAGGACGCCCGGAGCTAATCACGCCACAGGAGGT
GGCATTGATTAGGGAGTGCTATTTAAACCGAAAACAGAATTTTAGTTGAATAATAAAAGT
GTAATGGAGGCAAATATATCTGATTTCAAAAATTAATAATTAAAATATCAACTCGAGTTG
AAGCTTATTTCCAGTCCTGGCCGGTTATCCTCTTATACATTTCATGATAAGCCTCTTCCA
CATTCCCAAGATCACGACGAAAACGATCCTTATCCAGCTTTTCTTTGGTCTCACTATCCC
AGAAACGGCAGGTATCAGGGGTTATTTCATCAGCAAGAACAATTTCTCCGGCTGCAGTTT
TACCAAATTCCAGTTTAAAATCAACAAGGTCTACATTCCGCTCTTTTAAAAACTTTACTA
AAATATCATTAATTTTATGGCCTAAAGCAATTAATCTTTCCAGTTCCTCGCGGCCGGCTA
ATTCTAAAAGTTCAATATGAGAAACATTGATTAAGGGATCTCCCAGGTCATCATCTTTAT
AATAAAATTCGATTACAGGCTGCTTAAGGGTTTCTCCCTCTTCCAGCCCGAGCCTTTTGG
CCAGACTTCCAGCTGCAGCATTGCGCATTACGACTTCCAGAGGTATGATCTCTACTTTTT
TGACCAGAGAGTCACGTTCATTTAGTCCTTCAATCAAATGAGTTTTAATACCCTTTTCTT
CCAGCAGCTCAAAAAAGAAGTTGCTGATTTTATTATTAATCTTTCCTTTTTCTGCAATCT
GACCTTTTTTCTGGCCGTCAAAGGCTGTGGCATCATCCTTAAAATGCACAATTACCTGAT
CATCCTGATCTGTACTAAAAATCTGCTTGGCCTTACCTTCATAGATCATTTCCTTTTTTT
CCATCTTTTATAAAACCTCCGTTTTGAGATCATAATCAAACTTTTGCTGCCAGTTCTTAA
CTATTTTTTCTGTTTTTTCGGCGGCAATACCTGTATACTTTTCCGGTTCTAAAATTAATT
CTTTCTGCTGCTCAGTAAATTTATTCCAGTAGCCCTGCAGTTCCTGACTCTGATCAACTA
ATTCTCTTAGAGAAAGATCTGTCGCCTGAGCCTTTAAGGTCAGCTTCCGTACTGCCTCAT
GGGCATCGGGATGACCGGCTGCCGCTAAAAGAATATATAAGGGTTCAGCTACAATCATTT
TTTTATTCTGTTCAAAATTCTTTTTAATATTTTCCTGGTCAACCGCCATTTTGGAGCTGA
CCCGGGTTAAGCGAGCTGCTGCTGAAAGCAAAGCTGTTATCAGCTCCGGAATAAAGCGGG
AAGAAGCTGAGTTAGTCAGATCTCGCTGATGTTCAGATAGCTGATCCATATAAACTGTGG
TCATCTGGGGCATAAAGGCCTTCCAGAGACTCTTTACATTTTCATAGTTAATCGGATTCC
GCTTGTGGGGCATGGTTGAAGATCCAACCTGATCTTTGCCAAAATGCTCACCAATTTCTG
CAATTTCTGAACGCTGCAGCTGGCGCATATCATCGGCAAAGGCTGCCAGCACACCAAAGG
TTGAAACAAGAGAGTGGATAAAATCTGTCATTGGCTCAGCCTGAACTATTTGAGTTGAAT
GTTCTCCCGGCTTTAAGCCCAGTTCTGCCAGAACTTCTTTTTCAAACTCCTCCGGTTCTT
CAAAAAAGATACCGCTGGCATTGTAGGCTCCAACAGCTCCAGCAAACTTACCGACAAGTT
TTTCTGCTTTCGCCTCAACTTCTTCTATTCTTTCTCCCAGGCGGGCCACATACTCAGCAA
TAGTAAAACCAAAGGTTACCGGTTCTGCATGCTGGCCGTGGGTTCGGCCGATCTGAACCC
TGTCCTTTTCCCGCAGAGCAATCTCTGCCCAGCTCTGATGTAATTCTTTTAATTTAGGTA
TTATTAATTCCTGAGCTGCCTTCTGATAGCGGAGGGAGTTGGCTGTATCTACAATATCAT
AAGAAGTAGCTGTGAAGTGAATATAGGGGCGGGTTTCTTTGCTGACCTTTTTTTGAATGC
AGTTAACCAGGGCTCTGATATTATGTTTTGTCTTTGCTTCCTCTTCGTAAACCTCTTCTG
TAGTTAATTCTGCTATTGCCTTTTCGACTTCAGCAGGCGCCTTCTCCGGTGCCATACCTC
GCTTTGCCAGCACCTTAACTAAGGCCAGCTCTACTTCTGCCTGAAACTTAATAGTTGCAT
TTTCGGAAAGGTATTTTCCAATCTCGTCAAAATTCTTTTTCCGCCTTGAATAACGGTGAT
CAAGCGGACTTATATTGGCAAAAATATCTCTAGTCTGCAAATTTTTCGCTCCTCTCAAGG
TAGTCCTTGTATCCCATCTCTTCTACTTTTTCGGCTGTATCCAGTACTTTTTCTTTCATT
TCTCTGCGATATTCTTTCTGTTTTTTATTTAACTCTTCGTCACTGCGGGCTAAAATCTGA
ACTGCCAGTAAGGCGGCATTTTTGGCCCCATTGATTGCAACAGTTGCCACTGGAACTCCA
GGCGGCATCTGAACTATGGAATAAAGTGAATCAAGCCCACTCAATTTTGAAGTTTTAACT
GGTACTCCAATTACAGGTACAGCTGTAACTGCTGCCACCATTCCCGGCAGATGGGCTGCA
CCTCCGGCTCCAGCGATAATTACATCCAGGCCTTTTTCTTCTGCAGTTTCTGCATAGTTA
TATAGTCTATCAGGTGTCCTGTGGGCTGAAACAACTGTCAGCTCATATTCCACCTCAAAG
TGATCTAAAATTTCTGCTGCCTCTTTCATTACCGGCAGATCAGAATCACTGCCCATAATA
ACTCCTACTCTTGGCTTCATTAAATTTAGCCTCCTCTAATTTATCTAATCTTTTCCCTTA
ATTTCAATTAACTGACTGGCTTCTAAAGCCCTCTCAACAGCTTTAGCCAGACTTTCTGCT
GTCACTGTCAGGTGTCCCATTTTACGTCCCGGTCGGGAAATCTGCTTTTGATAGATATGA
ACCTTTACTCCCTCTACTGCTAGAGCCGGCTCAAGTCCTACTACTTCAGCTTTTCCTTCT
TCTCCACTTCCCAGAATATTACGCATAACTGCCGGTCTGACTAAAGTAGTGTCTCCCAGC
GGCAGAGCAGTAATTGCCCTTACATGCTGTTCAAACTGAGAAGTTACACAGCCTTCAATT
GTATAATGGCCTGAATTATGGGGTCTGGGTGCAATTTCATTAACTAAAAGTTCATTCTCT
TCTGTCACAAACATTTCGACACAGAAAATTCCTATTCCTTCAAAAACTTGAAGCACTTCT
CTGGCAAATTCTTCTGCTTTTTGCTCTAACTGAGAAGATATCTCGGCTGGAACTCTGGTT
TCATACAGTATATTATCCCGATGATCATTTTCGCCAGCCGGATAAACCTTCATTTCTCCA
GTTAGTCCCCGGGCTGCAATGATTGAAATTTCCTTTTTAAAGGGAATATATTTTTCTACC
ATCAGTGGAGTTTTTCCTGCCCCTAATTCCTGAAAAGCATCTTCCACCTCAGATTGACTG
TCAATTAAGGCATTCCCTTTACCATCATAACCTCCGGTACAGCTTTTTAGCATCAGCGGA
TAGCCAAACTCTTGTGCAGCTTCTTTAATATCTTCCGGAACTGAAACTTTCCTGAAATCC
GGAACAGCTATCTGATCCTGTTTTAAGACATTTTTTTGATGATATTTATTCTGAATAATT
TCCAGGCTATGGGCTGTCGGATAAATCTTATAATCTTCAGCTTCCAGCTCTTTTAGTACT
TCAACATCGATATGTTCGAATTCATAGGTTATTAGATCTGACTGCTGAGCAAGTTTTTTT
ATGGCCTCTCTGTCATCAAAATCAGCCGCTAGGTGCTGATCAGCAATGCTGTGAGCTGGA
CAATTTTTTGTCGGATCTAAAATTGTCACATAAAAACCCATTTTTTTTGCCTCTAAAATC
ATCATCTTACCCAGCTGACCACCACCGATAATTCCAATTTTCTGCTTTGTTTTATCTTTA
AACTTCAAATTATAACCTCCCGGTTAAATTTATTTATCCAGAGCTTTTTGCCCAATATCC
TTTCTGATCTGAAAGTCTGCAAAATCAATTTTTTCTACTCCACTATAGGCCCTGTCAATT
ACTTCCTGAAAATTTTCTCCCAGGGCTGTAACTGCCAGGACTCGACCCCCATCTGTCATG
ATTTTTCCGTTTTCCAGCCTGGTTCCCGCCTGAAAAACAATTATATCTTCCGCTGACTCT
GCTGCTTTGATCCCTGTAATTTCCTTACCTTTTTCATATTCTATCGGATAACCGCCAGAG
GCCATTACCACACAGAGAGCCTTTTGCTGCTTCCAGTTAATTTTTATCTGATCTAACTCA
TCCTCAATTACGGCTTCCATAACATCTACTAAATCTGTCTCTAATAAAGGTAAAACAACC
TGAGCTTCGGGATCACCAAAACGCACATTATATTCTAAAACTTTTGCTTTTCCATCTTTA
ATCATCAGCCCAAAATAAATAATCCCCTTAAATTCTAGACCTTCACTCTGAAGAGCTTTC
AGTGTAGGCTCCATAATTTCAGTTTTGAAATCTGCCTTAATTTGTCCGGTCACTACTGGA
GCCGGGGCATAAGCTCCCATCCCACCTGTATTCGGGCCTTTACCTCCCTCATAGGCTGGT
TTGTGGTCCTGGGAGGCAATCATGGGCACAACAGTTTGACCATCACAGAAAGCCAGGATA
GTAGCTTCTTCTCCTTCTAAAAATTCTTCGATAACTACTTTTTCTCCTGCATCTCCAAAT
TTTTCATCTTTCATAATTGTCTCTACAGCTGCCAGTGCTTCTGCCTCTGTCTGAGCCACA
ATAACTCCTTTACCTGCTGCCAGACCGGAAGCCTTAACTACAATTGGTGCACCTTTTTGT
TTTATATACTCTACTGCTTTATCTGCTTCTGTAAAACTCTCATATTCTGCCGTTGGAATC
TTATATTTGTGCATTAACTCCTTGGAAAACGCTTTTGAACTCTCAAGTCGGGCAGCACTC
TGATTGGGACCAAAAACCTTAAGTCCGTGTTCTTCAAAAAAATCAACAATTCCTGCTGCC
AGCGGAGCCTCAGGTCCAACTACTGTAATATCAATTTTTTCTTTTAAGGCAAATTCTAAA
AGTGCCTTTTGGTTACTTTCATCAAAATCAAGATTTTGACCATATTCTGCAGTCCCCGGA
TTACCAGCTGCAATATATAACTCATCTACTCTACTGCTCTGAGATAATTTCCAGGCCAGT
GCATTTTCTCTTCCACCACTACCGATGAGAAGAATGTTCATTCTATCCACTCCATTTCCT
TTGTCAATTCATTTACTTTAACCAGGTACAAATCAATCGATTTGAACCTGGTACCTAAAG
ATGTTTGCATAAAAATAGCCCAGGTAGGGAGACTCTACTTTCAATGAGTAGAACCTCCCC
GCCTGGGCTTTTATCCCTTCGGTGTGATATATATATCAATATCTGTACCGCTCGGACCAG
CCAGCTAAAAGCTGCGGAAACCTAGGTACACTTCCCTCATAGTCGAACAATTTACGGTGT
CCGGTAGAGACTTGTGGGCCATATTCCCACTATTATATGAGGTACAAATTCAATTTTTAA
TTTACAATTCAATCTTAACAGATGGTATTTTTAAAGTCAAGCAGGATTTAAATGTCTTAG
TATTCAGAAATAAATATACTTTATGGTTGATAGGTTCCACTCATAAATCCTTTTTGAATA
ATATGATCTTTCATCGTTTCTAAAAGTTCCTTTTCAGTTGCTCCTGGTTCTAATTCAAGA
GCCTGATCAAGCGCATAAACAATCAGGCGGTAGGTGTGGGGCTTTTCGAAAGTGCTGCTT
GGTAGAGCAGGTCCTGTATAACCAATGTCTCCAAAATCATTTTTCCCCTGATAGGCTCCA
TCTAATTCAGGCACCTTTTTAACATTAACCGGAATATTTTCCTGAATATTATCTATCACA
GCAGGAATGTTCCAGATTAACCAGTGGGTTGACCTTTCAACTTCAGCATCATCATCAGTT
AGAATAATGGCCAGAGTTTCAGCCTCATCATCCAGGTCTTCTAATCTCAAAGGAGGAGAA
ACATTTTCGCCGATAGAAGTATAACGGGAATCTACCTGTTTGTCATAACTAAAATCAGAA
ATAATCTTTAAATCTGCTCTTTCTGCACACATAATATCCCTCCTATTTATGCTAGGAAAC
TATTAGACAGCTTCTATATTAATTATATAAAATAATCAGAAAATTATCAAATTATATAAT
AATTATCGATTGATTAGTCTTTTCGAAATATTTGACACTCAAAAACATTCAAACAATGTT
AAAAAACGATTAAAGATATTGAAAAAGGAAAAATAATAGTGTATAATTATTTTAAAGGAG
GTATTATATATGCAAGTTTATACAACCCAGGAAGTAGCAGAAATATTGAAAATAACGCCT
TCTTCTGTAATTAAATTAATAAAAAAAGAAGAGCTAAAGGCAAAAAAAATTGCCCGCAAA
TGGAGAATCTCTGAGAATCATCTGTCAGAATTTATGGAAACTAATTTAAATCAATAACTT
TTAACCAGCCGTTGAAAATTAATGGCTGGTTTTTTTATTTATTTAAAGTAGAGGGCTGTA
ATCATCATTAAGCTCTTCGCCTCTGTAATTATAGTAGCTATCTTTTAAAATCCTGATTCC
TCTTTTTATCTGCTTTTCATCCACAGCCGCAAAACTGAGGCGCAGATAATTAGAATATCG
CTTACTGGCACTAAAAAGGTAACCTGGTGAAAAAACTAAACCTTTTTGAACAGCTATTTC
ATAGAGAGCCTGAGTATCCTGATCCTGTGGTAAATTAAGCCAGAAATAGAGTCCACCTTT
TATCGCAAAAGTTATTTTTATTTCCTCCGGCAAGTGCCCATTTATTTGCTTCCGCATCAG
TTGATATCGTTTTTGAAATAAGCTTCTCTGAAAACTAATATGTTTATCTAATAAGCCTTC
TCGCAGATAATAATCAAAAGCTCTCTGCGTCAGACCTCCACTGGAAATATCAGTTGCATA
TTTAGCTTCCAGCACTTCAGGCAGAAGTTTTTCGGGTAAGACAATAAAAGCCAGCCTTAA
ACCAGGCATAAATACTTTAGAAAAACTTTTAATATAGATCACTCTTCCCTGATCATCAAA
TTCCTTTAAATTATTTACTCTGTCCTGATCATAATATAGATCAGATAAAATATCATCCTC
TATAATATAAAAATCATATTTCTCGGCCAGCTCAAGCAGCTGCCGCTGTTTTTTTCGACT
CCAGTTAACACCGGTTGGATTCTGAAAGTTCTGCATGGTGAAAAAAAACTTTATTTTATT
TTTCTGCAGATAAGTTTCCATCTCCTCCAGATCAGCCCCATCCTGCTCCATCTTAATACT
TTTTATCTCTGCCCGGCGAGAATTAAAAGCCTGCAGCGCCCCAAAATATGTTGGATCCTC
TACTATAATTTGATCTCTATAATCTAAAAGTATTTTACTGATAATATCTATTGCCTGCTG
AGCCCCCGAAACCACCTGAATCTGTTTTAAAGAAGAATTGATTCCCTGCTCCTCAAAATA
TTTCTTAATTGATTTCCGCAGAGGCAAAAATCCCTGGCTCTTTTGGTAAGTAAAAGCCTC
ACCCTGGTCCCTTTCTAAAACCTGATTAATTGCATATTTAAAGTCTGCAACTGGAAATAA
ATCGGTACTGGGAGCAGCACTGGCAAAATTAATACTTTCGGATAATTTAATCTGTCCGTG
TTTTAACATATCTTCTCTGTTTTCAGGATAACTAAATTTTTTCTCTGGAGCCACAAAACT
GCCGCTGCCAACCTTTTTGTAAATTAATTGTTCCTCTGCCAGCATGTCGTAAGCCTTAAC
AACTGTGGCTGGATTTACATCCACTTCTGCTGCCATTTTCCTGATTGGAGGCAGTTTGGT
ATCAGCTTCAAGTTCATTTTTAATTTTATCTTTTAGTTTTTTATAGAGCTGCAGATATAA
AGCAGAACGGCTGTCTTCATCTAATTTAATCTCCAACATTTTCCCAACTCCTCAAAATTG
TATTATTACAAAACAATTTATTTGATATTGTATTATTAATTTGACATTTTGTATTAGCTT
AATTTATAATTGTATTAGTTTTTAGCTTTGAATCAGCTTATTCATTGTTATTGTATCACT
ACAATTTAAATTAAGCAATCAGGAGGAGAGAAGTTTATGTCAGAAAAATATCGTTTAAAC
AAAAATTTAGCTCAAATGTTAAAGGGTGGAGTCATCATGGATGTTACCACTGCGGAAGAG
GCAAAAATTGCAGAAGAAGCAGGTGCAGTGGCGGTTATGGCCCTGGAAAAAGTTCCAGCA
GATATCAGAAAAGAAGGCGGAATTGCCAGAATGTCTGACCCAGAAATGATCAAAAAAATT
GTGGAAACTGTTTCCATCCCGGTAATGGCTAAAGTAAGGATCGGTCATTTTGTAGAAGCT
CAGATTTTAGAAGCACTGAAGATAGATTATATTGATGAAAGTGAGGTTTTAACTCCAGCT
GATGAAGCTTATCATATTGATAAACGAAAATTTGAGATTCCTTTTGTCTGTGGAGCCACC
AATCTTGGTGAGGCTCTGAGAAGAATTGGAGAAGGTGCTGCCATGATTAGAACCAAGGGA
GAAGCAGGAACCGGAAATGTGGTAGAAGCGGTTCGCCATCTGAGAAAAATTAATTCTCAA
ATTAATAATCTGACCACTCTGGGTAGTGAAGAACTGATGACTGCTGCTAAAGAGATGCAG
GCCCCTTTTGAACTTGTGGAATATATAGCAGAACACGGCAAACTGCCGGTTGTTAATTTT
GCCGCTGGAGGAATTGCCACACCTGCTGACGCTGCCCTGATGATGCAGCTGGGCTGTGAT
GGGGTTTTCGTTGGTTCTGGAATCTTCCGTTCCGGTAATCCAGCTAAAAGGGCAGAAGCA
ATTGTTAGAGCCACAACTCACTATCAGGATCCTCAGATTATTGCAAAAGTCTCCGAAGAT
CTGGGTAAAGCAATGTCCGGTATCGATGTTAATGGACTAACTGACGCCGAAAAAATGGCG
GATCGGGGCTGGTAAAATGTCAATTACTGTAGGGGTTCTTGCCCTCCAGGGAGGAGTAGC
TGAGCATCTAGATCATTTAAATCAAATTAAAAATGTCCAGGCTCTGGCTGTTAAAAAACC
GGCAGAATTAAATTATTGTTCTGGTTTAATTATACCTGGTGGTGAAAGTACAACAATCAG
AAAGTTAATTAAAGCCTATAATTTTAAGGAAGCAATCATTAAATTTAATCAGCAGCAGAA
AGTTATCTGGGGCAGCTGTGCCGGCTTAATCCTGCTGGCAGCTGAAGTTGAGGGAGAAAA
AGAAGAGCAGTTAGGGCTTCTGGATATTAAAGTTAAAAGAAATGCTTTTGGCAGCCAGCT
TAATAGTTTTATCGAAAAAGCTGTTATTTCTGAAATTTCCGATTCGATCCAGGAACTTGT
CTTTATTAGAGCTCCTTTAATTACTGGAATTGGTAAAGATGTTGAGATTCTCTATCAGAA
GGAAGGTCAAATTGCAGCTGTAGAAACTAAAAACTTAATCGGAACCTCTTTTCACCCTGA
ACTCACAGACAGCACTGCTTTTCATC
>DeadSea-enrich-C94
GTTATGAATTGGTAGCAGGTCTCGGTAAGAAAGAAATAGAAGAAACCCTGGCCCAGGAGG
GAGAAATTGAAGTCCGCTGTCATTTCTGTAATAACACCTATACTTTTGAGAAAGAGGAAG
TAGAAGAACTGCTGGCTGAACTGGAAGCAGGAGAAAAAGATATTCCAGAAGTTGATACTG
AACAAATTGTAGTTGAAAGTGAAAATAATAAAGAAAAATAGTAAATAATAACTAATAAAA
ATAAAGCAGAGAGTTAAACCTCTCTGCGGTATTTATCTAACTTTGCTGCTGTAGTTTGAG
GCAGCAGAGCTTTGATATAAATATTATTTTTTTGATATTCTTCTTCATAGACCTTAGCTG
TATTATGAATTTTTTCTACCCAGCCTGCTTCCGAATAGGGAAGGTCTAATTCTACCTCTA
CCATTTCTTCACTGATAATCCTGTTTAATTTTTCTATTACCGAGTCAGTATTGATTCCTT
TTAAAGCTGAAATAAATAGAGCCTCCGGATAAATGATTTTTAAATCATCAAGTCTGGATT
CCTCAATTAAATCAATTTTGTTAAAAACTTTGATAATTCTGCAGTCAGGCTCTACCAGTT
CTCTGATTTCATCATTTACAACCCGCATATTTTTTTCCATTTCCGAATTTGAAGCATCAA
TTAAGTGTAATATAATATCAGCATTTTCTACTTCTTCCAGGGTAGTTCTAAATGAGGCTA
CCAGCTGATGAGGTAGTTTGCTGATAAAACCTACTGTATCACTTAAAATAACATTTTGTC
CTACAGGCAGTTCCAGCTGCCTCATGGTGGAATCTAAAGTTGCAAATAATTTATCGGCAG
TATAGCTGTCAGATCCAGCAAGTCTGTTCATTAGTGTTGACTTACCCGCGTTTGTATAAC
CAACAAGTGCTACCAGTGGATCTTTACGGCTGCTGCGCTGAAGTTCTCTGCTCGCCTTGA
TTTCTTTCAATTTTTCCTGCAGACGGTGTATCTTTTTTTCAATGCGGCGGCGGTCAACCT
CAAGTTTTGTTTCCCCAGGTCCCCTGGTGCCAATTCCACCTGCCAGTCTGGACATCTCTA
CTCCCCGTCCCTGAAGTCTGGGAAGTCGATATTCTAACTGAGCCAGTTCTACCTGAATTT
TGCTTTCACGGCTGTGAGCATGACGGGCAAAAATATCTAAGATTACCTGAGAACGGTCAA
TTACCTTAACCTCAATTTTATCTTCCAGATTACGCTGCTGTACAGGAGAGAGTTCATTAT
CAAATACAATTAGATTAGCCCCAACAGTTTCGGCAGCTTCCTTAATTTCATTAACCTTAC
CACTGCCGATATAGTAAGCAGGATCAATTTTGCGATCATGATAGGTCATTTTTAAAATAC
TTTCTGCACCTGCAGTTTCAACCAGCAGTTCAAGTTCCTTTAGTTCACCTTCATTTAAGC
CGACCAGAACAGCTTTTTCTTCCATTTCTTCTATCTGGTACATATCATTACTTTCATTTA
TTTCAAATTTATTATTAATAATATCATCTCCCAATTAAAGTTTTTAAAACAGCTAAAAAT
TTTTGTTGTTATTCTCTATAATTTATTATAACATTTTTTAAAAATTTTAAAAACTTAAGC
AGTAATTGCTGATTAAATCTAAGAATTTGTATGATCTAAGGCAGTATTTAAGAGCTAATC
AAATTTAAAGATCATCTATAATGTGAAATTAAGCACTTAACTGTTTGAAATTATCATTTT
TGCATGTTATTCTATAAGTGTCAGTTAAGTTAATAAGTCAAAAAGGCTGACGGAATAAGG
AATTAACTGTTTGTGATTCAGGTGAATATATTTTTTTATTAAGTCTTGTTATAATCTTCA
CAATAACTTTATAAGTCCAGAAGGAGGATAATTAATGAAGATTAAAAATGTTAGTAATGT
GGAAGAATTTAATCAATTAATTGCAGAAGTGGAAGCGGCTCAGGAAGAATATGCTCAGTA
CAGTCAAAAAGAGGTTGATGAGATATTTAGACGAGCTTCAATAGCTGCCAATGATCAGCG
AATTCAGCTGGCCAAAATGGCTGTTGAAGATACGGGAATGGGAATTGTAGAGGATAAGGT
AATCAAAAATCATTTTTCATCAGAATATATATATAATAAATATCGAGACGAAAAAACATG
TGGTGTTTTAGAAGAGGATACTGCTCATGGTATTAAGAAGCTTGCAGAACCAATTGGAAT
TATTGCCGGTATTGTTCCGGTTACTAATCCAACTTCAACTACTATTTTTAAATCACTGAT
TTCTTTGAAAACAAGAAATGCTATTATTTTTTCACCACATCCAGGGGCCAGGGAATGCAC
AATTGAGGCAGCTAAAACGATTCTGGAAGCAGCAGTAGAAGCAGGAGCTCCAGAAAATAT
AATTGGCTGGATTGATCAACCCTCAATTGAATTATCTCAGCATTTAATGCAGCACCCAAA
GGTAAGCATGATTCTGGCTACAGGTGGACCAGGAATGGTTAAAGCAGCTTATTCTTCAGG
TAAACCAGCGATTGGAGTTGGTGCAGGAAATACTCCAGCAGTAATTGATGAGACTGCCCA
TCTTAAAATGGCAGTAAGTTCAATCCTGATGAGTAAAACTTTTGACAATGGAGTTATCTG
TGCTTCTGAGCAGTCGGTAACAGTAGTTGACGAAGTCTATGAGAAGGTAAAAAAGGAATT
TGTTGATCGAGGAGCTTATATTTTAAATAAAGCAGAAAGAAAAAAAGTTTCTGAACAGCT
TCTGGTTGAGGGACATATAAATTCTAAAATTGTAGGTCAGAGTGCCCATGATATTGCAGC
AATGGCAGGAGTAAATGTTCCAGAGGATGCCAAAGTATTAATTGCAGAGGTAGAAGAGGT
TGGCAGTCAGGAACCCTTTTCCTATGAAAAGTTATCTCCAACTCTGGCTTTATATAAAGC
ATCTGATTTTAAGGATGCGGTAGCAAATGCAGTAGAATTAGTTAAATTTGGTGGAATCGG
ACACACCTCCGTTTTATACACTGACAGAATAAATGATCAGCGAAAAGATTATTTTAGTCA
GCAGATGAAAACAGGTAGAATTTTAGTTAATATGCCTTCATCTCAGGGTGCAATTGGTGA
TATTTACAACTTCAAGTTAGAACCATCATTGACTTTAGGTTGTGGATCCTGGGGTGGAAA
TTCAGTCAGTGAAAACGTGGGGGTTAAACATTTAATGAATATCAAAACAACTGCAGAAAG
AAAAGAAAACATGCTCTGGTTTAAAGTACCTGAAAATATCTACTTTAAATATGGTGCCCT
ACCTTCTGCTCTGGCAGAATTAAAGGATAAAAAAAGAGCTTTTATTATGACAGATAAACC
GCTGGCTAAAATGGGATATACTGATCGCATAACTGATGAACTGGATAAATATGGTGTTGA
TTATCGAGTTTTTGCAGATGTTGAGCCAGATCCAGAAATTTCAATGGTCCGCAAAGCAGT
AAAGCAGATGCAGAGCTTTAATCCAGATTTAATTATTGCTCTGGGTGGTGGTTCACCGAT
GGATGCTGCGAAGATTGCCTGGTTGTTATATGAACATCCAGAGGCAGAGTTTAAGGAGCT
TTCAATGACCTTTATGGATATCAGAAAGAGAATCTATAAATTTCCTGAACTCGGGAATAA
GGCAGAATTAGTTGCTATTCCAACTACATCCGGTACAGGATCAGAAGTTACCCCTTTTGC
AGTGGTCACAGATGATAGTACAGGGATTAAATACCCAATTGCAGATTATGAGTTAACTCC
AAACATGGCAATTGTGGATCCAGATCTGGTGCTTTCAATGCCTAAAACTCTGACAGCACA
TTCTGGAATAGATGCTTTAGTACATGCTATTGAGGCCTATGTCTCAGTCTTATCCAGTGA
ATATACTAGAGGCTTATCCTTAGAAGCAATTAGATTAATCTTTAAATATTTGCCGGAATC
CTATCATGGGGGAGCAGATGCCCGCAAGGCAAAAGAAAAAATCCATTATGCAGCAACAAC
TGCAGGTATGGCTTTTGCCAATGCATTTTTAGGAGTCTGTCACTCAATGGCTCATAAATT
AGGTTCTGCTTTTCATTTATCACACGGACTGGCGAATGCGCTCTTAATTAACAATGTTAT
TAAGTATAATTCCAGTGATAAGCCGGTTAAACAGGCGTCTTTTCCCCAGTATAAATATCC
AAGAGCCAAGATCAGATATGCTAAAATTGCAGATCATCTTGGATTAGGTGGAAAGACCCC
AGATGAGAAAGTTGATCTCTTAATAGATGCTATTAATCAGCTAAAAGCAGAATTGGATAT
TCCGGCAGCAATTAAAGATGCAGGAATAACTGAAGAACAGTTTAACTCAAAAGTCGATAA
AATCTCCGAGTTAGCCTTTGATGATCAGTGTACAGTAGCTAATCCACGCTACCCACTGAT
TTCTGAAATTAAAGGTCTATATCAAAAAGCATTTAAAGGAGATTTATAATAAATTTGCCC
AAATGCTAAAATATACTCTATGCAGAAAGGTGCTCTCCCCAGAGCATCTTTTTGTGATTG
ATAATATCGTAGAAAGTGAATATTTTCTAATTTTCAAAAAGTAATAAATATAGTTTTTAT
CTTTAGCTTTCGATTTGAGAATATAGGAGGATGATTTATAATGAATGAGGTTATTATCTG
TGTAGGCAGCAGCTGTCATCTTAAAGGATCAGAAAAAGTAATAGAAATTTTTAAATCAGA
AATTGAAAAACATCGGCTTAAAGATGTTAAACTTTCTGGCAGTTTCTGTCAGGGGAACTG
TACTGAAGGAGTTAATATAGAAATAAATGGTCAAAAAATAGCGGCAGTTAATGAGGATAA
TGCAGAGGAAATTTTTAAAAAGCATTTACTGTCTGATCAAAATGAATGATACTTTAATTG
TAAAACCAGCCAGCTGTAAAGACTGTCATAAATGTCTGAGGGAATGTCCAGTTGCAGCAA
TTGGTTTTAAAGATAGTCAGGCGTTTATTATTGAAGAAAAGTGTATTTACTGTGGTAACT
GTATTAAAACCTGTCCCCAGGGAGCAAAAAGCGCTCTGTTTGAGGAAAAAAAATTAGAAG
CTTTTTTAGAATCAGACAGTTATTTAATAGCATCTATTGCCCCTTCTTTTGTAACTGCTT
TTCCTGATCTTAAACCAGGACAGCTGATTCAAGCTTTAAAAACAATTGGTTTTGATTACA
TAGCAGAAACTGCAGAAGCAGCGGCCAGAGTTGTTAAACAATTTAAAAAGGAAAGAGAAA
AAATGGACAGCACTCTGATAACTTCCTGCTGTCCTGCAGTTGTAAATTTAATTGAAAAAC
ATTATCCAGAATTACTGCCGCAGCTGGCACCAGTACTTTCGCCAATGATGCTGCAGACGG
CTGAGCTAAAGAATAATTTTGATTGTGCCAGAGTTATTTTCATCGGCCCCTGTCTGGCCA
AAATAGAAGAAAGCAAAAATGAAAAAAGAAGAGATTACAGGCCTGATATTGTAATTACCT
TTGAACATCTGAGGCTTTTTCTGGAAGAAAGAGGTCTTAAAATTTCTGAGCTGGAGACAG
CAGATGTTGATCTGCCGGCAACCCATTTAACTGCAGATTATGCTCTTTCCGGCGGAGCAG
TTAAGGCAGCTGATCTGCTTAAAGCAGATCCAGGTTGTGGTAATAAGGCCCTGCATTTAA
GTGGATTAGAAAACATAATAAATTTTTTAGAGGATTTTAAAAAGGATAAAGACAAAATAG
AGGTTGAACTGGTGGAACTTCTGGCCTGCTCAGGAGGCTGTATTAATGGACCAGCAATAA
ATAATGACTTAAGTATTCCGTTAAAAGAACTGGAAGTTCATAATTATCTGTCATTCAGCA
AGAGAAATAATTACAAAAAGATTACTTCATTGAAAAAAGAAAAATCGGTAAATGAAATAT
CATTAAGGCGAAAACATAAGAATAAAAAGATGTCTCTACCAGAGGTACCGGAGTCTGAAA
TCAAAAAAATATTAACCTCGATTGCTAAAGAAAATAAGGAAGACGAAAAAGATTGTGGGG
GCTGTGGTTATTCCAGCTGTCGAGAAAAGGCAGCAGCAGTTTATTATGGGTTTGCAGAAA
AGAAAATGTGTATTCCTTATATGAAATCCAGAGCCGAGTCGCTTTCTCAGATTATAGTTG
AGTCATCACATAATGCAATAATAGTAGTTAATGATCAGATGAAAATTCAGAAATTCAATC
CTGTAGCTAAAGAATTATTTACCCAGAAAAGCAGAGAACTGCAGGATATGAAACTGGATA
AATTTATGGACAGCAGCAGCTTTCAAAAGGCATGGAACCTCAATCAGAGATTGATTCATC
AAAAATGTTCTTATAAAAATGGCAGTATCACAGTTGACCAGACTATTTTTGCTCTCAGAG
AGCATAAAGTCATAGTTGGAATTTTAACCGATATTAGTGAACAGGAAAAACAGAGGCGGA
AAATGCAGAAGATGAAAGAAGTCGCTGTAGAAAAAACAAATGATGTTGTCAATAAACAGA
TGCAGACTGTGCAGGAAATTGCCGGTCTTTTGGGAGAAACAACTGTAGAAACCAAAGCAG
CTCTGACAGAATTATCTGAGCTCCTGCAGGCAGGTGATGATTAGTGGGACTAGTTTTTGA
AGAATTTTATAGATCGATACCTAAAGCTGGAGAAGAAGTCTGTGGAGATAATGTAGAAAT
TATAAAAAAAGACAATAAAACAATTATTGTTTTATCTGATGGACTGGGGAGTGGGATTAA
GGCAAATATACTTTCTACTTTAACATCAAAAATTGCTTCTGGACTTCTGGATAAAGAACT
ACCTTTAGAAGAAATACTTTCAACTATTCTTGCAACTCTACCCGTTTGTGAAGTGAGAGG
GATTGCCTATGCAACTCTTGCTTTTTTAATAATTGACCAAAATCAGCAGCTCCGACTGAT
AGAAATTGACAGCCCTTCGGCTTTTTTATTCAGGGATAACCAGGTTAAAAAATTAGAGTA
TCAGGAATTTGAGCTGGAAGGAAAAAAAATTAAAGAAGCTAATTTCAAATTTCAGCGCCA
GGATCAACTCTTTCTGGTAAGTGATGGGGTAACTCATGCAGGGATAGGTGGACTTTTGAA
TTTTGGTCTGGGTTGGAAGGGAGCTGCAGGAGAAATTGAGAGAACAGTTAATAAAAATCA
GAAGGATTTAAAAGACAGCATTAATAATCTTGTTAAAATATTTAATACTTATTATGGAGA
TCAGGCTGGTGATGATTTTACTATAATTGGAATGAAATACAGAAAGAAAAGAAAATTAAA
TATCTGGAGTGGTCCACCTTTAAAAAAAGCAGATGATAAGCATCTGGCTCAGAAAATTAA
TAATGCAGAAGGGAAAAAGGTCATCAGTGGAGGTACAACTGCACAGATAGCATCCCGTGA
GTTAGATAAAGAGTTAGAACCTGGTCTTAAATATTATGATAAAGATATTCCACCTACCAG
CAAAATGAAAGGCTTTGATCTTTTAACAGAAGGATTATTAACTTTAAATAAAGTTCTTTC
CTTACTTAAAAAATATAAACCGGGACAGATTCCGGTTGCCGGTAAAGATGGGGCATCTCG
TTTTACTAGATTATTACTGGAAAGTGATAGTGTTCAATTTTTTGTTGGCAGAGCTGTTAA
TGAATCTCATCAGAGTTTAAATCTCCCCATTAATTTAGGAATTAGAAGCCAGATAATAAG
TCAGATTGCCGAACAGCTGCGAAGAATAAAAAAGGAAGTTAAAATTGAATGGTTTTAAAA
CAGAGGAGGTGGATTAAATGCCTAAAAATACTTTGAAAATATGTATAGGAACTCCCTGTC
ATTTGATGGGTGCATCGGAGTTGCTGGAATTAATAAATGAACTTGATCAGAATTTAAGAG
ACAAAATTGAGCTAAAAACAAGTCACTGTATTGATGACTGCTGTGAGCAGGCTCCTGTTG
CAGAATTTAACGGTAGAATCTATCAGGATTTAAATCCTGAAAAACTATATAAGATTATAA
GAGATAATATAAGATAGGAGAGGTTAAAATGAATGGGAAAAATATTTCTGAAGTTATTAA
ATTGAAAAGAAGATTATATATTGAACTGCTGCGACTTGTAAAAACAGGAAAACTGGCAGA
AGAGATTTCCAATCTGTCTCAAAAGATGATAACTAAAGATTCTCCCCGCTATAGATGCTG
TGAATTTAAAGAAAGAGCTATTTTTGATCAGAGAATTAAAGCAGTAATGGGATTTAATAT
TGCCAGTAATAAAGATAAAAGTTTAAAAGAGCTGGCAAAATCATTACCCAGACAGGGGAA
AAAAAGAAATATTGTAGAAGTAATTGATACAGCCTGTGACAGCTGTCCAATTGATAAATA
TCTAGTTACAGATGCCTGTAGAAATTGTGTTGCTCATAAATGTGTTAATGTCTGCCCGGT
AAATGCAATTGTAATTATCCAAAATAAAGCCTATATTGATCAGGATAAATGTGTTGAATG
TGGTAAGTGTGCAGGAGCCTGTTCTTATAATGCTATTTTAGAAAATCAGCGTCCCTGCAG
TAGAGCCTGTGAACTTGATGCCATCAGTTCTGATTCAAACCGCCAGGCAAAAATAGATCG
AGAAAAATGTGTTAGCTGCGGCAGCTGTATAACTGCCTGTCCCTTTGGAGCAATTACTGA
GACTGGAGATTTAATTCAGGTCGCTCTGGAATTATTTTCTGAGAAGAATAGCTTAGCTGC
AATGCTCGCCCCATCTTTTGTTGGCCAGTTTGGCTATCAACAGAGCCCGGCAAAAATTAA
ATATGGCTTAAAAAAATTAGGGTTTGAAGAAGTAAAAGAGGTAGCGGCCGGGGCAGAAAT
AACAGCTGCTGCAGAAAGTAAAGAATTAAAAGAAAAAATAATGGAAGAAGAAACATTACT
TTCTTCCTGCTGTCCGGCTTTTAAAAGAATGGTTTTAAATGAATTTGAGAGTCTTTCCAG
GCTGATTTCGAATACTGATTCCCCCATGGCAGTTACAGCCCAAAAAATAAAAAATGAAAA
TAATAAACTAAAAACTATTTTTATTGGTCCCTGTACAGCCAAAAAAGAAGAGGCATTACA
AAATGAGAATGTTGATTATGTACTAACCTTTGAAGAGCTGCTTGCTTTATTTACCGCCCA
TAATATTAATCTGGCTGAAATAGAGGAAGCGGAAAAATTAGAAGATGCAGGAGTTTTGGG
CAGACAATTTGCCTATGCTGGGGGCCTGCAGAAGTCTCTACGAGAACTGGTAAAGGTTGA
TTATAAAAGCAAACAGATTGATGGACTGGGACGCTTAAAAAAGGAATTGTATTTAATTAA
AGCTAAAAAAAATAATTATAATTTTTTAGAAGGAATGGCCTGTACTGGTGGGTGTATTGG
TGGACCTTCGGCAATGATTTCTAAAGGAGCTGCCAAAAAATTAGTACAGAATTTTGCAGA
GTCTAATTAATAGCTGTTGAAGTTGATAACTCAATTGTTTTAAATCAGATAATATTTTAA
ATCTCTCTAAAAATTGATAAAAACTAATAAATGTATTATAATTGAAGTGCCGGGATACCG
GCATTTTTTCTGTTCAATATGCAGGAAACTAATGACTTAAACTAGAATAAAGGTAGTTAA
TGGAGTGGTTTTTATGCAGGATTACCCTGAGGGTGGGGTTTATATTTTAAAACTTAAACT
GGAAGCAGAAAAGAAAATTAAAGTTGGAGCTCTGGGAAGTAAAACCTTTGCTCCTGGTTA
TTATTTTTATACCGGTACAGCCCAGACTAATCTTGCAGCAAGAATAAAACGCCATTACAG
CAGTGATAAAAAATTTCACTGGCATATTGATTATCTTCTGGCTGAGGCAGATTTAGAAAA
TGATTTTGTTTTTGAGCTGCCGGGAGAGGGCGAATGTTTTCTGGCCCGGATATTGATAGA
TCATGGAGGTAAGACTCCTGCTGCTGGGTTTGGAGCCAGTGACTGCAGCTGTGAAAGTCA
TTTAATATATTTTTCTTTGACTGCAGGCAGGACTGTTCTGGAAAATCTAATTAAAAGCAA
AAATTTAACAGCAGAATTTAAAAAAATTAATTCTTAGTGTGATTATAATGAAATAATATG
TTACTTAAAATAAGGAAGTGATTTGGTGGAAGATAGCGAAATACTTAAAAATCTTAATCA
GGCTCAAAAACAGGCAGTTGAACACCACAAAGGGCCGGAGCTTGTGCTTGCAGGTGCCGG
AAGTGGAAAAACAAGGGTCTTGACCAGAAGAATTGGTTATTTGATCAATCATTATAATGT
TTCTCCCTATAATATTTTAGCTGTAACTTTTACCAATAAAGCGGCAAATGAGATGAAAGA
AAGAGCTAAAGATATGGTAGGAGGAATAAACAGCAGTCTCTGGGTCAGTACTTTCCATTC
TTTTTGTGTGCGTATTCTGCGCCGGGAAGCAGAAAAACTGGGTTATAATAAAAACTTTGT
TATTTTTGACAGCCTTGATCAGCGCAAACTGGTTAAAGAGGTTTTAAAATCAAAAAATCT
GGATCCGAAAAAAACAAAACCAAGGTCGGTTTTAAATAAAATTTCCAGTGCAAAAAATGA
ACTAAAAACTCCAGAGCAGATGAGTGCGATATCAGGCAGTTTTTTTGATCAGACTGCTGC
TGATATTTATGAGGAATACCAGAAACGGCTCAGGGAAAATAATGCAATGGATTTTGATGA
TTTAATTCAGCAGACTGTGAGACTTTTTGAAGAATTTCCACTGGTTTTAGAACACTATCA
GGAGCGTTTTAAGTATATTCTGGTAGATGAGTATCAGGATGTAAACCATGCCCAGTATCA
GCTGGTAAATTTGCTGGCTGAGCGCTACCGCAATGTATGTGTGGTTGGTGACCCTGATCA
GGGTATTTATGGTTTTAGAGGAGCGGATATCCGGAATATTTTAAATTTCGAGGATGATTA
TCCTGATGTTAAAACCATTCGTCTGGAGCAGAATTACCGTTCCAAAGGTAATATTTTAAA
AGCTGCCCAGGCAGTGATTAAAAATAATTCTTCCCGTAAAGAAAAAGAACTCTGGACAGA
CCAGGGAGAAGGCCCCAAACTTGAGTTATATGAGGCAAAAGATGAAAAAGAAGAAGCAGA
CTTTGTCTGTCGGACAGCTAAGGAACTGACAGAAAAAGAGGATTTAACTTTTGATGATCT
GGCTGTGCTTTACAGGACTAATTCTCAGTCCCGGGCTTTTGAAGATATGCTGATGAAATA
CGGGATCCCCTATCAAATTGTTGGGGGAGTAAGGTTTTATGAGCGAATGGAAATCAAAGA
TATTATGGCCTATCTGCGTCTGATTTATAATCCGGCTGATGATATCAGTTTTTTAAGAAT
CATTAATCGCCCCAAAAGGGGAATTGGTGCCGGAACTCTGGCCAAGGTGCAGGATTTTGC
GGAGACAGAAGGACTAAATTTATATGAGGCAGCTTTAAAATCTAAAGAAAATCCTGCTTT
AAGTGGTACCTATGCCAAAAGAGTACTTCACTTTACAGAAATTATAGAAGAATTGAGAGC
AGAGCAGGAAGAGATTGCTCTGGCCCGCCTGACCGAGAAACTTCTGGATAAGAGTGGTTA
CCGTCATAATTTAGAAGAAGAAAAAACAGCGGAGGCAGAAAGCAGACTGGAAAATATTGA
AGAACTGTTTTCTGTAATTAACGAATATATGAAAAACAGTGATAATAATACCCTGGCTGG
CTTTTTAGAAGAAGTTACTCTGATGTCAGATATTGATTCAATGGATGAAGAGCAGAGTTC
TTTAACTTTAATGACTATTCATTCTGCTAAGGGTCTGGAATTCCCAGTAGTCTTTCTGGT
TGGAATGGAAGATGGTATTTTCCCACATTCTAACTCGATGTTTGAGCAGCAGGGGATGGA
GGAAGAGAGACGTCTCTGCTATGTTGGGATGACCAGAGCTGAAGATAGGTTGTATTTAAG
TAGGGCTCAGGTCAGGCTTCGTTTTGGAGAAAGAAAGGTCAATCCGCCCTCTCAATTTAT
AGAAGAGATCCCAGCTGAACTGCTTTCTGGAGCAGAAGATACTCGTTCTGAGATGGCAAA
AGAAGAAGAAATGATTCACAGTGATAATTCTGGAACTAATTATGCAATTGGCCAGAAAAT
TGTTCATCCCCGCTGGGGAATTGGAACAATTCTTTCAATCAGAGGCGAGAAAAATCCAGA
ACTGAAGATTGCCTTTGAACAGGGAAAAACCAGGAACTTACTGGCCGAATATGCTCCAAT
TCAGAAAGTATAGGCAGGTGTTAGCATGTCAAAATTAACAAAAGCAAAGACTGAAAAGAA
AATTATGGCTTTAAGAGAGAAAATCAGGGAACATGAATATAAATATTTTGTGCTGGATGA
TCCGTCAATTTCTGATGCGGAATTTGATCAGCTGATGCAGCAGTTGATCAAACTAGAAGA
AAAATTTCCGGAGCTGGTTACTGAAGACTCCCCTACTCAGAGAGTCGGCGGGGAGGTTCT
GGATGAGTTTGAAAAAGTAGAGCATTCTTCTACACTGCTCAGTCTGGATAATGCATTTGG
AGCAGAAGAATTACGTGATTTTGATCAAAGAGTGCAAAAAAATCTTAATGGTGAAGATTA
TCAGTATGTAGTAGAACATAAAATTGATGGTCTTTCTGCAGTAATCCGTTACAGCAATGG
GAGTTTTGAGCTGGGTGCTACTCGTGGAAATGGGGAAGTAGGTGAGGATATCACCAAGAA
TATGAAAACTATTCGTTCTCTTCCCTTAAAAATTGAAGAAAAAGCTGAACTGGAACTCAG
AGGTGAAATTTATTTACCTAAGAGTGAATTTGAACGTTTAAATGAAAAAAGGCTGGAAAA
TGATGAGTCTCCCTTTGCCAATCCCCGTAATGCAGCAGCAGGATCAGTTAGACAGCTGGA
CAGCAAAGTTGCAGCTCAGCGCAGCCTTTCGATTTTAATTTATGATCTTATTTCTCATTC
GGAAAGAGAATTTGAAACTCACCTTGAAGTTTTTTCTTATCTCAAGGAACAGGGTTTTAA
AGTTAACTGGCATCAGTCTGCTGCTGAGATAGACGCTGTAATCGAAATCTGTGAGCAGTG
GCAGGAAAAAAGAGAAAGCCTGGACTTTGAAATTGATGGTCTGGTAATTAAAATTAATAA
CTTAGCTTTAAGAGAAAAATTGGGTACAACAGCCAGATCCCCACGCTGGGCAGTTGCTTA
TAAATTTCCCGCCCAGCAGAAAACAACCAGAATCAAGGATATAGAAATTTCACTCGGACG
GACAGGTGCCCTGACTCCTACTGCTATTTTGGAACCTGTCGAACTTGCTGGTTCAACTGT
CAGCAGAGCTACTTTGCACAATGAAGATGAAATTAAAAGAAAAGATATCCGGATTGGGGA
TACTGTTCTGGTGCAGAAGGCAGGGGATGTTATTCCTGAGGTAGTAAAGGTAATCAAAGA
AGAACGAGATGGCAGTGAAAAAGAATTCGAAATGCCTGATCACTGTCCGGTCTGTGGTGG
TGAAGTTATTAGACCCGAGGGAGAAGCGGTAACACGCTGTACCAATATTAGCTGTCCGGC
TCAGCGAAAAGAAAGTATACTCCACTTTGTTTCCAGAGATGCAATGAATATTGATGGAGT
GGGACCGGCTTTAATTGAGCAGCTGCTGGAAAACAATTTAATTGAAGACTATGCTGATTT
ATATTTTCTCAAGCAGTCACATCTTAAAGATCTGGAGCGAATGGGAGAAAAATCTTCAAA
AAATGTGATTGAAGCAATTGAAGCAAGTAAGGATCGAGAATTTTTTAGAGTTCTTTATGC
TTTAGGTATCAGGCATGTCGGGATTGGTGCTGCCAGAATTTTAGCCGAAAATTTTGATTC
AATAGAGGAGATTAAAGCTGCTTCAGCTGAAAATCTGGAAGAGATTGATGAGATAGGGCC
TGTAATTGCCGAAAGTATTGTCGGATTTTTTCAGGAAAGACATAATAGGGATCTTTTAAG
CCGATTAAAACAGGCAGGAATCAGACTGGAAAAAGAAAAAGATCAGGAAAATGAGAAGTT
TTTAGATGGTCTAAAATTTGTTTTTACAGGTTCACTTAACAATTATACTCGCTCTGAAGT
TAAAGACCTGGTGGAAAAAGCCGGAGGAAGAGCAGTTTCTTCTGTTAGTTCTAAAACAGA
TTATCTGGTAATTGGAGACAATCCTGGTTCAAAATATGACAGAGCTCAGGAACTGGGAGT
AGAAATTTTGGAGGAAGATGAATTTACACAGATGCTTGAAAACAGGACAACTAATAAAGA
AGTTGAGTAAACTAGAAAAATCCGACTATCTGAATTGTTTAAATGAATGATTTATGCTAA
CAGATAGCTATTAATTTAACAGAAATTATCCTAAAGTGAGGAGGAAATTTAGATGATTGA
AAAAAAAGATGTAGAATATGCGGCAGGTCTGGCTCAACTGAAACTTGATGAAGAAGAGAA
GGAAAAGTACACAGAGCAGATTGGTGAAATTTTAAATTATGTTGATAAGCTGAGTGAACT
GGATACAGATGATGTTGTTCCAACAGCCTATACTGTACCCATGAAAAATGTTCTGCGTAA
AGATGAAGTAAAAGAATCTCTACCGCGCGAGAAATCACTGGCAAATGCGCCAGACGAAAA
AGATGGACACTTTAGAGCTCCAAAAATTATGTCAGATTAAGCAGCTAAGGAGGTAAGATA
ATAAAATGAATATTTATGACCTAACAATTCACGAATTAAAAGAAAAAATTGCTGTCGGAG
AATTGACTCCAGCAGAGATAAAAAAGGCATATGCAGATAGAATTAATGAGGTAGAAGATA
GAGTTAAGTCTTATATTACAGTAACCGATGAGCTTGCAGAGGAGGACCTTGCAGAATACG
AAAATAAAAAAGAAGCTTTGCTGGCTGGAATTCCAATTGCGGTTAAAGATAATATGTCCA
CTGATGGCATTAAAACCAGCTGTGGTTCTAAGATGCTTGAAAATTATAAACCACCCTATA
ATGCAACAGTAGTTGAAAAATTAAATGCAGCCGGGGCAGTTATAATGGGCAAAACCAATA
TGGATGAGTTTGCTATGGGTTCTTCTACAGAAAACTCCGCTTTTTTTGACACCCATAACC
CCTGGAACTTAAATCACGCTCCTGGTGGGTCAAGTGGAGGTTCAGCAGCAGCAGTTGCTG
CCGGAGAATGTGCAGCAGCTCTTGGTTCTGATACAGGTGGTTCGATCAGACAGCCTGCAT
CCTACTGTGGTGTAGTTGGTTTAAAACCTACCTATGGCATGGTTTCACGTTATGGTTTAG
TTGCTTTTGCTTCTTCTCTAGATCAAATTGGACCAATTACCAAAGATGTTGAAGATAGTG
CCATTTTAATGAATGTAATTGCAGGCCATGATCCAAAGGATTCAACTTCTATTGCAGGTA
AAAAAGAGGATTATACTGAATATCTAAAAGAAGATGTCAGCGGGATGAAAATTGGAATTC
CCGAAGAATATTTTAATCTGGAATTTGATGAAGAAGTTAAGGCCAGTGTTCTGGCAGCAG
TGGAAAAACTAAAAGAAGCAGGTGCCGAAGTAGAAACAGTACATATGACAGATGCCTCTT
ATGCACTGGCAGCTTATTATGTAATTGCTCCTGCAGAAGCCAGCTCTAATCTGGCCCGTT
ATGATGGAGTACGTTATGGACTCCGCAGTGAGCAGGCAGCTGATGTAAGTGAGATGTTTA
CCAATACCAGACACGAGGGCTTTGGTGATGAGGTTAAAAGAAGAATTATGATTGGAACTT
ATGCTTTAAGTTCAGGTTATTATGATGCCTATTATCTTAAGGCACAGAAGGTTAGAACCC
TGATTAAAGATGATTTTGACCGTATCTTTAATGATTTTGACCTGATCATAACCCCAACTG
CTCCTTCAACAGCGATTGAACTGGAATCAAAAAGTGATCCTCTAGAAATGTACCACACGG
ATATTTTTACTGTACCGATAAATATAGCCGGTGTACCTGCCATGTCAGTCCCCTGTGGTT
TTGACAGCAGTGAGATGCCAATTGGTCTGCAGTTAATCGGACCTCACTTTGGCGAAGGTA
AAATAATTCAGGCAGCTTACACTTTAGAGAAATTATTGAATATTAACGAAAAAAGAGCAG
AACTATAAATCATTGAGAGAGGTGAAAAAATGACCACTAAATATGAAACAGTAATTGGAC
TTGAAGTCCATGTCCAGTTAAATACAGAATCCAAAATTTTCTGCGGCTGCAGTACAGAAT
TCGGAAAAGAGCCAAATGAAAATACATGTCCGGTCTGTCTGGGATTACCAGGAACACTAC
CGGTTTTAAATAAAAAGGTAGTAGATTATGCGATTATGGCAGGCCTTGCATTAAATTGTG
ATATTGCCGAATACTCCAAGTTTGACCGTAAAAATTATTTTTATCCTGACTTACCTAAAG
CCTATCAGATTTCTCAGTTTGATCTGCCAGTTGCAGAGAATGGTGAAATTGAAATAGAAA
CTGAAGCAGGGATCTTCAACATTGGTGTTACCAGAGTTCATCTGGAAGAAGATGCAGGCA
AGTTGATTCATGAGGGAAGCATTGATAAATCTAAAGGTAGTTTAGTAGATTACAACAGAA
CCGGAGTCCCTCTGATCGAGATTGTAAGTGAACCGGATATGAGAACTCCAGCTCAGGCAA
AGGCCTATTTAACAGAGTTAAAAATGATTATGGAATATCTTGATATTTCTGACTGCAATA
TGGAAGAAGGATCACTGCGCTGTGATGCCAATGTTTCACTGCGGCCTGTAGGTCAGGAAG
AGTTTGGTATCAAAGCAGAACTGAAGAATATGAACTCCTTTAGTGCAGTAGAAAAAGGTT
TAGAATATGAGGTCAAAAGACAGCAGGAACTTCTTGACGAAGGGAAAAAGGTAGTTCAGG
AAACAAGAACCTGGGATGAGTCTTTAAATAAGACAATTTCTATGCGCGGCAAAGAAGAAG
CACATGATTATCGTTATTTCCCGGAGCCTGACCTGGTTCCTTTAGAAATTGATGAGGCCT
GGAAAGAAGAAATGCAAAAAGAAATTCCAGAGCTTCCCAGAGAAAAATACAAACGCTTTA
TTTCCGAGCTGGGGCTGCCTGAGTATGATGCAGGTGTTTTAACTGGAGATAAAGATCTGG
CAGTTTTCTTTGAAGAAGTGCTTTCTGACTATGATGATCCTAAAAACTTAAGCAACTGGA
TGATGGGAGAATTTTTGATGTTATGAAATGAAAATAGTCATTCTCCTAGTGCATCTGGAG
TTAGTCCAATTAAGCTGGCGTAAATGCTAAAAATGGTCGATCAGGATATTATAGGT
>DeadSea-enrich-C95
TTTACATATATCAATTCTCCGTATTTTAAAACCTGGAATTTCAATAATGGTTTAGCAGAA
TTCAGAAATATTATATCACTTTCAATTCCAGTTAATTCAGAAAAAAAATTAATTAAATTA
ATTCTATAATCAATAACATTTATTTGCTCAAAAAATCCTGAATTTAATAAAAAGGCTAAA
TCTAAATCACTATCGGCTTTTTCTTCTTCTCTGGCCCGGGATCCAAATAAAATAACAAGC
TGCAGTTCTTCAAAAAAATCTAATTGTCTGATTTCTGCTTTTATTCTTTTAATTAGCTTA
CTTTTTTCACTTTTAGCTTTTTCGCCTCCACTTAAAACCATTAGCTTCACCTCAATTCAG
TTACAAGTTAATAAGCTCTCATATTATCTCGTAAATAATCATAAATCTTGCGGGCAGTTT
TGCCGCTAATTCCATCAACCTCTTTTAGCTGCCAGATTTTAGCTTCTCTGATTTTAGCCA
GAGAACCAAAGTGCTGCAGCAGTGCATTTCTGCGGGTTTCACCAACTCCAGGAATCTCAT
CTAACATTGAATGAGTCAACCTGCGAGATCTCAGCTTACGGTGATAACTAACTGCAAAAC
GGTGAGCCTCATCTCTAACCCGCTGCAGCAGCTGCAGGGTTGGAGTGTGATGAGGAAGTT
TAATTGGCTCACTTTCTCCCGGTCGGAAAATTTCTTCCTCTTTTTTAGCCAGCCCAATAA
TTGGCAGATCTTCTATTCCTAAAAACTCTAAGATTTCATAGGCGGCACTAAGCTGACCCT
TCCCACCATCAATTAAAATTAAATCTGGTAATTCTCTATCTTCATGCAGCAGACGGGCAT
AGCGGCGCTCAACAACCTCTTTCATACTGGAAAAATCATCTGGACCCTCCACAGTTTTAA
TTTTAAAGCGGCGGTAATCCTGTTTAGAAGGACGTCCATTTTTAAATACCACCATTGAAG
CCACAGTATCTGTACCCTGAATATTAGAAATATCAAATCCTTCAATATGATAGGGATCAT
TTTCCAGGTCCAGAATTTCTCCCAGTTTTTCTACAGCACCCGAAGTTCGCTGTTCTTCGT
ATTTGCTGCGGATATCTTCTTTTTTGAGATTCTGTTCTGCATTCCGCTCAGCCATCTCCA
GCATTTTCCTTTTATCTCCCTTTTGCGGATACTGGATACTGACCTTTTTTCCTTTCATAT
CAGCCAGTCTCTCCGAAAGTAATTTTTGATAATTAATTTCTGTATTTAATAACAGTTCAT
CCGGAATTCCAGCTGCCTGTTCATAATACTGCTGCAAAAATGAGGCCATTGTTTCAGTTT
TACTTTCCTCTTCTGTCCCCTGAAGAACAAAATATTCCTGTCCGATTAGGCGGCCATTTC
GTACCAGCAGCAGCTGAGCACAGGCTGTATCTTCCTCCCCCTGGACTAAAGCAACAACAT
CCTGGTCAATATTTTTATCTGTCATTACCTTCTGGCTTTGACTCAACTTCTCAAAAGCTT
CCAGCGCATCGCGAAAACGGGCAGCTTTCTCAAAATTTCTTTCTGCTGCAGCTTCTTTCA
TCTTTTCCTCTACCTGTTTTTTTAATTCTACCTGACGTCCGGAAAGGAATAAACAAACCT
GATCAATTAATTCATGATAATCTTCTTTACTGACTGCACCAATACAGGGCCCCAGACATT
TATCAATATGATAATTCAGACAGGGGCGGTCCTCAGGGTCATCTGCCTTTAGTTCCTTTT
TGCAGCATCTAAGTTTAAAAATATCCTTAATTACATCAAGAGTTTTGTAAATAGCATCAA
CATCAGCAAAGGGACCAAAATATTTTGCTCCATCATTTTTTACAATCCTGGTTTTAAAAA
CCCGGGGAAAGTCAACATTTTTGGTAACTTTAATATAGGGGTAAGATTTATCATCCTTCA
GCCGGATATTAAACTTTGGCTGATGTTTTTTTATCAGATTAGCCTCTAAAATATAGGCTT
CTACCTCTGTATCAGTCATAATATAATCAAAGTCATCTATATACTGGACCAGCATCCTGG
TTTTATATGTCTGATCATTTTTACGGAAATATGATCTCACCCGACTGCGGAGAGACTTTG
CCTTACCAACATAAATAATCATTCCGGTTTCATCTTTCATCAGATAAACTCCGGGCTGGC
GGGGTAACTCCTTCAGCTGAGCTTCGATGTGTTCTTTTCTATTTTCATTGTCTATCATTT
TCTATCACCTTTTATTTTGTGAATTATTGCTTCTGCACCAAATAATTTTAGCCAAATTAT
TCTGCAGTTTTAATTTTAACTTTTTTGCCTGAAAAAGCAATTCCTAACTGCAGCACCTTA
GTTATACCTCTTTTTTCTAATTCCTGCTGATATTTTCTCTGCTTAATTTGTTCCAGAGCA
GCTTGAACTGCTTCATCATATTCATCTATTAAAATAATAACCTTTTGCTGATAATATTCT
TTTAAATAACGCGAAAGATTTTCTAAAGCAAATTCATAAGCAGTCTGCTCAGCTTTTAAA
GCCATTATATTTTTGTACTCTTCCTTTTCATAATCTAAAAGATTATCACTTTCCAGAAGA
TAACTATGCCGCTGAAATTCTACAGAAATTGTTCGTTTTAGCCTCTGCAGGGCAAGCTCC
CAGTTATTAGCTCTAGAACCTTTAAAATCTAAGTTGATTACTGGAAACTGTCCCATTTTC
TCTAGATATCTGGATCCAGTATTCGCTATTTGCAAATCACTAAATAAATTCGAGTTATCA
TCTCCATTTTTTTCAAAGAAATAGCGCAGCATTGAAAGGTTTAAACTCTTCCCAAAACGC
CTGGGTCTAGGTAGAAGAAGCACTTCAGCATCTTCCTCAATTATTTTTTTTAACAGACTT
TTATCTGCATAATAATAATTTACTTCTCTCAATTTTTTGAAATCATTAATTCCAATTGCT
AATTTTTTTGTCATCCAGCTGCCCTCCTCACATTTTAATTATGATTGCTTTAAATTAATT
TCAATCCAGGCCGTAGAGATTTTACAGACTATCAATAAATTTATCCACTAATTCTGGATC
AAACTGACTCTCGGCACAGCGTTTCAGTTCTGCTTCCGCTTCCTTTTCAGTCATTGCCTC
TTTGTAGGGGCGGCCGCTGATCATTACATCGTAAGAATCAATAATGGTTAACATTCGGGA
AAGAAGTGGTATCTCCTCTCCAGCCAGACTTTCTGGATAACCAGAACCATCCCAGCGCTC
ATGGTGATGTAGAATTTCATGTGAGATATGAGCAAAATCTTCAAGATTAGAAGTAATTCT
AAATCCAGTTTCGGTATGTTTTTTAATTATTTCCCATTCTTCTTCGTTTAGTTTACCAGG
TTTATTTAAAATCTCCTCAGCCACTGCAATTTTACCGATATCATGCATCTGAGTCAAAAG
ATAGAGCCTATCCTGTTCTGAATTCGATAGTCCAACTTTTTCGCCAAATCTTTTTGCCAT
CTTACTCATCCGCTGCACATGTTCTTCAGTTTCTGAACTTTTCTCTTTTAAAGAAGTCAA
AAATGCTGAAAGCACACTGCTGCGGGCACTTTTTCGACTGGCAATTTTATTTTTATACAT
TCGATCCTCAGCCTTACTTAAAACAGCCATTAAATCCTGCTCTGCATCTGTTTTGGAAGC
TGTTCCCAGGGAAATCGAAACTGCAAGCTGCCCCTCTTCCTCTGCTATCTGCTGGTTAAT
TCTTTTAATAATTACTTCACTTTCTTTTACATTAGTCTGAGGAAGCAGTACTACAAATTC
ATCTCCACCCCAGCGGGCAATTATATCCTCATCCCGGCAGGAATTATCAATCATCTCTGC
TGCACTCTTAATCAGCTGATCTCCAACCTGATGTCCATAGGTATCATTGATCAGTTTTAA
ATTATTTAAATCTCCCATAATTATACTGATTGGCTGCTGGCGGGGAGTGTCCACCCTTTT
TATTTCCTCTTCCAGAAAAGCTCGATTATATAATCCAGTTAATTTATCATGAAATCCAAG
ATATTTAATTTTTTCTTCACTTTCTTTTCGTTCGGTAATATCCCAGCAAAATCCTTCAAT
CACAAAGCTTCCATCTTTCTTTTCTTTGCTGACCCGGGCGTTCATTTCCAGCCACAATAT
ATTATTGTTTTTATCATAGGCCTGATAGACAAAATTGTTGATCATCCCTGCTTCTTTTAT
CTGGCTGATAAATTGTTGGCGCCGTTCTGAATTTACATATAATTCCTGGCCCAGATGATT
ATAATGCATTACAGTTTCCTCAACTGAATCAAATCCCAAAATTTTAGCAAGATGGGGGTT
AATCATCTGCACTCTACCATCAGAAGTAGTTTTGAAAATTCCAACCGGAGAGTTTTCAAA
TAACTGCCTGTATCTCTTTTCACTTATTTTTAATTTTCTTTCCGACTCCTGGCGCCTCTG
CTCATTTATAATCTTTTCAATCCCCAGAGAAATATCACCGGTCAGTTCTTTTAATAAATC
AATTTCCATTTGATCAAAATGATTTTCTTCAGCTGTACAGAAAGAAAAAATACCCCAGGG
TTTACCGAGTGCTCTCAGCAGAAAAAAGGCTCTTGAGCCGCAGTGATTTTGCGGTAGAAT
ATCCATTTCATTTAGATTTTGACAGCTGTTGATAACTAAACTATCTTTTTCCTGTTCAAT
TAATTCTTCTTTGAAATTTAAAACTGAATTTTCCAGCTTTAAATCATGGCTGTCCCCATG
TTTGATATAATTACAGCTGTTTTCGATGGTGGTCAGTATCTTAATTTTTTCCTGGCCTGA
ATTAATCTTACCAATCCAGACATTTTGATATTTTCCAGACTCAGAGGTTATCTGTGCCGC
CTCCTCTATGAGTTTACTGATCGAATTCTCTCTCACAATCAGCTGATTAACCATACTTAA
GGTTCTATAAATTTTATTTAATTTTCTCAACTCAGCCTCTGCTTTTTTACGGCGGGTAAT
ATCTACAGCAGTGCTGATTACTAACTTGCGGCCATCTTCCCCTATCCCCAGGGGAGCTGT
GCTGAATTCCCAGATTCTTTTTTCACCACTTTTTGTTATAATTTCAAACTCACCAGCTCT
GCCTTTCTGACGGGTAAAAGACTCTTTGATATTTTTTTCAGCTTCCGCATTTCCCCCCTG
GTAAGCCTTATTTATCCAGCTTTTTATATCAGGTATTTCTTCCTTTTTATAACCACTGAT
ATTTTCCCAGGTATCATTTACAGTTATAACCTCTCCCTCCTCAGCGTGAACCATAATCGG
AAATGGCGACTCACTGATCGCAGTAGAGAACATTTTTTCTCTCTGTTTAATCTTCTCTCT
CATTTTATAATTTTTACTGACATCTCTAAAAACCATCACAGTTCCATAAATATTTCCATC
GTCAGTTTTAATAGGAGCAGCACTATCTGCAATATGGTATTCACTGCCGTCTCTGGCTAT
CAATTTTGTATGATTTGCCAGCCCGACAATCTTGCCGTGTTTTAAAACTTTATCAACCGG
GTTTTTGACTTCAACTCCAGTCTTTGAGTTAACAATATTAAAGATTTCTCTAATATCTCT
ATTTCTTGCCTCAGCTATAGTCCAGCCGGTTAATTCTTCAGCAATACCGTTCAATCTTTT
AACCCGACCTTCTTTATCTGTTACGATTAACCCATCACCTATAGAATTAAGAGTTATAGA
AAGAAATCGGCGCTGTTCTTTTATTTCTTTTTCCTGCTCTAAATTTTCTAGAATATTGGT
GATTTTAGCTGTGATTGAATTAAGCAAATCAAACTCTTCTTTTAAAAATACTGTTCCCTG
ATGCTGAATTGGGTGCTGATTTAAATAAACAACCTCAATCCTTCCTACCTCTTTATTATT
AATTTCCAGCGGCTTTTGCTGACACCATTCTGTTTGCCTAAAGTTAGGAGTTTGATATTC
ATTTCCCTGATAGATAATTCTGGCCTCACAGTCTCCGGGAAACTGATAAGATGGTGGAAT
TCCCTGAACAACTTCATTCAATAATTGATCAAGATCAGTATTTAAATTTTCAGCTGCTTT
GGAAATTCTATAAAGCCCTGTCAGCTCTTTAACCCGTTCTCTGAGTTCAAAGTTTAATGT
TTTGACACTGGAGGTGCTCTTATAAATATACAAAGCTGCAATAATAATTACAGAGACTTC
AATTAAATACTGCGAAAGGTCTATATGGAGGTTATATAAATCCTGAAGAGCAAGTACAGA
AATTGCAAAAATAGTTGAATAAACTGCACCCTTTTTTGCAAAACTTAAGCTGCAGTAGAT
TACAAATAAAATAATAAGGGGTTCTATGACTTCCAGCCTGGCCAGTAAGGCAATCAAAAC
TATGGCTGCAGCTATAATAAATGCAGCAGCTTTAGATTGAAATATTTCTTTAAGTCTGTC
AGATTTCTCCAATTTCTGCACCTCCATTTGGGTACCGGGTACTTAGAAAATTTTACCAAT
TATCAAATTCATCATTATCACCATTTACTATACCTGACTCACAATATTTTTTATATCTAC
TTACTGGATCTTTACAGAAATAGTAAGAAAAAATATTATCAACATCAACTAAATTATCTT
TCTTTTCTCCCAGATAAATGTTATAGCTGCTCCACTTATATTGTTCTGGGCTAGAAACTA
TCTTTGCTTTAACAGGATTTAAATGAATATAACGGCTTAATCCAATATCATAAGCAGCAT
CAACTATAAGTTTAGACTTATATCTTCCTTGAAATACATGCCCCACTAAGTCATATTTTT
TATTAAAATACTTAGCATAATAAATATTTATTTGTCTCATGATCTTCCAGATCTCCATTC
CTTTTGTTTTGATCTGTAAATGAACATGATTTTTCATTAAACAGTATGAGCTAAGACTAA
ATGGATAATCATTTTTTATCGATTTTAAAATATTCAAATAATACTGGTAATCAATTTTGT
TTCTGAATAATTCTTTTTTTCGGTTCCCTCTACTCATTATATGATACATTGCACCTGGAT
ACCAGATCCTTTTCTTTTTTGGCATAAATTATCCTCTTTTCTTTATTAGAGTATGCTAAT
TATACCATATTTTTACATCAAAAGAAAATAATTTAACTTAAAATGGAAATGATATCCAAG
TACCCGGTACTTTAAAGCACTTCTTTTAAAAATTTACCGGTATATGAATTTTCATTTTGA
GCTACTTCTTCCGGGGTACCGATGGCTACAACTTCGCCACCTTTTTCTCCACCTTCTGGT
CCCAGGTCAATTAGATAATCTGCAGATTTAATGACATCAAGATTATGCTCAATCACAATT
ACTGTATTGCCATCTTCGCGCAGGCGGTGCAGAACCTCCAGCAGCTTTTTGATATCAGCA
AAATGGAGTCCGGTTGTCGGCTCATCAAGTAAATAGAGAGTTTCGCCTGTACTTCTTTTT
CCAAGCTCTTTGGAAATTTTAATTCGCTGGGCTTCACCACCAGAAAATGTAGTTGCTGGC
TGACCAAGTCTAATATAGCCGAGACCAACATCATAAAGTGTCTGCAGCCGACGGCGAATT
GGTTCGATATTTTCGAAAAACTCGACAGCTTCTTCCACTGTCATATCCAGGACATCAGCT
ATTGTTTTACCTTTATATTTAATTTCTAAGGTTTCACGGTTATATCTTTTACCATTACAG
ACATCACAGGGAACATAGACATCAGGTAAAAAGTGCATCTCAATTTCTTCAATTCCCTGC
CCCTTACAGGCTTCACAGCGGCCGCCCTTAACATTGAAGCTGAAGCGTCCAATTTCATAT
CCGCGCTGTTTAGCCTCCGGAGTGCTGGCAAAAACATCTCTGATATAATTAAAGACCTTT
GTATAAGTTACAGCATTAGAGCGGGGAGTTCTTCCAATTGGTGACTGATCAATATTAATC
ACTTTATCAATCTGATCCATTCCCTGAACTTCATCGTGCTCACCCGGATGCAGAGTTGAA
TCATGAAGCTCCCGCATCATTTTTCTCTTAAGTGTGTTATTAATTAAAGTACTTTTACCA
GAACCAGAAACTCCGGTTACACAGGTAAAGGTACCTAGAGGAAAATCCACATCTATACCT
TTTAAATTATGCTGTCTGGCTCCTTTGATACTGAGCCACTTTTCTCCAGTCGGATACCTG
TCTTCAGGTACCTGAATCTTCTTTTTACCGGATAAATACTGGCCGGTAAGTGAATGCTCT
TCCTCTATAATATCAGCCAGAGATCCTTCAGCCACAATTTCTCCACCGTGCTTTCCAGCT
CCAGGTCCCATATCAATAATGTAATCAGCAGCTCGTATTGTATCTTCATCATGTTCAACC
ACGATTACAGTGTTTCCTAAATCCCTGATATGCTCTAAGGTACTGATCAGGCGGTTATTA
TCTCTCTGATGCAGACCAATACTTGGCTCATCCAGGATATATAATACTCCCATTAAACCT
GAGCCAATCTGAGTTGCCAGCCTGATCCGCTGGGCCTCACCACCTGAAAGTGTACCGGCT
GACCGGTCCAGACTTAAATAATCAAGCCCAACATCCAGTAAAAAACGCAGTCTTTCTCTA
ACTTCTTTCAAAATTTCCTTACCAATCCTGGCCCGGCGGTCATCCAGCTCCACCCCTTCT
ATAAATTCGTGGGCTTCTTTAATTGTAAAGGAGCTAAATTTAGCTATAGAAATTCCACCA
ACTGTTACTGCCAGCACTTCTGGTTTGAGGCGCTGACCGTGACAGACATGACATGGAATT
TCATTCATATATCTTTCCATCCGCTTATGAGTACCTGGACTATCAGATTTATCCATTCTT
TCCTTTAGATATCCTGTTATTCCCTTGAATCTGGTGGTATGGTCTCTTGTTTTACCATAA
CGATTTGTATAGGGAAAAGTGATTTTTTTGTTATCTCCATATAATAATTTATCTAAAATC
TGATCATCAAGCTTCTCAATTTTTGTCTCCAGGCTAAAATTATACTCGTCTGCCATTGCC
TCTAAAAGTGCCGGATAGTAGCGGCTGGAAGAGCTGGCCCAGGGTATAATTCCTCCATCA
GCTATCGATTTTTCTCTATCCAGTATTAAATCAGGATCAAATTCTTTTTTCACTCCCAGA
CCGTCACAGTTATCACAGGCTCCATAGGGTGAGTTAAAGGAAAACATTCTGGGTGACATT
TCTTCCAGACTAATATTATGCTCAGGACAGGCAAATTTTTCACTGTAAGTTGTTGTTTCA
CCATCTATCTGATCAATCATTACCAGTCCTTCAGCATATTCCAGAGCAGTTTCTACAGAA
TCAGCCAGCCGCTCTCTAATCCCCTCCTTAACTACCAGGCGATCAACAATAATTTCAATA
TCATGCTTAAAATTCTTATCCAGCTTTTCTGCTTCTTCTAATAAAATTGTTTCTCCATCA
ACTCGAGCTCTGACAAAACCATCTCTCTGAGCCTGCAGAAAAGTGCGCTCATGTTCACCT
TTACGCCCGCGCACAATTGGCGCCAGGATCTGAATTTTAGTCCTCTCCGGCAGTTCCAGT
ACCTGATCAACAATCTCATCAACTGTCTGCGATTTAATTTCTTTTCCACAGATAGGACAG
TGTGGAATACCTACTCTGGCGTAGAGCAGGCGCAGATAATCATGAATTTCGGTTACCGTA
CCCACAGTTGAACGCGGATTGCGGCTGGTTGTTTTTTGATCAATTGAAATTGCAGGAGAA
AGTCCTTCTATATATTCTACTTTTGGTTTTTCCATCTGGCCCAGAAACTGGCGGGCATAG
GCAGAAAGTGATTCTACATACCGGCGCTGGCCTTCTGCATAGATGGTGTCAAATGCCAGT
GAAGACTTACCAGAACCACTTAAACCTGTAATTACAATCAATTTATCTCGCGGTATATCA
ATATCGACTTTTTTAAGGTTGTGCTCTTCAGCACCCTTTACTATTAAACGTTCTAATCCC
ATTAAAATTACACCTCTTTTAGGGTACCGGGCACTTGTCAAAATTTGCCTTTTTACACTT
TTTACTGCTATTGTTATTTGGCAAATTTTGACAAGTACCCGGTACCGATTATAATTTTTT
TTCTAATTCTTCTATTTCGTCTCTAATCTGAGCAGCAATTTCAAACTCCAGGTTATCTGC
TGCTGATTCCATTTCATCTTCTAAATCTATAATTAAATGCTGTATTTCTTTGCGTGTCAT
ATTATCATAATTTTGAGTATTATCATCAGCATCTTGGTTATTCTGACTTTTGTCATAATA
GCGGCTTTTATCCTCAGACACTACCATATCAACAGGCTTTACAACATCTCTTACCGGTTT
GATAATTGTTTCCGGAGTAATATTATTATCTTTATTATGCTGAATCTGAATTTCTCTTCT
TCTCTCAGTTTCATCAATTGCGGTTTTCATTGAATCAGTAATTTTATCGGCATACATAAT
TACCTTACCACCAACATTACGGGCTGCACGACCAATAGTCTGAATCAGTGCCCGCTGGGA
ACGCAGAAAACCTTCCTTATCAGCATCTAAAATTGCAACTCTAGAAACCTCCGGTAAATC
GAGACCCTCTCTTAAGAGGTTAATCCCTACCAGGACATCAAATTCTCCCAGGCGGAGATC
ACGAATAATTTCCGAACGCTCAATTGTATCAATATCAGAATGCAGGTAGCGAACTCTAAT
TCCAGCTTCAGCGAGATATTCAGTCAGATCTTCTGACATCTTTTTAGTCAGAGTTGTGAC
CAGAACTCGCTCACCATCTCCTACAACCTGTCTAATTTCTTCCAGCAGGTCATCAATCTG
GCTCTTTGTCGGCCGGACATCAATTTCTGGATCAACAAGTCCGGTCGGACGAATAATCTG
CTCCACTATCTGCTGGCTGTGCTCCCTCTCATAAGGACCGGGAGTTGCAGAAACATAAAC
TGCCTGTGGCACAACCTGCTCAAATTCTTCAAAATTTAGCGGCCTGTTATCCAGGGCAGA
GGGGAGTCGAAAACCATACTCCACCAACTTTTCTTTACGGGAGCGGTCTCCGGCAAACAT
ACCCCCAATCTGGGGAACTGTCATATGTGACTCATCTATAATTACCATAAAATCATCTGG
AAAATAATCCAGAAGAGCCATCGGTCTGGAGCCAGGCTCACGTCCTGCCAGATGGCGGGC
ATAATTTTCAATTCCAGAACAAAAACCCATCTGTTCTAACATTTCTAAGTCATAGCGGGT
CCGCTGCTCCAGGCGCTGGGCCTCAACCAGACGGTTTTCTGCCCGCAGTTCTTTTAATCG
CTCTTCCAACTCAGCATTTATTGTTTTAATTGCCCTTTCAACCTTATCTTCTGGAGTAAC
AAAGTGGCTGGCCGGATAAATTGTCATCTCATCTATTTCAGCCTCGACCTCACCGGTCAC
AGTATTAATCCGGGTTACTCTATCAATTTCATCTCCAAAAAGTTCGACTCTGATTGCAAT
ATCCCTGTAAGCAGGAAATATATCTATTACATCTCCTTTAACTCTAAAATGACCCCGGGA
GGTATCCATATCATTGCGGCTGTACTGCATAAAGATCAAGCTTCTGGTAATCTCTTTGCG
ATCCATAATCCTGCCGACTTTAAGATCCAGAGATAAATTTAAATAATCATCTGGAGAACC
CAGGCCGTAAATACAGGATACACTGGCTACAATTAATACATCTCTTCTTTCAAAAAGAGA
AGTGGTTGCTGATAGCCTTAATTTTTCAATTTCATCATTGACAGACGAATCTTTCTCTAT
ATAGGTATCAGTCTGAGGCACATAAGCTTCAGGCTGATAATAATCATAATAACTGACAAA
ATATTCAACAGCATTATCCGGAAAAAACTCCTTAAATTCACTGGTCAGCTGAGCTGCAAG
TGTTTTATTATGGGCAATAACCAGAGTTGGTTTATTGACCTCTTCTACCAGTTTAGCCAT
GGTAAAAGTCTTTCCAGTTCCTGTTGCACCAAGCAGTGTCTGATGGCGATGGCCTTTTCT
TACTCCTGCAGCCAATTTTTCTATTGCCTCCGGCTGATCTCCTTTTGGTTCAAAAGGGGC
CTTTAATTTAAACTGTCCATCCTTCACTAATTATCCCCTCCAAATTTACTAATAATAATT
CAGCAGAACATTAATCTTCCTTACAATTCATTATTATCATAATTATATTTATTATACTCT
TATTTAAAAATAATTTCAGTAAAATTTATGACATTTTTAAATAAAGTGAATATATGTTTA
GGTGCTGTTCTTCTATTATAGCAATAATCATTACTGAATTAAAGTTAAATATTAAATCAA
TTTACTATTAATTTGTGAAGATATGCACTTTAACCAGGTACGAAACGGCCGTTTTGTACC
TGGTAAGTATACGTTAACGTAAAAAAGAGCCCAACTAAGGGCTCGAGCTCATGAGTTTTA
ACTTACTTTAACTTTGCCAATTTCAGTTTTCACTTCATGGCTGTGATTATTAAATGATTC
TTTAAGATGTTTAATACTTCCCTGAATTTCAGCCACATCATTAATCAATTTGTCCATTTG
ATTATTCCTATAATCCTTATTTTCTTCTAATGCTTTTAAAATAAGAGTATTTTCTTCAAG
CTGTAGACGCGCAGAATTTAATCCTCCAGTATTTTCATCTATCTTGGTTCGTATAGAGGA
TATCACCTCTGTGTTTTTGTCTACCTTGGTTCCTATAGAGGATATTGCCTCTGTGTTTTT
GTCTACCTTGGTTCCTATAGAGGATATTGCCTCTGTGTTTTTGTCTAGTTTCTCTTCCAG
GGGAGAAATCTCTTCTTTTATAATCTGCCTTATACTATCAAGAAAATCCTGCTCCAATTA
ATTCACCACCTGTCTCTTAATAGCTTCCATAATTCTAAATTGATAACCAACTTTACTGAT
GCCAGTATTTCAATTCATCATAATGATCATAAAGTTTTTCCTCATAATCCCGACCCACTA
AATAATCGGACTTTTCTTCTTGATATTCGGGGGCACTTTTTATCTCTTCTTTGGTTTTAT
TTACAAATATTTTTTCCTCATTCCAGCTTATATTCTCTAACCACTCAGGTGCGATTAAAA
CATCCTTCCCAGGTAAAATATTTCGAGTGTCTACTAAAAGGTAACGAATTACCCAATTTT
CCTCATCAACAAATAAATCTTCCAGATGACCAAATTCATCGTCTTCTGCCTGAATGTGAT
ATCCGGTAAGCTCATTAAAACTGCGCAGGTTTGATTCTAGATCCTCTTTTCCAGTCTGTT
TTTGCTCTGCGGTAGATTCTTCATAATTAAATATCTTATCTCTGATCATACTTCCCGGCT
GAACTGCAGGGCCGCTGGAAGGATAGGGACTTGTCCAGTAAATTGGCCATTCAAAATGCT
TTACCAATTTTTCCTCAATTTCCCTGGAGATAGGTTTGTTCTTTTTGATACTTGGACCCT
CTTTTAGTTCTTCAGAATTTAGATTAACAAAAATCTCTTTAGTTTTATAATTTATTTCTT
CAAATGCTTCTGGAGAAATCAACGTTTGCTCATTTTTGAGCCAATTTCCAGTATCGATAA
CTATATATCTCATCACAAAACGCTCCTGATCAAAATAAAAATCCTCTACTTCTCCAAGGT
CTTCTTCCTTACCATGAAGAGTATAACCTTTAAGATCTTTCATTTTTCTTAACATAAATA
CTCACCTCTTTTAGATTTTTAAAATATCAGTCTGTCAGTGATTTATATTCTTATAACATG
ATTATAATATACAAATTTTTGAAAATCAACTATTCTGATTCGGTATAACCCTGATTAGAA
TTAATTTCTCAATTAATAAAACTCGAGAACCTTGAATCCAGTTTATTCATCTCTTAAATC
CAGTGCCATCTCAAGCTCATCAGTAATAATCATATCCACTTTTTTTGCCAATAATTCTAC
CACCGATTCTGGAAAATTAACAGTATAAACATTAACCTGCAGTCCCATAAAATGTGCATT
ATCAACTATTTCCTGCTCAGCAGTCAAAAAATGAAGGTGTAAAGCATCAAAACCTCTTTT
AAATGCATAATCAGATGAATTTATCATTTTTGCCATCAGTAAAGCTCCAGTTTTAATTTC
CGGCTGCAACTTTTTAACTTTCTGCAGACTATAGTGATTGAAAGAAGAAATAATAACTTT
TTCTCTAATTTCAAATTCGTCCACCAACTCCAGTACCTTTTCTTCCAATTTCGGGTAAGG
TAAATAATTTTTTAGCTCAATATTAATAATTTCTAATTCTCTTACAACTTCCAGTACTTC
TCTCAGGGTTGGGATTTTTTCTTCTTTAAAATCTGCACTATAAAACTCTCCAGCGCTCAT
CTCTTTTAATTCCTGCAGAGTATGATCTCCTACCAGGCCACTGCCGGTCATTGTTCTATC
AATTAATTCATCATGAATCACTACAACCTCTCCATCTTTTGTCAGCTGAACATCAAATTC
TACCCCATCAGCTCCATGTTCTACTGCTTTTTTGAAGGCTATCAGAGTGTTTTCTGGATA
ACCTGCTGCCCCACCCCGGTGTCCAATAATTTTTGTCTTCATAAAATCACTTCCCTTTAT
CTAGCTTTAAAAATACTTTATTTTGATAGTTTAATAATATAACTTTTGCTCAAAGGCTGC
AAATCAGGCGTAAAAAAACATAATAATTCTAGTTCAATTAAATACTATTTTATCATGCTT
TTTACTCTGCTTATTCTTTTATTCCCTGAGTTGCAATTCCTTTAACAAAAAATTTCTGGG
CCAATAAAAACACTATTATCGTTGGTATAACTACTATTATTGTCCCGGCCATTATTAATC
CCCAGTCACGCTCCGATGCACTTGTAAATAACATTTTCACTCCCTGCTGAGCAACCTTCA
TTTCATCAGAGTTTAAGATAATTAAAGGCCAGAGGTAAGCATTCCACATTACTAAAAAAT
TTACTGTTGCCAGTCCAGCCAGTGCTGGCCCAGATAAGGGAATCAAGATTTGAAACAAAA
ATCGAAAAGGACCACAACCGTCAAGCTGAGCAGATTCCATAAGGGATTTTGGAATAGTTA
AAAAATGCTGTCTCATTAAAAATGTTGTTGTAGCACTTGCTAAAAAGGGGAGAACTAAAC
CTGAATAAGTATTGGCTAAACCAAGATTACTTACAAATACAAATAAGGGAACTACCCTTA
CCTGCATGGGCAGCATTAAAGTAAATAAAATAGCAAAAAACAGTGTTTTTTTGTATTTAA
ATTCAAAATGAGAAAAAGCATATCCACTTAAAACTCCAAGAGCTAATTTCCCAAACATTA
CAATTACAGAGGCAAAAAGGCTATTTAATAAAAGTCTATCCAGATTAACTAAGTTCCAGG
CGTTTATATAATTATCAAAATAGAGTTTATCTGGTATTAATGACGGTGGGTAGGAGAAAA
TCTGATCTCTAGGTTGGAAGCTCACACTCAGGGCCAGTAAAATCGGCATCAATACTATAA
AACTAATTACAATTAAAAGTAAATGGGTAAATAATTTATTTAAAAAATCTTTGCGAGATT
TTCGCATTTTAAGCCACTCCTTTAGAAAAATTAGATTTATTAAATACTTTCAATCATGCC
AAATTAAAAATTTACTGATAATGGACCCCTTTACTTACAAATTTAAAGTGAAAAAAAGTA
ACAATTAAAACTAAGATAAGTAAAATTACAGATTGTGCAGCAGCCAATCCCAGACGGAAA
TTAACGAACATATCTCTGTACAACTGATATATCAAAATATTAGTTGCATCTGCAGGTCCC
CCCTGAGTCATAATATCTATAATACCAAAAGACTGAAAAACTGTAAAAATAATATTCATT
ATTATCAAATAAAAAGTAGTTGGAGACAGTAAGGGAACAGTAATCTTCCTGAAAATCTGG
AACGAATTGGCTCCATCAATCCTGGCAGACTCATAAACACTGTCTGGTATAGACTGCAGT
CCGGCCAGAAAAAAGATAATATTAAAACCCATGTTTTTCCAGATAGTTGCTATTATAATA
GCAATAAAAGCAAAAAATCCATTAGTCAACCAGGGAATTTGTATATTAAATAAAAGATCC
AAAAAGTAATTAATATGCCCGGCCACTGGATTTAAAAGAAATACCCAGAGAGAACCGGAC
ACTGTAGGAGAAATAGCATACGGTATAAAAAAAACAGTTCGATAAATTTTAATTCCTTTT
AATTTCTGGTTAACAAGTACCGAAAGAATTAATGAAATTGCTAAACCACCGAAAATTGTT
ACCAGTACAAAAATAGAAGTCCTCACTAAACTTGCCCTGTATGTTGGATCAGTAAATAAG
TTAATATAATTATCAAAACCAGAATAAATCTTGCGAGCCCCAAACGGTGCCGTACGGTAA
AGGCTTAAGATCACAGATTGAACTGTAGGCCAGTATAAGAAAAATGTCAAAATAATCATT
GAAGGTAAAATTAATAAATATGGGACAGAGAAATGAGAATCATAATCCTGTTCTTTCAAT
TTATTTCAACCCCCTCCAAAATATTAACTGAATTGATACTTATTATAAAAATAACCCCCT
CCCCAGTAAATGAGGAAGGGGAAATAATCATTTCAAAACTGCAAAAATTGATTGCAGCAT
TTATTCAAATAGTGAATTATATTGTTCTAATGATCTATCAACTCTGGCGGCAGCTTCATT
CATTGCTGCCTGAGGAGTTAAATCTCCCTGTAATGTTTTTTCAACGGCTTCTTCAACTAT
CTGTCTGACTTCAGGGAATGTACCGATTAATGCACCCTGAGTTGCAGGAGATCTTTTACT
TAGTAATAACTGAAGAAAAGCAGTTAAATGATTGGGATTCTCAGCAAAAAATTGCCCATT
CATTTCGTGCTCTACAGCTGCTTTAGTTACCGGGAAATAACCAGTGTTTTCAAACCAATA
TACCTGCTGCTCCATTTCAGTCAGGTAGCTTAAAAATTCCCAGGCTGCTTTCAGTTCTTC
TTCTGGATGATCTCTTACTGCCCAGAGACTCGCACCACCAATTACAACTCCGCCTCGATC
TACACCTTCTGGCCGGGGCAGGAAA
>DeadSea-enrich-C96
GCCAATCAAAAATTAAAAAAATTGGTCAATAGAGACAGCCTGACCCAGAAATTTAATCGA
CGGGCTTTTGATCAGGAAATCAAAAAGATTTTCAGAGATCAGCTGCACTGGGAAAGAGAG
ATTACGCTAATTTTATTTGATATTGATAACTTTAAAGAAATAAATGATAACTATGGTCAT
GATATTGGGGATCAGGTTTTAATTGAACTGGCAGATCAGCTGGAGAAAACTATGCCTCAG
GATACTCTAATTTCTCGCTGGGGTGGAGATGAATTTGCAATTATCTGCTATAAAAGTGAG
ATTGAGACCCAGAAGTATCTTGATGATTACTATCGCAATGTTGAAAACTTAAGTGAGGAG
CTGAAGATTCCGATTACAGTTAGTGCAGGTTTGAGCAGGCTTAAAAAGGATGATCAGCTG
CAGGAATTATTTAAACGGGTGGATGACATTTTATATAAGTCAAAAGAAGAGGGTAAAGCA
AGATATACAGTTGCTTAAAATTATTTAAAAAAACCCAGGTAATGTATTAAAAAACAAAAT
ACAATTTTAAATTTTTCGAAAATTACCTTGACAAAGAAAAATAGGTATACTATACTAATT
TTAAAGATTGGGACCGCTCCCGAGAATAAACTAAATCCTTTTAGTAAAAAAGTGAGGCAG
ATAATGGAGAATAAAAATATTGATATTTATAAGATTGCTGATGAGGCAGGGGTGTCAAAA
AGTACTGTTTCAAGAGTGATTAATAATAAAGCTGGAGTTAAAGATTCGACCCGGAATAAA
GTTTTAAAAGTAATTAAGGATTTAAACTACAAACCAAATAGCTCAGCTAAGGGTCTGGCC
AGTAAAAAAACGAATACGATTGGCCTTGTAATTTCGGATATCACGGATCCCTTTTTTTCT
ATGTTTGTTAAAGGGGCCGAAAAAAAGGCCATGGAAGCTAACTATAATATGATGCTGGCC
AACAGTCACTGGGTGGTCGAAGAAGAATTAAAGTGTATTCAGATGTTCGAAGAAGGAAGA
GTTGATGGCATTTTAATGATTAGTGGTGGTAACGAAAAAAGACTGGATAATTATCTCAAT
AATCTGGCCAGCCATAATCTGAAGATCGTAGTTGTTGACAGGAAAATTGAAAATGACAAG
ATTCCTAAACTTAATTCAGATAATATAGATGCTGGTTACAGGGCAGCTAAGTATTTAATA
GATCTGGGTCATAAAAAAATTGGACATATTAAAGGTGAAGATATAGCTTCTTCCGGGGCT
TCTCGAGATAGAGTCAGGGGTTACAAAAAAGCACTTGCTGAAGCAGGAATTGAAGAAAAA
ATAATTTATCCCGGCTATTTTGACCGCGAAGAAGCAGAAAGAGCAACCAAAAAAATGCTG
CAGGAGCATCCAGAAGTTACAGCTATTTTTTATTCATCAGATATGATGGCAATTTGGGGT
CTTAAAGCTATTAAAAATCTGGGGCTTAAAATCCCGGAGGATATTTCTATTATTGGAATT
GATGGTATTGAAATGGCAGCTTTAATGGATCCACCAATTACAACTCTGGCTCAGCCTGCT
TTTGAGATGGGTTATCAGGGAATGGAAAAGTTAATTAAAAAATTGGGGGCTGAAGCAGCT
AACTCTTATAATGAGGATATTATTTTTAAAATGGAACTGATAGAAAGGGCTTCTACCAGC
AGTTTAGGTTAAAATTTTTTAATATATAATTTTACTATTTTAAAGTAAAGTTATATTTTT
TCATAAATTTGAGAGCACTCCCGAAAAGCTTTTAGTAAATTTTTATTAATAACACTAATT
AATAATTTTGCCAGGACCTGGAACTCTGGCAAGCTTGCACTTTCCAGTTTTTTTGTAATT
ACTGAAATTTAAATTAAGGATTGAATTAAAATTTAAGCGATAATATTTTACAAAGGTGGG
TAATAAAAGGTGGGTAATATGTATGAAAAAATTAGATAGCTGGAAATTTACTGGTGAAAA
CGGAGAATTTAAAGTAGAAAATGTTGATCAGAGCACATATCTGTATTTTCCGCTGGCCAA
TGAAGCAGAAATGATGTCTGCAGTCACACCACGTCTGCACGGAGATATAAAAACTGGACA
GAATACATTTGCCATGAGGCCGGCAGCTTTAGAAGATCTGCACAATACAAAATCAGCCAG
AAATTTCTGGCTAAAAGTTAATGATCGGGAGGTCTGGTCAGCCACAGGTAATTCGGCAGC
TCAGTTTGCGAAACAGTTTAGTGATCAGGCAGAAACTGTTGAGCTTAATGCGGGTCTGCT
CTGGCACAAAATTATCAGAAAAAATGAAAAATTAAGTTTAAAAGCAGAAATCACAAACTT
TGTCCCAGTTAATTCAGATACTGTAGAATTAATGCAGATTAAAATTAAAAATACCGGTGC
TGAAGATTTAAAAATCGAGCCAACAGCAGCAGTACCTATTTATGGTCGCTCGGCTGATAA
CTTAAGAGATCACCGTCATGTAACTTCACTTTTACACAGAACTGAAACTTTAAAAAATGG
AGTTGTTGTTAAACCGACTCTCTCCTTTGATGAACGTGGTCATAAAGAAAATGATGTTTG
CTATGCAGTAATGGGAGCAGAGGCAGATGGGAAGGTACCAGTTGGATTTTTCCCGGTGCT
GGAAGACTATATTGGTGATGGTGGGAATCTGGAGTGGCCGGAAGCAGTAGTTTTAAGTTC
AGAGGACTATCTAAAAGCCGGTGCAGAAATAGATGGTTATGAAACAATGGGTGCTCTGAA
ATTTGAAGAGATAACTCTCAGGAGTGGGGCAGAGGCAGCTTATATTATTGCTATTTCTAT
AGCAGAAGAGGAAGTTGACTTTGACAGACTGGCAGCTAAATACTGCAGTCAGAAGGCTTT
CGAAAAATATCTGACAGAAAACAAAAAATTCTGGCAGCAGAAACTTAAAGCAGTTGATAT
TGATTCTGCTGATCAAGAATTTAATCAGTGGCTGAAGTGGGTAAGCCTGCAGCCCATTTT
AAGAAGGATTTACGGCTGTTCATTTTTACCAAGTCATGATTATGGACGCGGAGGTCGCGG
CTGGAGAGATCTCTGGCAGGACTGTCTGGCCTTACTTTTAATGGAACCGGAACCGGTGAG
TGATTTACTTTACAATAATTTTTCCGGAGTCCGGATTGACGGCAGTAATGCAACGATTAT
TGGCTCAGAGCCGGGAGAATTTAAGGCTGACCGGAACAATATCAAAAGAGTCTGGATGGA
CCATGGAGCCTGGCCTTTAATGACAACCAAGCTATATATCGATCAGAGTGGAGATTTAGA
CTTTTTACTAAAAAAACAGAGCTATTTTGAAAATGGAAGTGAGCTTAAAGATCAGAATGG
AGAAATTTATCAGGGAAGTGTAATTGAGCATTTTCTGGTCCAGCATTTAACCCACTTTTT
TGATGTAGGAGAACACAATAACTTTCTGCTCAAAAATGGTGACTGGAATGATGGTCTTGA
TATGGCGGAAAACAGAGGTGAGAGTGCAGCCTTTACTGCTCTTTACGGCAGCAACTTACT
TGATCTGGCTGAGCTTTTAAAAGCTTTAGCAGCAGAGAAATCAATTGAAAAAATTGAACT
GGCAGCAGAACTCAGTCTTTTACTGGATACAGCCAGCGGAGCTTTTGATTATCAATCAGT
TAAATATAAAAGAAAACTCTTAAGTGATTACCGCAGCCGCTGTGAGTCGGGAATTTCAGG
TCAAAAAGTAGATTTTGACTTAAAAAAATTGATTGCCGATCTGGAAGTCAAAGGTAGGTC
GATTTTTGAACACTTAAATCAGAATGAATGGATTGAAACTAAAGCTGGAGACAAATTTTA
TAACGGCTACTATGATGATGACGGAAAGCGCCTGGAAGGAGATCATCCCGGAGGAGTTAG
AATGACTCTGACCGGACAGGTGTTCCCGATTATGGCCGGTGCAGCTGATCAAAATCAAAT
TCAGCAGGTTGTGGATTCAGCTGATAAATATCTTAAAGATTTGAGGGTTGGGGGCTATCG
TTTAAATACTGATTTTAAAGAACTAAAAACAAATCTGGGCCGCTTATTTGGTTTTGCCTA
TGGTCATAAAGAAAATGGGGCTATGTTCAGTCATATGGCAGTAATGTACAGTTATGCTCT
CTATAAGCAGGGTTTTGCAGAGGCCGGACAGAAGGTAATAGATTATATCTATCAGCACTG
TAAGGATTTTGATGTGAGCCGAACATATCCCGGGATTCCGGAATATATTAATCAGCGGGG
ACGCGGCATGTATCCCTATCTGACCGGAAGTGCAAGCTGGCTGCTTTTAACTGTGGTCAC
CCAGATTTTTGGGGTCAGAGGTGAGCTTGGTAATCTGGTTTTAGCTCCAAAATTACTTAG
AAAACACTTTGATCCGGCGGCTAAAGCAGCAGTCAAAACTATCTTTGCTGATAAGCTATT
AAATATTAGTTATTTTAATAAAAATCAGCTCGGGCAAGAGGAATATCAGGTTCAGGAAGT
TAAAATTAATGGAAATCCAGCAAACTTTGAAAATAAAGCTGGAGCGGCAGTAGTTGAGCG
CAGTTTAATCAGTAAGCAGAATGAGCAAGAAATAAACATAGAGGTAATTTTAAATTAAAA
ATTAATTCAGCAGCAGAGTCAGGCTTAGTTTTAAGCGGCAAATTATAGAGGAGGTTAGTA
AATGAAAAATGTTTATTCGTTAAATGACCAGAGTCAATTTATTATAAAAAACTATCAGGA
ACAGAAAACATTTGCCAGTTTTCTGCCGGGAATTGCCGGTAAATTTGGAATTCCAATCTG
GGCCTTTTATGTAAATCGAGGTCAGGGAATTGCTAGCTTTGGTTCCCGGAATAAGGATAA
TGCAATCATGGAATTTTATCCCGCCAATAAATCCTATCAGAATGCGGTAACCAGAGGTTT
CAGGACTTTTATAAAATTAGAAGATGAAAATACTGTTTACGAAGCATTTAGAAATTTAAA
TGATAAGATTGAAAGCAAAATGACAATTGCACTTGAATCTCTGATAATTGAAGAAAAAAA
TAGGGAGCTGGATTTAAAAACCACAGTCAGCTATTATATAATGCCCAACGAAGATTTTGG
AGCCCTGGTTAGAGAAGTAAAAATAGAAAATATTTCTGATCAAACAAGAGAGCTGGAAGT
TTTAGATGGAATGCCAATTCTAATTCCCTTTGGAATTGAAAATGGGGCTTTAAAAGAGAT
CAGTCAGACTATTTCTGCCTGGGCCAGAGTTGATTCTTTTGCGTCCAAAACACCATTTTA
TAAACTGAGAGCCTCAGCTGAAGATGAGGCTGAAGTTAAGCAGATGACAGCAGGCAACTT
TTTTATTTCTTTTGAAAAAACTGCTGACTTTAAAGCTAACAGGCTGCTGACTCCCCTGGT
TGATCCAGATGTTATTTTTGCCGAAAAAACAAGTCTGGAAACAGCACCCGGTTTTGAGCG
CAAGGAGCTGGCTGAATATCAGGGTGAGCAGATTTTAGAAAATCGCTTTCCTGCGGCTAT
GGCTGCAGCAAAAACAAAATTGAAAGCTGGTAAAAAATTAGAGATTGCTTCAGTTTTTGG
TAATCTGGCTGATGAAAATAGACTGGGTGAAATCAGGGATAAAGTATTGGCAGCTGATTA
TCTGGAGCAGAAGAGAAATGAGTCAAAGAAAATTCATAACTATTATGCTGATCATATTTT
TACAGTCAGCGGCAGAGAAGAACTTGATGCCTACAGCCGCCAGACTTTTATGGATAATTT
ACTACGGGGAGGTTTCCCGTTAAGTCTGGGCCAGAAAAGTAAAAAGACCTATCATATTTT
TTCCCGCAAACACGGGGATCTGGAGAGAGATTATAATGAATTTTTATTAGAGCCAACATA
TTATTCTCAGGGAAATGGAAATTTTAGAGATGTAAATCAAAACCGCCGCAGTGAGCTTTA
TTTTAATCCAGAAATTCAAAGCGATAATCTAAAGCTTTTTGCTGATTTAATTCAGACTGA
TGGCTATAACCCACTGGTAATTGAAGGCAGCAAGTTTATTTTAACTGAGAACAAAGCTAT
TGATAAAGTAATGGCAGAGCTTGAGGGTGAGGCAAAAGACGAATTGAGACAGCGTCTGGA
AAAACCATTTACACCGGGCGAAATTGCTCTTTTTATCGACAGTCACAATCTGAAACTTAA
AACTTCACTGACCGACTTTATCGACCTTGTAGTTGAAGCAGCAGCAAGCTGGACCGAGGC
TAAATTTGGTGAAGGTTACTGGATTGACCACTGGACTTATAATCTTGATTTAATCGAAAA
TTATCTCGCCTTATATCCAGAAAAGAAAAAAGAGCTGCTTTTTGAAACTGCTGATTATAC
TTTCTATGATTCTCAGGTTCGGGTTAAACCCCGCTGTGAAAAGTATTTCTTAACTGAAAA
TGGAGTTCGCCAGTACAATGCAGTTATTACAGACGATAAAAAACAGCAGGAAATAGCTGA
GCGGAGTCAGTTTCCCTATTATCTGAGAACTGGAAAAGGAGAAATTTATACTACCAGTCT
TTTTAATAAATTACTAACTCTGGTGCTTAACAAAGCAGCCAGCCTTGATCCCTGTGGAAT
GGGAATTGAGATGGAAGCAAATAAACCAGGCTGGTATGATGCTCTAAATGGCCTGCCGGG
GATTTTTGGTTCCTCGATTGCCGAAACAATGGAGCTTTTAAGATTGGTCAGGTTTATGAG
CAGAGCTATCTCAGAAGCAGATCTGGAAACTGAAATTGAGCTGGCAGCAGAAATAGCTGA
TTTCCTGGCAGAGCTTGATCAGCTGCTTACTGGAGTGAAATTAGATCAGGATTTTCTTTA
CTGGCAGCAGGCCGGTCAGATTAAAGAAGAATATCGGGAGCAGGTATTTGCTGACTTAAC
GGGCAGAGAAGCAGCAGTCTCGATCCGAAAAATTAAAGGGTTTTTAAATAGGCTTGAGGC
TAAACTTGAGCGAGCAGTTGAGCTGGCCCGGGAAGAAAATGGCCTTTATACAATGTACTA
CAGCTATCAGGTCCAAGAATACGAAAAGCTGGGTCAGAGCCCGGAAAATGGCCTGGAAAA
AGTTGCTGTTAAGAGCTTTAAACAGCACCGACTGCCTCCCTTTCTGGAAGCACAGGTCAG
GGCAATGAAAATCCTGGAAGATCAAACTAAAGCCCGCGAGCTTGCTCAGACAGTTAAAAA
TAGTGAGCTCTATGATCAAAAATTAGGAATGTACAGAGTTAATGGTGATTTAAGTGCAGA
AAGTTATGAGATAGGTAGAGCCAGGGCTTTTTCTCCTGGCTGGCTGGAAAATGGATCGAT
CTGGCTGCACATGGAATATAAATATCTGCTGGAACTTCTAAAGAGTGAACTTTACGAAGA
ATACTACCAGGCAGTCAATGATGCGCTGGTACCATTTCAGGATCCGGAAAGATATGGACG
CAGTATTTTAGAGAATTCTTCTTTTATTCTGAGCAGTTTAAACGGAGATACTAAAAATCA
CGGCCGCGGTTATATAGCGAGACTCAGCGGTTCAACTGCCGAATATATTGATCTATGGTC
TAAGATGGCCTTTGGCAAACAGCCTTTTAAATATCAGGATGGGGAGTTGATTTATAGACC
GGAGCCAGTGCTGGCAGCAGAATTATTTACTGAGGAAAAAAGAAATGAAAAACTGCAGCT
CAGTCAAAACAAAGCAGTCGAAGTAGAAATACCAGCTGCTGCTTTTGCCTACAGGTTTCT
CGGCAGCACCCTGGTTGTTTATCACAATCCAGCCCGCAAAAATACTTTTGGTGAAGATAA
GGCAGTAATTTCGAAGTTTAAACTAACTGACGCCGGGAAAGAATTTGAGGTCGAAGCTGC
TGAACTGAAAGGTAAGCTGGCTCAAAAAATAAGAAATGGAGAAATCGAAAGAATAGATAT
CTTTTTAGTATCAGGTACCTAAAATAGGTACCTAAAATAATTTTTCAAAAAGTGGGGCAA
AATTCTGGAGATCCAGGCCGGAAGATATTTAATATAGATTAAAGCTAAAATTAAAAAAAA
AGGCTAAAGCCCCTGAGGGTTTTAGCCTTTAATTATTTCCAATTATTCTCAAGTACCCGG
TACCAAATTACTCAGCTGCAATTGCCTCAATGGCTGCCAGTTCTTCGTTGGTAAAACCGG
TATTATTTAAAGTGCCAACGTTTTCTATAACCTGCTCAACTTTGCTGGTTCCAACCAGAA
CAGATGTAACTCCCTGTTCTAGAATCCAGGCTATAGCCATCTGAGATAAGCTCTGACCTC
TGTCAGCAGCAATTTCATTCAGTTTTTTTACTTTTTCGAGCTTTGCCTCGGTAATACTGT
CTTTTTTGAGAAAGCCGCTCTCTTTAGCAGCCCGGGAATCTTCAGGGATTCCGCCCAGAT
ATTTATCAGTTAATAATCCCTGAGCCAGAGGTGAATAAATAATTGAACCCATTCCAGTAT
TTTTAAGGGTTTCTAAAAGGCTTTCCTCTTCTGACCAGCGATCAAAAATAGAGTAGTTGT
ACTGATTTAAGAGTAAATTAACTCCCATTCGCTCAGCAACTTCTGCTGCTTTTTTAGTCT
GAGCCGCATTATAGTTGGAAATCCCGACATATAAGGCTTTTCCCTGATCCTGAAGCTGTT
TTAAGGCTCCAATTGTTTCTTCTAAAGGTGTGTCCGGATCCGGACGGTGGTGATAAAAGA
TATCCACATAATCAAGTCCCATCCGCTGCAGACTCTGGTCCAGACTTGAAATTAAGTACT
TGCGGGAACCCCATTCTCCATATGGTCCCGGCCACATATAATAACCAGCCTTGGAAGAAA
TAATCAGTTCATCCCGATAGGGTCTAAAATCTTTTTCCATTAAAATCCCCATTGTTTCTT
CGGCAGAACCAGCTGGTGGTCCATAATTATTGGCAAGGTCAAAGTGGGTGATTCCTAAAT
CAAAAGCTTTGCGCAGCATCTGGCGGGCATTCTCCAGGGTGTCTACTCCCCCAAAATTGT
GCCATAAACCTAAAGAAATTGCCGGCAGTTTAAGACCGCTGTTTCCCGTGTAGTTGTATT
CCATTTTCTCATAACGATTTTCGTCAGCTAAATAAGGCATCAAAAAACCCCCTCTTCTGA
TTTTTGTCTCATTTTTTTTCATTTCTAAAATTTATTATATCAGAATTATCAGAGGAATTA
AATGTAAGTCGACTACAATTAGCAGAATAACTGGGCAGCAGGACTAACTGAGAATATATT
AATTATTTTTAGACTAATTTGTCTTCAAAAAATGAAGGATTCTCGGGCCTGAGGTTGAAC
TAAAATTATAGGACAAAAAATAGTCGGGAGGCTGATGATAATGAAACTGAATTATGCTCT
AAGTGGTTTAGGTGGAATTGCTAAAACTCATCTGATGGGACTTAGGAATTTAGCCCTGCT
GGAACTGGGATTAGATTTTAAAATAAATTTAAAGGCTCTGGCAACAGGCCATCCTCAGGA
AAAAGGGGAGCTGGCCCGGGAGATTGGTTTTGATCAGGTTGCAGCTGATTTTGATAAATT
ATTGAAAACTGATATAGACCTGGTGGACTTATGTACTCCAAACTTTCTGCACGCAGAGGA
AATTCTGAAGGCGGCAGCTGCTGACAAGCACATTTACTGTGAAAAACCTCTGGCCTTAAA
TTTAGAGGAGGCAGAAGAAATTATGGATAAAATGGAAGGGAAGAGCTTAAAAAATCAAAT
TGCTTTTGTCTACCGCTTTGCTCCGGCAGCAGCTTATGCTCATGCTTTATTGAAAAACAA
AATAATTGGGGAAGTCCAGTTTGCCAAAATAGAGTATTATCATTCTCGCTATTTAAATCC
GGAGGTACCGATCAGCTGGAGACTGGAGCAGGATAAATCTGGTGGAGGAGCCTTAGTTGA
TCTGGGCAGCCATATGGTTGATTTGAGCAGATTTTTGCTGGGTGAGCTGGAAAGCCTGAG
TGCCTGGACCAGAACTTTTGTTGATTCGCGAAAACTGGCAGCAGGAAGTTTAAAAAAAGT
TGATGTTGATGACTGGGCAATGCTGATGCTTAATTTTAGTTCCGGTGCTAAAGGGACTCT
CGAAGCATCAAGAGTTTCTCCTGGCAATGAAGGCTTTAGAGTTCATATTTTTGGTGATCG
GGGAGCAATTCATATTGATTCTGACCAGATAGATAAAGTTCAGCTCTTTGATCAGAGTCC
AGAGGAGATCAAGGTGACCGAAGAGATGGTAGCCGGAGACCAATTTTTAAGCAGGCTGTT
AGAATTATATCCAGGCTCCAAATCAACTCAGGGGATGATGATTGATCTGCACTTGATCAG
TCTAATTTTCTTTTTTGAATCTATTGTTAAGGGCAAGGCCAATCCTGGAGTGCCAACCTT
TGAGGATGGTTATCAAACCCAGAAGATAATCGAAGCTGCCTACCAATCGGCTGCGGCTGA
TGCTAAAAACATTGAAATTAAATAAAAAAGAAGAATTATCTATTAAAGAACAGTGCATAT
TATTATATAATGAAGCAAAAGGAAGGATAATAATGCTGGAAAATGAAGAATTTGATTTAG
ATGAGATTGATTTAGAGGAATTAGATCCTGAAGGTCATTTTAAAGCAAAAGAAAAACAGC
AGCAAAAAAATGAAAAATTGCTGCAGGAGTTTAAAAACTGGCTGGAAGCAAAGGGTTTAA
CCGATAAAACAGTAAAAAAACATGTGGAGAATATTGATTTTTATATTAATGAATATCTTA
CTTATTATGAAGTTCAGGGTCCGGAAGAAGATGTTTATGAGATTGCTTCTTTTCTGGGAG
ATTGGTTTGTTAGAAAAGCAATGTGGGCCAGCAAAACAGCAATCAAAGACTACTGTGCCG
GTTTTAAAAAGTTTTATAAATTTTTAGAAGAAAAAGGTATGATTACCGAAGAAAACTATA
AGGAGCTGCTTTCCATAATTAAAGAAAGAAAATCTGATTGGCTGCAAATTATCTCCCGTT
ATGATGATCCTGCTGCAGATATTGAAGATGTATGGGATTTTTAAGCCGACTGAGATATAG
TTGACTAATCTACTAAACTTTATTAAAATAGAGATAGAATTAGAATGGTGGTGGTTGAAA
TCAAAGATAAACGAACAATATTTTTATTTGTTGGAATTATAGTAGCTTTATTAATCTGGA
ATCTTGAACTTCCAGGTCTTTCTTTAGCAGGACGGAAAATGTTTTCCTTAACTCTGATGA
CGGTTATTTTCTGGGCGGCAAAGGTGGCTGATTCGGCCTATGTGGCAGCGCTGTTTTTAA
TGTTAATGCTGATTTTTAAGATTGCTCCCCCGGAGGCAGTACTTTCCCTCTGGACTTCCC
AGACGGTATATTTAGTGATTGGAGCCTATTTGATCGCAGCTGCAGTTGAGCGCTCCGGCC
TGGGAGAGAGAATTGCCTATAAATTTATTATTCGCTTTGTAGACTCCTATCGCTCTATTA
TTTATTCCATTTTTGCTCTAACTTTTATGATGAGTTTGATTATTCCTCATCCCTGGCCCC
GGGCCTTTATCATTATGTCAGTTATGTCAGTAGTGATTGAAAACGCAGGGATTAATAAAA
ATGATGCCTCCAAGATCGGGCTGACGGTTTTTGCAGCTTCGATACCGATTTCGATGATTT
TTTTAACCGGAGAGAGCACCCTTAATTTTATGACCCTGGAGTTTGCAGGAGTTGATTTAA
GCTGGGGCGGCTGGTTTTTATACATGGGAGCTCCGGCGGCACTGGCGGCAGTTTTGACAC
TTTTTGTAATCCTCAAATTATTTAAACCGGAAGAAGAAGTAGAAATTAATAAGAAGCAAA
TAGGGCAAAAGCTGCTCGACCTGGGTATGATGTCAGCAGAAGAACAGCGGACTGTTTTCT
GGCTGATTGCGGCTGTAGTTTTATGGATGACTGATTCTTTTCACGGAGTTGAACTGGGCT
GGCTGACCTTAACTATTGCAGTAATGATGAGCCTGCCTTTAACCGGAGATGTTCTCCAGA
AAGAAGACTGGAATCAGGTTCCGATCAAGGTTTTGATTTTCCTAACCGCAGCAGTAGCTA
TCGGTAAGGTGGGCTCCCTGACCGGGATGAATCAGTGGTTGGCAGAGGTTGTGCTGCCTG
CAGAAGCACCGGGCAATATGCTTTATTTTGCCCTGATTACAGGTGGGCTTTCTATGTTAT
TACATATGTTTTTAGGCAGTGTGATTGCAGTGATGGGAATCGCTATTCCGGCCTTTATTA
TCTTTGGTGAAAGTTTTGGCATCAACCCTTTAGTTCCCGCCCTTTTTGTCTACACTGCAA
TCGGAACTCATTATATTTTACCCTTCCATCATTTAAATATCCTGGTCGGAATGGGCAAAG
AAAATGGGAATTACGGCGAAAAAGATGTAATTAAACTGGGAATTCCGCTGACCGCTGTGG
CCTTAATTACAATTGTCTTCGAATATTTCTGGTGGCAGTTTACCGGTTTGATTTAACGTA
CAGCTACCGTACAGCTACCGTTTACCTGTCGAATTATGTCGAATCTAGAGCCGACTAAAC
TTTTCAGACAATTTATGGTATAATAATAGATAGTTATGATTTTCTAATATTTTTAAAATA
AAATGAGGAGGGAAAGTATGGAATATGGGATCTGGAGTCTTTTACCCCCGGTAATTGCAA
TTTTGCTGGCCCTGACAACAAAACAGGTTTTTATTTCACTTGTTTTAGGTATTTTTTCGG
GAACATTAATTTTAACAGATTGGTCGCTTTTTGCTGCAATTAATATGACCTTAGAAGAAA
TTGTAGCTATTTTTTCTGAGGCCTGGATAACCAAAACGATTATGTTTTCATTTTTGGTGG
GAGGACTAATAACTGTAATATCTGCTTCAGGTGGAGTGCAGGGCTTTATCGATTATCTAA
CGAAAAAAAGAAATATTGTTAAGGATAAAAGGGGAGCTCTGCTGCTGGCTTACATAATAG
GACTTGTGATCTTTATCGAGTCTTCGATTACTATTTTAGTCTCAGGTACTGTTGCGCGTC
CTTTGACTGATAAATTTAAGGTCTCCCGGGAAAAGCTGGCTTATGTCTGTGATTCAACTT
CGGCACCTGTCTGTGCACTGATACCGCTCAACGGCTGGGGCGCAATGTTGATGGGAGTTA
TTGGAGTACAGATTTCCAACGGGGTTATCGAAGGTAATCCGGCAGCTGTACTTGCCAGAT
CATTACCTTTTCAGTTTTATTCTATCATCGCCATTATCGCGGTTGGTTATTATATTATAT
CCGGTAAGGACTGGGGACCAATGGCTAAAGCAGAAAAACGAGCCACAGACCAGGGGCTGC
TTTTAAGAGAGGGAGCAACTCCTATGGTTTCCGAAGAGGCAACTGCTGCACCTCCCAAAG
AGGGAGTTACTCCAGATATGTGGAATATGATTCTGCCGATTGTGGTTTTAATAGCAATGA
TGCCGATCTCACTTTATATTACAGGTGAGGGCAGTATGCTGCAGGGATCAGGTTCAACCT
CTGTTTTCTGGGCTGTAATTGCCGCAGTAACTTTTGCCGGCTTTCTCTATGTCTTAAAAG
GCTTAATGAATTTAAAGGAATATATTGATTATGTTTATCAGGGTATTGGCGCGATAGTAC
CAGTAGCCATTCTTTTAATCACAGCTTTTGCAATTGGAAATGTAATTGGCTATTTAGAAA
CAGGAGAATATATGGCTTCTCTGGTGGAAGGCAGAGTCAGCGGTGCTTTTGGTCCGGCTA
TAGTCTTTATTATGGCTTCTGCAATGGCTTTTGCCACCGGTACCAGCTGGGGAACTTTTG
GTATTATGATGCCGATTGGAATTCAGATGGGTGTTGCTCTGGGAGCTCCCCTGTATCCAA
TAATTGGAGCTGTAATTTCCGGTGGGATTATGGGAGATCACTGTTCACCAATTTCTGACA
CAACTATTCTTTCTTCCATGGCTTCGGCTTCTGATCATATTGACCATGTAAATACACAGC
TGCCCTATGCTCTGCTCAATGGAGCTCTGGCTTTAGTGTTTTATCTGGCAGCCGGCTTTA
TAATGCTTTAACTTGCCCCTACCAGGTATGAAACCAAATAATGGAAATTTAAAGGAGGGC
TATTATGGCTCTCCTTTTTCACTAATATGTGTTATAATAAATAAAAGTAGTTTTAAACTA
ATAAAATAACGGGTGATAAAATAATGATAAAAGCTGTAATTTTTGATATGGATGGAACAA
TTATTGATTCAGAACCAATTTATGATAAGGTAAATGAAGAAATATACGAAAAATATGGAC
TTGATTTAAAACAGGAAGATCATGACCGGCATCTGGGAGCAAATCTTAAAGATATCTGGA
CAGACATTCTGGACCGTTATCAGGTTAAGGATGAGTATGCCCATTATAAGCTGGAGGATT
TTATGGAGGATCATATTCACAGTTCCTATCAGGGGCTGGCAGAAAATGAAGAACTGGAAC
TGATGCCGGGAGTTGAAGAATGGTTTGAATTTTTTAAAGACCACGGCTATCAGATGGTTA
TTGCCTCTTCTTCCTATTCACCGGTAATTGAGCACATTTATCAGCGTTTTGAACTGGATC
AGTATATGGAAGGTTATGTTGGTGCTGATGCTATAGAAAATGGAAAACCAGCTCCCGATA
TTTTTCTCAAAGCTGCAGAAAAACTGGGAGTTAAGCCGGAAGAATGTCTGGTGATTGAAG
ATTCCCAGCATGGAGTCCAGGCTGCTCATCAGGCTGGAGCAAAAGTGATTGCTTTCAATC
GGGCCCAGGATGAGAGTCAGGATTTATCGCAGGCTGATTTAGTTATTGAAGAATTTAATC
AGGAAAATTTGAATAAGGTTTTAGAATAATTAGCAAAGGCAGTTCTTAGTTGAGCTGTCT
TTTTTAGTTTTAAGGCAAATAAGCGCAGAAAAAATAAATAGAAAATTCAATTTTTTTGCA
GGAGTTTTTAATTTAGTCCTGAATATAGTTAATGAGATGCGTGTTTCAAAATCATAAAAT
TGGCACAGGTGAATTATTTATGGAAATGAAGAATATAACGATTTCAGATATAGCAGAAGC
TTTAGATTTATCCCGGAGTACAATTGATCGGGTAATAAATGAGCGGGGGAGTGTGGCGAA
AGAAACCCGGAAAAAAGTTTTAGCTTATATAGAAAAAAATGACTATAAGCCAAATAGGGC
TGCCAAACATCTTGCCAAAAAAACAAATTGTACAATCGGAATCTCCTATTATCTACCAGA
AAAATTTGCAGCTCAAATAAAAACTGGAATTGAAGATGTTTATCAGGAGTTAAAGGGATA
TGGTTTAAATTTAATTATTAAAGAAGCAGCATCTTCAGCAGAACAAATTAAACAAATTAA
AGCAATGAAATCAAAAGTAGATGGATTAATGGTGGCTCCCTGGGCACCTAAAAAAATAAA
CAGCTTAATTAATAAATTTATTGAGGCTGAGATACCTGTGGTGACCTTTAATCGAGATGC
TCCAGCAAGTAAGCGTTTATTTTATTTTGGCTGTGATTATTTTAAGGCAGGTCGGATTTC
GGGAGAAATAATTAAAAAAATCACTTCAACAGCCGGTAAGATAGCAATTATAAGTAATGA
TGATGATTTAGTTGGTAAAAGAAGAGTTAAGGGCTTTTATAGTATCTTAAAAGAAAATAC
TTCTCATCAAATAATCGGTCCCTATACAGTTTACGACCATTTTGGGATTAGTGATGCCTA
TACTCAAAAAGATGTTAACTACATAAAAAAAATTATCGAAGACAATCCAGATCTTAAGGC
TTTTTATGTTGTAAATCAAAGTTTATATTTAGTGGCCCGGGTGGTAAAGGAAATGGGCAA
AAAAGATCAGATAAAGGTTATTGGTTTTGATTTATTTGATAAATTTATTCCTTTTCTCGA
AGAAGAGGTGATAGATGCGTTAATCTGCCAGGAACCCTACAGTCAGGGATATTTCCCGGT
AAAGATTCTTTTTGAAATTCTTGTTGAAGATCGGGAAGTGGAAAAGTCGGAATTTATTAC
CCGTTTAGAAGTTGTGCTCAAAGAAAATCTAAATTACTATCATGATTATCATTATCTGTA
AAATCAACAGCTTTAATTTTTAGGTAGATAGATTGTTATGTCAGCAATGAAACACGTACT
TCATTTTGGTAATTTGAAAATACAAGCCTGAAAAGAACTTATTTTAGCTGCAAAAATCCA
GCTGCAAATTTTCAGAATAAAACATAAATTTATAAAATCATTTGACAACAAGATACAAAT
CAGATATTATTTATTTAGACCGGTCTGGACCGGTATTAGTTTTAAAAAATTAGATAGGGG
AATAAAAGGTGTGGTTAATGTGGCTAAAAATTATAGTTATTTAGATGTCAAAGAAAAACT
CAAAAAAAGAATAGAGACCGCTGAATACAAAAAAGAAGAGAAAATACCTTCTGAAAGAAA
GCTGTCAGAAGAATTTAAGGTAAGCAGAAATACGGTTAGAAAAGCGATTGAGGAACTGGT
ATTAGAAGATTATCTGGTTAAAGAACCGGGGAGAGGAACTTTTGTAAATTCTGAAATTAA
TACTAATTCTGCCAGAGAAAAAACTGGGAATATATTTTTCTTGAGATGCTTTCATAAGAG
AGTAAATAATGGAAATAATGCTTCAAAAATTGGTGATGATATTTTTTATCCCCAGGTTGT
GGCCGGAATTGATATGATAGCCGCTAATAATGATTATCACTGTATCTTTAAATATATTTA
TGAAGATGATATCGATCAGAAGTTAGTCAGTGAAATCAAAGAAAAAGCGGATGGTATTAT
CTGTGGTGAATTACACAGCGAAAAAATGCTGGAGACAATAACTTCTATTAATTTACCGGT
TGTTTTGATCAGTTCTTCCATTATCAATGATCAGGTAGATGTAGTTGAAATAGATAATTT
TACAGGTGCTTTTAACTTAACCAGTCATTTAACTGAGTTAGGCCACCGCAATTTTGCTCT
GATTGGCGGTTCTGCTAATAGTCGACCTTCTAAAG
>DeadSea-enrich-C97
GATTAATACAGGTGTTTATCACTTTGAAGATCTAGCTTATGAAATAAAAAGAGAAGCAGA
TCTAAAAGATGTGCTGGAAGCTGTGAGATCAGATGATCCGGAAACGAAGATTCTCCGCCT
TAAATTAGCAGGCAGTATTCCCAAAGAATTATTTGCAGATAAGCAGAAATATATAGATCA
GATCAGAGAAAACACCTTTTATTCAGTAATAGATCAGACAGAACTGAGAATGCAGATTGA
TCAAGAAATGATAGCTGAAGAATTTTCAGTCGGCTCTTTTCCCTATCAACTTTTAAATGA
ATTTGCTGATAAGGAAGAGCTTCTGAACACAGCATATAATATTCTGAAGGAGGTGCGCGA
TGAAAATAAATAGATTTAAAGCAGATATTTTTGCAGGTATAAATGACCGCAGTTATCAAT
TTAAAGATGGTTTGAATATTCTTCTGGGAGCCAATGAGGCTGGTAAGAGTACCATAATAA
ATGCAATATATGCTGCTCTTTTCATTGAACCTCAGATAAAACTAAATACAAGTGAAGGAA
AAGATTTTGCAGCCAATTATTTACCTTATCCGTATGGTGATTATGCTGAAGCTGAACTAA
GTTTCGAAGCAGCAGGTGAAGAATATAGACTATATAAAAAGTGGAGTAATAATAATTATG
CCGGCTATTTACAGCTGCCGGATGGAGCAAGGGTAGAATCTACCAATAAGATTAAGGAAA
TTAAGAACGATCTTTTTCCTTACGGCAGGAACACATATAAGAATATTATATTCAGCAGTC
AGAAAGAGCTAAAATCAACCATCAAGAATATCAGTGCTGAAGAAAACCCGGAACTTGTCA
GTACTGTCAGTTCTTTTTTAAGGAAAGCTGTGATGGAACTTGATGGAGTATCAATCGATA
AGTTTAAGAGCCGACTGGATACTGAATTAGAAGAATTAACAAAAAGATGGGACATCAAGT
CGATGAGCATAGAAAATAAGAATAGGGGAATCAATAACCCCTATAAAATTGGCACAGGTA
AAATTTATGACTGCTATATAGAAAAAGGTCTTCTGGCAGAACAAATAGCAGAGGCAGAAA
GAAATGAAAAATTATACAGAGATCTGAGTACTGCAATTAAAGAACTTCAGACAGAAGAAA
ATGAATTAAAAGCTAAAATAGAATCTTTAGAAGAAATTGAAGATGATATCAGTAGAAGAT
ATGAGATAGGTATTGAAGTAGATAGGATAGTTGAAAAACTTGAGATTTTAAATGATGCAG
CAGAGAAATGGCCTGAGCTTGAAGGAGAAATTATAAAGCTGAGTGAGCAGAAAAAGAATT
TAAATAATCAATTAAGTGAGCTTCAAACTGAGAAAGAAAATGCTGAAAGATATAAGCAGA
AAGTTGAATTAGAAGAGAAACTTAAAAAGATAGAAGAATTTGAAGAAAAGATTTTTGATC
TAGCAGAGCAGATTGAGAATATAGGCAATATCACTGAAGATAAAATTTCTGAACTCGAGG
GATACAAAGAAGCAGTTGATAAAAGTGAAGCTGGACTTAAAGCAGGTAAATTAAAAGCGA
AAATAAACTTTTCTGCAGATGAGAATATAAATGTTACTGCCGGTGTGGAAGAGGAAAAAG
TAATAAGCAGTGCCGATATTATAGAGGCAGATGGTTACATCAGAATTAAAACCGAGCATA
TTGATATCGAAGTAGAATCAGCTGAGATAGATTTTAGCGAACTGCAGAAAAAATACAAAT
TGAACAAAAAGAAATTTAATGAAGGTCTGGAAGAACTAGAGGTTGAAGAGCTGAGTGCCG
CCCGGGATAAATTAAATAAGTTAAAAGAACTTAAGAACAATAGGTCTCAGGTTGAATAAA
GAGTTAGTGAGATATCAGCAGGGCAGAAGCTTGAAGATTTAAAAGAAAAATTGGCTCAAT
TTGCTGAGCTTGAAGAAGCACGGGAGCTTAAAATAATAGAAGCTGAAATCGATGAATTAA
ATAAGGAAATCAATGAAGTACAGCCCCAGCTTGCAGTTAAAGAAAATGATTTGAGCAAAT
TGGGAAAAAATTACAGCAGTTTGCCAGAACTCAAGTCTTTAATCGAGAAGAAGAAAAAAG
CAAAAATAGAGCTGCTTAAAGAAGCGGATGATCTGGCTCAAATACCAGAAGCTTATGCTG
ACGCACAGGCTTTTAAAAAAGATTTAAAAGAAACCCGTGAAAGCAAAGATGAAACAGCTC
GACTTTTAAGAGAAAAACTGCAGGAATTAAAATCTTTGGAAAATGATCTGCCGGATAGAT
CAACCCGTGAGATGAAAATTGAGTTCGAAGAACTTGAGGCTGAATTTGATCGACTGGTTA
AAAGAGCGCAAAACCTGGAGATAATCAAGAAAACTTTTTTAAATAAATTAGCGGAGATGG
ACCAGAACTCCTTTCAGCCTCTGCTGGAAACATTCAGCGATAATTTAAATCAGCTTACGA
ATGGAAAATATAAGGCAGGGGTTATAGATGATCATTTTAATGTGATGCTCGAAAATGATC
GCAAGAAGCTGCCTGCCAATTTAGACCTGCTTTCTTTTGGCACCTATGATGGAGCAGCTC
TTGCTTTAAGATTCGCATTATTTGATAATCTTTTTAAAGAACATGGAGGTTTCATTATCT
TAGATGACTGTCTGGTTAATCTAGACCCAGAGAGGAGAAAAAGAGCTGTAGAGTTGATCA
ATGAACTCCAGAAGAAGTATCAGATAATTTATACAACCTGCAGTCCAAAAAGAGCTGAAG
AACTGAATGGACACATCATCGAAGTATAGATTTTTTAAGCAGGTGTTTTCATGGCTGGTA
AGTAAGAATGTTGCAGACAGAAAAGATTATATATATTATTTAATTTTTTCTATTATCTTA
TTTACAAAATATTGATGAAATACATTACTTTCTGTTAGTTCTGGATGGAAAGCAGTAGCT
ATTATATATTCACTTTCCACAGCAGCAATTTGATCTTCTTTTTGGTATAGAATATCTATT
TTTTCGCCAACTTTTGTAATAAGTGGGGCTCTAATGAAAATTAATTCCTGTCTGTCTTTT
GAAATTTTTGGAACAAAAGCTTTTTCGATAAAACTATTAAGCTGGCTGCCAAAAGCATTT
CTTTTTACTCTTATATCCAGCAAGCCCAATGTCTGACTTTCTTTTTCTCCTTCAATTTCA
GATGCCAGCAAAATTAGCCCAGCACAGGTTCCCCATATTATTTTCTTTTGCTGGGCAAAT
TTTTTAATAGGCTGAACGAAATTATAGTTTTTGATTAATTTTCTCATTGTTGTGCTTTCA
CCACCGGGTATGATGAGACCAGAACATTTTTCTAACTGCTCTGGCTTTTTAACCGGGACT
GTATTAACATCTTTGATTCTTTTTAAATGATCTAGATGTTCTGCAACTCCCCCCTGAAGT
GCAAGCACTCCAACATTCAATGCAGCCATCTTACCAGCCTCGATCTGCCATTTTTTCAGC
ATCGCTTAAATCATTAATATTTATTCCCGACATTGCTTTACCTAGATTTTCAGAAACTTC
TGCGATAACTGCAGGATCCTGATAATGGGTTGCTGCCTTAACAATTGCCTGAGCTCTTTT
GGCAGGATTACCTGAGCGGAAAATGCCTGAACCCACAAAAATACCATCACAGCCAAGCTG
CATCATCAAAGCTGCATCTGCAGGAGTAGCTATTCCTCCGGCGGCAAAGTTCACAACCGG
CAGCCTGCCGTGTTCTGAAGTATATTCTACTAAATCAAAGGGAGCCTGCATATCTTTGGC
AGCTGTCATCAATTCTTCACTACCCATTGTTTTTAAATTGTTAATTTGGGAATTGATTTT
TCGTATATGCCTAACTGCCTCTACAACATTACCGGTTCCGGCTTCTCCTTTTGTTCTGAT
CATGGCTGCACCTTCTCCAATTCTTCTTAAAGCTTCGCCGAGATTTGTAGCTCCACATAC
AAAGGGAATATCAAACTTCCTCTTATCGATATGGTATGATTCATCTGCAGGAGTCAAAAC
TTCACTTTCATCGATAAAATCTATCTCAAGTGCCTCTAAAATCTGAGCTTCTACAAAATG
ACCTATTCTAACCTTGGCCATTACAGGAATCGAAACAGCTTTTATTATTTCTTTGATCAT
TTCTGGATCAGACATCCTGGCAATTCCACCTTCTTTTCTGATATCAGATGGAACTTTCTC
CAGGGCCATTACCGCTACAGCACCTGCCTCTTCAGCAATTTTTGCTTCATCTGCATTGGT
AACATCCATGATTACTCCACCTTTTAACATCTGAGCTAAATTTTTATTCAAACGATATTT
TGTTGACATAATTAATTCTCCTCCTTGATTGCTTAAATGTAATTGTAATGATACAATAGT
CTTAAAGTAACTATTATTCTTAAAAAACTAATACAATTATAAAATAAAGCAGTACAAATT
GTCAAATATATAATACAATATTTTAAAAATGACTTTGTAGTAATACAATTTTATTGGGGG
TGAAAAAAACCATGGATATTAACTTGGATAATAATAAGAGTTCTGCTCTTTATCTTCAGT
TATATAAACAGCTAAAAGATCAAATTAAATATCAAATGGAGTCAGAAACAAAACTTCCGC
CAATAAGAAAGCTGGCCCAGGAACTAGGGATTAATCCTGCTACAGTGGTAAAAGCATATA
ATATGCTGGAAGATGATAAATTGATATATAAAAAGGTAGGAAGCGGCAGTTTTACAGCGC
CAAAAAATGAAGAAACACAGATTGAAGCTGGAGAAGATATGTTAAAACATGGGCAGATAA
AATTGTCTGAAAGCATAAATTTTGCAAGTGCAGCTCCCAGCACCGACTTATTTCCTGTTA
ATGATTTCAAGTATGCGATCAATCAAATTCTAGACCGCGATCAAGGAGAAGCATTCAGCT
ATCAGAAAAGCCAGGGCTTTTTTCCTCTGAGGCAGTCGATAAATGAATATTTTAATGAGC
AGGGAATCAGCTCCTCTTTAGAACAAATCCAGGTTGTCTCAGGGGCCCAGCAGGCGATAG
ATATTTTGAGCAAAATACTTTTAGATTATGGAGATCAAATCATCGTTGAGGATCCAACCT
ATTTTGGAGCTCTGCAGGCCTTTAATTCTCGGAAAGCAGAGATAAAAGCTTTTTCTATAG
AAGAAGGTGGGGTAGATTTAGAAGAGATGGAAAGCTATCTTAAAAATAATAAGGTGAAGT
TTTTTTTCAGCATGCAGAATTTCCAGAATCCAACCGGTGTCTGCTGGAGCACAAAAAAAC
AGCAGAATTTACTGCAGCTGGCAGAAAAATATGATTTTTATATTATTGAAGACGATATTC
TTTCTGACCTTTATTATGGTCCAGATGAGGTTAACACCCTAAAAGAAATTGATAAGATGG
ATAGGGTAATCTATATTAAAAGTTTTTCCAAGGTATTTATGCCTGGTTTGAGGTTGGCCT
TTATTGTACTTCCGGAACAGCTGCTGCCTGAGCTTCTCGAAGCTAAATATGCTACAGATA
TTTCCAGTGGAGGTTTAACCCAGAGGGCTTTTGATTATTATTTAAGAGAGGGACTGTTGG
ATAAGCATATAGAAGCACAGCGGAAATTATTCAAGAAAAGATATGAGCTGATGCAGTCGG
AAATCAAAAAAGAATTGTCAGCCGAGATAAAAATTGTTTTTGCATCGGAAGGTGGTCTCT
ATTTCTGGTTAAAACTACCTAAAAAAATTGACTCTAAATCCTTATATGAAAAGGCAGTAG
AATCAGGCCTTGTTTTTTCTCCAGGTTATCTTTTCAGTTTGAGCAGCAAATATACGAACT
ATCTCAGGTTCAGTTTTGCAGCAGTAGATGAAGAAGAGATAAGAGAAGGTATAAAAATAT
TTAAAAATGTATACCGAGATTTTATTGGTTATAGCTCAGAATCAGAATACAGCCCCTTGC
TTTGAATAAGCGAAAAAAAATTTAATTGATATATTTAATTTGTAAATTGTTAAAAACTTT
ATTTTTTCTGGATGGCTGAAGGTGTATAATAAAAACTGAAAAATATGAGATAAATATTTC
TGATAGAGGAGGGTTTTAATAATGGATAAGAAAAGATTAGGAACAGTATATTTAAGCCTT
ATCGGAGATGCTATTTCACTCGGCTCACACTGGGTTTATGATACAGATAAAGTTAAAAAG
CATTTCCCGGATACTGTAAGTGAGTACACTTCACCTGAGCTTTCTAAATTTCATGAAGGA
AAAGAAGCTGGAGATTTTACCCATTATGGGGATCAGGCTTTTGCTCTGTTGAAATCGATT
TATGAAAATGAAGGCTTTGATCTGAAGAAATTTAGAGAAGACTGGATGGAATATATCCAG
GAAAATGAGATGTTTATGGATCATTCTATGAAAGATGCCCTCAAGAAATTTAAGGATTCT
GATACCCTGGTCGGCAGTGAAAATTTAGAACTCGGGGGACTCGCCCGCAGTGCACCCATG
TTTTTAGATTCTAGTGTAGAATTGGAAGATTTTCTTGCTCAAATTCACCTTACCCATAAT
GGTGAGGTGGTAGACCAAACTTCTGAATATATTTATCACGTTATGCAGGATATTTTAGCA
GGTAAAGATTACAAAAAAGCTCTGCATGATAATAAGGATCTCAATGATTATGTCAGCGGT
CTTTTTGAAAACATCAGTGCAAAAGATGAAGTTGTAGAGATGGCAGATGAGAGAGGGCAG
GGCTGTCCCACAGAACAGGGCTTCCCTATAGTTCTTGATGTACTGATGAATTACTCTGAT
CCTCTCGAAGCGTTCTCTGTAAATATCAGAGCTGCAGGAGATAATGCAGCCCGGGCAATG
ATCATCGGCATGATTTTGGGTGCTGATAAGGGATTGAAAAACCTGCCGGATAATTTAATT
GATGGTTTCAATAAAGCTAAAGAGCTTAAAGAAATAATCATCAAATTGTAAAAAAATAAA
AATATGATATCCTCTCTTGTCGGCAGTATTCAGAGTTAGCTCTGGGTAGCTGCCGATATA
TTTTATTGAAGCAGGTATTTTTAATTTGCTGGCTAATTATAGATGTGAAGGAAAAAACAA
TTATAATATGAGAAAGGGGACTTTTAGATGGCTTCCTTTAGAACCAATGATGGTGTGGAA
ATCAATTATGAAGTGGAAGATGTAACAGCTGTTGGCTGGTCGATGGGTGCAGCAGTTCTG
TGGTCTTATCTTGAACTTTTCGGTGAACATACCAATCTAGATTGACGCGATTTTCTGCCT
CAGATCAGTATTCCAACATTGGTTTTTGTGGGACGGCAGAGTCAGGTCTTTCCATGGCAG
GGAAGCAAGTACGTAGCAGATAAAGTGCCCAACTCCGAGCTTGAGATATTCGAAAACTGT
GGACATATGCTTTTCCTTATATTTTTTCTATTTACTGCACATATGCTAAAGACAGAATCT
GAAAATACTCAAGATTACCAAACATATATCATAAAAGAGCAGTATTTTGCGGTGAATTTT
GATAATGAAAATGATAGTGTAGAGCTTATAATGCCTGACGGAAGCAGAGAAGTTTTGGAG
CGGCAGAATATTCCCCTATACTTTTAAGATAAAAGCAGATGAAAGAGAATTAATTGGTGG
AGCTTATATTGCAAATTGATATCTAAATAACTCCTCTTAAATATTAATTAAAAATTATTA
AGTCATTAAAAAAAGGAAAAAGTTATCAAATGTATAAGTATTAAAATATAGAGAATTTTT
TGAATTTTATCAAACATATATAAGGAGGAGGAATTATTTTATGCAAAAAGAAATATTCGC
TGTAATGGGTGCAATCAATTCGAATGTACAGAATACAACAAGTGACAGAATTGAAGCTCT
TGCTCACGGACATGGTATGTTAAATATGGCTGCTTTTGCTGCTGCAAACGCAATGACAAA
GGAGATTTTAGCTGGTAGAAATATTGATTTAAAAGATGCAAATTTATCTGACCTTCCTGT
TGATTATATTTTAGAGAAAGGAATCAAGGCGGCCAAAGGGGCAGGTGCTACACCGGCTAA
TGCTGCATTAATTTCTGCAGTACTATTAAATATTGTGGGAACTGATGCAAGAGCTGGAGT
GCCTGCAGGAAATAGAAAGCTAGGAGCAATGGCAAGAATGAAAGCAGGTGCTCAGAGAAC
AGGTGTTGCTTCAATACCAACTTCCAAACTGACCAATAAGGTTTCTGGTTTTGCAGCTGT
TCAGGCTTTATACAAAGCAATGCAGAATGGTGAACTCTGTCGTGTTGATGGGGCAGATGT
ACCAGCTTTTGTAGCAGGAGGAGCTGTTTATGGACACAGTGTGTTAGGAGAAGACATTAC
ATATGAAGATATAACTCTTAATGGCACTAAAATAGCAGTTGAGGCTATGAAAAAAACTTA
TAGAGGAGCTGGAATTTCTCCTTCGCCAATAATGTGTTCAATGATTTCTGCTGCTGCAGT
TTTAGAAATAGTTAATCCTGATGGAATGATAAGTGAAGAACATGCCCAATTTTTCAAGAA
AGGAACAGGTTATTTAGCTGGTAAAGGTGCTGTTAAAGCAGCTGGACTTCCAGAGAAACT
ACATTTAAGAGGCAGCCGCAAAGAATATGACACAGCAACTCTTATTGGAGATCTAGGAAT
GATTTTAAAAGATATTGGTGCTCCTACAGTAGTTGGTATGATGACATTAAATGAAATACT
TGCTGCATTCGAAGAAGCACCTAATATTGGTGCAGGTTATGGTGGTGGACCAGTTAATCC
TCCATTGGCTCATTTAGTATCTGATTGTGTTGTCTCAATGAATTTACTTATAGATAATGA
CGGAAACTTAGATAAGACAGTTGAAACAATGAAAAATATTAAAAACACTCAGTGGTTCGA
TCCAGAGATTTCCTCAGTATCTGCTAATACAGTAGCTCATAAAGCGGATCATGTATATCC
AGGTCTTGTTAGTAGAGCAATTATAGAGGCCACAGAGGGTGTAAAAACTAATGCAATATA
TAATAGAGCATTAAAAGCCTATAATGATTTAAATGATGATAAAGAGATCGAAGATATTTG
TTACGAATTAGACCATGAAAGACTAACGAAAGTAGAAGAAAATTCTGCTAAAGTTTTTAG
TGCTATGTTTGATAAAGAAATAAAAATTGAATTTACTAAATTAAAAGGCGGTGCTCATAG
GGATAATCCATTTGCAAAAAAATTCTGGGGTTTTGATGCTGATATAGATGTTATTGTAAC
CATTGATGGTGAAGAAATAACATTGGAAGGTTTATCACACAAAGTAGTTCCAGATGCTGT
ATTAAATAAAAAAGAAGAATTGTCTGCTCCAATAACTATTGCTTCAGCGGTTGCTCAAGA
ACTTATGTATATCGGGTGTTGTACCATTAATATAATAGTACCTGCAGCTGTTGCCGTAGC
AATGGGGAAACTTGACCCAGCTGAAGCGGCTGAGAGAGCAGAAAATGGTGCTGAAATCAC
TGCTGCTATTCCAGGAGCTAAAAAACAAGCTGAAACAGTCGGAAAAACAGTAAAAAGAGT
AATAGAAGATATTAAATAAAATATTATTATATATTAGAGTTGGTGGTGTATACATGCTTT
TAATGTTCAATGTAGACAATATAACAAACGAACATGTGCCATTTATTATAGAAAAGTTAA
TGAAAAAGGGTGCAAAAAATGTACATGTAGTACCTTCTATCACCAAAAAGGGGAGACAAG
AACATATCTTCTATGTTGACCTGCCAGAGTCTAAAGTTGAAGCGGTAAGTAGTGAAATAG
TAAGGGAAACTGGATCTATAGGTATGAGGATTATAAAAGAAGAGCATATATCATATGATT
ATGAATTTAAAAAGGTAAAGGTTGATATTGATTCGGAAAATTATGCTATAAAAGTTAAAT
TAATTTTAGATGAAAAAGGAGAATATCTATCCGCTAAAGCAGAACATGAAGATATAAGGT
TAATAGCAAATCAAATTAATTCATACTCTTTTAGTGAATTAAAAACATTGATAGAAAGTG
AGATAATTAAAAAAATAACAAAGAAAGATATCTCAATCAATATTTTATGATAATCTAGTA
AGGGCAGCATATGCTGCCCTTTTTATAAACCCAGCAGTGCTTTGTAATTAATTTTATAAT
TAATTTTCTCTCTGGCACTATGCTGTCAGTGCAGTATGTTATAATAATAGTGCAGCTAAA
TAGATTTACAGAAAACAGCTTTTAAAGGAGAGGTCGATTTTGGATTTCAAATACCTGGAT
TACAGAGAAAAACTTATAGAAGAGATGATTTCTTTTGCAGAGCCGGAAGTTTATATTTTT
GACAGCCATTCAACACTTGTCGAGGCCAGGAAGTACTATGACAAAAACAAGGAACTGTTC
AGCCCGAAAAGTCTATTTTTGATGAAAGAAGATCTCTGGGATAAATTATTTTTGACGGAC
AAAACCATAATCAAAGAGGATAAGGTAAAGCTTATCTTCTATGGTATTCTCAGTGCAGAA
GATAAAGAGTTTTTTAATATCGATAATTACTCTGAGAGCATCGATACGGCTTTTGAGTTC
CTCCATTTTTATGATTTTATAAATAGGCATCTGCTTGCTGTTTCTGAGCTTAACTTAAAG
GTAAAATGGCAGCAGCAGAGGTTGGAAAAATTTGAAGAAATCAGAAAAAAATATGAAGCT
TATCTGGAAGCTAATGATTTGATTGATAGAAATCTTAAAAGGGATTTTAAATACTTTTCT
TCAGAATTTATCAATAAATTTGACAATATTAATTTTGTCAACATCCTCTACTTTAATGAA
TTTGATAAAGAAATAATGAAAAGACTGGAAGCTGAAAATAAAAATCTTCGGATCAGCCTC
CAGCTAAAAGAAAGTGATTTTGATGAATCGGAATTGAGGTTGAGCTCTCTAACTTTTCCT
GAGCCACTTCAAAATGAGATCAACATCTATCAGAGTCGAGAAAAAATAGTGGAATATGCA
AATCTTCTCTCCGAGGTAGATGCTGAGCCTGATCTGAGTGAGATTATAGATCTAAACGAT
GAAAAAGACAGCTTTGCAAATATAATTTCATCTGAGATGATCAGTTTTGAGAAATTTTCT
TCTTTCACCGAAAGCGGAATCTACAGTTTTTTGGATGAATTTGCAGACATTCTTTTCAGT
TTTCAAATCGAGCGGGGAGGTTTCCGCCTGGAGCTGAATCAGCTGCTTAAAAGTGCTTAT
AATAAGAAGTTAAGGATTTACTATGATCTAACTGAAAAAGATTTGGAGCAGTTGAAGTAC
TTTTCCAATTATGAATACGTATATTTAGATCAGCAGCAATTCGAAAAGATGGCCAATAAG
AAGCTGAATCGCCTGATCGATGATATCAAAGAGCTGAGAAAGCTAAAAAATATCGGTGAG
ATGGTAAACTTTCTTAAAGAGCTCGATCTTCAGGTTCTCAAAGATGCGGAATATGAAAAC
AGGGATTTGGAGCAGTTTTTTGATTCGCTCATGGAATTAGAAACTATCTCTTTGCTCAAT
ATAGATGATCATTTAAAAAAGGAGAGCAGAAAGGCAGAACAGATTTTTAAGCTTGTGCTG
AATTACCTTGCTTTTAAAAAAATAAGGGTATATAAAGATGAGGATAACCTGCAGGCAGAG
GTTAAGAACCTGGAGCAGAGCCCATATAAGAAGCGGGAGCGGCTGCTGATGATTAATGCA
AATCAGGGCAGCATACCCCGTGAATACAAAGACAGTACCTTTTTAACTGAAGCCGACCTA
AAAGATCTGGGTCTGGAATTGAATGAGATAAATTATTTAAAGCAGAAATATGATTTTTTC
TCCCACATCTTCAATGCAGAAAAAAGCGATTTGTTCTATATAGAAAATACGGATAACAAT
CAGACATCAAGTCCATTTATAGAAGAACTTAAATTAAGATATGCTTTGAAAGAGTCCACG
CCAAAATATATTGAGAAAGATCAGAAGGAAATTCTGGCTGAAATATTTAGGACAGATAAT
GCAAATACCTATCAGGAAGTTCTTGCATCTGAACTGCTGGAAGAAGATGAGATGCTGCTT
GAGAAAGAAGATTTCACCCAGCAGAAGTTATCCATAAGCCACTACCGTCTGGAAAACTTA
AAGCGCTGTCCATTCAAATTTTATATGCATGACATTTCAGGCATAGAATCGGAAATGCTG
GAGATAGATAGGAAGCTGGGTTTGATGATGATCGGATCTATTGCCCACGATTTTTTTGAA
CAGTGTATAGAAGAATTTGGCATACCGCTTAATAACTGCAGTCGGGAAAAAATAAGAGAA
ATTTTGAATTATACGCTTGAAAAATATGATCTGCAGATCCATGACTACTTCAAAAAGTAT
TATCATGATATCTTATTTGATAATCTAATAGAATCACTTTTAAGCCTTGATCAAAGCATC
AGCAATCGTATAGAAAAAATAGAGAGAGCCGAAACTGAGGTTACTTTAGACAAACATGAT
ATCTTCGAAAGCGGTGATGGTATCTCGGCATATATCAGCGGCCGCCCGGATATTCTGCTC
GAAGGGACAGATGGCAATACCTATATAATCGATTTAAAGACCGGAAGCGGGAGTATGGAA
CAGCTGGCCCTCTATTCATTGATGCTAAACTTCAAGGAGCGGGATTTCAGTTCCACGGTT
AAGGCCATCTACAAGATCATGGATAATGAACTTGATATCGACCGCAGAGATAGAGAGAAA
AAACTGGAGGCAGGAATAATAGAAGAACTTGAAGATCTTTTTGAAAAGAGGATCTACAAC
ACCATTTATAAGTCGGACTGTAAAGATTGTGATTACTATGAAATATGCAGGGTTGTGGTA
AAATGAATAAAATATTAAAAGCTAGTGCAGGTACAGGTAAGACCTACAGGCTTTCTTTAG
AATATCTAAATGCGGTGATTGAAGGTACTGATTTTCGGAACATAGTTGTTATGACTTTTA
CCAGGAAAGCCACCGCCGAAATCAGGGAAAGGATAATAGAGCATCTGAAATCTCTGGAGA
ATAAAGGAAAAGCTTCGGATGTTTATCGAGAGCTTAAAAAGATTAGTTCTGTAAGCGGAG
AGCGAATACTGGCCCGGGTTGATGAATTATATGTAGAAATATTGAGCAGCAAAGATAAAA
TAAATGTGCACACCATAGACAGTTTCGTAAATAAGATATTTAAACGTTCTATTGCACCTT
ATCTGGGTATCAATGCCTATGAGGTAACAGATACAGACCAAGAAAGTGCCGAAAAAGTAT
TCAAAAAAATACTTGAAGATGAACAGGTTTTTGCCCAGATGGAATATTTTCTTAAAGAAA
ACAGGAGCAGAAAGATAGAAGATTATACTGATATCATTGAAGATATACTAGATCAGCGCT
GGAAGTTTGAGCTGATAGATTACCAGCCGCGTCCAAAAAAAGATAATACCGATTTCATCA
ACAGACTGGATAACTGTATTGAAATTATTCAGGATATCTGTGAAGTAAAATCTAAAGAAT
TCGACAGCGGTTATTTTAGAAAAGACTACAGGCCCATATTGGAGAGATATTTGGAACTTG
AGCAGGAAAAAGAACAAAGAGAATTGATATATAAGTATCATAAAGAATTTTTAAGTGATC
ACTTTTGGAATGGCGGTAAGTTAAGGGGTAAGGCAGCAGCAGAATTGAAGTTATCTCTAG
AAGAAGAGTTTGCCCTTATGCAGGAATCACTTGCAAATACAGCATTTAATAATCAAATAA
TCGAATATGAGAAAGAAGTTTTTGCTTTTGCAGAGAAGATCTTTGAATTTTATGACCGGA
TTAAATTAAAAGAAAAAATATTTACCTATAGTGATATAAGCAATTATAGCTATCATTATC
TAAGTGATGAGAATCTGCATCTTTTGGAAGGACGAAAGACCACAGATTATTTTAATGAGC
TGCTGGGGATAGATATAGAATATCTGCTGATCGATGAGTTTCAGGACACGAGTGTTCTGC
AGTGGAAATTATTGAAACCTGTGATCAATAATACCCAGCATACGATTATAGTTGGTGATG
AAAAACAGTCGATTTACGGCTGGAGGGGTGGCGAAAAAGAGCTTTTTGCCGGCCTGGAAA
ATATAATTATCGCTGAAGTAGATACTCTGAATACCTGTTACAGAAGTGACGGCAGAATAC
TTGAATTTGTAAATTCTTTCTTTGCCGATCTGCATCAGGATTGGATCTATGAAGATGTGG
ATGTGCTGCCGGATAGAGGTGAATCAGGTTATGTTCAGCTTCTTCTTGGAGGTAAAAGCA
GTATCAGTTATTTCGAAAAGGATATAGAAAATGCGGGATCTCTTGAGAAAAAGAAGCAGC
TGGAAAATATACTTAATACTGTGGTAAAAGATCTAAAATCTGAAATTGCTGAACAAATAG
CAGAACGTAAGGATGGGCTGGGTAATGTAGCTGTAATAGCCCGTCGAGGTAAAGACCTGG
ATGAGATAGCAGAGGAACTTGATAAAAGAAATATAAAATACATCCGGGGGAGTTCTAACA
GCATTGTAGAACATGAAGCTGCAAAACCACTCTACAGCCTTCTCAAATACCTCTATTCAG
GTGATTATTTGAGCCTGCTCAAATTTTTAAGAAGTGATCTTGTCAAAATAAACCATAGGA
CACTTAAATATTTACTTAAAAATATGGGGAAGGTTGAGAAAGCCCTGGCAGATGAAGCTG
AAATAGAAAAAACTGAGATTGAGAAACTAATCGCTGAAATCAAAAAGCTTAAAGAGATGA
ACTATCAAGAACTGATCCACCATTTGTTCAACAGGATGGGGCTTTTTACCATCTATCAGG
AACAGGCTTCGGCTCTTAAAAATATTTATTTCTTTTATGAGCTCTTGAATCAATTTAACT
CTTTAAATCTGCTGATAGAATATATTGAAGAAAATAAGGATTCGGAAGAACTGCAGCAGC
TGGGAATAGAGGATCAAGATGCGGTAAAGCTGAGCACGATCCATAAAGCCAAAGGTTTGA
GCTTTGACAGCGTATTTTATTATTTTTCTCCCAAAGTAAATGGGGGCCACAATAGGAACA
GCATCAAAATATATCTTGATTTCGATGATAATTATGGGGAAGTCGAAGAATATCTGCTGA
CAAACAGCAAATATAACTTTATATTGGAGAGCCTAGCCTATAATTTTATCGAGGATAAAA
ATGAAAAGGAATTGATGGAGGAAATCAATAACGACTATGTGGCGATGACGAGAGCTGTAA
ATAATCTTTTCGTTTACGTTGAAAACCCCCGTAAATTGAGGCTTGAGCAGGGTTTGCTCT
GGGAAGGAAGCAGTTATGAATTTTACGAAAGCTCGCTTCTAAACGCTGCCCACAGCAGCA
GTTTGTTAGATCTAATCGAGGCCCAAAAATTTGGCGATGTTGTAAGTAATGCTTCTCAAA
GACCTGAACGCAGGCTGGATCTGCAGCAGTTCGATAAATATTTTGATGTGAACTTCGTTG
AGAGTGGAGCTGTAAAATCTGCTTTAAGTTATGAAACAAATAAAAATAGACTTTTCGGAA
CGATTGTCCATGATTATTTGGAGCATATTATCTATGATAAAGAAGAGGAACACAAAATTG
CCGCAAATATAATCAACGATAAGTATGTAAACATAGTCGGGAGAGATCTGCTGGCTGAAA
TCACTGCTTCTGTAAAGAATTTTATTAAGGATAATAGTGAAATCTTTGCTGAAAGATATG
ATGTATATACAGAATATACTCTATTTGATGGTGAGGATATGAAAAGAATAGATAGATTGA
TGATCGATAGGGAAAAGAAAAAAATAACAATTATAGATTACAAGACGGGTATTAAGTTTG
AAGAGGAACAGCTTGAAAATTATACTGATCTGATAAATAATAAACTTAGTGATGATTATG
AGATCGAAAGCAAATTTTTAGTTGTTAAAATATAGATTAAATGATTTTATAATAAATTCA
TATAAAAACACTTAAGATTTTGGAGGGATAATAGAATGAAGGAAGAAAGAAAGGTTATGC
TTATTTTGGAGTCCTTGAGCAAGGCTCTAGAGGATGTAGAAACTGAAATGAAAGAAATGG
AAAAAAGCCAGCCCAGTTCTGAAAATGCAGGTGTTTTTGAGCTGGCTCTAAAAAGCAAAA
AACAGAGAAAAGCAGATTTGAAAGAGCTTTATAACGGTATCAAGGATAATTATATTCCCC
AAGAGAAGGTTTTAACCGATATATTTGATCAAATTTAATCGCCTTTTGATAACCTTGCTG
TCACAATTTAAGTGGTTGGGAAGCAGGCTTTGTTTTCAACTCTTTAAATCACCAGTCGAA
TTCAGCTTCATCTCCCAGTAAGTTTTCTGCCAGCGCATATAACTGGTTTAAAAGATCAAC
AAAACTGGCATAATTTTTTGGTGAATCAAAATTAATGTGGTGGGCAAAGTGAAAATGCGA
TTCTCCTTTGTGGTTGAGGCTGCACTCAAAAAAGTCTTTTTGGCTTTCCACAGTGTAGTC
CTCAGCTTCACCACTTTCATTAGTCTTGAAATTAGAAAACTCTGCTTCTAAAACTTTTAT
AGCTATTGTCTTATCCTCGATTCTATACCTTATGAGATAACCGTAATTGCCGGGTTTTTT
ATAGATCAGTTCACTGTATTTTTCCTGCATATTATTCACACCACTTTAACTTAGCTTTGA
GCTCACCGATGCCTTCGATTTCATATTCAAAACTGCTTTTAAAAACAGGAATTAATTTCA
TTTTGCCTATATTGGTCTCATATATTTCCTGGTCATCCCAGATGTCATCAGTTTTTCCAT
AGCCGTGCCACTTTAGGCATCCTTCTTCAATTTCCACAAAAATTGTAGCCAGCATTTCTT
TAGCAAAATTAACCGCTTTAACTCGATATTCTTCACGCATGCTTAAAACTCCTTTTTTGT
TTTATTTAATTCATTTTATCATCTATTTAAGAA
>DeadSea-enrich-C100
CAATTTTAACTGCCTCAATTATTGCCTGATTACTGACTCCTACAGAAGGATTTCCGGTAA
AAGTAATCATATTAAAACCGGCTTCAACTGCCTGTCCAATATTTTGCAGAGTTGCTTTGC
GGCCGGAACTCAATTTGACAAAATGATCAGCCTCCATATTTTCTTCATTTACCGGTTCCA
GATTAATTCCTAAAGGACGGCCACACATCCTTTTTATTTCACTAACTATTTCGGCAGCAT
TCCCATCTTTAATATTTTTAAAAAATGGTTGATTTAAATCAAATAAATTTAATAGTAAAA
TATCTGCCCCAAATGCTGCAGCTACTTCTGCATTACTTAAATCTCTAAATAAAGATTCTT
TACCAATAACTTCGGAAATAATAGTCCTTCCTTCTGACAATTTAATTGACTGCAGTAATT
CTTCTTTATTATAATTTAGAAGTTCTGAACTGCTGGAATTTAAGAGTCTTTTTACCATTT
TTATACCTACTTTCGCTTATAAAATTAACTTTCTGCAGATATCTAATAAGCTAATTTCAG
CCAGATTTTTAAAAATCTGGCTGAAATTAGCTAGTTAAGGCCGATGATTATTCTTCCATT
ACCTTTAATTCCTGTTTTATATCATCTGCAATCATTTCTGCTTTAGTTCCCACTACCACC
TGAGCATTATTTTTATTTGCCTTTAAAACCCCACTTGCACCAAGCTGCTGTAGAGTTTTT
TCGTCTATTTTCTCTGTGTCTCGGAGCTCTAACCTCAGTCTTGTAATACAGGCCTCTATG
CTTTTAATATTATCCTTACCTCCCAGTGCTTCAATAAAGTCACGCGGCTTATTTACACTT
CTGCTCTTTTCTCCGCCACCAGAGCTTTTCTGCTGGGTATCAGGCATAACACTCATTCCG
GAAGTCCTGGCTTCCTCAGCTTCAGCTTCCATCCGACCTGGAGTGGGAATATCAAATTTT
TCAATTGCAAATCGGAATAATAAATAATAAACTATAAAAAATACAATCCCAATTGGAATA
ATCCAGAGCGGCCTGGTTGCAAGTCCATAATTGAGAAAGTAATCAATTGCTCCCGCAGAA
AATCCAAAACCATGCTGAATACCAAGCATATAAGTAATAACCATCGATAAACCGGTTAAA
AGTGCATGAATACCATATAATACCGGAGCTAGAAACATAAATGAAAATTCAATTGGTTCT
GTAATTCCGGTCAGAAATGAAGTTAAAGCTACACTTAAAAAGATACCGGACACTGCCGAT
TTATTTTCCGGCTTGGCTGAATGATACATTGCTAAAGCAGCAGCAGGCAGGCCAAACATC
ATCACCGGGAAAAATCCAGACATGAAAAATCCTGCTGAAGGATCACCAGCAAAGAAACGG
GAAAGATCGCCAGTTACAACTTCTCCAGCTGCAGTAGTAAACTCACCAAACACAAACCAG
ATAAAACTGTTGATAACATGGTGCAGTCCAAGTGGAATTAATAAACGATTTAAAAATCCA
TAAACAAAAACTCCAACTGCTCCTGCATCAATTATCCACTGACCTGCAAGCTGAATGGCA
TCCTGAATTGGAGGCCAGATAAAGCCAAATATTCCTGCTAAAACAACAGCTGCAGCACCA
GTAACAATGGGGACAAAGCGTCGACCACCAAAAAATCCTAAATAGTCGGGTAGTTCAATA
TCATGATAACGGTTATATAAAGCACCGGCAGTTAAACCACCTATAATACCGGCCAAAACT
CCCATATTAATATCTGGATTAATAGCCTGTGTACCATTAGTTATTACCAGATAACCCACT
GCTCCAGCCAGACCAGCAGACCCCGAACTATCGTGAGCAATTCCTACTGCAACACCAATA
CCAAATAATAATGCCAGATTGTCAAAAATTGCAGAACCGGCTGCCATAATAAACGGAATA
TTAAATACGTCTTCTGCCCCAAGTCTTAATAATAAAGCAGCTGCAGGTAAAACTGCAATT
GGAAGCATCAGAGACTTACCAATACGCTGTAATTGAGAAAATAATTTTTTCAATTAAATC
AACCTCCCTGTTATTTTAAAAATAAATTAAAATAAAATTATTAAATTCCCTCCTCTCCAC
TCTCCCTGATCAATAATTAAAGCTATTTCCCGAAGATCGGTAATTTTTTTGAATATTAAC
TCTACTCTTAATTATACTCAACAGTAGTTTTTTTGTCAAGATAATCAATTATATGCAGTA
ATTTCTATCAATAAGCAAAAAAGCCGTTCTGATGAAATTTCAACAGAACGACTCTAGTAA
TAAATAGTTAAGCTAAACTAACTATTTCATTATTTAATTTTTAGGTCTTGCCTTATATTT
AGTGTGTAAGAGGTGATGTGATTCTCCACCTAAAGGCTCACCCAAAAATTCATCATATAA
TTTAATAATCTGTGGATTTTCGTGTGATTTTCTAATCTTACTTGTATCATCAATAGCCGC
CAGACCCTGGCCGCGTTTTTCTTTCTTTTCATTGGTAGCTGGACGAGGCTGTCCACCACC
ACCAACACACCCGTGAGGACAGGCCATAATTTCGATAAAGTCTAGATCAGATTCTCCTGA
TCTTACTTTTTCTAAAAGTTTCTGGGCATTTCCAAAACCATTTGCGATTCCAACTTTAAT
AACTCGATCACCAATTCTTACTTCAGCTTCATTAATGCCTCTAAAACCTAAATTTAATCT
TTCCAGAGGTTCTCCAGTTAATTTTTCCTTTACTGTTCTTACAGCAGCCTCAGCAACTCC
ACCAGTTGTACCAAAAATAGTACCAGCACCGGTTGATTCTCCCATTAGTTCATCAAAATC
TTCCTCTGGAAGTGAGGTGAAATCAATACCCATTTCCTTAATCATCCGGGCAAACTCGCG
AGTTGTTAACACAGCATCTGTATCTTTAAAATCTGATCCATTTATTTCTTCTCTATCTTT
TTCGAATTTTTTAGCTGTACAGGGCATAACTGCAACTGTATATATTTTTTCTGGATCAAC
ACCTGTCTGATCTGGATAATAGGTTTTACTTAAAGCAGAAAACATCTGCATTGGAGATTT
GGCGGATGATACATGCTTAAGCAGATCAGGGAAGTTATGCTCAGCCCCTTTAACCCAACC
CGGGCAGCAGGAAGTAATATGAGGTAACTCTCCTTCACCATTTAATTTCTTTAAAAATTC
ACTACCTTCTTCCAGAATCGTCAGATCAGCTGCAAAGTCAGTCGAGAAGACCTGATCAAA
ACCAAGTTTTCTTAAAGCTGCAACCATTTTTCCTCTGACAACTGTTCCGGTTTCCATTCC
AAACTCTTCTCCTAAAGTTGCCTGGATTGAAGGAGCAGTCTGAACTAAAACATGTTTGTC
TTCATCTTCCAGAGCAGCCCACACTTTATCTATCTCACTTATTTCAGTAATTGCTCCAAC
TGGACAGACAGTTGCACACTGACCACAATTAACACAGTTAATTTCTGCCTGAGGTAAATC
AAAGGCAGTAGTTACTATTGAATTAAAACCTCGCTCAGTAAACTGCAGAGCTGAAACACC
CTGGACTTCTTCACAGATTCTAACACAGCGGCCGCAGAGAACACATTTATTGGGATCTCT
TCTTAAAGCTGGGCCTGTTTCATCTATCTCATATTCACTCTGTTCTCCAGCAAATTTTTC
CACATCTTCTGACTTGATACCTAATTCATAAGTTAAATCCTGGAGTTCACAGTGATTATT
CCGGTCACAACCAAGACAATCATTAGGATGATTTGCCAGTAATAATTCAACATTTCTTCT
TCTGGCCTTTCTGGCCTTCATACTTCTGGTATTAATTTTCATTCCGTCTCTAACTGGTGA
AGCACAGGATGCGAGTAATTTCCCGCTTTCCTCATCTTCTACCACACATACCCTACAGGC
ACCGTGTAAACTTAAATCTGGGTGGTAACAGAGAATAGGAATATCTACACCAATCTCTTT
TGCTGCTTCCAGTATAGAGCTATCTTCGTCAACTTCTACAGTCTGTTCATCTATTGTTAA
TTTAACTTTGCTCATTAATTTCCCTCCTATTATAAGAGTTTACCCCTGTGAAATTGCATC
TACCGGACATTCTGGTTCACAGGCTCCACAGGCAATACAAACATCAGGATCTATTGTAAA
TGGATTCTTAATTTCTCCACTAATTGCATCTACAGGACATACTTTAGCACATTTGCTGCA
GCCAATACAGGCTTCCTCATCAATTACATAGGCTCCAGCTAAGTCTTCACAAACACCAGC
AGGACAATTACCGTCATGGATGTGAGCTTCATACTCATCGCGGAAATAGCGAACTGTACT
CAAGACTGGATTGGGAGCTGACTGACCTAAACCACATAAAGAAGTACTCTTTATGTGTTC
TCCTAATTCCAGTAAAAGATCAATATCTCCCTCTTTACCTTCACCATCAGTGATTCTATT
TAAAATCTCTAACATTCTTTTTGTACCTTCCCGACAGGGAGTACATTTACCACAGGATTC
ACTCTGAGTAAAGTTTAAGAAAAATCTTGCTACATCAACCATACAGGAATCTTCATCCAT
CACAACCATCCCACCAGATCCCATCATAGTTCCAGCATCCAGTAGTGAATCATAATCAAT
TGGTAGATCTAAGTAATCTTCAGGTAAACAACCTCCAGATGGACCACCAGTTTGAACAGC
TTTGAATTTTTTGCCCTGTCCTAAACCGCCACCAATTTCAAAAATGACTTCTTTTAGAGT
AGTTCCCATTGGAACTTCTACCAGACCTGTATTATTAATTTTTCCTGTTAAAGCAAAAAC
TTTTGTCCCAGAACTACCTTCTGTACCAATTGCTGTAAATTTATCGGCTCCCTCATTAAT
AATATAGGGAATATTGGCATATGTTTCTACATTGTTGATATTAGTTGGTTTACCCCAGAG
TCCTCTCACTGCAGGATAAGGAGGTCTTGGTGTAGGCATACCTCTTTTACCTTCAATAGA
GTTCATTAGAGCTGTTTCCTCACCGCAAACAAAGGCTCCTGCACCTTTTTTGATATGCAG
TTTGAAGTTAAAACCACTGCTGAATATATCGTCACCCAATAGGCCATATTCTTCAGCATC
TTCTATCGCTTTTTCTAATCTCTTAATTGCCAGTGGATATTCGGCTCTAACATAAACATA
TCCTTCATCAGCACCAATTGCATAAGCTGCAACCAGCATTCCTTCTATAATTCTGTGAGG
ATCTCCTTCTAAAATACTGCGGTCCATAAATGCACCAGGATCTCCCTCATCCGCATTACA
AATCAAATACTTTTTATCACTTTCGGAGTTTTTAGCAAACTGCCACTTTAAACCTGTGGG
AAAACCTCCACCACCCCGGCCGCGAAGACCAGAGTCTTTTATAGTGTTTACAACTTCCTG
GGCATCCATCTCAGTTAAAACTTTCCCTGCTGCTTCATAACCACCTAAAGCAATATATTC
ATCTATATCTTCCGGATCAATTTTACCACAATTGGCTAAGGCTATTCGCTGCTGCTTTTT
ATAAAAATCAATATCCTGATAAGATGGAATCTGTTCTTCTGTCATTGGTTCTTTAAAAAG
TAATCTTTCTACAGTTCTACCTTTTAATAAGTGTTCCTCTACTATTTCTGCCACATCATC
TGACTGTACTTCACAGTAAAATACCCCTTCTGGATAAACAATCATAATTGGACCTTTTTC
ACAGAAGCCGTGACATCCAGTTTCTACAATTTTTATTTCTCCACTTAAATCATTTGCAGC
TAATTCTTCTGCTAAAGAATCTTTTAAAGTCTTAGCTCCAGATGATACACATCCTGTTCC
GGTACAGATTAATACATGGGAACGATAAATAGAATCCTTCATTTACAAGTGCCTCCTTAT
TATTCTTAGTTATGTCGGGCGATTACTAAATCAGTTACTACTTTACCATTTACTACATGT
TCTGAAATAATCTTTTTTACATCTGACTCACTTAAATTTCCATAAGTAATTCTTTTTTTA
CCAGGAAGTTTAACATCGATTAGAGGTTCCTTTTCGCACATACCAATACATCCGGTCTGA
GTTACTCTGACATCAAGATCGCGTTTTTCAATTTCTGCCAATACAGCTTTTAAAATATCT
CTGGCTCCTGCTGCAATACCACAGGTTCCCATTCCAACAATAATTTCTGCTTTTGTTCCC
TGATCACGCTTTTTCATTTCCTTCTGTACTTTATTTCTTAATTCCTTTAATTCTGCTAAA
GATTTCATTAAAAAGCTTCACCTCCGCGGATTTCTGCTAAATTTTCTCCAATATATTCTC
TGATCCAGGAAATTATCTGCCTGGACTGAATTGAAAGGTCTTCCAACTCAGCTTTAATTT
CTCTGCTGTCAAATTTGAAACTATTTTTCTGATATTGATGTTGATAAACAAGGTCTACCT
GATCACCATTGGCTGCTATAAAATTACTAATAGTAGTTGTCATATCTCCCAGAGGAGCTC
GATCAATATGATCATATTCAAACTCCGCTGTTACTCTGGTACCTTTATCAATTTGAGAAT
CAACTTCAAATCTACCTCCACAGCTTTCTGCAGCTGCTTTAAATAAAGGTAAACCAAGAC
CAACTTCTCTGGTAGTTCTGGAAGTAATAAAAGGATCAGTAATCTGATTTAATTTCTCCT
GAGAAATTCCACTACCATTATCCTCGATCACTATTTTTAATAAATTAGCTTCTATTTTTT
CTTCAATCTTAATTTTTATTAAATCAGCTTCTGCTTTCCGGGAATTTTCAATAATATCTA
AAATATGAAGAGATAATTCCCTCATTTTATTTATATTTTGCCATAATCTCAGGAACTTTT
TCCGGAGTTAAACGGCCGTGGGTGTCATCATTGACCATGATAACCGGAGCCAGACCACAG
GCACCAATACAGGCCACAGATTCCAGGGTAAACTCTAAATCCTCTGTTGTTTCTCCTGCT
TCAATTCCTAATTCATCTTTAATAGCATTTAAAATACCTTCTCCACCTCTAACATGACAG
GCGGTTCCCATACAGACACGAATAATATTATTACCTCTTGGCTGCTGATGGAACTGGCTG
TAAAAGGTTACAACCCCATAAACCTGACTTAAAGAAAGATTCAAACCCAGAGCTATCTCC
TTCATAACCTCTTCCGGTAAATAACCATATTCTTCCTGTGCTTCCTGTAAAACAGGAATT
AAATATCTTTCCTTTTTTTCATAACGTGATAAAATTTCTTTTAATGGCTCTAAAAACTCA
GCTAATTTTTCTTCTGTCATCTCTGCCATCAATAATTACCTCCTTGATAAATTAAGTTTT
AATTAAATCAATCTTTCTGCCTTCATTTTTCTGGACAGCCTTTTTAAATTCTACAAATGA
AAATTCCTTAACTATCAGCCTCTGATAGGATTTAATTTCTTTAAGATAGTGGCTGTCAGA
ATTCTGCATAAACTGCAGTTTATTTAAATAAGGAAATTTTTCAAGCACCATTTCTGGTTT
AATGTTTTTTGATATTTCAGCTGTAATTAAGTTTAGCTCAGGTGGTATAAATCCAAGCTG
AGAAATAATACTGTGCTTTCGATCAAGGTGAGATGGCACTACTATCCCCCCCAGTTCTCT
AACTTGAGCAAAACACTGTTCCAGACTCAAATTAACAGCTCCAGCAAGTAAATGCTCCAC
TTTAAATTGATATTCGTCGTTAAAATCACACTTTATTTGAGGCCCAAAAAAATCCTCATC
GTTTTTCTGTTGAGGCAGCCTATCATAAACTATCCCCTGCCATTTTAGAAGACTTTTGAG
ATCTGGAAAATAACACAAAATGTGAATTTCTTCTTTTGTCTCAGTCTCCATTGCTGGAAT
AAAATTCAAATTATGCTTTTCACAAAAAAAATCAAAAACTTCTACATTTTCTGCAGTATT
ATGATCTGTTAAAGCTAAAACTTCAATACCCTCTTTTTTAGCTTTTTTTACTATCTCTTC
CGGGGTCATCAATAAATCACCACAGGGAGATAATACAGAATGGAGATGAAGATCAGCTTT
TAATTTTAACATTTAAATATTACTTTCACAAAAACTGCAGGCTAAAGCATAACTTTTCTT
TCTGGTCTTTAACAGATTAACTCCTTTTTGGCAGGCTCTCTGGACTGCATTTTCTTCATA
ATCAAAGTCTTCTACCAGAATCACAGCGGCCAGCTCTACTAATAAAGCTACAGCTACCAC
ATTTTGATGTCCCTGAACTGTCAACCAGAGATTTCCCTGTTCAGCTCTTGCCATTACATT
ACTCAAAAGATCACCAATATAAGCTCCATCAATTTCCTTGTCTAAATCTGGTCCAGCAAC
TACTTCTAAATTAAATTGATCTACAAGTTCTTTAACTGTCATCTGCTTCCTCCTTTTTAG
ATCCCATGACCGGCGGTAACTCATTTGCCAGAATCGAAAGATCATCTGCCAGTCTGCCAA
GTTGTTCTCTAAGCATAAAGATACAATCAGTTCTGCTGGCGCGCCCGTTAATTACATCCT
CGGCAAAAGTCTTGCAGTCAGGAGCACCACAGGCTGCACAATCTAAACCAGGTAAAATTT
CTATTTCTTTCTGCAGCTGTTCTAGTTTCTGCATTGCTTTCTTAAAATCAGTATCCAGTT
TCGAAACATTATCTGCAGTAATTTTATTAGAAAGAGCAAAATTATAAAATTCATCATCTT
TTCTGATTAAATCAATATTCTCTTTTTGCATGATCTCCCTAATCTTTTTTATTCTTTCTT
CTAAATTAAACTGAGACTGAAAGGGGTTAATTACATTTAAAACTCCTCCAATACAACCAT
TGGTACAGGAGGTGAGTTCAAAATACCTAATTGCTTCTGGAATATTATTTCTTTCTATTT
CATCCAGCAGCTTTTTTACCTCAGTAATTCCAGAAACACTTAAAGTGTTGATATTCTGCC
AGGATTTTAAAATACTTTCTTCTCCACCCTCACTTCCCCAGATTGTAGCCAGAGTTGTAA
GTTGATTTTCTTCTTCCTCTAAAACAATGTCTTCCAGTGACTCATATATATTTTGATAGA
TATTCTCTACCCCAATAGCACCACTTAAAAAACTTGTTTTCTGACCAATCGCTCTCTGGA
CAGTAGTTAATTTAGCCGGACAGGGAGTTAAAAAGAAAATATCGGGCACAATATTTTTTT
CTTCTTTAAATTTTCTTTCAACTCTTTCGGCAATCAATTCTACTGGTGATTTAAGAGGGA
TTAACATCTCAATGAGATCAGGGAACTGAAGTTTAATTAATCTAACAATTACCGGACAGG
AAGTAGAAATATAAGTTCCAGAATTATTATTTAAAAAATCAAGTGTTTTACGGGATAAAG
CGGCAGCAGCATCAGCTACATCAAAAACTTCCTTAAATCCTAACTTTTTAATAGCTTTTT
TAATTTTCTGCGCAGATATTTTTGCAGAAAACTGGCTGTAAAAACTTGGAGGAATCAAGA
TAATAGGATATTCAGACTCCATAATCTCGGATAGTTGATCTGTTTTAGTATATTTAGCAT
GATACTCACAGGCCCTTATACATTCTGCACAATCAATACAGAGATCTTCTTTAATCCAGG
CCTTTCCCTGATGTACCCGGATTGCCTTTGTTGGACAGCCCTTAACACAATTTGTACAAC
CCTCACACTTTTCTTCTTTTAAGAGCACAGAGTGCTTTTTGGTCATTATTAACCTCCTGC
TGCGATTAATTAGTATTAATTAGTTAAATTAATTATTACTTTCACATGGGTTCCTTTTTC
TTTAGATGATTTAACATCAATCTGATCTGCATATCGTTTTACATTAACAAGTCCCATCCC
GGCTCCAAATCCCATTTCTCTGATTTCATTACTTGCAGTAGAATAACCTGCTGTAAAAGC
TTTATCAAGATCTTCTATTCCCGGGCCACTGTCATCAACCCTGATCTCCAGCTCCTCTTC
TGAAATTAAAGCTGTAAGTTCTCCTCCCAGAGAATGAATTACCACATTCATTTCTAATTC
ATAGGTAATAATTGCTGTTTTACGAACAGTTTGAGATGGGACTCCCAGTTTGCGCAGAAT
ATTTTTTAAATTACTGGAAGCTTCTCCCCCACTTTGAAAATCAAAACTTTCAATTTCTTT
GTTCAATATTTGTTGTTTTTGCAAAGACAAAATCAACTCCTGACAAATTATTTGGAGGTT
TCTATATAATTCATCTCTTCCGGTCCAATCCCATTTTTATACAAAAGACCACAGGCTTCA
AATAAAGGCTTGTCTGTGGAGTAAAGAAAAATATTTAATTGGTTGGCTAAAGAAATAGTC
TCAATCTGTGGTTCTTTTCCTCTGACAAATATAATCACCTTAATTCCTACCATTTCAGCA
GTCCTTACTACCTGAGGATTAGTTAAACCAGTCAGCAAAAGAGTTTTTTCATTCGAAAAA
GCCAGCACATCACTCATTAAATCTGCGCCACAGGCGTTCTTTACCTCAAAATCAACCTTT
ATTCCGGGGTCCTCAAAAATAGTTTCAGTTTTAAGAAGAGATTTGACAGTTTTTAAATTC
ATTTTTAACCTCCATAGTTAAATAATATCTTATTTTTGCCGTTTTTGCAATTTGTAAAAT
ATTTCTATACAACTTGATTGTAGTGATAATATTCACTTTAATCAATAAAAAAATATCCAT
CAAAAGTATATGATATTTTTTTCACACTGTCAAGCAGAAAATCTTAAATATATAATAATA
TATTATAAATCTATTAAGCCCAGACTTATTTCCAGAGATTGATTGACATCTTCAATTACA
TCTTCTCCAAGATGGGCTATATGACGCTGTAATCTCTTCTTATCTAAAGTTCTGATCTGT
TCCAATAAAATAACAGAATCTTTATCTAAATTGTTATAATCAGCTGGAATCTCAACATGA
GTTGGCAGCTTAGCTTTGTTAATTCGGGAGGTAATTGCAGCCACAATTACAGTCGGACTG
TACTTATTACCAATATCATTCTGGATAATTAAAACTGGCCTTACTCCCCCCTGCTCAGAA
CCTACAACTGGATTTAAATTAGCGTAAAAAACATCACCCCTTTTTACTTTCAATTTTTTC
ACACTCCACCAGTCTCTGTTCATAGCATAAGTATGAATAACAGTCACTAGATAAACCTTC
ATCAGCTAATTGTTGGTTGAGACCGGCCATTTTTTTATAACCATCACGAAGATGATTGCG
AACCTCTTCTTTCTTTAACTCTTTTAAATAATATTTAACTGCCTGATTGAGAAATGCATT
TCGCTTCTGATTATTGTTCTTACAATAATACTCGATTTCTTCCACAATATATACAGGAAG
TTCAATCTTTAATTTTCTGCTTTCTGACAACAGACACACCTCCACTGTTTTTCAGCTGTT
TTTTTCTACCATTTGGTTGATATTAATCAATTTAACAGCTAAATTTTCGAAAAATGAAGA
AAAAAGATGAGACTAATTAGCCCCATCCTTAAGTAGAGAAACATTTCGAATAAGATCTTC
ATTTACTGCAGCCATTTTTTGATAGCCCTCAACCATTGCTCTGACAATTTCATCTCTTTC
ACTTTTACTAACATTTTTCTTGCGGCGCAGCCTCTCCACTTCCTGATCACCTCATCCTGC
AATAATTTCGAAATTCTTTTAGATACTCCTATTATATCTTAAAAATTGATTAGTGTCAAC
AAAAATACCCCTTTAAATCACTGATATTACTGGGATCAATTATTTTTTTGTATCTCTGGA
AAAGCTGTCCAGAAAAATATAATATCTGGATATTTAATGACAATATTAGCAGTATGCTAT
AGTTTATAATAAAGGCCACATTTTTTAATATATTTAAGCAGTTTAGCATACGCATCATGC
TGACAGATGGTGCTGCTGTCACCGATAAAAATCATTTTTCTTTTAGCCCTGGTTAAAGCA
ACATTAAGTCTCCGCAAATCTCTTAAAAAACCAATATTATTTTCCTGATTGCTGCGGACA
GCAGAAAAAATAATCATTTCTTTTTCTCTTCCCTGAAAAGCATCAACTGTATCAATTTCA
ACATTTTTAAATTTATTATGCTGATTTATTAAATCAACCTGATCTTTATAAGCTGCTATG
ACAGCAATGTCATCTCCTGAGAGAGAAGATTTCAGGGCTTGATCAAGGATATCAAGTACG
ATTTCTGATTCAACAGGATTATCATAAGAATTTGAGCCTGCAAAAGATCTTTCCTCTGAG
TTCATTTCTCTGGTGTCCAGAAAGACCAGGGGATATTCTGATTTTAAAGATTTATCTGTA
AAACAATCCTCATCATGTATTTTAACTCCCAGATCACTTATTTTCTGTTCCGCTGCAGAA
GCAGCTGCTTGAAGACTATCATTGTAGAAATAAATACTGGAAAAACCCATAATTTTTCTA
TTCATTCTATACTGAATTTCCAGCAGAGAGCTGAACTCTTCCTGATAATTTTCAATTAAC
TTTTCGAATAAAGAAACACTTAAACCATTTTCTGCGGCTTCCTGATTGACAACTGTCGGA
GGCAGCTGTTTATGATCACCGATCAAAATCGTTTTTTTAGCTTTTAAATAAGGGATTAAA
GCAGCCGGTTGTGTCGCCTGAGTTGCCTCATCTATTACACTTAAATCAAACTCACTGTTT
TCTAACAATTCAGAACCGGCTGTAATATTGGTAGTACAAATAACATCAGCCTGATCCAGT
AGTTCTTCTACAGCTTTATTTTCAAGGCGTTCTATTTCTTTAAAATACTTATCTATTTTC
TCCTGCAGCTCTAACCAACTGGCCATTTCGTCAATAACCTCAGGACTGATACCTCGAACA
TGATGTTCTAAGTCTTTTTCTGCATAATCTTTGATTTCCTGATCCGATAAACCTCTTCTG
TATTTTCCCCCGGGATAAATATAAGATTCCTGTTTGTTAATTAAAGCAGAAACTTGATCT
CTTAACTTTTCTGCTTCTAAATAATCCTGATGTTCTAAAACTATCTCATCTAAGGTATGT
TCCCTTAATTTTTCAGTCACTCGAATTGGATGCCCAATTCTTATTACATTAAGCTCTTTT
ACAGCCAGCAGTTCCAGCAAATTATCAACTGCGGTATTCGAATCTGCTGCTGCCAGAACC
TTAGCACCCTGTTCAACAGCTTTAGCTATCAATTCTACTGCCGTTACAGTTTTACCAGTT
CCAGGAGGTCCCTGAATTAGATAAATATCCTCTGCAGCCAGTGCATTTTCTACTGCATTT
TTCTGCGAAGGATTAAGAGAATCAAGTTTTAATTCCTTTTTCTCAGCAGATCCCGCTCTT
TTTCTATCCAGCAGGATATCTCTTTTTCTCTGCTGGATTTTGTTTTCAGGATGTTTTATT
TTATCCAGAGCAGTAAACATTCTCTGGAAAGTTGTGTCATTAACAAACAAATCAAGCCTT
ACCCCTTTATTATAAATAAACTCAGGAGGGTGACTTTCAAAAGCAACAGTGATCGAATAA
GATGTTTTTTCTACAACTGTCCCGGTAGGATTATCTGGATGTAAAGGCTTATTTAGACTA
ATCATCACTAAATCTCCGGGTGTTATCTGGGTTTCTGCCAGCCGTTCTCCCTGATATTTG
GAAGTAAATTTTACCAGAGGTCGGTGACCGAAAGTAGTACCACTGTCTTTTCCATGTAGG
TCCAACAATGTTCTCCCTTTTGCCTGTCTTTCTCTGGCCGATAAATATTTTATTTCCAGC
TTATGTCTATCTATTTCTTCCTCTCTTTCTAAATCAACTAATTTATGAAATTTATTATAA
TAATTTATAATTTCTTTATCAATTAAGTCATCCTGATTCCTGGCACTTACCTGAACCTGA
ACTCCACCAATCTGATTATTATCCATAGCTTCAATGATTTGAGAGGCAGAATCCCAGTTT
ACCTCTACCTCAGCTTTATTATTTCTCTGATCTATATTAATTTTGCCAATATCATCACTT
GCGGTCCCGGCTTCATTGATAAAAGCACCTACAATGTCACCAGGTCCAATACTATTATCT
ATATTCGAAATAACTAATGTTACCATAAATACACCTCCAGGTTTATCTCTTTTTATTTTC
TGGATCTTTAAAAACTCTGGTGCCAACTGTATTTTTCTGTCCCTGATATTTACCACGGTA
TGGGTTATCTGCTTCACTATCCATAGAGGCAAATACCAGCTGGCAGATTCTGCGGTCTGC
TTCCAGTTTAATTGGAAGTCGATTTGCATTATAAAGTTCCAGAGTAATCTGTCCTTCAAA
TCCGGGGTCGACCCAGCCCGCATTTTGAATAAAAAGCCCCATTCTACCAATAGAACTTCT
TCCTTCAACAAAGGCAGTTAAATTATCGGGTAATTTAATATATTCCTTTGTTGTAGCAAG
TAAGAATGAATGCGGTGGAATAATAATTTCTGAACCTTTTACTTCTTCGTAATGTACCTG
GTCGTTTAATGTCATTAAAGGCAGAGAATTTTCATCTACTTTTAAAAAATCATCACCCAG
CCTCATATCAACCGAAGCTGGTTGAATCTGCATTTCATCAACAGGATCTATAATAAGTTC
TTTATTTGCTAACATTTTTTTTATTGTATTATCTGATAGTATCATTATTTAACTCCTTAA
TATTTTATTTTTAAAAGTTTCCATATTTCTGGCAAAAAATCTATTAAGTCACCTGCTTTT
AAGCCAAAATCACTTTTTTTATCTGCTGCCAGTTCCCCGCTTCTACCATGCACATAAACA
GCCAGTGCTGCCGCTTCAAAAATAGGCATCCCCTGACCAATCAGGGCAGAAACAATTCCT
GTTAAAACATCACCACTACCGGCGGTGGCCATTCCATTTGTTCCTGTCTGATTAAGATAG
GCCCTACCATCAGCTGCTGCAGTAACTGTTGCAGCCCCTTTGAGAATAATATTAACCTTA
TATTTTTTTGCAAAATCTGCAGCAATTTTAATTCTGTTTTGATTAATTTCCTTAATTGAT
TTATCAAGCAGTCTGGCCATTTCTCCTGGGTGAGGAGTGATTAATATTTCCCCATCATAT
TTTTTTAATAAATCTAAATCCTTAATTGAATTGAGTGCATCAGCATCCAGCACCAGCGGC
AGACTCAGATTTTCCAGAATACCCCTGATAACCTTTTTAGTGGCCTGATTATTACCCAGA
CCCGGGCCAGCTGCCAGCAGATCTACTTTTGTACTAAAATCTAAAATCCTGGCAAGTGAC
TGTTCTGCTATGATTCCATCACTGGAAGCCAGAGGAATGCTTAAAAGCTCCCTCAACTGA
TTTGCAATCCCAGCTTCGACCTCAGCTGCTGTCAGAAGGTAAACCAGACCGGAACCACTT
CGCAGAGCTGCTTCCGAACATAAGAGTGGGGCTCCCCCCATCCCTCTGGAGCCAGCCAGA
AAAGCAATTTTGCCAAAAGAACCCTTGTGCCCATCATTTTTTCTAGACGGCAGTAAAGAC
TGAGCTTCACTTCTGGTAAATAGCTTTAGATCATCACTATTTTCAGCAATTACTTCTTCT
TTAATACCAATATCTACCACTTCGACTCTACCGGCATAATCACTGCCGGGATATAAAAGC
AGCCCCCGTTTATAGGCAGCCATAGTTACAGTATAATCAGCCTTAACTGCCCTCCCGACT
ACACTTCCATCTTTACCGTTAATCCCGGAAGGAATATCTACAGCCAGAACCTTTTTACTA
TATTCTTCAACTACCTCATTTATCAAAGCAATTATTTCTTTACTGTTACCTCTAACTTGA
CCTTTAATACCTGTTCCCAGCAGAGCATCGATGATAAAATCACTGTGCTTTAATTTACTC
AATAATTTTTTGGAATTTAAATCATCAAATTGATAGTATTTAAGATTATGATAAAGACAG
AGTTCAAAATTTTTCTTATTGACACCAGAAAGATCCTCCTCAGCGGCAGCAAGGACTATC
TCAACTCGATAACCTTTACTGGCCAGAAATCGAGCTGCCGCCAGACCATCTCCCCCATTA
TTTCCTTTACCCACCAAAACTGTGATTCTAAAATTTTTAATTTTTTCCTTTTCAGATTTT
TGATAGTAATTAACTCTGTTCAATAATTTCTCTTCTATAATTTTATCTGCAAATTCAGCA
ATTTCGCGGGCTGCAGCCTCCATCAATAAAATTTCTGGAACACCAGCCTCTATAGTTTCC
TGATCACACTTCCCCATTGATTCTGGAGTCAAAACATACATTCTTTTAAGCCCCTTCCAA
AATGATTTGTGCTACACTGTATTCTTTTTCATGAGAAATACTCAAAAAAATATTGTTTAC
TCCTAATTTTTCTGCTCTACTAAAAGTATTATTAAATAGTCTAACTTCCGGTTTACCCAG
CTGATTATTAAATATCTCAATATCATGCCAGCTGTTTTTGCGCATTCCTGTACCAAGAGC
TTTAAGTACTGCCTCTTTGGCAGCAAAACGGGCAGCAAAAGAAGGAGTAAAATTTACTTT
GCTCTTACAATATTCAATTTCATTATCTAAATATACTTTTTTTAAACATCTTGTGCCATA
TTTTTCAATCAAGCTTT
>DeadSea-enrich-C101
GAATTAGACTTACTAAATGAAGAAAAAAGCAGCAAATGGACTTATTATTCTTTAAATAGA
AAGGCTTATGATAAATACCTTTCTGATTTAATTGCACTGCACTCGCTTTCGTTAGAAGAT
TTAGATCTTGATAATCTTTCTAAAAAACTTGAAAACCTTAATTCTCCGTCTGAAATCAGA
GAGAATAATAGAAAAAGGAGCTGTTGTCAGTGATTGATGCATTTGCAGATTTACTTGTCT
ATAACTGGATGGGACTTGATTCTGCTACACGATTAGGGGAGTCGGTTCATTTCTTCTTTT
ATGATACAATAAAGATCATTTTTTTATTGAGTATCATGATATTTGTAATCTCTATAATCA
GAAGCTATTTTCCACCAGAAAAGACAAAAAAACTTCTGAGCAATTATAAAAAGTTCACCG
CGCATTTGATGGCTTCAATACTTGGGGTTGTAACTCCATTTTGTTCCTGTTCTTCAGTTC
CTATTTTTATAGGTTTTGTTGAATCAGGAATACCACTTGGAGTTACATTTTCATTTTTAA
TTACCTCACCAATAGTAAATGAGGTTGCACTGGTTATGCTTTATACCATTTTTGGCTGGA
AAATTGGAACTCTTTATTTAATCAGTGGTATATTGGTAGGAGTTATCGGTGGTATTGTTA
TTGAAAAACTTGGTATGGAAAAATATGTTGAAGAATACGTATATCAAATCAGTGCTGGAG
AAGACGAGATTGAAGAGCTTGAGTGGAGCGACAGAATAACTTTTGCAAAAGAGGAAGTTA
AAGAAATCGTAGGACGTGTTTGGAAATACGTAATTATAGGTATTGGTATCGGTGCTTTAA
TCCATGGTTATGCTCCGGCAGACCTGCTAGCCCAGTATGCTGGGCCAAATAATCCTCTTT
CTGTTATTGCTGCTGTTGCAGTAGGTATTCCTCTTTATGCAAATGCTGTAGGAACAATAC
CTATAGTAGAGGCACTGATGGGAAAAGGTGTAGCTCTTGGAACAGCTCTGAGTTTTATGA
TGGCTACAACAGCATTATCATTACCGGCCATGATAATTTTGAGGAAAGTTATTAAGCCAA
AATTGATTACAGTTTTCGTTACAGTTGTTGGGGTTTCAATAATCGGTGTTGGTTACATGT
TCAATTTTGTAATGAATATAATATAGAATTGTAAATTAGTTTAGATAGGAAATATCAATA
TTTCTTATGTAAAATAAAAAAATTAGGAGTGGTTATTGTGGTAATTAAAGTTTATGGTCC
TGGATGTAAAAACTGTGTTAATCTGGCTGACAACGTAAAAAAAGCACTTGAAGAAACTGG
TGTAGATGCAGAAATAGTTAAGGTAGAAGACATGAAAGAAATCGCACAGGCTGGGATTAT
GAGTACACCAGCAATCGGCATCGATGATGAAGTGAAGATCAAAGGTAGAGTTGCAACAGT
AGATGAAATCAAAGATTTAATCAGCTAATTATCAGCTGAGTATAAATATTGATTTCAAAT
AAGAAATTTTTCTTGTTAAAGATCTGCCGAAAGGTGGGTCTTTTTTTAGCTTTGAAGTTC
AGCTAATGTAGTTCTTAATCTCATTATAAACGTGGTCAGCTTTTTCATTATTTTCCATAG
AATTATAGATAATTTCGAGATATCTTCTCTCTTTAATGATTTCAATGGTTTCTGCAAAGT
TAATATCATAAATCCAGGTTAACTGCATCATTTTGAGATCATTCAGTGTCTCCAGCTTAT
CATAATTTATGGGTTCTTTTTTTAATATCTTTTTATATACTTCATCAGTAATTTTAGCTT
CAGTCGAAAGCTTTATTATAAAGTCCTTTTGACTCCCATCCTGATAGCGGTTGACGAAGA
TATTAAAGATATCAAGTTTATCTGCATCCCGAATCAGCTCTGCAAAAAATATTTCTTTTT
CATTCTCAAAGTAATCCTTATCAATTTCTGCTTTGTTATGCTGCTCAATCGCCTTATAAA
TGACCTTTTGATAATCCTGACTTAAATCATCTATGAGTTTGTTTTCCCTGATTACCTCTA
CTCCAAGCCTGCCGTGATCTTCAGATTTATAATCAGAAAAAGTCTGATATTCCTTATATT
GTTTAAAACGACCTATATCATGATAAAGAGCGATTATTCTGGCTAAATATTTTTCTTCTT
CACTCATTGTAAAGCCTTTTATTATTTCCTCCATATCTTTAGTTACTCTTCTGCTGTGAT
TTATTTTTAAATTTATATTTTTTTGATCTTTTTTATTCTGCATAGCAAATTCTTTTGTAT
ATAAATCAAACCACTCTTTAAGTTCTTGATATTTATTCTTCATTATGGATACTTCCCTTC
TCTTTGTCACCATTCTTATTTTATTGTTTCACTAATTATTATATTTAAAAACTGCAATTT
TGTAAATGATTTGTAGGAAAAATTAAACATATTTTGAGGTGTATGTTAAAATATTATCTG
AACAGTTAAAAAAGGTTCTCAGCAAAAAGGCCGTAGTGATACGTTCGGGCAGCAAAAAAG
AAATTAATGCAGAAGAACTTCTGCCGGAAGAAAAGCCGGTTTTTCCAAAGAAGCTTTACA
AGAAGAAGGTTATCAAAAGCTTGCCGAAATTCTTTTTGATTCAAAAAATATGTATATGGC
GGTCAGTTATGCTCTTCCACAGGGCGAAAAACATCTTTATCTTAAGGGTTCTCCCGATAT
TGTGCTTGAGATGTGCGATTCGATATTATTGGATGGAGAAATAAAGGAACTAACTGCAGA
AGATATAAATAGAATTAAAGAAAAAAATAAAAAGCTTGGAGAAGAGGGCCTGCGCATTCT
TGGTGCAGCCTTTAAAAAAGCAGCTAATCTGGATTCGGAAGCAGAAATCGAAGAAAATAT
GGAAGAGGGATTGATATTTATCGCTCTTACGGCAATCATAGATCCTCCCAGAAAGTCTGT
CATTAAAGCAATTTAAGATACCAAAAAAGCAGGAATTAAAACAAAAATGATAACTGGAGA
TCAGACCGATACTGCTGCAGCAATTGCCCGCAAAGTAGGCATAGAGGGCAGTGCTGATGC
TGTAACTGGGCAGCAGATTTCGGCGACTTCGGGGGAAGAGTTGAGAGAATTAATAATGAA
CAACTCGATGTTCAGCCGGGTTACCCCGGAAAACAAACTGCAGCAAAATAATCTATATTT
TTCTGGACATAATTTTTAGATTACCCCTACCTCTCTTGGCAATGCAGATCTTATGGATTA
ATGTTGTAATCAATGTTTTTCCAGCTTTGTCGCTGGCCTGGGAGAGCGAAGAAGACAATA
TTATGGAAAAAGAAGCTAAAACGGAGCGGAATATCATGGATAAAAGTTTTAAGAAAAAAG
TCGCCGTCCACAGTTTCATCCTGGCAGCAGCACCGATGCTCCTTTATGCCTGGGTTTTAA
ACAGCGGCTATAGTCTGAAACTGAGTCGGACTTTAAGCTTTTCGGTGCTGGCATTTACCC
AGCTCTTCCATGTCTTCAATGCACGCAGAAAGTCAGGGATTGCTTTGGATAAAACAGTAT
TAGAAAACAAGTATCTCTGCCGGGCTTAATAGCTTTTCTTGTACCGATGCTGTTAATTCA
AATTTTGAATATCTTGTGATAAAATTAAAATTGATATAAAATAATATTAACTTTAAAATT
AAATAGGTGATGGTGCTCACCTTATATGTTCTCTTAATGGAGATAATGGCCCCTGCTTAT
GTTTGAATACATTTAAGTAGCGGTTTTTCTATTAGTATCAAACAATTTCTTCTATTTCAA
AGGCAAGTTGGAGTTTTAAGCGGTCATTATAATCATCAAAATCTATATTAAGAATTTCTT
TGATCCTATTTAAGCGATAGCTTAGAGTATTACCGTGAATATGAAGTTCTTCTTTGCTTG
ATGTCCAGCTGCAGTTGCTCTGCAGATAGATTCTTAAGGTCTTAAGCAGGTCATTTTTAG
AAGAACCACCATATTCTTTGAGCGGCTTTAATATTTTATCGGCAAAATCTTTCAGTTCTT
CAGTGTTATTTTTGGCAAGCAGTTTTTTAATTTCGAGCTGATCATAAAAGGCATAATTCT
TTTCCGACTGCTCCTCTATCATGTTCAGTGTGTTGATGGTGTTAAAGTAGGAATTTTTAA
AATCTGCAATCTCACTAAAGGAACTGCTGACAGCCAGCTTGTAGGAAGATTTTTTTTGAT
TAAAGCTGAAAATAGAGCTGAATATTTCTTTGAGCTGTTGATTGAAACCTTCAATTTTGG
ATTCAGATTCTTCTCCAAGGTCTTCTGTCAGGATGATGATCATATTCCTCTTTATAAAAG
ATATTGAATTGTGAAAAAGCTTTTTGCTCTCTTTATTTATAATCTGATAATATTTTTTGA
TTATCTTCTTCTTCTGCTGTTCATCTTCTGCGTTCAGACAAAAATCAACGGCGATAATCT
GATGGTTGTTTTCGAAATCAAAGCCATAACGTTCTGCTGACTTTTTGATAAACTCGCAGT
CGTTGTTGAGCATCAGACTGTCCAAAAAGTCCCCTTTTAGTGACTGCTCCATATCGGCAA
TCTCATCTTCTTTGATCAATTCCAGGGCGATAATTGTGGTGGCCCGCTCACAAGTTATGG
TTTCAAGCTGATTAAGATGAGATTCTACAGAACTGAGTACACAGAACCAGCCGAGTATCT
CTTCTTTAACGATAATCGGAAAGATTATGTATTTAAGATCATCTTCATGATCGATATATT
CGGATTTTTTATTGTTTAGGTGAGGTATTAATTGATGTAGATTGTCTCTTGAATTCTTTT
TCGGTTGATCTTTTTTAAAAGAGTGATAGCGAAGATTGTAGAAGATGTCGATAATAAAGA
TATCTTTATTGATCATAGATTTTAGTTCTTTGAGAATATCCTTTATAGAAGAACCGCTCA
ATATCATGTTTGTTAACTTTGTGTGGATATCGGTGCTATATTTATATTTATTTTTCTGCT
CCTGGATGATCTGATTGTATTCCTGCAGCTGTTTATTTGTCTGCAGCTGCTGCTTATAGT
TCCTGGCATTTACGATGGCAATTGTTGCCTGAATGGAAATATCATTCAAAAATTCTACAT
CTTCTTCACACAGGGAGTGTTCATCACTGGTATTATCGACAACAAGCACTCCGATAACTT
CGTTTTTATTGATCAAAGGACAGCAGATAGCTCCCCTGATTTCCTCTGCGATAACATCTC
CTTTAACCGCGAGTTCCTTGTTGCGGCTGCTCAGCTGTGCCATTGCCTGTTGGACGGAAT
CACTGTCTTTAAAGAAGATAGTTTGCTGTTTTGAGAAGGCAAGGCCTGTCATCGATTCAC
CTGGTTCTAACTGAACATCTTTTACAGCACTCCCCATTTCATAAGAAGCATAGATTTCCA
GATAGCCGCTCTCTTTATTCAACAAAAAAATAGCACCCATATCACCACCTGGAGTAAGTT
CGAGGGATTTGGTCATCAGGGTATTTAAAATTGTATCTACATCCTGTTCGGAATTGAGCA
ATTTGATGGTTTCAAGCAGTGAATTCATTTTTTTCAATTTATTCTTATTTACTTTCATAG
TCACAGTCGATCATCCTTCACTTATTATTAGAAATTTTAAATATTTCCAGTCTTTTGATA
TCATTATATTACCTAGATGAGTCAAATTCAATGTTTAGACCAAAAATACAAAGTTAAATT
TGGTGTTAGCAATATGGTTATAATTGGCTGTAGTTGGTATAATAATTAGAAGAATTAGAG
TATTAGAAAAATGAGGAGGTAATTATGAGTTTATTAATGGCATTTTCGATCGTATTAATT
ATTCTAGCAGTTGGTGACATCATTTCTACAAAGACGAAGGCTTTCATTCCTTCAGTATTT
GTGGCGGCATTATTATTTTTATTCGGTTTCTGGACATTTTTTCCGGGAGATATAGTTGCA
CAGGCGGGTTTTCAGACTCCGGTTGTTTATCTTTCTATGTATCTTCTGATCACACACATG
GGGACACTGCTTTCGGTAAAGGAACTCGCTGCACAGTGGAGAAGTGTGGCCGTTGCTCTG
ATCGGTATCGTAGGGATTATGACGATGACAATGACAATTGGAGCAGCAGTATTTGGATTT
GATGCAGCTGTTATCGCGACACCACCTCTGACCGGTGGAGTTGTAGCCGCGATTATCATG
AATGAGGCAGCAGCAGAATTAGGTATGGATCAGTTAGCGGTTTTAGCAATTATAACTTAT
GTAATGCAGGGCTTTATCGGTTATCCTTTGACCTCATTTATGCTTAAAAAGGAAGGTCAG
AGGCTGATTAAAGGTTTTAGAAACGGAGAAATCGAATATCATGAATCAGGTGAAGAAAGT
GCAGAAACTGAATCGAACAAGTTAGTGCCTGACTTACCCAAAGAATATAAGACGACATAT
GTTCTTCTGGCTAAATTGGGACTTACCGCCTGGGCTGCAGTAGCAGCAGGAACATTTCTT
GAGCCATATCTGGGTATTTCACCATTTGTGTATTGTTTGATATTTGGTGTTATCGCCAAT
GCAGTTGGTTTTGTGGAAAAAAGACCGCTCAATCTCTCCAATTCATTTGGTTTTTTGATC
ACAATACTGATGGCATTCATTTTTGCTGGACTTTCGGATGCAACTCCAGCAATGCTGGCC
GAGCTTGCGGTTCCTCTTGCAGGTATCATTTTCTTAGGTGTTTCTGGAATGGCGATTCTA
TCGATGTTGCTCGGTAAGTTCCTGGGCTATACTAAGGAGATGTCTTTTGCGACTGCCTTA
ACAGCTCTTTATGGATTTCCACCGAATTATATACTGACCGAAGAAGGAGCAAAGGCACTG
GCCAAAAACGAAGAGGAAAAGAAATTCCTGATGAGCGAGATGCTGCCAAAGATGCTTGTT
GGTGGCTTTACAACAGTAACGATCGCTTCGGTAATTATCGCTGGTATCTTCGTCAATTTC
CTCTAAAATTATATACTGGTTTAATACAGGTTATAGTTGCGTCATAATACAATATATATT
CTGCTCATAAAAAAGTTACATTTTAATCATATGCGGGGCATTTTTAGGTTATAAAAAAGT
TATAAGTTAATCATAAATAGATTATATTCAGTTCATAAATCAATCATAACAATATTTAGT
TGTTTATAGACTGGAGAAGGGAGGAAGAGCTGTGGAAACAAGTTTAGAGAGAATACAAAC
ACATCTTGAGAATTTAAGAGAATTCAACAGCACACCAGAAAAAGGGCTGACCCGATTTAC
ATTTACAGAAGCTGAGAGGCAGGCCAGAGCTTATCTGGAGGCTGAATTAAAGAAAATTGG
GATCGAGCCTTATGCAGATGCAGCTGGTAATCTTTTCGGCAGAATTGAGTCAGAAAATAA
GGATGCACCTGTAATTATGATCGGCTCTCACTATGATTCTGTAAAAAATGGGGGTCATTT
TGATGGACCTGCAGGGGTGATCATGGCGCTGGAGATCATGACAAAGCTTAAAGAAGAGGG
GTTTGAGCCTGATTATCATATAGAGTTTGCCGCTCTGATCGAAGAAGAAGGGGGTAGATT
CGGCTCAGGCCTTTATGGAAGCAGGGCCATGGCGGGCAAGATTTCTTATCAGGATTTGCT
CTCATATAAGGATCAGGATGGAATTTCCATGGCAGAGGAGCTGGAGAACAACGGTTTTGA
TCCGAAGAAGATCAAAGAAGCTGAAAGAGATCCCGAAGAGCTCAAAGCCTTCATCGAACT
GCATATCGAACAGGGACCTGTACTCGAAAATGAGTCAAAAGATGTGGGGCTGGTTGATTT
CATAGTCGGGATCAACGAGTTCAAGGTTAAGCTTGAGGGAAGACCTGATCACGCGGGTAC
AACTCCGATGGATATGCGCAGAGATGCACTTTTGAGTGCAGCTGAGATTGCAAAAGTGGT
AGAAAAATCGGCAGTCGAAGCAGGAGAAGGAACGGTGGCTACCGTGGGTGAATTTAGAGT
TAAACCTTCGGCTGCAAATATAGTTCCGGGAGAGGTCGAGTTCACGGTCGATATCAGATC
AAAATCTGCTGAACTGGTTAAAAAAGTCAAGTCGGATATCACAGGTGCATTAGAAAAAGA
AGAAGCAGAAAATGATATCAAACATGAGATCAATGAACTGCTTTATGTAGATCCGATTCC
ACTTTCTGAAGAAATAGTAGAGCTTTTCGTTGAGAGCGCAGAGGAGAGTGGTTTCAGCTA
TAAGAAGATGATAAGTGGTGCAGGCCATGATGCGATGGTCATGGCCGAGCTCACCGATGT
AGGACTGGTTTTTGTTCCAAGCCATAATGGGAGAAGCCACTGTCCGGAAGAGTGGACAGA
TTACGAAGATCTCCAGAAAGGAATAGAGACTATTTATAAAACTGTAAAAAAGATGGGGGA
AGCAGATGAGTAAAATAAATGAACTGGCAGAAAAATATTATGATTATGCAGTTGAGATGA
GGCGGGAGTTTCATATGCATCCCGAGCCCAGCATGCAGGAAGAAAGAACTTCAAAAAGAG
TAAAAGAAGAACTGGAAAAGCTGGGACTTGAAGCAGAAATAATTGCTGGAACAGGGGTGA
CCGCTTATATAGAAGGCAGCGGGCAGGGTAAGACGATCGCTTTAAGGGCGGATATGGATG
CACTTGAACTCGAAGAAGAAAATGATGTCCCATATAAATCAAAAAATGAGGGATTGATGC
ACGGCTGTGGACATGATGCCCATACCGCATCCCTGCTCACTGCTGCAAAGATGATCAATG
AACTAAAATCCGAATTTAAGGGAAAGGTCAAGCTGATCTTTCAGCCCGGTGAAGAAATAG
CAGAAGGTGCAAAAGTGGTGGTTGAAGCAGGTGTGTTGGATGATGTCGATGTTATCATGG
GGATTCATGTCTGGAATGAGCTTGAAGTGGGTAAGGTCTCGGTTGAGGCTGGCCCGCGGA
TGGCTGCAGTAAACCAGTTCATCATCAATGTTAAGGGAAAAGGTGGTCATGGATCGATGC
CCCATCAGGGAGTTGATGCTCTTACAGCAGCGGCGGCAGTTGTGATGAACCTGCAGTCTC
TGGTCAGCAGAGAAATAAGTCCCCTTGATCCTTCTGTTTTGAGTGTCGGTATTTTCAAGT
CGGGAACAAGATTCAATGTACTTCCGGGTAAGGCCTATCTAGAAGGTACAACGAGATGTT
TCAGCAGGGAATTGAACGAGGAATTTCCCGAGATGATAGAGCGGGTTGCTTCAAAGACAG
CAGGCAGCTATAGAGCGGAAATCGAACTTGAATATAATAAGATGACTCTTCCCTGCACAA
ATGATGAAAAACTGGCAGCTTTAGGACAAAAATCAGCAGAAGATCTCTTTGGTGAAGAAT
CGCTGGCCTATGTAGAGAAGACAACAGGTGGTGAAGACTTTTCCTTTTATCTTGCAGAAG
TACCAGGAGTATTTGCTTTTGTTGGAGCAAAAAACGAGGATAAGCTGGAATATCATCCCC
ATCATCATCCTGGTTTCAACATCGATGAAGAGGCACTGAAGAAAGCATCGGCTTTATATA
CAAAGTTTGCCCTTGACTTTTTAAATGAATAAGCAGAGGTGGTAAAGATTAATATAAATG
AGCTTGTACTCTCAGAAAAAGAATATTTGATAAAAATGAGAAGGGAGTTTCATAAAAATC
CAGAAAAAAGCTGGCATGAATATGAAACCTCCAAAAGGGTCAAAGAAGAGCTGGATAAGA
TGGGTATAGCCTATCAAAGCTGTACTGAGACCGGAATAACCGCCCTTATCGAAGGTGGTG
AAGAGGGGAAAACAGCTGCTTTAAGGGCCGATATGGATGCTCTGGAGATTGAAGAAGAAA
CCTGTCTAGAGTTTAAATCGGAAAATGAAGGATTAATGCATGCCTGCGGTCATGATGGAC
ATACTGCCATGCTTTTAACAGCAGCAAAAGCACTTATGAAGATAAAAGAAGAGCTAAAAG
GTGATGTTAAGCTGATTTTCCAGCCTGCAGAAGAAATGGTAGCTGGAGCGAGAAAAATGG
TGAACTTAGGTGTGCTTGAAGGTGTAGATGCGGTATTCGGGCTTCATCTCTGGAGTGATT
TAAAAGCAGGGAAAATAAATATAGAAGCCGGTCCGCGGATGGCATCTGGAGATTATGTGT
TAATCGATTTTAAAGGTAAAGGGGGTCACGGCTCACTTCCACATCAGACGGTAGACTCTA
TTCCGGCTGCTTCCTCGTTTATTATCAATTCTCAAGCTGTAATCAGCCGTGAGAGCAGTC
CGCTTGATCCGGTCGTGTTTACCATAGGACAGATTGATTCCGGAACCCGCTTCAATATCA
TTCCCTCGAAAGCTCATCTTGAAGGGACACTCCGCTGTTTTAGCGAGGAGAGCAGAGAAA
AATCTTCTGAAGCGATTAAAAGATATGCTGAAAAAATAGCTGAATCATTTAGGGCTGAGG
CAGATGTGGAGGTCAAAAAAGGCACACCACCAACCATTAATAATTCGGAGATTACAGAAT
ATGCTCAAAAAGCAGCAGCAGAGATTGTCGGCAGCAGCAGTCTGATCAGCATGGAAAAAA
CGACCGGCAGTGAAGATATGGCTTATTACTTAAGAGAAGTGCCGGGAGCATTTGCATTTG
TAGGAGCCGGATTTGAGGAAGAAGAAAAGAACTACCCTCATCATCATCCTAAATTCAATC
TCAATGAAGAGAGCTTAATTATCGGTGCGGCTCTTTATTTCAACTTTGTACTTGAATACC
TGCAGGAATAAGGTTTTGATATTTCAAAAATGGATTCAGCTAGATTTATAATAATCATAA
ATCAGATTTAAGTTGATTAGAACAGCTTAGATGGATTTAACTCTAATTTGCTATTCTTCT
TTATATTTGATAACCTTTAATTAACAGAATTATAATATTTGTTCAGGAATCCAAACGTGT
CTGCATATACTGAGGCGCGTTTTTTATTTGGAGGTGGAAAAATTGATAAATGTGGAAGAT
CTGACTAAGGTATATTCTGGTGAAGAGGAGGAAGCAGTGTCTAATCTTAATTTACATGTA
GAAGAAGGAGAAATATGTGTATTTGTAGGCCCCTCAGGCTGTGGAAAAACCACTACCCTG
AAGATGCTCAACAGGTTAATTGAACCTACCTCGGGCAAAATATATATAGAAGGTACAAAT
GTGGTTGAACAGGACAAAAATATTTTGAGAAGGAAAATCGGTTATGTGATCCAGCAGATA
GGGCTTTTCCCCCATATGACTATTAGGGAGAATATTGCGACGGTGCCGAAACTTTTGGAT
TGGGATGAAGAAAGAATTGAAGAGCGAGTGGTAAAACTGCTCGATTTAATCGGACTCGAT
TCAGAAAACCATATCGATAAATACCCAAATGAATTATCAGGAGGTCAGCAGCAGAGGGTT
GGAGTTGCAAGAGCGATGGCGGCCGATCCCCCAATTATGCTGATGGATGAACCTTTTGGA
GCGGTTGATCCAATCACTCGAGCTGAGCTGCAGAATGAATTTATAAGGCTGCAGAAAAAG
ATCAATAAAACAATATGTTTTGTAACACACGATATAGATGAAGCAATAAAAATGGGAGAT
AAGATAGCGATCATGAATAACGGCAAACTGGTGCAGTATGATTCTCCTAAAAATATCTTG
TTTAATCCCAAGAATGAATTCGTGGAAGATTTTATAGGTTCAGATCGTGGTTTGAAGGTG
CTCAATCTGCTCAAAGCAGAAAAAATAATGGACGAAGTAGATTATACTGCTGATAGTTCG
GACGGTTATAAACAGGTTATGGAAAAACTCGAACTTTCTGAACAAAAATATATTCTCATA
ACTAGAGATAAGAAGAGGCTAGCAGGATATGTAAATCTGAAAAGACTGGAGGATAATCAA
TCAATCGATTGGAAACAGCATATCAAAGAAACACCGGTCATCGAAGAAGATGCATCACTA
AAGGATGTACTTAATAAAATGATCGAAAATGATGTAGAGTTAATTCCAATCGTGGATGAA
GATGAAAATCTGATCGGCCAGATGACCATGGATGATATTCAAAGATATATAAGTGACGAA
TATAATCAGTAAATTTGGGGAGGTTTAAGATGTCTGTAATTAACTATTTCGTTTCAAATT
GGGCTAAGATCTTAGATTATACACTTTCACATCTTTACTTAATTTCTATCTCGATAACTT
TATCTTTGATTCTCTGGATAAGTGTAGGTGTGATAATTCGAAATAGAGAAAAAACAGCAA
AAACATTGCTTGGTTTTGGCAGTTTGATAATGTCGGTTCCAAGTGTTTCGCTTTACGGTA
TTTTGATGACCATACCCGCTTTTGGCCTCAACACGAGGAGTGCAGTATTTGCACTTGTAC
TATATTCGATGATTCCGATCGTCAGGAATGTTTATACTTCATTAAATGAGGTTGATTCTG
CTGCGCTGGAATCTGCACGCGGGATGGGGATGACCGAAAAACAAATTTTATGGAAGATAC
AGCTTCCTATGGCCATGCCGGTGATCATTGCAGGTATAAGAGTTGCTTTGGTTATGATGG
TAGGAATAGCTACCCTGGCAGTTTTTATAGGCGAAAGAAACCTCGGTCAGTTAATTTATC
AGGGTATCGTCAGAACAGAAATGGACATGATAATCAGCGGTGCTATTGTAATTTCTGCTA
TTTCAATTATTGTCGATAGAATAGTTGAGTTCTTAAAAATATTTTTGGTTTCTCCTGGTT
TGTTAAAGAAAAAAACTGTTGAGGAGGGTAAATAATGTGGAATGAAATTTGGCAGATATT
TTTGAGAGATGGAATCAGCCTTATTATGGAACATCTGCAGTTGGTAGCTATAGCTGTTTC
TGCTGCAGTATTAATCGCAATTCCTTCTGGTATCCTTCTCAGCAGAGATTTTATGAAAAA
ACATTTGGCAAAGATCATGGCGATCTTTAATATTGCCCAGGGTTTACCCAGTTTAGCGAT
CATTGCAATATTTATACCTTTTCTCGGTATAGGATTTGTACCTGCAGTAACTGCCTTAAC
AATATATGCCCTGCTGCCGATTGTCAGGAACACTCTGGCAGGAATCAACAGTGTTGAAGA
TGATATTATAGAAGCAGCGAGAGGGATGGGAATGAGCAAAATGCAGGTGCTGTATAAAAT
AGAACTTCCGCTCGCTTTACCCTATATAACGGCAGGAATTCAGACTGCTTCGGTGATAAC
TGTTGGTACGGCTGTGATTTCAAACTTGATTGGAGCTGGTGGTCTTGGTGAGCTGATATT
TACCGGTTTGACGAGATTTGATACCAAGAAAATAGTACTTGGATCTGTTCTTTCTGCTTT
GATAGCAGTGACAATCGACAACTTATTTCAGCTCTTAGAAAGAAAGTTAGAGGAATATTG
ATCAATAGATAAAATTTTAAAGGAGTGATTTCAATTATGAATAAAAAGAAGAAATTATTA
TTTTCACTTTTTTCTCTGCTGATGATATTTGCTCTTGTACTAACCGGCTGCTCAGGTGAA
GAGGCACAGGAATCGGCAGGTGAGACTGCAGATGATCAGGAACCGATTCGTCTTGCAACA
ACCATAGATTTTAAGGAAAGAAATGACGGTCTGAGCGGTTTAGAGGAAGAATATAATTTT
GAATTCGAAAGAGATGCAGTAAGTACGATTCAGCCTGGTTTAAGCTATGAGGCACTTGAT
TCAAATGAAGTAGATGTAGGGATCGGCTTTGCTACAGATGGAAGAATAGTTGCTATGGAT
CTGAGAATACTGGAAGATGATAAAGGATTTTTCCCGGTTTATAATCCTGCACCAACAATT
AGGCAGGAAATATTAGAGGAGTATCCCGAAATTGACTCTGTAATTAATAAGCTGCCGCCC
CTGCTCGATCAAGAAACACAGATAGACTTGAACAAGAGAGTGGATGTTGATGGAGAGGAG
CCCGGAAAAGTTGCTGAAGACTTTTTAGAAGAAAATGATCTCTTGGTAGAAGATGCTGAG
GAGAAAGATGGCCCAGCGGTGGCTGTTGCTTCAAAGCCCTGGACAGAACAGCTTATACTT
GGTAATATGACCATAAAGCTGCTTGAAAATCATGGATATCCGGTCGAGGATAGGACCAGT
TTAGGCGAGACAGCTGTTCTCAGACCTGCAATTGAATCTGGAGAGATAGATCTATACTGG
GAATATACTGGAACGACACTCATGACCACGATGGGTTATGAAGAAGAAATTATAGAATCA
GAAGAAGCATATCAGACAGTTAAAGAATGGGACCGCGAGGAAAACAATATTATTTGGCTT
GATTATGCTTCTGCAAATAACACATTCTGTTTGATGATGAAAGAAGAGAAAGCAGAAGAA
ATGGAAATTGAAACCATAAGTGATCTTGCCGAATATATTAATCAAAATTAAAATCAAAAG
AAATATTTAATAGAATCGATTAAAAAGCTTGAGCCAAAATATATCAGTACAAGTGAAAAG
ACAATGATCAACTCTCTATATAGTCTGTCATTTAAGAATTTTCTTCCGCGGGCCACTACA
AAAGAGACAAGTGCATACCATCCAAAATCTGCAGCGATGTGACCTATGAAAAATGAACCA
GCAGCTGCAGGGCCATGCTGGGAAGCATTCGCGAGATAGGTCATACCTATGGTCGCCCAC
CAGATGGTCCAGTAAGGATTTGCGATACTTATCAGTGCACCTGGTAATATAAACCCTCTG
AGTTTATGTTCCGCATCGCTTTCTGCTTCCATACTTTTTTCCAGCGAAACTTTTTTCTTG
ATCGAAGATCTAATCATATCCAGTGCCATCAAGATCAGTACAATACCGCCGATAATGCCG
ATAACTGCAGTAAATAATGGGCTGGCAAAGAGCTGGTTAAGTCCCAAAAGCAGCAGAACA
ACAAGCAAGAGTTCCAAAACTGCATGTCCTGTGATAATAAGCGGGCCAGCGATAAACCCT
CTTTTTAGGCTGCCGCTGATAACATAAGTCAGCAGTGGCCCGGGCATCATCGCTCCAGAT
AATCCAATTATAAATGATGAGAATGCAAGTCTCAGTTCAACCATCTAATTTCACTCCAAT
ATATAGATTCTTTTCCCAAAGTTAAATTGATTTTTTCAGAACAGACTCCCAAAAGAAAAA
TTCTCCAAAACATTTACTTAGTGAAAAAGCTTCAAAGGATCGGAGAAAGCAGGCGTGAGA
TCGATTCTCTTACTCTCATCGTCCAGCCCCTGTTTTCATAATCATCCATCGTTATCTCCT
GAGAATGTGCGAGGTCCTGTTCAAAAATTTTATCATGCTGTTTTGTAACTTCTTCATCAT
ATATAAAAGCATTTATTTCAAAGTTTAACTTAAAACTGCGAACATCCATATTTGTGGTTC
CAATCGAGAGTATTTGTCCATCAATGGAAATAGTCTTACTGTGCAGAAATCCCTTTTTAT
AGCGGTAACAGCGGGCACCTGATTCCAGCATATGACCTATAAAAGAATTATTGGCTCCAT
AGACAAAGGCATGATCTCCTCTGTCGGGAATCATTATCTTTACATCTATACCAGAGCGGG
CTGCCGATTTTAAAGCTTCGAGCACAGACTGGTCTGGAATAAAGTATGGAGTCTGAATAG
AAATATTTTTTTCAGCACCATAGATCATTTTTAAGAACATTGATTTTATTTCCTGCTCTC
GTGAGTCAGGCCCACTGCTTACTATCTGCACCGGAGATCCCTCCATTATTTTTTTTTCGG
GAAAATACTTTTCATTGTTGTACAATTCTCTGCCAACGGCAAAACTCCAGTCTAATAAAA
ACCTGTGCTGAAGACTGTCAACACTTTTCCCTTTGAGCCGGAGATGGGTATCCCGCCAGT
CTTTAAATCGCCTGGATTGACCTATGTATTCTTCACCTATATTTATTCCACCAAGGTAGC
CTATCTGTCCATCTATCACCACATTTTTGCGGTGATTTCTATAATTCATATCTAAAATAA
AAGGTGCAAATGAAGCGGTTTCTCCACCGGCTTCCTCAAGCATGTTGAGAGAATGAGAGG
ATAAATTTCTGCAGCCCATTTTATCATAGAGCAGCCTAACTTCAACATCTTCTCTCGCTT
TTTTTGTAAGCAGATTGATAAACTCATCTCCCAGCTTATCATTCTGAATAATATAATAAT
TGGCATGAATGAAATTTTCTGCATTTTCTATGTCCTCAAAAAGATCGGCGAATTTATCAT
TTCCATTGGTATATATTTTGAGATCATTGTAACCTACTAATGCAGTAGTTTTGGCTTCAA
ATCCGAGCCTGATAATGCTTTTTTCCAGCCTGTCAAAATCTGATTTTATCTCTGCTAAGA
GTTCTTCTTTCCTTTCTCTGGACATGTTTTTTTGTTCATCTAGATATTGTTTTCTTTTGA
ATAATTTTCTTTTTCTAGGTGTTAGACCCAAGAATAGATAAAGTACAAAGCCTAAAATGG
GGATTAGAGTCAGTATTAAAAGCCAGCCCCAGGTGGCGGTTGGGTCTCGCCTCTCAAAAA
AGATGAGCAGGATGATAAATATAATATTTAAGATAAGTATTGCTGATGGCAGATAAGCTA
G
>DeadSea-enrich-C104
GGCGGATACAGTCAATCAAAAAAGTCTGGCTGAAATAATAAAATTAGCCTCTTCTTCGCG
GGTGAAGGCAATTGGTGAATGCGGACTTGATTTTTATTATGATAACTCTCCTCGTGAAAT
TCAGGAGGAAGCTTTTAAAAAACAGCTCGATTTAGCCCTGGAGCTTAAACTGCCGGTTGT
GGTACATTCGCGAGAGGCGGCGGCCGAAACTTTAGAAATTATAGATCAGACGGGTGACTT
TGCGGAAAATTTAATTTTTCACTGTTATGCCTATGGGCCAGAAGAGATTGAGGAAATAAT
AAAAAGAGATTATTATGCAGCTTTTGGCGGGTTAATAACTTTTAAAAATGCTCAGCCAGT
CAGAGATGCCTTAAAAAAGATGCCTTTAAATAGAATTCTGCTGGAAACTGATGCTCCTTA
TCTGACACCAGCTCCTAATAGAGGAAAAAGAAATGAGCCGGCTTATTTAGAGCATATTGT
AAAAAAAGCAGCAGAAGTTAAAGAAATCAGTGCTGAAGAAATGGGAAAAATCACAACTGA
AAATGCCGAAAAAGTCTATAATTTTTAATTTAAAATTAAATTAAATAAAACAAATTTTAG
GGGGGAGCAAAAATGAAAATTGGAATTATTGGCTTGGGAGATATTGCCCAAAAAGCATAT
TTACCTTTAATTACTCAGCTGGAGGAAGTGGAACCATACTTTTGTACGAGAACTGAAACT
ACTCTGCGGCGGCTGGGAAAAAAGTATCGAGTTGATAAACTTTTTACTTCCTTAGAAGAG
CTTTTAAAAGAAGATTTAGATGCAGCTTTTGTGCATGCTGCTACAAAAGCCCATTATTCC
CTGGTAAAAAAATTGCTGCAGAATGAGATTCCTACTTTTGTTGATAAACCACTCACCTAT
CATTTAGAGCAGACAGAAGAGCTGATCCGGCTGTCCAAAGACAATAATGTGGTTTTAATG
ACCGGTTTTAACCGGCGCTATGTTCCAACCTATCGCTCGCTTCTAGAAATTGAAAAACCT
AAGACAATTATTATGGAAAAGAATAGAACTCATCAGCCTGGAGAGCCCCGCAGTTTTATT
CTGGATGACTGTATCCATGTAATAGACACCATTTCTTATTTAATGGGAGAAGTTGATCTT
GATCAAATTGAGGTTAACAAAATTAAGCGAAAAAATAAACTTATTCAGGTGCTTTTAACT
CTCAAAAAGGGAGAAAATACAGCAGTTGGAATTATGAACCGTGATAATGCAATTACTGAA
GAAACACTGGAAGTAATGGGGCTGAAAGCAAAGAAAAAAATTAAAAATATTACCCAGATA
GTTGATTATACAGCTGGTGGAGAAAAACTTTCACAGACAGCAGGTTGGAATAAAATGGGG
TATGATCGTGGTTTTGTAGATATGATTGACGAATTTTTAAAGAGGAGTAAAATGGGACAA
AATGACAAAGAGGAACTGGCAGCTGATTTATTAACTCATCGTCTGGCCGAAAAAGTGATT
GAAGCATAGGACTAAGTAGTTTTTTGAAGTTTGAGATTGTTCTTTTTCTTAGAACTTAAT
TTTTGCCTGATCTAAGCAAATATGATAAAATTATAACAAATAATAAATTAAGGATGATTT
AAAATTAATATGGAAAATAAAATTGCAACACCTTCGGAAACGAAAAAAATTCTCCGACAG
CACAATTTAAACTTAAAAAAGAGTCTGGGACAGAATTTTTTAGTTGACTCAAATATCATT
GAGATTATTACTGCAGCAGCAGATATTAAAGGTGATGAATTTTTAATTGAAATTGGGCCT
GGAATTGGATCTTTAACTCAGTCACTTTTAGAAGATCTGGACAGTGGTAAATTGCTGGCA
GTAGAAAAAGATGCAGCAATGGTTGGGGTTTTAGAGGATATTTTTGGGGTTGAAGAAAGA
CTTTACCTGCTCAATCAGGATGCTCTAAAAATCAGCTGGGAAGATGTAGTGGCTGAATAT
AATTCTGAGAATAGAAAGATAAAGCTGATTGCAAATCTTCCCTATTATGTGACAACTCCA
ATAATTATGGGAGTTTTAGAGAGTAATATTGAGCTGGAACAGATGGTTTTTATGGTCCAG
AAGGAAGTTGGCGAAAGAATCTGTGCTGGCCCGGAAACTAAAAAATTTGGTTCCTTAAGT
GTGGCAGTTCAGTATCATATGCAGCCGGAAATTGTTCACCAGGTACCTGCTTCAGTATTT
ATTCCACAGCCCGATGTTGATTCAGTGATAGTTAGTTTATCACCATATGAAGAAAATATT
TATCAGGAAGAGGTAATAAGCAAAAAGTTTTTCTTTCAGATTGTTAAATCTATTTTCCAG
CAGCGGCGCAAAACTCTGCGCAACAGTTTGAGCAAATCTGCGGTAATTAATCTTGATCGT
GATCTTGTGACCCAGGCGCTGGAGGATGAGGGGATTGGACTAAAAAAACGGGGAGAAAAA
CTTTCGATTTCGGAGATGATTTCTATCAGCAATAGAATTTATAAGATGAGAAATAAAGCA
GAGGATAATTAAGCAGATGTTTATAAATATAGTTCAATGCTTTTTCGAGAGGAGGCAGTA
AAATGGTTAAAGTAAAGATTTGTGCGGGCAGTCACTGCTCACTTGTAGGAGCCTTAAATA
TTTTAGAGACTTTAGAAGAACTGCAGGAAGAATATCCCGATCAAATTCAGATTGAAAGAG
TTGAATGTCTGGATAAATGTGAGGATATCAAAAAAGCTCCAGTTGTTAAAGTTGATGATG
AACTTATTACTTCAGCTCAGAATCAGATTGTAATCAGCAAGGTAATGGAGAGGATAAAAT
GAGCAAACTAAAGGGTATTTATACTGATATAGTAAAAATCAGACGGATGGTCTTTGCTGA
GCTGGCCAGTCTTGCTCTCAAAGATGCAGAGTGTGAAGAATTTGATAAAATACCTTATCG
GATTATTGACACTGAAGAAGCTACATATCGCTCAAGTATTTTTAAGGAAAGGGCAATAGT
TGCTGCTAGAGTCCGGATGGGACTGGGTATGGATTATGAAACAAATCAGGAACACAAACT
GCTTTCTGAGGGGATTAGAGATTTTCTTAATAATGATAATCAACTGAAAGAGCCGCTGGT
CAATGTAATTCGCTTTGCCTGTGAGAAATGCCCGACTAATGCTCATTTTGTCACCAATAA
CTGCCGTAAATGTCTGGCTCATCCCTGCAGTATTGTCTGTCCGGTAGATGCAGTTAGTAT
TGAAGAACACGCGGCCGTAATTGATCAGGAAAAGTGTATTAACTGCGGTAAATGCAAGGA
AGCCTGCCCTTATGAGGCGATTGTTAATTATGAACGACCCTGTGCAGCTGCCTGTGGTGT
TGATGCTATAGAAAGTGATGATTATAATCGGGCCAGCATTAATCAGAATAAATGTGTTAG
CTGTGGCCAGTGTATTATCGCCTGTCCTTTTGGAGCTATTGCCGATAAGTCTATGATTTA
TCAACTTTTAAAATCAATTAAGAGGGGAGAAGATGTGCGGGCAATTATTGCACCCTCTTT
TGTAGGCCAGTTTGGTCCCTTAGTTTCCGCAGAAAAAATTGTAGCAGCCCTAAAAAAATT
AGGAATGAAGGAAGTTAGAGAGGTAAGTTTAGGGGCAGATTTTGCCTCCTTACATGAAGC
TGAACTTTTTGCTGAAGATGTTCCAGAACAGCAGCCCTATATCGGAACTTCCTGCTGCCC
ATCCTGGACATATATTGCTGATAAGCATGTACCTGAAACCAGAGAAAATATTTCAGATTC
AAGTTCACCCATGATTTTTGCAGCGCAGTCTGTAAAAGAAAATAATCAGGACAGCAAGGT
TGTATTTATCGGGCCCTGTGTTTCTAAAAAGCTGGAAGCTTTAAGTGAAAATGTGAAGGA
TGAGGTAGACTTTGTAATTACTTTTGAAGAACTGGCAGCAATATTTGTTGCAGCAGATAT
TGAGCTGACTAAAGTTGAGGCTGAAGAAGAAATTAGTGATGCCTCTTATTATGGACGCGC
CTATGCCAATGCTGGTGGAGTTGCAGAAGCAATCAGACAGAATTTAAAAGAAAAATATGA
GATTGATCCTCCAATTACTAAAGCTGATGGGCTTGCAGACTGCCGAAAAACTCTAACTAA
GGCTAAAGCAGGCGTACTTGAGGGACATCTGGTTGAAGGTATGGCCTGTGAAGGCGGCTG
TGTTGGCGGACCTGGAACTTTACTGGCAACAAACCGGGGAGCTAAAAATGTGAGTAAGTT
TGCAGATCAATCTCCATATAAATTTGCTTTTGAAAATGATAAGCTAAAGGATAGGGATAA
ATAATCTATTTTAATGGAGAAAATTATCGTTTTGGCCTGGATGTTTTGTTATCCAGATTT
TTGCTAAAGCAGACATCTTATGGTATAATTACTTTTGAATTGTTTTTAAAATGAGGTGAA
TCTGATGGAAGAAAATGTTCTGGATAAAATAAAAGAGGAAGTAAAATCTTTTGTAGGCCA
TCGAGTCAGTGTTAAGGCCAATCGGGGCAGACGAAAAGCAGTGGAAAAAGAAGGCGTCTT
AGAAAAAACACATGAGAATGTTTTTATAGTGAGAATTAAGGACCACAATCAAATTAGGCG
GCTGTCTTATTCTTATTCTGATCTGTTAACAGACAATGTTGTTGTAAAGTCTAAAGATGA
TGAGGTTAAGATAGGAGTTTGATTTTAGATAGAGCAAATAAATTTAATAGAGCAGCCCTG
GGTGGCTGCTTTTTTTCCTGTTATTTTTTCTCTAAATAGCTGGAAATTTTTTATACTGTC
CTGCAGGTAGAGTTTTATTATGAATACCAGGATAACAGTATACTTTAAAATATGAAAGGG
GAGATAAGTTTGGGAATTGACATGGCTATAGGCTTACTCGGTGGTCTGGGCCTCTTTATT
TATGGAATGAAACAGATGAGTGAAGGGCTGCAGAAAACTGCCGGTAAAAGATTACGTCAT
TTTTTAGCTGCTATGACTTCAAAACCGATTATGGGTGTTGGGGTTGGAACAGTTGTAACT
GCTATTATTCAGAGTAGTAGTGCGACTACAGTTATGGTAGTTGGTTTTGTTAATGCCGGG
TTGATGACCCTATTTCAATCAATAGGGGTGATTATGGGTGCTAACATTGGTACTACAGTA
ACTGCCCAATTAATCGCATTTAAATTAGGTGATTATGCCTTTCATGCAATTGCAATTGGA
GCTTTTACATATTTATTTTCTAAAAGCAAGAAATTTCAGTATATCGGTCAGGTTTTACTT
GGATTTGGTTTGTTATTCTTAGGTTTGGAAACTATGGGAGATACAATGGCTCCTCTGGAA
AATTCTCCAGTTTTTATTGACTGGATGGAAAATTTTTCGAGATATCCAATCCTGGGTATT
TTAACCGGTATTGTGGTTACAGTTGCTATACAGAGTAGTTCAGCTTCCTTTGGTATTTTA
TTAGGCTTAGTTACAGCAGGAGTAATACATTACGAAGCTGCCATCCCAATTCTTTTAGGT
AGTAACATTGGTACTACAGTTACTGCAATTTTATCAGCTATCGGAGCTAACTTAACTGCC
AAACGAGCTGCAGCAGCGCATTTTTTATTCAATGTTTTAGGGGCTGGAATTATGATAGCC
TTTATATATCTGGTGCCTGATTTTTCTCTGATGTTAGAAAATTTAATTTTAAACGTTAGC
GGCTTTTTTGGTCAGATAAATCCTTCTGAGGAGAGACTGCTGGCTAACACACATACCTTT
TTTAATGTAGTCAATACACTTATCTGGCTGCCATTTACGGGTTTTATGGTTTATTTGGTT
[truncated: 1,528,151 more chars]
