# Supplementary material for: Extreme fluctuations in ambient salinity select for bacteria with a hybrid “salt-in”/”salt-out” osmoregulation strategy
Source: Front Microbiomes. 2024 Jan 8;2:1329925. doi: 10.3389/frmbi.2023.1329925 (PMC12993556; doi:10.3389/frmbi.2023.1329925)
Supplement: Supplementary file 1 [file DataSheet_1.zip › Halomonas.fasta]

>DeadSea-enrich-C960
CTCAACGGCTTCGTAGCTAAACGAGTTGCCGAAAGCCTGGCTGGCAGCGTAGTCCAGATG
TTTGATTTCCTTGTTCACAACTCGCCGCAGAAATTCGAGCCGCTCTCGCACATCGGATGG
TGCTTTCACAAAACGATTCCTTGTGCTCGGGCGATCTGGTGGATTGCGGCTTTGGACATG
CCAGGTGCATCTAGAACTACATCTATCTTTCTGTCACCCAGCTGCCTGATGATTTTGGCC
TGCAATCTTGCAACATCCCAGGCAGGACGCTCAACAAGGCTGTTGACTCTTACTAGCAGA
TCGATATCGCCACCTTTGGCTGCGTCATCAGTTCGCGATCCGAACAGAGAGACCTGTGCC
TCGGAGCCGAAGATAGCTTTCACAGAGGATTTTATGACTTGAACTTCTTTGTCGCTCAAT
CTCATGGTGCTTACTCCTCGCTCAGGAGAATGACCGGCTGGCATTCCTCACTCAGCGCAG
CTTACTTGTACGAGTAATTATAGTAACCATAACCGTACGCCGTGGCGGCCTTGCGCTCGA
GCGCGTTGAGAATACCGCCCTTGACGCTGACGCCGGCGGTCTCCAGGCGGCGCATGGCCA
GTTCGATTTCCTTGGCCGGGTTGAGCTGGAAACGTGCCACCATGAGAGAGGTGCCCACCT
GCTTGCCGATGATCGCAGCGTCGGTCACGGCCAGAATCGGTGGTGAGTCGATGATCACCA
GATCGTAGCGCTGGGCGACGGTATCCAGCAGGTCGGTAAAGCGTGCAGAAGCCAGCAGTT
CGGAGGGGTTGGGTGGCGCCACGCCCCGTGAAATATAGTGCAGGCCCTCCAGGCTACCAC
CAGGTTGAATCACCTCATCCAATGCTAGCCGGCCTGAGAGTACTTCGCTCAAGCCCCCTT
CGGAACGTGCACCGAACACGCTATGGATGTGACCCTTGCGCATGTCGCCATCGATGACCA
GCACACGCATGCCAGCCTGGGCACATACCGCCGCCAAGTTGACGGAGATGAAGCTCTTGC
CGATACCCGGGCTGGGCCCGGTGATCATCAGGCGATTGTCATCGCCTTCCATCATCGCGA
AGTGCAGGCTGGTGCGCAGGCCACGCAGCGCCTCGATGGAGGTATCCGCCGGATTGCGCT
CGGCCAGCAGGCCCACCGGAATGGTGCGTCCCTTGCCGCCGCTGCGCTTGACGCGGCGGT
TGAGCTTGTCCTGTTCCTCGGAGAGCGGCACGGTGGCGTAGACGGGCAGCCCCAGCGCCT
CGATCTGATCTGGCGTTTCCACCCCCCGGTTGAACACTAACCGCAGCAGTACGATGCACA
CCGCCAGCAAGAAGCCACCTACCAGACTGACCGCAATGATCCTCAGCGTACGCGGAGCAA
TCATGCCCTGGATGACAGCGTCATCGAGAATGCGCACGTTACCGACTGTCCCCGCCTTGG
CAATGTTCAATTCCTGCATGCGGTTCAGTAACTGAACATAGATTTGCTGTGTGACTTCTA
CTTCGCGGGTCAGGCGCAATATCTCCTGCTGGGTTTCAGGCAAGTCATCGACACGGGCTT
CCAGGAGCTCTTTTTCGCGCAGCAACTGTTCCTTCTTCTCCAGGAGCGCCTGATATTGGG
GATGGTTGGGTGTGAAGCGACGCGACAGCTCGGACTGCACCAGCTCCAGCTCGTTGATCT
GGCTTTCGAGCTCAACCAGGCTATTCAGAGCATTCTGGGTCTCTATCGTCAGGTCGACAC
TGTCCTGGCTACTTCGGTATTCGTTGAGGCGGTTTTCAGCCTCGTTGAGCTGCTCACGCA
GATTAGGCACTTGCTTCTCGAGGAAAGCCAGACTGTTCTCCGCCTCGGCAGCCTGCCTTG
CGATGTTCTGGGTAAGGTAGATCTGACTGATGGCATCCAGTGACTCAACGATCTGCTGCG
GGTCGGTCCCTGTCAGGTTCAGCTCCAGAATGCCGCTCTCCTTGCCACGCTGCGAGACGC
TGAAGCGTGACTGGAGATTACGCGTCGCTGCCAATCGGCTGGTCTTGGCCAAGATGAATT
CCGCACCGGTGGGAGCTTGCAGTTCACTGACCCGCAGCTCTACCCAGGCATCGTCGACCT
TGAAGGCCTCACCCACTTGGCCTTCGCCCAGCTTCTGCCCGGCACTATCGAACAGGGCAT
ATCGCTCTTCACTCAAGACACGTAATGTCAGAGGTTCGCCCAGTCGCTCGGGAGCTACGC
TGAGTGAAGCCACCTGGATTTGCTCGTTACCCCAGGCGTATCCCCACTCCTGAGCGAAAT
CAGGCCTGGGGATGCCACGTCGGGCTAATGCATCCCCCAGAACAGGCAACGCCCTTGGCT
GGGCCTGAATATCCAGGTTTTCCTGGTCGACCGCCTGGCCAAGCACCATGCGTGAACTCA
GAATCTCAATATGCGCACTGGTCTGCGGCTCTTGCTCCCCCAATAAACCAGCCAACTCAT
CCCCAGCCATGCCACCGTTCTTGCTCTCAACCTGAACCAGCGCATCGGCCCGATAGACAG
GCGTAGCGACAAAGGCATAACCAGCACCGATCAGGCCAGCTAACACGGTCAAAGTGATGA
CAAGAAACTTGTGGTCCCAAAAGGTGCCAAGGATGTAACTGAGATCGACCCCTGAGTCTT
GTTGCGGGGAACTGGTAGCAGGTGGAGTGTTTGACATGGAAACTCTCTGATGAAACGGGG
CTCGAGTATAATTCGTTACTATCTGGACATAGGCCGGGCCGGGCATATGTCGTCAGGCTA
TGTGCCAAGCATCATAGTCTCGCTGCCCAAGCCTCGGCAGCTTGCACCAGAAGCCTGTGT
ACATGCGCGAAGGCTTCTGGGCTTTTACGGTAGGGGTCAGGAATTTCCTTGCCCTTGCCA
CCTTCCAACCAGCGCCCGAATAGCATGGTCTTTCCCAAGGCAACGGGTGATATCTCCCCG
ACCATGCGGCGTTGGGCTTCGCTCATCACCAGCACGAGGTCGGCACGCTGTAACATCTCA
GAGGTAATCTGACACGCAGCATGGTTATCAACGTCCAGGCTCTCTTGCCTGGCCAACTGG
CAGGCTTCAGGATGCACGCCGTTTCCTACCAGCGCACCCAGACCGGCCGTTTCAATCTGC
CGGTCGGGCAAATGTTTTCTGAGCAGTGCGCCAGCCACTGGGCTGCGGCAGATGTTGCCG
GTACAGACCACTAGAATTTTATCGATCATTCTCTGAGCCCAGTGACATCATTGGTTGTAT
CTGCAACTACCCCAGGCAGGTTAACCGATGGTAAGAGCAAGCTGATCACACGATTCCAGC
GTGCAACCGGCGCAGTCGTGACATAGACGATATCTCGTGGCTGCAGCGGGAACCTGCTAC
CCAGGTTGAATGCTACCGCATTGCTGATATCCAGTTGATAAACGGTGGCTATCTTGTCGC
TGTTCTCTGGCGCGCCCCGAATGACGAAAATGCCTGAAGGTTCAGCGCTTGTCTCGTTGA
CACCGCCAGCGCGTGCAATCGCACCAGTCAGTGAAAGGCGCTCACTACTCAGGGGAACAT
TGCCGGGGCGGAGTACCTGGCCCAGTACCGCTACTCCCTGATTCACGGCAGTAGGCACGT
AGATGATATCGCCATCTCGTAGCAGGTAGTTCTCGCCCTGGTCTCCCTGGCGCAGTAACG
CATACAGCGATACGGGAATATCTTTCCCGTCGCGGGTGATAATAATGTTGTGCCAGTCCG
CCTCGGGCGCAGCCCCTCCCACCTGACTGATTGCATCTGTAATCGTCAACGGCACAGTGG
TAATGGGGAGCGTGCCAGGTTGAGCCACCGCCCCGCTCACATAGACCTTCTTGGAACGAA
AGTCCGCGACACCCACATCAATCTGAGGATCGGTAATGTACCTGGCCAACTGGCGCGTCA
GCTTTTCCCGAATCGCATCAAGCGTAAGGCCTTCTACATTGATTCTGCCAATGTAGGGAT
AAAAGATGGTGCCATCGCTACGCACTTGATTCCCGGCCTCGGCTGCACTGCGTTCAGGCC
CTGCGGGTATAGTCAGCTCGGGGTGTTCGTAAACGATGATATTGAGCACATCTCCGGGCC
CGACCCGGTATCTGTAGTCCTTCAGAGAAGTATAGAGCTCTGCAGCAGCAGACCTATCCG
CCTTGCTCGCTTTCTTTTCGTCCATGGCCTTGACCAGGCCCAGGGTGATGGGCTGGACCT
CCACGGCGTCATCCAGGGGCGCAGTATCGGTGTCGTAATCGATATGCCCACCCGGCGCAA
AGGCGCAGGCAGACAACCCCATGACAAGAGCAAGACCGGCCAGAGGCCTTGCCCGATTCG
TAAAACCCTGAATGAAGCGTGACATCATTTCTTGCATTCCAGTTCGAAGGGCAGGTGGTT
AGCCAGGAAGATCAGGGAAGCGCACTCTTGCACCAATACAATTCGGCAATTCCCTAACAT
TACATGCATGACATACGTCAATAGGCGATGTCTTACATCGCCCATCGGCATTGGATTATT
ATTGGCCTTGCGCGCAGCTGTTACAAATGCATGGCGTTTCCTTTACCTGCACGCTCAGCC
TGGAGAGCTACCTGCTTCAGGCACGCTACCGCCCGGGAGTTGTAATTCGGCGTCTCTCCA
TAGCCACCAAGCCACTGATTTTTAAGTAAAATATTTCATCAACGCCGAGTGGCGACTCAG
CATCCATGCGTAGCGTCGATCAGACCTTGCTCTCTACTCTGCCCTAGTTTTTAGGCTATA
GTCTATCTATGACAAATTATGGTCCAAGATTAAATTCTTCCATATACATACATTTGATAA
CACCCCTCTGTTACATGGAGACCACCACTTTTTTGTAACAGAGCCGGGATTTAATGCATT
GCAACGCATAGTCGATGGGATAGAATCGTCGAGAAATAACCTGGGCGCTGCCTGTGACTG
CGCCGCTTTTCTCTCTAGGAGCTTGCCATGATCATGAGGAAAACTGTTCTTGCGGTGAGC
ATAGGCT
>DeadSea-enrich-C961
CCAGTGTCAGCCTCCCGAACATCGTCCCAACATCCTGCTGATTGCTGTCGATGCCCTGCG
TGCCGACATGCTCGACCCACGCTGGATGCCGAACGTAAGCGAGTTTGCCGATGACAGTCA
GGTGTTTGCCAACCATTACAGTGGTGGAAATTCAACCAAGGCGGGCGGTTTCAGCCTGTT
CTACGGGTTGCCTTCCACGTACTGGGAGGCCTTCGAGGGAACGCAGACCCCGCCGGTGTG
GATCGAGCGCTTGCAGAAGCTTGGCTATCAACCGGAGATACTCTCCGCCGCCACGCTGAT
CAGCCCGGCCTTCGATCGCACGGTTTTCGCTGGCATCGATGATATCCGTCTCAATCCACC
CGGCGAGGAAGCCTGGCAACGAGATCGCCTGATCACCGATGACTGGCTGGATTTCACGGC
TGCACGCAGCGAGGATGCGGCACCGTTCTTCGGCTTCCTGTTCTACAAGTCCGTCCATGG
TTACAGCGTTCCGCCCGATTTCCCACGTATCGAGCCCTACTGGGAAACCGTCAACCATCT
GGCACTGGATGAAGACTTCGACCCTACGCCCTACTTCAATCGCTACAAGACGGCGACACG
CTACGTCGACCAGTTGATCGGTAGAGTGCTCGACGATCTGGACAAGCGTGGACTACTCGA
CGATACCATCGTGATGGTGACGTCCGATCATGGTGAGGAATTCAATGACAACGGGGAAAA
CTACTGGGGGCACGGCAGCAATTACAGCGATGCGCAGCTGAAGGTCCCGATGGTCGTGCA
TTGGCCGGGAAAGGAAGCCGGAACCTTCACCCGGCGAACTTCGCATGCCGATGTACCCGC
AACCTTCATGAAATCGGCCTTGGGCTGTTCCGCGACCCCTGCCCGTAGCTATGCCAGCGG
TTCGGGCCTGTTTTCATCGCAGCAACGAGAATGGGCGATTGCGGGTAGCTACATGAACTA
TGCCATCGTCACAGGTGATCGGCTGATCGTGACCTATCCCACCGGGCACTACGAGACCAT
GACCACCGAACTGGAACCGGCGCCCGGCTACGATCCCCCCGCCGGCATGTTGCATGACGT
GCTTCGCGAACTGTCACGCTTCTATCAATGACAAGAGACCCCGCCACTCGGTGACGGGGT
CTCTCTAACCTTCAAGTATTCAGGCCAACCGAATACAGGCGTGCGCTCAGGACTCGTCAG
GCGGCGCGTAAGAGCCGTCCGGGCGGTGGTCTTCCTTGCCGGTCAGTGCCGGGGTGAACA
CACAAGCCAGCACCATGGTCTTGGAGGCACGCAGCAGATGTTCGTCGTGTTGATCGAGGA
TGTAGATATCGCCCGGCTTGATCGGCCAGATCTTGCCATCGGCCAGCGTCTCGACTTCGC
CTTCACCTTCGATGCAGTACACCGATTCGAAGTGATGCTTGTAATGAATATGCGTTTCAG
TGCCTTCGAAGATACGGGTGATGTGGAATGAATAACCACCACCATCTTCGGCCAGCAACA
GGCGCGTACTATCCCAAGTGCCCTTGGTAGCCGTTACCTTGCGATCCGTCTTGCGCGCTT
CCTCGAGATTACGAACGATCATGTTGATATCCTTGTCTTGCCTGACATGAGTCATATACC
AAATAGCCGGCCCTCAAGGCCGGCAGGTCTACTTAGCGTAGCTGATTCAGCTCATGGCTT
CCTTGGCACAGGCCTCAAGGATATCCAGACCTTCCAGCAGATCCTCATCACTGATCGTCA
GCGGGCACAAGCACTTGATCACGTGATCGTCATGACCGCAGGTTTCCACGATGAGGCCAT
TCTTGAAGGCCTTGGAAGTGATCTTGTCGGCAATGTCACCGCTTCCGACATCAAGGCCTC
GCATCAGGCCGCGGCCGCGCTCGCTGGCCGGATGGCCCTTCTCGGTGAGCCACGCGGCAA
TCTTCTGGAAGCGATCGGCCACGATCTTGCCCTTGCGCTCGACGTCACGTGCCAGCGTGT
CCTGAGTCCAGTATTCACGCAGCGCCGCCGCCGCCGTGGTCAACGCCAGGTTGAAGCCAC
GGAAGGTGCCGTTGTATTGGCCGGGCTTCCACTTGTCCAATTCGGGGCGCATCAGCACAT
GGGCGAATGGCAGCCCGAAACCGGACAGTGACTTGGAGTTGGTCACGATATCGGGCTTGA
TGCCGGCATGCTCGAAGCTGAAGAATTTGCCGGTGCGGCCACAGCCCGCCTGGATATCGT
CGACGATCAGCAGAATCTCGTTATCCTTGCAGATCTTTTCCAGACGCTTGAGCCAGTCGA
TGCCGGCAACGTTGATGCCGCCCTCGCCCTGCACGGTCTCGAGGATCACGGCTGCGGGGC
GGTCCATGCCGCCCGACTTGTCGGCCAGCAGCTTCTCGAAGTAGTCGAGCGTATCGACGT
TCTCGCCCAGGTAGCCGTCATAGGGCATGAAGGCCGCGCCCTGCAGCGGGATTCCCCCGG
TGGCCTCGCGGAACTTGCTGTTGCCGGTCACGGCCAGGGCACCCATCGTCACACCATGGA
AACCGTTGGTGAACGAGACGATATTGTGCCGACCTGTCGCGACGCGCGCCAGGCGGATGG
CCGCCTCCACGGCGTTGGTGCCGGTCGGGCCGGTCAGGTGGACCTTGTAGTCCAGTCCGC
GCGGCTTGAGGATCACTTCCTCGAGAGTCTCGAAGTAGTCACGCTTGGCCTTGGTCCACA
TGTCCAGGCCATGCACGATGCCATCGGAAGCGATGTAGTCAAGCAGGGCCTGCTTGATGA
CCGGGTTGTTGTGCCCGTAGTTCAGCGTGCCGGCCCCGGCAAGAAAATCGATGTATTCCT
TGCCGTCTTCGGTATGCAGGCGAGCGCCCTTGGCTTCGGTGAAGACGACGGGAAAGGACC
GCGAATAGGTACGGACTTCCGATTCCATACGTTCGAGGATCTGGGTCAGCATGCAACGAC
CTCCTGGTCGGTCAACATAAGTGGAGAATGGTGGATTCGATAATGGATGCGGGGCCTAGA
TCCGCTCGGGGAAGAAAGGCCCGATGCGCACGAGGTTTTCGGGATCGTGCTCGCCACCCA
ACTGATCGGTAGAGAAATACTCCCGGCTATTGAGCGGTGCCTGCCAGCGATCCGCGAGAC
GCTTGAAGAGTCCCCAGGATGCCTGGTTGTCGGGAGTGATGGTGGTTTCCAGGTGGCGAA
CATGCGCCATCTCGGGGCGACGCATGACGGCCTCGACCAGGCGGCGGGCCAGGCCGGTCC
CGCGGGCCTTTTCGCCTACTGCCACCTGCCAGAGAAAGTAGGTGTCCGGTGCGTTGCGCT
TGGGATAACCGGAGACGAAGCCGACGATCTCCCCTTCCTCGTTGGTGGCTACCGCGCAGC
TATCCCGGAACTGTGTAGCCAGCAGCAGGTAAGCGTAGGCGGAATTGATATCCAGCGGAG
GACAGGACTTGACGAGCTCGTAGATGCCCCAGCCGTCGTCCGTGGTGGGCTTGCGAATGA
ACAGCGGCGTATGGGAGTGCCCTACTACCGCATCCGCCACACTGGGCTTGGCCAGGTCGG
CGGATGGCGTGAAGGCTTGGGTAGTTGTGTTCATGGTTTGCGTTCGCTGTTGCGAATTTG
TACTCAACTATAACAGCCACTTAGCCATAAATCAAAAGCCCGGTTATCACCTTTGAGAGT
ATTCATAAAAAGAAATTATGTTTAGCTGGCTCTCCACTCTTCAGTCTAGGCCATCTGCAA
TGCGCTGCATAAAAACGGGGCCGCTCGAAGGCGGCCCCGCAATGTCGAGTCGACGAGTGT
AGCGTCAGGTGCGTGTCGGGGTGCGCATGGTGACGAACTCTTCGGCACCGGTGGGATGGA
TACCCACGGTGGCGTCGAAGTCGGCCTTGGTCAGGCCCGCGCGAACGGCTATGGCGATAC
CCTGGATGATCTCGCCGGCCTCCTCGCCTACCATGTGTGCGCCAACGACCCGATCGTTGC
CCGCATCGACCACCAGCTTCATCAGACAGCGTTCGTCGCTTCCCGACAGCGTGTGCTTCA
TGGGACGAAAATCCGCCGTATAGATACGTACCGAGCCGAACTGGGCACGCGCCTCCTCTT
CGCTCAGCCCCACGGTGCCGATATTGGGATGGCAGAACACGGCAGTGGCGATGTTCTGGT
AGTCGAGAGGACGTGCAGGAATCTCGCTGAAGTGATGCTGGACCATATGCATGGCCTCGG
CCAGGGCCACGGGCGTCAGTTCGGGCCCTCCGGTGACGTCGCCCAGCGCCAGGATCGAAG
GTACCGACGTCTCGTAGCGCTCGTTGACCTTGAGCGTCCCGTTGGGGTTCAAGGCAATAT
CGAACCGATCGAGACCGAGCCCGGCAAGGTGCGGACGGCGCCCCGTAGCGGCGAGCACGG
CGTCGACCTCGAGCGTCTCGCCATTGGTCAAGGTGACCCGAAGGCCGTCATCCACCTTGT
CGATACGCTCGATGGTCGTCTCGAAGTGCAGGTTGACGCCCTTCTTGGCCATCTCGTCAC
GCGTGAATTCGCGTACTTCCCGATCGAATCCGCGCAGGAACAGCTCACCGCGGTAGATCA
GATGGGACTCGCTGCCCAGCCCATTGAAGATGCTGGCGAACTCGACAGCGATATAGCCAC
CGCCGAGCACCAGAAAACGCTTGGGAAAGGTCTCGAGATCGAAGATCCGATTCGAGTCGA
GCGCATGTTCGTTGCCGGGAAAATCGGGAATCCACGGCCAGCCACCTACCGCGACCAGGA
TCTTCTCGGCGCTGATCGTCTCTCCTGCCACCTCGACATTGTGTTCATCGACGATGCGCG
CACGCCCGTTGATCAGGCGCACGCCGGCGTTCTCGAGTAGCCGGCCGTAGATGCCGTTGA
GGCGCTTGATCTCCTCGATCTTGTTATCGCGCAGCGTCGCCCAGTCGAAACGCGGCGCGC
CGGGCAACGACCAGCCGAAACCGGCGCTGTCCTCGAAGGACTCATGGAAATGCGCAGCGT
AGGAG
>DeadSea-enrich-C964
CCGGATCGTTCTTGAAGTTACCGCCACTGTTCTGGCCGCCCTTGTGGCCGATGTCTTCGT
AGAACTCCTTGCCATGAGTCTTTGAAGTGGTTTCACCGCCTTTCTTGCCCGCTTCATTGA
CGCTCATGTTGCCTTGATTACGATTATCTGCCATTTCAACGCTCCTTATCCTTAGCCCGA
AGTAGGTACTTAACTTCTATGAGCTTAAATCCATTTTCTGATGCTTCATGGCCCTTGGCT
AACGGCCATGTCTGTAACGTAGGAGTGATTGAAGGTTTATGCAAGCTGTTGCTGTGATGG
ACTTATCATTCTGATTTTAAAGATAAGTGCAGCTGGCCATGTAAGGGAGGTGGCGGTGGA
CGGCCTCGTCGGGCAGTAAATGGCATCGCCAATCGTTATATCAAGGCAAACTGTATATAT
GGCCGGTTCTGTTCTCGGATAATACAGGCCTGGTAGCCCCATGGCATTTGCTGGCGCAGG
GCTGGCCAGCGAAGCTGCCAATGAAACGGCGAATCCTGCGTGAAATAGCGACCCTGCTCA
CTTATCATGCTCACCGTGAGGGGTATCGAGACGGCGTGTGCCCCGATGTATCCAACGACA
GGAGGCTAACCATGGTGGAAGGATTATGGAGCGTGCGCTTTTTCGCTGACGAGCAACCGC
ATGGAGCCGGTGTGGTTATCCTGCAAGCGGGACGGGTCTTTGGCGGGGACTCCTCGTTCA
TGTATCGCGGGAATTACCAGATGAGCAGTGATCTCATTCATCTTTATCTGGATATCGACA
AGCACTATTTCGCGGAAGGCAACTCCCTGGATCTGCCCGATTCCTATCAACTGGAACTCA
ATGGCACACCGGGAGGCAACACCTTCACCGTGGAGGGCCATGTCGTGGGGCACCCCGAGC
GCAAGGTGCGCGTCGAGTGGCAAAAAGAATCTGACCTGCTCTAGCGGCTTACCCAGACTC
GGCATCTATCACTCGCCGGCTTTTCAGGCAGAGCTTGGCAAGCCCGTCGATTGATGGCTG
GATGCCATCGCGGTCTGGCATACATGACATCGGCTGCCAACGGCGCAATGCCGCTGACAG
CCGAATGGACCACTCGATCTAGCCTGATGTCAGGCATGAATCATGAGTTGCGTCCACCCC
CGCTGTGTTCGCCGCCTTTCTTGCCGGCTTCGGAGGCTTTTTCACGATCGTTGGCGAAGT
TACCGCCGCTGTGCTGACCGCCTTTCTTGCCGGCTTCGGAAGCCTTTTCACGATCATTGG
CGAAGTTGCCACCACTGTGCTGGCCACCCTTCTGGCCGGCTTCGGAAGCCCGCTCAGGAT
CGTTGGCGAAGTTGCCGCCACTGTTCTGGCCGCCCTTGTGGCCGATATCTTCGTAGAATT
CCTTGCCGTGAGTTTCCGAGGTCGCTTCACCCCCTTTGTGGCCGATATCCTCGTAGAACT
CCTTGCCATGAGTCTTCGAAGTGGTTTCACCGCCTTTCTTGCCCGCTTCGTTGACGCTCA
TGTTGCCTTGATTACGCTTATCTGCCATGAAATCTCTCCTTAGTTGGGGATTGATCACCA
AATCGCGAGTGAGCAATAACTCCGTTTATCGCCCATGACCTCATTGGCTCAGGTCATGTA
CGCAACATAGAAACGGGGCTGGCGCCGTTCAAGTGAATAAAGGTTTCAGGGTTATAGGTT
ATGTAAGCGTCACATCGCGAGGCCGAGACAGGGGCTACCGGTGCGGCGACAGGAAGACAC
AGCCGGCGAAACAGGAACAACAATCGGTTGTGAAGTGGAACATTGGCGGCTGTTTTCGCG
CGCTATAGTTGATTGGCCAGTCTATCTCCTTAAGTCATCTTGCTCCAGCCAAGCTGGAGC
TTTTTTTGCTGATGACAGGCTGGGCCATAAGCGGTCACGGTATTTTTCAGCGTTCATGCT
GGCGTTGCCGAAGCCTGTCCCATTCGTTGACCTGTTGTCCCCCGCGTCCATCCAGTCCCT
GCTGTCGACCCCGGGAAGGAAGCGGCGGGGAAGCATCGTGATACTTGTCCCAGGTGTTGG
TTTGAGGTGCAGGGTCCCAACGTCGGTCGATGTCGTGCCGATTCTCCTGTGACGGTCGGG
CAGGGCGTGGGTCATCGCGCGATGTCTCGTCGTCGTTCAAGAAAGTGGGGTTCTCGGTGG
CGACTGCCTGGCCTGCCAGCAGTAAAGCCAGCGTCAGTGCACCTGTCCGGGCGAGGCACG
TAAGCCGCCTGCCCATCGTCATGGTTCGTTTCATCTGCCGTATCCTCATGGCGCCAACGC
TTTCCGATAGGACAGGCAACTGACGATTTTGCTCCCGGCAGGTATGACATGTTCCGTTTG
CCGAGCCGAGCCGAGCCGAGCCGAGCCGAGCCGGGGCGCAGACCGGCTGCAGCAACGCGT
TCTCAGCCGTCCAGCGAAGACGATAGGACTTCGGGGTCGAGTGCCTCGGCCAGGGTCTGC
ATATCCCGGTCGGACTCGATGAGTAGGCGATTGATGGCCGCCTGGGGAGATTCGTCGTGA
TACTTGAGGCGCTTGAGGGCCTCCTGGGCATCGGGCTCGAGAGTGACCGCGATCTGCCTG
GGGCTGCGCGAGGGCGGTGCCGAACCGCAGTGGCGCGGAAACAGCCAGCAGCGAATCTGG
GCGATGGCTTGCTTGCCGATACCGGGGTATCGGCCCGGTATCATGTCGCCACGTTCCCAG
GCCTGGAGCACGGCAGCACGGTTTCTGAAGCCATTGGCGAGCAGGCTGCGATAGACGCGC
GGGGAAAGGCCCGCATGCCACTGGCGGTTGAGATATTCCCTGGATCGGCGGTGCCTGAGC
GAGAGACTGCCGTCCGGAAGAGGGGCAGAGGGTATAGGGAGGGGATAGGCGTCATGCTCG
TCCCGTGTTTCCAGGACGCTGGGCCGATTGCGATCATCCATGACGGCAAAAATGTAGTTT
TTGAATGAGCGTTCATGATAACGCCAAGTTACCCGAATGATGAGCGCTACGGGGCAATTG
TTAGAGATATCCTACAACCGAACCGCGTCATACCCATTGACCGGTCCCATCGAGCAAGGG
TGATGCGATCCAGACAGGCGAACCCGAGACAAGCGCTCGACATGCAGTGAGCCCCGGCAT
CGTCATGCCGGGGCTCAAGGACAACCAGAACCCGAGGGGTTACGCCATGGCCAGGCGATC
ACAGGCCATAGTCTTCCGGCTCCTCGCCCTGTTCGCGGAGGAAGGCGGCGATCAGCGAGT
CCTCGCCGTCGTGGTCCGATCCACTGCGGTAGGCGAAGTCGATCAACTGCTCCTCTTCGA
AACCGTCGTACCACTCCATGTCCTTGTAATCGCTGGTCGAGTACCAGTCGCTGGCATCCT
CGTAGCTTTCAAACAACATTGGCATGGGAAGACCTCCTGCGCTGCGGATTTATCTGCAAC
GTAGGTGGGGCCCGCCGGCTATGCAAGTGCTCGACGGTACCGCGACGGGCGGCTCAGCCG
GCGACCCGCTCGCGGCTTTCGGCAGCCAGCTTCCAGCGCGCCCGGATCTGGCCGATCAGC
TTGAAGGGAAGATTGACGAGCGACACGGTTTCGAGGTCCTGGGTCTCGGTGCTGATCCGG
ATGCCGCCATCGTTCGCGCGTGTCAGGCGTCGCACGTACAACTGGTCGAAGCGTTCGAGG
ATATAAAGGCCGTCCCGCTCAAAATCAGTGACGGGCAGGACGGCGGCCAGGTCACCTTCG
TCCAGGAAGTCGAAGTGCTCGCCCCGGCCGGGTGTGACGAGGTGGCAGGCGGTCGTCAGG
CCGGGTAGCGGCAGGCCACCGAGCAGGGGCATGAGGGTATCGCCCTGATGCAGCCAGGGC
GCTGGCTGGCGTGCCTGCATGTGCAGTACGTAATAGTGCTGAGGCGATGCCGGCATGCCT
TCCAGCAGGTCGCTCAACGAGCAGTCCAGCGCCTCGGCCAGCGCCACCAGGCGCTCGTGG
CCGATCTGCCTGATCGTCCCGGACTCCCAATAGGAGATGGTGACATCGGAGACACCGACC
CGTCGCGCCAGCGCGGCCTTGCTCAGGTTGGCCTTGACTCTCAATTGCTTTATGCGGGAT
CCCAATGCGTCCATCGTTGCATCTCGCCATAACGTGAACGCGATAGCATAGCCAGACGTC
GCCGAAGTTTGTTTCGGGTTGGTACAAGTACCTGGCCCTGAACGTTGAATGGCTTGGGTC
GGCAGGCCTATCGCTTCTTGTGGTGTTGTTTGGCAGATCCCTGTCGCTACGAGGCGTTGC
CCTGACGGGCAATGCACCAGCGTGCGCACGTTTTTGTCGTTTGCGGTGTGGCCGCTCTGC
CGTCGAGCCCGATCCATGGAGGGAGGCTGACCGCTACTGCATAGTGCGGCACGCATACGA
GATTATGCAAATGTTTGTACAAGGCAGGCGTGAAAAGGCCGGGAGGGGGTCAACGCAGGT
GGCAGGGAAAAATGCGCCGGCTGTCCGCATGAACAGCCTGTGGCGCGCAAGCGTATGCAC
TGAAGGCACCACCGGCACGATGGCGTGCCCATGGTGGCTCTCGAGGAGACACCGAGGTGT
TTCTTCAAGAGTGGCTGCAGTATAGGCAGTCGTCGTTTGCGGAATAAGTGGGTACAATCG
AAAACTTGTGTTTCCTTTATGGAAACTTTCCATGGAGAATGGCCCCTGACTACTCTGGAT
GCGCTGAAAGTCTTCGTCGAAGTCGTGCGTGCCGGCAGTTTCACTGCTGCAGCGCGGCGA
CTGGGCATTTCCAAGTCGCTGGCCTCCAAGCGGGTGGCGGCACTGGAAGAGGAACTCGGC
GTCAGCCTGCTCAATCGCTCGACCCGCTCGCTGCACCTGACCGAGGCCGGGCAGATCTAC
TACGAGCACGGCCTGCGCATCCGCGAGGAACTCGCCGCCGCCGAGGCCCAGGTGCAGTCG
GTCACGGCTCGCCCGCGAGGGCAGCTCAAGGTCAGTGCCCAGGTCAGCTTCGGC
>DeadSea-enrich-C970
CTCCCGTCATGTTCATGAAGCGCACGACCTGAACGTCACCGTCAGTGGTGAAATGGTGCC
GCTCGGGCTTGAGATCCATTGCCTCGATGATCCTCGACTTGAGGGCCTGCATGTCACCAG
GATAACGCCGCAGGATCTCGCGTAGATCAACTGAGTGCTCATTACCCAGGCACAGCAGCA
AACGCCCCTCCACGGTTACGCGGACCCGGTTGCAGGTAGCACAGAAATTATGGCTGTGCG
GGGAAATGAAGCCGACCTTTATGGGGCTGTCTTCCATGCGAAAATAGCGCGAAGGACCGA
GCGTCGACTCCTGTGTAGGCCGCAACGCATGACGCGACTCGATGATCGCCTGAACTTCGT
CGCTGGAGCAGTAGGTTTCAGCCCGGGAGTGCTCCGAGACGTCGCCCAGCGGCATCTCCT
CGATGAAGCTGATGTCCACGCCCTCCTGGCGAGCAAAGTCCACCAACGGCAACACTTCAT
CGTCGTTTCGCCCCTTGAGGATCACGGCGTTGAGCTTGATCTTGTCGAAGCCGGCATCCT
GTGCGGCATGGATGCCGTCGATGACCTTGCGCACGCTGCCGGTGCGCGTCAGTGCCTTGA
AGCGTGCCTCATCGAGCGAATCCAGACTGATATTGAGCCGTTGCAGCCCGCCCTGCCGAA
GACGCCGGGCATATTTGCCGAGGCCGGCGCCATTGGTGGTCATGGCGAAGTCCTTCAGGC
CGTCTAGCCGGCCTATATCGTCGACCAGGTCCTCGATGCCGCGCCTGACCAGCGGCTCGC
CCCCGGTCAGACGGATCTTCTCCACACCCAGCTCGGTAAAGGCACGCGCCACCATGGCCA
GCTCTTCCAGGGTCAGTACTTGTGCCCGGGGAAGGAAGGTCATGTCCTCGCTCATGCAGT
AAACGCAGCGAAAATCGCAGCGATCAGTGACCGAGATTCTTACGTAGCGCACGACGCGCT
GAAAATTATCGATCAATTGCGTCATGAGGTCTCCCAGCGCTTGGCATCCTGCCGATCCGA
GTCGCGTTCGGCGACCCAGTAGTTGCCGCTTGCGGTATGCTCCTTCTTCCAGAAGGGAGC
GCGAGTCTTGAGAAAATCCATGATGAAGTCACAGGCCTCGAAGGCATGCCTGCGGTGGGC
ACTGGCGACCGCCACCATGACGATCGGATCGCTGGGCTCGAGCCTACCGACCCGGTGAAT
CAGACGCACGCCCTGCACATTCCAGCGTCGTTCTGCCTCGTCGACGATGTTGGCCAGGGC
CCGCTCCGTCATGCCCGGATAATGCTCCAGGCTGAGCGCCTCGACCTCGGGACGCTCGTT
GAAATCCCGCACCAGACCGGTGAAACAGACCACGGCCCCGATGTCGCTGCGCCCGTGAAC
CAGCGCCTGCTGCTCGGCCCCGACATCGAAGGCCTCGTGTTGTACGCTGATCATCCTAGC
CTCCGGTAACCGGTGGGAAGAACGCCACTTCATCACCGTCCGTGAGCAGCGTGTCGTCCG
CGCTCATGACCTGGTTGACGGCACACAGAACGCGTCGCTCACCCAACAGGGCGAAACGCT
CGTCACGCGCCGCAAGCGCCTGCTTGAGCCCGGTGACATCGGTCGAAGGAAGGGAGTCGA
GAGGTATATCGACATCGCTCTGGTCCAGCCGTTCCCTGAGTTCGGCCAGGAACTTCACCT
GCACGCAAGGCAGCTCGGGACGCGGTGCAATACGTACGCTACCGTCCTGGCACTCCCCGG
TAATCATGGGCAGCTCGCCGGGTTGCGAGGGTTCGCATCGCTGGGGCGTCCCGGGCGCCT
CATTGCGACGATAATCGCCCGATTTACCACCAGTCTTTGCCAGCAGGCAGATCCCGTCGA
TACACATGTCCTTGTCGACCGCCTTGCACATGTCGTACAGGGTCAGGCAGGCGACCGATA
CCGCCGTCAATGCCTCCATTTCCACCCCGGTACGCCCGGTAAGGCGACAGGTCGCCGTGA
CCTCGACGCACGCATTGGCCTCGTCGAGCTCGAAGTCTACCGTGACCTTGGACAGTGCCA
GCGCGTGACACAGCGGAATCATCTCGTGAGTCCGCTTGGCGGCCTGGATGCCGGCAATGC
GTGCCGTGGCCAGCACGTCGCCCTTGGGCAGCCCGCCCTCGGCAAGCAGTGCCAGGGTCT
GGGGACGCATATGGATGCGACCACCGGCTACCGCCTCGCGCCGGGTTTCGGCCTTGTCGC
CGACATCGACCATGTGGGCTTCGCCACGCGAATTGAGATGGGTCAGGTTCATGTCAGCCC
CCGAAGGGTTGGATAATGACTGTCTCGCCCGGTGCCACCTCGCCCCGGGCCGCTTCGATT
TCGATCAGGCAGTTGGCCGCCACCATCGATGTGAGCCGTCCCGACCCCTGCGCACCAGTG
GTACGCACCAGCAGCTGTCCCTCGTCATTGCTGCCATAGGCCCCTCGATGATAGTCGACC
CGCCCCTCGCGACTTCGCATCCGCTCCTCGGCGATTGCGGTCAGGCGCTGCGGCTGCCAG
TCCGTCTCGCCCTGCAGGCAGCGCAGCAAGGGCTGCACGAACTGCAGGAAGGACACCATG
GCAGCCACGGGGTTGCCCGGCAGGCCGAAGAACGGGACCTCACGCATGCCCAGCGTGCCG
AAGGCCAACGGACGTCCCGGACGCATGGCAATGCGCCAGGCCCCCAGACGCCCCGTCTCC
TGCAGGGCCTGCTTGACCCAGTCCGCCTGACCGACCGATACGCCGCCACTGGTGATCACC
ATGTCGGCGCGCTCCGCTGCAGCATGCAGTGCCGTACGCAGACAGGCCGGATCGTCGGCC
AGGATGCCCAGATCGAGTACTTCGCAGCCCAGAGCCTCGAGCATGCCCAGCAAGCTGAAT
CGGTTGGCATCGTAGATACCGTCGCTCGGTAGCGGGCCGCCGGGAGCATGCACTTCGTCA
CCGGTAGAAAAGATGGCAACCCGCGGTCGGCGGTAAACGGCGGCCTCGGCCTGTCCGAGC
GAGGCCAGCAGGCCCAGATGCGGCGCGCGCAGTCGCGTCCCAGCCCTCAATGCCAGAGCG
CCGCGGGCGATATCCTCGCCGGCCTGCCTGATATTCTGGCCATGCCGGACGCTCTCGGCA
TTTTGCACGTCGACGAAAAGCTTGCCTTGCGTCCGGTCAAGAATGAGCTGTTCGCGCATG
ACCACCGTGTCGGCCCCTTCGGGCAGAGGCGCTCCCGTGGTGATCGTCACCGCCTCGCCC
TCGTCCAACGCCCCGACATGCCGATGACCGGCCAACGCCTCGCCCACCACGGCATAGCGC
GTCCGGGCGGCTTGCCAGGCCAGGGCGACGCCGTCCATGGCTGCATTGGTGTTCTGGGGC
ACATCGATCGGCGAGCGGGCATCCTCGGCCAGCACGCGGTTGCCCAGCGCGGCCAGTGGC
AGGCGCTCGATATCCACAGAATGCGGTACCAGGGCATGCAGGGCCTGCATCGCTTCGGCC
ACGCTCAAGGTATGCTCACTCAGGTCGAAACAGGACAGGCTCATTCGTGTTTCGTCTCCT
GGTTGCGCTCCGCCACGCGAGGCCGGCGATATTCCGGCCAGTGCCGCGTCCACTCGGCGA
CGAACGTCGCCAGTCCTGCCACGTCGTTGAGATCGAGCGCACCGACACCCGCCGGCAATG
TCAGGGGTTCATCGCTGGCCACGGCATGTATCCAGGTGTCCTCGGGAGCCAGCAGGGGCT
TTGCGAGTATCGGGCGGTGCAGCTCGAGCTTGGGTATCGGCCAGTGCTTGAACCCTTCGA
CGAGCACCAGGTCGGGCTGCAGCGGCCTGACCTGCTCGATGAGACAGGCCAGGTCGGCCT
CCTCCTGGTCGGGGGTTTCCATCATCAGCGCGAAGCGCTTGTTCGAGGCGACCAGCATGG
GCGTGGCGCCGGCCTCGCGCAGGCGATGGCTGTCCTTGCCCGGCTGGTCGACGTCGAACG
CATGGTGGGCATGCTTGATGATGGCCACCCGCAATCCCCGCTCGCGCAACAGTGGCAGCA
GCGCTTCGAGCAGGGTCGTCTTTCCCGTGCCGCTCCAGGCGGCGATGCCCAGCAGGGGCA
TGGACTCCCGGGTGAGTTCGATCATGTCATTTCCTTTTCCCGCGTACGATTCACCTTCCC
TGTGCTCCCAGCGTAACGCGATGCGTCCCGTGCAGCGAAACCAGTCACTTGCCAGCGCCC
CGTTTCAGGCAGACGAGTCGCTTAGCCATCCGGTCAGCCACTCCCTGTCCTGCGGGCTGT
TCAGGTTGGCGAAGGACTCGGGACAGTCGCTGAAATCGACCGGGCACCAGGCGTGCCGCT
CGTACCAGCGACCAATCTTGCGTTCGCCCTGCGCCAAGGCCTCGCCGAGATCGCCGGCCA
GGTCTCGCTTGAGCAGGGCTACGACCGGATGACTGCGTTCGCCGTCATGCGCCATCCCGA
TGTCATGGCCGCCCGTGCCTGCGGCCAGACGGCTTACAAGATCGCGGGGCAGTAACGGCG
TATCGCAGGGTACCACTGCGACCCAAGGCGTTTCGGCCCGGCATAACCCACTCCAGATGC
CCATCAACGGCCCTTGATAGCCGCCCTCGCGGTCTTCCACCACGGGATGCCCCAAGGCCC
GATAGGCCGGCAGCGATCGATTGGCGCTGATCATGGCCCGGCCGGCCTGGCCATGCAGAC
GGGCCAGTACGTGCTCGATCAGTGGGCGTCCGGCAAACTCGGTCCATCCCTTGTCTTCGC
CGCCCATGCGCCGTCCCTGTCCGCCCGCCAGGACCAGGAGCGTGATGTCGTCTGGTTGCA
TTCGCGATCCCGCCTTATAAACTCATCGACCCGCTTCATTGAACCAGACCCGTTGACGAA
GCGACAGGCCGGCCCTTTCCTTCATTCATGCCCGCCTTCGTACCTACTCGCCTGCGTATG
TGTTCGCGGATTTTCCGTCGGGATAAGGG
>DeadSea-enrich-C975
CTGGGCCGCCGGCCATCTGGGCGGCGACCTCGAGCGCCACACGCAGGCTGCCGGTGTCGG
CCCGTCCGGTGCCGGCCAGATCCAGCGCCGTGCCGTGATCGACCGATGTCCGCACGAGGG
GCAGCCCCAGGGTAATGTTGGCGGCACGCCCGAAGCCGGCATACTTGAGTACCGGCAGGC
CCTGGTCATGATACATCGCCAGCACGGCATCGACGCCATCGAGATGGCGCGGGGTGAACA
GCGTATCGGCAGGCAGCGGCCCATCGAGGCGCAGCCCCTCGACACGCAGCCGGTCCAGCG
CCGGAACGATGACATCGATCTCCTCGCGCCCCAGATGCCCGCCTTCGCCAGCATGCGGGT
TGAGGCCGCACACCGCAATCCGCGGACGGCTCACGCCGAAGCGGTGCGCGAGGTCGGCGG
CCAGAATGCGCAGCACGCGTGTCAACCCTTCTACCGTGATCGCCTCGGCCACATGGCGCA
GCGGAAGGTGAGTGGTGGCCAGCGCCACGCGCAGGTCGTGCGCACCGGTCGGGGTATCGA
GCCGCGTGGCCAGCATCATCACGACGTCGTCGACGCCGCAGGCATCGCGCAGATACTCGG
TATGTCCCGTGAAGCCGGCATGGCCGCCATCGATGATGACGCCCTTGTGCAGCGGCGCGG
TGACCATGGCCTGGGCCTGTCCGGCCCGGCAGGCCTGGATGGCTCGATCCAGCGTGGCAA
GCACATAGCCGGCATTGGCAGGATCGAGCCGGCCAGGCACGGACGGTGCGGCCAGCGCCA
CCGGCCACACCGGCAGCGTGCCGGGCCGGGCCTCGGGTACTGGCATGTCCGGCTCGAGCT
CGAATTGAATGTGCTCGAGCCCGAGCAGGTGAATGCGCTCGGCCAGCAGCCCGGGGTCAC
CGACGGCGACCACGCGCCCCGCCAGCGGAACGCGGGAAGCCGCCAGCATCAATGCCAGCT
CGGGGCCGATGCCTGCCGGTTCCCCGGTGGTCAACGCCAGTACCGGAAGCGTCATGCGCC
GCCCTGCTCCAGGCGGGAGTCCACGTAGGCCTCGGCACGGATCTGCTGCAGCCAGGCTTC
GAGCTCATCGTTGACCTTGCGCTGGAAGATCAGCTGCCGAACCTGCTCGCGCTGGGCCTC
GCCATCGGGTTGTCCACCGCCCTCGCGTTCGAACAGCTTGATGAGATGGAAGCCGCTGGG
TGTACGCAGCGGCTCGCTGACCTCGCCGACACCGAGCCGGGTGATCGTATCGGCCAGCAC
CGGCGGTAGCTCGCCGGCACGCCGCCAGCCCAGTTCGCCCCCTTCCAGCGCATTGGGTCC
GTCGGATTCTGCGGCCGCCAGCGTGGCGAAATCCGCCCCGCCCTGCAGACGTTCATGAAG
ACGCCGGGCTTCCTGCTGAGCGGCCTGGACCTGATCGGGCGTCGGCGACTGCGGCACGGC
GATCAGGATGTGTCCCAGACGATAGCGCGCATTGGCATCGCCACCCTGCTGCTCGAGGTA
ACGCTCCACCTCGCGGTCGGAGACGTTGACCCGGGACGCCACGCGGCGCTGCTGGAGTTC
GCGCATCAGCATCTCGCGCCGGATCTGGTCGCGCACCACGCCCAGCGACAGGCCGTCGGC
CTCCAGCCGGCGTGCGAACTCCTCGATGGACAGGCCACTGTTCTCGGCCACGGTGCGCAC
TGCCCGGTTCAGCGCCGTGTCGTCCACCGTCAGGTTGGCCTGCTCGGCCATCTGGAGCTG
GATCTGCTCGACGACCATGCGATCCAGCACCTGCCGTCGCAGTGCCGCCGCATCGGGCAC
GGCAATATCACGGCTGGCCAGCTGGGCGCGGGCCTGGGCCACGCGATCCTCGAGCTCGCT
GGCCATGATGGCGTCGTCGTTGACCACCGCCACGATGCGATCCAGCGGCTCCTCCGCCTG
TACCGGGGCGGAGAGTCCCGGCAGGGACAGCGACAGTGCCAGGATCAGGAAGGCAAACGA
GCGTCTGCGCATGAAAAACCTCTCTTGCTCTTACAATGGGGTCGGTTGATAGCCGGGAAT
GGACTCTTCGAAGAAACGATCGGTTCCCTGCCCGACGCCTCCCAGGCCCTTGAATACGAA
ACGCAGGAACAGCCCGCGATCTGAATAGTCATCGTCCGTGGTGTAGGCAGTGTCGTTGTC
CTCGACCCACTCGCGCCAGGCCAGTTGCAGGCCGTAGCAGCAGTCGTTCCACTGCACGCC
GACCAGTTGCTCGAGTGCCCGGTCGTTGGTGTTGTCGTAGGTGTAGCGACCGATCAGGTC
CAGACTGGCAGTGGCCTGATAGGCGAACGACACGTCGAAGTCCTCGCGATCGTAACCCAG
TTGGTCCTCGGCATCCCCCGACGGGTCGAAACCTTCAAGCTGCCAACGGTACCCCAGGTT
GAGCACGTGGCCGGCCGGGTGCCGGTAGCGCAGGTAGGCTGCGGTACGTTCGGTGAGGTC
GCGCTCGGTGTCGTAGAACCACTCGTAACGGGCATTCCAGCGGTCGTTGATCTCCCAGTC
GAGCTGGGTGACCAGAGGCGAGTAGTCGCGGGTGGCATCGTACCAGCGCTGATAGTTGGC
TGCTCGGTCGGGCAAGGCCAGGTCGCCGTCCATGCCGATGACCCGGTCTTCCAGGTAGGC
ACTCTGGCCGACGCCCAGCGAGAAACGCTGAAAGCCGGTGGTGTCCTCGATGAAACGCGT
CGACAGTCCGTAGGAGACCTTGTTGACGTCGCCGACCCGGTCGGCGCCGGTGAAGCGATA
CGGCGACCACAGGCGGCTCCAGGAAAAGGCCCGTTCGTCGGTATCGAAATCGGGGAATTC
GCTCTGGTCGCGCTCGGGCGCATAGGCGTAGTAGAGCCGCGGCTCGAGTGTCTGGCGCCA
GACCTCGTCGAAGAAGGTGACGTCACGCTCGAAGACCAGACCACCATCCAGCGAGGCCAC
CGGCACGGTACGAGTCAGGCCGGTATCGCGCTCGGTGTCGCGTTCGCCATAGTCCAGGTC
GTAGGCCGTATACAGCAGCTCGGCACGTGGCTCGAGAAAGCCCCAGCTGGTCTCGCCGCG
CCAGCCGGCGGCTGGCGCCAGGTGAATGCGCGAACCGGTAGCTGCCTCGGCAATAGGTAT
CCTACGTGGTTGATCATTCTCGTTAAGCCAGATGCCGTTTTCGTCTACCCCATCAAGGTC
GCGCCAAAAGTAGGTCGCATTGGAACGCCACTGCTGATAGAAGCCGCTCTCCTGGGTCCA
GGTGGCGTTGGCGGTCAGGCTGGGCAGGCGATAGAACGGCTTGTCGTTTTCTGCCAGCGG
ATATTCGAGACGCTGGTAGCCCTGGGTCCTGGCCTCCAGGTACCAGGTCGTGCCGCTGTA
GCTGAGCTGGGCCAGGCGCGCCAGGTACTCGGTTTCGGTCTCGCCGAAATCGCGCCCGAA
GTCGTCGAAGTAGCGGCCGTCGCTGGCGGCACCGTAGCGCAGGTGGTAGCGCAGCCGGGG
CGTGAAGCGCCCACGGTGCAGAAAGTCGAAGTACCAGCGCTCCTCGTCCTCGAAGGCGTC
ATCGGCATCGTTGGGATTGTCGCTCTCGCCGGCCTTGTCGCTGGGCAGGTAGGCCCCCTC
GATCCGTCCCTCGTCGGTGGGAAACAGGTAGCGGAACTCGGCGCCCATCAGCAGGCCGTG
GTTGGAGAACCAGCGTGGCGTGATGGTGGCGTCGTAGTTGGGTGCCAGGTTGAGGTAGTA
GGGTTGGGCGTAGTCGAAGGAGTCCCCAGAGATGCTCAGGGTCGGCCACAGGAAGCCCGA
CTGGCGGCGATCGTCCAGTGGGAAGCGCACCCAGGGCCAGTAGAAGACCGGGACATCAGC
CACTTCCAGGCGCGCGTGGGTGGCGGTTCCGAACCCGGCCTCGCGGTCGAGCACGACATC
GTGTCCGACCAGGCGCCAGAGATCATTGCCGGGCTCGCAGGTGGTGAAGCTCGCCTCGCT
CAACCGGTAGCGGCCATTCTCGAGCCGCGCCAGGCGCTGAGCGTCGCCACGCAAGCGCTG
ATCGTGCAGTACGTAATGCGCCGTGTCGATGCGCGCCGCATCGCTGACCAGCGACAGGCG
CCCGTCCTCGCCGCGCACCAGCAGGCCCTGATCGCGCAGGGTGAGTGGCCCTTCGGCAAA
AGCGGTATCGCGTTCGGCATTGACACGCACCAAGGGCGCCTGGAGCTGGCTGGTATCGCG
TCGCAGCACGACCTCGCCACGCAGCAGGGTCTCCCCGGCCTGGCCATATTCGGCGCGCTC
CGATGACGACAGGATCTGTTCGGGCGTCTCGCCCGCGGCCAGCTCGTAGGGCGGCATGAC
ATAGCGCCCCCGGCACAGGGCGTCAGGCGGCGCATCCGCGCCCCAGGGCTGCCAGTCGAG
ACGCTCCGCCGGCAACGACGGCGGGGGAGCCGCCTGGGCGTGGCTGGCGGCCAGGCCGGC
AAGGGCAGTCCATAACAGTCGCTTGCCCATGTATCCTCGGTGTCCTTGGCGTTTGGAATC
GGTATTATACAGTCCCCGTGCCGCACGTCCTCCCCTTGGCTCGGCCGCGCCTGGCACCAG
GCATGGCGTTAAAGGGGTGGCGCTGGGAGCGTCCAGCATGCGGCGGTGAACCGACCCCGT
CAACCAAGGAGCCCGCATGCCGGATGTCGCCCATGCCACTCGCCTCGCTGCGCTGCGCGA
CTGGGTCGCCTCGCGCCATGCCCTGCCCGCCGCCGGCCTGCGTATCGAGCTGGCCGCCGG
CGATGCCAGTTTTCGCCGCTACTACCGCCTGTGGCTACCCGATGGCGCGACCCGCATAGT
GATGGACGCCCCGCCAGCGCAGGAGGACAGCCACCCTTTCGTCGCCATCGCCGAGGCCTG
GCGCGCGGCTGGCCTGCCCGTTCCGGCCGTGCATGCATACGATCTCGCTACCGGCTTCAT
CGAGCTCG
>DeadSea-enrich-C979
CCTTCAAGCCCATTGCGGTATCGCCACTGGTATTCATCGCTCCCAGCGAGGCGGCCGACT
GGTTGCCGGCCTCGACGGCTCGACCAAGCGCCGATGAATGGGCACGCGCCCCGATGATCC
TCTCGGAATCGGGTCTGGCCCGCGAGCGAACCGATACCTGGTTTCGTAACCTGGGCATCA
AGCCACGCATCTACGCCCAGGTGGCCGGCAACGAGGCGATCGTCAGCATGGTCGGACTGG
GTTTCGGTATCGGTGTAGTCCCCAAGCTCGTGCTCGACAACAGCCCCTTGGCCGATCGCG
TACGCCTGCTCGACGTCCAGCCCGAACTGCCGCCCTATGACGTCGGCCTGTGCGTCACCG
AGAAGAAGCTACGCAACCCGCTGATCCGTGCTCTGTGGAAGCAGACGAGCCTCTAAGCCT
AGTGCAGCACCCAAGAAAAAGCCGCTCCGAAGAGCGGCTGCAGAGACAGTCGACACGGCT
TACAGGCTGAGCACCTTGTCGCCGCGTGAAATACCCGACACCCCGGTGCGCACCACCTCG
AGGATGCCGATTGGCGCCATGGCCTGCTGGAAGGCGTCCAGCTTGCCGGCGTCGCCAGTG
ATCTGCACGGTATACACGCTCGGCGTGACATCGACGATCTGCGCACGGAAGATATCTGCG
GTGCGCTTGACCTCGTCGCGCTGCGCCCCCAGCGCCTTGACCTTGACCAGCATCAGTTCG
CGCTCGATGTGGTTACCTTCGGTCAGGTCGACCAGCTTGACCACATCGATCAGCTTGTTG
AGCTGCTTGGTGATCTGCTCGATCACCCGGTCATCGCCCACCGTGGTCACGGTCAGGCGC
GACAGCGTGCTGTCCTCGGTCGGCGCCACGTTCAGCGACTCGATGTTGAAGTTGCGCTGG
GAGAACAGCCCCACCACGCGGGACAGGGCGCCGGGTTCGTTTTCCATCAGGATCGAGATG
ATATGGCGCATCAGGTCCGCTCCGTCTTCGAAAGCAGCATGTCACGCATGGCGCCCAGGG
GCACCTGCATTGGATAGACGTGCTCGCGCGGGTCGACGTAGACGTCGAGGAACACCAACT
CGTTCTTGTCGGCAAAGGCCCGTTCGAGCGCCGGCTCGAGATCCTCGGGACGTTCCACCT
TCAGGGCGGTGAAGCCATACGACTCGATCAGCTTCTGGAAATCCGGCAGCGACTCCATGT
AGGAGTGTGCGTGACGGGACTTGTAGTTCAGGTCCTGCCACTGGCGCACCATGCCCAGCG
AGCCGTTGTTGAGGTTGACGATCTTCACGCCCACCCCGTACTGCTTACAGGTCGACAGCT
CCTGCATCATCATCTGGAAGCTGCCTTCGCCAGTAACGCAGATGACATCGTCGTCGGGGT
AGTTGAGCTTGATGCCCATCGCCGCCGGAAAGCCGAAGCCCATGGTGCCCAGCCCACCGG
AGGTGATGAATCGGTTGGGCTTGTCGAACTTGTAGTACTGGGCGGCGAACATCTGATGCT
GGCCGACGTCGGTCGTCACGAACGCCTCGCCGCGGGTCACGCGGCACAGCGCCTCGATGA
CCTGCTGCGGCTTGAGCGGCTCGCCAGGCTCGGCCGGCTCGTAGAGCTTGCCGCGGCGCT
CCTCGCGCCAGCCGTCGATCTTCTCCCACCACTCGGCCAACGCCTCCGGATTGGCCGGCT
CGCGGCCCTGCACCAGGCTGATCATCTCGTCGATGACGCTGCCGGCCGGCCCGACGATGG
GCACGTCGGCCCGCACGGTCTTGGAGATCGAACTGGGGTCGATATCGCTATGCACGATCT
TGGCGGTCGGGCAGAACTTCGAAGTGTTGTTGGTAACACGGTCGTCGAAGCGCGCCCCGA
TGGCGATGATCAGGTCGGCATGATGCATGGCCATGTTGGACTCATACGAGCCATGCATGC
CCAGCCAGCCCAGTGACTGTCGATCGTTCTGCGGGTAGGCACCGATACCCATCAATGTGG
TCGTGATCGGGTAGCCCAGGCGACGCACCAGGTCGGTCAGGCCTTCGCTGGCATCCCCGG
TAACCACGCCACCTCCGGTATAGAACACCGGCCGGCGTGCCTTGAGCATCAGGTCGACGG
CCTTCTTGATCTGGCCGGTGTGGCCGCGGGTGACCGGATTGTACGAGCGCAGCTTGACCT
TCTTCGGATAGACGTACTCGTAACGCTCGGTGGGGGCGGTCATGTCCTTGGGAATATCGA
CCACCACCGGTCCCGGCCGTCCCGAGGCGGCCAGGTAATACGCCTTCTTGAGTACCGTCG
GAATTTCCGACGGGTGGCGAATCGAGAAGCTGTGCTTCACGATCGGCCGGGTCACACCGA
CGATGTCAGTTTCCTGAAAGGCATCCTCGCCGATCAGGTGGCTGGCGACCTGCCCGCACA
GCACGACCATCGGGATCGAATCCATGTAGGCGGTGGCGATGCCGGTGACCGCGTTGGTCG
CACCGGGGCCGGAAGTGACCAGCACGGTCCCCGGCTTGCCCGATGCGCGCGCATAGCCAT
CGGCAGCATGGGTCGCGGCCTGTTCGTGACGAACGAGGATGTGTTTGACGGCATCCTGGC
GGAAAAGCGCATCGTAGATATGCAATGCCGCTCCGCCCGGGTAGCCATAGATATATTCGA
CGCCCTCATCCTGCAGGAAGCGGGCGATCATATCGGCGCCGGAAAGCAGTTCCACTGTGT
GTATCTCCCCTGGAGGTCTCGAGTGCCATTTCGCCGCCCTGGCGCGGGTGACGAAAATCG
AGTGCGGCGGTACGCCGCTGCCGGCCATGCCGACACCTGATGCCAAACCCTGGCGTTGTC
TGGCCCGGATGGGGCCTGCACTCTTCATCGCGACGGATCGTCACGTCGGGGGTCAGGCCA
GGCCAGGCGGTTAGCCCGCGCCCGGAAATCCTTCTAAGGCGGGTAGAGGTCTCGCACCTA
CCCTTCACGCAGCGTTCGGGGATCGCCCGGCAGAGCCGCGCCCATTAATCAGGAACCGAC
AAGATTCCATTAGCCTCCGATGGGTGTCAACCGTGAATCCTCTGCCAGGCGCGGAAAGTG
AGGCTTTATTGTGCAATTGGGACTTCTCGCGCCCCGTAAGCTTGAAGCCAAAGGTCGCTT
TCCCATACTGGGCAGCGACAGACCGAGACCTAGGCCCATTCGAACGGAGACACGCGATGC
GGGGTGCAATGCATACCCAATGGCCGCTTCAGATGCTCGACATGGCTCATGGCGGCGCAG
CGTGCACACCTGGCCACTCCCAGGATGGCAGCGCCTGCGTCAAGCCGCTGGCCAACCTCG
CCACGCCCCTCGAGGCGCACATCACGCTACCCCCCAACCTGCTGTGGGGCGAGCTGTTTT
ATGCCGTCCAGGAGCACCGGATCTTTCCCGACAGCAAGACCTTCGTCGATCTGGTGCCTC
GTAGCGATCCCGAAACGATCCTCGCCGAATACCACCGCATCAAGACGGTCCCCGGCTTCG
ATGCTGCCGCACTCAAGGCTTTCGTCGAGACACACTTCACCTCGGACGCCTTGCCCGAAG
AGGCCTACTGCGCCGAGCCAGGACGCCCCGTCGCCGTGCACATCGATGCCCTGTGGTCGG
CCCTGACCCGCCATCCCCGGCGCGAGGCACCGCCGTTGTCGTCGCGCCTGCGTCTACGCT
ATCCGTACCTGATACCCGGCGGACGCTTCAACGAGATCTACTACTGGGATTCGTACTTCA
TCATGCTCGGCCTGGAGGAAAGCGGGCGACACGACCTGGCCTGCAACCTGGTGCACAACC
TGGCCCACCTGATCCGCGAATATGGTCACGTGCCCAACGGCAACCGTACCTATTACCTGA
CCCGCTCGCAGCCGCCCATGTTCTCGAGCATGGTCAAGCGCCTTGCCGAGCAGCACGATC
GCCATGCCTACCAGCGCTTCCTGCCGGAGATGGAGAGGGAGTACGCCTACTGGATGGACG
GCGAGGAAAGCCTGGCCCCCGGTCAGGCCCACCGGCGCCTGGTCAGGCTGGCCGACGGCA
CGCTGCTCAACCGCTACTGGGACGACCTGTGCATCCCGCGTCAGGAAGCCCACCATGAGG
ATGTCGCCACGGCCGAGGCCGGCTCACGTCCGCATATCGACGTCTGGCGCAACCTGAGGG
CCGGCGCGGAAAGTGGCTGGGATTATTCCTCCCGCTGGCTGACCGACGAAGGTGCGCTGC
ACACGATTCGTACCACCGATATTCTTCCTATCGACCTGAACGTGCTGCTCCACCATCTCG
AGACCACCCTGGCCCACGCCCACGCGCTCAATGGCCACCACGACCGGGCGTGCCATTACC
GCGATCGGGCCGACGCGCGCCGCGAGGCGATCCATACCTACTGCTGGGATGACGTGCAGG
CGCGGTTCGGTGACTATCTCTGGCACGAGGGCACGCTGACCGGCAGCATCCATGGCGCCA
TCGCGTTCCCGCTGTATTACGGCATTGCCACGCCTCGCCAGGCCGAGTTGACGGCCAGAC
TGCTCGAGCGCGACCTGCTCCAGGCCGGTGGCCTGGCGGCGACGGCCCGGCGTACCGGAC
AGCAATGGGATGCGCCCAACGGCTGGGCCCCGCTGCAATGGATCGCCATCAATGGCCTGC
GCGACTATGGCGAACAGGCCCTGGCACGGACCGTCGCCGAACGCTGGATTGCTACCAACC
TGCAGCGCTACACGCTGGAGCACAAGCTGCTCGAGAAGTACGACGTCTTCACCAATCGCC
ATGCCGGCGGTGGCGAGTATCCTGCGCAGGATGGCTTCGGCTGGACCAACGGCGTGCTGC
GCAAGCTGATGGCGCTCTACCCCCAGATGAAAGTCCCCACTCCTGACGTTCCTTCCTTTG
CCTGAGTTGAGGCGAGGCCGGGGCGACGCCTGCCCCGGTATTGCCCTTCCTCTC
>DeadSea-enrich-C986
GAGCGACACCTCGGTAATGACGCCGAGCGTGCCTTGGGCACCCGCCATCAGGCGGGACAG
GTCATAGCCCGCGACGTTCTTCATTACCTCGCCACCGAAGCGCAGGTGCTTGCCTTCATG
CGTGATGACTCGCGAGCCGAGCACGAAGTCGCGAACGCTGCCGGCCCAGGGACGACGCGG
ACCGGAGAGACCGGTGGCGATCATGCCGCCGACCGTGGCCGCCTGGCCGAAGTGCGGCGG
CTCGCAGCCGAGCTGCTGCCCCTCGGCATCCAGCGCCGTCTCGAGTTCGGCCAGCGGCGT
GCCGGTGCGCACCGAGATCACCAATTCGACCGGGTCGTAGTGGGTGATGCCGCGATGTTC
GGCCAGCGACAGCGTCTCGCCCTCGACCGGGCGGCCGTAGAACGCCTTGGTGTCGCCGCC
GACGATCCTGAGCGGCGTCCTGTCGGCATTGGCCTGGCGGACCCGCTCGCACAGCGCCTC
GCTCACATCCCGGTCCTGTGCCGAAGACACGCCGCGCTCGGCATGTGCGGAGTAATTGTC
CTGTTCGTGGTGTTCCATCTTTAAACCTCAGAAGCGGGGCAGTTCCGGGTGCGGCAGCTC
GTTGTTGTGCACGTGCATTGCGCCGAACTCGGCGCAGCGCTGCAGCGTCGGGATGTTCTT
GCCCGGATTGAGCAGGCGCCGCGTGTCGAAGGCCGCCTTCACGGCATGGAACGTGGTCAG
CTCGTCGGGCTGGAACTGGGCGCACATCTGGTTGATCTTCTCACGGCCCACGCCGTGCTC
GCCGGTGATGCTGCCACCGGCCTCGACGCATAGTTCGAGGATCTTGCCGCCGACCGTCTC
GGCCAGTTCCAGCTCGCCTTCGCGGTTTGCATCGAACAGGATCAACGGGTGCATGTTGCC
GTCGCCGGCATGGAAGACATTGGCGACACGCAAGCCGTACTGCTCGGACAGATCGGCGAT
GCCCTTGAGCACGCGCGGCAGCTCGCGGCGCGGAATGGTGCCGTCCATGCAGTAGTAGTC
CGGCGACATGCGACCCACCGCCGGAAACGCGTTCTTGCGGCCGGCCCAGAACTTGGCGCG
CTCGGCATCGTCGCGCGCCTGGGCGATGTCGGTGGCGCCCGCCGCCTCGAGAACCCGGCG
CACCGTCTGGCAGTCGTCGTCGACGTCGGCTTCCACGCCGTCCAGCTCGCAGAGCAGGAT
GGCCTCGGCGTCCACCGGGTAGTTGGCGTGAATGAAGTCCTCGGCGGCTCGGATCGCCAG
GTTGTCCATCATCTCCAGCCCGCCCGGGATAATGCCCGCGGCGATGATGTCGCCGACCGC
CTTGCCGGCCTTCCCGACATCGTCGAAGCTGGCCATCAGTACCTTGGCGCTTTCCGGCTT
GGGCAACAGCTTGACGGTGATCTCGGTGACCACGCCGAGCATGCCCTCGGAGCCGGTGAA
CAGCGCCATCAGGTCGAAGCCCGGCGCATCGAAGGCCTCCGAGCCCAGCGTCATGCGCTC
GCCCTCGATGGTCACCACCTCGACGCGCATGACGTTGTGTACCGTCAGGCCGTACTTGAG
GCAGTGCACACCGCCAGCGTTTTCCGCGACGTTGCCGCCGATCGAGCAGGCGATCTGCGA
GGAGGGATCGGGCGCATAGTAGAGCCCGTAGGGTGCGGCGGCCTCGGAGATGGCCAGGTT
GCGCACGCCTGGCTGGACCCGGGCGATACGCGCGTCCGGATCGACTTCGAGGATCTTGGC
GAAGCGCGACATGACCAGCAGCACGCCTTGCTCCAGTGGCAGGGCGCCACCCGACAGGCC
GGTGCCGGCACCGCGGGTCACCACGGGCACGCCCAGCTCGTAACAGGTGCGCAGCAGCGT
CTCGACCTGTTCCAGGGTGTGCGGCATGGCGACCAGCATGGGCAGGATCCGGTAGGCCGA
CAGGCCATCGCACTCGAAGGGGCGCAGGTCCTCTTCGCGATGCAGCAGCGTCATGTCCGG
CAGCGCGTTCTGCAGCTGCTCGAGCACGCTTGTCTTGTCCTGTTTCGACAACGCCCCGTC
GAGGCGCTCGTCGTAGAGAATGTTCATCGTCACTTCCCGATCAACGTCACGGTAGCCACA
CAATCTGCGACTTCCGGTACGTCGTGTCCATACCTTGGTTCACTGGTCAGACCAGCCATT
AGTCTAATTCCTGAAAACCCTTTCCAGCGTTTCAATGGGCCGCCGTAGGTAGACTCACGC
TTACCCTTCTTGGTACTACAACTGGTCTGACCAGAGGAATGCGATGCGCGATGCCCCCGA
CAGCCGGCCCATGCCACGCACGGCAGATACCGTGGTGGCCCGGCTGGAGCAATTGATCCT
CGACGGTGTGCTCAAGCCAGGGCAACTGCTGCCCTCCGAGCGCCGCCTGTGCGACAAGCT
GGGCGTTTCACGGGCCTCGCTGCGTGAAGGGCTGCGGGTGTTGCGCGGCAAGGGCATCAT
CGAGACCCACCAAGGACGGGGCTCGACCGTCGCCAGACTGGTGCCCGAGCGCGACGACAG
CCCACTGATGCACCTGTTCAGGGACCACCCGCGCACCCTTTACGATCTGCTCGAGGTACG
TGCCTTGCTGGAAGGCGAGTCGGCGCGGCTCGCGGCGCTGCGCGGCACCCCGGCGGATCG
GGTGATCATCACGCGGCGTTACGAAGAATTGATCGCCTACGTCGAAAAGGCCGATCCGAT
CGATGCCGAACGCCTGGCCCGGCTGGATCATGCCTTTCATCTGGCGATCTGCGAGGCCTC
GCACAATCCGGTACTGGTACACACCCTGCAGGGGCTGACCGATCTGCTGCTCAGCTCGGT
ATTCGCCTCGCTCAAGAACCTTTACCACCGGCCTGGCCCGCGCACGTGGATCAACGAGCA
GCATGCGCAGCTGTTCGAGGCGGTGGTGGGGCAGGACGCCGAGCGGGCCCGCCAGGTGGC
GTTGCAGCACCTTGACAGCATCGAGCGAGGACTGCGTGAGATCGAGGCTGAAAACGAGCG
CCTGGTGCGCTCGTCGATGCGGCTGGAAGGGTGGGGGTAAGGTTGGACCTGTAACAGGCA
GGCAATGAAAAACGCTCCGGCAGAACCGGAGCGTTTTGTCATGCGTGGCTGCTATTCAGG
TGCCTAGTTGCCCAGCAGTGGGTCGCCCAGTCCCAGCCCATAGAAGGCGATCAGGCCGAG
AATACCCGTGAATGTCACGTAGTAGAGCGTCGGCAGGATGGTCTTGCGCAGCGTGGTTCC
CTCCCGGCCGAGCAGACCGACCGTGGCCGAGGCCGCCACGACATTATGGATGGCGATCAT
GTTGCCGGCCGCCGCGCCTACGGCCTGCAAGGCGACCATCAGCGTAGTGGAGATCCCCAG
CACTTCGCCGACATTGAACTGGAAGTCGGCCAGCATCAGGTTGGAGACCGTGTTGGACCC
GGCAATGAAGGCACCCAGCGCGCCCACCGACGGGGCGAACAACGGATAGATGCCGCCGAC
GCTATCGGCCACGAACTGCGCCATGGCCACCGGCATGGAGACCAGGTCGGCCTCGTTCAC
ACCGGAGTTGATCAGGATGCGCACCATGGGAATGGTGAACAGCAGCACGAAGCCGGCCCC
GAAGATGGTGCGGGTCGACTCGGAGAAGGCGGCCTTGACCTCGCTGCCGCGCATGTGATG
CATGGCGATGGTGATCAGCACGACGATGAGCAGGATGCCACCGGGCAGATAGAGCGGCTC
GAGGCTACCTGAAATGCCGTCCTCGCCGAGGATGTTGCTCCAGCCCAGGCTCAGCGAAGT
CAGGGCTTCCTTGACCGGGGCCACGGTGCGCGAGATCACCAGGAACACAGCCAGCAGCAC
ATAGGGCAACCAGCCCATGAACACCGACATCGGGGCGCGTCCGGCCACCTGGTCGAGCTT
GATGTCGAGCTTGCCGATCCACTCGTCGGGCCATGAAGTCGACTCGGGGAAATCCCAGGT
GGTCTTGGGCAGCAGGAAGCCGCGACGCGCTGCCGGCACGACGATGGCCAGGCCGACCAT
GGCGCCGATCATCGACGGGAATTCCGGCCCCAGCAGCACGCCCGCCAGGGCATACGGCAC
CACGAAGCAGACCCCGGTGAACAGGGCGAACGGGGCGATTTCCAGGCCTTCGCGCCAGGA
GCGGTTGGCACCGAAGAAGCGCACCATGATCAGGACCATGATCAACGGCATGAAGACACC
GACGATGGCGTGCAGGATGGCCACTTCCGACGTCACCAGCTGGAAATAGTCGGCCCAGCC
GGCACTGCCTGCCGTCAGCCGCTCGGTGATCTCGGCCTTGTCGAGACCGCCGCTGACGCC
CACCACGATAGGCGTGCCCACGGCACCGAACGAGACCGGGGTGGACTGGATCATCATGCC
GACCACCACGGCGGCCAGCGCCGGGAAGCCTAGCGCCACCATCAGCGGCGCAGCGACAGC
GGCCGGTGTGCCGAAGCCCGAGGCGCCTTCGATGAAGCAGCCGAACAGCCAGGCCACGAT
GAGTGCCTGCACGCGACGGTCCGGGCTGATGCCGGAAAAGCCGTTGCGAATCGCGGCGAT
GCCGCCCGAATGCTTGAGCGTATTGAGCAGCAGGATGGCGCCGAAAATGATCCACAGGAT
CGCCACGGTCAGGATCAGGCCCTGTAGCGTCGACGCCACCACACGGGTGAACGTCATATC
CCAGGCGAGCAGCGCGATCAGGGCGGTTACCACAAACACGATGGGCATGGCGGTGCGGGC
CGCAACGCGGAAGCCGATAAGCAGCACCCCGGCCAGTATCAATGGCAGGAAGGCCAGTAA
TGCGAGCAACGTTTGGTTCATGAGGCGCAATCCCTCTTTTTACTTGTCCAGCAGTCGTCT
GGCGTGGAGTAGGACCGGTATACCC
>DeadSea-enrich-C990
GCGTCCCGCCCAGGCAGTAACCGACAGTATGTATCTTCTGGTCGGGGATGAGGCGACCGA
TGACGTCGAGGCTATCCAGAATGCCCAGTCGCCGGTAATCGTCCATGCCGAGATCGCGGT
CTTCCTCCGTCGGGTTGCGCCAGGAGATCATGAAGACGGTATGCCCGTGGTCTACCAGAT
ACCTGACCAGCGAATTGTGCGGCGACAGGTCGAGTATGTAGTACTTCATGATCCATGCCG
GCACGATCAGCACAGGCATCGCATGGACGTCTTCGGTCGCCGGCGTGTACTGGATCAACT
CGATCAGGTGGTTGCGATAGACGACGTTGCCGGATGTGACCGCAACGTCGCGACCCACGA
CGTAATCATCGGCCCCGTCCGGCCTCTTGCCGAGGTACTGGCTCTGGATATCCTCCCACC
AATGTTGCATGCCCTGGAATAGGTTGAGACCGCCACTGGCCAGCGTTCGCTCGAGCACCA
CGGGATTGGTGGGCAGGTAATTGGACGGCGACAGCACATCGAGCCATTGACGGGCGCCGA
ATTCGATGGCCTGTCCATGGTGCGGTGATAGTCCACGCAGGCCGGTGGTGGCGTTGTACC
ACCACTGCTGTTGTAGCAGGAACCCCTGATGGATGACGTTATAGGGAAAGTGCCGCCAGG
CGGGGTCGCGGAAACGGTGGTCCTGTGGCAAGGGCTCGATACATGGTTCGGCTTCGGGAT
CGAAGGCCGAATGGCTGGCCCAGTGCACTAGGCGTAGCTGTTTCTTGAAGGCCTTCTGCA
GCAGGTGGAACTGGGTACCGGGAGACAGAATCATACTCGACAGCCAATCCAGATAGGTCA
GAGTGACCGCAGCAGGCGAAATGCCTAAGGTCACTCTGGCCAGCGAGGCACGTACGAATC
TGTCCAGGCTGTCGTGCTGGGTATCATCGAAAAGCATGAGGCATATCCTCAGGGCTGGAG
GGTCAGAGGTCCTCCAGCTCTTCTGCATCACGCACCATGCGCATGGCCTCATGTTGCTCC
AGAGCGAGGAGGTTGCTCAGCAGTTCCTCGGCAGACGATACCTCGGCACGGGTTGCCAGG
TAGCGATACAGATCAATGAGTCGCTCATGTATCGTCAGCAGTGAGCGCATGACCTCCGCG
GTATCCATGCTGGCATAATCGATACCTCCGAGCGTTGCGAGCGCAAAAGGGTGCTTGTCG
ACGTATTCGGCACACCAGGTATGCAACGCTGCTGCCTGGGCGTCGCTTTCGCTCAGCGCT
ACGACACGACTAAGCTCCCGCTCGTGCCGGGCAAGATAGTCAAGCAGCATGTGCAGTCTT
TCTTCATGAGCCTGATGCGCGGCTCGTTCCAGTGTGCAAGCCAGATTGGCATGCAATTCC
CGGGTTAACGCCAGTACATCCTTGATGGTTTCGACCGTCATGATCTGTTCTATCCTCCGA
TTGGCAAAGGCAGCGCGGGAGGGGAGGGATCGGACATCAGATCTCGCACCAGATACGTTC
CCTGAAGTCATCGCTGAGTTCCGAGACCCTGCGCATGCGCTTCAAGGTAGCTGCGGTCAT
GTCGTCGGTTATTTCCTGATAACAGGATGCTATCGATGCCGGCGTCTGCAAGCCCCCAAG
ACCCAGCATGCATTGGCTGAGTTTGCTGTAGGACGTCGCCATGGTCACAAAGAACTCGAT
CTCGTGTCGCATGGCATCATTGAACGTTTCCAGCCAGATGCGCTGAAGCTTGGCCGTTGA
ATTGGTAGTTTCTATCCAAGGCTGGTTCCAGAAGCTATAAAGCCTATCATTGCTGGCCGC
ACTCGGGGGCGTTTCAGGCAATTCTAACGTTGTCATTGTCTTTTCTCCTCTAGTGAAGGG
AAAGAAGTATAGAAGCCTTCAGTCGCCCTGAATCATTTATTGTGTTGTCACTTGACGATC
GTCATCTTTTACTTGCAAGTTCTTATAGGAATTGAAAGCTTGTTAATCAATGGCAGCCGA
GCATTTGTCGAAATGAAACCGGCCTAGCCTATGGATGCTCAGGCCGGTCCGGAAATCAGG
CTGTCAGTAGCATCTTTATCGCCTTTTCCGAGGCGGCACGCGAGAAGACATCATAGGCCT
TCTCGATCTCACTCAAGGCGAATCGGTGTGTGACAAGGCTTTCCGCCTCGATGCCACCGG
CTTCGAGAAAGCGCATCAGCACGGGGATGGTATTGGTATTCACCAACCCCGTGCGTACAG
TGACGTTCTTGATCCATAGGTCTTCGATACGCAGCTCGACGCTGCGTCCGTGCACGCCAA
TATTGGCAAGCCGGCCACCGGGACGCAGGATCCGCTGGCAGGTGTCGAAAGACTCGGGAA
TGCCGACGGCCTCCATGGCCACATCGACGCCTTCACCGTTGGTAAGCTTCATGATGGCCT
CGACCGGGTCGGCACTGACACTATCGGTGGCACCCAACTGGCGAGCCACGGCCAGTCGAT
TCTCGTCGGGGTCAACCATGATGATGCGCGCCGGGGAGTAAAAGCGGGACGTGAGCAAAG
CTGCCAGGCCGATCGGTCCTGCGCCGACGATGGCGATGGTATCGCCGAGCTTGACCTCGC
CATTGAGTGCACCGATCTCGTGTCCGGTAGGCAGAATATCGCTCAGCATCAGGGCGGCGG
CGGGTTCGAGACCCGGCGGCAAGCGGTAGAGACTATTGTCGGCATGCGGAATTCGCACGA
ACTCGGCCTGGGTACCGTCGATCTTGTGCCCCAGAATCCAGCCGCCATCGCGGCAGTGTG
CGTACATGCCCTGCTTACAGTAATCGCAATGCCCACAGGAGGTGATACAGGAAATCAATA
CCTGGTCTCCCGGCTTCAGGCTGCTGACGCTGTCGCCTACCTCTTCGACGATGCCGATGC
CCTCGTGCCCCAACGTACGCCCGGCCTCGACGGCGGGCACGTCGCCCTTGAGAATGTGCA
GGTCGGTCCCACAGATCGTCGTGTGCGTCACCCTGACGATGGCATCGGTAGACTTCTCGA
TGCCGGGGCGGGGTTTGTCTTTCCAGTTTTTTTGCCCCACCCCTTCATAGACAAGCGCTT
TCATCGCTCTGATACTCCTGTCTGTTTCGCCGGCTATCCGGCAAGTTCGGCATTGTCTCG
ATGAAAGTATGCAAGTCCCTATAGACTCGACTTGATTGATATCAAGTTTTTCGAGGGAAA
ATCGTTTTCATGATGCCCTTGGTACCAAGGTATGAGTGAACAGGGCCTTGCCTTGTTTCT
GGTCCCGATAGGTGCTCTGAACCCTTTAGCACTAAGAGGGAGGCTTGAGGAGTGCAGCAA
GTGATTGATTTACATGAACGATAAAAGGGATGACTCATGGTTGCGCTTCGATAGGGTCAC
AGGGTGGGAAATATAGTTGCGCTAAATCAAAATTTCCTTTGGTTAATGCTTTTTGTTTAC
TCAAGCAAGCTTCTCAGCCAGAGGCTTCGCGCTATAACTATCCATGTCGTGAAGCCGCTT
GTGGCGGTTGTAAGCACGATGAAAAATTCCTAACCATGTTGTCGTCTGCGCATGCGTAGA
CACAGGAGAATTGCCGTGGATAAGCCCGCCGTCCAACCATTGCAAGCTAACCAAGATCCC
GCTTCGGCTCCGGCCAATCGCTCCTTGAGCCCTCTGGAAGAGCTCGATCGAGTCATTGAG
GGATTCTTTGAACGCAGTTGGATGAAGCCTTTTTTCAAGGATGACCTGATAAAAGAACGC
CTCGGGTTTTTTGGTCAGCACAACCCAAAGGTTGATATTATGGATCATGATAAAGAAATC
ATAATTCGTGCAGAAATGCCTGGAGTTGAGCGTAAAGAGATAGAAATTGAAATCACCGAC
CATTCCCTGATGCTCAAGGGGCACCGCTCGGGAGAAGCCAAGGAGGAGAGAGAAAAATAC
TACCATTCGGAAATATGGCAAGGTTCCTTTGCACGGACTATCGCTTTGCCGGTTGAAGTC
GATGCGAAGCATGCTGAAGCCACGTTTAAGGATGGTATTCTTACGATTACGTTACCCAAG
ACCAAGCAGGGCGTACGCCGCAAGTTAGAGATCAAGTAAGTTGATAGCGTCGGTGAGTAT
TTCGCCGACGCTCTCGATAAGGGCAATTGCATGAAGGCCATGGTGCTTGAGAGGCAAGGT
GGTCCGCTCCAAGAGAGGGAACGCCCTATTCCTGTCCCAGGTCCAGGACAAGTACTGCTC
AAGGTAGATGCCTGCGCAGTATGCCGCACTGACCTGCATCTGCTGGATGGCGAACTGCCA
GACATTCCGTACCCTATCGTGCCCGGACACGAAATTATTGGCCGTGTAGTTGATTGCGGT
GCCGGTGTTGGCTTGTCGCAAGGTACGCGGCTAGGCGTGTCATGGCTGGGGTATAGCTGT
GGTGAGTGCTGGTACTGCCTGAATCAACAGGAAAACCTTTGTGACCGGGCCCGTTTTACG
GGCTATCAAATCGATGGTGGATTTGCAGAATATACATTAGCCGACTACCGATTCTGCTTT
CCAATAAGTTCCTGCCACAGTGCGGCGGAAGTGGCGCCGCTAATGTGCGCTGGATTGATT
GGCTATCGCTCCTTGAGCATGTGCGGCAGCGGCGTGAGGCGACTGGGTATCTACGGTTTT
GGCGCTGCAGCCCATATCATGGTTCAGGTTGCCCTTTGGCAGGGCGTGGAGGTGTATGTT
TTTACCCGTCCAGAGGATGAGCATGCCCAAGACTTCGCACGTCACCTAGGAGCGACATGG
GTAGGCAGCTCCCGTCAATCGCCTGGCGTGCCACTGGACGCAGCAGTCATCTTTGCGCCA
GCCGGTGAACTTGTCCCGGTAGCGCTGCGCGAAGTGCGTAAAGGTGGCCTGGTGGTTTGC
GGTGGGATTC
>DeadSea-enrich-C991
ATGACAACTCCCCCGTCGACGAACGGACCCGGCGCGGCACCCTGCTCGGCAACACCCCGG
ACGTACCCCCTGAAACCCCCGCCGACACCGGCTTTTCACTGATCATGGCCACCGCCCGCC
GCGTCGTCGAACTGGCCGAGTTCGTCAAGCGCGGCGACTGGAAGGAGAGCATCGGCGAGG
CGCAGTTCGGCTGCGACGTGCATGGCAAGACACTGGGCATGGTCGGCATGGGACGCATCG
GCGCCGCCGTGGCGCGGCGCGGGGCCCTGGGCTTCGGTATGAATGTGCTTTACAGCCATG
CCTCGCCCAAGCCGGAACTCGACGCCGAGCTGGGTGCCCGGCGCTGCGAGCCGGACGAGC
TGCTCGCACAGGCCGATTTCGTCTGCGTGACCGTCCCGCTGACAGCAGAGACCACCCACC
TGTTCGGCGCCGAGCAGTTCGCACGCATGAAATCGAGCGCGATATTCATCAACATCGCCC
GCGGCAGGGTGGTCGACGAGGCGGCGCTGATCCAGGCCCTGCAGGACGGCGAGATTCGCG
GTGCGGGCCTCGACGTCTTCGAACAGGAGCCGCTGCCGGCGGACTCGCCACTGCCGCACA
TGGCCAATGTAGTGGCCCTGCCGCACATCGGCTCGGCGACCCACGAGACGCGCACCGCCA
TGGCCCAGCGCGCCGTCGACAACATCACCCTTGCCCTGAACGGCGAGCGCCCGATCAGCC
TGGTCAACGAAGCGACCTGGACGGCCCGCCAGTCCTGACACCGCCAATGCAGCCGGCCGG
CTGGGCGTGCGTCGTCGCCCCAGCCGAGCCCTTGGGCGAACTCTCGCTTAGACTTTCGGT
CTAGATATGTGAAGCGCGGCAAGATAAGCTAAGCTGTTAAAGAACGCTGTTCGCAAAGTC
GTTAAATTCACCCTCAATGCTGGGCTTTGCCCGCCGATAACACACATAACAAGGCTCGTA
AGCTCAAGACAGACCGCAAGAGGTCACCCATGTCACAACCTCTGTGTTTGCTGTTCGACT
GTGACGGAACGCTGGTAGACAGTGAACCCCTGCTAGGCCAGGTAATGGCCGATGTCCTGC
CCCGTGCCGGGCTACCCTTCTCCGCCGAGCAGTATATGGAAGAGTTTCGAGGCGTGCGGT
TCATGAACATCGTCGCCGAACTCGAACGCCGCCATGGCAAGCTCGACGACGAAATCCGCG
CCAGCGCCGAGACCGAGATGCGCAGCACCATGGCCGAGCGCATGAAGCACGAGTTGCAGG
CCATTCCCCGCGTTCGCGAGACGCTGGACACGCTTGCCCACCACCCCTGCTGCGTGGCTT
CCAACGGCCCCGAGCACAAGATTCGCACCGCCCTCGACAGCACCGGCCTGCGCCCTTATT
TCGACGACTGCCTGTTCAGTGCCTACACCCTGAACGCCTGGAAGCCCGAACCGTTCCTGT
TCCTGCATGCCGCGCGCAGCATGGGCTACGAACCCGAGCAGTGCGTGGTGATCGATGACG
CCGCCGTAGGCGTCACCGCCGGCCTGCGTGCCGGCATGCACGTGATCCACATCAACCGCT
TCGGCGAAGCGACGCCACAGGGCGCCATTCGCATGACCGATATGGCACAACTACCCGGCA
TCGTCGCCCGGATGAGCCAGCGCGAGGCGCTCGCCCGCTAAATACCGGCAGGCGTCGTCG
CCTGCCGTGAGCTGCGCTATCATCGCGACGATGAATCGCTCGCGACAGGAGTTGTTATGG
CCTCCCTTCAGGACCAGCTACGCGGCCTCGTCTATTCCACCGAACATGGCGAAACCTGCC
CGGACTGCCGCCGTTCGCTCGCCGACTGCGAGTGTGCCGATCGTGCCGAGGCCGAGCGGC
TTGCCGCGCTCGACGGTGTCGTGCGTATCCGCCGCGAGACCAGCGGACGCAAGGGCAAGG
GCGTGACTACCGTCAGCGGCGTGCCGCTGACCTCGGCCGAGCTCAGGACCCTGGCCAAGG
ATCTCAAGAAGCGCTGCGGCACCGGCGGGGCGGTCAAGGACGGCGTGGTCGAGATCCAGG
GCGATCATCGCCAGGTACTCAAGACCGAACTGGAAGCCCGCGGTTACACGGTAAAGCTTG
CCGGTGGCTGATACGCCCGGGTTCTCCCCGTTGCCTCCCTCACCCGAACAAGGAACCCGA
CATGCCCGCTTCCCTCCGTCATCGGCCTGTCCGCCCTCTGAAGGCCGCCGCCCTCCTGGC
ACTGACCCTTGGCCTGACGGCCTGCGTGACCGGCCCGCGCTTTGCCAACCTGGATGCCCG
GGTCGTGGCCGACGAGCCCATGACCCTGCCCCCCGATGCCGAGCTCAACGTGCGTCTGGA
GGAAGCGGACAGTCAGGATGACCTGATCGCCGAGGCCAGCTACATCCGCCTGGGAAGCGG
CCCGATCCCGGTCACGTTGCGCTACGACGCCAAGGCCATCGACGAGGATAGCGAGTATGT
CCTGCGTGCCGAGATCCGCGGCGAAGACGGCCTGCTCTATGCCACGCCCGAGCCCGTTCC
CGTGCTGACCGGCGAGGCCCCGCAAGCGGACGTGACCCTGCCCGTCGAACGCATCGATCG
TTAGCGGCGTAACTTGCCAGTTGGTTGCCGGCCGGCCACGCTGTGAACGTTCATCGATAA
CGTCACGGAGCACGACATGCAGAGTCTGGAAATTGCCGATACCGGTATCGTCGCCTCACG
CATCGGGCTGGGCACCTGGGCCATGGGCGGTCGCCAGTGGGGCGGCACCGACGATGCCCA
GGCCATCCGCACCATTCATGCGGCGCTGGACCGCGGCATTACCCTGATCGACACCGCACC
GGCCTACGGCTTCGGTCATGCCGAGGACGTCCTCGGCCGTGCCATTGCCGAGTCGGGCCA
GCGCGACCGCCTGGTCGTTGCCACCAAGGCCGCGCTGGAGTGGGGCGAAGGCATTGCCGC
CGTGGTCCGCAACGCCACCCAGGCGCGGATCGAGCAGGAAGTCGAGGATTCACTGCGCCG
GCTGGGCGTCGAGGCCATCGACCTGTACCAGGTGCACTGGCCCGACCCCAAGACGCCGAT
GGAGGAAACCGCCCGCACCATGGAGCGGCTCTACCGCGACGGCAAGATCCGCGCCATCGG
AGTCAGCAACTTTTCGCCCGCGCAGTGCGACGCCTTCCGCGAAGCCGCACCGCTGCACAC
CGTTCAGCCACCGTTGAACCTGTTCGAGCGCGAGGCCGAGCGCGACATCGTTCCCTACGC
CAAGCGCGAAGGCCTGACCATGCTGACCTACGGCGCACTATGCCGTGGCCTGCTGACAGG
CAAGATGCGCCACGACTCCACCTTCACCGGCGACGACCTGCGCCAGAGCGATCCCAAGTT
CCAGCAGCCACGCTTCGATCAATACCTGGCCGCCGTCGAGGCACTGGATCGCTTCGCCCG
GGAGCGCCATGACAGGGGCGTACTCGAGCTGTCGGTACGCTGGCTGCTGGATCGCCACAC
CAACGGGATCGCCCTGTGGGGTGCGCGGCGCCCCGAGCAGGTGGACCCCGTCGAGCGCAT
CGTCGACTGGCAGCTCTCCGCCGAAGAAATGGACGAGATCGAACGTATCGTCGACGAGCA
CGTCACGGACCCGGTGGGCCCCGAGTTCATGGCACCACCGACACGCGACGTGTAAGGCGC
CTTGCCCGAACCGCAAACGCCCGGCCTGTCGCAGCGACAGGCCGGGCGTTTTTCGGACTG
ATGCAAGATCAGAAGGTATATTCGATACCCACGACCGCGACCGGATAGATGCTCAGCTCA
TCGACATCTTCCTGCAGATCGTCTTCTTCCTGCTGGAGATCCCGCTGAAGCTGTTCGTTA
CTGGCCGCTGCACCGGTGGCGCTCAGGTCAACCTTGGCATCGGTGAGGAACACGCCGACC
TGGCCGTACAGCCCGAAGCCCGGCTGATGGCTGCCACGCCAGCCCAGGCCCAGGTAGGGC
TGGATGGAGTCGCCCAGCACCACCTCGCCTTTCAGCGTACCGACATCCTCGGAGGTATAG
GTCTGGCCATTGAATTCGTATTCCTGGCCGTCCTTGGGCCGTCCCACCACGCCCATGGCG
ATGTCCGGGCGCACGGCGCCGGCGGACAGGAAGAAACGTCCGGCGAACGGGAAGTAGTCC
AGCGTCAGGCCGTAGGCGTCGACATCGAACTCGCCTTCGTAGTCGGCCTCGTCGGTCTCG
TAATCCAGGCCGTCGTAGGTGAAACCGCTGTAGCCGGCGCTCACCGCGAGATTCTCATGA
AAGCGGTAGCTGACGCTGCCACCATAGCCGGTGGTGCCCACGCCGGCACCCACCGACCAG
TTGTCGATGGCCACGGTCGTGGTCGGAAACGCCAGTGCGGCCAGAGCGGCGACCAGCACG
CCATATCGTGCGATTTGCATGTGATTCCCTGTGTGGTGTCGTTATCTGTCGTTCGTCGCG
GCGAACCTCATCAATAACGGCACCTGTCGGGAAGTCTTGAGTCACATCGTCCGCTCGTGC
CTTCACCGTCAGCGGACTCTGCCCTTACAACCGCTCGACGACCTGCGCCAACGTCTCGCC
GATCGGCGCTTCGACCTTGAGCGTGTAGAGCTCATCGGCGCGGGTACGCCCCAGGTTCAA
ACAGGCGATGGGCTTGCCTTCGCAGGCCGCCTGGCGGGCGAAGCGATAACCGGAATAGAC
CATCAGCGACGAGCCCACGACCAGCAGTGCCTCGGCCTTCTCCAATGCAGCGAAGGCCGC
CTCGACCCGTGTACGCGGCACGCTGTCGCCGAAGAACACCACATCCGGCTTGAGCACGCC
GACGCTGCAGCGGGTGCAATCGAGCACGCGGAACGCCGAGAAATCCAGCCCGTCGAGATC
CGCGTCACCG
>DeadSea-enrich-C996
CCAGGCCCCGATGAAGCCGATGGCAAGAATGAAACTCTTCGATTCGGGGGAAAAGACTTC
GGTCGGCAGCTCGAAGACCAGGACGGTCAGGATTGCCGCCCCGAACAGGAACGTGGTCAG
TTCCGTCACCCAACTGGCGCCGGAGTCTCCAGACTGGAAATTGTGCATGTCGAACCATCC
TTGAGCGTCGGCAAGCGCACAACTACGCTTGCCGATGTCGACATCGTTAAGTCATTGATA
ACGTCAAGCTGCTTTAGCAAGTTGCAGATGCTTTTATAAAACGCATCGCTTGGCAAACAG
TTCCATGTTAACTCCTGCTTTATCTCGCCAAAGATAAAGAAAGCCCTGGAGCACTGTCCC
ACTGCCTGGCAAGTACGCAAGCTGCAAGCTGCCGTCCCGGCAGGGCTGTATGGCTTGCGT
ACCTGTCATCGCTTGTCGTTCGGAGTGGCCTGGTTTTGGAATCAGGCGGTCTTGCGCAGC
GAGTCACCCCGACCCACGGCGTAATAAAGCATACCGGCCGCTTTGACACTTTCAGGGTCG
AACAGGTTTCTGCCATCAACGATGACTGGCGTCGCCAGCTTGCGCTTGAGGTCATCGAAG
TCGACGGCGCGGAACGCTTTCCACTCCGTGCAGATGACCAGGGCATCGGCACCTTCCAGG
GTATCGTCGCGGCGTTCGGTCAGGATGAGATCGTCACGCTCGCCATAGATACGACGACAT
TCTCTGGCTGCCTCGGGATCGAAGGCCTGCACCTTGGCACCGGCCTGCCACAATGCCTCC
ATCAGGGTGCGGCTGGGGGCTTCGCGCATGTCATCGGTGTTGGGCTTGAAGGCCAGGCCC
CACAGCGCAATGGTCTTGCCCTTGAGGTCGCCATCGAAGGCCTGCGCAAGCTTGTCGAAG
AGCTTGCCCTTCTGGCGCTTGTTGACAGCCTCCACGGCGTTGAGCAACTCGGCCTTGTAG
CCGATATCGTCGGCCGTACGTGCCAGGGCCTGTACGTCCTTGGGGAAGCACGAACCGCCG
TAGCCACAGCCCGGATAGATGAAATGGTAGCCGATACGCGGATCGCTGCCGATACCGTGA
CGGACCTGCTCGATATCCGCCCCCAGGTTCTCCGCCAGGTTGGCCACTTCGTTCATGAAG
CTGATCTTGGTGGCAAGCATGGCGTTGGCAGCGTACTTGGTCAGCTCGGCGCTGCGCACA
TCCATGAACATCAGCTTCTCGCGATTGCGGTTATACGGAGCATAGCACTCGCGCATGGCC
CGCTTGACGCGCTCGGAGTCGGTACCGACGACGATACGCGCGCCTTTCGAGAAGTCCTCG
ACGGCCGCCCCTTCCTTGAGGAACTCGGGGTTCGAGCAAACGTCGAACTCCATGTCGGCG
CCGCGTTCCTTGAGTGTGGCGCGTACGGTGTCGCTGACCTTGTCAGCAGTGCCGACCGGG
ACGGTGGACTTGTCGACGATCACCTTGTACTCGTTCATGTGGGTGGCGATGGTCTCGGCC
ACCTTGAGTACGTACTTGAGATCGGCACTGCCATCCTCGTCGGGTGGCGTGCCCACGGCG
ATGAACTGCAGCTTGCCGAAGGTCACCGCCTTGGCCGCATCGGTCGTGAACTGGAGGCGC
CCCGCCTGCATGTTCTTCTTGAGCATCGGCTCCAGGCCGGGCTCGTAGATGGGAACTTCG
CCATTGTTGAGTCGAGCGATCTTGTCCTCGTCGACATCGACACACATCACGTCGTGACCG
ACATCCGCCAGGCAAGTACCTGTCACGAGTCCAACGTAGCCAGAACCAAAAATGGTTATC
TTCATCAGTCGTACCGCTCCTTGGCATGTAGGTAGGAGAAACGTTTTTTAACGCTGTTCG
TTATCTGCCGGCGATTCTACCCAAGAGGCTGTCCTTTCTCGATAGGTAAAATCGACCGGA
TTATAGAAGCTTACAGAATTCGTATGGCTCGTTTCAATGTGGTTACTTTTCTTCTTCTCG
GCAAAGGTTTGAAGCTTAGCCTAGAGGCCGTTTCAGGGTCCGTCAAATGTCGGATGATGG
CGACGTATCGGTGGTTTAAGTGTCGCTTTCAGGAGACGTTTTTGGTTCGCTGCGATGCAG
CATCGTTACATTCTTGCGAAAGGAAAAACGACAACCGTTTGCCACAAGTGGCAATTTCAC
CTCAGGAATGAGGCAGACCGACGCTGCGCTTCACATGATGTCTATATAGGACTAAAATGG
TCCTCATTGGGCGAGACACTGGAGCACAGCATGCTGAAGCTGTCGAAGATGACCGACTAT
GCGGCTGTCGTGATGGCGCAGATTGCACGCTTTCCGGAGCAGGCGCATGCCGCTACCGAG
CTGGCCGAGGCCGTTAATCTGCCGCGCCCGACCGTGAGCAAGACGCTCAAGGCGCTGGTT
CGGGCAGGCCTGCTGACGTCCCAGCGTGGCGTTCAGGGAGGGTACCGCCTTGCACGCCCG
GCAGCACGCATTACCGCCAGCGATATCATTGCCGCCATCGAGGGGCCGGTGGCCATGACC
GATTGCAGCCATGCCGACGGTGGCTGCGATCTGGTCGGCAGTTGCAACGTCGCCGACAAC
TGGCAACGCGTGTCGATGGCCGTGCGCACGCTGCTCGACAGCGTCACGCTGGCTCACCTG
GCTCAGTCCGCGCCTATCAAATTACCCGTGCAGCTTCCCATACAGAGCGTATCCCTGGCC
GTCTCGGCCGACGGGTGAACGCCGTCAACTGGCTTGAACAGGGCTCGTATCACGACCCGG
AGGAAAAGACCATGGCAACCGAGGAAATGGAACAGCTCGTCCGTCGCGAATATACCCAGG
GGTTCGTGACCGATATCGAAAGCGAGACCGTGCCGCCCGGCCTGGACGAGAGCGTGATCG
CCTTCATCTCTCAGAAGAAGGGCGAGCCCGAATGGATGCTCGAATGGCGCCTCGACGCCT
ATCGGCAATGGCTGAAGATGCAGGAGCCGTCCTGGGCGCACTTGAATTACCCGCCCATCG
ATTACCAGGCAATCTCCTATTTCAGTGCTCCGAAAAAGCCCGAGGATCGCCCGCAGAGCC
TCGATGAGGTCGACCCCAAGCTGCTCGAGACCTACGAGAAGCTGGGCATCCCGTTGCATG
AACGTGCCGCGCTGGCCGGTGTCGCCGTCGATGCCGTGTTCGATTCGGTGTCCGTAACGA
CGACCTTCAAGGAGAAGCTGGCCGAGGCGGGCGTGATCTTCTGTTCGATCTCCGAGGCGA
TTCGCGAGTACCCGGAGCTGGTCAAGCAGTATCTCGGTTCGGTGGTACCCAAGGGCGACA
ACTTCTTTGCCGCGCTCAACTCGGCGGTGTTCACCGACGGCTCGTTCGTCTATGTGCCCG
AGGGCGTGACTTGCCCGATGGAGCTATCGACCTATTTCCGCATCAATGCCGCCAACACTG
GCCAGTTCGAGCGCACGCTGATCGTCTGCGACAAGCAGGCCCAGGTGTCCTATCTGGAAG
GATGTACGGCTCCCATGCGCGACGAGAACCAATTGCATGCCGCCGTGGTCGAGCTGGTCG
CCCTGGAAGACGCCTACATCAAGTATTCGACGGTGCAGAACTGGTATCCCGGCGACGAGG
AAGGGCGCGGCGGTATCTACAACTTCGTCACCAAGCGTGCCGATTGCCGTGGCGACCGGT
CCAAGGTGTCGTGGACGCAGGTCGAGACCGGCTCCGCCATCACCTGGAAATACCCTTCCT
GCGTGCTGCGCGGCAAGGACAGTGTCGGCGAGTTCTATTCCGTCGCCGTGACCAACGGTC
GCCAGCAGGCCGATACCGGCACCAAGATGATCCATATTGGCGAGGGCACCAAGTCGACCA
TCGTCTCCAAGGGGATCGCGGCCGGCAACAGCGATCAGGCCTACCGTGGGCTGGTCAAGA
TCGGCCCGCGGGCCAGGGGTGCACGCAACTTTACCCAGTGCGACTCGCTGCTGATCGGCG
ACCGCTGCGGGGCGCACACCTTCCCCTATCAGGAGATCGGCAACAGCAGCGCCACCGTCG
AGCACGAGGCAACGACCTCCAAGATCGGCGAGGATCAGCTGTTCTACTGTCGCCAGCGCG
GCATTCCCGAAGAGGACGCGGTCAACATGATCGTCAACGGCTTCTGCAAGGATGTCTTCC
AGGAGCTGCCGATGGAGTTTGCCGTGGAGGCGGAGGCGCTCCTCAACGTAACGCTGGAAT
GCGCCGTGGGCTAAAAACGGCTGCGCAACGCCTGTACGGCGTTGGAAGCTGGTTCGAGAG
TGCTCATTTACTTCAGTAAGCTCCGCCTCTCTCCAGCTTCCGCCTTGTTCAGGCGTCGCT
CGCTCGTTTCTCGAACAGTTTCAGTTTTAGAGGGGACGCTCAGGCGGCCTCACGAATTCG
AATTTCAAGGTGGCAAAACATGCTCGAAGTCAAAGGTCTGCACGTCACGGTGGAAGGCAA
GGAAATCCTCAAGGGGCTCGACCTGACCGTCAATGCCGGTGAGGTGCACGCCATCATGGG
ACCCAACGGGGCGGGCAAATCGACCCTGTCGGCCGTCATCGCCGGCAAGGAGGGTTACGA
GGTGACCGCCGGGACGATCACCTTCGACGGTAAGGACGTTCTGGACATGGAAATCGAGGA
GCGTGCCCAGGCCGGCCTGCTGCTGGGTTTCCAGTATCCGGTCGAGATCCCTGGGGTAAA
GAACGTCTATCTGCTCAAGGCCGCACTGAATGCCCAACGCGAGGCGCGCGGCGAGGGTGA
GATTCCCGCCCCCGAGTTCATGAAGCTGGTACGCGAGAAGCTGGCCTTCATGAAGATGGA
TGCTAGCTTCCTGCAGCGTGCCGTCAACGAAGGGTTCTCGGGCGGTGAGAAGAAG
>DeadSea-enrich-C997
CCGCACAAGGAGTCGTCGATGAAGCGCTGGACACCTCGCGTTACCGTAGCATCCGTGATC
GAGCGCAGCGGACGCTACCTGCTGGTCGAGGAAGACCAGGGGGGTCCATTCAGCCTCTAC
AATCAGCCGGCCGGTCACCTGGAGCCCGGCGAGCGCCTGGTCGATGCCGCCGTGCGCGAA
GCGCGCGAGGAGACTGGCTGGCAGGTTGCCATCACCGATTATCTCGGCCTCTACATCTTC
ACTACCGCCGATGGCCTGGTCTTTCATAGCCACGCCTTCATCGGCCTGCCCCTGGCCCAC
CAGGATGGCCCTCTCGACAAGGGTATCGCCGCCGCGCACTGGCTGACCCTCGACGAGATA
GACGACCTCGCACGGGCACGGCGCCTGCGCAGCCCGCTGGTCATGCAACGCATCCGCGAT
CAACGCCGCGGACAACGTTTTCCGCTGGACATCATTCACGAGCGGTGACTCAAAGCCTGT
AAATATTCTTAACCTATGGCCAACCGCTCATGGCACACAACCTATCGGGCGATCACGCCA
GGCAGCCCAGACTTGCTCCCAGCCATCGCCGTGAGTGAGGCCGGGCAACACGGTACTCTC
CACGCAGGCTGCCTCTCCCAGGCTCTCGAGATAAGACCGGAGCAGCCTTGGCGGCACAAT
TCGATCATCGGCACCTGATAGGTGCCGTTGTGAGAGATCCAATAGACGATGACGAAAATC
CAGCGGCTCAAGTGAGCCCGAAAGCGGGCTAAGCTGCTGCAGGCGCACCCATTGACGAGG
ACTGAGGTTGCCAGCCAAGGTCTGCACCTGAGCGATATCATCACGATGAGCAGCAAGCAA
TAGTGCCAGGGCGGCACCGCCGGAATAGCCAATCAGCTCAAAATCCCGGTTGCGATAGCG
CTGCTTTATCGAATCAAGGGCATGATTGAGGCTGTCTAGAACCTCTATGGAGAAGCGCTT
ATCGGTCCAGTATTCGAAATGGCAATCAAGAGTCTGGACAAACTGACAGGGCCGGGCCAG
ATAAATGCTTGGCGCTGGATCCTGGAAAGCCAACCGAGCGACTAGTAACTGACGTGGGCT
GGGGTCTAGGCTAGGCTGCGAGGCAGTTGCCCAGGCATGGCCATCCCCTTCCAGATAAAC
ACGGAGCCGGGCGGCTTCGAGGGGTTGCAGCGGAATGCCAGCAACCAGAGGGAAAGGTTG
GGTATCCAGCGTCTCCAACCTTTGACCTTGGTTGGCAGATAGCTCTTGCAGGGCGTGTAT
GGGCGCTTGGCAGCCGCTCAGCACAATGCCGAACAGCAACAGGCTGAGCAGCCAAGCGCC
GACCCGTCTGTACGGGCCGGTGCTTAACGCCTTCATCAGAAATCGTAACGCACTTTCGCC
ACGAAGGTGTCAGCGCTGAAATCGGTCTTACCAACATAATCGTAGCTGGCACCCAAGGTG
GTAGCACCCAACCGATAATCCACACCGATGCCGGCTTCGTAGCTATTGCGTACCGGATCA
GCACCATAGGTGACGAATGGTGTTCCTCCCATCACGAAGGATGAGGTAGTGGACGCACGA
TCCGCAGCGAAGTCATGGTAGCCCATCAACTTGGCCTGCGGTTCCAGTGTGCCCTGGCCG
ACATCGAAACTGCCGGCAAAGCGCACCCCGGCACCCAACTCAGCAGCTTCGTAGCGCTGA
TCTTCTACCCTGAGCGCCGCAGAAGAACCGCTCTCGCGGTAGCCGTCAATCTGAACGTTA
CTATAGCGAGCCGCAACGCGTGGCTCGATCAACAGGCCACTCTCCATGTAGAAGCTATAG
CCGCCCATCAGGTTCAGGCCCAGCAGATCACTATCGTAATTGGCCGTTGCGCTGGTCCCC
GCAATGTGGCGCTCGCTTTCATTGTCATTGAAGCCATAGGTCAGACTGCTATCGAGGAAG
TAGTTACCCAGTTCGTAACCGCTGTACAGGGTGAAGGCATGGCCATCCACTTCGGTCGTG
TTACCAGTCTCACCATTGACGTCGGTATTGAGGAAGCTGTACGCCAATCCAAGGGCCAAC
TGGTCATTCAGCTTGCTGTCGGCCCCGATGGCGATTCCGCGACTGTAGGCATTATAACCG
GCAATACCGTCCCGCAGGTCTTGATTGGAATCGCTGTAAAGTGCCTGGGCCCAAACACCA
GTTTCCTGGAACGCCTCCCCGAAGAGAGCCCCTGACGGGCGCTACTCGTGCGGCTGCTAG
TCACATTGCTGATCATCGTCTGACCGGTAACTGCCGCGGTCTTGGAGCCCCCATTGGCTT
CCGGTGACAGCTGCTCAGCCAGCTTGGCCATCTCAGATTCATTGGCATGAGAGAAAGCTA
CGAATACCGGGTCATTCTCATCCAGTCTGCCCATGATGGGAATAAACCCACGGATAGCAG
ACTGAGCATTGCGGGAAGCGCCATGCTGCCTTACACTCGCGGCAACCTGGCCTGGGCTCT
TGGCAGTAACAGTCGCCAACACTTGAGTATCATCGACTTTCACTGTATCGATGTTCAGCA
GGGCTGAGCGACTGCTGACCTCCAGATTATCATTGGCGGTGCCGTTATCGATGCTAGCGG
CTTTGACCAGCGTGTAGGTAGTGCCTTCAGCGCTGAAGTCACTGCCTCTGGCGGCCAGCT
TGATCTGGGCACCCTCGGCAAATACAGCGTTGTTGGAAACACTTAGAATGGCCGTGTTCG
CATCGGTGGTATTATCCAGTTTCATACCCAGCGAAGAACCGCCGCCTACCCACAGGTTGC
CGTCAATGGTCGTATAGGATCCTTCCAGTTCCAGATGCCCATCAAAAGATGTGGTATCCT
CCGGTATACTACCCACATCCACCGAATAGGCATGGATCCTGTCACCGTCGAACTCCGCGT
TGCCAGAGATGACAACCACCGGCCCATAACCTGTGATACTGTTGCTAGACCCTAGCAGGA
TGTCACCTTGGATCTTGCCGCCACTCCACATCAGGTCGACATCGTTTCCATAGGATGCAA
TAGCCGCTACTCCCCCGCTAATCAATCCTGCCCGATGTTCAATGACTAAAAACTTATCTC
CTTCATTTTCTACGAAATCCTCGAGAAAAATAGCGGTGCCCTCGGCCTTTATAGTACCGG
TATTGATGACCTTCGGATCATCGGAAGTAAAGGAGATCACCATGCCTTCCGCGGCTGTGC
CGGTGGCTATAATCGAACCTTCGTTCACGATCTGCTGGAGCTTGGCAGACTGATCGTTCA
GCGAAGTGGTATCGATGCCCGAAGATCTTTCGCCATCGACCCTGATAACCCCACGGTTAA
TTAGCTTACCGTTGAGCTGTGTGCCTTCCAGCAACATGCCCATGGCACGGTCACCATTCG
CCTCGATAGTACCCTCGTTGATAATATCACCCTGAATGGAAACATCCTCCAGATGTATCC
CCACCGCGCCGGTCAAGACACGGTTTGTTACCGGATCATCCCACTCACCACTCCACTTGG
TTACAAGGTCCGTTGCGCGAATCGTGCCGGAGTTGATCAGGCTACCGCCAATATTGGTAT
CTCCTGCCCTGTCATAGGATACCCAAATAGCCTTGGCCTTTTCTCCCTCGGCAGTAATCG
TGCCCTTGTTATGGACATTACCAGCAACTGTAGTTACAGAAAGGTCCAAGCCTCGAGCAC
CTTCACCTTCCAGAAATCCTCCTTTGGCGTTCAGGCTCCCTTCGTTGATCAAATCACCGC
CAACTATTGCTGGATCAAGGAGCATTGCCGCAGATCCATTACCAAACGCGGATATGCTTC
CCTTATTGACCAGACTGTCTTTGATATCGGTGGGCTGCGAGGATCCATCACCATTATTCA
GATCTATGCCACCGGAAAAATCTCCTTCAGTCTGGATCGTAGCGTTAAGAACTAACTCTC
TCTCAAGCGTTACGCCCTCAAGCTCAATGGCATCATCACCACCAGCATAGGAGCCTAAGA
TTTCAACAGAGTCAGCAAAGGATTCATTCGTCTTAACCAGGCCACTATCACTTAGCTGCC
AGGTTGCCGCATGAACCGGCAGGCTAGCGCTGGATACAGCAAGAGCAAGAAGGGTTTTGC
GAAAAGTCACGGATGTCACGATGTTCCCTTAGTTTTTCTTCTGGAAGCACTCTGTGCGGC
TGTCAGCCAAACGGCTCGCTAGCGATCAGAACCTGCCAGAAGCGGGTAAGCGAAGCGCTT
CAGTATCTAAGCTCTTGAGTAATCGGCCACTGAATCCGTAACTTGAGCCGACTCATGACG
CTACTCGCCCAGTAGCAGGTGTCCGGCTATCAGCCCCAGGCCATGTCCGGTATAATCCTG
GCCACTTGACGCTACCCAAATCCGAGAACTTGTATGTCATCCACGGGCAAGGTCATCGTC
GGCATGTCCGGCGGTGTCGATTCCTCCGTTTCCGCCCTGCTGCTGCTCGAGCAAGGCTAC
GACGTCGAAGGCCTGTTCATGAAGAACTGGGACGAAGACGACGGTACCGAGTACTGCACC
GCCAAGGAGGATCTGGCGGATGCCCAGGCCGTATGCGAGAAGCTGGGCATCAAGCTGCAC
ACCGCCAACTTCGCCGCCGAGTACTGGGACAATGTCTTCGAGCACTTCCTGGCGGAGTAC
CGTGCGGGGCGAACACCCAACCCGGACATCCTGTGCAACCGGGAAATCAAGTTCAAGGTG
TTCCTCGACTATGCCGAAATGCTCGGCGCCGACAGGATCGCCACCGGCCACTATGTTCGC
CGCGGCGAACGCGACGGGCGTGCACGCCTGCTCAAGGGGCTCGATGCCAACAAGGATCAG
AGCTACTTCCTGCACGCCGTGCCGGAGACGGCCATTGCCCGCACGCTGTTCCC
>DeadSea-enrich-C999
GATCACCGACAACAACGGTGAGGAAGTCATCAACGGCGAGGGCGAGACCGCCACCATCCG
CGGCAGCATCGGCGAAGGCGGGGCGACACTCGACAGCCTGGTGATCAGCGACAGCCAGGG
CAACACGCTGCGCCTCGATCCGACCAGCATCAGCGTGGCCACCGACGGCAGCTATACCGT
CACCGGCATCGATGTCAGCGGCCTGGCCGACGGTGAACTCACCGTGACCGCCACCAGCAC
CGACGTCGACGGCAACACCGCCACGCGCAGCGACAGCGTAATGTTAGACACTACGCCAAC
AGTCAGTACGCCTGACACCAATAATGATGATGATACGGTTTGGGAGTCGGCTCTGACCGA
AGGTAGCGGTGGCGGAGTTACCCAGACGACAGGTAGCCTTGTCATCGAAACCGGACACGA
TACGCTTGCTTCGCTAGCAGTACAGAATGTTGCAGGCCAGTGGATCGAGATTACTCAGGA
TGGAACCCTGATTGATGGAGAGTATGGCATGCTCTCGGTCAACCAGGACGGAAGCTGGAC
CTACACACTTGGTGCTAACACGCTGGATCACAGCAAAACCGGCCAGGTAGGTGCATCGGA
TCAGGTGCAGGATATATTCAAGGTCAAGGTGACGGACTCCGATGGTGATGTTTCACCGGA
AGCAGATCTGACCATTGATATCAATGATGATGGCCCTTCTTGGGAACAAGGCTCCACCAG
CTACACAGTCGCTGAGCAGGACATACCGAAAGTGCTTAGTGGGCACTATGAATTTGCCGG
AGAAGCTTCGTCCAGCAGGTTGGATATGTATGGTTTTACCGTTACGGCTCGTGGATTTAA
ATCGAGCTCTGACAGTGGCTTGGTAAGTGCTAATGTTGGCGTAAATAATGGGTTCGTTGG
TGTTCAGAGTGTTGCCTCGCCTTACCATAATATTTCTTCAGAAGTTGACTACAGGCTTTT
TGGTGACGAAGGAAAATCAGAAGAACTAGTGTTTACCCTGGATGAGGGTACGGTAGCCTA
TACTCTTAAAATCGAATTCGCGATGATGTTTGGCGGCGAGAAAGAGGTTGGTGTAGTAGA
TTTCTACCGCGATGGGAAACTTGTAGCTTCAAAACCTTTTACCTCGGACGCAAGCGATGG
TGACTATGCAGCCAAATTCTCCATGGAGGATGGAGGGTTTGACAGCTTTGTGCTACGGGC
AACAGACAATGACGTCAATAACAGGTCAGACAATAGTGACTTTTCCGTGAAGTCTGTAAC
ATTTGGCGAAGCAGAGAACACGGTGGTCATCGGGTATGCAAGTGGTGACGTTGGAGTACA
CTACGGAGCAGATGGCTATGGGACATTGGACCTGGTCAATGTGGCGGGGCCTTGGTCGAT
TGAAGTAGCAGCTTCAGGGAATACGCTCAACGCTTACAATGAGCAGGGTGAGTTATTGTT
CACTGTCCAGCTTACACCTGAAACAGGTAAGTGGGAGCTTTATCAGTACCAGCCATTGGT
CAGCAATGTCGCCATCGATTTCTTGGCTACGGATGGTGATGGTGATTCCGTTGCAGGTGT
TATCAGAGTAGAAACCTTGGGCTATGAAATCGAAAATATCGTAGCTAATGCAACCGCACA
TACTGTTGGCAATTCCACTCAGGGCACCTTGGCAAGTGTCGGGGGGCTCAAGCAAACCAA
TCATAACAGTGCTGAGGTCTATGAGTCTGCTGGTTATTATTCGGTTGATCACTCGGGTAA
CAACGATGTTGCATCTGCAATAGAGCCCATCGAGGCCCTTCTGTTTGAATTGACCGAAAC
GGTAAAGTCAGCAACCTTCAATGTTATGGGTGATGTAAGCGGGGCAAGTTATATACTCTA
TGAAGCGGATGGGGACAAGATAGGTGGGCCTCACTCACTGAGCTCCAATGGAATATTGGA
TATTACCAGCGAAAGCCCATTTGCATATGTTGCCTTCCTTGGCGGAACGAATGACTCAGG
GCAAAGCGGCAATGAGAGCAGCTTCTCGGTTAAGCCGGTAGGTATCGTCGTTGTAGGAGG
AGACGATCCCGATCTACTAATCGGCTCGACAGGCGATGATACCCTGAATGGTTTGGAGGG
AAGCGATACGCTTATCGGCGGAAAAGGGAGCGATACCCTGTTGGGAGATAAAGGCAACGA
TGTACTTTCTGCAGGCGAAGGTTCCGATAAATTGTCTGGAGGCGATGGGGCGGACTGGTT
ACTAAGCGGCGCCGGCAACGATACACTGACAGGCGGCCTGGGTGCCGACACCTTTGCCTG
GCAATTCGGCGACGAGAGTTCGGCAGATACGCCTGCAGTAGATACCGTCACCGACTTCGA
ATTTACCGATCTCGCCAATGGAGACCCGGGCGACAGCCTCGACCTTACCGACCTTCTGCA
GGATTATGGCAGCGAAGGGAAGGAGGATCTGTCGAGCTTCATCCAGGCGACCGATGAAGG
TAGTAAGACAACCCTGCACATCAGCACGCAGGGCGGCCTGTCCGAAGACAATGCCAACGC
CGACCAGACCATCGTGCTGGATGGGATGACCATGAATGGCCAGAGCTCGGAAGCGTTCAT
CCAATCGATGATCAATGCTAACCAGCTGGATATCGATAAGTAACAGCACGCCGACCCTCG
CTGCCGCAGAGGGCAGCGAGGGTTTGCCGGAGGATGCCGTCAATGTTTGTAAGTCGCGAT
GCCGATGGCGAGATCCGCCTGGTCAGTCGAATTGCCACCCCGGATTGCATGGAGTACGTC
GCCTCGGATTCGCCCGAGCTGCTGGCATTCCTCGAGCAAGAGGGCGACGCGCATCTGCGC
CAATTGCAGGATTCCGACCTGGCTTTCGTGCGCGTGCTCGAAGACGTGATCGAGCTGTTG
ATCGCCAAGGGCGTGATCAGCTTTACTGATCTGCCCCAGGCGGCCCGCGACAAGCTGTTG
AAGCGTCAGACGATGCGCCGCCAGGTCAACAGCGTCGAATTGCTGGGCGACGACGAGGAG
TGGTTGATCTAGTCGCTACGTGAGTCGACTGGATAAAAAGCGCGGGAGGCTTCCACCTCC
CGCGCTTTCTTTCGTTCAGGGCGTGGCTCAGGCGTACTGCTGGCGAACGCCCGGCCCCGT
CACGCCGTCGAAACCAAGCTCGAATAGCGCATCCTGCTGGTGGTGGTTCGACACGCCCTC
ACCGATCACCAGCAGGCCCAGCGAATGACTCAGGGTGGCGATGCCACGCAGGAAGGGGTG
CGATTGCTCCTCGACATGCACCTGCTGGATCAGCGAGGCATCGATCTTCAAGTAGGCCAG
TCCCAGGTCGTGCAGCGACTCCAGCTTGGCGAACTCGGGGCCCACATGCTCGAGGCCGAG
CCGGCAGCCAAACGGGCGCAACTCCTGGGAGAGCGTGCGCAGGGCTTCCGGCTGGCGTAC
CGCAGTGGACTCCGGTACCTCGATCCACAGCTGACGGGCCTCCTGTGGGTGGGCCTGCAG
GCGCTGACGCAGCGAGGCCATGAAGCCGGTATCGCGAATGGTCTCGTTCGACAGGTTGAT
GCCCAGTGGCTTGCCGTCCTTGGCAATGGTCCGCAGGGCGACATCGATCACGGCCAAGTC
GATGTCCCGCGTCACGCCGACGCGTGCAGCCCAGGGCAGGAAGATGCCGGCGGATTGCCA
GGTGTCCTTGAGCTTGAGGCGCGCCGGGCATTCGTGGTGCAGGAGCTGTCCCTGCATGTC
GAGAACCGGATAGTGCGCCAGGTAGATGCCGTCCTGTTCGAGCGCGCCGACAAGCGCATG
ACGCCACTCGTCGTGGGTGCGATAGGGCTGATGCTTGGCCTCGATGCTGGCTACCTCGAT
GGCGCGCCCACCCCGCGATTCCGCCTTGGACAGGGCGCCGTCGAGTACGCTCAGCAGGTC
GCCACGCGTATCGCCCTGCGCATAGGCCACCAGCGAGACGGGCAGTTCGACCGCAGCCCG
TTCGAGTTCGGGCAGGGCATGCAGGCGCGACTTGACGTCACGAATGAGCGTATCGGGATC
GCCACAGCCCGGCAGGATCAGTGCAAAGTCGGTGCCGTTGAGACGACCCACAAGGCCCTC
GTCATAGGCCGAGGCCAGCGTGCGCAGGTGGCTGGCCAGGTCGATCAGCAGTTGGTTGGT
GGCGGCATAACCCAGGCGCTCGTTCAGCGCGATCAGGTTGGCGACACGCACCATGGCCAG
GTGGCCGGCAGCACGCTGGCCGTCGCTGGCGAGCATGGCATCCAGGCGATTGAGCAGGGC
GTCACGCTTGGTCACGCCAGTGACTTCGTCCTGCTGGAGACGTTGCCGCAGCCGGTCGAG
TTTCTGGGTCTCCTCGCTGAGCATGCTGCGCACCGCGGTGGAGAGCTGGTTCATGGCCTG
CACGACGTCACGCAGTTCGCGGGTACGTGGCTCGCTGGACGTGGTGAAGCGCCGCTGGCC
GATATCGCGCGCCTGGGCAACGACCGAGCGCAGCGGCTGTCGAATCGTGCGCACCAGCCA
CCAGGCAAAGACTGCACTGATCGCGGCGGCAATCGCGAACCACAGCAGCAGGTCGATCAG
GCTCTGCCACAGTGAACGGTAGGCGTAGCCATGATGGCTTTCCAGCGTGATGGTGGCGAA
CTGCTTCCAGCCCTCCTGGACCACGGCGGTGCCCGCCGGGACCGAGAACTCCACCAGACG
CGAGAACCAGTCAGGCACACCGCTGGCACTGGCCTCACTGACACGGCGCTCGATCACCTC
GCCACTCGGCGACACCAGTTCGATGCGTCGATAGTGCCCGGTATCGAACTGGGCGGCGAC
CAGGAGCTCCACCGTGACCGGGTCCTTGTCGAGCTGGCTGAGCGACAGC
>DeadSea-enrich-C1005
ATCCTGCAGGGCGCCCCGTTCCTGCAGGACTACCTGCGTGGCGAGTTGCGCGATTGGGTG
CGGGCGCGCGCCGAGGTCTTCGAGCAGTGGGCCGCCAAGGGACTGATGGACCCCGTGGAT
CCGGTATGGCTGATCTTCCTGATCTGGTCGTCGACCCAGCACTATGCCGATTTCGAGGCC
CAGGTACTGGGCATTACCGGACGCGACACCTTCGACGACGGCGACTACCGGGACATTACC
GAGTTTCTCTGCCGGGTGATCCTCAAGGGCTGCGGGGTCAGGGGCAGGGAGCCCCTGGCG
TGATCCCGTCTTGTATCCAGGATCGGCACTTTCTGGATACGTGCGGCGTCATGTCCTGTA
ACATGCGCAGGTAGTCCGGACGAACAGGAGAGCGGGACAATGTCCAAGCCATGGCAGGAT
ACGGTACTCGACGATATTCGTGCGGGCGCCCGAATCAGCGATCAGTACATCGTCGAGATG
ATTCGCCAGGCGGTGCTCAACCAGCGCCTGCCGCCCGGTACCCGCCTGCCCGAAGCGACC
CTGGGCGAGATTTTCGGCGTCAGCCGCTCGGTGGTACGCAAGGCCCTGACCCGGCTGGCT
TCCGAGCATGTCGTCGTCCAGCAGCCGAACCAGGTCGCCCGCGTGTCGGCGCCCAGCGTC
GAGGAAACCCGGGAAATCTTCGCGGCCCGCCGCCTGGTCGAAGGCGAAGTCGCCGCCCTC
ATGGCGGGCAATCTCACCCCCGCGCAGCACGACGAACTCGAACGCATCATCGCGGCGGAG
CAGCAGGCTCACCTGCAGGGCGACGAGGCCCGGCGTGTCGAGTGCTCACTGGCGGTGCAC
CGCTACCTGGCCACGCACTCGCCCAATCGGGTGCTGGGCAGCATGCTCTTCGACCTGATC
CTGCGTACCTCCATTGTCATCGCCCTGTACAAGCGTGCCGGCATGGCGGCCTGCTATCTC
GACCACGAGCACGCCGAGTTACTGGAAAAACTCGCCACCGGAACGCCGGAAGAGGCGCGG
CATGCCATGCAGGCCCACCTCAGCGCCCTAGAGCAGCTGCTCGATCTGCGCCCCCAGGAA
GGCCGAATCGACCTGGCAGCGATCCTCGGCGGCGTGGGCTGAAGATTTCCCAGGCCAGTT
CTGGTGCCGAATACGAAAAAAGCCCCGACATAGGCCGGGGCGCAAGGGAGCAGTGCTGAA
CGACAAGCGCTGCGAAGTCGGGGTGCTGGCTGCATTCATGTGTTGAGTGCAGTACTGGTA
CTTTCAAACTAGAACGTTCGGCACAACGTGCCAGCCCACTCTGTACCCATTGAGTTACCG
GTCCGTGTCGTTGTGCTACCTGACGGGCTTGGAAAACATCGAACGATCATTCGGGACCGG
GGTCGGCATCGCTGCCACCTCGATACGCGGCATGATCGGAATCTTGAAGGCTCCTGCGCT
CGGCATCGGCCCGGTCGAAACTCTCGTAGAGACCCAGGCTCGTCCCGGTATCGCTGTCGT
AGAGCTCGAAGCGCTCGTCCTCGTGCGTACCGACAGATCTGATCTCCACAGCATTGCGTA
GCATCGGATTCTCCCTTTCTCTGGCTGCCCCTGAGTGACCCCAATCTGAACCCGAGGTTC
ACGAAACGTTGTAGCGTCCGGTCACTGCGACAATGCAAAAGGTAAGCAGGCGTCCATGAC
CCGACGGAAATGGCGTCATCGATAAGCAGATTCTGTTTGATTGGCCATACTGTGACCTTC
ACTGGCTAGTTAGGGAGGAGGTCTATGTTCAGCCAGGGAGCTTGGCAGTCGTGGGAGGCA
TGGCTGGCCCAGCCCATATTGCTGCGCTTTGCCGTCATGCTGGGCATCGCCGTGGTCAGC
TACATCGTGCTGCGGATCGCCATGAGGGCGATCACCAGGCGGATCGTGACCTGGTCTTCC
CACGCCAAGGGACACTGGGGGCATTACGCCGCGGAAGTCTTCGAGCACACCAGTCGCCTG
CTGCTGGCGCTGGTGGCACTGCAGATCGGCCTGCTGGCCTTCGACCTGAGCCCGGCCTGG
GAAGCGCGGGTCGGGCATCTGTGGTTCATGGTGCTGGCCGTGCAATTCGGCCTGTGGGTC
GACGCCGGCATTGCCCTGTGGAAAGAGGAGACGATCAAGGGCCGGGCCGGCCAGGACAAC
CAGCTGACCGTGACCATGGTCGCGCTGATGTTCCGGGTCCTGCTGTGGGCCGTGGTGCTG
CTGTCGGTACTGGCCAACCTGGGCGTCAATATCACGGCGTTCGTGGCCAGCCTGGGGATC
GGCGGTATCGCCCTCCCCCTGGCCGTACAGACCTTGCTGGGCGACCTGTTCGCCTCGGCC
TCGATCGGCGTCGACAAACCGTTCAAGACCGGGCATTTCATCGTCTTCAACGATATTGCC
GGCACGATCGAGTACATCGGCCTCAAGACCACCCGCATTCGCAGCCTGAGCGGCGAACAG
GTGCTGTGCTCGAACACCAAGCTGCTGCAGCAGACCATCCACAACTACAGCCGGATGGCC
GAGCGTCGCGTGGTGTTCAATCTGGCGATCTCGTTCCGTACGCCCGGCGATCAGGTACGC
GAGGTTCCCGAGATCGCCAGGCGCGTGATCACGTCGCTGGACGACACGCGCTTCGATCGG
GCCCATCTGCGCACCTTCGACGACTATTCACTCAAGTACGAGGTGGTCTACTACGTACTG
AGTGCCGACTACAACTTGTACATGGATATCCAGCAGGCCATCAACTTCGCCCTGCTCGAC
GAGTTGCGCCAGCGCGGCATCAAGTTCGCCATGCCGGTGCGTTCGCTCGAGTTTCTCGAC
GAAGTGCCCCTGCCGACAGGGAGCGACGGCCTGGCGCATACGGCTTCGTCCGTTTCCGAC
AGGGCGCCCCGGCTCGATGAAGGCAGTGCCAAGGGGTAGCCCCCTGGGAGCGGCACGTCT
CATGCCGTGGGAATCCTGTCCTTTGCCGGGATACCCAGGTCGACGATGCTGCTGACGCTG
CAGTTGCGTCCCCGGGCCTTGCACTGGTAGAGCGCCGAATCGGCACAGGCCACCAGGCTC
TCGACGTCGATGGGCGTGCCGGGCTTGGCTGTTGCCACGCCGATGCTGACCGTGACCACC
GGGGCGGCGGAGGACTTCTCGTGGGGAATCCCGACCGCCTGGAGCATGCTGCGCATGGCC
TCGGCCAGGCTCATGGCCTCGTCGAGGTCGACATCGAGCAGCACGACGAGGAATTCCTCG
CCGCCCAGGCGCACGACGATGTCGGTTTCCCGGCGAAAGATATCGCGCAGGACGTTGGCG
ATCTCGACGAGGCATTCGTCGCCGGCCGGGTGGCCATAGTGATCGTTGTAGTCCTTGAAG
TGGTCGACATCGACCATCAGCACCGACAGCGGGGCCATGCGCCGCCGACTCAGTGGCAGG
GCCACCTCGAGTCGCTGTTCCAGCAGGCGGCGGTTGCCCAGTCCGGTCAACGGGTCGTTG
AGGGTCTGCTCGAGCAGCAGTTCGTTCTGGTGCCTGAGCGTATCCAGCAGCCGCTGGATC
TCGTTGGTCAACAGGCCGATGTCGTCCTGGCGTGCCAGCAGGGCGGCGGGTGGCGGTGCC
TCGTTGGCATTGCGCTGGCTCTTGACGTATTCGACGAGTTGATGCACGGGCAGGGAAAAG
TAGCAGCGCAGAAAGAACACCGTGCCGGCCAGGGTGGCCAGCAGGACGACCAGGGCCAGG
ACCAGGCGGAAGCCGTTCCCTGCGGAGGCGTCCTGTCGTGCGATTTCCCAGAGCAGCGCG
CCCGCCAGAAGCAGCAGCACGGCGAAGGCAAGCAGGAAACGGCGATGGGTAGGCTTGTTG
TTCTTCGTCGAATACATGACTCTCGGCTACAACGGGGACGCGACGTCATGGCGTGGCCGC
CAGGTTCGCCCGGCCGGGCTAGGGGAGATTCCTGACTGTCTTATCGGCAGGGCGGGCCTG
TGCTTTATGTTAATTTCGCCGGGGTACGTCCTGGCCCGCCACATCGCCCTCCGCTAGGGC
AAGCGCCCCGAACTGCAGATTGACCAGATGACGATACAGGGCATTGTCCGCCAGTAGTTG
GTGATGGGTTCCCGCGCCGACCAGGCGACCGTGATCGAAGACCAGCAACCGGTCGGCAGA
GACGACGGTGGCCAGCCGATGGGCGACGACCAGGCTGGTACGCCCGGCCATCAGTCGGGA
CAGGGCGTCCTGGACCAGCCGTTCGCTTTCCGCGTCCAGCGCGCTGGTGGCTTCGTCGAG
CAGCAGCACACGCGGGTCGCGCAGCAGGGCGCGTGCAATGGCCAGGCGCTGGCGCTGACC
GCCGGAGAGCTGGACCCCGCCGGGGCCCAGGTAGCTGTCGAAACCGTGGGGGAGCGCCTC
GATGAAGGCCAGGGCATTGGCATCGCGGGCCGCGGCACGCACCTCGGCGTCGCTCGCCTG
GAGAGCGCCATAGCGAATGTTGTCGGCGGCCGTACCGGCGAACAGCACCGGTTCCTGGGC
GACCAGGCCCATGACCGAACGCAGACTGCCCGGGTCGAGCTGGCGCAGATCCACGCCATC
GAGGCACAGCCGGCCGGCATCGGGATCGTAGAAGCGCAGCAGCAGTTGCAGCACGGTACT
CTTGCCGGCGCCCGAAGGACCGACCAGGGCGACGCGCTCGCCGGGGCGGATGTGCAGCGT
CAGGTCGCGCAGTGCCGGCATGCCGGGGCGGCTGGGATAGGCGAACGTCACGCCTTCGAA
ATCGATGCTGCCGCGCAGGGGCGAGGGCAGTGCGACCGGTGCGGCGGGTGCATGGATGCG
TGGCTTTGCGTCAAGCAGCTCGAGCA
>DeadSea-enrich-C1007
ATCCATCACGGGAGATCGATCATGCTGTTTCACGTTGAAATGACCGTCAAGCTGCCCCCC
GACATGCCGGCCGAGAAAGCCGCCGACATCAAGGCGACCGAGAAGGCCTATGCCCAGGAA
TTGCAGCGCCAGGGCACATGGCGCCACCTGTGGCGGGTCGCCGGCAGCTACGCCAACGTC
AGCGTCTTCGATGTCGAGGACAACGCCGAACTCCAGGAAATCATCAGTGGCCTGCCGCTC
TTCCCCTACATGGAGATCCGCGTCAAGCCGCTGTGCCGGCATCCATCGTCCATCCGCGAC
GACGATCGCTGACTGAACGCCTGAAGGACCCAACCACGCCAGCTCATAGCAAGCAACGAC
TACAACAAGCGAGGTAACGACCATGACCGTCAAGATCTTCGAGACGTCGGAAGTGCAAGA
CTTCCTGAAGACCGTCAGCGGCTTCGACCAGGCCGGCGGCAACGAGCGCGCCAAGCAGAT
CATGCACCGCCTGCTCTCCGACCTGTATCGCCTGATCGACGACTTCGATGTTACGCCGGA
GGAGTACTGGTCCACAGTCAGCCTGCTCAATTCCCTGGGCGGCCAGACCCAGTTCGGCCT
GCTCTCGCCGGGGCTGGGCTTCGACCATTACCTGGACATGCGCCAGGATGCCATCGATGC
CGAGGCCAAGCGCAATGGCGGCACGCCGCGCACCATCGAAGGGCCGCTCTACGTGGCCGG
CGCACCGGAGGCCGAAGGCTTCGCGCGCATGGACGACGGTACCGACAGCGAGGCGGAGAC
CATGTGGCTGACCGGTCAGGTACGCGACGTCGAGGGCAACCCGCTGGCCGGGGCCAAGGT
CGAGATCTGGCACGCCAACTCCAAGGGCGGCTACTCCTTCTTCGACAAGACCCAGAGCGA
GTACAACCTGCGCCGTACGATCTTCACCGACAGCGAAGGGCGCTACACCGCGCGCAGCAT
CATCCCCTCCGGCTATGGCGTGCCGGAAGGTGCCCCGACCGATCAGGTGCTCAAGTCTCT
GGGCCGCCATGGCGAGCGTCCGGCGCATATCCATTACTTCATCTCCGCGCCGGGCCACAA
GCATCTGACCACCCAGATCAACCTGGCCGGCGACCCCTACACCTTCGACGACTTCGCCTT
CGCCACCCGCGAGGAGCTGGTAGTCGAGGGCAAGCGCATCGAGGATCCGGCCGAGATCGC
CAGGCGGGAGCTGGACGGGGCGTTTACCGAGGTGGTGTTCGACGTCGAACTGGCCAGGAC
CGATGCGCCCGAGCTGCAGGTGCGTCACAAGCGTCCACGCGCCAAGGAAGACGCGCAGGA
CCAGGCCAGCCAGCTGGCCGGTACGGCCGAAGTCTGACCATCCGAGTTCCTGAGTGAATC
TGGGCCTCCGACCGGAGCGACGCATCGGCGGCAGCAGACAACATGACACTACCGAGGTAC
CTGATCATGACCACACAGCTTGATCGTCTCGAAGAGCGGGTCCGCGGCGCCGTCGTCGAT
GACGCCGGGAAAGGCATCTTCCGCTGCCATCGCAGCATGTTCACCGACCCGGCCTTCTTC
GAACTGGAAATGAAGCACATCTTCGAAGGCAACTGGCTGTTCCTGGCCCACGAGAGCCAG
ATCGCCGAGCCGGGCGACTACATGACCGTGACCATGGGCCGCCAGCCGGTAATCATCACC
CGCGACAAGCAGGGCGAGCTGCACGCGCTGCTCAATGCCTGTGCGCATCGTGGCGCCACG
CTGTGCCGCAAGAAGCGCGGCAACAAGGGCACCTTCACCTGCCCGTTCCATGGCTGGACG
TTCAAGAACGACGGCAAGCTGCTCAAGGCCAAGAACGAGAAGACCGGCGCCTATCCGGAC
GGCTTCAAGCAGGACGGCTCGCACGATCTCACGCGCATCGCACGCTTCGAGAACTATCGC
GGGTTCCTGTTCGGCAGCCTGAGCGACGACGTCAAGTCGCTGACCGAGCATCTGGGCGAG
ACCACCAAGGTCATCGACAACATCGTCGACCAGGCCCCGGAGGGGCTCGAGATCCTGCGT
GGGACCTCGTCGTACACCTATAGCGGCAACTGGAAGCTGCAGGCCGAGAATGGCGCCGAC
GGCTATCACGTCAGCACCGTACACTGGAACTACGCCTCGACCATGGACCGGCGCAATTAC
GACGCTGGCGGCACCAAGGCGGTGGACGCCAATGGCTGGTCGAAGAGCATGGGCGGCTTC
TACTCCTACGAGAACGGCCACATGATGCTGTGGACGCGCCTGCTCAATCCCGAGGTGCGC
CCGGTCTACCAGCAGCGTGAGTGGATCGAGAAGGAACTCGGCGAGGCGCGTGCCGACTCC
ATCGTCAACCAGACCCGCAATCTCTGCCTGTACCCCAACGTCTACCTGATGGACCAGTTC
TCCACGCAGATTCGCGTGCTGCGCCCGCTGTCCGTGGACAAGACCGAAGTCACCATCTAC
TGCTTCGCGCCCAAGGGCGAGTCCGCCGAGAACCGTGCGCTGCGCATCCGCCAGTACGAG
GACTTCTTCAACGTCAGCGGCATGGGCACGCCCGACGATCTGGAGGAATTCCGCGCCTGC
CACACCGGCTACCAGGCGGCCGATGCCGAGTGGAACGATCTTTCGCGTGGCGCCACGCAG
TGGATCGAAGGCGCCGACGACAATGCCAAGGCCATCGACATGAAGCCACTGCTCAGCGGT
GCCTCGCCCGAGGACGAGGGTCTGTACGTGATGCACCACAAGCACTGGGTCGACGAGATG
CTGCGTGCCATCGACAAGGAACGCAGTCAGTTCATTGCCACCGAGTCCGCTTGAGCGTCG
TAGCCACAGAGAAGGGAGAGCATCGCCATGAGCATGAATTTTCTGGATATCCAGGCCTTC
GTCCATCGGGAAGCGCGTCTGCTCGATGACCGTGAATGGGACGCCTGGCTCGAGTGCTAC
AGCAAGAACGTGGTGTTCTGGATGCCGGCCTGGGACGACGACGACCGGCTGACCGGCGAC
CCGCAGAGCGAGATCTCGCTCATCTACTACCCCAACCGCGAAGGGCTGGAAGATCGGGTC
TACCGCATCAAGACAGAGCGCTCCGGGGCGACCAGCATTCCCGAGCCGCGCACCACGCAC
CAGGTCTCCAACCTGGAGGTGCTCAGCCAGGAGGGCGACAAGGTGGAGCTGCGCTTCAAC
TGGCACACCCTGAGCCACCGCTACCAGAAGACCAGTTCCTATTTCGGCACGTCCTTCTAC
ACCCTGGACGTGTCCGGGGATACCCCGCTGATCGAGCGCAAGACGGTAATCCTCAACAAC
GACTATATCCACCAGGTCATCGACGTCTATCACATCTGAGCGTCGACCGGGTGGGGAGGA
GAACGACCATGAGCTACACCATCGCACTCAACTTCGAGGACGGCGTGTCCCGCTTCATCA
CCTGCAAGGCAGGGGAGACGGTGCTCGACGCCGCCTATCGCCAGAAGATCAACCTGCCGA
TGGACTGTTCCGACGGCGTGTGCGGGACCTGCAAGGGTCGCTGCGAGCAGGGCGCCTTCG
ACATGGGCGACGACTACCTGGAGGAGGCGCTGTCCGAGGAGGAGGAAGCCGAAGGCAAGG
TGCTGACCTGCCAGATGGTGCCGAGCTCCGATTGCGTCATCCAGGTGCCGGTGGCCTCGA
CGCTGTGCAAGACCCAGGTCGGCGAGCTGACCGGCCAGGTGGCTCGGGTCGAGTCGCTCT
CCGAGGACAGCATCGAACTCCAGGTCGAGCTGGATGAAGAGAGTGAGCTGACTTTCCTGC
CCGGGCAGTACATCAACATCCAGGTGCCGGGTAGCGAGGAGACACGCTCCTACTCGTTCA
GCTCGCGCCCCGGCGACAAGTGCGCCTCGTTCCTGATCCGCAACGTGCCCGACGGCCTGA
TGAGCGGCTACCTGACCGGCGCGGCCAAGCCGGGCGACAGCCTGACCATGACCGGCCCGC
TGGGCAGCTTCTACCTGCGCGAGGTCAAGCGTCCGTTGCTAATGCTGGCCGGCGGCACCG
GCCTGGCACCGTTTTTATCGATGCTCGAGCTGCTGGCGGAGAAGGGCTGCGATCAGCCGA
TTCACATGATCTACGGCGTCAGCCGCGACGATCACCTGGTCAAGCTCGACGCTCTCGATG
CCTATACCGAGCGGCTGCCCGGGTTCAGCTACACCACCGTGGTGGCCGACGAGGGCAGCG
AGCATCTGCGCAAGGGCTACGTGACCCACCACATGGAAGCCGACACGCTGCACGATGGCG
ACGTGGACGTCTACCTGTGCGGGCCGCCGCCGATGGTCGATGCCGTGCTCAAGCACTTCC
GCGAGCAGGGCATCACCCCGGCCAGCTTCCACTACGAGAAGTTCGCGCCCAGCCTGACCC
CCGCCAGCGAGGTGGTCGCATGAGCACACCGCGCTTCCAGGATCAGGTGATCGTCGTTAC
CGGCGCCGCCCAGGGTATCGGACGGCGGGTCGCCGAGCGCGCTGCAGCCGAGGGCGGCCG
CCTGGTGCTGGTCGACCGCGCCGAGGTAGTGTACGAGGTCGCAGCGGCCATCGTTGAGCA
GGGCGGTGAGGCCATCGCCGTCCAGGCCGACCTCGAGACCTGGCAAGGTGCCGAGGGCGC
CATGCGCCAGGCCCGCGAGCGCTTCGGCCGGATCGACGTGTTGATCAATAACGTCGGTGG
GGCGATCAACTTCAAGCCGTTCGTCGAGTTTACCGACACCGAGATCGGCGCCGAGATCAC
CCGCTCGCTGATGCCGACGCTGTGGTGCTGCCGGGCGGCGTTGCCGACGATGGTCGAGCA
GGGCCAGGGCG
>DeadSea-enrich-C1015
GCATGGGCAGGTACAGCGGCGGGACGCAACAGCCTGCGCACCGTGCCGCGCAACTTTCCG
GGACGCTCGGGTACCCGCGAGGACAGCGTGTTCCTGTGCAGCCCGGAAACCGCCGCCGCC
TCGGCGCTGCATGGCGTGATAACCGATCCGCGCACGCTGGCCATGACCTGTCCGCGGGTG
CGCGAGCCCGAGGACATGACCGCCAACGAGCAGATATTCGTGCCGCCTCTGCCACTGGAT
CAGGCGCGCGGCGTATCGCTGCTCGCCACTGACAACACGCCGCCGCTGCCCGTGCTCGAG
GCGCTGCCCGAGTCGATCGATGCCCCGGTGCTGCTCAAGGCCGGCGACAACATCTCCACC
GACGACATCATTCCCGCCGGTGCCCGGGTGCTGCCGATCTGGAGCAACATCCGCGCCTCG
GCCGAGTTCACCTTCGAGACGGTGGATCCCGGTTACGTAGGGCGGGCGAAGGAACGTGGC
GATGCCGGGCATGTCATCGTCGCCGGCGACAACTACGGGCAGGGCTCGAGCCGCGAGAAT
GCCGCGCTGGTGCCGCGTTTCCTGGGGCTGCAGGTGGTCATCGCCAGGAGCATCGCGCGT
ATCCACTGGCAGAACCTGCCGTGCTTCGGCGTGCTGCCGCTGACCTTCGAGAACCCGGCG
GACCTCGACCGGTTGCAGCAGGGCGATCGGCTGCACATCGATGGACTGCGCCAGCAACTC
GCGGCGGGCCAGCGGGTCGTCGCCACGCTCAACGATAGCGATACGCTGTACCTGCACCAT
GAGCTCAGCCCCCGGCAGCAGGCGATCCTTTCGCAGGGCGGTGTCATCAACTGGTTGAAC
ATGGAGGGACGCGCATGAATGCCCTGACTTCGCCGGCCCGTGTGGACATCGTCGAGGTCG
CGCCGCGCGACGGTTTCCAGTCGATCCGCGAGCCCTTGCCCACCGTCGACAAGATCCGCT
GCATCGAGGCACTGATCGAGGCGGGCATCACGCGCCTGGAAGTCGGCTCGTTCGTCAGTC
CCCGGGCGATTCCGCAGATGGCCGACATTGGCGAGATCGTGGCGGCATTCAACCGTCGCC
CGGCCATGCGCTTCTCGGCGCTGGTGCCCAATCTCAAGGGCGCGGCACTGGCCCTGGACA
GCGGAATCCGCGAACTGGTCTATGTGGTGTCGGTGTCCGAATCCCATAACCAGAGCAACG
TGCGCCAGAGCGTCGACGCGTCGCTGGAAGGCCTGGTCGCCATCGTGGCGTTGTTGCACG
AGCGCGACCTGCAGGACACGGTCTGCCTGCGTCTGGATCTGGGCACCAGCTTCGACTGCC
CCTACGAAGGCACCATCGGTTGGCCACAGGTCGAGGCGGTGCTCGACAAGGCGCGCCGGG
CGGTGCGGGACGTGTCCATGGAAGTTGCGCTGTGCGATACCACCGGGCGGGCCTCGCCCT
ACCAGGTGGCGGATCACTTCACCCGGCTGCGCGAACGGCATGCCGACGAGCGGCTCAAAT
GGGCGTTCCACGGTCACGACACCTACGGCATGGGCGTGGCCAACGCCCTGTTCGCCATTC
ACCACGGCGCGACCGCGCTCGATGCCGCCACGGCGGGGTTGGGCGGCTGTCCGTTCGCCC
CCGGCGCCACGGGCAACACGGCCACCGAAGACCTGCTCTATGCGCTGAACGGCGGGCATG
TGTATACCGGTGTGTCGCTGCCGCGCCTGCTCGAGGCAGCCGATCTGATTGCCGCGCTGC
CGGGCGGCCAGACGGCGAGTCATCTCAGGCACGTACCGCGCGAGCGGGTGAGCTGAACGC
GTCATTCCAAAAAACGGAAAGAAAAAAGGATGGCCGCGAGGGCCATCCTGAGATTGTTGC
TTGGCGTGTCTTGTCGTGCGTCAGGCCGAGATCTTGCCCTTGGCCTCGATGCCGGCGCTT
CCGATCGGCTGCGGCTGTGAGCGACCGAGTAGCAGGGCGGAGACCACCTGCCAGGTCACC
GCCAGGGCGCCGACGATGAACACCACGTCGCCGATGGTGCGGACCCAGCGCAGGGTCTCC
AGCAGCGGCTGCTGCATGAAGACTTCGCTACGGGCATACCACAGGCCTTCGCTGGCGCTG
GCAAAGAACTGGATGACCCCCACCGGCAGCAGGCTGGTGAACAGCATCAGTACCAGACCG
GCATTGAGCCACCAGAAGCCGACCTTCATCAGGCGCTCGTTGAACACCAGGTTCGGCTTG
ATGTAACGCAGTACCAGCAGGGTGAAGCCGAGTGCCAGGAAGCCATAGACACCGAACAGG
GCTGCGTGTGCGTGGGTCGCAGTGGTGTTGAGGCCCTGGATGTAGTACAGCGCGATCGGC
GGGTTGATCATGAAGCCGAGTACCCCGGCGCCGATCATGTTCCAGAACGCCACGCCGACG
AAGAACAGCAGCGGCCACTTGATGTTTTCCATCCACGGTGCACGCTTCTTGAGGCTCCAG
TTTTCCCAGGCTTCGTAGCCGAGCACGACCAGCGGGACGACTTCCAGCGCGCTGAAGGTG
GCGCCGAGGGCCATGACCGGGGTGGTGGTGCCGGAGAAGTACAGGTGGTGGAAGGTGCCG
GGGATGCCGCCGAGCATGAACAGCGAGGCCGAGGCCAGGCTGGCGGTGGTGGCGATGCGA
CGAGACACCAGACCCATGCTGCAGAAGATGAAGGCCAGTGCAGTCGTGGCGAACACCTCG
AAGAAGCCTTCCACCCACAGGTGGACGATCCACCAGCGCCAGTATTCCATCACGGAAAGG
TGAGTGCGCTCGCCGTAGAAGAAGCCGGCACCATAGAACAGGCCGATACACGCCACCGAG
GCGGTGAGCAGGGCCAGCAGGTGCTTGTCGCCGGGCTGGCGCAGCGCGGGCACGATGCCG
CGCAGCATCAGCACCAGCCAGAAGGCGATGCCGGTGAACTTGCCGATCTGCCACAGGCGG
CCCAGGTCGACGTATTCGTAGCCCTGGTGTCCCAGCCAGAAGTTGAGGTGCTCGGGCATG
ACCTGGGCGATGGCCAGGTAGTTACCGGCGAAGGAGCCGCCGACCACGGCCACCAGCGCC
CAGAACAGGATATCCACACCCAGTTTCTGGTATTTCGGGTCCTTGCCGCCGTTGATGATC
GGCGCGAGGAACAGGCCCGCGGCGAGGAAGCCGGTGGCGATCCAGAACAGCGCGCTCTGG
ATGTGCCAGGTACGCAGCAGGGTATAGGGGAACCACTTGGACAGTTCGATACCGTAGAAC
GTCTGGCCTTCCACGGTGTAGTGCGCGGTGGCACCGCCCAGGAAGATCTGGAAGGTGAAC
AGGCCGACGACCAGCAGCAGGTACTTGCCCAGGGCTTTCTGTGAGGCGGTCAGAGCGACT
AGGGTCAGCGGGTCCTTGAGGGGCGCTTCGGGCTCGGCTTCGTCCTCCTTGCGCAGGAAG
GCCCAGGCCCAGATCAGCAGGCCGACGCCGGCAATCAGCAGCACGACACTGGCCAGCGAC
CACATGATGTTTTCTGCGGTCGGGACGTTGTCGATCAGCGGCTCATGCGGCCAGTTGTTG
GTGTAGGTCGCATCTTTCCCGGGGCGCTCGGTAGCGGCGGCCCAAGAGGTCCAGAAGAAG
AAGTCGGCCATCTGCGCACGACGCTCGGCGCTCGGCAGCGTGTTCTCCTTCATGGCATAG
CTTTCGCGGGTGCCCTGAAGCGCCAAGTCGTCACTGAACAGGCGGCTGTAGTAGTCGGCG
GTCTGGGCCATGGCCTGGGCACGGCGCTCGGAAACCACGACCGTGTCGCTGGCGGCATCC
AGGGTATTGGTGCGGTACTCCTGCTTGAGCTCGAACTCGAGCTGGTTCTGCTCGGCGGGG
CTCAACGAGGCATAGGGCGTACCATAGGTGGCTTCGGCGGCCAGTTCCAGCCAGGCCACC
AGCTCACGGTGCAGCCAGTCGGCGGTCCAGTCCGGTGCCTGGTAGGCGCCGTGGCCCCAG
ATCGAGCCGAGCTGCATGCCGCCGACGGATTGCCAGGCGGTCTGGCCGTCGAGAATGCCC
TCCTCGGTCATCAATAGCTCGCCACCCGTCGTCACCACCCGGTCGGGGATCGGCGGCGCC
TCACGGTAGACTTCCTTGCCGAAAAAGCCCAGCAAGGCAAAGGTGACACCCAGGACTACC
AGCAGCAGTCCCCAGAGTTTGCGATAGCTAGCCATGCTGAACCTCCTGCGCATTGGCTCG
GTGTTTAACTTTCACGAGTGACACGTTGTTCCTGACGGGGACGTGATGGCGGCGACTATA
CGGCGCCACCGGTCGGCAAAAGTTGCGTTCGATCATGTTTGGGGCATCTCATCGACAGCC
GGCGAAGCGGGCACTGACTCACTCGCAGCGTCCTGGCTGGCGGCGGCCCGTTCGAACAGC
ACGTTATTCTCCAGATGGATGTGCTGCATCAGGTCCTCGCGGAATTCGCGCAGGCCGGCA
TACAGCGCTCGCCAGGTGGTGCAGGCGCCCTTGGGCGTCTGGATGTCGTGGGTCAACGCC
ATCAGCCGGGTCAGTGCCTCGCCGTGTTCGTCGTGCTCGAAGCGCATCACGGCGATAGGG
CCGTGGGCGGAGTGACCCAAGCCACGCTTGAGCATCGGAAAGAGGATCATCTCCTCCTTC
TGCATATGGCTTTCCAGTTCCTGGTGTATGACCTCGAGATGGTCGGCCAGGCCGCTGGGG
CAGCTGTCGCGCTCGCCGTGGACGTGCTCGACGCGCCGCGCCAGACGGATGAGTTCGGGC
AACTGCTGACGATGCACGGCGTGATAGCGGCTCAGGATGTGATCGAT
>DeadSea-enrich-C1029
ATCCCAAGGAGATCGCCGAGCACGTCATGCTCATCGACCTGGGGCGCAACGACGTGGGCC
GCATCAGCGAGACCGGCAGCGTCCAGGTCACCGACAACATGGCCGTGGAGCGCTATTCCC
ATGTCATGCACATCGTTTCCAACGTTACCGGACGCCTCAGGCCGGGGCTGACGGCCATGG
ACGTGCTGCGGGCAACCTTCCCTGCCGGTACGCTTTCCGGGGCACCCAAGATTCGGGCGC
TGGAAATCATCGACGAGGTCGAGCCGGTCAAGCGGGGCATCTATTCCGGCGCGGTCGGCT
ACCTGTCCTGGCACGGCAACATGGATACCGCCATTGCCATCCGTACCGCGGTGATCAAGG
ACGGCGAACTGCACGTGCAGGCCGGCGCCGGTATCGTCGCCGACTCGGTGCCCGAACTCG
AATGGCAGGAGACGCTCAACAAGGGGCGCGCCCTGTTCCGGGCCGTGGCCATGGCCGAGC
GCGGGCTGGATCGCCTCGGGTAGGCCAGATGCCGGAGGGAGGCCGCTCGGTTGGCCCTGA
GCGGTCCGGCGGCGAGTGTTAGGCTTTGGCCCGATAGCGATGACGTCGCCTATGCTGGTG
GCAAATGGACGACGACGGAGTAGGCCATGCCCCTGAAACTGGAAGGCTGCGTAGAGTTGC
AGATCAGCGATAACGGAACCGAGAGCGACACCTTGCGGATCGATGCACGTGACCTCACTT
GCAAGGAAGGGGGCGTCAGAGTCGTTGATGGTGGCAACCGCAGGCACGAGTTTCTCTTCG
CCTATGTGCTCGATCCTCGCGTCGAGCTGGAGGTCAGCGCAATCGTGATCGATGGCGTCA
TCGAACTGGACAGCAAGCTCATCGAAAAACGCGAAGGAGTCGACGCCGTGGAAGAGGGGA
ATACGCTGCTGGCGTCCTTCGACTACGATCCGGATCGGGACGATGAGCCCCTGACGCCGG
TTTCGAGCAACTGACAATACTCCCGATGATGCAGGCGCGATGCCTACCGTCATCGGGTCG
GAGACCGACGCCTTGACACGATACGCTCCCGGCCGCAGTATTGGGCCCATGAAGACACCA
GATTCCATCCGTTCGACCATGCAGTGGTGGCGCTCCTGACGCGGGGCGGCACACTCATGT
CTTGAATGACCATGCCGCCGTCGGGGCGGCATTTTTGTGTCTGGATCCTGCACGGCTGGC
AAGAAAGCATTGACCGACCCGGGTAATGGACCGGGTAACCATGAAGGACAGCCACATGAA
CCGAGAATCGAATCAGGGATCTAGCGCCATGTCCGTGCTGATGATCGATAACTATGACAG
TTTCACCTTCAACGTGGTGCAATACCTGGCCGAGCTGGGAGCCGACGTGCAGACCTACCG
TAACGATGCCATCTCGCTGGATGACATCGAGCGCCTGGCGCCCTGCCATATCGTGATATC
GCCGGGCCCCTGCTCGCCCAACGAAGCCGGGATCTCCCTGGACGTCATCCGCCATTTTGC
CGGCCGGCTGCCGATCCTCGGCATCTGCCTGGGCCACCAGGCGATCGGCCAGGTCTTTGG
TGGCAAGGTGGTGCGTGCACCCCAGGTCATGCATGGCAAGACGTCACGTGTACGCCACCG
TGGTGAAGGCGTCTTCTCCGGCCTCGACGACCCGCTGGAGGTGACCCGCTATCATTCGCT
GGTGGTGGATGCCGACAGCCTGCCGGATGAGCTCGAAGCGACGGCCTGGGTCGACGATGA
CGATGTCACCCCCGGGCTGATCATGGGACTGCGTCATCGTTCGCTGGATATCGAAGGCGT
ACAGTTCCATCCCGAATCCATCCTGACCCGCCAGGGGCACCAACTGCTGGCCAACTTTCT
CGAGCGAGGCCGGGCCTGACGGCCCCGTCATCGCCAGCTGCTCTTACCCGAAGGAGACCC
GACATGCAGATGCGAGAGGCGATCGATGCCGTCATGCACGGCAGGAATCTGAGCTACGCC
GACACTCACGCCGTGATGCGCTACATCATGACCGGCGAAGCAACCGACGCCCAGATCGGT
GGATTCCTGATCGGCCTGTCCATGAAGGGCGAGACCGTCGATGAAGTGGCGGCCGCGGCA
CAGGTGATGCGCGACTTGATGACGCCTGTCGAGCTTGCCTCGCACGACAACGTGGTCGAT
ATCGTGGGCACCGGAGGCGATGGTGCCAACCTGTTCAACGTATCCACGGCCTCGAGCTTC
GTGGTTGCCGCCGCTGGGGGGCGGGTCGCCAAGCACGGTAATCGCAGCGTATCGTCCTCG
TCCGGTAGCGCCGACCTGTTCGATGTCGCCGGGATCAAGCTCGACCTGAGCCCCGTCCAG
GTGGCGCGGTGCATCGACCAGGTCGGTGTCGGTTTCATGTTCGCCCCCATGCACCACAAG
GCGATGCGTCATGCCATCGGGCCGCGGCGCGAGATGGGCGTGCGCACGGTGTTCAACATC
CTGGGGCCATTGACCAACCCTGCCAGGGCCCAGCATCAGTTGCTTGGCGTCTACAAGCCG
GAGCTGGTTTCCCTGATGGCCGAAACCCTGCAGCGACTGGGCAGCCGGCACGTACTGGTG
GCGCATGCCGAGGACGGGCTCGACGAGATCTCCCTGGCGGCGCCGACGCGGATTGCCGAG
CTGCGTGACGGCGAGATCAGGGAATATGTCATTACTCCCGAGGAACTCGGCATCGACCGC
CAGGCGCTCGATCCGCTCCGGGTAGTGACCGCCGAGGACAGTCTGAGGCTGGTCAAGGAG
GCGCTGCGCGGAGAGGGGGCGGCGGCCGACATCGTCGCCCTGAATGCCGGCGCGGCGCTC
TATGCTGCCGATATCGCCGACAGCATCAAGGAAGGGGTGGCGCTCGCCCAGGATGCCATG
GATTCACGCCTGGCCCTGGAAAAAATGAAGGAACTCACCGATTTCAGTCGCGTCTTCTCC
GATCAGGCCTGACCGGCCGAACCAGGTACCCGTCCCATGACTGCATCCGATACTCTGCCG
ACCATCCTGGCCCGAATCCTGGCTCGCAAGAACGAGGAGGTCGCCGAGCGACGCCGCCAG
GTGTCCGAAACGACCCTGCTGGAACGTGCGCGCACTCAGAGCGCGCCGCGGGGGTTCATC
GCCGCGCTCGACCGGACCATTGGCGAAGGCGATCCGGCCGTGATCGCCGAGATCAAGAAA
GCTTCGCCATCACGGGGCGTGATTCGCGAGCGTTTCGAGCCGGCCGAGATTGCCCGGGCC
TACGCCAAGGCCGGCGCCAGTTGCCTGTCCGTGTTGACCGACGCCGACTATTTCCAGGGG
CACGAGGACTATCTCGTCGCTGCCCGCGAGGCCTGTGACCTGCCGGTGATCCGCAAGGAC
TTCATCGTCCACGGCTATCAGGTCAGCGAGGCGCGAGCCATCGGCGCCGATTGCATCCTG
CTGATCGTTGCCGCCCTCGACGATGATCAGCTCAAGGACCTCAACCAGCAGGCCAGCGAA
CTGGGCATGGACGTATTGGTCGAGGTGCACGATGCACTGGAACTCGAGCGCGCCCTGACG
CTCGACCTGGCGCTGGTGGGCATCAACAACCGCGACCTGCATACGTTCGAGACCCGCCTC
GACACCACCTTTCAGCTGCTATCGCGCATTCCCGAGGGCGTGACCGTGGTCACCGAGTCG
GGCATCCATACCCGAGGCGATGTCGAACACATGCGTGAATACGATGTGAATGGTTTTCTG
GTCGGTGAGGCCTTCATGCGCGAGGAGGACCCGGGCGCGGCATTGCGCCGGCTGTTCTTC
TGACCGGAACCGGCCAGCGTTTCTTTTCTGTGTCTGCACTGTGGTGCTTTCATGCGGGCC
GCCGAAAGGCGGCCCGTGGCCGTTAGGGGCTCTGGGCGTTAGAAGCCGAGCTCCAGGCCG
GCGTAGAAAGTACGTCCTGGCGCGGGCTCGTAATAGCGCCCGTAGCTGGCATTGATGCGC
ACGTTGGCGAAATGTTCCTCGTCGAGCAGGTTGTGAACTCCGGCATAGGCCTTGAGCAGG
GCAGTTTCGCCGAGTCGCCAGCCATCGCCAGCACGCAGGTCGACCATCCACTTGCTGTCG
ACATCGACCCGGTTGGCGTTGTCGGCGACCAGATCGCCGATGTAGCGCGCCTCGAGTACG
GCGAAACGCTGGTCGAGCCCTTCCCAGGTCAGTTGGTTGGCCCATACCCGTTCCGGCAGA
CCGGGAAGGCGGTTGCCTGTATAGTTGCCTTCGCGGGTTTCGAACTGCTCGAATTCGTAG
TCCGCAAGGGTCAGGGCACTGGTCATGCGCCAGTGAGGCGTGACCTGCCAGCTCAGGGCC
AGTTCCAGTCCTTCACGCTCGGACTCGCCGGCGTTGCGGTAGAAGGTTCGGCCCTGTTCG
CCCTCGTAGGGAATCAGCTCGTCGCTGACGTAAATGGAAAACAACGCCAAGTCGTATTCG
ATACCCCCCGAAAAGCGTCCTCGCATGCCCAGTTCCCGGCTCCAGGCGGTCTGCGGTTCG
ATGGCCGGGTTGAAACCGCCGGTACCGTCGGGATTGGCGAACTCCGCGAAGGTTGGCGTC
TCGTAGGCGGTGCCGGTATTCACATAGATTTGGTGCTGCGGCCAGTAGCGATAGCTGAGA
CCGGCCGAGCCGCTCCATTGGCCGAAGGTGCGTTCGCCGCTGTTGTCGCCATCGCTCAGG
TAGGCAGCGTCGATTTCCAGCCTGAGGCGGTCGTAGCGAATGCCCAGCGACGCCGTGACG
TTC
>DeadSea-enrich-C1030
CCGGCAGGCCGGCGCCCCGCCGCTGGCCACCGTGGTGCCCAGGCCGCCCAGCGCGCAGCA
GGCCAGCCAGCCACAAACGGCAGCGTCAGGCGACGCCAAACAACAGGCGGCGCCCAGCGA
GCCGCGCATGCCGACCTTCGAGTTCTATACCCTGCTGCCCGAGTCCGAAGTCATCGCCCC
GCGCGTCGAGGACGTCGCCACCACGCCGACCACCACGGCGGTCGCCGACGTGGTCGAGGC
CAACGCGCCGGCCAGCACGGCGCCCAAGAAGCCTGCAGCCCCGCCCCCCTCCGAAAGCCG
GGCGAGCTACATGTTGCAGGCCGCCTCGTTCAAGGACGTCGCCGATGCCAAGCGCCTCGC
CGGGCGCTTGCAGGACTTCGGCCTGTTGGCCAAGATCACCGAGGTCAAGGCCCAGGGCAA
CCAGACCTGGCATCGCGTGCAGGTCGGTCCCTACCAGGACACCCGCGAACTCAACCGCGC
CCAGGGGCTGATGATGACCCAGGGGATCGAACCGTTGATGATCAAGCTCCAGAACTGACC
AAGGGCCATGTTGGTCGGTTTCCCGTCATGTTTAGGCTCGGCCAGCGGTTGATTTCCGGG
CGTCGTGCCCGCACTTCCTGACAATGATTTCGGATCGGGTGCGTGCCCCATCGGCACGCA
CCGTCATTCATCGGGCGGGACTAGCCCGCCCTCAGGGAGTTTATTCACATGACGACGATC
GTATCCGTGCGTCGCGGTGAACAGGTCGCCCTTGCCGGTGACGGTCAGGTATCACTGGGT
GACACAGTGATGAAAGGCAACGCCAGCAAGGTCCGCCGCCTCTATCGCGGTCATGTCCTG
GCCGGTTTCGCTGGCGGCACGGCCGATGCCTTCACCTTGTTCGAGCGTTTCGAGGCCCAG
CTGGAAAAGTATCAGGGCCACCTGGTCAAGTCGGCCGTCGAGCTGGCCAAGGACTGGCGT
ACCGATCGCGCCCTGCGCCGCCTCGAGGCGATGCTCGCCGTCGCCGACAAGAACGCCTCG
CTGATCATCACCGGCAACGGCGACGTGCTCGAGCCGGAACGCGGCATCATCGCCATCGGT
TCCGGCGGCAACTACGCCAAGTCGGCCGCCATGGCGCTGCTCGACAATACCGAGCTCAGC
GCGCGTGAGATTACCGAGAAGTCGCTCAACATCGCCGCCGACATCTGTGTCTACACCAAT
CATCACATCACGCTCGAAGAGCTGTGAGCCAAGAGTCCGGAGCCATGTCCCAATCCCAGA
TGACGCCCCGTGAAATCGTCCATGCGCTGGACCAGTACATCATCGGCCAGCACGATGCCA
AGCGCGCCGTGGCTATCGCCCTGCGCAACCGCTGGCGGCGCATGCAGCTCGACGAGGCCA
TGCGCCAGGAGGTCACGCCCAAGAACATCCTGATGATCGGCCCCACCGGGGTGGGCAAGA
CCGAGATCGCCCGCCGCCTGGCCAAGCTGGCCCGCGCGCCGTTCATCAAGGTCGAGGCGA
CCAAGTTCACCGAAGTCGGTTATGTCGGCCGCGATGTCGAGTCGATCATCCGCGACCTGG
TCGAGATGGCGATCAAGATGATCCGCGAGCAGGCCAAGGACGAGGTACGCAGCCGCGCCG
ACGACGCCGCCGAGGACCGCATTCTCGATGCCCTGCTGCCCCGCCCGCGCGGCAGCGAGT
ACGATCACGCCCGTGATGATTCCTCGACCCGTCAGATGTTTCGCAAGAAGCTGCGCGAAG
GGCAACTCGACGACAAGGAAATCGATATCGAGATCACGCCTCAGTCCGCCGGCATCGACA
TCATGACCCCGCCGGGCATGGAGGAAATGACCAGCCAGCTGCAGAGCCTGTTCTCCAACA
TGGGCAAGCAGAAGACCGAGACCAAGCGCGTGGCGGTCAGGGATGCCTGGCAACTGCTGC
GCGACGAGGAAGCTGCCAAGCTGGTCAACGACGAGGAGATCAAGCGTCGCGCTGTCGAGG
CGGTGGAGCAGAACGGTATCGTGTTCATCGACGAGATCGACAAGGTGGCCAAGCGTGGCG
AGACCAGCGGTACCGATGTCTCCCGCGAAGGCGTGCAGCGCGACCTGCTGCCGCTGATCG
AGGGGTCGACCGTGTCGACCAAGCACGGCATGATCAAGACCGACCATATCCTGTTCATCG
CCTCGGGGGCCTTCCACCTCTCCAAGCCATCCGACCTAATTCCCGAGCTGCAGGGCCGCC
TGCCGATCCGCGTCGAGCTGGGTGCGCTGTCGCCCGAGGACTTCAAGCGCATCCTCACCG
AACCCTCCGCGGCGTTGACCAAGCAGTACCAGGCTCTGATGGCCACCGAGGGCCTGCAGA
TCGAGTTCGCCGAGGACGGCATCGCGCGGATCGCCGAGATCGCCTGGCAGGTCAACGAAG
GCACCGAGAACATCGGCGCACGTCGCCTGCATACGGTGATGGAGCGCCTGCTCGAGGAAG
CCTCGTACCAGGGTGGCGACATGAGCGGGCCGCTGGTCATCGATGCCGCCTATGTCGACT
CCCAACTGGGCGAGCTGGCCATGGACGAGGACCTGTCGCGGTATATCCTTTAAATTGCCG
CCGCGCGAGCGGCTTTTTGCGCCCGAAACCAGCTATCGCCCGATGGGCGCGGTTTCGGGC
TCCCCGCTTACAGCGCAAGGAGCCTTTTCATGAGCGCCCCGATTCCCACCCGCGTGCATT
ACCACAAGCAGGCCCGTGAACTCGAGCTGGGGTACGCCAACGGCGAGAGCTACCGGCTGA
GCGCCGAATATCTGCGGGTCTACTCACCTTCGGCCGAGGTACGTGGCCACGGCCCGGATA
CCGAAGTGCTGCAGACCGGCATGAAGTTCGTGGGCCTGCAGAACATCACCCAGACCGGCC
GTTACGCGCTCAAGCTGCATTTCGACGACGGCCACGATACGGGCCTGTACAGCTGGGACT
ACCTCTACGAGTTGGCAACCCGCCACGACGCCTACTGGGCCGACTACCTGCGCCGGCTGG
AAGCCGCCGGCGCCTCCCGCGAGCCGCTGGGCATTCCCGTCAAGCAGGTGTGATCGATCG
CCGCACCGCCTGCCCGGCTCCCCTGAAAGACAAATGCCACTGGGCGACGCTACAATGTCG
CCCAATTCCTTTTCATCGCCCGGGCCTACTAAGGATCGACGACCAACATGGACAAGCGTA
CGACTCACTTCGGCTATCAGGAGGTACCGGTCGAAGAGAAGGCCGCCAGAGTGGCTGACG
TCTTTCACTCGGTAGCGGCACGCTACGACATCATGAACGACCTGATGTCGCTGGGCATCC
ATCGCCTCTGGAAACGCCTGACCCTCGAGCGCGCCGGGGTGCGCCGTGGCCATAGCGTGC
TCGATATCGCCGGCGGCACCGGCGACCTGACGCTCAAGTTCTCGCGCCTGGTCGGCCCCA
CCGGCCGCGTGGTGCTGGCCGACATCAACCAGTCGATGCTGCAGGTGGGCCGCGACAAGC
TGCTCGACAACGGGGTGGGTGACAATGTCGAATATGTCCAGGCCAACGCCGAGCGCCTGC
CGTTTCCCGACAATACCTTCGACTGCATCACCATCGCCTTCGGCCTGCGCAATGTCACCG
ACAAGGACGCCGCCCTGGCCTCGATGGCGCGCGTGCTCAAGCCCGGTGGACGGCTGCTGG
TGCTGGAGTTCTCCAAGCCCACCAATGCCCTGTTCTCCCGGGTCTATGACGAGTATTCGT
TCCGCATCCTGCCGAAGATCGGCGAGGTGGTCGCCAACGACGCCGACAGCTACCGCTACC
TGGCCGAGTCGATCCGCATGCACCCCGACCAGGAAACGCTCAAGGCCATGATGGAGAAGG
CCGGTCTGGAGCGGGTCGAATATACCAACCTGACGGGGGGCGTCGTCGCCCTGCACCGCG
GCATCAAGCTGTGAGGATTTCATGTCGTTGACCCCGACACTGCTGCTGGCCTGTGCCGAG
AAATGTATCAACGCCATGCTCTCCCGCGATCCGGCCGCGCCGTCTCGCCTGCGTCGACTG
GCCGGCAGCCGCCTGCTGCTGCGCCTGGAGCACCCGCGCGTGGACCTGCTGGTGGCCTTT
CACGCCTATGGCCTGAGCCTGATGCGCCATCCACATGCCGAGGAGAGCGACGCTAACGCC
GTCGTCGAGGTCGATAGCGAGGCACTCGGCGCCCTGCTCGGCGGCGAGTCGCTCGAGCGC
TTGATGTTCGGGGGTCGCCTGTCCATCCGTGGCCAGACCCACCTGCTCGAGGATGCCCGG
GCCTTGCTCATGGATCTCGATCTGGACTGGGAAGGGGCGCTGGCCGAGTGGTTCGGCGAC
ATGCCGGCGCATAGCCTGGCCGAAGGCCTGCGGCGCTTCGCCCGGTTCGGCATGCGCAGC
CAGCGCGAGCTACGCGCCGACCTCGCCGAGTACATCTTCGAGGAGGCACGCCTGCTACCC
GGCCATGCCCAGCGCGAGACGTTGCGCGACCATCTCACCGAACTCGAGGTTGCCACCGAC
CGCCTCGAGGCGCGTCTGGCACGTCTGCAGCGCAAGCTGGAGCATACCCTGGCTTCCCAC
GGGGAGAGCGGCGAGTGAGCCTGCGTCTGCTGCGCATCTTCTGGGTGATTACCCGCTATC
GCCTGGACACCCTGATTCCGCTCGAGCGCCTGCCCCCCCTGCTGCGCCTGGCATTTCGCC
TGGCGCCGTTACGGCTCGTGCCTACCCGGGCCCAGCGACTCCAGGGCCAGGCGCAGGC
>DeadSea-enrich-C1035
AAGTATCCAACGCTGCCGCTCACCCACTGTAAATGCAAGTCATAGGGTGCGCCAGGGCGT
GGCTGGCGGTGCCTGCAGCACCGACACCAGAATGTCCAGCGCGCGCGATAGCGACACACG
GCTGTCGGCGGCACTGACGCATGGCCGTACCGCCTGCGGTGCCGGCTCGCTGCCCATGCA
GAACGGCTCGGCGCTGGTTGCCCGCACGCCCTGGTCTGCAAGCGACTCGAGCAGCGCCGC
GGCGCGCATCCCTGCCGGCAAGGGCAGCCAGAGATGAAACCCGTGCGGCCGGCTGCGTGG
TACGAAGGCAGCCAGGCGCTCCCGGGCCAGGGCCTGTCGGGCGGCGATCTCGTCGAGCTG
CCAGGCCAGCAGGCGCTCGGCCGCGCCGCTCTCGATCCAGCGACAGACCACCTCGACCAT
CAGCGGCGGCACCATCCAGCTCTGAGCGCGCTGCAGGGCGCCCAGGCGCGCCTGAACCGC
TTGCGGGGCACGCAATGTGCCAACACGCAGCCCCCCGGCAATTACCTTCGAGGTGCTGAA
CAGGTACAGCGTACGCTCCGGCGCCAGCCGGTAAAGCGGAGTACCGCGCTCCTCGGGCGG
CAGGTACTGCACCCCGTCCTCGACGATCCAGAAGTCATGACGACGGGCCAGCTCGGCCAG
TTGGTGTCGCCGCGCCTCGGACAGGCAGGCCCCGGTCGGGTTGTTCTGGTCGGGGGTGAC
GTATACGAGCCGGGGCGGCTGCTGGTGGCACAGGCGGGCCAGCGCCTCGGTATTCATTCC
GTCCTCGTCCAACGGGATACGCAGGGGCTTGAGGTGTAGCTGCTGCGCTGCGCCGATCAG
GCCCGGGTAGGTCAGGGCACTGGCGGCAACGCGCTCGCCGGGCTGGGCCAGCGCCTGCAG
GGCCAGGAAGATACCGTGCTGCCCGCCCTGGGTGACGATCAGCTCCTCGGCAGAGACCGG
CATCCCCAGGCGGGTCATCCAGCCAGCCAACACCTCGCGGTGACGGTCCAGGCCCTGCTC
GGGCTGATAGTCCACTGCCTGCAGCAAGGCAACGGGATCATTGCGCAGGGCATCGAGTGC
CTCCGCCAGCCCCTCGGGCCGATCGGGATGGGGCGGCGGCAGGCTGAGACTGAGATCGAT
ATCGCTCCGCTCATCCTGGCCGGCGACCTGACGAAAGGCAGGGACGGCCCGAGACTCGCG
AACGTAGGTGCCACTGCCTACGCGCGCCTCGACCAGACCGCGTCGCTCGGCTTCGGCATA
GGCTCGCGTCACCGTGCCCACGGTCACGCCCAGCGCATCCGCCAGGCGCCGCTGCGGCGG
CAGGCGTGTGCCCTGGGCCAGTTCGCCTTCGGCGATCGCCTCGCCAATCGCCTCGGCCAA
GGCGCGGTATCGCGTGCCGGTTGCGGGAAGCTGTGGGACCCAAATTGTCATGGTGACAAT
AATCTCGTTGACGCGTTCATGGAAGGCATTATGCTCCCCAAGGAGAGACAATCAATGCCA
ATCAGCTAAAATTGTGTGGGTACAAAAGGATGGAAGGACTGGCTTTCCTGGGCCCGGCTG
CCCTGTACATGATCTCGATGACCATCACGCCGGGCCCCAACAACCTGATGTTGACCGCCT
CCGGCGCGAACTACGGCTACTGGCGCACCCTGCCCCATATCCTCGGTATCATGGCGGGAT
GCTTCGTGCTGTTTGCGGCCATTGCCCTGGGCCTGGGTCTGCTGTTCGAGCGCTACCCGC
TGTTCCAGACCCTGCTCAGGGTCGCCGGCAGCGCCTACCTGCTCTCCCTGGCCTGGAAGA
TCGCCAGCGCGCCCCCGCCGGACCTGAGCCTGCGCGGCACGGGCCAGCCCCTGACCTTCT
GGCAGGCGGCCGCCTTCCAGTTCGCCAATCCCAAGGCCTGGGTCATGGGCCTGGCGCTGA
TGGCGGGGTTTCTTCCGGAAGGCGGCAGCACCTGGCTCAACGCGCTGTTGCTGGCCGGCT
TCGCCGAACTCATCGCCCTGCCCTGTATCTCGCTGTGGGCGGGCTTCGGCATGGCCATCG
GCCGGCTGCTGCACAGCCCGCGCAGCTGGCGCATCTTCAATGCCTCCATGGGAGCGCTGA
CCGCGGCCTGTGTCGTCTTCATCCTGGGTTGAGACACCGACCTAGCCCTCTCAAGTCTCT
GCAGTGAATGCCGATAGTTGAATATAATTGGCAAGAGATTTAGATGATGGCCGATTCCCA
CTGTCTGCCACCGCTCAAGCATGTCCTGTTCGCACGCCAGCCTATCTATGACCGTCACAT
GGTTATGGCCGGCTGCGAGTTGCTGTTTAGAACCTGCAACACTATCAATGCGTTACCGGG
GGCGTTCGATGGTGACGAGGCTACGCGCCAAGTCATGCTCAATGCCTTCACGGAAGACAA
TATCCATAACGTCTGCGAGAACACTCCGGCGTTCATCAACTTCACGGCCAACACACTCAA
AGGCGACCTGCCGTTCTCGCCCGCAGACTTGGTCATCGAAATTCTTGAAACCGTGATACC
CAACGACGACATCGTGCAAGCCGTGTGCCGTAGCCGAAAACAAGGCTATCGCATCGCTCT
CGACGACTACACTCAGAGTGTGGCACAGCATCCTTTGCTGCCTTACGCCGATATCGTCAA
GCTGGATTATCGCGCCTACTCCAGGCAGGGGTTTGCCGAGATCGCCGCCAGGCTAAAGCA
GGCTTATCCCGACCTGACCCTGCTTGCCGAAAAGGTCGAGGACCATCACGAGTTTGAACA
CTGTCTGCAGTCGGGTTGCGAGCTTTTCCAAGGCTATTTCCTTGCCAAGCCGGCTATTGT
CGAGGGGCAGCGCATGCCTCAAAACAGATTGTCGATCCTGCAGCTGCTGGCCAAGCTCAA
CCAGCCGAATATCGAGACGCATGAACTTGCCGAATTGATCCGCCAAGATCCGTTCCTCAG
CCTGCGTCTGTTGAAAATCGCCAATAGTTCGCTGTTCTATCGCCATCGCCACATCGACTC
CGTACATGCCGCGGTCAGTTTACTCGGGCAGCGTCGAATCAGAAGCCTGGCCAGCCTGCT
GGCACTGAGCAAACTGGACGATAAGCCTCACGCTTTACAGAAGCTGGTCCTGCAGCGCGG
CTACCTGTGCGAGGCTTTGGCAGACAATATGCCTGGTGGCGCCATGTCGGGCTTTACAGT
TGGCCTGTTTTCCATCCTGGATGCCTTCTTTGACCAATCGCTTGCCCGCATCCTAAATGA
ACTACCACTCCACGACAGTCTACGGTACGCCATCCTCGAGCAACGTGGCCCCTTGGGTAA
GGTACTCGAGACGGCTCTGTACCTTGAGCGCGGCGAGCCGGAGCATATCGATTGGGCGAC
GCTTGCAGCTCATGGCATCTCATCGGACACACTCAACCTGGCTCAGCAGAGTGCAGTCAC
TCAAGCCAGTGTACTGCACTAGCTGTAGGGTTCCTGGTGAACAACCTGGTGTGTTTACAC
AACTAGCCGCAGCGCAGCTGGATGATCTCCCCGGCCTCATCGACGTGCACATTGAGACGC
TCGGGGCGGTAATCCATGGTGTACCCCTGGTCGGGGCGGATGACCCGCAGCCGCTGCGCC
CCGCTATGCGCAAGCAGCGCCGGTTGCATCGCCTCTCGATAGGCTTCCCCGATGTGCCCT
TCCACCTGTGAGGCATCGCATGTCCCGCCGGATTGCGCCATGGGGGGCGGTCGCGGGGCA
TCCGCTACGGGCGGCTCGGAAGCACAGGCTGCCAACAGGCCGGTGACCAGCAGGCCGGCA
AGCATTCTCATGGGCATGGATCGACTCCTTGTGGTTGCGTTCTATCCGGTCAGGGCCGCG
GATGGCGCATGACTCGCTCACTGAACGTAGAGCGTCACCCCGGAAATACGCTAGGCTCTG
GGTATCATCCGCACGCATGGACCGGTTCCGGCGCTGGCCGGACTGGGCAATGTCGTGCCC
GATTTAGCGTAACAGGGAATATTTCTCATGATCAGACTGGGAACCGTAGCAGGCATTGTG
TTGGGCACGGCTCTGTCCCTCGGGCAGGCGCTGGCGGCCGAGCCGATACGTGTGGCGTCG
AAGATCGATACCGAAGGGGCGCTGCTCGGCAACATCATGATTGAACTGCTCGAGAATGCC
GGCTACGAGGTCGAGGACAAGCTGCAGCTCGGGCCGACCAACATCGTGCGTACCGCCCTG
CTCGAGGACCAGATCGACCTGTACCCGGAATACACCGGCAACGGGGCCTTCTTCACCGGC
ACCACGGATGATCCCGCCTGGAAGAAGGCCGATGCCGGCTACGCGAAGATTCGCCAATGG
GATCTCGAGAACAACGATGTGGTGTGGCTGACACCGGCCCCGGCCAACAACACCTGGGCC
ATCGCGGTACGCAGCGATGTGGCCAAGGCCAACGACCTGCAGACCATGGCGGACTTCGGA
CGCTGGGTGCGCGAAGGCGGTGAGGTCAAGCTGGCCGGCTCGGCGGAATTCGTCGAGAGC
CAGGCCGCCCTGCCCAGCTTCCAGCAGGCCTACGACTTCCAGCTCGACCAGGACCAGCTG
CTGGTCCTGTCGGGCGGCAACACCGCCGCCACCATCCGCGCCGCCGCCGAAGGCACCAGC
GGTACCAATGCGGCCATGGTCTACGGCCCCGACGGCGCCATCAAGCCGGCCGGCCTCAAG
GTCATGGACGACACCCAGGGCGTACAGATGGTCTATGAG
>DeadSea-enrich-C1036
GGTGCGCGAGGCGGTCCCCCAGGTGGGTGCCCGGGCCGGCGGTATTCTCGATCACCGCCG
TGACATTGCGGGTCTGCGAGAGCACCTCGTTGATCGAATCGGCGATACGCGTCAGGCACT
CGCGCTCGGAAATCTTGCGCAGATGGCTGCCGGGATGAAAGTTCAGCAGGGTCAGGCCGA
GTTGCTCGCAGCGCTGGAACTCATCGAGAAAGGCCTCCCGGGACTTCTTGAGCGCAGTTG
GATCGGGGTGGCCCAGGTTGATCAGGTAACTGTCGTGGGGAAGGATCTGCCCAGGGCCGA
AGCCATAGCGCTGGCAGGCCGCCTTGAACTCGGCGATCGCCGCATCGCTCAGCGGCTTGG
CGGTCCACTGGCGTTGGTTCTTGGTGAACAGGGCGAAGGCATTGGCCCCGATCTCATGGG
CCCTGGCCACGGCCTGTGCTGCACCGCCCGCTGCGCTGACATGGGCGCCAATGTATTTCA
TGCCGAGTGTCCATCGCAGAATTGAGGGGGCTATGGTAGTGCGTCGGCGATCCGAGCGCG
ACTGTTGCGCGGGCAGGGCCGGGAAGGTTCTGCCCGTTTTCGTTGACAACAAAATGCACG
AAGATGAGCAAAAGGGCGATAAGGGAGGCAGGGCGGCATGAAGACGATCGGAATCCTGGG
CGGCATGAGCTGGGAATCGACCCAGGCCTACTATCGGGGCCTGAACGAAGGTGTGCGCGA
CAGGCTCGGTGGTTATCACTCGGCACCGATATGCCTGATTAGTGTCGATTTCGCCGAGAT
CGAAGCGTTACAGCGTGCCGGAGACTGGAACGCAGCAGGTCGCTACCTGGCCAGTTCGGC
ACGCCAGGCGCAGGCGGCTGGCGCCGATTTCCTGTTGATTGCGACCAATACTATGCATCG
TGTGGCGGATGACGTGGCGGCGGCAATCGACATTCCCTTGTTGCACATTGCCGATGCAAC
AGGGCAGGCGTTGCAGCGTGATGGGGTAAGTCGCGTTGGCCTGCTGGGCACGCGATTCAC
CATGGAACAGACGTTCTATCGGGAACGCATACAGTCCCGCTTCGGTATCGAGGTATTGAC
GCCGGGGCAGAAAGAGCAGGAACTCATTCATAAGGTCATCTTCGATGAACTCGTGCATGG
CACGGTTAGCGACGACTCTCGGAACCGATTCCTCTCCGTCATCGACCATCTTGCCCATTG
CGGAGCTCAAGGGGTCATCCTCGGCTGTACCGAAATCGGGATGCTGGTTCAACCCGAGGA
TACTGGCGTAAGACTCTATGACACCACGGCGCTGCATGTCGAAGCGGCTCTGAAACTGGC
CTTGGAAGAGCATGCGGGGCCCTGTTGGGCGCAGCGAACATGATGCTCCGGATCACTGAA
TCCATGATTTTGTTTCACCACGGTACGCGTTGATACCACAAACTCGTCGCGACGGCAGGG
CAATGATAGGTTCATGACTTTCCGACATGAGCGAGGTTTGCCAAGTGGATACGTCAGTCA
ATGCAACCGTGGGCATGGCCATGGCCCTGCAGCAGTTCAATGCCGGCCAGCAGGCGCAGA
TGAGCCTGCTCAAGCAGTCCCTGGACACCCAGGCTTCCCAGGTTTCGCAGATCATGGAAT
CGGCCGCACCCAAGGATTCGTTGGCCTCGAGCGGCCCTGTGGGTACGCACATCAATACCT
ACGCCTGAATGCCTGGGTTGGTTAAAAACGCTGTGGCCATGCCGCAGCGTTTTTTTATGC
ACTGACGAAAATCAAACGTTGGGTGCGTCGAAGTTGACTGGCTCATCGGTGTACACGCAC
ACGTTGGCATCCTCGATATCGCCGTCGGCAGCTTCCAGATGCCTGGCGAAAAAGCTGCGA
ATCTCCTCGCGCTGGCAATGTGCCTCGAAGGCCTCCCGGTTGGCCCATACTTCGTGAAAC
ACGATCGGATAACTACTGCCCTGGGCGAAAGGATTCTCGATGTGGCGGGTCACGGTATAG
TGAAGACAGGCGTCTTCGCGGTGGGCATTCGGTTCAAGCGCCTGAAGTGCCCTGAAAATC
GCTTCCTCCTTGCCGGGCTTGGGCTTGAAGCTGGCAATGCAATAAATCTTCGATGACATG
GTGGCTCCATTCGGGTAACTGGAGGTGTCACCATACCACCGAGCATGTCGCGAGTGGGCG
CGAGCCGCATTACTCCACCGGCACGGCCGGGTTGTCGATCACGCGCCGCAGCACGAAGCT
CGAGTGCGCGCCGCTGACGCCTTCGATGCGCGTGATGCGGTTGAGCAGCAGGTCCTGATA
GTCGTCCATGTCCCGAACCACCACCTTGAGCTGGTAATCGGCCTCCTGACCAGTGATCAA
GAGGCACTCCAGTACTTGCGGCAGGGCGGCGACATTCTTTTCGAAATTGGCGAAGCGCTC
CGGGGTGTGGCGATCCATGGAAATATGCAGCAGGGCCATCAGGCTGTAGCCCAGTCGCTT
GCTGTCGACCATGGCGCGATAGCCCGTGATCAGGCCGCTCTGCTCCAGCGCGCGAACGCG
ACGCAGGCAGGGCGAGGGGGACAAGCCGATACGCTCGGCCAGGTCCTGGTTGCTGATCCG
ACCGTCACGCTGCAAGACCTCGAGGATCAGGCGATCGTAGCGATCCAGTGCAGGAGAAAT
GTGCGTCAAGGCCATGTTGGGCTATTTTCTGCCATGAATCGGGATGAAGGAAAATTTCCT
GCCGATAATATGCCGACTGATGGGCAAATTCGCAATCACTCGCTGCGCCGTTGCCTATAC
GCTTGTAAGTGTCGCCATCCGCGATGAACACCGTCGCCGGTCATCGGCCTCACCAGGGCC
GATGACGGCTCCGCCCACCAGGCGGCGACTCTGGCTCAATTACCTCCTGGCGCCACCTCG
CCAGTCAAGCAAGGACCGACTTCATGGCTTCAGCATCCCGCGCCTTCGATCATCGCAAGT
ACGTGCCGGCTCAGCCGGTTCCGCTTACCCAGCGTCAGTGGCCGTCGCGGACACTGTCGC
ATGCACCGCGCTGGGCCAGTGTCGACCTGCGCGACGGCAACCAGGCATTGCTCTAGCCGA
TGAGCGTCGATCAGAAGAAGCGGCTATGGGCGTTGCTGGTCAAGGTCGGCCTGAAGGAGA
TCGAGGTCGGCTTTCCTGCCGCCAGCCAGCATGACTATGATTTCGTGCGCTGGCTGATCG
AGGAAGACCAGATTCCCGACGACGTGCATATCCAGGTACTGGTCCAGGCGCGCGAACATC
TGATCGAGAAGACCTTCGAGGCACTCGAGGGAGTGGGGCGCGCCATCGTGCATGTCTACA
ACTCTACCTCCAAGGTCCAGCGCGAGCGGGTCTTCGAGCAGGATCGGGCCGGTATCATCG
CCATCGCCGAGCAGGGCGCGCACTGGGTACAGGAGTATGCCGCGCGACGGCCCGATACCC
AGTGGACCTTCCAGTACTCGCCCGAAAGCTTCACCAGTACCGAGCTCGACTTTGCGGTAG
CGATCTGCGAAGCGGTGATGGATGTCTGGCAGCCGACGCCGGAAAAACCCTGCATCCTCA
ATCTGCCGGCTACCGTCGAGGTCGGTCCGGTCAATCACTTTGCCGACCAGATCGAATACT
TCGTCACACACCTGAAGAACCGCGACAGTGCGATCATTTCGCTGCACACCCACAACGACC
GGGGGGCGCGGCAGCGGCCGCCGAACTGGGGCTGCTGGCCGGGGCCGATCGTGTCGAGGG
CACGCTGCTGGGCAACGGTGAACGTACCGGCAACATGGATATCGTCACCCTGGCGATGAA
CCTCTACAGCCAGGGCATCGATCCGCAGCTCGACCTGTCGAATCCCGACGAGATCATCCA
GATCTGCACCGAGTGTACCGGCCTGGCTGTGCATCCGCGGCATCCCTGGATCGGCGAACT
GGTCTACACCGCGTTCTCGGGAAGCCACCAGGACGCCATTCGCAAATGCCTGCACAAGCA
GCAGGACGACGAGAGCTGGCAAGTGGCCTACCTGCCCATCGATCCCAGGGATCTGGGGCG
CGACTACCAGGCGGTAATCCGGGTCAACAGCCAGTCGGGCAAGGGCGGCATGGCATTCCT
GCTCGAGCGTGACTTCGGCATCAGCCTGCCGCGCTGGATGACGCTGGAACTCGCACCGCA
CGTGCAGAAGGCCAGCGAGCAGATTTCAGGAGAGCTTTCCAGCCAGGCGATCCACGACAT
TCTGCTCGATACCTTCACCTGCGAGACGCCGGTATCGCTCAAGGGCTACCGGCTGGACCG
CGAGGGGGCGGAGCAGCTGTCGGTCACCTTGCGCCACGGGGGCGAGAGCATAGCCCTGGA
AGGGCAGGGTAACGGGGCAATTTCCGCGTTCATGAATGCCTGGCAGCGTTATACGGGCCA
GCAGGTCAATGTCGTCGACTATGGCGAGCATGCCCTCGGCGAGGGCAGCGATGCGGTCGC
TGTCGCCTTCGTGCAGCTCAATGTCGAGGGCATGCGCATCAGCGGCATGGCCGAGGACGG
CGATACCGTCAGTGCCTCGCTCAAGGCGGTACTCTCCGCACTCAATAGGGCCGGGGCGGT
ACAGGCCCTGAATGTCGCCATGGCGGAGGGCGCCGTGCAGGCCTAAGCCGAAGGCCGAAC
AGGCCCCGCTTTTCCATGATTGCCCCTGTCGGCCGCCTCAGGGCGGCCGACATCGTTCTG
GCCTGGTGTCTGGTACCGGGTCATGCGCCAGCCACGCGA
>DeadSea-enrich-C1040
GGGCTTTCATCTGCCCTTCGTGCATCCGATTCTCAAGCGCAACCTGCCTGGCTTCGGTCT
GGCCGCGGATGCGCGAGTCTTCCTGCCGCTATGTGGCAAGACGCTGGATATCGGCTGGCT
GCTGGAACAGGACTACCAGGTCGTCGGCGTCGAACTGAGCGAGATCGCCGTGGCGCAGCT
GTTCGAGGAACTGGGCGTCGATCCGCAACCGAAGGAATGGGCCGGCGGCCGGTGCTGGCG
CCACGACGGGCTGACAGTATTCCAAGGTGACATTTTCACCCTGACAGTGGCGGAGCTAGG
CCCGGTGGATCTGGTTTACGACCGGGCAGCACTGGTGGCGCTACCGCCGGCGATGCGGAC
CCGCTATGCCGAGCATCTCCTGGCACTCAGCGGTGGCGCACCGCAGCTGTTGATCACCTT
CGAATACGATCCTGCCGAGAAAGACGGCCCGCCGTTTCCGGTGCTGCCGGAGGAGTTGGC
GGGCCACTACGCTCAGCGCTATACGATCACCGAGCTGTCGCGCAAGGACGTGCTCCAGGC
TTCACCCAACTTCCGCGAGGCCGGTGTGACGCGTTTCGTCGAAGTGGCCTGGCGGCTGGA
TGAGCGGCGCTCCTAGCTACCTGTCGCCTTGGCCGCAAGCCGCAAGCCACCAGGGCGGCT
ACGATCGCGGTTTCCTTTCTATATGTGACATGGCTCGACAGGCCTGCCCGAGTCCCCTTT
CCGTCGTCGTGTGCGGTGCCGCAGCGATGCCTCATTGCGATATCTTGATGATCGTCGTGG
CGGCGCCCAGCCCATCTGCTATGAATTCCTTAGTGGGCAAGAATAACGATAACCAGGCCA
GGGAACGCCTAGTGGGCCGCTCGACGGCCATGATGGAGACATCGCAGTCATGAACAAGGC
AGAGCTGAACGCGGAGGCTGTGCGACGCGGTTATCAGGCATTCAATGAGGACGACTTGGC
GACCCTTGCCGACATCTTCGATCGGGAGGTGACCTGGCATACCCCGGGCCAGAGCCCCTA
TGCCGGCACTCACCGGGGAATGGAAGCGGTCTTCATGCTGTTTGGCCACTACAAGGGGGA
AACGGGAGGCACCTTCAAGGTCACCTTGAAACGGGTGTTCACGAACGAGGAAGGCCATGT
CGTCAGTAGTCACCATGCCTCTGCCAAGCGTGAGGACAAGTCTCTGGAGGTGGACGGCTG
CATCGCCTTCGAATTCAGGGACGGACGTATCGTCAGCGGAAAGGAATATATCTTCGATCT
CTATGCGCTGGATGCCTTCTGGCAGTAGCGCTGTCATTATGCATTTTCCGAACGGGCCGG
CATTTACTGCCGGCCCGTGTCGTTTCAGGCCAGGTGATGGACTTCCTGCAGGCCGTACAC
CGGGGTGGGGATGCCCTCCATGCGCGCCTTGAGCTGCAGCGCCAGGTATTGCGAATAGTG
GCGTGACTGATGCAGATTGCCGCCATGGAACCACAGCGCCTCCTGCTGGGTGGGCTTCCA
CATGTTGCGCAGTTCGCCTTCCCATGGGCCCGGGTCCTTGGTGGTGTCGGAGCCCAGCCC
CCAGCATTTGCCGACCTTGTCGGCGACCTCCTGCGAGATGATGCGCGCCGCCCAGCCGTT
CATGGAGCCGTAGCCGGTGGCATAGACGATCAGGTCGGCGGGCAGTTCGGCACCGTCGGT
GAGTGTCACCGAGCGTGGGTTGATGCGCTCGATGCCCACACCGCTGCGCAGCTTGATCTC
GCCGCTGGCGACCAGGTCGCAGGCACCCACGTCGATGTAGTAGCCGGAGCCGCGGCGCAG
GTACTTGAGAAACAGCCCCGAGTCGTCGTCGCCGAAGTCGAGCATGAAACCGGCGTCCTC
GAGTTTCTTGTAGAACGCGGCATCGCGTTCGCGAATCTGGTCGAAAGCGGGGCGCTGGAA
GTCGGGCAGCAGCTTGTAGGGAATCGAGGCGAAGATCAGGTCGGCCTTGTCGTGGGTGAT
GCCACTCTTCACCGCTTCTTCGGAGTAGAGCGGGCCGAGGGCGTGTTCCATCAGCGAGTC
GGACTTCACCACGTGCGTGGAGGAGCGCTGCAGCATGGTCACGTCGGCGTCGTTTTCCCA
CAGCGCCGCGCAGATGTCGTGGGCGGAGTTGTTGGCACCCACCACGATCACCTTCTTGCC
GCGATACGCATCCGGCCCCGGGTGCTGGCTGGAGTGCTGCTGCTCACCCTCGAAGGTCTC
GGCCCCGGGGAAGTGTGGCACGTTGGGCATGCCCGACATGCCGGTGGCCAGGATCAGTTG
CTTGGGCCTGAGCGTGACCCGCTCGCCGTCGCGGTTGACGTTCACCGTCCACTCGCCGCT
GGCCTCATCGAAGCTGGCGCTCTCGCACTCGGTGGAACTCCAGTAGTTGAGTTCCATGAT
CTTGGTGTACATCTCCAGCCAGTCGCCGATCTTGTCCTTGGGCGCGAACACCGGCCAGTT
CTCGGGGAAAGGAATGTAGGGCAGGTGGTCGTACCACACCGGATCGTGCAGGCACAGCGA
CTTGTAGCGGTTGCGCCAGGCATCGCCGGGGCGCGGGTGCTTGTCGAGCACGATGGTCGG
CACGTTGAGCTGGCGCAGGCGTGCGGCGAGGCCGATACCGCCCTGGCCGCCGCCGATGAT
CACGCAGTAAGGCTGGCGGCTGTAGCCGAGTTCGCGCGCCTCGCGCTGGCGCGACTCCAG
CCAGGTCTCGCGTGACTTGTTGGCGCCGTGCTCGGCGCCCTTGGGACGGTTCAGGCCGCG
CGGCTCGGGGTACTCCTTGAGTTCCTGCATGGTGGTCAGCAGTGTCCAGCATGTGCCGTC
CTTCAGGCGCAGAAAGCCCTTGCCGCGGGCAACGCCGGTCTCGAAGGTGAACCAGGCCTC
GGTCACGCCGTCGGTCTCGGTGGCCTCGCCGTCGATCCGCCAGTTCGACGGGCGGGTCTC
GCCCAGCGTGGCATTGAGCATCGACTGGATATCGTCCTTGCCCTCCAGGGTCTTGAGATT
CCAGGTGAAGGCGACCAGGTCGCGCCAGTAGCATTCCTCGTTGAACAGGTCCATGACCCG
TTCGATGTCGCGCTGCTCCAGGGCGCTCTCGAAATCGTCCAGCCAATGTTGGACTTGCTG
GGTTGGCGTGCGTGTCGTCATCGTTGTTCTCCGCATTGTTCATGGGTGACACGCCCTTGC
CATGGCAGGAAGCGTGCCAACGCCGGTGCACGCACGGCAAAGAGCGCCAAGTGGCTGAAA
ACTCACAGAAGAGAAGGTGGGAGTGGCCGCAGCACTAGGGCCTGTGCTCTACCTATGCTT
GCCATCGACGTGACACCTGTCATGTAACGTGCCGGCCACGGCGTTACACCTGTAACGCTC
GACCAAGGGCGAAGGACATGACGATTGACTCCCGCCCCGGGCGGCATAGGCTGAAAGCGT
GACTGCCACACAACAACAAGGCCCGCCAGCACTGACGACAGGCAGCACGACGAGGCGGGC
GCGGAGAGGCAGCGATGCAGCTACGCAACGAGCAACGCCAGCACATCGAGACCTTGATTC
GCCTCAGCGAAGGGCAGGCGAGCGGCCTGGATAGCTGTCGCGAAGTGATCCGGCGCTCCT
GGGAGCGCTGCGTGGGAGAGTATCGCCTCGACCCGGGGCGGCCCCGGCCGGTACGCGTGC
TGACCCAGCAGGCCCTCAAGGAGCATCGCGAGCCGGTGGACGAGCTGCTGCACGTGGCCC
GCGCCGGCGTCGACCAGCTCTTCGCCCAGATCGCCCCGCTGGGCTATGTACTGCTGCTGA
CCGACCGGCGCGGCATCACCGTGGATTTTCGTGGCCAGCCCGGCCAGGACCCGGCCCTGC
GCAAGGCCGGGCTCTACCTGGGCGCCGACTGGGACGAGCGTTACGCGGGGACCTGCGCGG
TGGGCACCTGCGTGCACGATGCCCAGGCCATCACCTGCCACCAGAGCGAGCACTTCGACG
CCACGCATATCAGTCTGACCTGCACGGCGGCGCCGATCGCCGATCCGCAGGGCAACGTCA
TTGCCGTGCTGGACATTTCGGCGCTGCAATCGCCACGCAGCCACGAGAGCCAGAATTTCG
GGCTGCCGCTGGTCAGTCTCTACGCTCGCATGATCGAGGACGCCTATTTTCTGCATCGCT
ACCGCGACTGCCTGATCCTGCGCCTCGATACCGCCCGCGAGTTCGTACATCTCAACGGCC
GGGGACTGATCGCCATCGAGGAGGATGGCAGCGTGATCGCCGCCAATGGCGAGGGACGTG
CCCTGATCGATGCGCACCTGCGCCGCTGGCCGGCCTGGACGCCGGGCTGGGTGCCGTCGG
CCACGCAACTGTTCGAGGCCGAGCTCGGCGACCTGTTGAGTATTCCCGCCACGCGCGACG
ACCAGATTCGCGCCTTTCGCGTGCGCGCCAACGACTCGACATGCTTCGTCACCCTGATCG
AGCCGCGCAGTCGGCGCCTGGCGCCGCGGGCCTTGCCGCCGTCACCCACGCCGATCCCGG
CGCTGGACCGGCTGGCCTCGGACGACCCGGCCATGCACCGTGTGCTCAAACTGGCGCGGC
GGCTACGCAACGAGACGGTCAGCGTGCTTGTCACCGGCGAGACCGGAACCGGCAAGGAAG
TGCTGGCACGCGCCCTGCACGACAGCGGCAGCCGCGCCGAAGGCCCGTTCGTGGCGGTCA
ACTGTGCGGCGATTCCCGAGTCGTTGATCGAG
>DeadSea-enrich-C1041
CTCCTTCCCGTACGCATTGCTCTGGGGCGAGCGCCAGTTGCGCTCGGTTGCCAACCTGAC
CCGCAGGGACGGAGTGCAGTTTCTTGAATTAGCCACCAAGGTGGCCATCCGCACCAAGGT
AGAGTGTTATCCCCTTTCTGCTGCTAACGAGGCGCTTACGAAACTAAGGGAGGGCAAATT
GACCGGGGCCGCTGTACTGGTTATGTAAAACAATGTTGAATGAAGAGGTGGCGTTTATTA
TATGTTATTTATCGATTGTGGTTAAGCTATGTGCAGATGGGTAGGGTTGATTAGCATGAC
GCCTTATTCTTTCGAGTAAGCACGGGATCTTATTGGAATATAAAATTGGAAAGCATTGCT
CGTTGGCCTGGCTAGGAAAGAATACAGTTATCGTATTAGTGAACTTTAAGTTTTTAGCTA
GCAGGCATTGCCCCCTTGTACCGACTGAAAGAGAACTATATGGAGACACCCACGGATGAG
CGAAGTACAGAAACAGTCCTGGATAGACAGCCCGTGGATGTCCATGCCCGCCATGTCGAA
GAGATTCTTGCGGACCTCAACACTTCTCCTGCCGGGCTGAGGATGGACGAGGCGGCCAGG
CGCCTGGTGACATACGGACGTAACCAACTGCCGGCGGTGGCTGGCCGCCATCCGCTGTTC
CGCTTTCTTGCCCAGTTTCGTAGTGCACTGATCTATTTCTTGCTGGTGGCTGCCGCTGCA
GCATCGCTGTTGGGGCATTTCGTCGATGCGGCGGTCATTGTTGCCGTGGTGTTGACTAAT
GCCATGGTTGGCTTTGTCCAGGAGGGTAAGGCGGAAAAGGCACTGAATGCGATCCGCAAC
CTGATCGCACCGCAGGCCCACCTGGTCCGGGATGGGCGACGGGTCAACGTATCGGTCGAT
GAAATCGTCCCCGGTGACATCGTATCGCTGGAGGCAGGGGACCGAGTACCCGCTGACCTG
CGGCTCATTCAAGCCCATTCGCTACGCATCGAAGAAGCCATTCTGACCGGCGAATCGGTG
GCGGCAGAGAAGCGGGAGACGCCAGCGCCGAGGGAAGCCGCACTCGGGGACCGCCACTCC
ATGGCGTACTCGGGCACGCTGGTGGCCACTGGGCAAGCGACAGGCGTGGTCACGGCGACA
GGAAGCGCTACCGAGATCGGACGAATCAGTACTCTGCTGCGCGAGGTCCAACCGGTGACC
ACGCCACTGCTACGCCAGATCAACCGCTTCGGTACGCAGTTCACCTGGACCACGTTGGCC
GTGGCGGTCGTTCTGTTCACCTTCGCGGTACTGGTACGTGACTATGCCTGGCCGGAAGCG
CTGATTGCCGTAGTGGCCCTGGCCGTAGGAGCCATCCCGGAAGGGCTTCCGGCAGTCATT
ACCATCACGCTGGCCATCGGGGTGCAGCGCATGGCACGACGAAATGCCGCGATCCGGCGG
TTGCCCGCCGTGGAAACCCTGGGGGCGACATCGGTCATTTGCTCCGACAAGACCGGTACG
CTGACCCGCAACGAAATGACGGCTCAGCGGTTGGTGCTTCCCGGTGGGCAGATTTTGGTA
ACCGGGTCGGGTTATGCCCCGGAAGGACGTCTGGAGACCGACTCGGCAGGTAACGTGACG
GAGGACCAACTGCTCAAGGACTGCAAGCGACTGGTCCTGGCCGGTCTGCTCTGCAACGAG
GCGCAACTGAACCAGACTGGCGAAGACTGGCATGTCATCGGTGATCCAATGGAGGGGGCG
CTCGTGACGCTGGCCATCAAGGCTGGCCTGGATCCGGAGCGTACAAGGCATGAGTGGTCA
CGCCTCGCTCAAATCCCGTTCGATGCGCAGCATCGCTACATGGCTACGCTCAACCGTAAT
GCAGCAGGTAAGTGCCAGATCTTCGTCAAAGGGGCTCCGGATGAGCTTCTGCAACTGTGT
ACCGCCCAGTTAGAGGGCGAGGAAAGTGTGACGCTGAATCGGGACGACTGGATGGCTCGG
ATCGCAAAAGCGGCTGCCCAGGGCGAGCGGGTGCTTGGCTTTGCCATCAAGCCAGTGCCT
TCCGATATCCACAAGTTGGGAGTTGCTGACCTGAAGGACGGCCTGGTACTCGTCGGTCTG
GTAGGGTTCATCGATCCACCGCGCGAAGAGGCCATGGCCGCCATCGAGGAGTGTCACTGC
GCCGGAATCACGGTAAAGATGATTACCGGTGACCATGCAGAGACTGCGGCGGCCATTGCT
CGCCAACTGGGGCTCGGTGAGCAACCATGCGTGCTCACCGGGCGTGAGCTAGACGCTATT
CCGGATAGTGACCTGCCTGGACTCGTGGCCAAGACCAGTGTCTTTGCTCGGACCAATCCC
GAGCACAAGCTACGTATCGTCCGAGCACTGCAATCGAACGGTGACATCGTGGCGATGACG
GGAGATGGGGTCAATGATGCACCCTCGCTGAAGCAGGCTGATGTCGGAATCGGTATGGGG
CACAAGGGGACCGATGCTGCAAAGGAAGCGTCGCAGATGGTTCTGCTCGATGACAACTTC
GCTTCCATCGTATCCGCCGTGCACGAAGGCCGGGTGGTCTACGACAATATCCGCAAGGTG
GTGGCGTGGACCTTGCCGACCAATGGGGGCGAGGTACTGGCAGTCATTGCCGCGATCCTG
TTCAACTTTGCCATGCCGATGTCGGCAGTCCAGATCCTGTGGGTCAATCTCGTCACGGCG
GCCACGCTCGGCCTGGCTCTGGCATTCGAGCCGGCCGAGCCCAATGTGATGCGCCGCCGG
CCCAGGCCGGTCGATCAAGGGTTGCTCACACCCTTTCTGGTCTGGCGTGTCGTATTCGTG
TCGTGCCTGTTCCTAGCTGCAGCATTGGGTATTTTCTTCTACTCGCTTGGCCGAGGGGAC
GAGTTGCCCATGGCTCGCACCTTGGTGGTCAACGTTATCGTGTTGCTGGAGATATTCTAC
CTTTTTAACGTACGTTACCTGTACATGACCTCGTTCAACTGGCGTGGCGTGCTAGGAACG
CCTGCTGTTCTGATAGCGGTCACTGTCGTCGTCTTTGCTCAGTGCGCATTTACCTATCTG
TCGGTCATGCACGGCGTGTTCGAGACCCGGCCGGTAGCGCTTGCCGACGGATTGCTGATC
ATCGGTGTAGGCGCCGCCTTCATGGTCGTGCTGGAAGTCGAAAAGTCCCTGATGCGGCGA
GTGGGCTGGCTAAGGCAGTGAACAGGGAGAGGGGGAGTATACCCAGTAAGAGGCTGACTC
TACGTGACCCTTGTCCTCTATTGGTATTGCCCCTTGTGACAGAATGCATGGAAAGACTTT
TCCCTCGATTCCTTCATACGGCGATGCATTCCGGTATTGCTGATCATGTCCCATGCATCG
CTCCTTGAACTCGCGGAGCGGACTTTGGCAGAAATTTTAGGAGGGGATTAGGTCTGTAAG
AAATTTAAGTTCTGTCTGAAAAGTCGGCGAGCGATAGCCAAAAAAGGCAAAAATAGCCGA
AATATCGGAGTTTACGTGGGTAAATGAGAGTCTTAAGGCGATTTTTAACACTGTGTGGCT
GAGTGCAGACGTTTTTCATACAGAACGTAAACTATGAGCCATTATCCTCCGGTAAGGAGC
TTGCTAATGGAAAAATGGTTAAAGCGTAGTCGCAAGCTGACTTATGTCACCGTCGTTCTT
GCCATGCTTGCTGCCTTGCTGCTGTATATATTTGCAGGGATCGTGTTCATGCATGTCATC
TGGAACACGCTAAGCGGAAATTTCTGGAGCAGCGAAACTATCAAGGCCAGCTCGGTTGGC
CTACTCAAGATGATGGATTTGTTGCTAATTGCTGCAAGCTTCCAGATCATGGCCCACGGT
ATGTACCGCCTGTTTATCCAGTCTTCCTATACTAGTGAAGGTCCACTATATGTTGCGAGC
TTCAAGGACCTCAAGCACTCCCTAGTAAACATTGCCAGTATCGTTCTCGTAATTTTCTTT
GTTGAGAATGCCGTCAAGCTTGGTGCTGGACGCGCGATTCTGGAGTTGGGCATAGGGGTT
GCCGTTGTGATTGCCGCTGCCGGTTGGGCAGTTCGCCCCGAAAAGAAGTGACACGAAAGC
GGAGCAGAAAGAACCACTCCGGAGGCCCTAGTCTGGGTGCGGATGAAACGACGAAACTAC
TTGACAACTGCTGTCAGCAGGCTCAATGTTTCTATGTTATTCCATATTGGACTAAGCTTG
TAACATTTTAGATGGGGAGGGGGGAAGAGCATGCGTACATTCCGACACTCACCAGGGACA
CCGGACGTAGCCGGTTTCTATGATCCAAGAACCTCGAGCGTTCAGTATGTTATCAGCGAT
CCCGCAACCCGGCGCTGTGCCATCCTTGATCCTGTTCTGGACTTCGATGAAAAGTCGGGG
GCTACTGCAACCTTTCATGCCGATGAGTTGCTTGACTACGTTGCGCGAGAAGGGCTCAAA
GTAGACTGGATTCTCGACACTCATCCGCACGCCGACCATTTTTCGGCAGCGCAATACCTC
AAGGAAAAGACCGGGGCACCAACGGCAATAGGAGCCTACGTTGCCCAGGTACAGGCGCTA
TGGAAGGAGATTTACAATTGGCCAGACTTTCCGGCCGACGGGCGTCAGTGGGATCATCTG
TTTGCCGACGGAGATCCGCTGCGTATCGGCGAGATTGATGGCCGCGTAATGTTCTCGCCT
GGGCACACACCTGCCTCGGTCACCTATAT
>DeadSea-enrich-C1042
GCTGCCTATGGTCGCGTGCTGGTCGGCATGCAGGTGCCCAACGGCGACCGCGGCCATGTC
GAGGAGTACTTCGACCGCATCGGCTATCGCTACTGGAAGGAAACCGACAACGCCGCCTAC
CGGTTGTTCATGGCCTGAACGACCCGCGACCGCGGCGCGGTCCCCCTCACGTCAGGCAGA
AACTTTCGGGGTGAGCGACCTTATCTCGAAAGTTTTTTCCTGCCTGGCCGATAAACCATT
AAATCCGCCACGAGGATGAGTTAGTAACCGTTCGCTTACAAGGTGAGTGGCCCATGCTGG
GGCCCGGCATTTAAGACAAAGTTGATTGATCGGTTGTCATTCTTTTTGTGTAGCCCTATA
GTCGCCCTGTCATCCGGGGTGGTGATAACAACGACTTTTCACGGAGCGGTTAATGAAACG
TAAACCCGATCTGGTCATGGCTCTGGTACTGATCTTCGGTCTTGGCGTGGTAGCGACCGG
CTACGCCCAGACCCTGGTCGGTACCTGACCACTCGCCGCGCGGCGAGGTGCCATCGGAAG
GCTCCCAGCGTCGAACGACCGGCAGGCAGCGCAAGCTGCCTGCCGGTTTGCGTTTCAGCC
TGGCTCGTGGCGTGACGGGCGCACTATCCGGGCATCGCTGACAATGGCATCGAGCGGGAC
GTCCCAGGAGGCGACGGGCAGACGCTCGACGCGCTGGCAGTCGTGGGCGATGCCGATCAG
GCGGGGCCGTGGCCGGCGATACCGGGCAAAGGCGAAGCTGCGGTCGTAGAAACCTCCCCC
CATGCCCATGCGATTGCCGTCATCGTCGAAGCCGACCAGGGGCAGCAGCACCAGGTCCAG
GGCCCAGGGCGGCAGGCGCCGGGCACGATGGGCACCGTGCCGGGTGTGCGGCTCGTCGAT
GCCGAAGCGGTTGGCGAGCATCGGTGTGGCCTCGTGATAGTGCACGAACCACAGACGGTT
GTCCGACAGTGGGCGCAGTACCGGCAGGTAGGCCTTGGCACCGCGGCGTTTCAGCCAGGG
CAGCAGCACGGTCACGTCGATCTCGCCGTCGTTGGGCAGGTAGGGAGCGATGCGCCGGGC
GCGCTGGACTTCGGGCAGGCTGCGCAGGCGTTTACCCAAGGCCTCGGCGGCCAGGCGCTG
CTGGCGGGGCGACAGGGCGCGACGACGGCGCCGCAATTCGCGTCTCAGCGCACTGCGACG
GGCCTGAAGATCGGTACTTCCAGAGGAGGTGGCAAGAGTGTCGGTATCGGAAACCACGAT
TCGGCGCTTCCTGCGTGACGGGCTGCCGGCCCATGACCGGCGTCGCCCTGCGGCGGGATG
GGTTCCCCAGAGTGCCGCTGTCGTTCTGGCCCTTGAACCCATTGGTTCAAGGTGGGTGGC
CGCAGGCAGGCCGTCAGGCTTTCCGTCGCACGGACATGCACACAGGCCTGCCTAGCTAAT
GGCCCCCTGGGTACTGCGCATAGGCTCGAGGGACGTCAACGACTGGCGTACACCCCAGGG
AACGCTTTCATCCTAACAGAGGCTGCGGAGTGTAGCCAAAGATATGTACTGAGGATCATG
GCTTTGACACGTCGTGCCCGGCAACGCCGTTCAGGGCCCGCTCGAGGCGTTCGCTGAGCC
TGGCCAGGCTCTCCTCGCCGGAGCGCCGTTCGTCCTGGACGCGAATCAGTTCGTGGGCGA
TGTTGAGGGCGGCCATGATGGCGACCTTTTCCGAGCCCAGCACCTTGCTACGAGAATGAA
TGCCGTTCATGGTCCGGTCGAGGTAGCGCGCCGCCCGCTCGAGCTGGGGACGCTCCTCGG
GCGGACAGGCGATGACATAGCTGCGACCCAGCAGGGTGATCTCCGTCGTCGAACGCGTGT
CATCGCTCATGGCTGGCTCCTGGAGTGGGCCAAGGCAGGCCCCGGTACGGTAAGATGACG
TCAGGTTCCGGCCACTATAGAGAGGCGCTATGGGCCGGTCAATGTAGCCGGATCGCGACG
GCGGCTGCGGCTTCACGGCACGTCCGGCGTTGTCTGTTCCCGCTTCGAACCCTTCCTCTT
CTTCACGGATCATCATGGCTATCATCAACGACCAGCACGACTTTTCCACCGTTGCCGATG
TATTCCTCGCCCACGGCAGCCTGCAGTCGCCGGCGTTTCTCGATGGACGCCTGGCGGCTG
GGCTGGCGTTGCACGACCTGCCCGCCGACACCTGGCTGGAGGACGTATGTGCGGCACTCG
GCATCGAGCAGCCCAAGGACCGCGCCCATGCCGAGGTCCTGCTGGGCTGGCGTCGCCAGG
CCCTGGAAGCGCTTTCCGCCGCGGAGCTCAACTACGAACCGCTGTTGCCCGACGAGATGT
TTTCCCTGGCCGAGCGCGCCCGCGGCCTGCGCGAGTGGACGCTCGGTTTTCTCGAAGTGG
TCGGCGAAGTAGGCGGTGAGACGCGTGATGCCTGGTCGGCCAACCTGCGCGAAGCCATCG
AGGATCTCGAGAGCCTCGCCGGTATCGACGAACTGGCCCTGGAAGATAACGCCGATAACG
AGAACGACCTGTTCGCGCTCACCGAACATGCACGCATGGCGGCGATGCTGCTCTACACCG
AGCAGCATCCCGGCAACCCGCAGGTGGAACAGGTCGATGACGAACCCCAGCAGCAATAGG
AGTGCGCATGCCTCATGAGATCCTGCCGCGTCCCGCGGCCATCGGCCTGGACGAGTACCG
TGACCGCCGCCAGGCACTGATGGCGGCTCTGCCGCCGCGCAGCGCAGTGCTGCTGCCTGC
CGCCTCGCTGGTGACACGCAGCAACGACAGCGAGTATGCCTTCCGCCAGGACAGCAATTT
CCAATATCTGACGGGATTCCCCGAGCCCGACGCCCTGCTGCTGTTGCTGCCGGGCCGCGA
TGCGGGCGAGACCGTACTGTTCTGTCAGGACAAGGACCCCGCCAAGGAGGCCTGGACCGG
CATCCGCATCGGCGCCCAGGGGGCCATGGCGGACTACGGTGTCGACCAGGCCTTCGAGAA
CGCCGAGCGCGACGAGCGTCTCAACGAGCTGCTCGATGGCCGCGAGGCGATCTACCTGCC
GCTGGATGACGAAGCCGCCGTTGTACTGGCCGAAGACGTCCGCCGCGAGTTGGGGGAGCA
GGTGCGCCAGGGCGCACGGCCGCCACGTGCGCTGTGCGACGTGGCCTACCTCATTCACGA
ACAGCGCCTGGTCAAGAGCGAGGCCGAACTGGGCCTGCTTCGCCATGCCGGTGCGATTTC
CGCACGTGCTCACGTGCGCGCCATGCAGGCCGCCCGGCCCGGTCTTCACGAATACCATCT
CCAGGCCGAGCTGGAGCACGAGTTCCTCTGGCAGGGCGGGCAGGCGCCGGCCTACAGCAC
CATCGTCGGCAGTGGCGCCAACGCTTGCGTGCTGCACTATATCGAGAATGCCAGCCCGCT
CGAGGATGGCGATCTGGTGCTGATCGACGCCGGGGTCGAGTTCGATCTCTACGCCGGCGA
CATCACCCGCACCTTTCCGGTCAACGGACGTTTCTCGCCCGAGCAACGGCGCGTCTACGA
GATCGTGCTGGCCGCCCAGGAGCGGGCCGTACAGGCCGTCGCCCCCGGCGCCACGCTGTC
CGCGATCCACGACGGCGTGGTACACGACCTGACTGCAGGGCTCATCGAGCTCGGCCTGCT
CGAGGGCGATATCGAGGCACGCATCGAGGACGGCAGCTATCGCCGCTTCTACCTGCACTC
CACCTCGCACTGGCTGGGCCTCGACGTGCACGATGTCGGTGGCTATCGCCGCGATGGCGA
GCCGCGGGTGCTGGTGCCGGGCATGGTGCTCACCGTGGAACCCGGTCTGTACATTCCCGA
GGATGCCGATATTCCCGAAGCGCTGCGGGGCATCGGCATCCGCATCGAGGACGACGTTGC
GGTCACGGCCGAGGGGCACGAGGTGCTGACTGCGAATGTGCCCAAGCAGGTAGCCGAGGT
CGAGGCCCTGATGGCTAAAAGTTGACCAGCGCGGTTGTGCTTTTCAGCTTTATACGTAAT
TTACGTAAAAAGGATAACGCTATGCGAGGCAGGCTGTGAACCACGCCGGGCAGGTGGATA
TCGCCATTATCGGCGGCGGGCTGGTCGGCGCCAGCCTGGGGTGCGCCCTGGCGCCATTGG
TCCGTCGGCACGGGCTGCGGGTTGCGGTGGTCGAGGCCGCCGCCTTGCCGCAATCCGACA
TGGCCAGCTACCAGCCCCGCTTCGATGCCCGCGCCAGTGCCATTGCCCAGGGCTCGCGGC
AACACTTCCGGACCCTGGGCGTATGGGAGGCGCTGGCGCGCGAGGCCCAGCCCATCGAGA
CGATTCATGTCAGCGAGCGCGGCCGGTTGGGGGCGACACGGCTCACGGCTGGCGAACTGG
GCGTCGAGGCGCTGGGTTACGTGCTGCCCAATGCCTGGATGGGCCGGGTGCTGCATGCCC
GGCTGGCGGAAATCGCCCTCGACTGGCACTGTCCGGCTCGGGTCGAGGATATCGTGCCGC
AGCCCGGCGGGCATCGCATGCGGCTCTCCGATGGCAGCGAGCTGCAGGCCGGGCTGACGG
TGCTCGCCGACGGCGGTCGCTCGGGACTCAAGGAGCGCCTGGGCATCGCCAGTCGCGAGG
CGCCCTACGATCAGGCGGCACTGATCGCCACCCTCGAGGTGAGCCAGCCCCATCATGGCA
TCGCCTATGAACGCTTCACCGCGGAGGGG
>DeadSea-enrich-C1047
TGGTGGGACGTCTGATCCCGGCCGGTACCGGCCTGACCCACCATGCGGAGCGTCGGCGCA
AGCGCGAGGAAGCCGAGCGCACGCTCCACCCGTCGGCCTACGATGTCGAGGCGGAACTGG
GCGCTCAGCTCACCGCGCTCGATGCGGATGACGACGAACTTTAAGGCGCCATTTGCGTGT
CCTGGCCGGCCCTGACAGGGGTCGGCCTTGACGTCGCTTGCGACCAGACATTAGAATGCG
CAGCCTTTAATAGTGGGGCGGGTGCGCCCCTATGCGCTCCACGGCGCAGAAAAGCAAGGC
AACCATTGGAGTCAGCTACAGACTATGGCAACGATCAATCAGCTCGTGCGCAAGCCGCGC
AAGCGCCCGGTCGCCAAGAGCGACGTGCCGGCGCTGCAGGCCTGTCCGCAGCGTCGCGGG
GTGTGTACCCGCGTCTACACCACTACCCCGAAGAAGCCGAACTCCGCACTGCGCAAGGTG
TGCCGTGTTCGTCTGACCAACGGGTACGAGGTTACTTCCTACATCGGCGGCGAAGGCCAC
AACCTTCAGGAGCACTCCGTGGTCCTGATTCGTGGCGGCCGCGTCAAGGACTTGCCGGGT
GTGCGCTATCACACCGTGCGCGGCGCCCTAGACACGTCCGGTGTACAGAACCGCAAGCAG
GGCCGTTCCAAGTACGGCACCAAGCGTCCCAAGGCCTGATGCCGGACGCCATTCCATCAA
GCATGACAACGGTCAGATAAGAGTAAGGTCGAGCGTCGCTCGCAAGGCGAGCGGGAGTCT
CGGGTTTACCTGAAGGACCCTTCAACAGAGGGCTTATCATGCCTAGAAGAAGAGTTGCTG
CTAAGCGCGAGATCCTTCCGGATCCGAAGTTCGGAAGCGAGCGCCTGGCGAAGTTCATGA
ACCACCTGATGGTCAGCGGCAAGAAGTCTGTAGCCGAGCGTATCGTCTATGGTGCGCTCG
ACCGGGTTGCCGAACGTGGAAAGGATGAGCCGCTGGAGATCTTCGATCGCGCGCTGGAAG
CCATCCAGCCGATGGTCGAGGTCAAGTCCCGCCGCGTCGGCGGTGCGACCTATCAGGTGC
CCGTGGAAGTTCGCCCGTCGCGCCGTCAGGCGCTGGCCATGCGTTGGCTGGTCGATGCTG
CTCGCAATCGTGGCGAGAAGACCATGGTTCAGCGGCTGGCCGGTGAGATGCTGGACGCCG
CCGAAGGCAAGGGCGCTGCTGTGAAGAAGCGTGAAGACGTGCATCGCATGGCAGAAGCCA
ACAAGGCCTTCTCACACTACCGCTTCTAACCAACGGGGAATTCCATCGTGGCACGCAAGA
CTCCGCTTAAGCGTTACCGCAATATCGGTATCGTGGCACACGTCGACGCCGGGAAGACCA
CCACTACCGAGCGTGTCCTGTTCTATACCGGTCTGTCTCACAAGGTCGGTGAAGTCCATG
AGGGCGCAGCCACCATGGACTGGATGGAACAGGAGCAGGAACGCGGTATCACCATCACTT
CCGCGGCGACCACCTGCTTTTGGCAGGGCATGAGCAAGCAGTTCGACGAGCACCGCATCA
ACATCATCGATACGCCTGGGCACGTCGATTTCACCATCGAGGTGGAGCGTTCCCTGCGTG
TGCTTGACGGTGCCGTGGTCGTGCTGTGTGGCTCGTCCGGTGTCCAGCCCCAGACGGAAA
CCGTCTGGCGTCAGGCCAACAAGTACGAAGTGCCGCGCATGGTGTTCGTCAACAAGATGG
ACCGTGCCGGTGCCGACTTCTTCATGGTCGTCGACCAGCTCAAGCAGCGCCTGGGCGCCA
ACGCCGTGCCGATCCAGATCAACTGGGGTGCGGAAGAGGAGTTCAAGGGCGTCATCGACT
TGATCGAGATGAAGGCCATCCTCTGGGACGAAGAAAACTTTGGCATGAACTACCAGCTGG
TCGATATTCCGGCCGAGCTGCAGGAGACTGCCGAAAAGTATCGTGAAGAGATGGTCGAAG
CCGCTGCCGAGGCTTCCGAAGAGCTCATGGAGAAGTACCTCGAAGAGGGTGAGCTCTCCA
AGGAAGAGATCAAGGCTGGTCTGCGTCGCCGTACCCTCGACAACGAGATCGTCCTAATCA
CCTGTGGCTCTGCGTTCAAGAACAAGGGCGTGCAGGCGGTGCTGGACGGTGTCATCGAGT
ACATGCCGTCGCCCACCGAGGTCAAGGCCATCGAGGGTGAGCTCGACGACAAGGAAGGAA
CGATCGCCACGCGTGAGGCCGACGACAATGCACCGTTCGCCGCGCTGGCCTTCAAGATCG
CTACCGACCCGTTCGTCGGTACCCTGACCTTCATCCGCGTCTATTCCGGCGTGCTGAAGT
CGGGCGATAGCGTCTACAACTCCGTCAAGCAGAAGAAAGAGCGTGTCGGCCGTATCGTCC
AGATGCATGCCAACTCCCGCGAAGAGATCAAGGAAGTTCTGGCAGGTGACATTGCGGCCT
GTATCGGCCTCAAGGATGTCACCACGGGTGACACGTTGTGCGACATCAACGAGAAGATCG
TACTGGAGCGCATGGAGTTTCCGGATCCGGTCATCTCCGTGGCGGTAGAGCCGAAGTCCA
AGGCCGACCAAGAGAAGATGGGTGTCGCACTGGGCAAGCTGGCCCAGGAGGATCCGTCAT
TCCGCGTCAAGACCGACGAGGAAACCGGGCAGACCATCATCTCGGGCATGGGTGAGCTGC
ACCTCGACATCATCGTCGACCGCATGCGTCGCGAGTTCAAGGTCGAGGCCAATATCGGCA
AGCCGCAGGTGGCCTATCGCGAGACCATTCGCCAGTCGGTCGAGCAGGAAGGCAAGTTCG
TTCGTCAGTCCGGTGGTCGCGGTCAGTACGGTCACGTACACCTGCGCATCGAGCCGCTGA
CGGCCGAAGACAAGGGCGAGGACGAGGAGATGCACTTCAAGTTCGCGTCCGAGATCGTCG
GTGGCGTGGTTCCCAAGGAATACGTGCCGGCCGTCGAGAAAGGGGCCTATGAGCAGCTGC
AGAACGGTGTCATCGCGGGCTACCCGATGATTGACGTCAAGGTTACGCTGTTCGACGGTT
CCTACCACGACGTGGACTCTAACGAGACCGCGTTCAAGATCGCCTCTTCCATGGCGGTCA
AGGAAGGTGCTCGCAAGGCCAAGGCAGTCCTGCTGGAGCCGGTGATGAAGGTCGAGGTCG
TGACCCCCGAGGAGTTCATGGGTGACGTCATGGGCGACCTGAACCGCCGTCGCGGCCTTG
TGCAGGGTATGGATGACTCGTCTTCCGGCAAGATCATCCGTGCCACGGTTCCGTTGGCTG
AGATGTTCGGTTATGCGACCGATCTGCGTTCTCAGACCCAGGGCCGCGCAAGCTACACCA
TGGAGTTTGCGAATTACGAAGAGGCGCCGTCCAGCGTCGTCGAAGCCGTCATCAACCAGA
ACGGTTAACCGTTAGCTAACGTAAAGAGGTTATAGCAGTGGCTAAGGAAAAATTTGAGCG
TTCCAAACCGCACGTCAACGTCGGCACCATCGGTCACGTCGACCACGGCAAGACCACGCT
GACTGCGGCCCTGACCCGTGTTTCCGCCGAGGTGTTCGGTGGCGACTGGCGCGCCTTCGA
TACCATCGACAACGCTCCGGAAGAGCGTGAGCGTGGTATCACCATCGCGACTGCCCACGT
CGAGTACCAGTCCGAAACTCGTCACTATGCGCACGTCGACTGCCCGGGGCACGCTGACTA
CGTCAAGAACATGATCACCGGTGCCGCCCAGATGGATGGCGCAATCCTGGTCTGTTCTGC
CGCTGACGGCCCCATGCCGCAGACGCGTGAGCACATCCTGCTGTCTCGCCAGGTTGGCGT
TCCGTACATCGTCGTGTTCCTGAACAAGGCCGACATGGTCGATGACGAAGAACTGCTCGA
GCTGGTCGAGATGGAAGTTCGTGAGCTCCTCAACGAGTACGACTTCCCGGGCGACGATAC
CCCGATCATCATCGGTTCTGCGCTGATGGCTCTCGAAGGCAAGGATGACAACGGCATGGG
TACCACCGCCGTTGCCAACCTGATCAAGGCCCTGGACGAGTACATCCCGGAGCCGGAGCG
TGCCATCGACCAGCCGTTCCTGATGCCGATCGAGGATGTGTTCTCCATCTCCGGTCGCGG
TACCGTTGTCACCGGTCGTGTCGAGCGCGGCATCGTCAAGACTGGCGACGAAGTCGAGAT
CGTCGGCCTCAAGGACACCACCAAGACGACCGTCACCGGTGTCGAGATGTTCCGCAAGCT
GCTTGACGAAGGGCGTGCTGGCGAGAACATCGGTGCCCTGCTGCGCGGTACCAAGCGTGA
CGACGTCGAGCGTGGCCAGGTTCTGGCCAAGCCGGGCTCCATCACTCCGCACACCGTGTT
CGAGTCCGAGGTCTATATCCTGTCCAAGGAAGAAGGTGGTCGTCACACCCCGTTCTTCAA
GGGCTATCGTCCGCAGTTCTACTTCCGTACCACCGACGTGACCGGTACCTGTGAACTGCC
GGAAGGCGTCGAGATGGTCATGCCGGGCGACAACGTGCAGATGGTTGTCACCCTGATCGC
ACCGATCGCCATGGAAGACGGCCTGCGCTTCGCCATCCGCGAAGGCGGTCGTACCGTTGG
CGCCGGTGTCGTCGCCAAGATCATCCAGTAAGTCCTGGGCTTCAGATGATCGAAGGGGGC
TCCTTG
>DeadSea-enrich-C1053
CCCGGTTGTCGAACACGAAGCACTCACCCCGCCACAGCGAGGCCGACTCGGGCACCTTCT
CCAGATAATTAAGGATCCCGCCCTTGAGGTGGTAGACCTCTTCGAAACCTTCGTGGAGCA
TGTAGCTCGAGGCTTTCTCGCAGCGGATGCCACCGGTGCAGAACATGGCGACCTTCTTGT
GCCGGGCCGGGTCGTAGTGCTGTTTCACATAGTCGGGAAATTCGCGGAACGACTGGGTCC
GAGGGTCCACGGCGCCTTCGAAGGAACCGATCTCGACCTCGTAGTCGTTGCGTGTATCGA
TGACCAGCACTTCCGGATCGCTGATGATGGCGTTCCAATCCTGTGGCTCGACATAGGTGC
CGACGCGCTGGTTGGGATCCACGCCGGAAACGCCAAGGGTCACGATCTCGCGCTTGAGCT
TGACCTTGGTGCGATAGAACGGGTGCGCGTCGCAGCAGGACTCCTTGTGATCGAGTTCCG
CGAATCGCGTGTCCTCTCTCAGCCAGGCCAGCAGGGCGTCGATGCTCTCGCGAGTGCCGG
ATACGGTCCCGTTGATACCCTCTTCGGCAAGCAGCAACGTGCCGCGGATATCGTGCGCCT
TGAGGGTGGACAGCAGAGGCTCACGCAGGGCCTGGTAATCGGGCAGGGCGACGAACTTGT
ACAGCGCCGCCACGACAATGGTCTGGGTCATGCAGGTCTCCAGCAGGTCGCCCGCGTAAA
GGGCGGACCGGAACGGACAGGATTGAAATGCGGCGATATTCTACGGCAAACCGCTGGGGT
GTGCATGTCCGGGCAAGTAGCCAAACGCGACAGGCCCGCCTAAGCGGGCCTGTCGCGATG
TGGCGGGACCGACCCAGCGGTCGCGATAGCGCTTGGTCAGGTCGCCATAGGCATCGGTAC
GGCGATCGCGCAGGTACGGCCACATGCGACGCACGTGCTCGCTGCGACTCATGTCCAGCT
CGACCAGCAGGCGCTCGGGCCCGTCGCCGGCATGAGCCAGGAATTCACCCTGCGGACCGC
AGATGAAGCTGCCGCCCCAGAAATCGATGCCATCGGTCACGTTGCTGTGATCGGGCTCGT
GGCCCACACGGTTGGCGACCATTACCGGCAGGCCGTTGGCCACCCCGTGGGCGCGCTGGA
CGATGGTCCAGGCATCCTTCTGGCGGCCTTTCTCGGGCAGGTCATCGGGCGGATGCCAGC
CGATGGCGGTCGGGTATAGCAGGATCTCGGCGCCGGCCAGCGCCATCAGGCGTGCAGCTT
CCGGATACCACTGGTCCCAGCACACCAGGACGCCCAGGCGGCCCACCGAGGTGTCGATGG
GCTCGAAGCCTTGCTCGGGGTCGGCATCGCCCGGCGTGAAGTAGAACTTCTCGTAGAAGC
CCGGGTCGTCGGGAATGTGCATCTTGCGGTAATGGCCGACACGACCGCGGGCGCGATCGA
GAACGATGGCCGTGTTGTGGTAGACCCCCGCCGCGCGGCGCTCGAAGATCGAGCCGACCA
GCACGATATTCAGTTCACGGGCCAAATCGGCCAGACGCGTGGCGGTGGGGCCGTCGAGCG
GCTCTGCCAGGTCGAATAGCTCAGCGTCCTCGCATTGGCAGAAATAGTGCGTGGCGTGCA
GCTCCTGCAGCAGCACCAACTGCGCGCCGCGCTCGGCGAGCTCACGGATCCCCGCTTCGC
TCTCGTCCAGACTGCGCTGCTTGTCGGGCCATGCGGCTTGCTGGACCAGGCCAACCTTGA
GGGTCTTGCTCATTCTCAACGCTCCTCGTCATCGTGCGGGGCCCCTGTGGCCAGGGTACC
TCGCGGTAACTGCATCGTCAGGCAGTGTAGGCTGCCATGCTGACGAATCACACTGCGACA
GTCGATAGGGACGATGTCGCGGTCGGGAAATGTCTCGGCCAGTATCCTGAGTGCCTGGGC
GTCGGCAGCGTCGGCGTAGGTCGGCACCAGTACGGCGCCGTTGATGATCAGGAAGTTGGC
ATAGGTTGCCGGCAGGCGATGGCCATCCTCGGGGTCGAAGCAGGGCTTCGGCCAGGGCAG
GGCGACCAGCCGATAGGGCGCCCCGTTAGACTGCCGCAGTGCCCGAAGTTCCTCTTCCAT
CGCGGCCAGGGCGAAATAATGCGGATCGTCGCGGTCGTCGCAGCGCACATAGGCAATAGT
CTGCGGATCGCAAAAGCGCGCCAAGGTGTCCACATGGCTGTCGGTATCGTCGCCCTCGAG
ATGACCCTGGCTGAGCCACAGGACACGCTCGACGCCGAAGTCCTCGCGAAGACACGCCTC
GACGGCGCTACGGTCGAGCTGCGGGTTGCGGTTCTCGTTGAGCAGACAGGCCTCGGTGGT
CAACAACGTACCCAGCCCGTCGGTTTCGATGGCGCCACCTTCCAGTACCATGTTGCGTGT
TTCGACCATGGCGTCGAACGCTCCCGCTTGCCGAAGCCGGGCAGTCAGGGCATTGTCGCG
TTCGGCCGGGAACTTGCCGCCCCAGCCGGTAAAGGTGTAGTCGAGCAGCACGAGGCGTCC
GTCGCGTTCCACGCCGATGGGGCCATGGTCCCGCGCCCAGGTGTCGTCGGCTGGCGCTTC
GATCAAGCGCACGCGGGCGCCATCGACGCCAAGGTTGACGAACGTCGCAGTCAGGCGTTC
GCGGGTCGCCCGGTCGGGCACCGTGATCAGCACCTGTTGGTAGCGGGCGATGGCGCATAC
CATGGCCTCGAGCGTCGCTTCGATGCGTTCGAGCAGGGGCGCCCAGTCGCTCTCGCGGGT
CGGCCAGGTAAGCTGCACGGCATCCTGGGGATGCCACTCGGGTAACAGGCGCTGGGGCAT
GGCGGTCTCCATAGGGCCGGGCGTTGCGGTCACGGGCCGCCGGGCGGCATCACGGCGATC
ACGAGGGGCCGCGGCATTGTAGTGACCGGCACGCAACATGCAAGTTCTTTCGAAACCCTG
CCCGGCGATGCGTCGGGACGGGAAAAACCGTACCATGAGCGCTCGACGACAAGGAACCGG
ATTGATGCTGGATCGCTTACCCTTTCTGATCGGGCTGCGCTACGTGCGCGCCAAACGCCG
CAATCATTTCATCTCGTTCATCTCGCTGACGTCCATGCTGGGGCTGACCTTGGGGGTGGC
CGTGCTCATCCTGGTGCTGTCGGTGATGAACGGCTTCGATCATGAACTGCGCTCGCGCGT
GCTGGGCATGGTGCCGCACACACGCATCGAGAAGCCCGCGGGCATGACTGAGTGGAAGGC
CTTGGCCGAGCGGCTGACCAAGCGGGAACATGTCATCGGGGCGGCGCCCTACGTGCAGCA
GCAGGGCATGTTCACCATCAACGGTAACAACCAGGGCGGGCTGGTCTACGGTATCGAGCC
GGAGTACGAGCGCCGGGTATCGATCATCGACGACCACATGCAGCAGGGCAGCCTCGATAC
GCTCGAGCCCGGAGAATGGAATATCGTGCTGGGTGAGCTACTGGCGCGCAATCTGGGCGT
CGGTGTCGGCGACAAGGTCACCTTGCTGGTACCCGAGGCCTCGATCACGCCGGCGGGGGT
GTTCCCGCGCCTCAAGCGCTTCAATGTCAGCGGCATCTTCAAGGTCGGCGCCGAGATCGA
CGCCAGCCTCGCCTACGCCCACATCGAGGACATGCAGACCCTGGCACGCATGGGTGACGC
CGTGGGTGGGCTGCGCCTCGAACTCGACGACCTGTTCCTGGCCAACCCGGTCACACGAGA
GATCATCGACGAGTTGGGCTACGGCTATCGCGGCATCGACTGGACCTACACCCATGGCAA
CCTCTTCCAGGCGATCCAGATGGAGAAACGCATGATCGGCCTGTTGCTGATGGTGATCGT
CGCCGTCGCCGCGTTCAATATCGTCTCGACGCTGGTCATGGTGGTCACCGACAAGCATGC
CGATATCGCGATCCTGCGTACCATCGGGGCGACGCCACGCTCGATCATGGGCATCTTCAT
CGTCCAGGGGCTGGCCATCGGCATCATCGGGATCGTCATCGGGGTCATACTGGGTATCAT
CCTGGCATTGACGGTCTCTGACATCATCGCCTGGTTCGAGGCGGTCTCGGGTATCCAGTT
CCTTGACCCCAACGTTTACTTCATCAGCTACCTGCCCTCGCGGCTCAACTGGGATGACGT
GACCGTCATCGTGGTTTCCGCGTTTGTCCTGAGCTTCCTGTCCACCCTGTATCCGGCCTG
GCGCGCAGCGCGCATCCAGCCAGCCGAAGTCCTGCGCTACGAGTAAGGCCCCGACATGAC
CGAACAGACAAGCCAAGTGATGCTCGAATGCTGCGACCTGACGCGTACCTATCACGAAGG
GCCCCAGGACGTGACCGTACTGGATGGGCTGGAGCTCTCGGTGAAGGCGGGAGAGCGCGT
TGCCGTGGTGGGCAGTTCAGGGTCGGGCAAGACCACCCTGCTCAACCTGCTGGGCGGGCT
CGACCGGCCCAGCCGCGGCAGCGTGACGATTGCCGGGCAGACCCTGTCCGCGCTGGGCAA
CACCGCGCTGGGGCATTTTCGTAACCGGCATATCGGATTCGTCTACCAGTTCCACCATCT
GCTGGCCGAATTCACCGCCTGCGAAAATGCCGCACTGCCACTCATCGTGCGCGGTCAGAA
ACGCCGCGAGGCAGAGCGACACGCCATGCGAATTCTCGAGCGGGTGGGCAT
>DeadSea-enrich-C1065
GCGACGGGCCGGGCCGGGCCGGCGAAACCGGCCCGGTCGGCGTTACTTGACTTACTGGGC
CGCCTGGCGCTTGCGGTAGTCGGTGACCAGTTGCTCGGCCTGTTCGCCGGCACGTTCCTG
CCAGCTCTCGAACAGCTTGTCGCCAGCCGCCTGCAACTGGGCCTTGAGCTCACCCTGGGG
CTCGCTGATGGTGATGCCATGCTCCTCCAGCGCCTTGACGCTGGCGGCACGGTCATCGCG
GCTCATCTGCCAGCCGCGGCGTTCGGCCTGGGCCGCAGCGTCAAGCACCGCCTGCTGCGT
GGCCTCGTCCAGACGATCGAAAGCGCGCTTGTTGACGAACACGATGTTCTTGGGGAACCA
CAGGTTGGCGTCGCTGAAGTTCGAGACGTAGTCCCAGGCCGACATGGCCTTGCCGGTCGA
TACCGAGGTGATCATGGCGTCGACGCGCCCGGTGCTGAAGGCGGTGGGAATGTCGGCTTC
CTCGGTCTCGGTGGGGTTGCCGCCGAGGTTCTCGACGAAGCGTTGGGTATTGATGTTGGG
CGCACGTACGCGCAGGCCCTGGAACTGAGAGGCATCGGTCAGTTCGAAGTCGGTATAGAT
CCCCTGCGAGGGCCATGGCACGGAATACAGCGGCATCAATCCTTCCTTGGCGAACATCTG
GGTGATGATCGGCTTGGACGCCTGCCACAGCGAGTAGGCATCCTCGTAGCTGTTGGCCAG
TCCCGGCAACGTGTCGACCTCGTAGATCGGCGACTCGTTGGACAGCGTGGACAGGAAGAT
CTCGCCGGCCTGGACCGTGCCGCGACGCACCGAGGGCTTGATCTCGGCATGCCCGATCAG
CGAGCCGCCGCTGTGGACGGTGATGTCCAGCTCGCCCTCGGTGGCCTTGCGCACGTCTTC
GGCGAACTGCTTGGTGTTCTGGGTGTGGAAGCTGGCATCGCCGTAGGGCGTGGCCAGGTT
CCACTGCTCGGCGGCGAACGTCGGCAGGGCGGTGGCCAGGGCGCCGGCGGCCATCAGCGT
AGCCAGGGGGGAAAGACGAACGGACATGGAGTTACCTCGTGTTGTTATTGAATGGATCGA
TTCATTCTTCAAGTCACGGTAGTGCAAGGTCAAATCGTTAATTCTTATTCTCAGTATCGG
TCCAGGCTTTCACCTTGGGTAGCGAAGCATCGTCGGTGTGTGCGAGGGCATAGCGGGCGG
CGCAGTCCTGGGCGAGTTGCGACACGCTGCGGCAGAAGCTGGGATAGCTGGCCGTGCGCC
AGATGGCCTCGTAGTACATGGCTGGCAACGGCGTGGGTAGGTCCAGGCGCACCAGCTCGC
CACGCTTCACGCTGTCGGCGACGGTGGACACCGGCAGGGCGCCGATGCCCAGGCCTTCGA
TGCTCATGCGGGCGATGGTCATCAACGTGCTGGCGCAGTGGATCTTGGGATCGTCGAAGC
CCTGCTCGGCCAGGTAGGCGACCAGTTCGCCATACGGTCGGGCCTGGCGCGAGAACGAGA
TGAACGGCAGGGCGCGCGGCCCGTCGCGGCGCAGGGTCTCGACGTGCTGCGGCGCGACGA
ACATACCCATCTCGTAGGTGGCAAGCGGCACCTGTTCCACGCACAGTCCGGGGGCGACCC
CATCCATTGCGAACAACATGTCGAAGTCGTTGTCGGCCAGGCGTTGGTGCAGCAGCGGCG
AGATGTCCACGGTCAGCTCGAGGGTCAACTGCGGGTAGCGTTCGGCCAGGCGGCGCATGA
AGTCGGGAAACCAGCTGTGCGCGATGGTCTCGATGATGCCCAGGCGCAGCGTGCCGGAGA
ATTCCTCCTCGTTCTGGAACAGCCGCAACGCTTCCTCGCGTCCGGCCAGCAGGCGTTCGG
CGTGCTCGAAGAATTCGCGGCCACGCAGGGTCGGCTGCACCGGCCGGGCGGTACGCTCGA
GCAATGACTCGCCGACCGCCGCCTCCAGCCGGTTGATGCGATCGGAGATCGACGGCTGGG
TGAGGTGCAGGCGGGCGGCAACCTTGCGGAACGACCCCAGGCGCACGACCCAGACGAAGG
CTTCGAGTTCCTTGAAGTCGACCATGGCAGCGCCTCGCTACGCGGCATCGTCAGCCGGCG
TGGCCAACCTCACGCCTTCTTGAACAACTGGGTCTCGCGGTCCTTGAACGCCTTGAATTC
CAGCGCATTGCCGGACGGGTCGTAGAAGAACATGGTGGCCTGTTCGCCGGGCTCGCCCTT
GAAGCGCACGTAGGGTTCGATCTCGAACTCGACGCCGTGCGAACGCAGCTTGTCGGCCAG
GGCGTTCCAGGCATCCATCTCCAGCACGATGCCGAAGTGCGGCACGGGCACGCCATGGCC
GTCGACCGGGTTCTTGTGGCTGGACACCGGATTGTCCTTGAGCGCCGGGTTGAGGTGGCA
GACGAACTGGTGACCGTAGAGGTTGAAATCGACCCAGCTTTCCGAGGAGCGGCCTTCGGG
GCAGCCCATGAAATCGCCATAGAAACGGCGAGCCTCGTCGATGTCGCGGACCTGGATGGC
CAGATGGAAGGGATCGCTGACAGCCATGATGGAGGCTCCTTTAGGGGATGGTGGCAGATA
GTGCGTCTCGGATTCTTTGCCGGGGCGGCAGGCAACGTCAACCGCTTTTCGCAGGCGGCC
GGGCATGAAAAGTTGCGTCTATACCGCGCATCACGAAAAACGATTGGACCCCCGCCGGGG
CGATTCATAAAGTGTTTATTCCGCGGTTGTTTCGCCAACCAATGACAATAACCAGAGGAC
GACCCATGCCTGTCCCATTACTCAATTGCGACATGGGGGAGAGCTTCGGCAACTGGACCC
TGGGCCTCGATGCCGAGGTCATGCCCTACGTGGACTGCGCCAACATCGCCTGCGGTTTCC
ACGCCTCCGACCCCGTGGTCATGCGGCGTACCGTGGCACTGGCCGTCGAGCACGGCGTGC
GTATCGGCGCCCATCCCGCCTATCCCGACCTGCAGGGCTTCGGTCGCCGCTCGATGGCCT
GCTCGCCGGCCGAGGTCGAGGCCATGCTGCTCTACCAGATCGGCGCGCTGGAGGGCATCT
GCCGCGCCGAGGGCGGCCGGGTCGCCTATGTGAAGCCGCACGGCGCGCTGTACAACGACA
TGACGCGCGACCTGGACCTGTTGCGCGGCGTGATGCGTGCCGTCCGTGCCTACGATCCAC
AGCTGCCTTTACTGGTCATGGCCACGGCGGACCCCGAACCGATGCAGGCGCTGGCCGCCG
AGGTGGGTATCACACTGTGGTTCGAGTCGTTCGCCGACCGGGCCTACGATGCACGCGGTC
AGCTGGTCTCGCGACGCGAGCCGGGCGCGGTGCACCATGACCAGGCAACGATCGTCGAGC
AGGCGGTGACACTGGCCCGCGGCGAGCCGCTGACAGCCAACGACGGCACCTCGCTGGTGC
TGGTTTCCGACACGCTCTGCGTGCATGGCGACAATGCCGAGTCGGCCGCCGCGGTGCGCG
CCATCCGCGAAGCGTTCCAGGCGCTGGAACAGGCATGACGCCGCGACTCGAGACGGTGGG
CATGGACAGCTTCATCATCCGCCTGTTCGATGCCATCGACGAAGCCAACATGCCGTGGCT
GACAGCCGCCGATACCGCGCTGCGCAACGCCTTCGGCGATGAACTGGTCGATCTGGTGCC
GTCCTACACCACGCTGCTCGTCCACTACGACGTGATGCGCCTGACACACACCGAGGCCTG
GGATCTGGCCCGCCAGGCCCTGAGCGGCCTGAAGCCCGCCCGCGAGGCCCAGGGGCGACG
CCACGTCATTCCGGTGTGGTACGACGAAAGCGTCGGGCCCGAGCTGCCGCGCATTGCCCA
GCGTCTGGGCATCGATACCCAGGACCTCGTAGCGCGTCACTGTGGCCGGGATTATTGCAT
CTTCGCACTGGGCTTCGCGCCGGGCTATGGCTTCATGGGGCTGGTCGAGGAAGCGCTGGC
CACGCCGCGCCTCAAGACGCCGCGCCAGAAGGTCGCCGCCGGCAGCGTGGGCATCGCCGA
TCGCCAGACCGCCATCTATCCCATGCGCTCGCCGGGGGGCTGGAACATCCTCGGGCGCAC
GCCGGTAAGGCTGTTCGACCGCGGCCGCGAAGGCTATAGCCTGTTCCGTCCCGGCGATCG
CGTTCGCTTCGAGGCGATCGGTCGCGAGGCATTCATCGACCAGGGCGGCGACCCCACGCC
GCTTGAGGAGCGCGGATGAGCGGGTTGATCGTCGAGCGCACCGGGCCGCAGGCACTGGTC
CAGGATAGGGGGCGCTTCGGCGTGCGCCACCTGGGCGTGACCCAGGGCGGCGCGCTGGAT
TGGGTGTCGCTGGGCTGGGCCAACTGGCAGCTCGGCAATTCGCCTGCCGAGGCGGGCGTC
GAGATCGCTGTTGGCGGCCTCGTATTGCGTGCCGAATCAAGGGCCACGCTGGCCCTGGCA
GGTGCCGACCTGGGGGCCACGCTGGATGGCGAGCCGCTGCCCGCCAACGGCAGCTTCGTG
ATCGATCCGGGACAGGAGCTGGCCTTCGCCCAGCCGAGCAGTGGATTGCGTGCCTATCTG
GCGGTGCCGGGCGGTATCCAGGCCGAACCGGTGCTGGGTAGCCTGTCCAGCGTGGTGCGC
GAAGGGCTGGGG
>DeadSea-enrich-C1066
GGGCCAGTCTGATCAATACCGGCATCGGCTGGCACGAGGCGCGTGTGCCGACCATCGTCA
CCAGCGTGCCGCGGGCGGCGTTCACCGAGGTGACCCGGCGCATGAAGGCCGAACTGTCGA
TTCCGCTGATCACCACCAACCGGATCAACATGCCGGACGTCGCCGAGCGGGTGCTGCGCG
ACGGACACGCCGACATGGTGTCGATGGCGCGTCCCTTCCTGGCCGACCCCGAGTGGGTGA
GCAAGGCCGAGGCCGGGCTCGCCGATCAGATCAATACCTGCATCGCCTGCAACCAGGCGT
GTCTCGATCATACCTTCCAGGGCAAGCTGACCTCCTGCCTGGTCAACCCGCGCGCCTGTC
ACGAGACCGAGCTGGTCGTCGAGGCCACCACCGCGCCCAAGTCGATTGCCGTGGTCGGCG
GCGGTCCGGCGGGGCTGGCCTGTGCCGTCACGGCGGCCAGCCGGGGGCATCGCGTGGTGC
TCTTCGAGCGAGGTGGCGAGCTGGGCGGGCAGTTCAACTATGCGCGGCGTATTCCCGGCA
AGGAGGAGTTCGCCGAGACGCTGCGCTACTACCGGGTCATGCTCGACCGTCACGGCGTCG
AGGTGCGCCTGAACACGCCGGCCGACGTGACTGTGTTGGGTGGCTTCGACGAAATCGTGC
TGGCGACCGGCGTGCGTCCAAGGCGCCTCGACCTGCCGGGCAGCGACCACCCCAAGGTCG
TCGATTATCCGACGGCGATCCGCCATCCCGAGCGCATCGGCAAGCGGGTGGCCATCATCG
GTGCCGGCGGCATCGGCTTCGACGTGGCCGAGCTACTGTCGCAGGCCGGACGGCCGGCAC
TGGCACCCTCGGAATGGTACCGCGAGTGGGGCGTGGATCTGACGGTCAGCCGCGCGGGTG
GTCTGGCGGCGCCGGCCGTGCCGGAGATGCCGCGCCAGGTTTACCTGCTCCAGCGCAAGG
CATCGAAACCCGGCAAGGGGCTGGGGACCACCACCGGCTGGGTGCACCGGGCATCGCTGC
GTCATCACGGTGTCGAGGCACTGGCCGGCTGCGAGTATCGACGCATCGATGACCGAGGAT
TGCATGTGTGTATCGAGGGCAACCAACGGCTGCTCGAGGTCGACCATGTGGTGGTATGCG
CCGGCCAGGAGTCAGACGTCGACCTGGCCGAGCCGCTGCGCGATGCCGGGATGCGCTGTC
ACGTGATCGGCGGGGCGCAACTCGCTGCGGAGCTGGATGCCAAGCGGGCCATCGAGCAGG
GTATGCGACTCGCGGCCAGGCTGTAGTGGCCGAGGGGTGACTTCCGTCCCTGTTACAGAG
TGGTAGACTGCAAGGGCGCGCGTGATCCGCGCTCTTGCCGCGTCGCGAGGCGATGCGGCA
CTCGGGTGGCGATGGCCCCTGTCGCCACGGCAATAACAAGAGAAAAGGAAACCTCATGCC
CTCCCCCCAGTGTTCCCCTCGTTTCGTGGCCAGCGACAACACTTCCGGCATCTGCCCCGA
GGCGCTGGAATACCTGCTCGAAGCCAACGCCTGCGATGATCTCGCCTACGGTAACGACAG
CTGGACGCAGCGGGCCACCGACCGCTTCCGGACCCTGTTCGACTACGACTGCGAGGTATT
TTTCGTCTTCAACGGCACCGCGGCCAATTCATTGACGCTGGCCGCCATGGGGCAGAGCTA
TCACAGCGTGGTCTGCCACGAACTGGCACACATCGAGACCGACGAGTGCGGCGGGCCGGA
GTTCTTCTCCAACGGCGCCAAGCTGCTCACCGCTTCCGGCGAGCACGGCAAGCTGACCGC
CGAGGGCATCGAGCGCCTGGTCACCCGGCGTAGCGACATCCATTATCCCAAGCCCCGCGT
GGTGTCGATTACCCAGGCCACCGAGGTGGGGACCGTCTACGACCGCGAGGAGTTGCTGGC
GCTACGTACCGTGGCCGACAAATACGACCTGCGATTGCACATGGATGGGGCCCGCTTCGC
CAACGCCTGCGCCTCGCTGGAGGCGTCCCCGGCCGAACTGACCTGGCAGGTCGGCGTCGA
TGCGCTGTGCTTCTCGGGCACCAAGAACGGTCTGCCGATGGGCGAGGCGGTGATCTTCTT
CAACCGTGAGCTGGCCGAGGATTTCGACTATCGCTGCAAGCAGGCCGGTCAGTTGGCCTC
CAAGATGCGTTTCATCGCGGCGCCCTGGCTGGGCCTGCTCGAGACCGGCGCCTGGCTGCG
CAATGCCGAGCACGCCAACGCCATGGCCAGCTACCTGGCCGAGGGGCTGCGCGACCTGCC
CGGTGCCGAACTGATGTTCCCGCCCCAGGCCAACAGTGTCTTCGTGCAACTGCCTCCGCC
GGTGCTGGCCCGGCTTCGCGAACTGGGCTGGACCTTCTACACCTTCATCGGCGCCGGCGG
GGCGCGCTTCGTCTGCGCCTGGAACACCAGTCGCGAGTTGCTCGATGCCCTGCTCGACGA
CATTCGCCTGGCACTCGACGTCGGTTGAAGCACAGCGGTTACATAACTTCCTTATTTGAG
GCGGCGAACCATCGCGCGCCACGGCGCTCTTAGCGTAGAGAGGAGCGCCCGCGAAGTTGC
GTTGAAAACTCATGGCAAGCTCTCCCACCGCCAGGCTGTTTATCCGTCTACGCTGATAAA
TACGCCATCCCGGAAACCCCAGACTTGTGTCTTGCGACCGGGGGTCGCGATCCAAGGAGG
CCTCAATGAGTATCTTCGATCACGTGCAGAACCGATATGAGAAGGTTCAGCAGGAAGAAA
TGAGTCTTCAGGAGTACCTGGAGTTATGCCGTTCGGACCCCGGCGCCTACGCATCGGCCC
CTGAGCGCATGTTGAAAGCCATCGGCGAGCCCGAGGTGATCGACACTGCCAAGGACCCGC
GCCTGTCACGCATCTTCACCAACAAGGTCATCCGTCGTTATCCCGCCTTCTCCGAGTTCT
ACGGCATGGAGGAGGCCATCGAACAGATCGTGGCGTACTTCCGGCATGCGGCACAGGGGC
TCGAGGAGCGCAAGCAGATCCTGTACCTGCTGGGGCCGGTGGGGGGCGGTAAATCCTCGC
TTGCCGAGCGCCTCAAGCTGCTCATGGAGCGGGTGCCGTTCTATGCCATCAAGGGCTCGC
CCGTCTACGAGTCGCCGCTGGGACTGTTCTCGCCCGAGGAGGATGGCGAGCTTCTCGAGA
AGGAATACGGGATTCCGCAGCGCTACCTGAAGAGCGTGATGTCGCCTTGGGCGGCCAAGC
GCCTCAAGGAGTATGGTGGCGACATTTCCGAGTTCCGCGTGGTCAAGCTCTATCCATCGC
GCCTCAACCAGATTGCCGTGTCCAAGACCGAGCCGGGCGACGAGAACAACCAGGACATTT
CCTCGCTGGTGGGCAAGGTCGATATCCGCCAGCTCGAGCTCTACTCCCAGGACGATCCGG
ACGCCTATAGCTTCTCCGGTGGGCTGTGCAAGGCCAACCAGGGGTTGATGGAGTTCGTCG
AGATGTTCAAGGCACCGATCAAGGTGCTGCACCCGTTGCTGACCGCGACCCAGGAGGGCA
ACTACAACCCCACCGAGGGCATGGGGGCGATTCCCTTCGACGGCATCATTCTTGCCCACT
CCAACGAGAGCGAGTGGCAGCAGTTCCGCAACAACCGCAACAACGAGGCCTTCCTCGACC
GCGTCTACATCGTCAAGGTGCCGTACTGCCTGCGGGTGTCCGAAGAGATCAAGATCTACA
AGAAGCTGCTCGAGCATTCCTCGCTCGATCAGGCGCCGTGCGCGCCGGATACGCTGCGCA
TGCTGGCCCAGTTCTCGGTACTGTCGCGCCTCAAGGAACCCGAGAACTCAAGCATCTATT
CCAAGATGCGTGTCTATGACGGCGAGAACCTCAAGGACACCGACCCCAAGGCCAAGTCGA
TCCAGGAGTACCGCGATGCCGCCGGGGTGGACGAGGGCATGGACGGGCTGTCGACGCGTT
TCGCCTTCAAGATCCTGTCCAAGGTCTTCAACTTCGATACCCACGAGATCGCCGCCAACC
CGGTACACCTGCTTTATGTGCTGGAACAGCGTCTCGAGCAGGAGCAGTTGCCCAAGGAAG
TGCACGAGCGCTACCTGCGCTTCATCAAGGAGTTCCTGGCGCCGCGCTATGTCGATTTCA
TCGGCAAGGAGATCCAGACCGCCTACCTCGAGTCGTACAGCGAGTATGGCCAGAATATCT
TCGATCGCTACGTCACCTACGCCGACTTCTGGATTCAGGATCAGGAGTATCGCGATCCCG
AGACCGGCGAACTGTTCAACCGCCAGTCGCTTAACGAGGAGCTGGAAAAGATCGAGAAGC
CGGCGGGCATCTCCAATCCCAAGGACTTCCGTCACGAGGTGGTCAACTTCGTGCTGCGCG
CGCGTGCCCAGAACAACGGCATGAACCCCAGTTGGCAGTCCTACGAGAAGCTCAAGGGCG
TGATCGAGAAGAAGATGTTCGCCAACACCGAGGAGCTGTTGCCGGTCATCTCGTTCAATG
CCAAGGCCTCGGCCGCCGACCAGCGCAAGCATGAGGACTTCGTGGCGCGCATGGTCGACC
GCGGGTATACCGAGAAGCAGGTCCGGCTGTTGTCCGAGTGGTACCTGCGCGTGCGCAAGT
CCCAGTAACC
>DeadSea-enrich-C1067
GTGTAGCCGAGCCCCGAAGGCTTGCAAACCCTCGCCGGTGCGTTGGGGCCGACGCTTGGA
TCACGCACGCAGAAAGGGGAGGCCAGGTGGCCTCCCCTTTTAAGCAAGTCGTTCAGCTTC
CGTGCTGATGTTTCTTCTTCGTGATGGCGCATCGCCTTGAATACGCACCACAGTCACCAA
ACCGATTCTTCAGGCAAGCTATGTTGTTATCGTTGTCGTCTTCCTGGAGCGACCGTCTCG
TATTCAAAACAATAATCCAACCACGACGGCAGGGTGGCTGCCTTCCTCCGGCCTGTTGTT
CTTGTTGCCGAAGGTGCTCCTCCGACGAAACCTGTAATTATTGTTGGTTCCGTTCACGGA
GCGTCGCGTCCCGATGTTTCACCGGATCATCGACGGATGTTGTCGTTATTGTCTCGTCGG
TACGCTTTTCCCGACCGTTGTTCTTGTTGGGTCAGTCAGCGCGTTTCTGCCCTGCCGCTA
TTGTCGTTGTTCCGGCAGTTGTCTGGCTTCGTTGGCGTCTTGTTGTTGTTCGTGAACGAA
GGCATCCGGGTGTTGTTTTTCTTGATATAAATAGTGCACGCTGTGTGCCACTTGTGGTTT
TTACAATTAAAATCAATAACTTGCTTTGATTGTGCCGGTTGCATTCATCGACAGGACCGG
GGGGTGTTACCGCCTGCGCTGCAGTTTGGGGCGCAGGCTGTGTGGGATGGTAACAAATGG
TGCGCCGATCGCTTGCTGAGCCTGCGTGAATTACGCAGGCTAGCAGTTCAACCCCCTTAG
ACCATGGTCGTGCCCTGCCGGCCCGATCAGGACAGGCGGCTGCGCGAGGCCTTCTTGCGG
GGGATGCCCAGGCGCTGGCGACGCTCCCACAGGCACTTGCGGCTGATGCCCAGCTTCTGG
GCCAGTTCGGTCTCGCTCATCTGGTCCTGATGCTCGAGCACGAAATGCTGGAAGTAATCT
TCCAGCGACAGGTCTTCCTCGTCCGTCTCCGGTGTTTCCGTGACAGCGGAAGGCACCGCG
GGTCTGGCCGACGAGTAGCGTGGCCCCGGCGTGGGAGCCAGGCCCAGGTCGTCGGGGTGG
ATCAGGTTGCCTTCGGCGAGGATCACTCCTCTTTCCAGCGCGTTTTCCAGTTCACGCACG
TTGCCCGGCCACGGGTAGTCACGAATGTCGCGCCGCGCCGCGCGCGATAGCTTGAGGGAC
TCTCGGCCATGGCGCCGGCAGGCCCCTTCGAGCAGAACGTCGGCGATGGCCAGGATATCG
TCCTCGCGCTCGCGCAGCGGCGGCAGGTCGATCTGCATGACATTGAGCCGGTAATAGAGG
TCGAGGCGAAACTCGCCGCTCTTCGACAAGGTGCTGAGGTCGCGGTGGGTGGCGGCGATC
AGGCGCACGTCGACGTGGCGGGTCTCGACCGAGCCGATCTTGCGGATCTCGCCTTCCTGC
AGCACGCGCAGCAGACGGGCCTGGGCATCGAGTGGCAACTCACCGATCTCGTCGAGGAAC
AGCGTGCCGCCATCGGCGGCCTCTACCAGACCGGTGCGGGCGGCGCTGGCCCCGGTGAAG
GCGCCCTTCTCGTGGCCGAACAGTTCCGACTCGATCAGCGTCTCGGGAATGGCCGCGCAA
TTGACGCAGATCAGTGGCGCCTTGGCGCGCCGGCTCTGGCGATGGATGGCCCGGGCGACC
AGCTCCTTGCCGGTTCCGGACTCCCCCTGGATGAGTACGGTGACGTCGGCCGGCGCCGTC
TTGCGGATACGGGTATAGACTGCCTGCATGGCGGGGCAGCCACCGATCATTTCCTGGGGC
GGCGCCGAGTTCTCGGCCGCTTTCGGCGCAGGCTCGGGAACATGGGCCTCGAGGGTCCTC
GCCACGGTCGCCAGCAGCTCGTCATGGTCGAAGGGCTTGGCGACATAGTCCACCGCGCCC
TGCTTGAGGGCATCCACGGCGGAGCGCATGCTCGCATAGCTGGTCATGATCAGTACCGGG
ACCGGGGCGGCGGCCTCGATCAGTGCGGTGCCGGGCTCGCCGGGCAGGCGCAGGTCGCTG
ATGATCAGGTCGAAGCGCTGCGGGTCGCGCTCGAGCGCTTCGGTGACCGACCCGGCCTCG
CTGACCTGGTAGGCGTGGCGCTCCAGCAAGCGGCGCAAGGCCGCACGGATGATGGCTTCG
TCTTCAACGATCAGAATCCGGCTCATCGGTGTCTTCGCCGTCCTGTTGTGTCCCCGGTAG
CCATAGCGTGATGCGGGTACCGCATGCCTGGCCCGGGGGCGGTGAATCGATCTGGATCTG
TCCATGATGCTCACGAATGATGCTATAGACCAGTGGCAAGCCGAGTCCGGTTCCCTCGCC
CGGTGCCTTGGTCGTGGTGAAGGGCTCGAAGAGACGGTCGCGTATCGCGGCATCGATGCC
ATGGCCCTCGTCGGTAACGCTCAGGCGGACCCCACCTTCGTGGACGTGGGCCTCGATGGC
GATGCGGCCCCCGGCATGGCTGGCGTCGCGTGCATTGCCGAGCAGGTTGACCAGCACCTG
GACCAGGCGCTGGGCATCGCCCTGTATCTCCAGGCCCGAGGGACAGTGGTTGCGGTAGGC
GACATTCCGTTCGTCGCGGGCGAGGCGGATCAGGTGCAGCGCCTCTTCGCATAGCTGGCG
AACCTCGACCCGGGTGAAGCGACCGCCATGGACGTGCCGGCCGCCATGGGCAAAGCCCAC
CAGCGACGCAACGATGCTGGACACGCGTTCGGTCAACTGCTGAATCTGGTCGGCGGTCTC
GAGCACGACGGGGTCGTCGGTGTCGTAGCGCAGGTTCTGTACCAGCGAGGAGATACCGGT
GATCGGATTGCCCACCTCGTGAGCGACGCCGGCGGCCAGCCTGCCGATGGAGGCCAGGCG
CTCGGCGTGCACCAGCTCGTCTTCCAGCCACTTCATCTCGCTGTGATCCTCGATCAGGAG
GACCGTGGCGCCACGCTCGCCGGTCTCCGCCGCCAGGACCGCCTTGTGCAGGCTGAGATA
GCGCTGGCTGCCATCGAGCGTGACAGGCTGCTTGTAGAGCTGCGCATGCACTGAGTCGAA
CATGCGTCCCAGCAACTCGGCCCAGGGCGCAGGCAGGCTCTCGCAGCGGGCCCCGATGAC
ACTGTCGCCTTCGATGCCGGAAAGCCGAGTCAGCGCGTCGTTCCACATCAGCAGTTCCCG
GTCCGCACCGAAGGAACACAGGCCGATGGGCAACTGGGCCAGGGTCAGCCGATGATAGCG
GCGCAACTCGTCGAGTTCGCGGGCCAGTCCGGTAAGTCGAGAGCGATAGGCTTCCAGACG
GCTCTCGACGAAATGGATATCTTCGGTGGCCCGGCTACCCGGCTGGTAGGGCAGGAAGCG
ATCGATGATGTCCCTGGCCACGGCCGGGCCCATCAGCCCCGACAGGTTGGCCTGCAGGCG
GTCGCGCAGGCGGCGCAGCGCATAGGGGCGGCCATCGAGCGGCGACAGGTTGAGGGCCGC
GAGCGCATCGTTCACTTCCCGCTCGGCGACCTCGGGCCCCAGCGCATGGGCCAGGTGGCG
CTTGATGTCCTCGCCATTGCGGGCCGCCAGAGCATGGCGCTTGGGGCGAATCACCGCATC
CACCGAGCAGGCTTCCGCCGCGGCGCGTTCGCCCTCGGAAGTCCGGGTGGCCAGTGATAC
CGCGATGAAGGTCAGGATGTTGGCTGCCAGCGAGATCAGGGTGATGGCGTACCAGCCCGG
GCTGCCTTCGAGGAACTCCAGCCCCGGGGGAATCATGACCAGGGCCGGATAGCCGGCCAG
CAGCGGCAACCACAGGCCGAGCAGCCACAGCGTGCCGCCGACGACCAGGCCGCTGACCAT
GCCCTTGCGGTTGGCGCCTGGCCAGTAGAGCACGGCGAGCATGCCGGGCAGGCATTGGGC
CATGCCGACGAAGGCCGCCAGGCCCAGGGTGGTGAGGTCGTGCTTGATGCCGATGGTGCG
ATAGAACAGCCAGCCGCCAAGAATCACCGCCAGGATCAGGGCGCGACGCAGCCACATCAG
CCAGCGATAGAGGTCCGGTCGGTTGTCGGGCGGGTGAGCGATCAGCACGACATGATTGAG
GATCATCCCGGCCAGCGACAGGGCAATGATGATCATGGTACCGCTGGCAGCGGCGAGGCC
GGCCAGGAACGCCAACGCATCGACCCATGGATTGTCGGACAGGACGAAGGCCAGGTAGGC
GCTGCCCGGCGCCGTGGTATCGATACCCAGGCGCTGGGCGCCCCACAGCAGCAGCGGAAT
GGGCAGTGCCATCAGCAGCAGGTAGAGCGGCAGGCTCCAGCTGGCTTGCAGCAGGGCGTG
GCGCGACGGCGTCTCGGTAAAGGTCATGTGGAACATGTGCGGCATCAGGAAGGCCGCGGC
GAAGAACAACAGCAACAGGGTGCGCCACTGTCCCGAGTCGAGCTGCAGGGTCTCGGCCTG
CTTTACTAGCCCGGGGCCGTCGAGCCAGGTCTGCAGGTCCGCGGGGCCATCGAAGATGCC
GTACAGGGCGATGCCGCCCAGGGCGAGCAGCGCGGCCAGCTTGACCAGCGATTCCAGGGC
GATGGCGGCCAGCAAGGTGTCGTGCCGGACCTGCGCCGCGCTGTGGCGGGCCCCGAACAG
CACGGCG
>DeadSea-enrich-C1070
CTGACAGGCCGTTTTCGATTTATTCATCAGTACACAGGATTACTGTGATTTCTGGCCTTG
CTGCTCGCCGGCCTGGCGCACTTCGACGTCCGCCTCGCCTGAGTACTGGATGTCAATTTC
GGCCTCGCCCGGCTCCTTCACGGTGATGTCCGGTTCCTTGGCCGGCGTGACCTTGATTTT
CGGCTCAGACTCGCTGACCTGCACATCAGGCTTGGACTGGTTGACCGTGACGTTGGATGA
CGCCTGGGCGGAAGCATTGCCCGAGGCGTCACTCTGGGCAAGAAGAGGCCCCGAAACGCC
TGCACAAAAGGTACCGATCATGAGCGCCGTCGCTATCCGTTGCATAAGTCACTCCTTTAT
CTTTGCGGTGTTGCCATGTCTAACCCCTCTCAAAGCTAGCTCAATTCGTGCTTGGTACAA
GCCGCATGACACCAGTGAAAACGCATTAATAACAAAAGGTAAAGCGAAGTAACCGTACAA
TAGCGCTACGAGAGCAGTTAAGGCCACGAGCCGAATCAGGCCCTTCCTGAGTATTCGCTA
TGCAGCAGTCCGTACACTGCATGCGAATGCAGCTTCTCTCCCGCTTTCTCCACGCTACGC
AACGTGCCTTCCTGCTTGAACCCAAGCCGTTCAGGGATGGCACGGCTGCGATGGTTTTCC
GTACTGCACCGAATTTCCATCCGCTGAAGACCAAATTCCTGGAAGCCCAGGTCGATCAGA
TCGGCTACGGCCAAGGTCATGAGCCCTTTTCCGGTGTAATCTTCACCAAGCCAGTAGCCG
ATATGGCCGACACCGTTGGCCTTGTCGATACTATTGAAGCCAAGCACGCCAGCAATACGC
CCCCTGTAGACGAGCACCTCGCTCAGAGCCGTCCCCTTGGCAAGGCTGGCCAGGTTAGCC
TCGATAAATCGCAGGGTGTCACTGACACGCCTCGTGGCACCAAGCCAAGGCAGCCAGGCC
TCCAGATGGGCTCGGTTCCGTTCGGTTAGGGCAAAGAGCTCATCAGCATGCTGTGGCTGT
GTGAGCGCAACCCGAAAATCTTCACTGATAACCCTATAGAACATGACAACGTCCCTGATT
GGCCCTCGTTACTGCAATTCGGTTACCGAATGTCCCGTCGCAACAGCAGGTGCCTGGCGA
AGACACCTGGCTATCCGCTTCTATCCCTACCCCAGCATCAGCACGCCTGCTGCGAATAGC
GACAGCAGCACCAAGGACACCAGGGTGCCGCTAGCAATGGCCTGTGCCAATTGGCCGGTG
CCCCGATAGTAGGTTTCCAGAACTACGGTATTTGCCGCCGGGGGCAACAGCGGCAGAATG
AACAGTACCGTGGCATTGGCAGCAATCAATTCTATTTCCAGCACTTGGCATGTCCACACG
AACAGCCCGACGATAGCGGCCCCCAGTACGGCGCGCAGCAGCGATACCGGTATAGCGCTC
CTCAGGCTGGCCAAGCTCATCTTCGAACAATACAGCCAGATGCCAAGCGTGCACATCCCG
GCAATCGTCATGAGCTGCTTGGCCAATTCATAAACTGTTGCCAGCAAGGAGGAGCCAGCC
AGCTCGTACGGCAGTACATGCAGCAGCAGGCCCGAAAAGACGGCCAATACGGGTGGCGAA
GCCAGCGTATTACGCAGCATGTCCTGCCCGCCAGCCCTGCCTTGCATAGCCATGACACAG
GCAATGTTGCCGAACACCGACCCACCGATATAGACCGCGATGATGATTCGGCTGGCAGCA
TCGCCGAAGATGGCGATGGCCAACGGCAAGCCCAGCCAGCCGATGTTGAGATAGCTGAAC
GTCAACGAGCGCAGCTTGTCGCGCCAGACCAGATGCCCGAATAGAAACAGCGCCCCACAG
AACACGAAACAGAAGACGGCCAGCAATGCCGTACCGGCCTGGTAGGTCAGCAGGTTATAG
GCGATGACGAAAGGAATCAGCGCCTTGCTGAGCGCTGCTGCGAGCGTTTTCCGCAGGTCG
GGCAGAAATCTCCCCACCACCATGCCACCCAGCATGTACAGCAACGGAAAGAGTACCGTC
ATCGAATCAACATCTCCTTGAACGCAATTTCACGGACGCTCGTCAGCCCCCAGAGACACA
AGGACCAGAGTGAGTAGTTCTTGTTGGCGATCAGGACTCGGCAGTCCAAGGAGACTCCAA
GGCTGGCACGCTCACTCACCGAGTAGGCACGCTTGTTGCGCGGCGAGTGATAGAGCAACG
AAGTCGAAAAACGCTAATATCCGCGCCGTACGACGCAGGTCGGGATGGGTCAGCAGCCAC
AGGTCGGTGGCCAACTCCGGAATGGGCTTGTCCAGACGCCGGAGCTCCGGCTCATGGTCA
GCGAGATAACATGGCAATACACCCCGTCCCAGCCCACTTTTTATCGCCGCTAGCATCCCC
AGCATACTATCCACACGCAACCCGACATGGGTATCGAATCCATGATGTGACATCCAGGTC
TCGAGTGTCGGATAACCGAGATGCGCATCCGGGCCAACCCAGGACGTGGCATCCGGCAAG
TCAGCCCGCACATAGACTGCCTGAGCGATGCATCCAACCCGGCGACCGACCAGCGTCTCC
GGCGGTGACGATGTGGGGCGAATGGCGACATCGGCGTCGCGTCGAGTAAGGTTCAGGGTA
CGGTTGGAGACCGCGACTTCCAGTGTGATTCGTGGATGTAAGGTACGGAATTCCGCCAGG
ATCGGGGCCAGTAACCCCATCAGCAAGGTATCGGTCGTAGTAATGCGCAGCGTTCCTGAC
AGTGCAAGATCCTGCCCAAGCAGGCGACGCTCGGCGCCAGCTACCTCTTCGGCGACCCGC
CCTGCCGTGTCGGCCATGTCCTCGCCTGCCAGCGTCGGGGTATAGCCGTTGCGCGACCGC
TCGAACAGCCGCGCTCCCATGCGCCGTTCCAGTTCCCCCAGGCGTCGAAAGACAGTCGCA
TGGCTTACCTCCAGACGACGGGCCGCCCCTGAGAGCGAGCCTGTCTCGGCAATCGCCAGG
ACAATGCGCAGATCGTCCCACCGCATCATGTTTTCATTCATGCAAGCTTGGCTTTCACGG
CTAGGGGATTCCTGCTCTTCCATGCAAGGCCTAGCGTAGGGGAACCATCACCGGGAGGAA
ACACCCCATGCAGGTATTGCTCGTTCACTGTCATCCCGAGCCACACTCGTTCAATGCCGC
AATGACTCGAGTCGCTACCGACACGTTGGCGAGTGCCGGCCATGCTATCGATGTGTCCGA
CCTTTATGCTCAGCACTTCGATCCGGTGGAACGCTCCGAGCACTTCGAGTCACGCGCCGA
TACCGAATATTTCTCTGCCTTGACCGAACAACGCTACCATTATGAATCCTCGACCCTACC
GGCCGACGTGCAACGTGAAATCGACCGCTTGCAGCGTGCCGCCCTGGTCATTCTGCAGTT
TCCGTTGTGGTGGCACGCGCAGCCGGCCATGCTCAAGGGCTGGTTCGATCGCGTATTCGT
GTATGGTGGCCTCTACTCAGGGCAGCGACGCTTTGATCGCGGCCCGTTACGCGGCAAGCG
CGCCATCTGCTCGGTCACCACCGGCGCGCCCGCCTCTACCTTCTCGCCCTTCGGCCGTAG
CGGCGACATTACCACCCTGATGTGGCCGATCCATTGCTCGCTCTACTACATCGGGTTCGA
CGTGCTCGCCCCGCAGATATCCTACGGTGTCCAAGGCGGTGGGCTGAGCTATCAGGCGGA
AGCGTCTTTTCGGCAGCAACTGGAAGACGACAAGGCCCGATGGGCGCACCGCCTGGAGGG
TCTTGGTACAGAGACACCTATTCCTTTCACCGGTTGGGCTGACTGGGATGAGGCTGGTGT
GTTGGAGGAGACACATCCGCTGCGTTGGCGAGTGTGAATACATATACGACACTGCTGCTT
GGCTCCCTGTGCCAAGGCATGGTTAAGCTTACCGAAGTAGAACACTTGGCTATCCAAACG
GCACAGGCACCTGTTATCAGTTTGGTTCTTGTTAGCCAGCTTGAACGCACGGCCATGGAG
CGCCGCTCAAGCATGCCGCGCTATGCGCATCTATACCGTAATCGGTCTGAAGCCCCTGAC
GGATAGCTTCGCGTTCTTCCTGCGACTTGTGCTGGCTGGCCTTGTGCTTGCCCGCCAGCC
GCGTGATGGTTAGTTCTACGCCTATAATGGCCTGGCACATCCGTTCGATGTACTTGTCGG
GAGCATCCTGTATCGCCCAGGGGCTTTCCCGTTGATTCTCGAAGCGTTCGACCAGCGAAG
CGACGTTCTGCCTTAGCCAGCCGACATCCTCGATGAAACGTAGCCGACCGTGAGCATGCA
CTACTTGGTAGTTCCAGGTAGGGACCACCCGGCCATGTTTCTGCTTGTCGGGATACCAGC
TCGGCGTGATATAGGCCTGGGGACCGTGGAAGATCGCCAAGGCGTCCCGTTCGCCCATGC
GCCAGAGATCGTTGGCTCGGGCAATATGGCCACATAGCTTGCCCTTTCCGTCATCAGTCG
GTTCGAAGAGCAAGGGAAGATGGTCGCCGGTCACTCCCTCGGTGCCTACTGTGATCAGCG
TAGCGAGAGGATAGGCCATCATCACTTCCTGCAGGATCCCTGGATCGGACATGGCAAAC
>DeadSea-enrich-C1071
GAAAATCCAGCGCCCCGCCGCGATGCGACAGCCAGCGCATGATCAGGCGGTTCCTGCCGA
GCTTCTGCTGACGATATATCCCCAGGTTCTGGCGTGCCTTGTGCGGCCCCTTGGTGACGA
CCAGCGCCCAGGTCACCAGCGGTGCCACGTCGCCCGGCCAGCAATGCTGGATGGGAATGC
GATCGAGGTCGACGTCGCCGCCCTCGAGCACGACCTCCTGCACCGGCGCCTTGCGCAGCG
TCTTGGGGCCCATGCTCATCACCTGGCGGAACACCGGCAGCTTGTCGATGGCGTCACGAA
AACCCTTGGGCGGCTCCGGCTCCTTGAGGAAGGCCAGCAGCTCGCCCACCTCGCGTAGCG
CCTCGACCGACTCCTGGCCCATGCCCAGCGCCACGCGACGCGGCGTGCCGAACAGATTGC
CCAGCACCGGCATGTCGTGGCCCTTGACGTTCTCGAACAGCAGCGCCGGCCCGCCGGCGC
GCAGCGTTCGATCGCAGATCTCGGTAATCTCGAGGTAAGGGTCCACCTCGGCGGTGACGC
GGTGCAGTTCGCCCTGCTCCTCGAGTGCCGCGATGAAATCGCGCAAATCCCTATACTTCA
TTCAGTTTCCCGTTCCCCGAACGACGAAAGGGGCAGCTTAGCATGCCGCCCCTTTCTCCT
CCCCGCCGGCCAACACATCCGTACCCGCGGCTACTCCGTCGACAGGCCTGCGAGGAGGCG
CTGTGAACCCATCCTTGGGCGCTACTTTTGCCATCCCTGGCAAAAGACCTCCTCTTCGAC
CTGTCCCCGGCGCCGCTCACCTCGGCATGGAACTCTATGCCCAGGCGTTGAGAGCTGGCC
GTTGCGAGCGAAGACGAGACAAGGCGGAAAACAGCGAAAGCGCGGAGTTTACTTTAGTAA
ATGAGCAGCTTGAGCTGTTTTCCAACGCCGTATCGTCGAGTACAGCCGGCCAGAATCAAC
GTCTTTTCATGGCCTCGAAGAACTCCAGGTTAGTCTTCGTATCCTTCAGACGATCAATCA
GGAACTCCGTCGCCGCCACGTCATCCATCGGATTGAGCAGCTTGCGCAGGATCCACATGC
GCTGCATCTCGTCCTCGGAGGCGATCAGATCCTCGCGACGGGTCCCGGAGCGGCGGATAT
TGAGCGCCGGGTAGACGCGCTTCTCGGCCAGCTTGCGGTCGAGATGCGCCTCCATGTTGC
CGGTGCCCTTGAACTCCTCGAAGATCACCTCGTCCATCTTGGAGCCGGTGTCGACCAGCG
CAGTGGCGAGGATGGTCAGACTGCCGCCCTCCTCGATGTTGCGCGCGGCGCCAAAGAAGC
GCTTGGGCTTTTCCAGGGCATGCGCGTCGACGCCGCCGGTGAGCACCTTGCCGGAGGACG
GCACCACGGCGTTATAGGCGCGGGCCAGGCGGGTGATCGAGTCGAGCAGGATGACCACGT
CCTTCTTGTGCTCGACCAGGCGCTTGGCCTTCTCGATGACCATCTCGGCGACCTGCACGT
GGCGTGCCGGCGGCTCGTCGAAGGTCGAGGCGACCACCTCGCCGCGCACAGTGCGCGACA
TCTCGGTGACTTCCTCCGGGCGCTCGTCGATCAGCAGCACGATCAGGTGGCACTCGGGAT
TGTTGCGCGTGATCGAGGTGGCGATGTTCTGCAACATCAACGTCTTGCCGGCCTTGGGCG
GGGAGACGATGAGACCACGCTGGCCCTTGCCGATGGGCGCGGTGAGATCCAGGACGCGTG
CAGTGAGATCCTCGGTGGAGCCGTTGCCGATCTCCATGACCAGGCGCTCCTGGGGGAACA
GTGGCGTCAGGTTCTCGAAGAGGATCTTGTGCTTGGCGTTCTCGGGCTTGTCGAGATTGA
TCTGGTTGACCTTCAACAGCGCGAAGTAACGCTCGCCTTCCTTGGGCGGACGAATCTTGC
CGGAGATGGTGTCGCCCTTGCGCAGATTGAAGCGACGAATCTGCGACGGTGACACGTAGA
TATCGTCTGGGCCTGCAAGGTAGGAGCTGTCGGCACTGCGCAGGAAGCCGAAGCCATCCT
GCAGGATTTCCAGCACGCCATCGCCGTAGATGTCCTCGCCACTCTTGGCATGCTTCTTGA
GAATGGCGAAGATGATGTCCTGCTTGCGGGAGCGCGCCAGGTTATCGATTCCCATCTCCT
GGGCGATTTCCAGCAGCTCCGGCACGGATTTTTGCTTGAGTTCGGTAAGGTTCATCGGTT
TGTCAGAAATTGCTCTTGTCAGCGTGGCAGCGTGAGCTGATATAGGACAGGAGGCGGTGA
CGATGCGCCGCGCGGTGCGTTCAGAGCCCAGGGCATTCCTCTCGCCGAACATGGCCACTG
AGGGGCAGCTCCCATCGGGAGGCCGGGAACATCATCGGAATCGAGGGAGGCGCTGTTCCT
TTTCGCCTGGTGCCATCACGTTTGCAGAGATGAAACAGCGGGGCTTACTGACGACTTGGA
AATTGACCGCGTGGCGGTCGGAAAGCATTCGGAACAGGCGAACGCTTCGATGGTAGTTAA
GCCTGTCGGCAAACGCAAGCCCCGCCTGCCACTTGCTGCAGGCGGAACTCCCCGCGAACG
ATGGCGAGGCTGCCGCGACGCACTACAGCTCGGCGTCGATGAACGCCTCGAGCTGATCAT
CGTCGAGCGCACCGACCCGGGTGGCCTCGAGGTCGCCATCGACGAACAGCACCAGCGTAG
GCAGGCCACGCACGCCATACTTCTGGGCCGCCTCGGGATAAAGGTCGGCATCGACGAGAT
AGCAGCTCAGCCGCGCGGCATCCCGGCCGGCCAGCTTTTCCAGCCGAGGCGCCAGGGCCT
GGCAGGGTGAGCACCACTGCGCCATGAACACGACCAGAACGGCCTGCGTCTGGTCGAGCA
CGTCATCCAGCGCGTCGCCTGCAAGCCACTCCAGGGACGATTCGGCCATCGTTTCCTCCA
TCGCTACATTGCCTCTCCATTGGACGCTGCCGGCCGGCGATTGACAAGCCATGTGACGCC
CAGCAACCTTGGCATGAAGGACACTACAGGGACAGCCCATGAGCAGGACGCCTGCCGACA
CACGGACCCCGCGCCGCCTCGCGGCCATCGACCTGGGCTCCAACAGTTTCCACCTGCTGG
TGGCCAACTATCACGAAGGCCAGCTGCAGGTGGTCGCCAAGCAGGGCGAGAAGGTGCAAC
TGGCCGCCGGCCTCGATGAGCACGACAACCTCGATGAGGCCGCCATGCAGCGGGCCCTCG
ACTGCCTGGCCCGGTTCGCCCCGTTCATCGCCGATGTGGCGCCCGGTAACCTGCGCGTCG
TGGGCACCAACGCCCTGCGCAATGCCAACAACAGCCAGGCCCTGATCGAGCGCGCCGCCG
CCCTGCTCGGTCATGACATCGAGGTCATCGCCGGCCGCGAAGAGGCTCGCCTGATCTACC
TGGGGGCCGCCCACGCTCTGGCCGACGTGCATGGCCGGCGCCTGATCGCCGACATCGGCG
GCGGCTCCACGGAGTTCATCATCGGCGAGCGCTTCGAACCGCTGGCGCTGGAAAGCCTGC
ACATGGGGTGCGTGGTCTACACCCAGCGCCTCTTCGGCGACGGCGAGATCACCGAGAAGC
GCTTCCGCCAGGCCGAGCTGGCGGCCTTGTCCGAGCTGGCCAATATCCGTCGCCCCTATC
TGGAACTGGGCTGGTCCGACCCGGTCGGCTCCAGCGGTACCATCAAGGCCGTGGCCGCCG
TGCTGGCCGCCAGTGGCGACAGCCCCGACGGGTTGATCCATCGCGCCGGCCTGCAGGCCC
TGCGCAAGCGCCTGCTCAAGTGCCAGCAGCTCGACAAGGTCGCCATGGAAGGGCTCAAGC
CCGATCGCGCCAAGGTCTTTCCGGCCGGGGTGGCCATCCTGTGCGCCATCTTCGAGGCAT
TCGACCTGAGCGTCATGCGTTACTCGGACGGCGCCTTGCGCGAAGGAGTGCTTTACGACC
TGGCCGGACGCAACACGCCCGAGGACTCCCGCCTGCCGGCGCTGGCGGCCCTGCAGCGCC
GCTACGGTGTCGAAACCCGCCAGGCCGATAACGTCGCTGCCAGTGCCAGGGCCGCCTTCG
AGCAGGTCCAGACGGCCTGGCAGCTCAGCGACGAGCAGGGCCAGTTCCTGGCCTGGGCGG
CTCAGTTGCACGAACTCGGCCTGGCGGTATCGCACAGCCAGTTCCACAAGCATGGCGCCT
ATCTGCTGGAGCACTCCGACCTGCCGGGCTTCTCGCGTCCCGAGCAGCAGGCCCTGGCCT
TCCTGGTGCGCGCTCATCGGCGCAAGGTGCCTCTCAAGGAGATCGAGGCCCTGCCCGACT
CGCCGCGCCAGCCCTATACGCGGCTGGCCCGCCTGCTGCGCCTGGCGGTGATCCTCAATC
ATTCGCGACCGGAGCCCCCGATCAGCGATTTCTCGCTGACCGCCAATGACGACGCCCTGC
ATCTTTCACTGCCAGAAGCCTTGACCGAGCATGCGCTGCTCGCCAACGACCTGGCGCAGG
AAAGCACCTACCAGCAGGCCGCCGGCTACACCCTCGAACTCGACCACCGAACTGTCAACG
CCTGAGTTCGGCCCTCACTCGGCCACCTGCCGCCAGCCCTCGGCCACGGCGACACCC
>DeadSea-enrich-C1072
GAAACCGGACTCGCCGCTTCCGCGTCGGGTACTTCCTCCCACCCGCCGCCGCACCTCGGA
GACAGCCATGCAGCACCTTACCTACCAGACCCTGGAGGGCACGTTGGACGCCCTATCCCA
CGAGACCCTCGAAGCCTTCGCTCAGCACATTCGCGGCGGGGTCCTCACTGAAGCCGACCC
GGGCTACGACAAGGCACGCGCCGTATGGAATGGCATGGTCGACCGTCACCCGGCCCTGAT
CGCCCATTGTCTGGGCACACAGGATGTACGCCATGCCGTGGATTTCGCCCGCACCCACCA
GATACGAGTCAGTATCCGCGGCGGCGGTCATCATATTGCCGGCAATGCCGTGGCTGACCG
CGGCATGGTGATCGATCTGTCGCGCATGCGCTCGGTACACGTGAACGCTCACGAACATAC
GGCCCGCGTCGAGGCCGGCGCCCTGCTTGGTGATGTCGATCACGAAACCCAGGCCTTCGG
CCTGGCCGTGCCCCTCGGCATCAACTCCACCACGGGCGTGGCCGGCCTGTGCCTGGGTGG
CGGCTTTGGCTGGCTGACACGCAAGTACGGGATGACCATCGATAATCTGCTCTCGGCCGA
AATCGTTACCGCCAATGGTCAGCTACACGACGTCTCGGCCACCCAGGAGCCCGAGCTGTT
CTGGGCCTTGCGCGGTGGTGGCGGCAACTTCGGTGTCGTCACCTCCTTCGAGTTCAAGCT
GCATCCCGTCGGCCCGCTGGTCTATGCCGGGCTGGTCGTCTATCCGCTGGCCCAGGCAGA
ACAGGTGCTTCAGGCCTGGCGCGATCATGCTGCGATAGCGCCGCGTGAATTCAGCGTCTG
GACCGTGCTGCGCCAGGCACCGCCGCTGCCCTTCCTGCCCGAGTCGGCCCACGGCCAGCC
GGTAGTGGTCTTCGCCCTGCTGTACGCCGGCGACCCGGCAGCGGGTGAACGGGAAGCCGC
CAAGGTACTCGGCTACGGCAGCCCCCTGGGTCACATGCTGGGCACGCAGCCCTATGCCAG
CTTCCAGACCGCCTTCGATCCATTACTGGTCCCGGGGGCAAGGAACTACTGGAAGACCCA
GAACTTTCAGCAGGTACCCAATGACCTGCTCGACGTGCTCATCGATGCCGCCCAGGCCCT
GCCCGGCCCGGAATGCGAGATCTTCGTCGCCCAGCTCGGCGGTGCTGCCGGCGAGATCGG
CGATACCGACACGGCCTATGCAGGACGCGATGCCAACTTCGTAATGAATGTGCACGGTCG
CTGGCGCGACCCCGCCGAAGACGAGCGCGTGCGCAACTGGTCACGCCAGGTATTCGACAC
CACCGCCCCCTTTGCCACCGGCGGCGGCTACATCAACTTCCTGACCGAGGACGAAGCCCT
GCGCACCGATACTATCTATGGTCTCAACTACCCACGCCTGCAGCAGATCAAGTACCAGTA
CGACCCGGCGAATCTGTTCCGCTTGAACCAGAACATCCTGCCGGTCCCCCTGGCCAAGAG
CGCCTGATCCAACGGGCCCGCCCTTGGCGGGCCCGTTGCCCCGTCACGTCGTGGCCGTTG
GCCGGACCGCAATCACCGGCGTCTCGCGAATCGGCCAGTGCAATGCCATGGTCACCAGGC
TCAGTGCCACTCCGGCCCACCACACCACCTCGTAAGTGCCAGTGGTCTCGTACAGCCAGC
CGCCCAGCCACACCCCGGTGAAACTGCCCAATTGGTGACTGAGAAAGACCACGCCATAAA
GCGTCGCCATGTAGCGGGTGCCGAACATGGTCGCCACCAGCCCGGTGGTCGGCGGTACCG
TGGCCAGCCACAGGAAGCCCATCACGGCGCTGAAGACCAGCACCGTAGTCAGGCTCAACG
GCAGCAGCATGAACAGGGTAATGGCCACGGCGCGGCCACCGTAGATCGTGATCAGCACCA
GGCGCTTGGATACCTTGCCGGACACGACGCCAGCCACGAAGGCCCCGGCCACGTTGAACA
GCCCGATCAGGCTGATCGACCAGGCGGCGACATCCGGATCGAAACCGGCGTCGGTCAGGA
AAGGCGGCATGTGCACGGTAATGAATGCCAGGTGGAAACCGCAGACGAAGAAGCCAGCGG
TCAGCAACCAGTACGAGACATGGCCACGGGCGAGCCTGAGAGTATCGCGAAACGCTTCGG
GCGAGACGATCTGTCCGTCGGACGCGGGTCGGTCGCTGGCCGCCAACGGCATGGCCAGCA
GCGCCATCGACAGCGACATCAAGGCCATCGCGTTGAGCGCCCCGCTCCAGCCCAGCCAGT
CGATCAGGCTCTGGGCCACCGGCGCAAGCAGGAACTGACCCATCGAGCCCGCCGCCGTAC
CGATACCCAGCACCATCTGACGCTGCGATTCATCAACGACGCGCGCCAGCGCCGGCAGCA
CGATACCGAACGCCGTACCCGCCACGCCGGCACCGACCAGCAGCCCGGCCCCGGTATTCA
GCACCCACACGTCACTGACCCCGGCAGTCAGCCACAGCCCCAGTGCATACAGCAACGTAC
CAGCGAGGATGACACGTACACTGCCGAAGCGATCGGCCAGCCCGCCGGCGATCACCGCGA
GCACGCCCCAAGCCAGGTTCTGGATCGCCAGCGCCAGGCCGATGATATCGCGCCCCCAGC
CATTGGCCGCATCGAGCGGCTGGACAAACAGTCCGAAGCTGGAACGAAAACCGAACGACA
GCATGAGAATCAGGCAGCCACTGAGGATCAACCACCACGTAGCGGCAGGCAGGCGGGCGG
AAGGCATGGCGAACATCTCCGTAAGTTGGCGGAACAGCGTTATGCTCGACGCTTTCCGTC
ATACGGGCAAGCGAGTATTCCCTCCTGAAGCGCTAGAGCCTGGCTTTCCCGGGGTTCGCC
TCCCGGGCTGACTTCGGCCCACCGAAGCCAGGCGAGTCAGGCCGGATAGCCCCGGGACCC
GCCTGCATTTTTCATTTTCCCGAACGCTGAGCGATACCGAGCGCTATCCCCAGAATCACC
CCGATGCCGACGCCCAGGGCAACGGCGTCGTACATCGTACCGATGGCGGCACCGAGAGCG
ATACCTATAGCGATCCACTTGCCCATGTTGCGAGGCCTATTTCACGATGAATCTGGCATT
CAAGGGTTGCAGTGGCCGGTTGTTGGCGTGGCCGATCGCCTTCCGGATGGCGTCGATCTG
CGCCGCGGAGGCCGACATCGGCGCCTTCATGACCAGCCAGCGCACGCCTTCGGTGCAGGG
CGGCGTGGTCAGCGAGCCGTTGAGCCGATAATGCTCGCGTTGCGCCGGCAGCCACGCCGC
TGGCGATAACGCCTTCCCTGCCAGGCTGCGCCTTTCCGCTTGCGCGGGCAGTTCACCGAG
CGTGGCCAGGGCCTCATGGGGCTGGCCTTCCTCAAACAGCACCCCGACGACAGTCAGGTG
GCCCTGTTCATCCGCATGGACCAGGTGCGCCTCCATGGGATAGCGCTGGCCATCGATGGT
GTACTCGCTCGGCGTGTGGAAATGCACCTGCTTCAATGCATAGCGGCGCCCATCGAGCAT
CAGGGCATTACCTTCGGGATAGGTGATTTTCAAGGTATGGCCGTTGTTGACCAGCGTCTC
GCCGGACTCGGCATAGTGGAACTCGGGAGCGGGCTGTTCGCCTTCGATCATCCCGGCCAG
ATCCACCGGCGACTGGTTCTTGCCGGAGCCACAAACCGCGAACTCCGGTGATAACGTGCT
CCAGTGCTGGGGACCGTGCTGCCCGGAATAGGCCCACTCGGTATCGCTGGCAGCGAAGAG
CGGCGACGTTAGTGTCAGGGTCACCAGGGCAGTCAGTGACGATATCCTTTTCATGAAGCC
TTCCATCGATCATGGGTTGTCAGTAGCGACCAGGTGGCTTGCCTGGCCGCCCCATGATGC
GTCAAACGGCTCAGAATTCCAGGCAGATCTTGCCGAAGTGTTTACCCGACTCCTCGTGGC
GGAAGGCATCGGCAATCTCGTCCAGGGCGAACGAGCGGTCGATCACCGGGCGCAGGCCGC
CCACTTCCAGCCCGCGAATCATCTCCTGCTGGTGCGTGCGGCTGCCCACAATCAGCCCCT
GCAGGCGGGCCTGCTTGGCCATCAGCTTGGCGGTGGGAATCTCGCCGCCGCGCCCGGTGA
GCACACCGATCAGCGAGATGTGTCCGCCGATGCGTACCGCCTCGATGGATTGCGGCAGGG
TGCCCGGGCCGCCGACCTCGATGACGTGATCGACACCGCGCCCATCGGTCAGTTCCTTGA
TGCGCTTGCCCCACGCCGGCTCGCGCTGGTAGTTGAGGGTATGCTCGGCGCCGAGTTCCT
TGAGCCGCTCGATCTTCTCGTCGGAGGAGGACGTGGCAATGACCCGCGCGCCCATCATCC
TGGCGATCTGCAGCGCGAAGATCGATACGCCCCCCGTGCCCAGTGCCAGCACCGTGTCGC
CGGCCTTGAGCTGGCCATCCACCACCAGCGCGCGCCAGGCGGTCAGCCCGGCCGTAGTCA
GCGTGGCCGCTTCGGCGTGGCTGTAGCCCTTGGGCGCATGAGTGAACCACGTTGCCGGAC
TCACCACCTGCTCGCGGGCATAGCCATCGATGCCATCGCCGGGCGTGGTCTTGAAG
>DeadSea-enrich-C1074
TGCACTGGCGCTCCAAGACCTGCAGAACGTCGATCTCGTCGGCGGCAAGGCCAGCCTGAG
TGAGGCCTACGCCTCGCTGGTCAGTGATGTCGGCAACCGCACCACCGTGGTCAAGGTCAA
CCTGACGGCCCAAGAGGGGCTGACCGAGCAGCTAACTGCCGTGCAACAGTCCGAGTCGGG
CGTCAATCTCGACGAGGAAGCGGCCAACCTGATCCGCTTCCAGCAGTATTACCAGGCCAA
CGCCAAGGTCATCGAGATCGGCAGCACCATGCTGGACACCATCCTTGGTCTGCGTTGATC
GCCACTAACGAGACGACATCATGCGTATCAGTACCGTCACCATGTTCGAATCCAGCCTGT
CGTCGATGAATCGGCAGCAGAGCGAATTCATGCAGGTCGGCCAGCAGATCGCCAGCGGGC
GTCGCGTGGTCAACCCTTCCGACGATCCGCAAGCCGCTTCGCGGGCGGTCGCCGTGTCTC
AGTCCATGGCCGTCAGCCAGCAATATTCCGATGCCCGGGTCTCGGCACGTAATGCTCTTG
CCCAGGAAGAGAGCGTACTCAACAGCGTCAGCGATAGCATCGCCAGCGCCAAGACGTTGA
TCGTCCAGGCCGGCAACGGCACGCTGAGCGATGCCGACCGGGCCTCGATCGCCAGCGAAC
TCAAGGGCATCTACGAGAACCTGCTTGGCCAGGCCAATGTCACCAACGGCAACGGCAGCT
ACCTGTTCGCCGGCTACGAGGACGATACGCCGCCGTTCGTCAAGGGCGCCGATGGCCGCG
TCACCTACCAGGGCGACACAGGCGTCAGGGAGCAGAAAGTCGACTCATCTCGTCTGATGC
CGGTGGGTGACAGCGGACTGGACGTGTTTGCCAGCGTGCACAGCGGGGCGGGCTACGTGG
CCGAGGCGGATGCCGGCAACACCGGTAGCGTGACCTTCACCGGGCCGACGCGGGTCGATG
CTTCGAATCGGGGTTATGGAAAAACTTATACCATCAAGTTTGTCGACAATACCCAATATC
AGATATTGGACGAAAACGACACTCCTGTAGCGTTTGATATGGGCGATGATGGTACTGCTG
AGAATGTTTTTACCTATACATCGGGTAAGGCTATTTCTTTTGCAGGTATCTCCCTGACAA
TGGAGGGCGCTCCAGAAGCTGATGACCAAATTACACTGGCCAAGGCGCAAGACCAGAACA
TCTTCGCCACGCTGGAGAATGCCATTGCCGCGCTCGACGCGACGACCGAGACGGATGCCG
ACAAGGCTGCCTTGCAGAACACGCTGTCCACGGTCAGTCGTCAGCTCGACAACGGCCTGG
ATAACGTACTCACCGTGCGTGCCTCGGTGGGTGCACGACTCAACGAACTGGATACCCTGG
ATGCCGTAGGTGGCAATCGCACGTTGAACTACGAGCAGACGATGTCCGAGCTGGTGGATC
TCGACTATGCCCGCGCGGTAACCGACTACACCCTGCGCCAGGTCGGCCTGCAGGCCGCCC
AGAAGGCCTTCGTTGATATCCAGGGCATGTCGCTGTTCGACAGGCTGTAGGCCCGCATGC
CTATACGCATGGTCTACAAGTAGCACAAGCAGACAGGGCGCCCATTGGCGCCCTGTCTGC
TTGGTGGTATCGGTCACTTGGCACACCGGGACCTGAACGAATGGCGAGCAAGGTGCCTAC
GCCGTGGGTGCCATCACGGTCAGCAGGTTCTGGAGGAAGAAGAACCCTTTGGCGAACAGT
GTCTCGAGGAAGCTGGCGTAGTCGGACATCAACACCATCAGCAGCACCAGGCCGATGGTC
AGGGTGAGCGGAAAGCCCACCGAGAAGATCGTCAGCTGCGGGGCGGCGCGGTTGAGGATG
CCCAGCGACAGGTTGATGATCAGCAGGGCGGCCACCACTGGCAGGGCGAGCAGCAGGCCG
GCGGAGAAGATCGTGCCGCCGTAGCGGGCCAGCATCTCGAAGGCGTCGGGATTGAGGCCG
GTCAGGCCGACGGGCAGGGTCTCGAACGAGAACGCCAGGATCTCGACCACCACCAGGTGG
CCGTTGAAGGCCAGGAACATCAGCAGCGTGATCATGTAGAGAAAGCGCGACAGCACCATG
CTCTGCGCGCCGATATCGGGCGCAAAAAAGGTGGCGAAGGCCAGGCCCATCTGCAGGCCG
ATGTATTCACCGGCCGCCATCACCACGGAGAGCGTGACGCGCATCACCAGGCCGATGGCC
ACGCCGATCAGCATCTGCTCGATCAGAATACCCAGGCTCGACCACGAGAAGATCGGCACA
TCGGGCAGGGCCGGCAGGGTCGGGGCAAGGATGAACGCCAGTACGGCGGCAAAGCCGATC
TTGACCTGGCGCGGGATGCTCGAATGCCCCCACAGCGGTGCGGCCATGATGAAGGCGGCG
AGCCGTGCGAAGGGCCAGAGAAAGGCGACCAGCCAGGTCTGCAACTGGTCGAAAGTGACC
TCGATCATGTCAGCCCAGCATCAGCGGGATGTTGCGAAACAGCTCGGAGGTATAGTTCGT
GATCACCTGGATCAGCCAGGGGCCGGCCAGGACGAGGGCGCCGAACACCCCCAGGATCTT
GGGAATGAAGGACAGCGTCATCTCGTTGATCTGGGTGGCGGCCTGGAACAGGCTGACCAG
CAGGCCGATGACCAGCGCCGTGATCAACAGCGGCCCAGCCAGGAACAGGGTGACCTTCAT
GCCTTGGTAGGCCATGGTCATGACCGTTTCGGGAGTCATGCGTTTACCTCGACAGGCCCC
GGTGATTCGGGGCGTTGAGTACGAGCCGTCGCCGTGGCGAAGCGGCGTGTCAGAGATAGA
AGCTCTCGGCCAGCGAGCCGATCAGCAACTGCCAACCGTCGACCAGCACGAACAGCATCA
GCTTGAAGGGCAGCGAGATCGTGGCCGGCGGTACCATCATCATACCCAGCGCCATCAGTA
CGCTGGCCACGACCAGGTCGATGATCAAAAAAGGGATGAAGATGGTGAAGCCGATCTGAA
ACGCCGTCTTCAGTTCGCTGGTCACGAAGGCTGGCAGCAACACGCGCATGGGCACGTCCT
CGGGACCCTGGAAGGTGCCTGCCTCGGCAAGCCGCCCGAACAGGGCGATGTCCGGCTCGC
GGGTCTGGGCCAGCATGAACTCGCGGAATGGCTGGCTGGCCAGCTGCAGGAATTCATCGA
AGTTGATCTGCTGGTCCGAGAAGGGCTGCCAGGCGACCTCGTAGACCTCGTTGAGTACCG
GCGACATGATGAAAAAGGTCAGGAACAGGGCCAGTCCCAGCAGTACCTGGTTGGGCGGCG
CCGACTGGGTGCCCATGGCGGTACGCAGCAGACCGAGCACGATGATGATGCGCGTGAAGC
TGGTCATCATCAGCAGGATGGCGGGCAGGAAGGCCAGCGAACTGAGCAGCAGCAGGGTCT
GCAGGCTCAGCGACCATTGCTGGCCACCGTCCTCGAGCGGTTGGGTAACCACGCCGGGAA
TGCTCTGGGCCCAGCCGGCCTGGGCCCACAGGCTCGCGACGAGTGCCACCATGACCATGC
AGAACGTGCCTCGCAAGCAACTGCGGCGGGCGCCGGTTGTATCGCGGGATAGCACAAACG
TCACTTTTCGTCTCCCGATTCGTCGCGGCGTCTGGACAGGCGCGCCCGGGTGTTCTGGCG
CATGGCGTTGGCGAAGCGCACCGCAAAGCCTTCGCCATCCGGCGTTGCCTGTGACGGGGG
CAGGTCGTCCTGGCTGGGCGCCGGCATCTCGTGCAGCCGGGTAACCTGGCCGCCGCCCAC
GCCCAGCACCAGCCAGGTGCCTTCCACGTCGATGATGACTACGCGCTCGCGTTGCCCGAC
CGCGGTGCTGGATACCAGCTTGAGATGGCGATTGTGGCCGGTACGTCCCGGGCCGACGCG
CTTGAGCAGGGCGCTGCACAGCAGGATGACACCGATGACCGCGGCCAGCGCCAGGGCGGT
CTTGCCCAAGGTGGCCAGGCCCAGCAGGGCATCGCCTTCGGCGCTGCCTAGCGCGTCGGC
GACGCCGGGGGTGACGGTAGGTGCGCTCATCGGTTGAGTTTCTGGACGCGCTCGGAGGGA
GTGATGATTTCAGTGATACGGATGCCGTACTTGTCGTCGACCACGACCACCTCGCCCTGG
GCGATCAGGTAGCCGTTGATCAGGATGTCCATGGGCTCGCCGGCCAGGCCGTCGAGCTCG
ATCACCGAACCCTGGGCGAGCTCGAGCAACTGCTTGATGGTGATGCGCGTGCGACCCAGC
TCCACGGTCAGCTTGACCGGGATGTCCATGATCATTTCCAGGTCGCGCATGCTACTGCTA
TTGACACTGGCGTCCAGCGGCTTGAAGACCTGGTCACCGGCAGCCGTCGCCTTGCTGTCG
GCCACGGCGACCTCGGCTTCGGCCTGTTCGGCGAAAGCCGCGGCCCAAGGGTCGTCATCG
GCCGCGCCGGCGCCCTGTTCAGCCATGGCGTCCGCCCAAGCGTCGTCGGTGCTGTTCTGT
TCGGGTTTCTTGGGGTCAGTCATTGTCTGAATCCTTGGCTTTTGGCATCAGCCCTGGGGT
GAACTTGGCATTGTTGGCGACGTGGTCGATCAATTGGCGGACACGCAGCGC
>DeadSea-enrich-C1077
CCCCCGCGACCCTGGCGCTGCCGAGCCCGTCCGCCAGGAAGCCGGCGGCCTGCACCGCGC
GCGCCTGGGCCCCGCCGCGATTGCTGAAGGCGCCTACCTGCACGATCCAGGCCTCGCCGG
AGGCGGCTGCCGGCTCGTCGACCTTGGCCAGCAAGGTGCGGATCGGGTCTGCCTGGGCGT
CGCCCTGGGCAATCACGGCCTGGGCGGATGCCGGTTCGGCGCTCGCTTCGGAAGGCCGCT
GGGTAGCCACGACGATACGTTCTGCCGATCGCTGCGGTGCGGCCGTGGCCAGGCGGATAT
CCATGGCGGTGCCGAACACGTCCGCCTTGGCGATCCAGTCGCCACGGCTCAACAAAGAGG
CCCTGACGAAGCCGCGATCGAGCAGGTCCGCCATGTGCGCATCTCGGGACTGGGCAGTGA
AACCTCCCATGACCACCGAAACGATCCGGCGTCCATCACGTACGGCTGAGGTAGCCACGT
TGAACCCAGAAGCGCGGATGTAACCGGTCTTGAGTCCGTCCGCCCCGGCATAGCTGTCCA
GCAGGTTGTTGTGCCCCCGGTAGGTCTTGCCGCGATAGACGAACTGCGTACGCGCGAAGT
AGCCGTAATACTGGGGAAAGTCCTTCATCAGGCGCATGGATAGTATGGCCATGTCACGCG
CCGTGGTGACCTGGGCATCGTCGGGCAGGCCCGACGCGTTACGGAAGAGGGTGCGCGTCA
TGCCGAGTTCGCGCGCCTTGGCGGTCATCATGCCGGCGAAGGCATTCTCGCTGCCGCCCA
GGCCTTCGGCGACCACCGCCGCCACATCGTTGGCCGAACGCACGATCAGCGCCAGGATCG
CCTCCTTCACCGCGATGCTCTGTCCCGGTTGCACCCACAGCTTGGAAGGCGGCTGGGCAG
CGGCGTGCGTCGATACCGGCAACGGCGACTCCATGGTCAAACGTCCGCGCTCGATCGCCT
CGAACAGCAGGTAGAGAGTCATCATCTTGGTCAGCGAGGCCGGATAGCGTACGGCATCCG
CGTTGGCGGCCGACAGCACCTCCCCTGTTTCGGCATCGATCACGATGGAAGCATAGCGCG
GGTTACCCGCGGCCTGGCTCTGCACCGGTAGCGCTAACCCCAGGAAGAGCAATACGAAGA
TAACGAACATCCCGCGATGGCGGGACGCGGCAGCAACTGACATGGACGCCATGATGTTCC
CCTGCATTCATTCGTTTGTTATGGACGGACGTGGCTACGCCCGTCAGTAGATTATCGGCA
AATTCTGTTCTATCTGAAAACTTCCGCATGCGTCCATGCGGCATGCAACTACGCCGCGAA
CATGCTTTCTTGCCGACAAGCAGCCGGCTCAAGACGAGCGTACCGGCTCATCCTCATCGA
TGGTCTCCTCCACGGCCCCGCGCTCCTGCAACCAGCGCGCCACCACCCAGCACAACGAGG
CCCATGCCGCGCCTGCCGTCCAGCCGGCCAGCACGTCGGTCGGCCAGTGCACACCCAGGT
AGACGCGACTGACACCGACCAGGATCGTGATCAGCATGGCCACCAGCAGTAGATAGGCCT
TCACGCGTCGCTTGGGCTGGATGCGGATGAGCAGCGCCGTCAGCGTCAGATAGGTCACCG
CCGCCATCATCGAATGCCCGCTGGGAAAGCTGGCGGTGTAGACGATGGAGCCGTGCGACA
CCAGGTCCGGCCGCGGCCGGTCGAAGGTCATCTTCAGCACCGTGCTCAACAGCCAGCCGC
CACACACCGAGACCAGCATGAACCAGGCAGCCCGGAAGTAGCGGGACAGCAGCAGGTAAC
CCAGCGTGAACAACGTGATCAGCACCAGCACGGCCACGCCACCCAATGCCGTGAAGTCCC
GTCCCATCTCCTCGACCCACCCCGGGCCGAGCGGATCGGACAGGTCCGCCTTGCTGCGCA
AGGCCAGCAACAGCATCTCGTCCAGGTTGCGTGTTTCCCCTTCCATGACGGTGTCGGCCA
GGCCGATGAACGCCCAGATCCCGCCCGAGAAAATCACCACGCACAGGAGTGCCGGTAGTT
CGTGCCGTCCCAGCCAGGCAAGAAAGCTGAAGGGCTGCTTGGCGAGGCGGCGATGTTCTT
CCCTGCGACTACCCATGTCGTTCCTCTTCCATTTGCGGTATGCGCGACACGCCCGGTGGA
CATGCCACAAGAGTTCCTTCTTCTGGCTTACAGCGCAACGTGGCGCTGGTGCCCATGGTA
GACGAAACCCGAGGCGACCGAGAATGCCACTGTCAGCATAGCGGGCCGGTTATTTTTTCA
TTGGCACGAGAAGCCCAATAAAAAAAGCCTATATTCGGATACGCGCCGACATTGCCCGAT
AGCGACCCTGTTGCCTTCAAGACCTTCGGCTCCCGTCGCCCTACCCAACGGCGGTGGGCC
GATTACACTTTCAGTATGCTCTGCGCAATGAGACCGCTCAGGAGAGCGGTCTCGGTCACA
TTGATCTTTAGCCAGGACGGAACTTTCATGGACGATGATACCCTGCTCGACTGCCTGATC
ATCGGTGCCGGCCCTGCCGGCCTGACCGCCGCCATCAATCTCAACCGCTTCTTTCGCCGG
GTGCGCATCGTCGATGCCGGGCATAGCCGCGCCTCGCTGATTCCACGTACGCACAACTAT
CCCGGCTTTCCCGATGGCATCAGCGGCAATGCGCTGCTGGAGCAGTTGCACATCCAGTTG
CAGTGCAATGGTGGGCAGGTCACCCGTGACACCATCGATCGCCTGGAGCGCTGCGAGGAC
GGTCGGTTCCTGGCGCACGGCAAGCATGCGACCTATCCGACCAGGACAGTGATCCTGGCT
ACCGGCGTGGTCGATGTGGATCCGGAACTGGAGGGCTTTCAGGCAGCCAAGGAGAAGGGC
CTGATTCGCTACTGCCCCATCTGCGATGGCTTCGAGTTCAGCAACGAGCGTATCGGCGTG
CTCGCCCAGGACGAGCACGGCGTACGCGAGTCGGTCTTCATCAAGCGTTTCAGTGCCGAC
CTGACCCTGGTCGATCTCGCCGACGGGGCCTACCTCGATCAGCGCTCGACAGATCGCCTG
GGCCAGGAGCGGATCGACCTCGTACAGGGCTGCGTAAGCCGGCTCTTCGTCGATGAGCAG
GACCGGGTCCACGTCCAGTTGAGTGATGGCCGCGAGCCGGTCTTCGACGTGCTCTACTGC
GCCCTGGGCACCCGCGTGCGCAGCGATCTCGGGCGCGCCCTGGGGGCGCGTCGCAATGCC
GACGACTACATCATCATCGACGAGCACATGCAGACCGGTATCGAAGGGCTCTACGCCGCC
GGCGACATGACCAATCGCCTGAGCCAGATTACCGTTGCCACCGGTCAGGCCGCGATCGCC
GCGACCGCCGTGCACAACCGGTTGTTGCACGGCTAGCCGAAGGCCTGTCCCACGCAACGA
CAACGGGCGCGACTCGCGTCGCGCCCGTTCGTCATACTTGGCTACTACCCTCGGCTTCAG
AAGAAGCCCAGCGGGTTGGTGTCGTAGCTGACCAGCAGGTTCTTGGTCTGCTGGTAGTGT
TCAAGCGCCATCTTGTGGGTCTCGCGACCGACGCCGGACTTCTTGTAACCGCCGAAGGCG
GCATGCGCCGGGTACTGGTGATAGCAATTGGTCCACACGCGTCCGGCCTGGATACCGCGT
CCCATGCGGAAGGCCCGGTTGATGTCACGGGTCCACACGCCCGCCCCCAGGCCGAACTCG
GTGTCGTTGGCAATCGCCAGCGCTTCCGCCTCGTCCTTGAACGTGGTCACGGCGACCACC
GGCCCGAAGATCTCCTCCTGGAAGACGCGCATCTTGTTGTGGCCCTTGAGCAGCGTGGGC
TGGATGTAGAAGCCCTTGTCATAAGCGGGATCGAAACTCTCCTTGCTACCCCCGGTGAGG
AACTCGGCGCCTTCCTCGCGCGCCACGTCCATGTAGGACATGATCTTGTCGAACTGTTCC
TGGGAGGCCTGGGCACCGACCTGGACATCGGTATCCAGCGGATTGCCGCGCTTGATCAGC
TTGGTACGCTCGAGCACCCGCGACATGAAGGCGTCGTACATGCTCTCCTGGATCAGTGCA
CGTGACGGACAGGTACACACTTCGCCCTGGTTGAAGAATGCCAGGACCATGCCCTCGGCG
GCCTTGTCGATGAACTCCGGCTCGGCCTCGAGAATATCCGCGAAATAGATGTTGGGCGAC
TTGCCACCCAGCTCGACGGTCGAGGGAATGATATTGTCGGCGGCACACTTGAGGATGTGC
GAGCCTACCGGCGTGGAACCGGTGAAGGCGATCTTGGCAATACGCTTGCTGGTGGCCAGT
GCCTGGCCGGCCTCGGCGCCATAGCCGTTGACGATGTTGAGTACGCCCGGTGGCAGCAGG
TCACCGATCAGCTCGGCGACCTTGAGGATCGAGGCCGGGGTCTGTTCGGCGGGCTTGAGC
ACCACGCAGTTGCCCGCGGCCAGTGCCGGGCCCAGTTTCCAGGCCGCCATCAGGATCGGG
AAGTTCCACGGGATGATCTGGCCGACCACGCCCAGCGGCTCATGGAAATGGTAGGCCACG
GTGTTGGCATCGATATCCGCCGCCGTGCCTTCCTGAG
>DeadSea-enrich-C1079
TGGATGCGCATCTTCTCCCTGTTGGCGTTCCTCTCGTTGGCGGCGCACGCCTGGATCGGC
CTGTGGACCGTAGTCACCGACTACATCAAGCCGGTCGGCATCCGTTTTACCGCTCAAGTC
GTCATCATCCTCGCCATCTTCGTGTTCCTGGTGTGGGGCGTACAAGTTCTCTGGGGAGCC
TGATCCATGTCCAATATGCGTAGCCTGACGTTCGACGCAATCATCATCGGTGGCGGCGGC
TCCGGCCTGCGTGCCGCGCTCGAGCTGGCCAAGTCCGGCAAGAAGACCGCCGTCATCTCG
AAGGTTTTCCCGACCCGCTCGCACACCGTGTCCGCCCAGGGCGGCATCACCTGCGCCATC
GCCTCCGCCGATCCCAACGACGACTGGCGCTGGCACATGTACGACACCGTCAAGGGCGGC
GACTACATCACCGACCAGGACGCTGCCGAGTACATGTGCTCCGAAGGCCCCAAGGCGGTG
TTCGAGCTCGAGCACATGGGCCTGCCGTTCTCGCGCTTCGACAACGGTCGCATCTACCAG
CGTCCGTTCGGCGGCCAGTCCAAGGACTTCGGCAAGGGCGGCCAGGCCGCGCGTACCTGC
GCCGCGGCCGACCGTACCGGGCACGCCCTGCTGCACACGCTCTACCAGAACAACCTGAAG
AACAACACCGTGTTCCTGAACGAATGGTATGCGGTGGATCTGGTCAAAAATGCCAATGGC
GACGTAGTCGGCTGCATCGCGCTGTGCATCGAGACCGGCGAAGTGGTGCACATCAAGTCC
AAGGCCACCGTGCTGGCCACCGGCGGGGCCGGACGCATCTACTCGTCCACCACCAATGCC
CTGATCAACACCGGTGACGGCGTGGGCATGGCCCTGCGTGCCGGCGTCACGGTCCAGGAC
ATGGAAATGTGGCAGTTCCACCCGACCGGCATCGCCGGCGCCGGTGTGCTGGTCACCGAA
GGCTGCCGCGGCGAGGGCGGCTACCTGATCAACAAGGACGGCGAGCGCTTCATGGAGCGT
TACGCGCCCAACGCCAAGGACCTGGCCGGCCGCGACGTCGTCGCCCGTTCCATGGTCATG
GAAATCCTCGAGGGCCGTGGTGTCGGCGAGAACGGCGATCATGTGCTGCTCAAGCTCGAC
CACCTGGGCGAGGAAGTCCTGCACAAGCGCCTGCCGGGCATCGTCGAGCTGGCCAAGACC
TTCGCCGCCGTCGATCCGGTCAAGGAGCCCATCCCGGTCGTGCCGACCTGTCACTACATG
ATGGGCGGCCTGGCGACCAACGTGCATGGCCAGGTCATCCAGCAGGACACCGACGGCAAC
GATCAGATCGTCAACGGCCTGTTCGCCTGTGGCGAGGTGGCGTGCGTCTCGGTACACGGC
GCCAACCGCCTGGGCGGCAACTCGCTGCTCGACCTCGTCGTGTTCGGGCGCGCCGCGGGC
ATGTTCATCGAAGGTGCCCTCAACGAGGGTGTCGATTACCTGGATGCCGCCCAGTCCGAC
GTCGATGCCGCCCTGGCACGCATGAATCGCTGGAACGAATCCAGCGGTGGCGAATCGGTG
CCCGAGCTGCGCGCCGAACTCCAGGCGACCATGCAGAAGGCCTTCGGCGTCTTCCGTCAG
GAAGATCACATGCAGGACGGCGTCAAGAAGGTGGCCGAACTGCGCGAGCGCATCGCCAAC
GCGCACCTGGGCGACAAGTCCAACGCCTTCAACACCGCGCGCATCGAAGCGCTGGAACTC
GACAACCTGCTGGAAGTGGCCGAAGCCACCGCCATCTCTGCGCTCGAGCGCAAGGAGAGC
CGTGGTGCCCATTCCCGCTATGACTATCCGGACCGGGACGACGTCAACTGGCTCAAGCAC
TCCACCTACTTCCCGCTGGAGAAGAAGCTGGGCAAGCGTGATGTGAACTTCGCGCCGAAG
ACCGTCGATACCTTCGAGCCGAAAGTCCGTACCTATTGAGGGGAAACCAGTCCATGCTTC
AGGTATCCGTATACCGCTACAACCCGGAGACCGACTCCGCGCCCTACATGCAGGAGTTCC
AGGTGGACATCCAGGGCCGCGACCTGATGGTCCTGAACGTCCTCGAGCTGATCAAGCAGC
AGGACAGCTCGATGGCCTACCGCCGCAGCTGCCGCGAAGGGGTCTGCGGCTCCGACGGGA
TGAACATGAACGGCACCAACGGCCTGGCCTGCGTCACGCCGCTGTCCGCCGTGGCCAAGA
ACGGCAAGCTGGTGCTGCGCCCGCTGCCCGGCCTGCCGGTCATCCGCGACCTGGTGGTCG
ACATGGGGATCTTCTACAAGCAGTACGAGCGCATCCAGCCGTACCTGCAGAACGAGAACT
CCCCGCCGGCGATCGAGCGCCTGCAGTCGCCGGAGGAGCGCGACAAGCTCGACGGTCTCT
ACGAGTGCATCCTGTGCGCCTGCTGCTCGACCTCGTGCCCGTCGTTCTGGTGGAACCCGG
ACAAGTTCGTCGGCCCGGCCGGTCTGCTTCAAGCTTACCGCTTCCTGGCCGATAGTCGTG
ACACGGCAACCCGCGAGCGCCTCGCCGAACTCGAGGATCCGTTCAGCGTGTTCCGCTGCC
GCGGCATCATGAACTGCGTGGCGGTGTGTCCGAAAGGGCTCAACCCGACCCGGGCGATCG
GCAAGATTCGTGAGCTGCTGCTGGCGAATGCCACTTAAATCGCGGCCCGCGACTTGCTAT
CATTGGACCCCGTTTTACCTGCGGCCGGTTGCCGCAGGTAAGGCCGGCCCACGCGTCAAG
AGCCGGTGCCCTGGTGCACCGGCTCTTGACGATCACGCCGCGTATTCTGCGGGCGACGTC
CCGTCCGCGAGCAGGACAAGAGTGACGTCGGTGCGAATTCGCACACGGCGCCGACACCAC
CCCATCAGTGCAGGGTGACCGAGAGATGCAAGAAGGCATAATGGAGTTGATGTGGCGCAC
CTCCCACGTGAGCGGTGGCAACGCTCACTACGTGGAAGCGCTGTACGAGCAATACCTCGT
CGATCCCAATGCTGTTCCGGATGAATGGCGTAGCTACTTCGACCAGCTACCGCGCCCGGA
AGGCAGCCCCTCCTACGATGTTCCCCTCAGTCCGATCCGCGAACAGTTCTACCAGTTGTC
CCGCAACCGTCGCGCCGCCCAGGGCGCCGTCGCGGCCGACAGCGGCGAGAACAAGAAGCA
GGTCAAGGTTCTCCAGCTGATCAATGCCTATCGATTCCGCGGCCACCAGAAGGCCGACAT
CGATCCGCTCGGTCTGCGCAACCCGACCCCGGTACCGGACCTCGACCTGTCCTTCCACCA
GCTGTCGAAAGCCGACATGGACACCGAGTTCCAGACCGGCTCGCTGTTTCTGGGCAAGGA
CACGGCGCCGCTGAAGGAAATCGTCGAGGCGCTGGAGCAGACCTACTGCCGCAGCATCGG
TTGCGAGTTCATGCACATCGTCGATACCGAGGAGAAGCGCTGGCTGCAGCAGCGGTTCGA
GTCGGTACGCTCGAAGCCGAAGTTCAGCGACGACGTCCGCAAGCATGTCCTCGAGCGGCT
GACCGCCGCCGAAGGCCTGGAGAACTACCTGGCCTCCAAGTACCCGGGGACCAAGCGCTT
CGGGCTCGAGGGCGGCGAGAGCTTCATCCCGATGATGGACGAGATCATCCAGCGTGCCGG
TGGTTACGGCACCAAGGAAGTCGTCATCGGCATGGCGCACCGCGGCCGCCTCAACCTGCT
GGTCAACATCCTCGGCAAGAGCCCCTCCGAGCTGATCGACGAGTTCGACGGCAAGAAGGT
CATCTCCAAGGGCTCGGGCGACGTCAAGTACCACCAGGGTTTCAGCTCCAACGTCATGAC
CCCGGGCGGCGAAGTCCACCTGGCGCTGGCCTTCAACCCCTCCCATCTCGAGATTGTCTC
GCCGGTGGTCGAAGGGTCGGTGCGGGCCCGCCAGGATCGCCGTGACGACAGCGAAGGCGA
CAAGGTGCTGCCGGTCACCATCCATGGCGATGCCGCCTTCGCGGGGCAGGGCGTGGTCAT
GGAAACCTTCCAGATGTCGCAGACCCGGGGCTACCGGACCGGCGGCACGCTGCGCGTGGT
AATCAACAACCAGGTCGGTTTCACTACCTCGAACCCGCTGGACACGCGCTCCACCGAGTA
CGCCACCGACATCGCCAAGATGGTCCAGGCGCCGATCTTCCACGTCAACGGCGACGACCC
GGATGCCGTGCTGCACGCGGCGCAGGTGGCCATCGACTACCGTCAGCAGTTCCACAAGGA
CGTCGTCATCGACCTGGTCTGCTACCGTCGCCGCGGCCACAACGAGGCCGACGAGCCGTC
CGGCACCCAGCCGATGATGTACCAGAAGATCAAGTCGCACAAAAGCTCCCGCGAGCTCTA
CGCGGCGCGCCTGGTCGAGCAGGGCGTGCTCTCCGAGGACGACGCCAAGGCATTGGTCGA
GAAGTACCGCGAGGACCTGACCGCCGGCAACCACGTTGCCAATGCGCTGGTCAAGGAGCC
CAACACCGAACTGTTCGTCGACTGGTCGCCGTACCTGGGTCACGAATGGAGCGGCGACTA
CGACACCTCCATCGACATGAAGCGCATGCAGCAGCTG
>DeadSea-enrich-C1084
CTGATGGACAAGGAAGGCTGCGTCGCCTGCACCAGCTCGACTTCTGCCAGCTCGCCGGCA
CGCCCTCACTGATCAAATATGAAAGCGACGGCGGCCCCGGCCTGGTGCGATGTCGCGAAC
TTCTGCAGCGGTCCGGCGCGCCGGCCAAGGATCTGCAGCGGCTGATCGGCTGGTTTTTCT
TCAATCTACTGATCGGCAATAACGACAGCCATGCCAAGAACCTTGCCATCCTTTATACCC
ACGAGGGGCCACGGTTGGCGCCGTTCTACGACTTGATGAGCACGACGCTTTACAGTGGGC
TTGCGCGCCGCTTCGCGTTTCGCATCGCCGGCGAGGATCGCCCCGGTAACATCGAACGCT
CACACCTCGAAACGCTCGCGCGTTCGATGCGCTTCCAGCCCCGCTACTTCCTGCGTCAAG
GGTTCGAACTCGCCGAACGCATGCCGGCCGCCATCGACAATACGCTAATCACTCTTGGCG
ACACGACCCACACCGGCACTGAACGAACGCTTCTGGAGAGGCTACAACAACGTCTACTGA
GCAACTGCCGCAAGCTGCCGGAACGCTGGAACTCGAAGTGAAACCAGAGCGCCTTTTGAC
GACATGTGAAGCAGTGGCTGCGACGAAACTACGCACTACTCGAGCCAAGGGCCCTCAAGG
AGTCATACAACCGGCCTGTCTTCAGATAACATATTCATGATCAGCCGAATCATCGTTTCC
TTGTTGGACGGATCGGATTCCGCCACCAGCAGTGTGAGCGCTGCCAGGCCGATATCGTTG
ATCACCGGCTCGCCCGCTGTGTTCAGCAAGCGCCCGTTACGATGCAGGAAGTCGACGAAC
AGGAACGCCGCGCTGCGCTTGTTACCGTCAGCGAACGGATGGTTCTTGATGATGAAATAG
AGCAGATGCGCCGCCTTGGACTCGACGCTGGGATAGGCCGGCTCACCGAACACCGACTGA
TCCAAGTTCCCCAGCAATGCCGCCAAGCCATCGTGGCGATCACGGGCGAAAAGTTCGGTC
GCCTCGCCCCGTCCCATCAGCTCTGCCTTCAAGCTTTCCAACGCACCCCGGGCCTCTTCC
AGCGACGGCAACCAACCACCCGGCTGCGCCTGCGGCTCGCTCAGCAGGCCCTCGTCATAG
CGTTGCAGCAACAGAAACGTCTGCGCATACCTCGCCGCAATATCCACCAAGCCCCGGCTA
CCCGGGATATCCAGCGCTGGGCTGTGTGCAGCCTTGCGCACTAACGCCATAGCGGCCTCA
AGCTCCCGCGCGTTGGCTTCGAAGCGTTGTTGGTGCAGGGTCCAGCCCTGGGTCAGATGA
TCGCGCAGGACACGTGTCGCCCACTGGCGAAAGCGCGTTCCTGCTTGTGACTTGACGCGA
TAGCCAACCGAAATGATCACATCCAAATTGTAATGCTCGATGGTTCTCGCAACCTGACGT
GAGCCCTCCTGGCGAACTATCCGGAATTTCCGGATAGTTGGTTCTCTCTCCAACTCGCCC
TCGTCGTAAACGTTCAGTACATGCTCGTTAATCGTGCGAACGTCTTTATCAAAGAGTTCA
GACATCTGCCGTTGTGTCAGCCATACCGTCTCGTGGCCTTCGTCCAGACGAACGTCGACA
GCCTTGTCGGCATCTTCGTAGATCAGGATTTGTGCCTGTTCCTGGCTCATGTGGTGTGCA
TTCCGCTGGGGTTGGGTCTGCCTCGACCTTATCACGCTTCGATTCCCTATCGCCGCCCCT
TGTCAGCGCGCTTGCGAATGCTCATTGCTTGGTGGCCGGAACTTATCAAGCGACGTTTTG
GCACCGCGCCCATGCGCACAGTCGATGCCACCTCGTCGGGTTCCATGGCACACTGTCCAC
TTTGGAGGTTCGATGATCGCCAAGCGCGAACGCGGCAAGATGGAGCGGCAACTGGTCGCG
TCACTGACCCAGGCTTGTGAGCAGGCCAAGCCCCTGCTGCCCGGCTTCTGCTGGCTGACC
CATCAGGTCGATTACACGCGTTTTCCCGATAGCCTGGTGGTGACCTGGGTATTCGATACC
CACGCCAATCTAGCCAACGCACTCAAGGGTGATGCCCGGCGCCAAGTCCTCGACTTGACC
GCCGACGCGCTGGGGGACGTCGGCCTGGATGTCGGTGACGTCTCGCGGCATGTGGCTACC
GATAGTGAAGAAGCATGCCAGCGGGAACACGGCGGCGACTGGCAGCGCAGGCTACGTACA
ACAGCCGTGAGGCATTGAATGGCCAAGAAGATAGAAAGCCCATGTGTCTCGATCTGCAAG
CTCAAGGGCGACCTGTGCATCGGCTGCGGTCGCTCACTGGACGAGATACGCATGTGGCAA
AGCATGAAGCGCCCCGAACGAATGAACACCCTCAAGCGTGCCGATGAACGCCTGAAGGCC
TTAACCTCTCCTTAATGTGTTGCTCGCGGAGCATCTCATGGCCTACCAACTCTATACCGC
CAACAAGAACTACTCGTCCTGGTCCATGCGCCCCTGGGTGCTGATGACCGCCTGTGATAT
CGCCTTCGAAGAGATCATGACCCCCTTCGCCGACACTGCCGAGCAGCATGCCTTCAAGGC
ATTCTCGCCCACCGGCAAGGTGCCCTGCCTCAAGGACAGCGATATCGTGATCTGGGATTC
CCTGGCCATCGTCGAATACCTGGCAGAAGCCCACCCAGGCGTATGGCCGGCCGACAGAAC
GGCCCGTGCCTGGGCCCGCTCGGCGTGTGCGGAGATGCATTCGGGGTTCATGGCACTGCG
CGACGAGTGCTCGATGAACTGCAGCTTGCGGATCGAACTCGGGACGCCAAGCCCGGAACT
GACAAAGGACCTGGCTCGGTTGTCGGCGCTATGGGCGGACGGCCTCGACCGCTTCGGCGG
GCCCTGGCTGGCAGGCGAGACATTTGGCGCGGTCGATGCGTTCTTCGCCCCCGTGGCCAT
TCGCTACCGCACCTATGACTTGCCCCTGTCGACCCAGGCCGAGGCCTATGCGGAGCGCCT
GCTCGCCCATCCGGCAGTCAGCGCTTGGGTGGAACAAGGCATACAGGAACCCTGGCGCGA
GGGATCACACGAGCAGGACTGCATCCGCGGACGTCGCGTGCTGGCCGATTTACGCCAGGC
CTGAGCGCGACGCATCAGCCTGGCATTAACGCTATCTTGGACGAGACCGAGAATGACGAT
TACCAAACAGGACGAACTGGACGGACTCAAAGAGATCGGCCGCATTGTCGCCAACACCCT
GCACACCATGGCGAAAACCATGGAACCCGGCATGACGACGCGGGAGCTGGATGAGATCGG
TAAAGCGCTGCTGGAGCGTGAAGGCGCGGTGTCTGCGCCGCAATCCAGTTACGATTTTCC
CGGCATCACCTGCATCAGCGTCAATGAGGAAATCGCCCACGGAATCCCGGGCGAGCGAGT
GATCAAGCCAGGGGATCTGGTCAACATCGACGTATCGGCGTCGAAGAACGGCTACTTTGC
GGATACCGGGGCCACCTTTCATCTTGCGCCTGTTGCTCCCTCGCTGGAGCGTCTCTGTCA
TGACGGAAAGCGCGCCATGCAGATCGGCATTTCCAAGGTGGGCAGTCAAAAGCCACTGGC
GGGCATCGGCAAGGCCATTGGGCGCTTTGCTTCGGATCGGGGGTACACGCTGATCCGCAA
TCTCGCCAGCCACGGCGTCGGCCGGTCATTGCACGAATATCCCGAGGAAATCGCTACCTG
GCCCACACGCGGCGACAAGCGGCGTATCAACAAGGGACTCGTGCTGACCGTCGAGCCCTT
CCTGTCCAGGGGCGGACACTGGGCCACCGAGGGGGACGACGGCTGGACGCTCTACAGCGA
GCCCCGTGCCCCTGTCGTGCAATACGAACATACGGTCGTGGCCACGGATCGCGGGGCTAT
CGTCGTGACGTTGCCGGGTTGAGGATTCCAGAACCCTTATAAATGCCTGCATTGCATTAA
AATGATTCATGAGCTCCTCAATCAGCCCCCATAAGGAGCTCTGTTCGATCATTCACATTC
TACGAACAGTGAGGACCAAGGTTGCTCGCTTATCCGCTGCCCCTCGGAGCCTAAGGCATC
AGCATTATTGAGTCGGATCGTTTCGACCCGCAGATAGAAAGAGCAAGCCGACAAGCAAAT
AATGCTTTTCATGCCACTGGCTACGAATAAAGAGTCTGTTTCTTGTTAAACACATAGCAT
TATCATCTTAATTTTCAGCACCTAGCCGATTATCTGGGAAGTATTGATAAACTCCCTCGC
ATGACGGCTCTGCCCCCAGCGGAGCATTCCGTATCCACTGGCAAGGAGGTCTTCATGGCC
CGCAATATCATCGTTCTGGGTGCCGGCATGGTCGGCGTATCCGTGGCCTGGCACTTGGTG
CGTCGCGGTCATGACGTCACGCTGGTGGACCGCCGCGAGCCGGGGCTCGAGACCTCCTTC
GGCAATGCCGGCATCATCCAGCGCGAGGCTGTGCGCCCCTACGCCTTCCCCAAGGATATC
GGCACCCTGCTGCGGGTGCTGCCCAACCGCGAGGTGGACATCCGCTACCGCCCCGCCGGC
ATGATGAGTGCGGCGGGCCCGCCCTT
>DeadSea-enrich-C1089
AAATCAAGGAACGCAGCGGCCTGACCATCGTACAGGACCCTGGCGAGGCGGAATTCGATG
GCATGCCACAGAGCGCGATCGCTACCCGGCTGGTCGATTTTGTGCTGCCGTTGGCACAGA
TTCCCGGCGAGATCCTGCGTTACTCGCATACCCGCCCCAAGCTCGTGGTGCCCTCGGCCG
AAGAAGACCTGAACGAGGTGCAGCATGCCCTCCAGCAGAAGATCTTTGCACAGGTTCGGG
CACGCAGCGGGCGCGACTTTTCCCGCTACAAGCGCTCCACCGTGATGCGTCGCATCCAGC
GCCGCATGCAGTTACACCACATCGAGGAGTTGGGACGCTACCTCGACCTGTTGCGCCAGC
AACCCGAGGAAGCCCATGCACTGGTCGATGAGTTCCTGATCACCGTTACCAACTTCTTCC
GCGACCGGGAGGTGTTCGAATCGCTAGAGCGGGACGTGATCCCGAAGCTCTTCGAAGGCA
AGGGCCCCGAGGATCAGATCCGTATCTGGTCGGTCGGTTGTGCCACGGGCGAAGAAGCCT
ACTCGCTGGCCATGCTGCTGTTGGAGGCGGCCTCTCGGTACGACAGCCCGCCACGGCTGC
AGGTCTTTGCCTCCGACATGCATGATGGCTCGCTCAAGCTAGCACGCGAAGGGATATATT
CGGGGGATATCGAGATCGATGTCTCTCCCGAACGCATCAAGCGCTTTTTCATCAAGGAGA
ACGGGGGCTTCCGCATTCGCAAAGAGGTTCGCGAATGCGTCATCTTCGCCCCGCACAACC
TGCTCGGCGACCCGCCCTTTTCTAAGCTCGACCTGATTGCTTGCCGTAACCTCATGATCT
ATCTGCAGCGCGACGTCCAGCAGGACGTGATCGAAGTTTTTCACTATGCGCTGAATCCTG
AGGGTTTTCTTGTCCTTGGCACCTCGGAAACGCTTGATCGCTCCGACCTGTTCCACACCG
AAAACAAGAAATTTTGTCTCTACCGCAAACGCAATGTGCCCACATACGGGTTGCAGTTGC
CGGTATTCCCGTTCACTCGAGACAGCCGCAAACAAGCGCAGACAGAAGACAAGGTGGAAT
CAGGCCCGCGCCCCCCGGTCTCGTACGGGGCACTGCATCAGAAGATCGTCGAGCGCTATG
CCCCGCCCAGCATCCTGATCACCCCCGATCACAAGATCGTGCATTTCTCAGAGCATGCCG
GGCGCTTTCTGATCCACCCCGGTGGCGAGCCTACGTCGAATGTCTTCAAGCTGGTTCGCG
AAGAGCTGCGCCTCGATCTACGTGCCGCGCTGGTGACTTCCGAGAAGGACGCCCGACCCG
TTCGCACGAAGCCGATTCCTGTTTATCTAGAAGGCGAATTGCGCCATGTGGTCATGCATG
TGCGCCCTGCCGAGCAGCGCGAAGATCAAGGCCTGGTTCTGGTGATCTTCGAAGAGAGGA
CGGAATCCACCAGCCCGGCCCGGTCTGCTGCCGGGCATGTGGTCGAGCAGGCATCGCGTG
AACTCGAGACGGAACTCGACCTCAACAAGCAGCGCCTGCAAGCGGTGATCGAGGAGTACG
AGACCGGCCAGGAGGAGATGAAGGCGACCAATGAAGAACTGCAATCGGCCAACGAGGAGT
TGCGCTCGACCATGGAGGAACTCGAGACCTCCAAAGAAGAACTGCAGTCGATGAACGAGG
AACTGGCGACGGTCAACCAGGAGAACCGGCATAAGGTCGACGAACTCAGCCAGCTTTCCA
GCGACTTGCAGAACCTGCTGACGGCCACCGACATCGCCACTATCTTCCTGGATCGCGAAC
TGCGCATCCTGCGCTTCACGCCTCAGGTCGGGGCACTTTTCAACATTCGTATGGCCGACC
GCGGCCGGCCGCTCTCGGACCTGACCCACCGCCTGGGTTACGACAGACTGACCGGTGACG
CCCAGCAGGTGCTCGACCAGCTTACCTCGGTGGAGCGGGAGGTGCAGGACCAAGAAGGCC
GCTGGTATCTCACCCGTGTCCGCCCCTACCGAAGTGCCAACGACCGCATCGGCGGCGTGG
TGATTACCTTCGTCGACATTACTGAGCGCAAGCGCTCCGAAGAGGATCTTCGTGACAGCG
AAGAGCGCTTTCGTGTCCTCGTGGATACTCTGGCCCAGATTCTGTGGACCACCGATGCCG
AAGGCAACGCCATCGAGGACTCGCCTTCCTGGCGCGCCTTCACGGGGCAGAGCTATGAGC
AGATACGCGGCCAGGGGTGGCTGAGTGCCATCGAGCCGGGGGATCAGCAGCAGGCCATAG
CCCGCTGGAAACAGTCGGTGACTGACGGTACGCCGTTGCTCAATGAATTCCGCCTTTATC
ACATACATAGCGGTCAATACCGCTGGGTGCAGGTCCGGGCCGGTGCGCTGCGTGGGCATG
ATGGTACGATTCATGGCTGGGTCGGCATGGTGGCCGACATCAACGAACAGAAACTTGCCG
AGCAAGCGCTCAAGGATATCAACGAGACCCTGGAGACCCGCGTCCAGCAGCGGACCCAGG
AAGTCCGCGATCTGGCCTCGAAGCTGACCATGGCCGAGCAGGAGGAGCGCCGCCGGGTAT
CGCAGATACTCCACGACGACCTGCAACAGCTGCTTTACGGATTGCAGATCAAGATGCGCC
TGGTTCAGGAAGAACTCGGCGATGCCTGCCCCGAAAAGTCGAAAGAGACACTTGCCTCGA
CCCTGGCCTGGATCGGCGAGGCCATCGAGACGACCCGGCAGCTCACGGTCGACCTCAGCC
CGCCCATTCTCAAACAGGAGGGCCTGGCCGAGTCGCTCGAATGGCTACAGCGTCAGATGA
AACAGCTGCATGACCTCGATGTTGACTTGCATGTTCGCACCCCACCCTATACCCCCGATG
AGGACCTGCGCGTGCTGCTCTTCCAGATCGTCCGGGAGCTGCTCTTCAACGCCAGGAAGC
ATGCCGGGGTGAACCGGGCCGATGTCGAACTGGATCATGTGCAGGAATGTATCTGTATCC
GCGTGAGCGACTCGGGACATGGCTTCGACCTGGCCGCCATGGAGGCCAGGCAGCACGAAC
AGCCGGGCTTCGGTCTCATCAGCGTTCGTGAAAGGCTACGTCTTCTGGGGGGCAGCATGG
AAATAGCCAGCGCCCCGGGCAGCGGGACTTCTATAGTAATCAAGGTCCCCTCACGTGAGG
AATAAGCACGCAAGCTCGCTGCAGCGCACAAGACCAATTCACCCTAGCCAAGGACAGAAT
CACATGAGTATGGAGACTCCGGTACGTATCTTCGTCGTCGAAGACCATGCCTACATGAAG
GAAATGCTTTGCGAGTTCCTCTCGCTCGAAGGCGACCTGCAGGTCTGCGATACCGCCACT
TCGGGGGAGTCCGCCCTGGAGCGCCTCGATCAAGCCTCGCCCGACTTCGTGCTGATCGAC
CTCTCGCTGCCCGGCGTCAGCGGCCTCGACCTGATGACGACCGTCAAGGAGCGCTACCCT
AGCCTGCCCTGTGCCATTCTTTCCGGCCATGGTGAGCGCCATTATGCCGAACAGGCCCTG
AATGCCGGTGCCCAGGGTTACGTGCTCAAGGGCGACCCGGATGAACTGCCCGAAGCCATC
CGCCAGATGCTGCGCGGCGAGCAGTACGTCAGCAAGGCGCTGCAGTATTGATGAGAGCTT
CCCCTGGCCATGACAGGCAGCACAACTTCTGGCTGTCGACCCTGCCTGCTGCGCCTGCGT
CCCGCTCGCGTCTCGAGGGGCAGAAGCAAGCCGACGTGGCCATCGTCGGGGCCGGGTTCA
CGGGGCTTTGGACGGCCTACTACCTGAAGACCCTCGCCTCCCAACTGGATATCGTCGTTC
TCGAGGCCGAGCGTGTCGGGTACGGCGCCTCCGGACGCAACGGTGGCTGGGTGATCGGCA
ACCTCGCCGGGCTGGAGCGCCATATCGGTACCCTGCCGCTGGAAACCCGGCGCGCCTGCT
GTCGACTGCTGGCGGATAATGTCGATGCGCTCGGCCAGGTCCTGGCCCGCGAAGCCATCG
CCGCCGACTTCAACAAGGGCGGCGCCATCTATGCCGCGGCACGCTACCCCGACCAGATCG
CCATCCAGCGCGACTATCTACGTCACCTGCACGAACTCGGCCACGACGAGGACGCCTGCC
GGTGGCTGGATGCTGGGCAACTCGCCGAAAGGGTCCGTTTTCGCAAGGCCTACGGCGGCA
TCTTCCACCGCCATGTCGGCACCGTGAACCCGGCCAGGCTGGTTCACGGCCTGGCCGGGG
TGCTCGAGCGCCTCGGCGTGACCATTTTCGAAGCGAGTCGCGCCATTGGTATCGAACGCC
ACACCGTCACCACCGATCATGGCGCGATCGAGGCGCCAATGATCGCCTGCGCCACCGAGG
GCTACGCCCAGCGCTTCCATGACTTCAAAAAGCACGTCATACCCATTCAGAGCATGGTGA
TCACCACCGAACCATTGCCAGCCTCCGTCTGGCAGCAGATCGGCATGGCCGAGCGCCCTG
CCTTTGCCGATGCCAGTCGCATCATCACCTACGGCCATCGCACCGCCGATGACCGGCTGG
TCTTCGGGG
>DeadSea-enrich-C1090
CGCTGGCGGGTCATGCAACGCTTCTATGGCCTGCCGGAACCGCTCATCGAGCGTTTCTAC
GCCGGCCGGCTCACGGCAGCCGACAAGCTGCGCATCGTCGTTGGCAAGCCCCCGGTGCCA
CTCGACGAGGCGGCCCGCGCCGTGCAGCTGACCGACCCGCGCCAGGTCGCCTCTCGACAA
CATCAGTACAGGAACCGCCCATGACCCAATCCAAGCGTGCCGTGGTGATCGGCGCCGGCT
TCGGTGGCCTGGCCCTGGCCATCCGCCTGCAGGCCGGCGGCTACCGGACCACCCTGCTGG
AGAAACGCGACAAGCCCGGCGGTCGTGCCTATGTCTACGAGGATCAGGGCTTCGTCTTCG
ATGCCGGCCCCACGGTGATCACCGACCCCTCCGCACTGGAAGAGCTTTTCACGCTGGCCG
GCAAGCGCCTGGAAGACTATGTCGAGCTGCTGCCGGTCACGCCGTTCTATCGCCTGTGCT
GGGAGGACGCGTCCGCCTTCGATTACGTCAACGACCAGGCCGAGCTCGAACGCCAGATCG
CCGAGCGCAATCCGGCGGATGTCGAGGGCTACCGACAGTTTCTCGGCTACTCCCGCGCCG
TGTTCGAGGAAGGCTACCGCAAGCTCGGCGCCGTGCCGTTCCTGACATTTCGCGACATGG
CACGCGCCGGGCCGCAACTCGCCAGGCTGCAGGCCTGGAAGAGCGTCTACGCCATGGTGT
CGCGCTTCGTCCAGGACGAGCGCCTGCGCCAGGCATTTTCCTTTCACTCGCTGCTGGTGG
GCGGCAACCCCTTCGCGACGTCGTCGATCTATACGTTGATTCACGCCCTGGAGCGCGAAT
GGGGCGTGTGGTTTCCCCGCGGCGGCACCGGCGCGCTGGTGCGCGGCATGGTTCGCCTGT
TCGAGGATCTGGGCGGTCATCTCGAGCTCAATGCCCCGGTCAGCCGTATCGAGGTCAGCA
ACGATCGTGTCAGTGGCGTCATCGTCGAGGACGGACGCCACTTTCCGGCCGATGCCCTGG
CCTCGAACGCCGATGTGATGCACACCTACGGCCAGTTGCTCGGTACCCACCCGCGCGGTA
TCCGCCAGGCCCGCACGCTGGGGCGCAAGCGCTTCAGCATGTCGCTGTTCGTGATCTACT
TCGGCCTCGATACGCCACCGCCCGCTGGTCTGGAGCACCATACGGTGTGCTTCGGGCCGC
GCTACCGCGAGCTGATCGACGATATCTTCAACGGCGAGACCCTGGCCGACGACTTCTCGC
TCTACCTGCATGCGCCGTGCGTCACCGACCCGTCACTGGCGCCGCCCGGCTGCAGCGCGC
ACTACGTGCTTGCCCCGGTGCCGCATCTAGGCAAGGCGCCCATCGACTGGCGCGTCGAGG
GGCCGCGCTATCGCGACCGCATTCTGGAGTACCTCGAGCGCCACTATATTCCGGGGCTTC
GGGAGCATCTGGTCACCTGCCGCCACTTCACGCCCGAGGATTTCCGCGACGAACTCAACG
CTCACCTGGGCTCGGCGTTCTCGCTGGAACCTATCCTCACCCAGAGCGCCTGGTTCCGGC
CGCACAACCGCGACGCGCAAATCGACAATCTCTACCTGGTGGGTGCCGGCACCCACCCCG
GCGCCGGCGTGCCGGGCGTGATCGGCTCGGCCAAGGCCACGGCCGGCCTGATGCTGGAGC
GACTCGACACATGAGCGAGCCGACCGACCTGAACGACCTGGCCCGCCATGCCATGCAAAC
CATCCAGGCAGGCTCGAAGAGTTTCGCCAGCGCCTCGCGTTTGTTCGACCCCACCACTCG
GCGCAGCGCCGTGATGCTCTACGCCTGGTGCCGTCACTGCGACGACGTGATCGACGGCCA
GGAACTGGGCTTCGGCCAGACCGAGGGCGAGCGTGCCGATGAGGCCTGCCTGCTGGAGCT
GCGCGAGACGACACGACGCGCCTACGCCGGCGAGCCGATGGCCAGTCCACCCTTCGCCGC
CTTCCAGCAGGTCGCCCTGGCCCACCGCATTCCCGAGCGCTATCCCATGGATCACCTCGA
CGGTTACGCCATGGACGTACGCCACCATCGTTACGAGACGCTCGAGGATACGCTGACCTA
CTGCTACCGTGTCGCCGGCGTCGTCGGCGTGATGATGGCCATGATCATGGGCGTGCGCGA
CGAATCGACCCTGAACCGTGCCTGCGACCTGGGCCTGGCATTTCAGCTGACCAACATCGC
CCGCGATATCGTCGAGGATGCGCAGATCGGCCGCTGCTATCTGCCGGCCGAGTGGCTACA
TGAAATGGGCATCCCGGCCGACGAGGTTGCCGACCTGGGTCATCGTGACGCCCTGGCCGG
CCTGGCCGCACGCCTGGTCGACCTGGCGGAGCCCTACTATCAATCGGCCAAAGGCGGCCT
CAATGCCCTACCGCCGCGCTCGGCGTGGGCCATCGCCACGGCGCATGGGGTCTACCGGGA
GATCGGCATCAAGGTGAAGGCGCAGGGCGCCCGCGCCTGGGATGAACGGGTTTCCACCAG
TCGGGCCGACAAGCTGCGCCTGCTGGCCCAGGGCTCCGCAATGGCACTACGCTCGCGAGT
CGGCACGCCCGCGCCGAGACCGGGCGGACTGTGGACCCGCCCGCACTGAACTCCTAGCGA
CTGGGTCCCTAACGACCGTCCTGCCGCTTTAACGACCCGCCATGCAGGTCGCGCAACTGG
CGCTTGAGGGTACTCACCGAAGGTGCGATCAAGAACCCAAACGACACACAGCCTTCCTTG
CCTTTAACGGCATGATGCATGCGGTGGGCCTGGTAGAGGCGCTTGAGGTAGCCACGGCGC
GGCACGTAGCGAAACGGCCAGCGCTGATGCACCAGCCCATCGTGGGCGAGAAAATACAGG
AAACCGTAGGCGGTCATGCCCGCGCCGATCCACTGCAACGGATACCATCCCGCCGTGCCC
AGTGCGATCAGGGCAATCGCAATACCGGCGAAGACCACGGCATACAGGTCGTTCTTCTCG
AACCAGCCGCTACGCTCGGGCGAGTCGTGTGGCTCATGATGCGAGCGATGCCACGCCCAG
CCCCAGCCATGCATGATGTACTTGTGGGCGAACCAGGCGAACGCCTCCATGCCGGCCACT
GTCAGCAGCACGATCAGGGTATTCACGACATAGCTCATGGCGGGTCTCGTCTCCCGTGCC
TCGACGGGGCACTGGCGTAGGCTGTACCGCTACTGTACAAGCTCCCCTAGGCTATTCACA
GTAACTTGATGGCCAAGCCAAGGTTACTCACCCCATCTCATCTTCGAACAACATTTGGAC
CAACGGGATATCTATGATGAATCCTGGTTCGAGATATTGACTCATGAGGCCTTACGATGA
AAACCCCATCGACTGAAGCCCAGCATGCCCTGGCATCTCTTCGTAAAACCGTACATGACA
CGCTGGAGCGCAAGCGTAAGCTTGGACAATATGCCGTCATCTGGCGTCAAAATAGAATTG
AATATCTCGGTGATATGCCATCAAAAGAGAAGATACGAAGCGACTCAGAGCGCTAAAGCA
GTTGCTTAGTCGCGAAAGCATTCGCGGTAGTGCCAAGCAAGATAGTCACGGTTGGGAAAG
ATAAGCTCAGGAAGGGCGAGTCGTTGTCCATCAAAATTAGTGAGTACTGCTTCGAATCGG
CTCCCCAGGCTAACGGTGTCCAGTTCCGAAGAAACACGGATGCGATCTTGTCTATCGATA
CCAAGCAGGCCTTTATCAAAGGCGCGGTCATGCAACGCATTGAGGCATAATCCGTTCGCT
GGGTCGAGACGGCTCTGGGCGCTGACCTGCCATGGAATGATATGACTCGCAATCAGTAAA
TCTTCATGACGCAGTCCAGTGATAACACAGGCGGTATCATAGCGAATCATCACCGCCTTG
CGGAACAAGGCCTGCCCCACTCGGTGCCGTCGCCAACCCATTACATCGTGCCCAATGAAA
GTAGGCTCAGCCTCGGTCGTTTTTTCACTGATCAGGTCGGAAGAGCCACTTGGTAACTGC
TGCCAGGCGTGTTCGCACTCAAGGGCAACTTGCTCCGGCTCGGCAATAAAACGCTGCCAT
AAATTCTTATCCTGCTGGGATGCACCAGGCAACCCCTTCTTACCCAGAGCCAACACTTCG
GGATCTAGGCTGGCGTAATTCGTCAATTTCATAGCCACCGAAGATGGCGTACGTTCCATG
AGGTTAGCTAATTTGACGATCTCAACATGATGCTGATGCAACTGGCCAAAACTCAAGCGG
CAGTACAGGGACAACGCCTGTAGACGATCCCGATCGGACCAAGGCTTTCTTGTCGTCATG
GATTCTCTCCGAAAGACTCTTCGTGACTACGACGTTTCCAAGCCATTTGTCATCAATAAC
CAAAACGCCGCCCGAAGGCGGCGAAAGGGAGGTATTCCAAGCGGGCTATTCACCCCATCG
AGATGGTGCTGTTGATGCCGCTGGAGACGTTTTCGGGTTCGAACCAGCGCGCGGTGACGG
TCTTGGTCTGGGTCCAGAAGGCGATGGCCTGCTTGCCGTTGGGGCCGAGGTCGCCGAGCT
TGGAGG
>DeadSea-enrich-C1101
GCGCAAGACGGCTGTCGCCTGGTGGGCATGACCGGCATGCCCGAGGCGGCGCTCGCCCGG
GAGCTCGAACTCGATTACGCCTGCCTGGCGCTGGTGGTGAATCCGGCGGCCGGCGTGGTG
GAGCGCGAGATCAGCCTGGCCGAGATCGAGGCTGTGCTGCTGGGCGGTACCGAACGTATC
CGGCGGGTAATCGGCGCCATACTGACGCTGTGACAAGGTGCCACCAGGTCAGAAACCAGG
CCCGCCCCCGTCGTTCGGCCCAGCTGGCCGGGGGCGGGCTGACGGCTAGTCGAGCCCCAG
CTCGTGGGTGGCTTCCTCGCGCATCTTGTACTTCTGGATCTTGCCGGTGACCGTCATCGG
GAATGCCTCGACGAACTTCACGTAGCGTGGAATCTTGTAGTGGGCGATCCGCCCCTTGCA
GAATTCACGCAGGCCTTCCTCGTCCAGTCGCTCCCCCTCGACCAGCTTGACCCAGGCCAT
GACCTCCTCACCGTACTTCTCGTCCGGCACGCCGATCACCTGTACATCGGAAATGGCCGG
GTGGGTATAGAGGAAATCCTCGATCTCGCGTGGGTAGATGTTCTCGCCGCCGCGGATGAT
CATGTCCTTGATGCGACCGACGATGGCCACGTAGCCCTCTTCATCCATGGTGGCCAGGTC
GCCGGTATGCATCCAGCCGGCAGTATCGATGGCCTTGTCGGTAGCCTCGGGGTTGTCCCA
GTAGCCGAGCATCACGCTGTAGCCGCGGGTACACAGCTCGCCTTTCTCGCCACGTGGCAC
GACGGCACCGGTCGTGGGATCGATCAGCTTGACCTCGGTATGCGGATGGATGGTCCCGAC
CGTGGTCACCCGCTTGTCGAGGGGCGCATCGGTCTGGGTCTGCAGGCTCACCGGGCTGGT
TTCGGTCATGCCATAGCAGATGCTGACCTCGCGCATGTGCATCTTGTCGATGACCTGGCG
CATCACCTCGATGGGGCAGATCGAGCCTGCCATGATCCCGGTACGCAGCGAAGCCAGATC
GAACTGCGCAAAATCGGGATGCTCGAGCTCGGCAATGAACATCGTGGGCACGCCATACAG
GGCGGTGCCGCGCTCCTCGCTGACCGCACGCAGGGTTGCCAGCGCATCGAATCCATCACC
CGGGTAGATCATCGCCGCGCCGTGGGTCATGCAGCCGAGGTTGCCCATGACCATGCCGAA
GCAATGGTAGAGCGGCACCGGGATGACCATGCGGTCTTCGCAGGTCAGGCCGATGCGCTC
GGCGACGAAGAAGCCGTTGTTGAGGATGTTGTGGTGGGAAAGGGTCGCCCCCTTGGGGGC
GCCGGTGGTGCCCGAGGTGTACTGGATGTTGATCGGCTCGTCGAACTGCAGCGTGGCCTG
AAGCTCGGCCAACCGTGAGGCATCGACCTCCTCGGCGCGTGACAGCAGGCCCTCCCAGGT
CAGCATGGCCGGACGGGCGCGGTCGGCGTCCAGGCACACGACGCGCCTGAGCGCCGGTAG
TCGTGCGCAAGTGAGGTGCTCGGGCGTGGCGTCGTCGACTTCCGGCACCAGCTCGGCGAG
CATGTCGACATAGTTCGAACTCTTGAAGGCGCCTTGCAGCACCAGGGTCGAGGTCCCTGA
CTGCTTCAACGCGTACTCGAGTTCATGGGTGCGATAGCTAGGATTGATGTTGACCAGCAC
GGCGCCGATCTTGGCGGTGGCGAACTGGGTGATCGTCCATTCCGCACAGTTGGGGGCCCA
GATGCCGACCCGTTCGCCCTTGGTCACGCCGATGGCGAGCAGAGCGCGGGCCGCCCGGTC
GACGATGTCCTGCAATTCGCGCCAAGTGTAGCGCAGGTTCTGGTGGCGGCTGATCAGCGC
GTCACGGTCGGCGTGATTGGCCACCGTGGCATCGAAACAGTCGCCGATGGTCTGGCCCTT
GAGGGGCCATTCGCTGATACCACTGACATAGCTGCCAAGGGTCGGTTGCACAGTGGCTTG
CGGAAGTGTGGCGTGGCGTGTCATTTGCTTTCCTGCTTGTTGTTGTGGGAATGCTGCGCC
GGGCTCCCGTTGGACCTCGTCAATTCCGGGCGCGCCGTTGCGCCAGGCTCTGCAACGATT
CGCGGCAACGAGCCTCGACATCGTCCAGCTCGCGCTGAAGAACGCGAATGTCCTCCAGTT
GCTGCTGCATGGCGGCCCGCTTGTCGGCGAGGATGTCGAGCATGCGCCGCAACTGGCGCT
CGTCGCCGTCGGGCGCGTGGTCGTAGAGTTGGATGACCTCGCGAATCTCCGCCAGCGAAA
AGCCCAGGCGCTTGCCGCGCAGGGTCAGCTTGAGCCTGACGCGGTCCTTGTCATGATAGA
TCCGGGTCTGGCCGCGACGCTCCGGCTCCAGCAGGCCTTCCTGCTCATAGAAACGAATGG
TCCGCGGAGTGACCTCGAAGACCTTGGCGAGTTCGCCGATTGTGTAGGTCCGGCGCGAGC
GCATGCTCGCCTGGGAGACGCTACGGTCGGTTTCCGCCGTGGTGGGCTGGGGGGCGTCTG
GCATGGTGCTATCCTCGGTTCATGGAGCGATGAACGTGCCGCTCATCGTCCCGTGTGCCT
AGGCTAGATGAGGTTTACGTTAACGTAAAGTAGACCAAGCGATAGCTGCCCCCTAACCTA
GCAAGTGCTAGGTTGGATGCCGGGCACGGCAGTCACTTCGCCACCGCCCAGGCACGTTCA
GGCATACCGTGAGGAGGCATCATGGATTTTGCACTCAGTGACGATCAGCGCGCACTGCAA
CAGGCCGCTGCCGATTTCGCCCGGGTCGAGCTGGCCCCGCATGCCGCAGACTGGGATGCG
AGAGCGCACTTTCCCGTCGATGTCATCAAGTGTGCCGGCGAAGCCGGCTTCCTCGCCATC
TACATCGACGAGGCACTGGGCGGGCTGGGGCTGTCGCGCCTCGATGCCTCGTTGATCTTC
GAGCAGCTGTCGCAGGGCTGCGTGTCGACCACGGCCTACCTCACCATCCACAACATGGCC
AGCTGGATGATCGCCACGTGGGGCGACGAGGCGCTGCGCGCCGCCTGGCTGCCGTCGCTG
ATCAGCGGCGAGCGGCTAGCCTCCTACTGCCTGACCGAACCCGGGGCGGGCTCCGATGCT
GCCAGCCTGCGCACGCGTGCCGTACGCGATGGTGACGACTATGTCATCAGCGGGAGCAAG
ATGTTCATCTCGGGGGCCGGAGCCACCGACGTTCTGGTGATGATGGCGCGCACCGGGGCA
TCGGATTCGGGGGCGAACGGCATATCGGCCTTTCTGGTGCCGGCCGACAGTGCCGGCATC
GAATACGGCAAGAACGAGGACAAGATGGGCTGGAAGAGCCAGCCCACGCGGCTGGTCAGC
TTCGATGAGGTGCGTGTTCCGGTCGGGCATCGCCTGGGCGCGGAGGGCGAGGGATTCAGG
CTGGCCATGAAGGGGCTCGACGGGGGCCGCCTGAATATCGCCAGCTGTTCGCTGGGGGCG
GCGCAGTGGGCGCTCGAGCTGGCCCGCGATTACCTGCACGAGCGCCAGCAGTTCGGCCGG
CCCCTGGCATCGTTCCAGGCGCTCCAGTTCAAGTTCGCCGACATGGCGACCGAGCTCGTC
GGTGCCAGGCTGATGGTACGCCATGCGGCCTGGCGCCTGGACCAGAACGATCCGCAGGCC
ACGGTGCACTGCGCCATGGCCAAGCGCCTGGCGACCGACGTCGGCTTCAGCGTCTGCAAC
GAGGCGCTGCAGCTGCATGGCGGTTACGGCTATATCAAGGAGTACCCGCTCGAGCGCCTG
GTACGCGATACGCGGGTCCACCAGATTCTCGAAGGCACCAACGAGATCATGCGCCTAATC
GCCTCGCGTCGCCTGTTCGAGGATGGGGTGATCGAGGCCCTGCAACAGTGAGCCGGCACT
AGCCTGGACCGATGCTCGACGACAACGAGGAGAAGACGATGAGCCGTTATCTCAAGCTGG
AGAAGGATCGTCACATTGCCCGCGTGACGATCAGCAACCCACCCGCCAACACCTGGACGC
AGGATTCACTGCTGGAACTCGAGGCGCTGATCGACGAACTCGAGGCGGATACCGCCATCA
CCGCGCTGGTGATTACCGGGGAGGGAGAGAAGTTCTTCTCGGCGGGAGCCGATCTCAAGA
CCTTTGCCGACGGCGACAAGGGAACGGCGGCGACCATGGCGGGGCGCTTCGGCCATGCCG
TCGAACGCCTGGCCAACTATCGCGGTGTCAGCATCGCAGCGGTCAATGGCTATGCCATGG
GCGGTGGCCTGGAGTGTGCGCTGGCCTGCGACATGCGCATCGTCGAGCGTCAAGCCAGGC
TGGCACTGCCCGAAGCTCGTGTCGGGCTGCTGCCGTGCGGGTGCGGCACCCAGCATCTCA
CTCGCCTGGTCGGCGAGGGCTGGGCCAAGCGCATGATCCTGTGTGGTGAACAAGTCGATG
CCGAGACCGCCGAGCGCATCGGCCTGGCCGAAGAGGTGGCCGATACCGGCAAGGCGCTGG
AGCGTGCCTTGGCCCTGGCCGAGCGTGTCGCGCAACAAAGCCC
>DeadSea-enrich-C1102
AACCGAACCACAGCAGGACTCGACGGCCGGGATGGCCGACGAGACGACACACGCCGGGAC
GGCGTCCGCACGGCCGGAACTGAGCTTCGCCGATCTCGAAGCCCGCCTGGCCGAACGCGC
CCGCAATACACAGCCCGTCGAGCATGAACGCGACGATGACGGCCTGGCCGGCGCGGAAAA
TCCATCCGACGAGAATACGTCCGATCCATGAACAGCAAGACACCCCCTGCCTCAGAAAAG
CTCCAGAAGGTTCTCGCCCGCGCCGGGCTGGGCTCGCGCCGCGAGATGGAGACCGCGATC
AGTGCCGGTCGCGTCAAGGTCAATGGCCAGGTGGCCAGCCTGGGCGATCGCATCGAGATG
CGCGACAAGGTCACCTTCGACGACCGACCGATCAACCTGCGTGACGTCAACGAGGTGCCG
CGCCGGGTCATCATGTACAACAAGCCCGAGGGCGAGCTGTGCACACGCAAGGACCCCGAG
GGCCGGCGCACCGTGTTCGATCACCTGCCGCGCCTCAAGGGCGAGCGCTGGATCGCCATC
GGCCGTCTCGACATCAACACCAGCGGCCTGCTGCTGTTCACCACCGATGGCGAGCTGGCC
AACCGCCTGATGCATCCGTCGACGCAGATCGAGCGCGAATACGCCGTGCGCGTGATGGGT
AACGTCAAGCGTGAGCACGTGGTGGCGATGGTCGAGGGCGTGATGCTCGAAGACGGACCG
GCGCGCTTTACCGATGTGCAGGAGTTCGGCGGCGAAGGCATCAATACCTGGTTCCATGTG
GTCATCATGGAAGGCCGTAACCGCGAGGTGCGCCGCCTATGGGAATCCCAGGGATTGACC
GTCAGCCGACTCAAGCGCGTACGCTACGGCAACATCTTCCTCGACAAGCGCGCCAAGGCC
GGGGAGTGGGTGGAACTCACCCAGGACGAGATCGACGACCTTTCCAACATGGCCGGCCTG
GCGCCGCGCAAGGTGCCCGATCTGACCCCCGACGAGAAGAACCGCTGGAGCCGCGACAAG
CACAAGCGCCGCCCCGTCCAGGCCATGCGCAAGCCCAAGCACGTCAAGCCCAAGCGCTGA
CGATTGATAATTCGACAAATTCTTCTTGCCAGGATCGGGCGCGGTAAGTAACATGTGCGC
CCTGTCGGGAAGGGTCGTTAGCTCAGTTGGTAGAGCAGTTGGCTTTTAACCAATTGGTCG
TAGGTTCGAATCCTACACGACCCACCATGCTTCTTGATGCCCTCGTATCCTCCGGATACG
AGGGCATTTTTCTGTGCGGCCGACCCGTTCCTCGCAAGGCCGTTATCGGCCCCGACAGCA
GGGCGGCTATCCGGGGCTGGGAAAGGCGCACGTCGCGCAGTACCATCCCGGCAGGTGCGT
CGAGAGCGCGAAGACGATCGGCTCCGGCGCTTCTGTAATGCAGGGGGAGCCCCTGCCAGT
CACAGTGGTAGACACGATGACGACCATGACACCCCGCGCCCTGGTGCGTGAGCACCTGGC
CCGCGCCTATTGCCCCACGCGGCTTCCTGCCGAGGATGAAGCGCGTGTCGACGAGATCAA
GCGCTTGCTGAAGTCGCGCAACGCGGTACTCGTCGCTCATTACTACACCGACGATGCCAT
CCAGCACCTTGCCGAGGAGACCGGCGGCTGCGTGGCGGACTCCCTGGAGATGGCCCGTTT
CGGTGCCCGACACGAAGCGTCCACCCTGGTGGTGGCCGGTGTGCGCTTCATGGGCGAGAC
CGCCAAGATCCTCTCGCCCGAGAAACGTGTGCTGATGCCTACCCTGGAGGCGACCTGCTC
GCTGGACGTCGGTTGCCCGGCGGACGAGTTCAGCGCGTTCTGCGATGCCCATCCTGACCG
TACCGTGGTGGTCTACGCCAACACTTCGGCAGCGGTGAAGGCGCGTGCCGACTGGGTGGT
GACGTCGGCCATCGCGGTGGACGTGATCGAACATCTGCATGCCAGAGGCGAAAAGATCCT
GTGGGCCCCGGACAAGCACCTGGGCGGCTACATTCAGCAGCAGACCGGCGCCGATATGCT
GCTATGGGACGGCGCCTGTATCGTCCACGACGAGTTCAAGGCCAAGGGCATAACCGACCT
CAAGGCGCTGTACCCGGATGCCGCGGTGCTGGTACACCCCGAGTCGCCGGCCAGCGTGGT
CGAGATTGCCGATGCGGTAGGCTCCACCTCGCAATTGATCAATGCGGCACGCGAACTGCC
CCAGCAGCGCCTGATCGTCGCCACGGACCGCGGCATTTTCTTCAAGATGCAGCAGGCGGT
ACCCGAGAAGATCCTGTTCGAGGCGCCAACCGCCGGCAATGGCGCGACCTGCAGGAGCTG
CGCCCACTGTCCGTGGATGGCGATGAATGCCCTCGATAACCTGGCGGATGCGCTGCGCGA
CGGCAGTGGCGAAATTATCGTCGATGCCGGGTTGCGCCAGCGCGCGCTCAAGCCTCTGGC
GCGCATGCTCGACTTCAAGCGCTGAGTCGTTGCCTGTCGGTCGCCCCGTCACCGGATCGA
TGACGGGGCGACCGGCGTTTCATGCCCGGGGGCACCGAGGGCGAGCCCGCACGCGGAAGG
CATGGTATCTTGGCCTTCCATGCGAATTCACGTTAGCCGAGACAGCGCCTGGAGCCCTGG
GCTCCGCATTAACCCATTCACCTGCGTACCATTGTGAGCCGAGAATGAGCGAGCAAGCCA
AGCGTCCCCTGTATATCCCCTATGCCGGTCCGTCACTGCTGGAAATGCCGCTGCTCAACA
AGGGCAGCGCCTTCTCGCTGAAGGAGCGCATCGAGTTCAACCTGGTCGGGCTGCTGCCGC
AAAACGTCGAGACCATCGAGGAGCAGGTCGAGCGCGCCTATCGTCAGTACCGGCAGAATG
CCACCAACCTCGACAAGCACATCTACCTGCGCTCCATCCAGGATGACAACGAGACGCTGT
TCTTTCGCCTGATCGAGGAACATCTCGAGGAGATGATGCCGATCATCTACACGCCGACAG
TGGGCGAGGCGTGCGAGGAGTTCTCGAACATCTACCGCAATCACCGCGGTATCTTCGTCT
CCTATCCCGACCGTGAGCACATGGACGACATCCTGCGCAGCGCCACCAAGGACAAGGTCA
AGGTCATCGTGGTGACCGACGGCGAGCGCATTCTCGGCCTGGGCGACCAAGGCATCGGCG
GCATGGGCATTCCCATCGGCAAGCTGTCGCTATACACCGCCTGCGGCGGCATCAGCCCGG
CCTACACGCTGCCGATCATGCTCGACGTGGGCACCAACAACCAGGCGCTGCTCGACGATC
CCATGTACATGGGCTGGCGCCATCCACGCGTCAGCGACGAGGAATATGCCGAGTTCATCG
GCCTGTTCATGCAGGCGGTCAAGCGGCGCTGGCCGAACGTGCTGCTGCAGTTCGAGGACT
TCGCACAGACCAACGCCATGCCGCTGCTCGAGCGCTATCGCGACGAGTTGTGCTGCTTCA
ACGACGATATCCAGGGTACCGCGGCGGTCTGCGTGGGCACGTTGCTGGCCGCCTGCAAGG
CGCGCGGCGTGAAGGTCAGCGATCAGCGCGTGGCCTTCCTGGGCGCCGGGTCGGCCGGCT
GCGGGATCGCCGAGCAGATCATCGTCGCCATGACCGAGGAGGGGATCAGCGAAGAAGAAG
CGCGCCGGCGCATCTACATGGTCGACCGCCACGGCCTGCTCACCGACGACATGCAAGGCC
TCTACGATTTCCAGCAGCGCCTGGCCCATGCCCGGGACGAAGTCGCCGACTGGCCGGGCA
CGACGCTGCTGGACGTGGTGCGTAACGCCCATCCCACCGTGCTGATCGGCGTGTCGGGCC
AGCCCGGGCTGTTCACCGAGGCGGTGATCCGCGCCATGCACGAGAACTGCCCCAATCCGG
TGGTCATGCCGCTGTCCAACCCGACCTCGCGCGTCGAGGCCAAGCCGCAGGATATCCTTG
ACTGGACCAACGGCGAGGCGCCCGGTGCCACCGGCAGCCCGTTCCCGCCTGCCAAGGTCG
GCGAGCGCAACGTGCCCATCGCCCAGTGCAACAATGCTTATATTTTCCCGGGAATCGGCC
TCGGTGTGGTGGCGGCCAATGCCTCGCGGGTGACCGATGCCATGCTGATGGCCGCCTCCA
ATGCGCTGGCCGAGGGGGCGCCCATCGTCAGGAACGGCGAAGGCGCGCTGCTGCCAGCAC
TTGGCGACATTCGCGAGATCAGCAAGGCCATCGCCTTCGCTGTCGCCAAGCAGGCCCAGG
AAGAGGGTGTGGCGCTGCGCTCCAGCGATGAGGCACTGTGGGAGGCGATCGAGTACAACT
TCTGGTATCCACGGTATCGGGGGTATCGTCGCCGCGCCTTCTAATTGTAGGGATCGGCTG
CGCTTGCCCATGCACCGTTAAAAAGTGGTCAGTCTTGCTCATTTACTCGAGTAAACTCCG
CCGACTGGCCGCTTTTTGCCTTGTCTGGCCTTCGCTCGTTCGATCCTCTGGGCCAGGTGA
AAAAACGAAAAACACCCCACCACGTATTCGTGGTGGGG
>DeadSea-enrich-C1106
CCCATCAGCACGAACAGCGGCACGGCCAGCAGCGTCGAGTTGGACATGATGCCGTAGAGC
CGGTTGGGCAACGCCGAGAGGAAGGCCGGGTCGAAGTTGGCATCGATGCCCAGCGACTCC
AGGCCCAGGCCCAGGCCGGCGAAGGCGAGTACGGTCCCGGCCAGCGACAGTGCCACCGGG
TAACCGAACATCAACACGATACAGATGACAGCGAATAGCACGAGCGCCATATATTCGAAC
ATTTACACGCGCTCCTCGCGATGGTCGGGGTTCTCGCTCGCGGGGACGATGCGTCCCGAG
ATGATCAGCGCGTTGCGGATGATCTCGGCGATGCCCTGCACGATCATCAGCACGGCGAAG
ACCGGGATCAGCGTCTTGAGCACGAACACACCGGGAATGCCGCCAGTGTCGGGAGACCCT
TCGAGGATGGCCCATGATTTGCCGACGTAGCTCAGGCTCGAGACGAAGATGAAGACCATG
GTCGGTATCAGCAGCAGCAGCGTGCCGAACAGGTCGGTCCACGCCTTGCCCCGGGCCGAG
AAGCCCCGGTAGAAGATGTCGACACGCACGTGGCCGTCATGGCGCAGGGTATAGGAGGCG
GCAAGCAGGAAGACGAAGGCATGCATGTACATGACCGATTCCTGCATGGGAATGCTGTTG
AAGTCGAAGACATAGCGCAGCACCACGATCAGGAACTGGATCAGCATCATCACGATGACC
AGCCAGGCAAGGGCCTTGCCCAACCGCTCGGTGAAGGTGTCGATCCAGGCCAGGGGAGCC
GGCACGGACGAGGCACGATTCATGGAACCCTCTCAGTTCTAGGCGTTTTGCGCCGTTATT
TTGCTGGTTCGCCGGCGGGCGTGCACGTGTAACGGCATGTCCGCGGCGCCGCCAGGGGGC
CTATCTTCGCATACACCGGCTTGTGACCGTGATCGCGACGATGGCCAGGCTTCACGCAAA
ATCTACGCTAGCGTGCATGCTGGCCATCGCCGGGGCAATGGATCATTGGTCTGACGAGAT
GGGGAGCGCCCCGCGGCAGGCGGCGGGCAGGCGTACATCCACGGCCAAGGGCAGATGATC
GGAGGACATCGGATCCAGGGCCATGATCTCGTCGGCCTCGATGGACGAGGACAGCAGGAT
GTGATCCAGGGCACGGCTTGGCTGCCAGGAGGGGTAGCTCAGCAGGGGGCGCACCGGATG
CAGTGGCAGCGAGGTGCAGAAGCGCGAATGGGCATGGAGCTGATCGGGTGTGCAGTTGAG
ATCGCCCATGACCACCACGTGCCGCAGGGGAGTGATGATCTCGCTCAGGTAGTCGAGCTG
GCGCGTGCGGCCACGGTGGCTCAGCGCCAGGTGGGCCACGAACACGTGCAGGGCATCGGG
GCCCTCGCCGTAGCGGGCGTGGATGGCGCCACGTCCCGGCAGGGTGCCGGGCAGGCGGTG
CTCCTCGACCTGGTCGGGCTGCATGCGCGACAGCAGGCCGTTGCTGTGCTGGGCCACGCG
CCCCAGGTTGCGGTTCAACTGCTGGTAGTGGAAGGGAAACCTCGCCCGGTGGGCGAGGTA
CTCCACCTGATTGACATTGCCGGAGCGAAAGCTGCCGCCATCGACCTCCTGAAGCCCGAC
GATATCGAACTTGCCGAGGATGTCGCCCAGGACATCGAGCCGTCCCAGGCGCTTGGAGTG
GGGCAGCAGGTGCTGCCAGCTCCGGGTGATGTAGTGATGAAAGGCCGAGGTCTGTATGCC
GACCTGCAGGTTGTACGTCAGCAGGCGAAGCTTGATGGCACGGCCTTCCTGGCTGGCACG
CGCACTGTTCACATCACTCTCCTTGTGCGTTGCGTTCGCTGCGAACCTTGTCGATCAGGG
CACCGGCGATCTGCGGCATGTTTTCCAGACTGCCGGCACTGCCGGGCGTGATCACATAGC
GACCATCGACGACCAGTGCCGGAACGCCCATCAGCTGGTAGGCGCGCATCTTGGCATGGG
CGCGGTTGATCTGACTCTTGACGCCGAACGAGGCGAGGGCGTCCTTGGCCTGGGCCTCGC
TCACGCCGTAATTGCTGAAGAACTTGGCGATATCGTCGGCATCGGTGAGCTTGCGGCCAT
CCTGGTGGATCGCATCGAAGAAGTCGTCGTGCAGCTTGTCGAGAATGCCCAGTTGCTGGG
CGGCATAGAAGGCCGTGGCATGCTTCGTCCAGGTGTCGCCCATGGTCGCCGGCAGGCGCT
GGAAGGTGACGTCGTCGGGAAGCTCGGCCACCCAGGCGTTGAGGGGATCTTCCAGGTTGT
AGCAGTGCGGGCAGCCGTACCAGAAGACTTCGGTCACTTCGATCTGGCCGTCGTCGACGC
TGGTCTCCACCGCCTCGTCGAGTACCTGGTAGTCCTTGCCGGCGACCGGGGCCGCCATGG
CGAGAGTCGACAGGCCGAGACCGGCAATCACGGCGATCCATTGTTTCAACATGCGCCACT
TCTCCTTGGAGGTTCTGGATATAAAGGTATCAGAATATGGCCGGTGCGTGCGCCCCGTCC
GCGTGAGCTTTGAGTGCCCGCGGCCATGGCGGTTCCCCTCGGGGGGCAGCGCGGCTTCAG
CAGGACGGCAAAAAGCAAAGGCGGCCGAGGCCGCCTTCGATGTCTCACGCCGCTCCGGTG
TCGTTCAGTGCAGGCCGTAGACGTAGTTGGCCACCGCCTCCATGTCATCCTCGCTCATCT
TGGCGGCGATATCGCGCATGATGGCGTTGGGGTCGTTGCTGCGCTCGCCGCGGGCGAAGG
CCTTCAGCGTGGTCACGGTGTACTCGGGATGCTGGCCGGACAGGGCCGGGTAGCGTGCCG
TGCCGATTCCCTTGCCGGTCGGCATATGGCAGGCCATGCAGGCGGGAATGCCCTTGGCCA
GGCTGCCGGACTTGTAGAGAATGATGCCGCGCTGGGCCAGGTCGGGGTCGGCCTGGCCGA
GGTTGGGCGGCAGGCTGGCGTAATAGGCGGCAAGGTCGGCGATGGCCTGGTCGCTGAGGT
CGGCGACGATGCCGGCCATCTGGGGCACGACACGCTCGCCGTCGCGAATGTCGGTGATCT
GCTTGATCAGGTAGCTGGCCTGCTGGCCCGCCAGGTTGGGAAAGGTCGGGGCCGAGCTGA
TGCCCTGCTGGCCATGACAGGCCGCGCAGACCTGGGCCTTTTCGCGGCCCGCTGAAGGAT
TGCCCTCGACCTGTGCGTGGGCCGCGCCCACCAGGCCCATGAGAATTGCCAGGCTTGCCA
GTAACTGTCTCATCGCCGATCCACTATGCCGTTGTTTCGTTATGTTTGGTTGGGAACGCC
CGCCTGTCGGTCCGTCGCGGGAGTGCAGGCCCGGTCGACGCAACGGAACCGTGCAAGCCT
CGTTCGCGACCACGATGAACCGGGTGGTACACTAGCCCGGCCAGGGCGCATCCTTATGCC
GAGGCAGTATATCGAATCCCCTCTATGGCGGGAATGCGGCCATATTGCCGCACGTCAAGG
TATTGCCCTGGCCCGCCGCGCCATCACAAAGAGACTCATCGTGACCCGCCTGAACTACCA
GACCGCCCGTTTCATGATCAGCGCCCCGACGCTGGCCCAGTGTCCGCCCGACGTGGGACG
CGAGGTCGCCTTCGCCGGCCGCTCGAATGCCGGCAAGTCCAGTGCAATCAATGCCCTGAC
CCGGCAGAAGGCCCTGGCACGTACCTCCAAGACGCCCGGTCGCACCCAGTTGATCAATTT
CTTCAGCGTGGGTGAGGACACCGACAGTCGGCTCGTCGACCTGCCCGGCTACGGCTTTGC
CAAGGTGCCCGAGAAGGTCAAGCTCGAGTGGCAGCGCCACCTGGCCGACTACCTGCAGCG
TCGCGCGTCGCTGCAGGGGCTGGTGTTGCTGATGGATGTCCGGCATCCGCTGACCGAGTT
CGACGAGATGATGCTGGGGTGGGCCGACGAAAAGGACATGCCGGTGCATATCCTGCTGAC
CAAGGCCGACAAGCTCAAGCCAGGCGCGGCCAAGAGCAGCCTGCAGCAGGTGCGCCAACG
CCTGCACGAGTGGCAAGACCTGGTCAGCGTGCAGCTGTTCTCCTCGCTCAAGAAGCAAGG
GCTGAGCGAGGCCGAGGCACGGTTGGACAGCTGGCTGGCGCCCTCAGCGGTCGAGCCGCT
CGAGTAGCGCAGGCAATTCACGAACGTGTGCAAGACGGTGGACCCCCTCGGGTAGCGCCG
TGCCACCTTCGCCTCGCTTGTCGATCCAGGCCACCTGCATGCCCAGGCGCCAGGCCGGCA
AGACGTCCTCGTTCCACGAATCGCCGACATGCAGTGCTCGTGACGGTGCGCTGCCCAGGC
GGGCCAGGGCGGCCAGGAACGGCCGTGCATCGGGCTTGGGTGTGAGCATCTCCCCGGCGG
CAATGATCACCGAAAAGTGGTGGGCCAGCTCCAGGCGCCGGAGATCGGCATTGCCGTTGG
TGATGGCCGCCAGGCCGTAGCGGGCGCGCAGGTCGTCGAGCATCGGTACGACTTCGGGGT
AGGGCGTCAGTTCGTGGCGCAGGGTCAGGAAG
>DeadSea-enrich-C1108
AACCGCCTCCCAACGCCCCAGACACCGCCCCCTAGCCGACGCCCCCGGAGAGCGACACCG
GCCCCTGTTCCCGCGCATCGGGACGCCACGCTCACCCCGGGCAAAAACGCTCATCTATGC
TGAAGGAAAGTCGAGAGAACCCCCATGAAGATTCTGATACTCGGCGCCGGGCAGATCGGT
AGCAACCTGGCTGAGCATCTGGCACACGAAGGTAATGAGATAACGCTCGTCGACATCGAC
AAGGAGCGGCTCGATGCGCTCAACATGAGCCTCGATATTCGCACGGTCGAAGGCAAGGCC
TCCCACCCGAGCGTACTCAGAAGCGCCGGCTGCCAGGATGCCGACCTGCTGATTGCGGTA
ACCAACTCGGACGAGATCAACATGTTGGCCTGCGAAATCGCCAACACTCTGTTCAATACC
CCCAAGAAAATTGCTCGCCTTCGCGACCGCGAATATCTGGCATGCCAGGAGCTGTATTCC
AAGAGCGCGATCAATGTCGACGTCGTCATCAGCCCGGAGCAGCTGGTCACCGATAGCATT
GCCCGGCTCATCGAGTTTCCCGGGGCGTTGCAAGTGCTGGACTTTGCCGACGGTCAGGTA
CAGCTGGTTGCCGTACAGGCTGTCGCGGGTGGCTTCCTGGTAGGTCAGGCGCTATCGGCC
CTGCACGACGCGATACGGGATAGCGACATACGCGTGGCGGCCATCTACCGTGACGGCGAA
GCCATCACTCCCCAGGGCGATACCGTCATCCAGCCCAAGGATGAGGTTTTCTTCATCGCT
TCGAGAGAGCGAATCCGGCGCGTCATGGGCGAGCTGCGCAAGACGGAAAGCGCCTACAAG
CGGGTGTTCATCGCCGGGGGAGGCAACATAGGGGAGCGGCTGGCAAGGCAGATTCAGGCC
GATTACCACGTCAAGCTGGTCGAAATCCAGGAAAAACGCTGCATCGACCTTGCCGAGCAA
CTGACGAAGACCGTCGTCCTGCATGGCAGCGCAACCCGCAAGCAGTTGCTGTCGGAAGAG
AACATCCATGAGGTGGATCTCTACTGCGCCCTGACCAATGACGATGAAGACAACATCATG
TCCTCGCTGCTGGCCAAGAAGCTTGGCGCGAAGAAGGTGCTGACGCTGATAACCGATCCG
GCCTATGTCGACCTCATCCAGGGAGGTCCCATCGACATTGCGCTGTCACCCCAGCAGGTC
ACGATAGGAAGCATTCTGGCGCATATACGCCGCGGCGATTTCGCCAAGGTGCATTCGCTA
CGCCGGGGCGCCGCCGAAGCCATCGAGGCGGTCGTCCATGGCGATTCCAGATCATCCAGG
GTAGTGGGCCGGAAAATCAGGGAGATCGGCCTGCCCAAGGGGGCCATGATTGCCGCCATC
GTGAGGGATGACGAGGTCATCATGGGGCATGGCGAAACGGTGATCGAGAGCGAGGACCAT
GTCATCCTCTTCCTGGCCGACAAGTATCGAGTACGCGAAGTCGAGCGACTCTTTCAGGTC
GGCCTGCCCTACTTCAATTGATTGTGCATCAGAGTGCCGGGAGAAGCATGTTGGCAAGCG
TAGCGCAGCAGCTCAGGAGCAAGACGCTCGACGTCGCTCCCATCGCCAAGGTCCTGTCCG
TGCTGTTGCTGGTTCTGGGTCTTTTCATGTCGGCGCCCCTCGTCGTGCTGTTGATCGAGG
GTTCCAGCGATACGATGGCATTCGTCCTTGCCGAGTCGATCATCCTGGCCGTCGCCATTC
CCACTCTGCTGGTGACCCGCAGCACGCCCATCGAGCTTCACCCGCGTCAGATGTTCATCC
TGACGACGCTCAGTTGGGTATCGATATGCGGTTTCGCCAGTTTGCCGTTCGTGTTCGGGA
CCCCGTACCTCTCCTTCACCAATGCCGTGTTCGAGTCCGTCTCGGCCATTACCACGACGG
GCTCCACCATCCTGATCAAAATCGAAGGTCTCTCGGATGGCCTGAAGCTCTGGCGGGGCA
TGATGCAGTGGCTCGGCGGCATAGGCATCATCGTCATGGCCATTGCCATCCTGCCGTTTC
TCAAGGTGGGGGGGATGCGCCTGTTCCAGACGGAATCCTCGGACTGGTCGGAAAAGGTGT
TGCCCCGTGCGGAAGGGATAGCCAAGGCGACCGGTGCCATCTACCTTGGCTTCTCCTGTC
TCGTCATGCTCTGCTACTGGATTGCCGGCATGGCCCCGCTGGATGCAATCGTGCATGCCA
TGACGACGGTTGCCACCGGCGGATTCGCCAACAGCGATGCCTCGTTCGGGGCCTACGCCA
ACCAGCCCGAGATCCTCTGGCTGGCCTCGCTTTTCATGCTGTGTGCGTCTCTCCCGTTCG
TCCTGTACATCCGCGTGATCCGGGAAACACGCACCGCGTTGTGGAAAGACCAGCAGGTCA
GGGGACTGGTGTATTTCCTGACTGCCGTCATCGTGCTCTTGACGGCTTACCGGATCGTCG
AGGGCACCGACCCTTTCGAGGCGCTGACCCATGTGACCTTCAACGTGATTTCCGTGGTGA
GTACGACGGGATACGCTTCGCAGGACTATACGACCTGGGGCGCCCTGTTCGTCACCGCCT
TCTTCTATCTCACCTTCGTGGGGGGATGCAGCGGCTCCACGAGCGGCGGAATGAAGATAT
TCCGTTTCCAGATCAGTCAGGTGGCACTGGCCAACCAGTTGCGCCAACTGATCCATGCCA
ATGGCATCTTTCCCCAGCGCTACAACGGGCGGCGCCTCCAGGAAGACGTGGTGCGCGGCG
TCATCGCGTTCTCGTTCTTCTTTTTCCTGACCATAGCCGGCCTGGCGCTCGGGCTGGCCA
TGATGGGGCTGGACATGGTCACGGCCCTGTCAGGGGCGGCGACAGCCGTGGCCAACGTGG
GTCCCGGCCTGGGCGAGACCATCGGACCGGCCGGCAACTTTTCCTCGCTACCCGATGCGG
CCAAGTGGCTGCTCTGCATCGGCATGCTGATGGGGCGCCTGGAGATCCTGACGGTCGTCG
TGCTGTTCACCCGCACGTTCTGGAAGAAATGACCACCTATCGTGGTGACGCCGCAGTTGG
TGTCACCCTATGCTCCTGGCCGCGTTCCGAGCTTTCGCGACGAGGAAATCAGCCGATGAA
GGGTGCCGTGTCGCCGCGCCCTTCGCGCACGATGGTCGGCGGCAGCTCGCGCAGGTCGAC
CACGGTGGTGGGCTCCAGCGAGCAGGCACCACCGTCGACGATCAGGTCGAGATGGGCCCC
GAAGCGCTCCTGGATATCCTCGGGATCGGTCAGCGGCAGCTCCTCGTCGACGGGAATCAG
CGTCACGCTCATCAGCGGGCTGCCCAGCGCCTCGAGCAGGGCATGGGTGATACGGTGATC
CGGCACGCGCACGCCGATCGAGCGCCGCTTGGGGTGCAACAGCAGGCGCGGCACCTCGCT
GGTGGCGTTGAGAATGAAGGTGTACGGCCCCGGTGTATGGTTCTTGAGCAGGCGAAAGAC
GATGTTATCGAACTTGGCATAGGTGCTGATCTCGGACAGGTCCGAGCACACCAGGGTGAA
GTTGTGGCGATCGTCCAGCGAGCGCAGCCACTTGATCTTCTCGATGGCCTTCTTCTCGCC
GAGGTGACAGCCCAGGGCGTAGCCCGAGTCGGTGGGGTAGGCAATCACCCCGCCCCCGCG
AATGATGGCGACCGCCTGGTCGATGAGCCGTTTCTGGGGATTCTCGGGGTGAATCTGGAA
GAACTGGGGCATGGCTGCGCTCCTGGATCGCTGGGCAATTGCGCCTAGCCTAGCAGCCAA
CCGTGCCGATTACTTGGCAAAGACGGCGAGCCGGGGATGGTTCCATACCGGGCACAGCGA
CGTGCGCGGCACCGGACTCATGCTACCGGGCGCCAGCGGACCGCCGGGAAAATGAAAGTC
GCTGCCCAGCGAACCGAACATGGCGCGCTCCTGCAGCTGGCGCGACAGGTCGCGCGTCGT
ATCGGGGTTCTGGAAGCCGCTGACCAGCGCGGCGGCCTCGCCACCCGCCTCGACGAAGTC
GTCGAGCAGCAGGCCACGCTTGCGCCGGGTCAGGCCGTAACGCAACGGATGGGCCAGCAC
GGCGACACCCCCGGCATCGCGAATCCAGCCGACGATCTCGCTCAGCCACGGCCAGTGCGC
CTTGACATCGCCGCGCTTGCCGGCGCCCAGATGCTTCTTGAACGCCGTTGCCATGTCCGG
CACCAGCCCGGCGGCGACCAGCGCCTTGGCGAAGTCGGGCCGCCCCAGCGGGCGCTCGCT
ATCCGCCTGTTCACGCGCGCGGGCCAAGGCATCGTCGAGTCCGATCGCCTCGAGGCGCTG
GGCGATATCCTCGCTGCGTGCGTCACGCGCTCGCGCCTGGGCCTCGAGTCCCTCGGCCAG
CGTACCCCGCACCCCTTCAGGCAGCAGTGCCACGACATGGATGGTCACGCCTCGCCATTG
TGCCGACAGTTCGCTGGCGCAAATCAGGCGCAGTCCCAGGCGCTCGGCCCCGCCGGCCGC
CCCCGCCACCCCCCCCACAGCGCCGCGACC
>DeadSea-enrich-C1113
TGGCCGAGCAGTACCTCATCGACCTGGTCGGGAGCGACGCCGGTGCCTGCCAGAATGTCC
TTGATCACCCTGGCACCCAGCTCGGCGGCGGGAAGAGAGGCGAGCGAGCCGCCAAAGGTA
CCGATGGCGGTGCGGCGCGCCGCAACGATGACCACGTCTTGCATGCGAAACTCCTTGAAA
CGGGGGCAGACGACTACCCGTTTAGAATAGGAGAGCCTTGTGCAATGCGGCAATCGCTAA
AAAGTGGCATGTCGCTGCGTGAATAGGTCGAGGGCCATGGATGAGGGGCAGGGGACATGG
CGAACGAGCAAGGCTAGTCGGCCGGCGTCCTGCCGGCCGGGTGAGCGCAGGGTCAGGCAA
CCTGTACGGGAATGGCGCGGCTGGTGTGGCTGATTTCGTTACCGGCCTTGAGATAGATCA
GGGTCGGTTTGTGCGTTTCCAGCTCGGCGTCGCTGTAATGGGCATAGCTGCAGATGATCA
CGCGATCCTCGACGCTGGCCAGGTGAGCGGCGGCGCCATTGACCGAGATGATCCGTGAGC
CCTCTTCGCCACGAATCGCGTAGGTCGTGAAGCGCTGGCCGTTCTCGACGTTGTAGATCT
GGATCTGCTCGTTTTCGCGGATGCCGGCCATGTCGAGCAATTCCCCGTCGATGGCGCAGG
AGCCCTCGTAATTGAGTACGGCGTGGGTGACACGGGCCATGTGCAGCTTGGCCTTGAGCA
TGATGGTGTACATCATCGTCCTCTTGTTGCGTTGCATCCCCGCACGTTCAGCGCGGCAGG
GTCACCTTGAGATTGTCGATCAGGCGGGCGTTGCCCAGGTGAACGGCACCCAGCAATATG
GCATCGCGGGTCGTGTCCTCCACCGGGCCCAGGTCGGCCGCACGCCGCAATTCGAGATAG
TCGGGCTTGAGGCTGCCATGCGCGAGCTGGCCGAGCGCCTCGCGCAGTACGCTATCGCTG
TCCTGGCCGGCTTCGAGAGCGGTGCGGGCCTGGCAGAGCGTCTGGTAGAGACGCGGCGCC
TGGGCGCGCTGGGCGTCGGTGAGGTAGCCGTTGCGCGAGGACAGGGCCAGGCCGTCGTCG
GCGCGCACGGTAGGCACGCCGATGATCTCGATGGGCAGGTGCAGGTCGGCGACCAGCTTG
CGGATCACCGCCAGTTGCTGGTAGTCCTTCTCGCCGAAGCAGGCCAGGTCCGGTTGCACC
AGGTTGAAGAGCATGGTGACCACGGTGGCCACGCCGTCGAAGTGGCCGGGCCGTCGGGCG
CCGCAAAGCCCTTCTGAAACGCATGGGACATGCACCGTGGTTTGGTTGTCGAGACCGTGT
GGATAGAGCATGTCGCTGGTCGGGATAAAGACCATGTCGCAGCCGGCCGCTTCGAGCGCA
GCCTGGTCATCGGCCAGGGTTCGCGGGTAGTTGTCGAGATCCTCGTTGCGCCCGAACTGC
AGCGGGTTGACGAAGATGCTCGCAATGACCACGTCGGCCCCGGTGCGTGCCGCTTCGACC
AGGGCAAGATGGCCCTGGTGCAGGTTGCCCATGGTGGGCACCAGGCCGATGCGCTTGCCC
TGGCGGCGGGCGTCCTGCACTTCACGGCGCAGCGAGGCAATGTCGCTGAGGGTGCGTAGA
GGCATCAGAAACTGTGCTCCTCGGCTGGGAAACGGCGTGCCTTGACGGCTTCATGATAGT
TACGGAAGGCACTCCCGATCGAGTCGGTCTCGGCGAGAAAGTTATGCGAGAAGCGCGGAA
TGCGCCCCAGGCTGACACCCAGCACATCGTGCATGACCAGAATCTGGCCATCCACCTCCG
GGCCTGCGCCGATGCCGATCACCGGCACATCGACGGCGTCGCGCACCGCGCGGCCCAGGC
TGGCGGGTACGCATTCCAGAAGAATGATAGAGGCCCCGGCAGCCACCAGTTCGCGGGCGC
CCTCGATGATTCGCTCGGCCTGTGCCGCGTCGCGGCCCTGTACCTTGTAGCCGCCCATCT
GATAGACCATCTGCGGGGTCAGGCCCATGTGCGCGCAGACCGGCACGCCGCGGCGGGTCA
GCTCGCGAATGCCCTCGGCCAGCCAGGCCTCGCCCTCGATCTTGACCATCTCGGCCCCGG
CGCGCATCAGGGCGCCGGCATCATCCAGCAGGCGGGTCGTACTGGCGTTGCTCATGAAGG
GCAGGTCGGCCATCAGCAGGCTGCGTTCCTTGCCGCGAGCCACGCAGCGCGTGTGGTAGC
AGATATCGTCGATGGTCACCGGGAGGGTGCTGGAATGCCCCTGCAGGACCATGCCCAGGG
AGTCGCCGACCAGCAGGACTTCGATGCCGGCCTGGCTGGCGGCATGAGCGAAGGAGTCGT
CGTAGGCGGTTCGGCAGCTGACCGGCTCGGCGGCCACCTGTCCCTACTCCCGCGTGCTCA
GCTTTCCGCTTTTCATGGCTTCCGGTCTCGTCTCCTGTGGCTGGCGATGCCGGCCTTGAA
TGGCTGCGAACGGGCGAATGTTACCTGAAGTGTTACCTAGGGCATGCAGGAAGTGTGGAT
CGGTAACAGGAGCGGCACAACTCTACCTTTGGGGTGTCAGTGGTCGCAAGCCGCTTCGAT
CGGTACTCGTCAGCCAGGTCGCCAGGGGCTGGCCATCGAGCATCAGGTCAGGGGCGATGT
CGGCCAGTGGAACCAGCACGAAGGCGCGCTCGACCATGGCGGGGTGAGGTACCTTCAGGC
GCGGCAGGTCGATGGTGCATTCACCGAACAGCAGCAGGTCGAGGTCCAGTGTGCGCGGCC
CCCAGTGACGCAATCGCCGGCGGCGGTGGGCCTGCTCCATGGCTTGGAGCTGATCGAGCA
GGGCCAGCGGGGAGAGCCGGGTCGAGATGCAGGCGACCGCGTTGATGAAATCCGGCTGGT
CCTGAGGGCCTACGGGACGGCTGGCGTAAAGTGGCGAGGCAGCGACGAGCCGGGTCAGCG
GCAGGCGATCGAGAGCACTCAGCGCTCGTTCGACGCGCTGGGCGGGGCCGTCGAGGTTGC
TCCCCAGCCCGACATAGGCACAGGGCATGGATCAGTCGTATCCCGGCGTGTTCGGATTGC
GCCCGCGCCGCCGCCGACGCGGACGGCGCTTGCGGTTGTCGGCGCTACTGCCGGCAGGGT
CGGCCTCGATCTTGCTCAACAGGCGACGCTGTTCGTGTTCGTCGGCCTGCTGGAAGGCCT
CCCACCAGGCACCCAGCCCGCTCGGGATCTCGCCGGCCGCCTCGCGCAGAAGGAGGAAGT
CGTAGGCGGCACGAAAGCGCGGGTGTTCGCGGGTCTGGAAGGCCCGCTTGCCACGCCGCT
TGGGCAGGCGCAGTTGCAGGTCCCAGATGTCGCGCATCGGCAAGCTGAAACGCTTGGGGA
TCGAGGTGTGCTGCAATTGCCGCGATACGGCCTGGTGCGAGGCGGTCTGCTGGGCCGGAA
TCGACGGCATGCCTTCGGCATGCAACTGCATGCAGCGCAGGTGGACGCCGGGCCAGAGCA
GGGCGGCGAACAGAAAGGCCGGCGTCACGGGGCGCTCGGCCTGGATGCGTGCATCGGTGT
TGGCCAGGGCCTGGATGATCAATGACTCGGCCCAGGGCAACTCGGCAATGGCTTCCTCGG
CCTCGGGGAACAGCATCACGAACAGGCCGTACTCGCGCAGCAGGTGGAATGTCTTGACGG
CATAGCCCGACAGGAACAGCTTGAGCACTTCCTCGAACAGGCGGGCCGGCGGGATCTGCA
GCAGCAGCGGGGCCATCTTGCGAATGGGCGCTTCGGTGGCGGGCGCGATGGTGAAATCGA
GCTTGGCGACGAAGCGGATGGCGCGCAGCATGCGCACCGGATCCTCGCGGTAGCGTGTCT
CGGGATCGCCGATCAGACGCAGCGTGCGATTCTCGATGTCGTCCATGGCCCCCGCCCAGT
CATGCAGCGAGAAATCGGCAATGTTGTAGTACAGGGCGTTGACGGTGAAGTCGCGGCGCA
GGGCATCTTCCTCGATATTGCCCCAGACGTTGTCGCGCAGCAGCAGGCCGTGCTCCGACT
GCTGGGCGAGATGCTCGCCGTGGTCGTCGTTGGGGCGGCCACGGAACGTGGTGACCTCGA
TGACTTCGCGCCCGAAGCGGACATGGACGATACGAAAGCGCCGGCCGATGATGCGGGAAT
TGCGGAACAGGTCGCGCAGCTGTTCGGGCGTGGCGTTGGTCGCCACGTCGAAATCCTTGG
GCGTCTTGCCGAGCAGGGCATCGCGCAGGCAACCCCCGACAAGGTAGGCATCGAAGCCGG
CATTGTGCAGGCGATAGAGCACCTTCAGCGCGCTATCGCTGAATAGCTGGCGCGAAATCG
GGTGGTCCTCGCGGGGAATGATCTGCAGCCCCGAACTATTGCCGGCGCCGTCTTGGTGAC
CGAACAGGGTTTTCAAACCTTCACCGGGACGTTGAAAAAAGCGAGTGAAACCTTTGAACA
TGCCGCAAAATCGGCTCGCAATGTGCTGAAACGCCCAGTGTAGCCGAGCCCCGAAGGCTT
GCAAACCCTCGCCGG
>DeadSea-enrich-C1115
GGCGCGGCGTACGCCGCGCCATGGAGCGGCGCCATTTGGGGCATGAGAATGCGCGCCTGC
GCCGGGCCTTGCGCCAGGGCGACCTGGCGTCGCGTCTGCTCGGCGAGGCGCCGGGCATGC
AGCGCCTGCGCGACGAGATTGCCAACCTGGCCTCGACCCGGGCCAATGTGGTGGTCCACG
GCGAGACCGGCAGTGGCAAGGAGGTCGTGGCCCGCTGCCTGCACGATTTCGGTCCCGGCA
GCCATACGCCGTTCGTGGCGTTGAACTGTGGCGCCATCGCGCCGGAGCTGATCGAGTCCG
AGCTGTTCGGTCATGAGCGAGGCGCGTTCACCGGGGCGCTGGAGAGCCGCGTCGGCAAGC
TCGAGCACGCCAGTGGCGGCACCCTGTTCCTCGACGAGGTCGAGTCGATGCCGCTGTCGG
CCCAGGTCAAGTTGCTGCGCGCCCTGCAGGAGGGCGAAATCACCCGCCTGGGCAGCAACG
ACGTGATCCGGCTCGACCTGCGCGTGGTGGCGGCGACCAAGGTCGACCTGCTGGACCTGG
CGGGGCAGGGGGCGTTCCGCGAGGATCTCTACTATCGGCTGGCCATTGCCGAGCTGGCCA
TTCCCCCGCTGCGCGAGCGCCGCGAGGATCTCGCCCTGCTGTTCATGCATTTCTGCCGTC
AGGCCGCCGAGGTCCACCAACGGCCGCCACGCGAGCCCGACAGTGAGCTGCTCGCTGCCC
TTGGCCGCCATGCCTGGCCGGGCAACCTGCGCGAGCTGCGCAATGTCGCTACCCGCTTCA
CGCTGGGGCTGGACGTTCCCCTGCTCGCCGCACAGGGCGACGGGGAGGGTGAAGGCTCGC
TGAGCGAGCAGGTGGCGGCCTTCGAGGCGGCGCTGCTGCGTGCTGCCCTGGCCCGACACC
ATGGCAATATCCAGGCGGTGCTCGACGAGCTGGAGCTGCCGAGGCGCACGCTCAACCAGA
AAATGCAGAAATATGGGCTGCGCCGCGAGGCCTTCCTCTAGGAATCAAGGATAAATGGCT
GTGCGCGTGAATCACTGCGTTACGCGGTGCTCAAAGGCTCGCCTAACGCATGTTATGTCT
CGTCTTTTGCGCTCCGGGTGCCTTGTGCTTCACAGCGCTCGCCAATTTATCCAGTGATTC
CACCGACCTCTCATTCATACCAGTAAGAAGGAGCTTACTTGGGCCCGTCGGGCAGGGCGT
TGGTCAGCATCAGCAGGCGTTCGCGGATTTCGTCGAGATCGTCGGCGTCGTAGGGTTGGC
GTTCGCCATGGACCCAGACCGGGGCCGGCCAGGCGGCGTCGTCCCGGCGGCGCAGGATGA
CGTGGACATGCAGTTGAGGCACCTGGTTGCCGAGGGTGGCGATGTTGAGCTTGTCGCCCT
CGAGCAGGTCCTGCATGCCGTGCGCCAGGGATGTCGCTTCGCGCCACAACTGGGCCTGGT
CGTCTGGCGCCAGCTCGTGGACCTCGCTGGTATCTGCACGGCGGGGAACGAGGATCAGCC
AGGGAAAGCGCGCATCGTCCATCAGCAGGACCCGGCACAGCGGCAGGTCCGTGAGAAAGT
GGGTGTCCGCTTCCAGGCGCGGATGCAGTTGGAAGTCGCTCATTGTTGCTCTCCTCGAAA
TCCCTGGCATGGATCGGCAGGATTTTGCCGATGCACCGGGGCCGGGTCGGCGGTTTCTTG
CCGATGGGCAAGATTTTTCCGCCTGTCTCCCGGTGTAACCCCTTGTCGGGCTTTGAAATC
ATGAATCTGGCAAGCCCCTTGCACTATGGCTGACGCACACAACAAACGCCAGTTCCCTTC
AGGAGACAAGGTATGCACAAGCGTCAGTTCCTCAAGTCCGCTCTGGGCCTCGCCACGGCC
GCCGCGCTCGGCGTGTCCGCCTCGTCGGCCATGGCTCAGGACCAAGGGTCCCAGTACATC
ATGGGTACGGCGACCACGGGTGGCACCTACTATCCAGTCGGTGTGGCACTCTCCACGCTG
GTCAAGGTCAAGCTCGAGCCGACCACCGGTATCTCGCTGTCGGCAATCAGCTCCGCCGGG
TCCGGCGAAAACCTCAAGCTGATGGATGAGGACCAGGCCCAGTTCGGTATCCTGCAGGGG
CTGTACGGCGCCTATGCCTGGAAGGGCACCGGTCCGGTCCCCAAGGCCTACAAGGATCTG
CGCAGCGTGTCGATGCTGTGGCAGAACGTCGAGCACTTCGTGGTCGACAACGAGGTGGCC
AAGTCGGGCACTATCGACGACATGACCAACCTGTACGGTGAGCCGTTCTCGATCGGTGCC
CGCAACTCGGGAACCGAGGGCTCCGGTCGCTACATTCTCAACCAGTTGGGCATCGATCCC
GAGAAGATGGACCTGGCCTACCTGGGCTATGGCCCGAGTGCCGACGCACTGCAGAACGGC
ACCATCAAGGGCATGAACATTCCTGCCGGCGTGCCGGCCTCGGCGGTGACCCGGGCCTAT
GCCAACGTGGGCGAGGATATCACCACGCTGGACTTCACCGAGGAACAGCTGAAGAAGGTC
AACAGCGAGTTCGACCTGTGGTCGCCGTACGACATTCCGGCCAATACCTACCCCAATCAG
TCCGAGGTGATCCACACCATCGCCCAGCCCAACATCCTGGCGGTACGCGCCGATGTGCCG
GCCGACGATGTCTACGCCATCACCAAGGCGATGTACGAGAACCTGCCGTTCCTCAACAAC
ATCCACCCGGCCACCAAGGCCATGGCGCTGGAAAAGGCCATCGCCGGTCTGCCGATGCCG
TTGCATGAAGGTGCGGCGCGCTACTTCAAGGAGCAGGGCCTGGAGATCCCCGAGCGCCTG
CAGCCGGTTCCGGCCGAGTAAGCCTTTCCTTCCCAAGGCCCGGCGTCCGCCGGGCACGGC
GAGCCTCCCGGCATCCAGCCGGGCGGCTCGCTACCGATTCGCGAGGAGTGAACCGTGAGC
GATCCGATTATCGAGCAGGTCCGCGATGACGAGGATGCCGGCGCGGCCGAGGATCGTCTG
CAGCATCCCTGGCTGGGGCGCATCCTGTTTGGCTTTGCCATCGTCACGTCCCTGGTGCAC
CTGTATTTCAATACGTTCTCCACCATTTCCACGCTGTGGACGAGTGCCATGCACTTCGGC
TTCTTCGGCGTACTGTGTGCCCTGTCGGTACCCATGGCGAAGCCGGAGGGCGCGGGTGCC
AAGCGACTGGTGCTGGGCATCGACATCCTTCTCGCCCTGGCGACGGCAGGCTGCGTCATC
TACCTGATGGCCTTCGAGGATGCGCTCTACGCACGTGGCGTGACCTTCATCACCTCGGAC
TGGATCGTATCGATCGCCGCCGTGGCCCTGGTCCTCGAATTTGCCCGGCGCACCACCGGC
TGGTTCATCCCCGTACTGTGCCTGATTGCCCTGTCCTATGTTTCCTGGTGGGGGCAGTAC
GTCGATGGCATCTTCAACTTCCCCGGCCTGAGCTGGGAGACGGTGCTGTTTCGCAGTTAC
ATTGGCGGTGAGGGCATGCTTGGCACCATCGCCCGGATTTCATGGACCTATGTGTTCATG
TTCATCCTCTTCGGCGCTTTCCTGGTCAAGTCCGGTGCCGGTGACTTCATCATCGAGCTG
GCGCGTTGCGCCGCCGGGCGCTTCGTCGGCGGGCCGGGCTTCGTGGCGGTGTTCTCATCC
GGGCTGATGGGCTCGGTCTCGGGATCGAGCGTGGCCAATACCGTATCCACCGGTGTCATT
ACCATTCCGCTGATGCGCAAGGCCGGCTTTCCGGCGCGTTTCGCCGCCGGCGTCGAGGCC
GCCGCCTCCACCGGTGGGCAGTTGATGCCGCCTGTGATGGGTGCCGGTGCGTTCATCATG
GCGTCCTATACCCAGGTCTCCTACCTGACCATCATCGGTGTGGCCGCCCTGCCGGCCTTT
CTCTACTTCCTGTCGGTAGCGATGTTCGTGCGTATCGAGGCCAAGCGCAGCAATGCCCAT
CACCTGGCCGACCCCAACGCGCCGAAGATCGGCGAGGTGCTCAAGAACGGCTGGCACTTC
CTGCTGCCGCTGGTAGTGCTGGTTGCCGCGCTGATCTACGGATTCACGCCGACCTATGCC
GCCGGCATCGCCATTCTCTCGGTGATCGTGGCTTCCTGGCTGTCAAAGAATCCGATGAAG
CCCCGCGATATCCTCGATGCCCTGGCACTGGGCAGCCGCAACATGGTGACGACCGCCATT
CTGCTGATCACCGTGGGACTGATCGTCAATGTGGTCTCGACCACCGGCATCGGCAACACC
TTCTCGTTGATGATCACCGACTGGGCGGGGGGCAGCCTGCTGATCACCATCGTGCTGATC
GCGATTGCCTCGCTGATCCTGGGCATGGGCCTGCCGGTCACCGCCTCGTACATCGTGCTG
GGCACGCTGTCGGCACCGGCGCTGTACAACCTGATGGCCAACGAGCAACTGCTCGGCCTG
CTGGTGACCGGCAACCTGCCCGAGCAGGCCAAGGCGATCTTCATGCTCGCCGCGCCGGAT
C
>DeadSea-enrich-C1117
TTCATGGTCAGTCCCCCTCATGGCCGAGGCCCAGGGCCTCGGCCATGAGTGGGACTGACC
ATGAACGTGCTGACCGACCCGGGGCTGGACGTGCAGCAGGTGCGCCGCGATTTTCCGATT
CTCGAGCGTCAGGTTCACGACCGCCCACTCGTTTACCTGGACAATGCCGCGACCAGCCAG
ACGCCACGGCAGGTGATCGAGACGCTGGATCATTACTACCGGCACTACAACGCCAATATC
CATCGCGGCCTGCATACCCTGGCCGACGAAGCCACGGCGGCCTACGAGCAGGCACGCGAG
ATCGTGCGAGGCTTCCTCGGTGCGGCCGAGCGTCGCGAGATCGTGTTTACTCGGGGAACC
ACCGAAGCCATCAATCTGGTCGCCAACAGCTGGGGACGCACGCACCTCGGGCCGGGTGAC
GAGATACTGGTGTCGCAGCTCGAACACCATTCCAACATCGTGCCCTGGCAATTGCTGGCC
CAGCAGTTGGGGTTCCGTATCCGCATGATTCCGGTCGACGAGCGTGGTGCGCTGAACATG
GCGGCCTATCGCGACCTGTTCAGCGAGCGTACCCGCCTGGTAGCGGTCAATCACGTCTCC
AATGCCTTCGGTACCGTCAATCCCATCCGCGAGATGGCTACCGTGGCGCATGAGCATGGC
GCGTTGATCCTGGTCGACGGCGCCCAGGCGGCGCCCCACGAGCAAGTCGATGTCACTGCG
CTGGGTGCCGACTTCTATGCCTTCTCGGGACACAAGGTCTACGGGCCGACTGGTGTCGGG
GCCCTGTACGGCAGGGCGGCGCTGCTCGAAGCCATGCCGCCCTGGCAGGGCGGTGGCGAG
ATGATCAAGACGGTGTCCTTCGATGGCGGTACCACCTTTGCCGACATCCCCCACAAATTC
GAGGCCGGCACGCCGCCGATTGCTGGCGTCATCGCCATGGGCCGGGCCTTGCAGTGGGTC
GCGGAGATCGGCATCGCGCGCATCGGTGCCTGGGAGCAAGGCCTGCTGGACCATGCCACC
CGCAGGATGATCGAGGAGGTGGACGGGCTGCGTATCCTGGGGACCGCGCCGCACAAGGCC
GGGGTCATTTCCTTCGTGGTCGACGGCGCGCATGCCCAGGACATCGGACTGCTGATCGAC
CAGCTCGGCGTGGCGATCCGCACCGGCAACCACTGTGCTCAGCCGCTGCTGCACCATTTC
GGTGTCGACGCCACCTGCCGGGCGTCGTTTGCGGCCTACAACACGCACGAGGAAATCGAC
ACCTTCGTCGAGGCGCTCAAGCGCGTCGTCGGCATGGTGCGCTAGCCCGACGCGGAAGAC
AAGGCGAGAGGATATGCAGCAACTCGAGGGTATCTACAAGGGGCAGGAAATGCCCCTTCA
GCGCGATGTCGAGGCGATCTCGATTCCCTTCGGCAAGAGCGTTACATTGACCGAGGACAG
TATCGTCTCGGTCATGCAGGCCAAGGGCAGTACGGTCAGCGTGGCCTACGAGGGGCGCCT
GTTCCTCATCGAGGGCAGCGACCTGGATGCCCTGGGTCTCGAGCCCGTGCCACGCGCGAC
ACTGCCTGAAGAAGCCAGCGAGGAAGAGATCGAGGCGTTCGTGTGGGACCAGTTGCGTAC
CTGCTATGACCCCGAGATTCCGGTGAACATCGTCGACCTGGGGCTGGTCTACGGTTGCCG
GATAGAGCGGCTGCTGTCCGGCGAGCGTATCGTGACCGTGCGCATGACGCTGACGGCACC
GGGGTGCGGCATGGGTGACGTCATTGCCGAGGATGCCCGACGCAAGATTCTCGGCGCGCC
GCAGATCGCCCGAGTGCACGTGGAGATCGTCTTCGACCCGCCATGGAGTCGGGACATGTT
ATCCGAAGAGGCACGGCTCGAGCTGGGCATGTTCTAGTTTCGCTCCGACTCGTGAGGCCT
GACCTGGAGCGATTCCGGCTCGACGTTTCGGAAGGGCCGCATGCGGGAGCGCTATGGCGA
TGCGGCTGGTCATGATGACGATACTGAAACGTTCGGCGCAGTTACTGGGAGCAATGATCC
TGTCCCTGGCAGGAGTCGTTCTGGTTGCCAACGTCTGGGTATTGGCCAAGACGCAGGGGC
GAATCGAGAGCGATCTTCTCCTGTGCGCCAGCCAACCCGTGGGCGTGGTGTTCGGCACCT
CCTACTGGGCACGCGGCGGGGGGCGCAATCCACTGTACTCCGCACGCCTGAACGCCGCCT
CCCGCCTGTTGCGCATGCAACATGTCCAGCATCTGCTGCTGTCCGGCGACAACCGGACGC
GCTTTTACAACGAGCCGGTCACCATGTGGCGGGACCTGCGCAGCAACAATGTGCGCGATA
TCGACATGACGCTCGACTATGCGGGATTCAGCACCTTCGATACGCTGGTGCGTGCCCGCG
AAATATTCGGTGTGACGCGCGCCTTGCTGATCACCCAGGACTGGCACCTGCCCCGCGCGC
TGTTCATCGCCGATGCCCTGGGAATCGAGGCCAGGGGATGTGCCGCACCGACCCCGCCGG
TGACCGGTAGCTGGCAATTGCAGGTTCGCGAATGGCTGGCGCGGGTGGGGGCCGTAGGAG
ATCTTTACCTGTGGAACCGCGAGCCTTACTTCCTGGGACCCAGGGAGCCGCTGGTCATCG
CGCCCTCGGCGCGCTAGGGCGGATTCTTCCTCGTCGGGCCGAGAAGGGTGCAGCGCCGGC
CTGGTTGATCTTTATTTCCCGTCAACTGACCTGAACTGGACTATCGCCACCTTGGCCTAG
CGGCGATGCCTGGGCTTGTGCAGGCGATAAAGTTCCCTGATCAGGGCCCGGCAACCCTTC
CAGCAGCGCTCGACCACCGGTTCGATGGGGTCGGGAAGAGGGTGGGTGTACAGCGTGGCC
AGGGCCTGCATCAGGACGCGCTCCTGCTCGAGCAACTCGCCGACCAGCACCTGGCTGTCA
TCGCCGACGAAACTCTTCAGGCGGCTCCACAGCCAAAGGTAGTCGTCCCGTTCGACATCG
GCATCCCGGGGCAGTAGGTTAAGGTGTCGCTTGGCCAGGGCCTGCAATTCACGCATGTCC
TCGCCGCGCGTCTCGTAATGCGGCTTGAGCGCATCGCGCAGCGTGGGGCGCAGGCGTTCC
AGGTTATCCTGGAAATAGTCCAGACTGTCTGCCAGCGCTTCCAGCACGCTGTCCATCGCC
ACTTGGCGATTATCGAGAAACATGAGCGGTCACCTCCTCCGGTGACGCAGATTGTGCGGC
GGGAAACAGTGTTTTTCTACCCCTGCCGGCCAGAAATTGTGTGTTTCCATTATTGTTGTT
CCCAATGGCAGTTTAGTGAAACCGCAAATACTCATCCTTTAGGCTTGGGGGGCGCCTTGC
GCGGGGCGCTGGCATGCTTCTCGAGATGTTCGATGATCATCCCGGCAATGTCCTTGCCTG
TCGCGGTCTCGATTCCCTGCAGGCCGGGAGAGGAATTGACTTCCATGATCACCGGCCCGT
GATTGGAGCGCAACAGGTCGACCCCGGCCACGCGCAGCCCCATGGCCTTGGCGGCTCGGA
TCGCCGTCGAGCGTTCTTCCGGCGTGATGCGAATGACGCTGGCGCTGCCGCCACGATGCA
GGTTGGAGCGAAACTCGCCTTCCGCCGCCTGGCGCTTCATCGAAGCGACGACCTTGTCGC
CGATCACCAGGCAGCGGATGTCGGCGCCCTTGGCCTCCTTGATGTATTCCTGGACCATGA
TGTTGGCCTTCATGCCCATGAAGGCCTGAATGACCGACTCGGCGGCCTGGTTGGTCTCCG
CCAGGACGACGCCGATACCCTGGGTGCCTTCCAGCAGCTTGATGACCAGCGGGGCGCCCT
TGACCATGGTAATCAGGTCGGGGATATCGTCGGGGGAGTGAGCGAAGCCGGTGATCGGCA
GGCCCAGGCCCTTGCGCGAGAGTAACTGCAGCGAACGCAACTTGTCGCGCGAACGCGTGA
TGGCCACCGAGTCGTTGATGACGTAGGTACCCATCATCTCGAACTGGCGCAGCACGGCGC
AGCCGTAGAAGGTGACCGAGGCGCCGATACGGGGAATGACGGCATCGAAGGGCTCGAGCT
CCTCCCCCTTGTAGTGGATCGAAGGGCGATGCGAGGCAATGTTCATGTAGCAGCGCAGGG
TGTCCACGACGCGAACGCTGTGTCCCCGGCTCTCGCCCGCCTCGATCAGGCGGCGAGTGG
AGTACAGGTTACGATTTCGCGACAACAGGGCGATGTGCATTGCGTTCTCCGAACCCGGCG
ATGCGGGGAAAGAAGGGGTGTTCAGGGTTCGCCGTGCAGGAAGGCGGCCCCGGGGGCGAC
CAGCAGGCGACGCATGGCGCGGCGGCCCAGCAGCATGGGATGACGCATATTGCTGCGATT
GGTGAGGGTCAACTCGACAGGATAATCCAGATCGCCGAGCAGCATACGCGTGCGAATCAC
GTAACGCCATTGGGCATGGCCGTTGGAGCTGGTGACCTTGCGGCGATCGTGCAGATG
>DeadSea-enrich-C1122
CTGCGTGACCGCCCGAACATTCAGGCCATCAAGGAAAGCACCGGCTCGGTCGAGCGCATG
CATGCCCTGATCAATGACTTCAGCGACCAGCTCCAGGTGAGCTGTGGCATGGATGACCAG
ATTCTGGAATTCCTTGTATGGGGAGCGACCAGTTGGGTGGGGGGCGCCTCGAACTTCCTG
GCGCCCGAGCATGTGGCGCTCTATCAGGCGTGTGTCGTCGAACAGGACTTCGTGAAGGGT
CGCGAGCTCGCCCAACGCCTGCTGCCGATGCTCAACCTGCTCGAGCAGGGCGGCAAGTTC
TGCCAATACATCAAGCATGGCTGCGAACTGGCGGGATTGCCCGTCGGACCGGCACGGTCT
CCGTTACTGCCATTGAACGAGGCAGAAAAGGCCGACTTCAAGCGTACCTATGATGCGCTT
GTCGCGCATCGCGGCTGACCCCTCGGGCAGTGGAGGCATCCTCAATGCAGTTGAAATGCA
ACCTGCTGCCTCAGGACGACGGGCGCTGCGGCTGGTATGAAACCCTTCCTGCACCGCCGC
CAGTTCGAGGCCCCCTGAAAGGCAACGTCACGGCCGACTGGGTGGTGCTGGGGGCTGGCT
TGGCCGGGCTGGCTGCGGCCCGGCGTCTGGCCGAGCTGCAACCTGAAGCTTCCATTGCAC
TGGTGGATGCCAAGCGAGTCGGCTTTGGCGCCGCCGGTCGCAATTCGGGGTTCATGATCG
ATCTGCCGCACGACCTCAACTCTCATGACTACACAGGTGACGTCGAAGCCGACCGTAACC
AGATTCGGCTCAATCGCGCAGCGATCAATTATATCCGCGGCATAGTCAAGCGGCATTCGA
TCGATTGCGACTGGCAAGAGCAGGGCAAGTTGCACGGAGCGGCGGAGGAGCGTGGCCAGC
AATCTCTGGAGACTTTCGCCAAGGGGCTGGCTGCATTGGGCGAGTCTTACAGTCTGCTCG
ATGCCGCCCAGATGAAGGCGATCACTGGCACTGATTTCTTTCACACCGGGCTCCATGCGC
CGGGCACGGTGCTGGTCCAGCCAGCCGCGCTGGTTCGCGGGCTGGGTGCCACCTTGCCGG
AAAACGTACAATTGTTCGAGGAGAGTCCGGTTCGCAGTATTGCCGTCGGGAAGCCACACG
TCCTGACCACTGACAGCGGACAGATCCGCTCGCCTCGATTGATTTTGGCCAACAACGCCT
ATGCCTCGCAGTTCAGTCAGTTTGGCTTCAAGGGGCGCCTGCTTCCCATCTATACCTACG
GCAGCCTGACGCGTCCTCTGAACGAGAAGGAGAAAGCCTCACTGGGTGGCCAGGAGAAGT
GGGGATTGATTCCCGCCGACCCCATGGGCACGACGGTACGCCGGATGGGCAGCGGTCGTA
TCTGTATCCGTAACTCCTTCACCTACAACCCTGCTATCAATGCCAGCACGGGGCAATTGG
CCCGCGTCCGGGCCTCCCACCTGCGCTCCTTCCGGAGACGCTTCCCGATGCTCGAGCACG
TCGATTTCGAATATACCTGGGGCGGTGCGCTGTGCATCACGCGTAATGGCGGGGCGCCGT
TCGGTGAGATCGCGCCGGGCGTCTACAGTGCCGTCTGCCAGAACGGGCTGGGTCTGACCC
GGGGGACGAACTCCGGGAAAATGATCGCCGAATATGCCGTAGGCGATCAGAACGAACTGC
TGGATATCATGCTGAAACAGCCCAAGCCGGCTTGTAATCCTCCTGAGCCACTGCTTGGGA
TAGGGCTCCGCTCGACACTTGCCTGGAAAGAGTGGCGAGCAGGCAGCGAACTCTGATCAA
TCCACTGCTGGAGAACAACAATGTCCAATATTCTCACCAAAGAAGCCATTACCCATCAGG
TCGAGCGCCTCGCGTTCCGCAACCAAGCCTTCATCGACGGTCGCTTCGTCGGGGCGAGTT
CCGGGGAAACATTCGAGACCCTGAATCCGGCCACAGGCGAGGTGTTGACAACTGTTGCCG
CCTGCGACGAAAAGGACGTCGACCTGGCGGTCCAGGCCGCCCGGCGGGCTTTCGAAGCCG
GTGTCTGGTCAGGATTATCACCCGCCGAGCGAAAGGGCATCATGATCCGATTCGCGGATC
TGATCGAGGAGAACTGCCTTGAATTGGCGGTCCTTGAAGCCTTGGAGGCCGGCAAGCCGA
TCAGTGAGTGCTTCAACGTCGACATTCCCGATACGGCCAACACCATCCGTTGGCACGCCG
AGGCAGCAGACAAGCTCTACGATGCAGTGGCACCGACCGACAAGAACGTAAGGGCTACCA
TCAGCCGTGAACCGATCGGCGTGGTCGGTGCGGTCCTTCCATGGAATTTTCCGGCTATGA
TGGCCGGCTGGAAGCTGGGGCCGGCACTGGTCACCGGAAACTCCATCATCCTGAAGCCGG
CCGAACTGACTTCTCTGAGCACTCTCCGGCTCGCGGAGCTGGCACATGAAGCGGGAATTC
CCGCAGGGGTGCTGAACGTCGTGCCGGGGCTGGGCCACGTCGCTGGAAAGGCGCTCGGTC
TGCATCCGGATGTCGACCTGGCGGCCTTCACCGGCTCCACAGAGATCGGGCGCAAGTTCC
TCGAGTACTCTGCCGCGAGCAATCTCAAGCGGGTAGTGCTGGAGTGCGGCGGGAAGAACC
CGCAGATCGTCATGCCTGATGTGAACGATCTCAAGACCGTGGCAAGCAATGTCCTGGCTG
CCGCCTTCTGGAACATGGGGGAAAACTGCTCGGCGGGCTCCCGCTTGATCGTCCACCGCT
CGATCAAGGACGCACTGCTTGATGAGATGCTGGTTCAATTGGAGTCCGACTGGACGACTG
GCGATCCACTGGACCCCGACGTAAACCTGGGGGCGCTCATCGAGAAGGCGCATATGGACA
AGGTGCTCTCGTATATCGGACAAGCGAAGAACGAGGGCCTGGCCCCTGTGACCGGTGGCG
TCCAGCTCCGTGAGGAAAGCGGTGGCTACTTCGTCGCGCCGACCGTCTTTGACGACGTGT
CCAGGGACGCCTCGATCGCAAGCGAGGAAATCTTCGGGCCGGTACTGGCGGTGATCCCCT
TTGACACCGAGGAAGAAGCGATCGCCATTGCCAACGATACTTGCTACGGGCTGGCGGCCT
CCCTGTGGAGCGATGACCTCAATACGGTGCATCGCATGGCGTCGGCGATTCGGGCCGGTA
CGGTCTCCGTCAATTGTTTCTCGGAGGGCGATATCACCACGCCATTCGGCGGCTACAAGC
AGTCAGGTTTCGGCGGGCGAGACAAGTCAATTTTCGCCCATGACCAATATTGTGAACTCA
AGACCACCTGGATCCATATAACCTGAAATCGCATGATGCTCGATAAAGTCGTTGCTTCCT
GATCAGCCCCCCCGCCGGGGGGCTCTTCCTTTAGGAAGACCGCCCATGACCCATGGTCAA
CGTTACCAGCTCCGAATGCTATCTAGGCTTGAATAAGCGCCACTTGGGTATTTTCTGAAA
TTTTTCAGGAAATCCGAGGCGCAGGATTACCGTAAATAATCTCTGATGCATGCTGCTGAT
TTTATCACTTACCCGGAGAGCACACTTAGCGAGCCAGGTAGTCGATGAATAGCCGAAAAA
GCTCGGACTGACTGGAAATCGAAAGTTTCTGATAAATATTATGCTTGTGCACGCGCACGG
TGCCTTCCGAAACTTTCATCTGGCTCGCAATGGAGCTGTTGCTATGTCCCTGCAGGATGA
ACTTTGTCACGAAGCGCTGCGTTTCCGTAAGCTCGCCAGGCAGAATATTGAGAAAGGCAT
CTTCGATCGGGCCGTCGTTTTTTTTCGTCGGATTGCAGTAAGCTTCGAGCCTCAACTTGA
AATGCGCTTCGAGGGCGGCACCCAGTATGGGTGCCCAGGTTTCCAGCCAGCGCAACTCCC
ACGCCTCGAATGCGCCGCGTTCCAAGCTACGCATGAGGGAATAGACCAGGGCAACCCGGG
GTTGCAGCGGAACGATGAAACCGATCTCCTCGATCTGTGTTCCATGGCTGGACGACACAC
AAGGATGTGAGTCGGATGAAATGGCGAAACCCGAGGAAAAGAAGCTATCCGGCGCTAGTT
CCGTCATGCGCCACAGGCCGCCGGGGTGCTCGTTCATGCAGGCTACATAGAAGGGATCGA
GTAAATACCCACCGCGAGCATAGGCGCTCAGTGTTTGGGCGGGCACCGAGTCGTTGTAGC
CGTTGTGCACCAGTAGGGGAGCGCCATTGAACTGAAACAGATAGATGCAACTCATGTCGA
ACGGCACTCGCTGTCTCAGCACGCTATCCATGCTGGCACCCAAGCAGTCCGCTCCTATCG
ATCCGATGATTTCTGCAGCATGGCGCGATTCTCGGAGTTTCATCCTGCCTTTTTGCCTTT
GTTGTTGCAGAGTCGCAAATGATGAGCAGACTATCGCCATTCTGTTGCGCGCACGCAAGC
GATGGATGGCCCGACGGCAAAAGCCCGGAGGCGTTTGGCC
>DeadSea-enrich-C1133
GCCATACGCCAGGCGGTCGTAGAGGTTGCCCAGCGCCCCGCCGATAACCAGTGCCAGCGA
GGCGGCCATCAGCGTCTCATGCGCCCGCAGCCGTTTCAGCCAGACGGTCAGGCCGATGCT
CGCGCCGATGGCGATGGCCGCGAACAGCCAGCGCTGCCAGCCATCGTGGCTGGCCAGGAA
GCTGAACGCGGCACCGGTATTGTGCAGCAATGTCAGGTTGAAGACCGGCAACACTTCTAC
CGGCTGGCCATAGACCAGCAGGTTGCTGGCCAATGCCTTGGCGCCAAGGTCAAGTACGAT
CACGAGGACCGACAGCCACAGCCAGCGCAGCGGATGGGCCATCGGTGCGGCCTGTGCCTC
AGGCATAGTAACGCTCTTCACCGGGGCCTTCCGGCAGGTTGCTGATGCAGCGCCCGCACA
GGTCGGGATGCGCGGCATGACTACCGACATCCTCGCGATGATGCCAGCAACGCTCGCACT
TGGTGTGCGGACTGGCCATGACGGCCACCTTGAGGCCGGACAATTCGGTTGCCTCGGCAT
TCTGAGCAGCGGCGCTTTCCAGCGAGGCCAGGTGTACTTCGCTGGTCAGCAGCACGAAGC
GCAGTTCGCTGCCCAGGCGGCCCAGCGTCTCGCGCAGGTCATCGTTGGCGTAGAGCGTCA
CCTCGGCGGCCAGGCCACTCTTGATGGTCTTGGCATTGCGCGCGTCCTCCAGGCACTTGT
TGACGGCCTGTTTGACTTCGAGCACCTGCTCCCAGAACTCGCGGCCGAACACGGCATCGT
CGGCCAGGGTATTCAGCTCCGTGTAGAAGGTCTCCAGCAGCACGCTGGCCTTGCGCTCAC
CGGGGATGTGCTCGTAGATCTCCTCGGCGGTGAACGACAGGATTGGTGCTACCCAGCGCG
CCAACGCCTCGACGACGCGATAGAGTGCCGTCTGGCAGCTGCGCCGCGCCAGGGAGTCGG
CCTGGGTGGTGTACTGGCGATCCTTGATCACGTCGAGGTAGAAACCGCCCAGCTCCCGAG
AACAGAAGGTGTGCACCTGCTGATAGACATCCAGGAAGCGGTAGTCGGCATAGGCCTTCT
CGATACGTGCCTGAAGCTGCGCCGCCCGGTCGACCACCCACTGATCCAGCGCCAGCATGT
CCTCAAAGGCCACCGCGTCGCGCCGGGCATCGAAGCCATTCAGGTTGGCCAGCAGGAAGC
GCGAGGTATTGCGGATGCGCCGGTAGACGTCGGCGGTGCGCTTGAGGATCTCGTCGGAGA
CCGCCATTTCGCCGGAATAGTCGGTGGAAGCAACCCACAGGCGCAGGATGTCGGCGCCCA
GCTTGTCCATCACTTCCTGCGGCGCGACCACATTGCCCACCGACTTGGACATCTTGCGGC
CTTGGGCATCGACGGTGAAGCCGTGGGTCAGCAGTCCCTTGTACGGTGGATGCCCATCGA
TGGCGCAGCCGGTCAATAGTGATGAGTGGAACCAGCCGCGATGCTGGTCGGAGCCTTCCA
GATACAGGTCGGCCACCGGCCCTTCGTCCTGGCCCGGATAGTCGAAGACGGCGGCATGCG
AACCGCGCAGCACGTGCCAGTGCGTGGTGCCGGAATCGAACCATACGTCGAGCGTGTCGG
TGACCTTCTCGTAGTTGACGGCCTCGTCACCCAGCAGTTCGGCGGGATCGAGACGGAACC
AGGCATCGATGCCTTCCTTCTCGATACGCCTTGCCACCTCCTCCATCAGCTCGACGGTAC
GCGGATGCAGCTCACCGCTGGCCCGGTCGAGGAAGAACGGAATCGGCACCCCCCAGTTGC
GCTGGCGCGAGATGCACCAGTCGGGCCGGTTGGCGATCATCGAGTGCAGGCGTGCCTTGC
CCCAGCTCGGCACGAACTGGGTCGCCTCGATGCCGTCCAGGGCGCGCTGGCGCAGCGTCC
GGCCATCCTGCCCCTCGATATCCATGCCCACGAACCACTGGGCGGTGGCGCGGTAGATCA
CCGGCGTCTTGTGGCGCCAGCAGTGCATGTAGCTGTGGGTGATCTTCTCGTGGGCCAGCA
GCGCGCCGGCGTCCTCGAGCTTGGCGACGATCTGCGGGTTGGCCTTCCAGATCATCTGGC
CGCCGAAGAACGGCAGGTCGTCGAAGTAGACGCCATCGCCCATGACCGGGTTCCTGATCT
CCTCGAACGCCATGCCGTAGGCGCGGCAGGTGACGAAGTCGTCCTCGCCATAGGCCGGCG
CGGAGTGGACGATGCCGGTGCCGGCATCGGTTTCCACGTAATCGCCCAGATAGACCGGCG
AGAGGCGATCGTAGAACGGATGGCGGAACCGTAGGTTCTCGAGCTTGGCTCCGGTCGTGG
TGGCCATCACCTCGCCCTGCAGGTCGAAGCGCTGCAGGCAGCTCTCGACCAGCGCCTCGG
CGAGTACCAGCAGGCGCTCACCGGTATCGACCAGTGCATAGCTGACCTCGGGATGCACGT
TGAGCGCCTGGTTGGCGGGAATGGTCCATGGCGTGGTGGTCCAGATCACCACGGCCGCCG
GCTTCGCCAGGGACTCGAGGCCGAAGGCAGCCGCCAGCGCCGCGGCATCGTCGGCCACGA
AAGCCACATCGATGGCATCCGAGCGCTTGTCGGCGTACTCGACCTCGGCCTCGGCCAGCG
CCGAGCCGCAATCGAAACACCAGTTGACCGGCTTGAGGCCCTTGAACACGTAGCCATGGC
GGACCATCTCGGCCAGTGCCCGGACTTCGCCGGCCTCGTTGACGAAATCCATGGTCCGAT
AGGGACGCTCCCAGTCGCCGACCACGCCGAGACGCACGAAGTCGCTCATCTGGCCCTGGA
TCTGCTCGGCGGCATACTCGCGGCACAGGGCGCGCGCCTCGTCGGCCGGCAGGTGCTTGC
CGTGGGTGGTCTCGACCTTGTGCTCGATGGGCAGGCCATGGCAGTCCCAGCCCGGCACGT
AAGGCGCGTCGTACCCGGCCAGGCCCTTCGACTTGACGATGATGTCCTTGAGGATCTTGT
TGACGGCGTGCCCGATATGAATGCTGCCATTGGCATAAGGAGGGCCGTCGTGCAGCACGA
ACGTCTTGCGGCCCCGGCCAGCCTCGCGCAGGCGCTGATACAGGTCGATCTCCTGCCAGC
GCTCGATGCGTGCCGGCTCGCGCTTGGGCAGGTTGCCGCGCATGGGGAAATCGGTTTCAG
GCAGATTCAGCGTATGCTTGTAGTCGCTCATGGAGTCCCATCATCGTCACTGCCGGCAGG
AGGCCCCGCCGGGGAGTCGGAATTCGCGGCACTCGGCGCCAGGGGCGCCGACGCCAGATA
GCGTGTCCAGTCGTGTTGCTTGCCCGTCTCGCCGTGCCAGTCCCCGAAATAGCGGCGGGC
CCGGGCCTGATCGGCCTGGATCTGTCGCTTCAGAGGCTCCAGCCCGTCGAAGGTCATTTC
ACCGCGCAGCCGAACGCAGGGAACCACCTCGAGCCGCTGTCCATAAAGGTCTTCATCGAA
ATCGAAAAGATGCGTCTCGAGCACCGGGCGTGGCGCTCCCACGGTCGGGCGCCAGCCGAT
GTTGGCCACACCGGGCAGAACCCGGCCGTCATCCAGTCGCGTCGCCACGGCATATACGCC
ACGCAGCGCCAGCGGGCCCGGCAGCAACGGCAGGTTGGCGGTGGGCACGCCGATCGTCCG
CCCCAGGCGCTGGTCGGCGACGACACGCCCGCAATAGCGATACGCTCGTCCCAACAGGCG
TGCGGCCTGGGCAAAGTTGCCACTGGCCAGCATCGTGCGCACCCGCGTGCTCGATACACG
CTCACCATCGAGCAGGAAGGTGCGGGTGTGCTCCACGCCGAAGTCGCTTGTCGCACCGAC
CCGGTTCAACAGCGCGAAATCGCCTTCGCGATCGCAGCCGAAGCGAAAGTCGTCGCCGAC
CACCAGGTGACGTACGCCCAGGCCATCGATCAGGATGCGCTCGATGAACTGGCGTGCCGT
GAGGCTGCGCAGGGCCTCGTTGAACGGCAGGCACAGAATGCGCTCGGCGCCGTACGAGGC
CAGCAGACACGCCTTGTCGCGCAGTCGGGTCAGGCGCGGCGGCGCCTGATCACCGGCGAA
GAACTCGCGCGGTTGCGGCTCGAAGACGACGACCGTCACCGGCAGGCCCAGCGCCTCGGC
ACGATCGCGCAGTTGGTCGAGAATCGCCTGATGACCGCGGTGCACGCCATCGAAGTTACC
GATGGTCGCCACGCAGCCGCGATGGTGCTCGCGCAGATTGTGCAAACCACGGATCAGTTC
CATGCGTCGTCGTTCACGGGTCGATAGATGAAGCCTGCAATTATAACGAAGCTGCCGGCC
CTTGACAGCCGCCGCGGCATCGCTCCAAGGCTACCCCTTCAGCCGGAAATGGCTCAGGCG
TACGCCACAGGCGGCCAGCCAGACAAAGTACACAGCGGCGCCGCCAAGCACCAGCCCGCC
CAGCCCCCATATGCGATGCCAGAC
>DeadSea-enrich-C1139
GCGTTAGCCCGCCCGGCACCAGGCGCTTGCCCAGCGAGACCAGCCATTCCTGCAGCAGCA
GCACGTCCGGGGTAGTCTCGGGTCCCAGCGCCTTGGCGTATTCCTGTCGGTAGGTCAGGG
TCATCGCCGGGTCGATGCCCACCAGCGGTACGCCGAATTCGGCCAGGCTGCGCAGGCGCC
GGGCCTGCTTCTCGGCGGTGCGCTCGAAGGCGCCGAGGAAGCCCTGTACCTGCAGCGGCT
TGCCGTTGGCCGCGAAGGGCGCAACGAACACGCGGATGTCGAGGCGCGACAGCAGTTCGA
CCACATCCATCACCAGTTTCGACTCGAAATAGCTGGTGAAGGCGTCCTGAACGAGGATCA
CGCTGCGCACCTTCTGCCGCTCGGTGAGCAGTCCCAGGCTGGTCGGCGTGGCCTCGCTGA
TGCCCCAGGCCTCGAGCTGCCTGGCCAGGCTGGCACGGGAAATCAGTGGGCTATCGACCA
TGCCGATCGTATCGGCCATCAATCGGTCCACCAGCCGGTGGCGCATCAGTGCATTGTAGA
GCGGGGCGATACGCGACAGGTGCGGCACCATGAACTCGAGCCCGCCGATCAGGTAGTCGC
GCAGCGGACGCTGGTAGCGGCCGTGGTAGACCTCGAGGAACTGCGAGCGGAACTCGGGCA
CGTTGACCTTGATCGGGCACTGGCCGGCGCACGACTTGCACGACAGACAGCCGGCCATGG
CATCGTAGACCTCGTGCGAGAAGTCCGTCTCGCCACGGCGCTTGCGCCAGGTATTGGCCA
GACGCAGCGGCAGGTCGCGCACGAAGCCCCAGGCACCCTCGGCCTTTTTCCGGCGCGATT
CCTCGACGACGTCGGTGCCGGCGTTGCCCTGCAGGCGCAGCCATTCGCGCATCAGGCTGG
CACGTCCCTTGGGCGAGTGGATGCGCTGGCGCGTGCCCTTCCAGGAGGGACACATGGCGT
CGGCAGGGTCGTAGTTGTAGCGGGCGCCGTTGCCGTTGCAGTACACCGCGGCGCGATGCG
CCTGCCATACACGTTCGTCGATCTGGCGGTCGAGCTGGCCGCGGGTGGTCACGCCATCGA
TGGTCAGCAGACCGGGGTCGATGAGCTTGACCGCTTCGTCGACTGTCGGCTTGGAAGATG
CAGGCAAGGGAGTGGCGATCTTGCCGGGGTTGAGCTGATTGTGCGGGTCGAAGGCGCCCT
TGAGGCGTTGCAGTGCGGGGTAGAGCTCGCCGAAGAACGTCGGCGCATACTCCGAGCGCA
CGCCCTTGCCGTGCTCGCCCCATAGCAGGCCGTGGTACTTGTGGGTCAGCGTGGCGACCT
CGTCGGAGATTTCGCGGATCAGGCGCTCCTGGGCCGGGTCTTTCATGTCGATGGCCGGGC
GCACATGCAGCCCCCCGGCATCGACGTGGCCGAACATGCCGTATTCGAGGCCTCGCGCAT
CCAGCGCAGCACGGAACTCGGCGATGTAGTCGGCCAGGTGCTCGGGGGGCACCGCGGTAT
CCTCGACGAACGGAATCGGGCGCTTCTCGCCCTTGGCGTTGCCCAGCAGGCCCACGGCAC
GCTTGCGCATGGCATAGACGCGGCCGATCTGCTCGCGGCCCTCGGCCAGGGTGTAGCCCA
GGCGCTCGACGCTGGCATCGGCAGCCAGATGATCGGTGAAGGCTTCGACCTTGGCCGCGA
GTTCACCAGGGTCATCGGCGTTGAACTCGACCAGGTTGATGCCGCGAATGGCGGGTGCCG
TCACGGGGCGCGTCGCGGTTGCGGTGTCGCCGTCGACATCCGTGGCCCGTTCGGTGGCCC
GGGCCTCGCCTGCGGGGAAGAACTCCGCCACGCTGTCCCAGACGAAATCCTCCATGGCCA
GCGCCAGCACCTTGTCGTCGACGGTCTCGATGGAGGTGGGGCGCGGCAGGGCGGTGGCTG
CCTTGGCGTCGCCCAGTCCCATCAGCGCCTTGGCGTCGCGCAGTGCGTCCATGAAGCTGG
CGTAGCGCACGTTGACCAGCGTCGAATGCTTGGCCATCGGCAGCACATTGAGAGAGGCCT
CGTTGAGAAAGCCCAGCGAACCTTCCGAGCCACATAGTACGCTGTTGAGGTCGAAACGGC
CGTCGGCGGTGCGCAGGTGTGCCAGGTCGTAGCCGGTCAGGCAGCGGTTGAGCCTGGGGA
ACTTGGCCGCGATCTGCTCGCGCTGGGTGTCGATGATCTCGCGGGCGGTGCGGTGAACTT
CGCCGACGAGGCCCTCACGAGCACACAGCGCGTTCAGTTCCTCTTCGCTAACGGGACAGC
TCTCGAAGCGCTCGCCGCCGAGCAGCACGGTATCGAGCTCGAGCACGTGATCGCGGGTCT
TGCCGTACTCGCAGCTGCCCTGGCCGCTGGCGTCGGTGGAGATCATGCCGCCAATCGTGG
CGCGGTTGGAGGTCGACAGTTCCGGGGCGAAGAACAGCCCGTAGGGCTTGAGCGCAGCGT
TGAGCTGGTCCTTGACCACACCGGCCTGTACACGCACCCGGCGATTCTCGACGTCGATAT
CGAGGATGCGGTTCATGTAGCGCGACACGTCCACGACGATCCCGTCGGTCAGCGACTGAC
CGTTGGTACCGGTTCCGCCGCCGCGCGGCGTGAGCACGATGTCGCGGAACGTCGCCTGGC
CGGCGAGCCGGGCAATGTGCACCAGGTCGTCGGCATCGCGCGGGTAGAGCACCGCCTGGG
GCAGGCGCTGGTAGATGGAATTATCGGTGGCGAGCACCGTGCGATTGGCATAGTCCGGGG
CAATATCGCCGACGAAGCCCGCCTTGCGGAGAGCGTCGAGGAAAGCGATATAGCGGGAAT
CGACCCGGGATAGGGCGTCCAGTCGTGCGATCATGTTCTCGAGTTATCAAGCTGGTCGGT
GCAGTCCTTAACCTTACCCGAGTTACGGTCGGGAAGCACGACTGCCCGTGCAGGCCCGTA
CGGGGCAGGTAGAGACGGCGTGGCCCGGCGGGACGCTTTTCCTTACAATAAGAAGCCATT
TTCGACGGGATATGAGTCTGCGCATGATGACGTGGCTGGCCGTGGCGGCAGGTGGTGCAC
TGGGTGCCTTGGGTCGCTACCTGCTAAGCGGGTGGCTGGCGGGTATCCTGGGCAGGGAAT
TTCCCTGGGGCACCTTCGGCGTCAACCTGCTCGGTTGCTGCCTGATCGGGGCGCTCTATG
TCTGGTTGACCCAGGAACTGAAGCTGGCCCCTATCTGGCAGGCCGTTTTGGTGGCGGGCT
TCACCGGCGCATTCACCACGTTCTCCACCTTCGCGCTCGAAACGCTGACCCTGCTCGAGT
CCGGGCGAGGGCTCGTGGCCGCGCTGTATGTCTCGGCCAGCCTGCTGCTGGGTATCGCCG
GCGTGGCGCTAGGCATGAAGCTGGCGCGCATACTCATCTAGTCGACTTTCCAACGATTCA
CTGACGGATAGGATTCCATGCTCGATCCCAAACTGCTTCGCAGCGATCTCGAACAGGTCG
CGCAACGTCTGGCCAAGCGCGGCTATACGCTGGATGTCTCGCAATTCGAGGTGCTGGAAG
CCCGGCGTCGTGACCTGCAGACCGAGACCGAACAGCTGCAGAACGAGCGCAACACGCGAT
CCAAGGCGATCGGCAAGGCCAAGGCTGCAGGCGAGAATATCGAGCCGCTACTGGCCGAGG
TCAGCGACCTGGGTGATCGCCTGGACACTGCCAAGTCGCAGCTCGCCGAAGTGGCCGGCG
AGATGGAGTCGCTGATGGCCAACCTGCCCAACCTGCCGCATGACAGCGTGCCGGAGGGGG
CCGACGAAGGTGACAATGTCGAGCTGCATCGCTGGGGAACGCCGCGTGAGTTCGACTTCG
AGGTCAAGGACCATGTCGACCTCGGTGCCAAGCTGGGCTATCTCGATTTCGAGATGGCCT
CCAAGCTGACCGGCTCCCGCTTTGCCGTGATGCGCGGTCCCGTCGCCCGCCTGCATCGCG
CCCTGGCACAGTTCATGCTCGACAAGCAGACTCTCGAGCATGGCTACGAGGAGTGCTATG
TCCCCTACATGGTCAATCGCGACTCGCTGATGGGCACGGGGCAGTTGCCCAAGTTCGGCG
AGGACCTGTTCCGCCTCGAGGGTGACAACGAGTATTACCTGATTCCCACGGCGGAGGTGC
CGCTGACCAACTTCGCCCGCGATCATATCTTCGAGGCCAGGGAGCTGCCGGTGCGGCTGA
CCGCGCATACCCCGTGCTTTCGCAGCGAGGCGGGGGCCTACGGCAGGGACACGCGAGGCA
TGATCCGTCAGCATCAGTTCGACAAGGTCGAGATGGTGCAGATGGTCGCGCCGGAGACCA
GTTACGATGTACTGGAGGAGATGCGCGGCCATGCCGAGGCGATCCTGCAGGCGCTCGACC
TCCCGTATCGCGTAGTCACGCTATGTACCGGCGACATGGGCTTCGGGGCAGCCAAGACCT
ACGA
>DeadSea-enrich-C1142
CTGGCCTTTGCCATGCTCAAGCCGCTGAGCGTGCTGGAACTCGACGACACCAATGCCCGC
AGCCTGGGCGTGTCGCTCAAGTACCTGCGTCTGGCCAGCCTGGGCCTGGCGGTATTCCTG
ACCGCCTGTGTGGTCAGCGTGGTCGGGGTGATCGGCTTCATTGGCCTGGCGGCACCGGCC
ATCGTGCGCCTGCTGGGTGCGCGCCGCCTGGGGCCTCGCCTGGCATGGTCGGGACTGCTC
GGGGCTTTGCTGCTGGCCGCCACCGACCTGCTGCTGCAGCGCTTCTCCGGCGCCTTGCCG
ACGCTGATTCCCACCGGGGCAACGACCGCGGCCCTCGGCGCCCCGCTGTTGCTGTGGCTG
ATTCCGCGTCTCAGGCTCGGTAGTGATCGACCTCGCTCCGGCACGTCCATGCCGCTGCAA
TCTCACCCTGCGTCGTCCTGGCTTCCCGCGCTGCTCGCCCTGGCCCTGGTGATCGCGACG
GCACTCGCCTTGCTGGCCGGCCAGAGTGCCGAGGGTTGGCAATGGCTGCCGCGTCTCGAT
GAGACATCGATGCTCGAGTGGCGCCTGCCGCGCATGCTGGCCGCCGCCGGGGCCGGCGTA
CTGCTTGCCCTGGCCGGCACCCTGGTCCAGCGCGTGACCGGCAATCCCATGGCCAGCCCC
GAGGTGCTGGGCATCAGTGGTGGTACTGCGATTGCGCTGATCCTGGCGATCTTCCTGATT
CCCGGCGCCAGCCAGTGGACCCTGATCGGCATCGGCACGCTGGGGGCCCTGGTGACGCTG
GGCGTGCTGATCGGGCTCAACTACCGCAGCGGCTTCCTGCCCGAGCGACTGCTGCTCACC
GGGGTCGCCATCACGGCACTTTTCGACGCCGTGCGCAGCTTCATCCTCGCCGGGGGCGAC
CCACGAGGACAGCAGGTCATCGCCTGGATGTCCGGCTCGACCTACTACGTCGACCTGACC
ACGGCAGTGATCGTCATCGCCCTGGCCGCCGTGCTCGGCCTGGCTACGGCACCCTTCTCG
CGCTGGCTCGACCTGCTGCCGCTGGGCGCGCCGACGGCCAAGGCGCTGGGGGTGGATATC
CTGCGCTCGCGCCTGATCCTGCTGGGCCTGGTGGCGCTGTTCACGGCATGCGCCACGCTG
GTGGTCGGTCCGCTCTCGTTCGTCGGTCTCCTCGCGCCGCACATGGCGCGCCTGCTGGGC
TTCTCTCGGGCCCGTCATCATCTGCTGGGTTCCGCCCTGCTCGGTGCCCTGCTGATGGTG
GTCGCCGACTGGCTCGGCCGCCAGCTCCTGTTTCCCGACGAGATCCCCGCCGGCCTGGTC
GCCTCGTTGCTGGGAGGCGCCTATTTCATGTGGGGATTGCGCCGCCTGTAATCCCTCGGC
CCCTGACTGGTTCCCTCGTTCTTGAAACAGCGAAATAGCGGCAAAATGCCCAGCTTATCT
CGCTCAAGTTTGTCTTCAGCGCGCCGTTAACGGAGTCATGTCCTGCTTGCCAGAGCAAGT
CAGGGACGACATCCGGGCGAGTGACTGCCCACCTACCGCACCGCCGGCCTCTTGCCGGTG
CGCCGTGTACCGCTTCTGCAGCTGACATCGTTCTGCGGCCCGCTCCTGCGTTGCCGCCCT
CCTGAATTTATATGAGCAGGTGCACGATGCGTCCCTCGATCAAGTACAGCATTACCAGCC
AGTGGAACGGCGGCTACGTGATGGAAGTGTTCATCACCAATGAAGGGACCCAAGCCATTC
AGGACTACCAGATCGGGTTCGATCTGCCCGGCAGCGTGACCGACATATGGGGCGGTGTCA
TCGCTGCCCAGTCGGCAGGCCACTACGTGGTTCAGGACGATGATGACGACAATGACATTG
CGCCGGGCGAGACTGTGCGCTTCAAGTTCAAGGTTCTGACCGACAGCGGCGAGCTGCCCT
CCGCCTTCACCGTGAACGATGAACCCGCCACCGTGAATGGTGTCGAGCCGGTTGAATCCT
CCGAGGCAGTAGAGACCGTAACCACGCAGCCTAGCAACACTGCCGTAGAGAGCAGCATTG
TTCCCAGTGACAGCGAGCCAGCTACCGATACGCCGCAGGCAGCCGCCTCCGTATCCGCCG
ACGGCGAGACCATTCACGTCGGTCCCGGCATTAGCGCCGCCGAACTCGAGGCCTTGATCG
CCCGGGCGCCCGAAGGCGCTACCATCCAGCTGGCCGCCGGCGACTACCGCTTCGACGACG
CGATCAACATCACCCGCTCGGATATCGCCGTGGTCGGTGCCGGCTCCGGCGAGACGCGCA
TCACCTTCACCGACCAGGCGCTGGAAGGCAATTCGCACGCCTTCTATGTCGAAGGCACCG
ATACCCAGTTCGCCGGCACCCTGCGCAACGACGTTGCCGAAGGCAGCAACATCCTGACCC
TGGGCACCAGCAGTCACGGCCTCGCCGTCGGCGATACGGTACGCATCTGGCAGGACAACA
CCCAGGAATACTACGCCGAGATCGGTGATACCTCCTGGCAGAAGGACAATGCCCCGCTGC
GTACCAGCATGGCCAAGGTCGTCTCCATCGACGGTACCTCCGTGGTGCTCGATCGCGGCG
TGCATTTCGATTTCGACGGCGAGGAAACCAAGGTCGAGCGCATGGATGCCCGGGAGAACG
TGACCCTGCAGGGCTTCACGATCCAGTATGAGCTGGGCACGCCCGACAAGGCGGTATTCC
AGAATACGCTGTCTGACCTGACCGACTACCAGGCGGTGAAGTTCGACGGCACGGTCAGCA
GCAGCGTCAAGGATATCCAGGTCATCAATGGCCCATCCACAGCGTTCGAGTTCGCGCTCA
GCCTGGACGTCAATGTCGACGGCGCCCAGGCCCACGGGGCCTTCAACAAGGGCACCGGCG
GCAACGGCTATGCCTATGAACTGCGCGAAAGCTATGACGGCACCTTCGTCAACCTCGAGG
ACTCCGGCATGCGTCACAGCCTGCTGTTCGCCTCCTGGCGCTCCTCCGTGGGCAACGAGG
CGCACGTGCTCTCCACCGACCGTGACATCAACTTCCACGGCGGCCAGGATCACGACAACA
CCGTCCACGTCGAGCAATCGATCCGTGACCCCGATGCCGACGGCATGTCGACCACGCTGT
GGTACAACAACGGCGGCGAGAGCTTCGGTGCGATCACCGAGGCCGGCGCCAACACCGTCA
CCTTCGACTACGTGGTCGGCTCGCGGCGCAACGACATCCTTCAGGGCTCCGACGACGGCG
TCTACCTGGACGGCGCACTGGGTCACGATACCCTCAGCGGTGGTGCCGGCGACGACATCC
TGCGCGGTGGCCTGGGCAACGACATCCTCAAGGGAGGTGCCGGGTTCGACGTCGCCCTGC
TCGAGCAGGATTTCTCCGCCTACAAGATTCGTTTCGACGACGACGGCAGCGTCTACCTCG
ACGGCAGCAGCGACGACAATACCCTGATCGACATGGAACTGGCGGTGTTCGCCGACGGTA
CCTACCTGGACATCGCCACGCGCCAGACGATTCAGGGCGCCAAGCCGGTCACTCCGACGG
CGGCCGAGATTCTTGCCAAGCCGATCACCGAAGTCGACGATAGCGTGACGGAGATCAGCG
AGCCGACCGTCGAGATCGTCGCCCCGGTCGTCGAGGACAGCGTTTCCGTGCCCGAAGCCC
CGGCGGCGGAGATTGCCGAGCCGGAGACGACCCCCAGCGAAAGTCTCGAACCCACACCCG
CGGAAACCACCCCGGCAGAGCCCGCCGAGCCGATCGCCCCCGAATCGCCTATCCACGACA
GCCCCGAATCGTTCAGTGCGCAGGTCGAACTGGAGACGGTCAGTCAGTGGTCCAGCGGCT
ACGTGATGCGCGTGGTGATCACCAACACCTCGTCCATCGCGCTTGAAGACCCGCAAATCA
CCTTCAGCCTGGCCTCTGACGTCGATACGCTCTACGGCGCGACCCTGCTCGAGCGTAACG
GTGACACCTATATCGTCAGCTACGATAGTCAGGAAGTAGTCGAAGCGGGCGAAACGCTAC
GCTTCTCCTTCAAGACCTATGCCAGCCAGGACGTTCGGCCCGAGGTACTGGCCATCAACG
GCTACGACCTGACGCCCGAAAGTGCCGACCAGCCGACCCCGGCCGAGGAGACGCCGGTCG
TGGCCGAGCAAGACATGCAGCCGGCACTCGGCGAGGAGCCCACCGAAGCGGCACCGACTA
CTGCCGACCCCGTGCCGCCGGCTCCAAGCGAAGAAGCCGTCCCGACCGACACGCTGCAGA
CGAGCGACCTGGTCCAGGTCACGACGAACGTCACCAGCAGCTGGTCACAGGGCTACATCA
CCGAAGTGCTGGTCGAGAACACCTCGGCGGAAACGCTCATCCAGCCACAGGTGAGCTTTG
ATTTGCCGGTGGTGATCGCCGAGCTCTGGAACGGCCAGCTCGAGCAGACCGACAA
>DeadSea-enrich-C1145
GGCGTGAGCTGAAACGTCGCGCGGTTTCGCGGCCCGGCGACCGGGCTGTGGCATCAACGA
GAACGAGGAAGTCATGAGTCAACTGACGATCAACGATACACACCGCAAGACGGTCGGTTA
CCTGCTGTGGATATTCGGCTTTACCGGTGCCCATCGCTTCTATTTCGGCAAGCCGGTGAC
CGGGACGATCTGGTTCTTCACCTTGGGACTGCTGGGCGTGGGCTGGCTGATCGACCTGTT
CCTGATTCCCGCCATGGATCGTCAGGCGGATCTGCGCTTTCGCGCCGGCCCCATCGACTA
CACCGTGGCCTGGGTACTGCTGACCTTCCTGGGGGTGTTCGGCCTGCATCGCATGTACAT
GGGAAAGTGGCTGACCGGATTGCTCTACCTGGTGACAGGCGGCCTGTTCCTGATCGGGGT
GCTCTATGACTTCTGGACGCTCAATGACCAGATTTCCATGAAGAATTCACGCCGGGGCAT
GTTCAGTGGCTAAGGGGCAAGCATGCTGATAGACGCACAGTTCCTGACTTTCCTGGTCGC
CATCACGCTGCTGAGCATGACGCCCGGTGTCGATACCTTACTGGTGATCCGCAATACGGC
CCGTGGTGGTCAGCGCGACGGTATCGTGACCAGCCTGGCGATCTGCTGCGGCCTGTTCGT
GCACGCCACGATCTCGGCGCTGGGCATTTCGCTGATCCTCCTGCAGTCGGCCTGGGCCTT
CGGTCTGCTCAAGCTGTGCGGTGCCGCCTATCTTGTCTGGCTGGGCATACATAGCCTGCG
CAGCGCCCGGCGGGGCAATCCCCTGCCGGTTGCCGGGGTGTCGGTACCAGGACGCAGGGT
GTCGCTCTGGTTGCCGGTACGCGAGGGCTTCCTCTCCAATGTGCTCAATCCCAAGACGGT
CGTGTTCTACATGGCTTTCCTGCCTCAATTCATCGCGCCTGGCGACCCGGCACTGCTCAA
GTCGCTGTGGCTGGCCCTGGTGCATTTCGTGATCGCCAATATCTGGCAGATAGGCATCGT
GCTGATGGTTGGCCGGGCAGGCCATTGGCTGGCCCGACGCTCGGTGTCGCAAGTGCTGGA
TGGCGTGACGGGGGCCGTGCTGGTCGCTTTCGGTATCAAGCTGGCGCTTCAGCAGCGCCC
CTGAAAGACCGGCTGCGCCTCAAGGCGCAGCCGGTCAGGAGGAGGCCCGCTTCAATTACG
GGCCAGGAGCGAGGCATCGTAGCCAACATTGCGCTCGGCCGGGGTGAGCATGGCGATGCC
CCGGGTATCGCCGTTGCGCGCCAGGCTGGCGAAGATGACCTGATAGGCGAGTACCGCCTG
GACATAGTCGCGCGTTTCACGAAACGGAATGCTTTCCACGAACAGGTCGAACTCCTGCGA
CGGGTTTTCGCTCAACCAGCGATCCACACGGCCGGGGCCGGCATTGTAGGCGGCCGTCGC
GGCAATCCGGTTGCCGCTGTAGCGGTTCAACATACGGCCGATGTAGTGGCTGCCCAGGCG
AATGTTGGTTTCCGGATCGAACAGTTCTCCCGTGCTGGGGCTGTCGGTACCCAGCAGGCG
GCTGACATGCTCGGCCGTTCCCGGCATCAGCTGCATCAGCCCACGCGCCCCCGCGGGCGA
AACGGCCTCGTTATTGAAGGCGCTCTCGCGGCGGGCGATGCCCATGAGCAGGTAGGGATC
GACCCCGGTCGCCTCGCTCCAGCGCAGGAAACTGTCCCGGTAGGCCGGGGGAAAGCGCCA
TTCCAGTGAATCCCACAGTTCGGCGGCAATCGTGGTCTGGACGAGCGTGGCGTACCAGCC
CTGGCTCATCGCATAGTCGGCCAGCGCCCGGGCCTCGTCTTCACTGACACGAGCCGCGGC
GGCATACCATTCGCTACGCGCCAGGCCCGGTTCGCCGATGCGGTACAACGCCTCGACGCG
CCGAACGACCGGCCAGTTGGCAACCTCCTTGCGGTAGGCCTCGTTGAAGCCGGCATGAGC
CATGTCGAGTGCGTAAGGCTGATTCAGGCGGTCGGCGGCGGCAAAGCCGAAGAAGCTGCG
ATCGTCGGCGGCTGCGGCATAGGCTTTCTTCGCAGTGGCTTCGTCACCGAGCTGCTCCAG
GGCGCGACCCAGCCAGTACTGCCAATGGGCGTCCTGGCGCGGGTCGTCGGGCATCTGGTG
GATCCAGTGGACGACCTGGCTCCAGTCGCGTTCCGCGAGGGCACGACGCACCCGCAGTTC
GAGCAGTTCGGCATCGGCCAGGCGGGGCAGGGCATCATCGACCCAGCCCCGGTTGTTATC
CACCTCGCGGACCATGGAATAGAAGGCCAGGTCGCGCTCGACGGCATGACGCTGCTGGTC
ATCGAGCGGCACATGAGGTGCGATCTTGCGCCAGGCTTCCAGCGCGGCCTCGGTGTCGGC
ACGTGTAAAGTTGTGCATGGCTGCGGCCACCAGGGCTGCGCTGGTCTTGCCCTGGGGGCC
GAGATCTACCGGAACGCGAGTGATTGCCGAGAAATCGCTCCTGAGACGCTCGAGTGACTG
CAGGGCCGGGGCCCAGCGAGCGGGAAGCTTGTTGCCCAGGTAGCGCATCAGGCCATCTTC
GCCGTTTTCCCAGGCCAGCATCATGCGCTGCCAGATCGCCTGGTCGTCGATGACGCCGCG
AGCGAGCAGCGTGTTGAACAGCGGATCGCACTGGCTGGGCTGGGACTCGCCGACCAGCCA
CAGTTCGCGACCCCCGCGTGCCGCGGCCTGAGGATCCTGGTCGAGTAGCGCGGTGTAGTA
ATAACAGCGACGGATCGTCCCGGCCGGCTCGCCGTCGCTGATGGCCAGCAGGGCGTCATG
GCGTCCGGCATCGCCATAGCTGACCTGGGCCACGCCGCGCATCCAGTCGCTCAGTGGCGA
GTCGGCATGGCGCGTGAGATAGCTGTTGACGGACTCGGGCGAGACGTGGGGCAACTGGCT
GCGCAAGCGATGATATTCGACGTAACCGGCCAGCACGTGATCGTCGATGGCGGCTTCGTC
GATGCGACTCCATTGCTGGTTGCGTGCCGCCTCGAGCGCCTCGCGCATGGCGCGGTCGGA
GGCCTCGTCGGCGACAGCCGGCAGGCTCAGCAGCAGTGCGGCCAGCAGCGACAGGCTGCG
CCGGGTGGATCTGGATTTCATGGACGGCTTCTCCCTTCGTACTTGCCCCATGGATGCGAT
GTGTTCCATCCTCTCCGATACGTTATGCCTTGAGTAGTGTCGTCGTGTGGCGACAGGACT
GCCACCTGCCGATACGGAGATCAGCATGTCCTTGTTCAGTCGTTGGAATGTGTTTCTGCG
ACTCAAGCAGCGCATCGGTGCCTTGCCCAGAATGCTGCGTGCGTTGCGCCTGTTCGTGCC
GATGTGCGCCGACGTGATCGGTGGCCGCTACCGCCCGCCCCCCTGGGCGGCATTCGGCTG
GATGGGCCTGGCCCTGGTCTATCTGGCCTCGCCGCTGGACCTGATTCCCGACGTCCTCAT
GCTGCTAGGCGTCCTCGACGACGTGGTGATCGTGGGCTGGCTGTTGACCCGGGTCGATCG
CTCGCTGGCCGACTATCGGCGTTGGAAAGGACTCGATATCGACAACCCGCCGGACCGTCC
TCGCTGAATCATCCTGTGCCAAACGCTTGAAAAGCCTTGCTGAAGCCCCATATCGGTGAC
GAACCGCTTGTCATTACCATGAGGGGCTTGCCAAATGACCACCGCCACCCATGAAGAAAC
GCTGGGCTTCCAGACCGAAGTCAAGCAACTGCTTCACTTGATGATCCACTCCCTGTACTC
CAACCGGGAGATCTTTCTTCGCGAGCTGATTTCCAACGCCGCCGATGCCTGCGACAAGCT
GCGCTACGAGGCATTGGACAATGATGCGCTGTACGGCAACGACAGCGACCTGAGGATCGA
GATCGAGCACGATGCCAAGGCGGGTACCGTCACGGGGCGCGACAACGGCATCGGCATGAA
CCGCGACGAGGTGATCCGCAACCTGGGCACCATCGCCAAGAGCGGGACGGCCGAGTTCCT
CAAGCAGCTCTCCGGTGAGCAGCAGAAGGATGCCAAGCTGATCGGCCAGTTCGGGGTGGG
CTTCTATTCGGGGTTCATCGTCGCCGACGAGGTCACCGTCCGCACTCGCCGTGCCGATGC
CGAAGAAGGCGTCGAGTGGCGTTCCAAGGGTGAGGGCGAGTTCACTATCGCCGATATCGA
CAAGCCCGAACGTGGCACCGAGATCGTCCTGCATCTCAAGAAGGATGCCACGGAGTTCGC
CGACGATTTCCGCCTGCGTAACTTGGTGCGCAAGTATTCCGATCACATCGAAGTCCCGGT
GCGCATGCCAAGGACCGAGACGGCCAAGGACGATGACGGCAACGAGATCGAGGGCAGCGA
GGTCACGACCTGGGAGACCGTCAACGAGGCCCAGGCGCTATGGGTG
>DeadSea-enrich-C1147
GCATTTCATCGCCCGGATGCTGCCGCGTGCCGAGGCCCTCGAGCGCCAGATACGGGCTGG
CGCCGAGCCGCTGATGGCACTGGCGGAGGAGGATTTCCTGCCTATCGGCTGACCGAGCCC
GTGATGGTTGAAACACGGTCGTCGGCACGAGCGGTCTGGCCCCTATAAGATTGCGCTCAA
AAGGCTGAGCCCGCCGGTCAACATGCGCCGACGGGCAGGGAGCGGGGCCAGGCGTGAAGA
CGATAATCCAACGGGCTTACCGGACGGCATGGCGGGGAATTGCCGGACGCAAGCGCTCGC
CGTCGCAACGCATGCACTTGGCCTTCCTGTTCTTTGCCGCCCTGGTCGGCTATGTCTCGG
CCGGCTTCAATCTGATGCTCGGTCTGACCTCGCCCGTGCACGGCGCCGTGCTGGTCGGTT
TCTCCAGCATCGTGACATGGATGTGGTACCGCTCCCGCTGGCGTGGGGAGACCAGGCGCA
TGGCCTGGTGGTTCTGCCTGCTGACCCTGTTCGTGGTCCTGCCGGTGAACTGGCTGTTCA
ACCAGGGCATGCACGGGCCGACCCTGATGTTCTTCTTGATGACAGCCGCCTATTCTCTGG
GCGTGCTTCCCCAGCGTGGCGGACAGCGAAGTCTGGTCCTGGCAGGCTTCATCTGCGTGC
CGCCCCTGCTGGTGGCCCTCGATTACTTCTACCCGCGCTGGACCGCGCCTTATCTGGAGC
GCGCCGACCAGGCGCTTGACCTGGGGGTCAGTTATCTGCTGAACGTGGCGATCCTGCTGG
TGATGGTCAACGGCCATATGGCACGTATTCGACGCGAGCAGCAGCGCAGCGCTTCCTATG
CCACTCGCCTGCAAGCCCTGGCCCGGCTGGACAGCCTGACCGGGTTGCTGAATCACGGCG
CCTTTCATGCCCAGGCGGCATCCCGCCTGGACGAGGTTGCCCGGGGTGTGCCGCATGTTC
TGTTCGCTTGCGACCTCGATCATTTCAAGCAGATCAACGATGTCTACGGTCATCCCTATG
GCGACGATGTCCTGCGCGTCTTCGCCAGGCTCCTGCGTGAAGTGGCCGAAGCGTCAGGCG
GCATCGCCGGGCGCTGCGGAGGCGAGGAGTTCGCGGTACTGCTGCCCGGCATGGATGCCG
AGCAGGCAAGGGGCTTCGATCATCGTCTGCGTGGCGCCTGCATCAGCCATGTGATGCCCC
ATGGGGCCATCCGCTATAGCAGCGGTCTGGCACCGGCGCTACCGGGAGAATCCAGCACCT
GCTGGTTCGAGCGCGCCGACAGGGCACTGTATGCAGCCAAGCTGGCCGGCCGCAACCGCC
TCTCGATGCGGAGTGCGCCGGTACTGAAGGAGTAGGACCGGTCACTGGTGCACCTTCAGG
GGGCGTTCTGGCTTCCAAGGCATGGCATGAGGGGCCGTTATGGTGCGAAGGCTGCACGCA
TGTGGTGCAGGCGCAGCACGCCAGGTACACGTCATGCATATTTAACTTATTGTATAAATT
ACGCTTTCTGGCCTTTTTAGCGAGTTGGCACATCCCTTGCGACAGGAACGTCAATGACGG
CATCCAGCCGTGCATGACGTCACAACAACACACGCAAGGAGTTCCACCGTGAAGAAGTCA
CAGGTTTCCTCTCGCTGGCTGGCAACCTCTCTGATAGCCATGGGTATGTCCTTCCCCGCA
CTCGCCCAGGAAGACGATCCCATCAAGGTGGGTATCCTGCATTCGCTGTCCGGCACCATG
GCGATCAGCGAATCGACGCTGAAAGACACCATGCTGATGCTCATCGAGCAGCAGAATGCG
CAGGGCGGACTGCTGGGCCGTCAGTTGGAGCCGGTGGTCGTCGATCCAGCCTCCGACTGG
CCGCTTTTCGCCGAGAAGGCGCGGCAGCTGCTTGCACAGGACAAGGTTGACGTGATCTTC
GGCAACTGGACGTCGGCATCGCGCAAGGCGGTACTGCCGGTGGTCGAGGAACTCAACGGC
CTGCTGTTCTATCCGGTGCAGTACGAAGGCGAGGAATCCTCCGCAAACGTCTTCTACACC
GGGGCGGCACCCAACCAGCAGGCGATCCCCGCCGTCGACTACCTGATGAATAATGTCGGT
GTCGAGCGCTGGGTGCTTGCCGGTACCGACTATGTCTACCCGCGTACCACCAACAAGATT
CTCGAGGCCTATCTCAAGGATCATGGCGTGGCGCAGGAAGACATCATGATCAACTACACG
CCGTTCGGCCACTCCGACTGGCAGAACATCGTCTCCGAGATCAAGCGCTTCGGCAGCCAG
GGCAAGAAGACCGCCGTGGTCTCGACCATCAATGGCGACGCCAACGTGCCGTTCTACCGC
GAGCTGGCCAATCAGGGCGTCAATGCCGCCGATATCCCGGTCATCGCCTTCTCGGTAGGC
GAGCAGGAGCTGTCCGGCATCGACACCGGCCCGTTGGTCGGCCACCTGGCGGCGTGGAAC
TACTTCATGAGCGTCGATAACGATGCCAACTACGATTTCATCGACAGCTGGATCGAATAT
ACCGGTGACGAGAATGCGGTGACCAACGATCCCATGGAAGCCCATTACGTCGGCTTCAAC
ATGTGGAAGGAGGCCGTGCGCAAGGCCGGCACTGCCGACGTCGATGCCGTCAAGGATGCG
ATCATCGGTGTCAGCGTGCCCAACCTCTCCGGCGGCTACGCGACGATGATGCCCAACCAC
CATATCACCAAGCCGGTAATGATCGGCGAGATCCAGGACAACGGTCAGTTCTCGATCGTC
TGGCAGACGCCGTCCACCGTGGCCGGCGATGCCTGGTCCGATTACCTGCCGGGGTCACGT
GACCTGATCAGTGACTGGCGCGCGCCGCTGTCATGCGGCAACTACAACGTCGTCGAGAAG
ACCTGTGGCGGTGGCGAAGCACAGGTGGCCGCCAGCCAGTGATCGCCTGAGCTGAAGGAG
CCGGTCAATGTGGCCATCCAGGGCGCAGGCGGCCGGCTCCTACACCAACAATTTCACCCC
ACGCCACTCAAAGGACACCCGCATGAGTATGCTGCGGAAGGTTTCAGTCACTCTCCTGTT
CTGGTGCTGTACCTGGTTGGCAGTCTCCGCACTGGCCCAGCAGGAAACCGTCAAGGCGCA
CGAGACGCCTCCTGAGCTCGCGGCCTTGGCCGCCGAATCCTATGCCGCCAAGGCCAGGTC
CATCCAGGCGCTGGTTGACAGTGGCCATCCCCGCACCCGCGTGTGGTTGACCGCGCTGCT
CGACGGCAAGCTGCAGCGCCTCGAGGACAGTGGTCGCTTCGTCATCGTCACCGACAATCG
CGGACGCGACTGGACGGTCATCGATGCCATCGATGATGCCCCGCTGGGCGAAGTCTCACG
CCGCAATATCGACCGCATCACCATCAACAACGCGTTGAGAAACCAGTTGCGCAGCGCCAT
GGCGATTCTTGATCTCGACGCCCCGAGCGCAGAGGAGCGCCTGGCCAGCGCCAATCGCCT
GCTTGGCGAAGTCGACGCCGATCTGGCCACGCCGCTGGCCACACGTCTCGAGGCCGAGCA
GGACCCGGCGGTGCGCGAGAAGCTCGCCCAGGCGCTGGCGCTATACCGGCTCGAAAGCGG
CGACAGCGAGGCCATCGACACAGCCATCGCCACGCTATCAGGCAGCCTGAACTCCACCGT
GCGCAACGCGCTCGAGCGGGTGGCAGGTGGCGACGGCGAAGCCGCCGAGGCGGCCCAGAA
GGCCCTGGCTAGCATCGAGCAGAAGCTCGAACTCATGCGCACCGCGGAAACGCTCTATTT
CGGCCTGAGCCAGGGCTCGGTGCTGGTGCTTGCGGCGATTGGCCTGGCCATTACCTTCGG
CGTGATGGGCGTGATCAACATGGCCCATGGCGAGCTGATGATGCTCGGTGCGTATACCAC
CTGGATGATGCAGCAGGTATTGCCCGGCCAGCCCGGCCTGGCGCTGATCCTGTCGATTCC
TGCCGGTTTCCTGGTGGCAGCCATCGCCGGCATCATCATCGAGCGCAGCGTGATCCGTTT
TCTCAAGGGTCGCCCGCTGGAGACCCTGCTGGCGACGTTCGGTGTCAGTCTGATCCTGCA
GCAACTGGTGCGTACGCTGATCTCGCCGCTCAACCGCACCGTGGTCACGCCGGAGTGGAT
GAGCGGTTCGCTGGTCATCAACGAGGCGCTGTCACTGACCCTCAACCGCCTGTACGTGCT
GGGCTTCGCACTGGTGGTCTTCGCCGGACTCATGCTGGTGATGCGCAAGACCCGCCTGGG
CCTGGAAGTGCGTGCAGTGACCCAGAACCGGGCCATGGCACGTTCCATGGGCATTCGCGC
CACGCGCGTCGACATCATGACCTTCGCGCTGGGCTCCGGCGTCGCCGGCCTGGCTGGCGT
GGCTCTGTCGCAGCTCACCAACGTGGGGCCCAACCTCGG
>DeadSea-enrich-C1156
CACCCTCGCCGTGCGGGAGCGCGCGGCAGGCAGGAACACACCATGAAAAGCAAGAATACC
GCCCAAGGTCTGGTCGCCCTAGGGCTTTGCTGGGCGCCGCTGGCGGCCAGCGCGCAGGAC
ACCGGTACCGAAACGCAAGACTCATTGACCCTTAATCCGCTCACCGTCACTGCCACGCTA
TCGCCGCGCACTGCCGAAGAGACGCTGTCTTCGGTGACCGTGATAGAGGAAGAGGAGTTC
GAGCGTCAGGACCCCACCAGCCTCGCCGAGATCCTGCGCGCCCAGCCGGGTGTGGACATC
TCGTCGAATGGCGCCTACGGCAAGACCACCAGCGTATCGATCCGCGGCCTTGGCAACGAC
GCCACCCTATTGATGATCGATGGCATCCGTTTGCGCTCGGCCACCACCGGTGGTGCCGCC
TGGCAGTACCTGGACCCGCGCATGTTCGAACGCGCCGAGATCGTGCGTGGCCCGGCGAGC
AGCCTGTACGGCGCCGACGCCATGGGTGGCGTGGTCCAGCTGTTCACGCCCGACGGCGAA
GGCGACGGCCCGCAGCCCAGCTTCTCCGTAGGTACCGGTACCTTCGACACCCAGCGCTAC
TCCGCCCGCCTCTCCGGCAACGAGGATGGCACCCGCTACAGCTTTGCCGCCAGCCATTTC
ACTACCGATGGCACCGCGATTCGCGAGGATGGCGAGGCCAAGGGCTTCGACAACACCACC
GGCTTCGCTCGCCTGTCGCATACCTTCGATAACGGTACCGAGATCGGCGCGCTGGGCCTG
CGCGCACGTGGCGACACGGAGTACGACAGCGGCGTCATGGATGTCGTCCAGCAGGTGGCG
GGGGTCTGTGGGGAGGTTCCGGTGACGGCCGACTGGCGCAGCCGGCTGACGCTGAGCGAG
TCGCGGGATGAGCTCGATAACTTTTCCTCGTACGGAACCACCGCCTTCAATACCCGGACA
CAAACCGCGCGCTGGCAGAATACCTTCGCCCTGGGCAGCCACGAGCTGATCGCCGGTGTC
GAGCACAGCGAGGACAAGGTCAGCGGTACGACGGCCTATACCGAGGACAGCCGCGACAAT
ACCGCCGTGTTCACCCAGGCCCTGCTCGACTTCGACCCGTTCGCCGTCCAGGCCGGTCTG
CGTTACGACGACAACGAAGCCTTCGGCGAGGAAGTCACCGGCAACCTGGCGCTGGGTTAC
GCCCTCGATGACGCCCACACCTTGCATGCCAGCTACGCCACCGCCTTCAAGGCACCGACC
TTCAACGACCTGTACTATCCACAGGATGCCTGGGGCTACGTCGGCAACCCCGACCTCGAG
GCCGAGACTTCGGAGACGTTCGAGGCCGGAGTGCGCGGCCAGTACACCCACTACTACTGG
AACCTGGCGGCCTACCAGACCGACGTCGACAACCTGATCGACTGGGCGCCCTCGACCAGC
GACCCGTCCCTCACCTTGCCGCAGAACGTCGAACGGGCACGCATTCGTGGCGTCGAGTTC
GCCTCGGGCACCGAAATCGGCGCCTGGGCACTGGAGCTGGCCCTGACCTACACCGATCCC
GAGAACCGCGAGACAGACAACCGTCTGCAGCGTCGCGCCACCCAGAGCCTGCGCCTGGAC
GTGGCCCGCGAGCTGGGTGACGACTGGATGCTGGGCGGCACCTGGGTTGCCCAGAACCAC
CGCTACGACGATGAGGCCAACGAGGAGCGCCTGGCGGGTTACGGCCTGCTCAGCCTGCGT
GCCGGGTGGGAGTTCGCCCCGCTGTGGACCGCCCGCCTGACCGTGGACAACGTGTTCGAC
AAGCAGTACGAGACGGCCGCGGACTATATCAACGCCGGGCGTGCCGCCTTCGTCAGCGTC
AATTTCAACCAATGAGTATCGCGCAGTTATTCCCCTCCCTCACCGCCAGGTCCTGCCTGG
CGGTACTCGGCCTGGCGCTGGCGGCGCTTGCCGCCCCGGTCCGGGCCGAGGTCTGCGCCA
TTGATGACAGTGGCCAGGAAATCTGCCTGGACCAACCCGCCCAGCGCATCGCCGCGCTTT
CTCCCGGCGCCACCGAGCTGGTCTATGCGGCGGGTGCCGGCGGCAAGGTCGTCGCGGTGG
TCTCGTTCAGCGATTATCCGCCCGAGGCCAGGCAAGTCACCTCGGTGGGCAGCCACACCC
GACTGGACCTGGAACGTCTGGTCGCGCTCAAGCCCGACCTGGCGATCGGCTGGGTGACCG
GCAACCCCAGCGAGCAGATTGCCAAGCTCGAGACGCTGGGCATTCCGGTATTCATGATCG
AGCCACGCACGTTCGAGGGTGTATCCAGGGCCATCGAACGCCTGGCCAGCCTGGCTGGCA
CCGAAGCCCAGGGACATGCCGAGGCCCAGGCCTTCCGCCAGGGCATGGCCGACCTGGCCG
CGCAGTATGCCGACGCCGATCCCGTGCCGGTGTTCTACCAGGTGTGGGACGCGCCGCTGA
TGACCGTCAACGACGCGCATCTGATCGGCAAGGTCATCGAGCTGTGCGGCGGCGACAACG
TATTCGGCACGCTCGATCGGCTGGTGCCGCGCATCGGCACCGAGGCGGTGCTGGCCGCCG
ACCCCGAGGCCATCGTCGCTGGCGGCATGGGCGAGGAGAATCGCGACTGGCTGGACGCCT
GGGGAGCGTATCCCGAGCTGAAGGCCGTCAAACGCGACAATTTGTTCTTCGTGCCGCCAT
CGCTGATCCAGCGACCCACCCCGCGCCTGCTGGAAGGCAGCCGGCTGTTCTGCGAAAAGC
TCGACGAGGCGCGATCCCGCCGCTGACCATTGATCCATTTACCACGCCGAGGCCCATGAT
GCGCGCGCTTGCCCTGCCCCTGATCGTTCTGGTGCTGATTGCCGTGCTTGCCCTGGGACT
CGCGGTCGCCCTCGGCAGTGCCGCGACCGGCCCCTCCCAGCTCGCTGCGGTGCTGACGGG
CCAGGGCGACGACCTGTCGCGCACACTGGTGCTCGAACTTCGCCTGCCGCGCGCCCTGGC
GGCCTTCGCCACCGGCGGACTGCTGGCGGTGGCCGGCGCCCTGATGCAGGTGTTGCTGCG
CAATCCACTGGCCGACCCGTATGTGCTGGGGCTGTCCGGGGGCGCGGCAGTCGGTGCCCT
GTTGGCCATGCTTGCCGGGCTGGGCAGCGTGCTGGTGTCGGGCTCGGCATTCGCCGGCGC
CCTGCTGTCGACCCTGCTGGTGTTCGGGCTGGCTCACGGTACCGGCAGTTGGACGCCCTC
TCGATTATTGCTCACCGGCGTGGTCGTCGCTGCCGGCTGGGGCGCGGTCGTCACCCTGAT
GCTCGCGCTCAGCCCGGCCCGGGCCCTGCCCGGCATGCTCTACTGGCTGATGGGTGATTT
GTCCTACGCGCGTAGTCCACTGCCTGCATTGCTGGTGCTCGCGACAATCTGCCTGCTGGC
ATTCCCGCTGGGACGCAGCCTCAACGTGCTGGCTCGCGGCTCGCTGCAGGCTGCTGCGCT
CGGTGTGGCGGTGCGTCCGCTGGAATGGACCGTCTACATCGCCGCCAGCCTGCTGACCGC
CGTGGCCGTCACCCTGGCCGGCAGCATCGGTTTCGTCGGGCTGGTGGTGCCGCACATGCT
GCGGCTGGTGCTGGGCAACGACCAGCGCCTGATCCTGCCGGCCAGCGCCCTGGCCGGCGG
TACGCTGTTGACCCTGGCCGATACCCTGGCGCGCACCGTGATCGCTCCCGAGCAGCTGCC
GGTCGGCGTGATCACTGCCCTGCTCGGTGTGCCGACATTCCTCTACCTGCTGCACCGGAG
CCGCTGATGGGACGCCTTCGGCTGGAGAGCCTGATCGTTGACGTGCCGGGGCGGGCCGAC
GGGCGGCCATTGAACTTCCACGTCGAGCCCGGACAGGTCTGGGGCGTGCTCGGCCCCAAC
GGCGCCGGCAAGACCACACTGTTGCATACGCTGGCCGGCCTGCGTGCACCGCGGGCCGGC
ACGGTTCTCCTGGACGCTGCGCCCCTGAGCGCGCTGGGCCGGCGCGAGGTAGCCCAGCGC
CTGGGGCTGGTCTTTCAGGAACGCGCCGACGGCTTTCCCGCCACGGTGCTGGAAACCGCG
ATGATCGGTCGTCACCCGCACCTCTCGCCCTGGCAGATGGAACGCGACGAGGACAGGACA
CTGGCCCGCGCGGCCTTGGCCCGACTCGACGTGGCACACCTCGAGCATCGCCTGATCGGC
ACGCTGTCCGGCGGCGAACGTCAGCGCGTCGCCATCGCCACGGTACTCACCCAGGCGCCG
CAACTGTGGCTGGCCGACGAGCCTACCAACCACCTCGACCTGCACCATCAAACCGCCGTC
ATGGCGCTGCTCGCCGAGCAGGCTGCCAATGATCGTGCCGTGGTGTTGTGTCTGCATGAT
CTCAACCTGGC
>DeadSea-enrich-C1165
ATCTTGCTCTTGGTCTTGGTGAAGCACATGCGCACGTCGCCGAAGGTGCGGTTGGGGTTG
TCGGTCAGGCACTCCACGATGACCATGCAATTGCCCGGGCCGAACCCTTCGTAGCGTGCC
GGAGAGAAGTCCTCGCCACCCGCGCCCTTGGCCTTGTCGAGCGCCTTGTCGATCACATGC
GAGGGCACCTGATCCTTCTTGGCACGGTCGATCAGCCCACGCAGCGCCAGGTTGCCGTTG
GGGTCGACACCGCCCGACTTGGCGCAGACGTAAATCTCGCGACCGTACTTGCTGTATACC
TTGGTCTTGGCGGCGGCCGTCTTGGCCATGGATTCCTTGCGGTTCTGGAAGGCCCTACCC
ATGTCTCGATCCTGTCATGTTGTCATCGACGCGCAAATCTTACTCAACATCGCCCCAGTG
TGGCAGGTTTATTTCCGCTTTGGCTACCGGGGCGGGCACCGCTGCACCGTGCCTGGCACG
GCAGGCGGTTTCATCACGTGCAGCATGGTTTTAATAGCATGGTAAGCATCATGGCAGTAA
GCCATTAAGTTAACTAAAGTATGAAAAACCTAATACCATCTTTGTCTTTGGGTGGCTGCC
AGCCCTGACGACGCGGGTAGCTTCAACGGACGAAACGACCCTTTGGCCATGAACATGCTT
GGAAAGAACACACTCTCCCCTCTGCTGGCGACGGTCCTGCTCATGGCAGGTCGGGAAGGT
CTCGCCCAACCGCTGCAATCCGACGCCGAGACGCTTCGCGACCAGGCCGCCCTGGCCATG
CTGGAAGGCATCGGCCAGGACGATCCCGAGCGGATCGAGCAAGCGCTGGAACTGACCGAG
CGCCTGCTGGCGGCCTCGCCGGAGGATGTTTCCGCCCTGCTGACGCAAACCCAGCTGAAC
ATGTATCGCCATCGCTACCGCGAGGCGCTGGCCAGCCTGGAACGTGCCCTGCCGCACGCA
CCCGATGACGGCACGCTGCGCCTCACGCGCTGCATGCTGGTCGAGCAGACCCGGGGCGAG
ACGGCGGGGCAGGCCTGTTATCGGGAGACCGAGCGCCAGCACGCCGCTCTCCACGAAAGC
AGTGAGCCGGTCGGCTTTCCCTGGGTGGGGGCAGCCATTCTCGGCGAGACACCCAATGCC
GAGGCGCTGACCGATGCCTATCTCGAACGGGTGCGCCGCGATGGCGGCATCGAGCGCTTC
GATCTCGCCCGGCAGAGCATCGAGAGCCTGGAAAGTGGGCGTTACGTGCAGGATGTCCTG
ATGATGCCGGAGCAGCGCAGCGTATTGTGAGCCATCGCTGACCATGGGGGCAGGCCACCC
CTCTGCCCGGCAGTCCTCGCTTCACTTCGCCAGGCGTGTGCGCCCGGTTTCTGGTATGCT
GGCCACCACTGGCTGGCCGATGGCTGGTTGCCTCCTTCCTCCTGCGTGGCGTTCCCCCAG
CGCATTCTCCATCCAAGGTTTTCTCGTGTCCGACTCGACGCTCTCCGATGATTTCGCTTG
CTTGCCCCTGTCGGCCGAACTGCTGGCCAACCTGACGTCGCTGGGATACCAGCGCATGAC
GCCGATCCAGGCCGCCAGCCTGCCGCCGATCCTGGCGGGGCGGGATGTGATCGCCCAGGG
CCAGACCGGCTCGGGCAAGACTGCAGCGTTCGGCCTCGGCCTGCTGTCGCGGCTCGACGT
GGCGCGCTTTCGCGTCCAGGCACTGGTGCTATGCCCGACCCGCGAACTGGCCGATCAGGT
TGCCGGTGAGATCCGTCGACTGGCGCGGACCTCGGCCAACGTCAAGGTGCTGGCCCTGTG
TGGCGGTGTACCGCTGGGCCCGCAGCTGAACTCGCTGGCGCATGGGGCACATGTGATCGT
GGGCACGCCGGGGCGGGTGGAAGAGCATCTGCGCAAGGGCTCGCTGGGCCTGGGCGAACT
CGGTACGCTGGTACTGGACGAGGCCGATCGCATGCTCGACATGGGCTTCCAGGCGACCCT
GGAGGCAATCGTGGCCGAGACGCCCACGACACGCCAGACCCTGCTGTTCAGTGCCACCTA
TGCCGAGGAGGTCCGTCCGATTGCCGAGCGCCTGATGAGGACACCGGTCAATGTCGAGAT
TGCCTCGACGCATGATAGCGCAAGCATTCGCCAGCGCTTCTATCGCGTGGCCGGCGAAAC
CCAGCGGCTCGAGACGCTGCGCTTGCTGCTGCTTCAGCACCGCCCCGAGTCCAGCGTGGT
GTTCTGCAATACCAAGCGCGAGGTACAGGAAATCGCCGGTGCCTTGAATGCGCTCGGCTT
CAGCGCGTTGGCACTGCATGGCGATCTGGAACAGCGCGATCGCGAGCGTACCCTGATCCT
GTTCGCCAATCGCAGTGCATCGATCCTGGTGGCCACCGACGTGGCGGCGCGTGGACTGGA
CATCGAGTCGCTCGATGCCGTATTCAACTACCGTATCGCCCGTGATCTCGAGGTGCACGT
GCATCGCATTGGACGAACCGGGCGTGCCGGCAGCCAGGGCATGGCGTTCACCCTGTATTC
GGATGATGAGGACTACCGGCTGGCGCGTCTGGCAGATTACCTGGGCCAGGCGATTGACGC
TACGCCACTGCCCGGCAGGCCGCGCGAGCAGGCCGCGTTCGTACCGCGCATGGCGACGCT
GCAGATCGATGGCGGCAGGAAACAGAAAGTACGTCCCGGCGACGTTCTCGGCGCGCTGAC
CGGCGAGAATGGCATTCGTGGCGACCAGGTCGGCAATATCAAGGTGCTCGAGCGCAGCGC
CTACGTGGCCGTGGAGCGCGAGGTGGCTAAAATGGCCCTCGAGAAGCTCGGCAGGGGCAA
GTTGAAGGGCCGGGCATTCCGCGCGCGTCGTGTAAGCCGGTAATTGCAATTGCAGGTGCT
ATGAAGATACCCAAGAGATTACTCCCGCTGATCGATGAAGGCATGATCGACGAGGTCGTG
AGCCAGTTGATGAGCGGCAAGGAAGCGCAGGTCTATGTAGTGCGTCGTGGCGAGGAGTTG
CGCTGCGCCAAGATCTTCAAGGACGCCAGGCAGCGCAGCTTCAAGCAGGCCGTGCAGTAC
CAGGAAGGGCGCACGGTACGCAACACCCGGCGTGCTCGGGCAATGTCCAAGAAGACCCGC
TATGGCCAGCGCGAGCAGGAGGAGGCCTGGCTGAACGCCGAGGTCGATGCCCTGTACCGC
CTGGCTGCCGCCGGAGTACGCGTCCCGCAGCCCCATGCCTTCATCGACGGGGTGCTGCTG
ATGGAGCTGATCACCGATCAGGAGGGCTACGCCGCGCCGCGTCTGGACAACGTTACCCTC
AGTGCGGAGCAAGCCCGCGACTACCATGACCGGATCATCACTGACGTGGTGCGCATGCTG
TGTGCCGGACTGGTGCATGGCGACCTGTCCGAGTTCAATGTGCTGGTCGACCGCCACGGC
CCGGTGATCATCGACCTGCCCCAGGCCGTCGATGCCGCCGGTAACAACAGTGCCGTCTAC
ATGTTCGAGCGCGACGTCGACAACATGCGCGCCTACTTTGGCCGCTTTGCCCCGGAGCTG
CTGGAGACCGAGTACGCCAAGGAAATCTGGGCACTCTACGAAGCCGGTGAGCTGCACCCC
GAGGTGAAGCTGACAGGGCGCTTCGAGCATGATACATCGAGTGTCGATGTCGGCGACCTG
ATGGCTGTCATCGGTGATGCGCTGGAGGAGGAAAACGACCGTCGTGAGCGGGCCCGCGAC
GATCAGGAAGAGGAATGACCAACGCTGCGCTGGCAATTCAAGCGGGCCTACCAAGAGAGT
TAGCCTGAATCACATCAACCAAGGTCGAGGAAGGGGAAAAGCCTGTAACGCCTTGCGGAG
CCAGACATTATTTCCCTATGGAAAATTCCCCTGCGCCATCTATAACTAAAACGAGGCAGC
TGTCGCGCTGCGCTCGGATATGTGATGTATGGGTGTGCCAACCATGAATGGTTGGGAGGT
CGGCATCATGAAGACGTGGGATTTGAAAACGTATTGGCGTGAATGGTTGATGCTCTTGTT
GGGCGCTTGGATGATTGTCTCGCCCTACGTGTTGGGGTTTGCCGATAGCGCTGCCGTCAT
GTGGAGTGCGGTGATTTCGGGGCTGATTCTGATGGCCCTTGCCTTGGCGGAGATATCGAA
ACTCCAGGTTTGGGAAGAATGGGGCTCGCTGATGGTCGGTATATGGATGGTTGTGGCGCC
ATTCGTGCTGGGCTTTACCACCATGTCATCGGCCATGTGGAATAGCTTTATCGTCGGTGT
GCTGGTCGTCGCGGCCGCTGCATGGACGCTGATGTCGATGACCGGACAAGGGCGTGGAGG
TCGCCCCGCATGACATAAGGTGTCATGCAAGGGAGGCCAGGAGGGCCTCCCTTGCAT
>DeadSea-enrich-C1166
TGGGCATCAGCTTCGAATTCTTTCCGCCGAATACCGACGCCGGCCGGGAAAAGCTGCTGC
AGACCCGCGATGCCCTGGCCGAGCGCAAGCCGCGCTTCTTCTCGGTGACTTACGGTGCCG
GCGGTTCGACCCAGGCACGCACCTTCAATACCGTGAAGTCGGTGCGCGAATGCGGAATCA
GTACCGCACCGCACCTGTCGTGCGTCGGCAGCGAGAAGGAGCAGTTGCGGGAGCTGCTGG
GCACCTATCGCGACAATGGCATTGACAGCCTGGTGGCCCTGCGTGGCGACCTGCCCTCGG
GCATGGGCGGCATCGGCGAGCTGCGTTATGCCAACGAGCTGGTCGAATTCATCCGCGCCG
AGACCGGCGATCATTTCCAGATCGCCGTGGCGGCCTACCCCGAGGCGCACCCGCAGGCGC
CGAGCTTCGAGCACGACCTGCAGAACTTCGTCCGCAAGATGCAGGCCGGTGCCAACCTGG
CCATCACTCAGTATTTCTTCAGTGCCGAGGCGTACTTCCACTTCGTCGAGCGGGCGCGCA
GTCTGGGCGTCGAGGCACCGATCGTGCCCGGCATCATGCCGATTACCAACTACACCAAGC
TGGCACGCTTCTCGGACGCCTGTGGCGCCGACATTCCGCGCTGGATCCGCAAGCAGCTCG
AGGCCTACGGCGACGACAGCGAAAGCATCCAGGCCTTCGGCGAAGAGGTCGTGTCCAGCC
TCTGCCAGCGCCTGCTCGATGGCGGGGCGCCGGGCCTGCACTTCTATACGCTGAACCAGG
CGACGCCGGCCCTGAAGATTCTCGATAATCTCAAGTAACCGAGTAGCAGCGAAACTGCCC
GATGCAGGTTTGGCGGCTTATGGGGCCGTTGGCTAGCCTGAAGGTGCACGTCTCACCACG
GACAGGAGAACGACATGGCACGTTTTGGCAAACTCGCGCTGGGGCTGGGCATTTCCATGT
TGGCAGGTGCCGTTCACGCTGCACAGACCATCGAGATTCACGAAGTCAGCGCCGACGGTA
TCGGTGACCGCATCGGCACGGTGACCGTCGAGGATAGCGATCATGGCTTGCTGCTGACTC
CGGATCTCTCCGGCTTGTCACCCGGCATGCATGGTTTCCACGTTCACCAGAACCCGAGCT
GCGAGCCGGCCGAGCAGGAAGGGGAAATGACGGCTGCAGCAGCAGCGGGTGGTCACTTCA
ACCCGAATGACGGCGAACACCACGGCCCCTATCAGGAAGGGCACCTCGGCGATCTACCGG
TACTCATGGTCGACGGAGAAGGCAACGCCACGACGCCGGTGCTGGCGCCACGCCTGGAAA
CGTCCGATCTGCAGGGGCATGCGCTGATGATCCACCAGGGCGGCGATACCTACGAACCGC
AACCGCCTCTGGGTGGCGGCGGCGCGCGTGTCGCTTGCGGTGTAATCGAGCAGTAATCTC
GTCACTCGGTTTCATGGCCCCAACGCAAAGTCCCACGCCTTGGCGTGGGACTTTTTCATG
CGCTGCAGATTGTCTGCGAGGCCGAGCGTTGCTTATTTGGTAGCCGCTGCGTAGCGCTCG
TTGACGTAATCCCAGTTCACGACCTTCCACCAGTTCTCGAGATATTCGGGACGCCGGTTC
TGGTAGCTGATGTAGTAGGCGTGCTCCCAGACGTCGCAGCCCAGGATCGGTGTGCCGCGT
ACGCCGGCGACATCCATCAGCGGATTGTCCTGGTTGGGCGTAGAGGTGATCTCCAGTTCG
CCGCCCTGGGTCACGACCAGCCACGCCCAGCCCGAGCCGAACTGACCGACGCCCGCCTTG
GTGAAGGCGTCCTTGAACTCGTCGACGGAACCGAACTTGGCCTTGATGGCATCCACCGCG
GGGCCGGAGGGCTCCTTGGCGTTCGGGGTCATGCAGTTCCAGTAGAGCGTGTGGTTCCAC
AGCCCGCCGCCGTTGTTGCGCACCACGGCCGGCTGCTGGGAGATGGAGGCGAAGATCTCT
TCCAGCGGCTTGTTCTCCATGTCGGTACCGGAGACGGCATCGACGAACTTGTCAAAGTAG
GTCTTGTGGTGCTTGGTGTGGTGAATGCGCATGGTGGTCTCGTCGATGACCGGCTCCAGC
GCATCGTAGGCATAGGGGAGATCGGGAAACTCGTGAGCCATGATCGGTGCCTCCTCTGGT
AAGCGGAATGTCGAATGGCCCTTGCAGTTAACATGATAATGAGAATTCCTACAATTGAGG
CCATCTATCGATGTCATGAGCCTGCATCGGCATAGGGCACTCGACAGTATAGGCACTGAG
GGATGATTGTCAGTGTGCGATTCCCCGCACTTACAAAATGGAAAGGTGTGTGGAAAACCG
CACATTGTCGCCGCTCGTCCACCGCTCGCCGTGGCTCATGCTTGTCAGCGCGTGCTGGTG
TCATGCGATTGTCGTAAAGTTGGCATGCTAGTTGCCTAGGTAGAATGACAAGTGTCGCCA
CCGGGTGGCACAGTTCGTAAGCCAACAATCGCAACAATGATCCGCAAGGAGCCAATAACG
ATGCGCACGCTGAAGCTCGCCTCGCTCACCTCACTCGCCGCCGGCATCATGATGGCCGGC
TCGGCCTTCGCCGCCGACCCGATCACCATCAAGTTCTCTCATGTGGTCGCCGACAACACG
CCCAAGGGCCAGATGGCCGAGAAGTTCAAGGAACTGGTCGAGAAGAGCTCGGTCGGTGAC
CAGGTCGACGTCGAGGTCTATCCCAACTCCCAGCTCTACGGCGACGACCAGGTACTCGAG
GCCATGCTGCTCGGCGACGTCCAGCTCGCCGCACCGGCACTTTCCAAGTTCCAGAACATG
GCCGCGGTCGAGCGCTTCCAGAACAGCCCCACCGGCAAGCAACTGCTGACCTCGCTGCAG
GACAAGGGCCTGATCGGCCTGGGCTACCTGCACAATGGCATGAAGCAGCTGTCGGCTTCC
GAGCCGCTGCGCGTGCCCGAGGACGCCGCCGGCAAGAAGTTCCGCATCATGACCTCCGAT
GTACTCGATGCGCAGTTCGAGGCGGTCGATGCCGCACCACTCAAGAAGCCGTTCTCCGAG
GTCTTCATCCTGCTGCAGACCGGGGCCATCGACGGCCAGGAGAACACCTACTCGAACATC
TATTCGCAGAAGTTCTACGAGGTACAGCCGTACATCACCGAGTCCAACCACGGCCTGCTC
GACTACATGGTGGTCTCCTCGGCCCGCTTCTGGAACGGCCTGCCGGATGATGTGCGCCCG
GTCGTCGAGGACGCCCTGAAAGAGGCGATCGCCTACGGCAACGCCATCTCCGCCAAGGAG
AACCAGGAAGCCAAGCAGGCGATCGTCGACTCCGGCCAGTCCGAGATCATCGAGCTGACC
CCCGAACAGCGCCAGCAGTGGGTCGATGCCATGAAGCCGGTTTGGAGCCAGTTTGCCGAC
GAGATCGGCCAGGACGTGATCGACGCCGCCCAGGCCGCCAACAAGGGCTGATGCAGCGTC
CATCGTGAATGACGGCGAGCCCAAGGGCTCGCCGTCTTGGTGATCGTACGAGGTAACAAC
CAATGATTGTGCGCTGGCTCAACAAGCTGGAAGAAACCATCTTCTGTGCGCTGCTGGTCG
CCATGGTGCTCCTGGTGTGCGTCGAGGTGTTCTACCGCTTCGTCCTCGCCGAGGGTATCA
GCTGGGCGCAGGAGGGCTCGCTTTACCTGTCGGGCTGGTTCGTCCTGTTCGGCGTATCGT
GGGGGGTCAAGCACGGCGCGCATATCGGCGTCGACGTGCTGGTCAAGAAACTGCCGAGAC
GCGGCCAGCGGATCATTACGCTGATCGCCCTGGCCGTGTGCCTGACCTACTGCACCCTGA
TCCTGGTCGGCAGCTACGAATACCTGTCACTGACCTACATGATCGGGATCGAGCTTCAGG
ACATTCCGATTCCCAAGTGGCAGGCCACGCTGATCCTGCCGATCGGCATGGCCCTGCTGG
TGCTGCGCTTCGTCGAGCTGGGCTGGCGGGTGATCAAGGGCGAGGCCGACAGTTTCGGTT
TCTCCGACGAGGGCGAGGAAAGCATGCGTCTCGCCGAACAGCGCGACCCCGACGACTATG
ACAAGGAGGGCCGCCCGTGACCATCGCGACCCTGTTCATCCTGCTGTTTCTCGCTATTGC
CTTGGGCATGCCGATCGCCTTTGCGCTGGGTTTCTCCAGCGTGACGACGATCTTGCTGTT
CTCCAACGATTCGCTGGGCTCGATCGCCATCAAGCTGTTCGAGGCGGTATCCCATCACTA
CACGCTGCTGGCGATCCCCTTCTTCATCCTGTCCAGTGCCTTCCTGTCCACTGGCGGTGT
GGCGCGCCGCCCGATCAACTTCGCCCCCCCTGTCGTGGGGCCCGGCAAGGGCGGG
>DeadSea-enrich-C1167
AGCGTGGAGGAACCTGCTTGCGAAAATACACGCCCAGCACCAACAGCGTGGCGGCCAGCG
ACACCAGATCGACCGGCACCATTACCTGCGCGTAACGGGTGAACCCAATATCGAAGTAGC
TGGCGCTGACGATGTTGACCAGATTCGAGATCACCAGGGGCAGGCTGGTCGAATCGGCGA
CGAAGCCCGTCGCGATGATGAAGGCCAATGACGCGCCGGGACTGAATCCCAGCCGGACCA
GGATGGCGACCACGATGGGTGTCAGCAGCAGCGCCGCACCGTCATTGGCGAATACCGCAG
CGATCAGCGCGCCCAACAGGATGATCAGCGGGAACAGCCATCGCCCGCGACCGTTGCCCC
AGCGAACGATATGCAGGGCGGCCCAGGCAAAGAAGCCGGCCTCGTCGAGGATCAGTGAAA
TGATGATCAGCGCCACGAAGGTAAAGGTGGCATCCCAGACGATATCCCAGACCACGAGAA
CATCGTCCCAGCTGACCACGCCGGTAGCCAGGGCCACGGCGGCACCGCCCAGGGCGCTCC
AGCCGATACCCAGGCCTTTAGGCTGCCAGATGACCAGCACCAGCGTGACCAGAAAGATCG
TAAAGGCCAGCATGCCAAGGGACCCTCAGTGCGTTTTCTGGTTGACGTGTCGGGAAACGG
CCTCGGCACCACGCTCGATCCGTTCCGAGCCCAATCCGGAGGGATTGACGGCCGGGGCAG
CGATATCGATGGGGTGCCAACGCTCGGGATCGATGTTGGGCAGAGAGTCGAGGCTCATGA
AATCATTCTCTTGAAGCGGGCCCGTACGTGGTTTTCCAGTGTTCGGGCCGGGGTAGCCCA
CGCGCGTCATGAAGGGCTCTTTTCATCAGTGGGGCAGCAGGGCTGCAACTCCCGCAGTAA
GGGCTCGCATAGCTCGGGATGCCCTGCACAGCAGTCCCTTACCAGGAAGCTCAGCGTTTC
CTGCATGCGCGCCAGGTTGGCGCGATAGATCATCGAGCGACTCTGGCGGCGCGCGTTGAC
CAGACCAGCCCGCGATAGCACGCCCAGATGCGTCGATAACGTGTTGTGGGGCACGTCGAG
CTGGCGCGCAATATCGCCCGCGGACAGTCCATCCGGCACATGGCGTACCAGCAGGCGGAA
GGCTTCCAGGCGGGTCGACTGGGAAAGCGCAGCAAATGTCTCGATGGCAGTTTTCGTGTC
CATAAGTCCAGAATTACAGACATGACTACAAAGCGCAATCGTCGATTGGCTCATGGCAGG
CAGCAAGTACACTGATACTTCATACCGTGGGTAGAGGGGAGACCGACATGAGCGACTTCG
ACAGGTTGATCAGAAACCTGGCCCGGGCGGGCACGCTTGCAGCGCGGGCGCGGCAAGGAG
ACAGGCAGGTCATCGACGAACTCATCGACTCCCTGCAGAAGTACGCCGAAACCAGCGCCG
AGACCTACGAGGGCGAAGCTACCCATGCGCAGGAACCGGAACATGAGCGGCCCGAGGCGG
CGGCCCGCACGACTGGCATCGACAGGACCATTGCCGAGTATCGCGCCACCAAGGAGGCCA
TGGCCGAGATCGTCGACAGGCACATGCGCGCAGCCTTCGCCGAAATCGAGGCTCGCTATG
GCACGACGCCGACCGATGTAACGCTCGATATCACCGAGCAGCCCCCGGGCGATACGTACC
CGAAGGGCAGGTACCTGGGGAGCAAGGTGCGACTGGGCGGGGAGTGATCGCGAACCGGAA
GGCATGCATGAACAACCTGATGGGTTCGCACCGCTAACTGCCGGATAAACGGCCGAGTCG
CACGGTGCCGGAACGAGACGGCCGGCTCAGGACCTCGCCAGGGGAACGCTCAGTTCGATA
CGCGTACCTTCACCGGGAACGGAGTCGATGCGTATCTTTCCGCCGACCTGGCGCAGGCGC
TCGCGTACGCCCGTGAGCCCGAACCCGGTGCCACTGTCCTGGCGTGGCTCGAACAGCGTG
CAATCCATGCCCCGGCCCGCATCCTCGACGCGAATCACGATATGGCTATCCATTGGCTCG
AGTTCGACCCGGGCGCTATCCACACCGGCGTGCTTCTTCACGTTGAAGAGCAGCTCACGC
ACGATCTGGAACAGCAGCACGCGCAGGTCCTCGTCGTCCAGCGGACATTCCTCTACTGCC
AAAATCGTCACCTTCAGTCCATGCAACTCCAGCAGCTGACGTTTCAGCCACCCCAGGGCT
GCCAGAAGGCCTTCTTCCTTGAGGATGGGGGGACTCAGGTCAATGGTGAGATGACGTGTC
GTGTCGATGGCCTGGCCGATCAACGCCTGTATCGGCCCGATGGTCTCGGAAAGCGGTATC
TGTCGCTCGCGCTCGACTGCCTGATTCATCAGGTGCAACTTGATCTGTACGCCGTAAAGC
AACTGTTGCAGGTCGTCATGCAGTACGTGCGAAATGCGCCGACGTTCTTCCTGTTCGGCC
ATCGTCAGGCGCAGCGCCGTCTCGCGCAGTTCCGCCTCGGCATGCTTCTGCTCGTCGATG
TCCATGTGCATCCCGACCCAGCCGCGAATGGCACCTGCTTCGCTGCGAAGCGGTACTGCG
CGGACCGCCGTCCACCGCCAACGTTGGGTGGGGGCATGCCAGAAGCGGAATTCGGCATCG
AGTGGAGTCGCTTGCGCCACCGAGCGCTGCCAGAGTTGTGTGGCCCAGGCGCGGTCATCG
GGGTGGACGACATCGACCCAGCCATCGCCTAGCCACTCCTCGCGCGACTGGCCCGTGAAG
GCGCGCAGAGAAGGCGAATCCTCCTGAACCTTGCCATCGGCATCGGTAGTCCATACTGCC
TGCGCCGAGGCCGTGACCAAGGCCCGAAAACGCTCTTCGCTCGCAGAGAGCGAGGCCGTG
CGCTCCCGCACCAGCTCATCGAGCGACTCCATCGCCATGCGCTGTTCATGAATATCGGTC
GCCGAGCCGAACCAGCGCGCTATGCGCTCGCCATGGTCGTGGCCCGGCACGGCCTCGATC
AGGAACCAGCGATAGCTGCCATCGCTCGCTCGCAACCGCAGTTCGCTGCGAAAGCGTTCA
CCCTTGGCGATGGCCGCCCGGTAGTCACGCACGACGCGCTCGCGCTCTTCGGGATGGATC
GCGTCGACCCACCCCTCTTCGCAGGCGTTGCCCGCGGACTGGCCCGTGTAGGCCTCCCAG
CGCAGGTTGCTCCAGGTCCATTCGCCGCACGGACCCGCCTCCCAGAGCAATTCCGGCACC
AGGTCGGCGACGGCCCGAAACCGCGCCTCGCTCCGGGCCAGCCTGGCGTTCACGCTCTGC
AGCTTGCGGCTGCTCCTGAGAAGCTCGGCGGCAATGGCTTCGTTACTGGCTTGTAGCGTA
TCCGCCCGGTTCTGGGCCCGTTCCTGCTGCTCGGTCAGGTGAACGTACTCGGTGGCGTCC
TCGACCCGGTGGATGATGAAGCGCAGTTCGCCCTCGGGGGACAGCACGGGGACATTGACC
GGGGTCCAGTAACGCTCGCAGAAGCCGCCCTGCGCATCGCGGCGCGGAATGTCGTAGCGC
TGGATCGCCATCGTGTCGGGACTGTGGGAGCTGACGACCCGCTCCAGCGAGGCTCGCAGG
TTGGTCACGCCGGACGCTTCGGGGTCCAACGGGTTGTCGGGAAAGGCGTCGAAGAGGCCC
TGGCCGATCAAATCCTCGCGCGAACTGCCGGTCGCGTGGAGGTAGGCCTCGCTCACTGCG
ACGACGGTAAAGTCGGCATCGGGCCGCAGGATCAAGAATGGGGTCGGAGCCCGCTCGAAC
AGCAGGCGGTAATCGGCGTCGGAAAGCATGAAGTCCATTGGGTGGGATCGATGAAAGTAA
ATGAAGCGCTTGACCCAACATTGCTTCGCATATCTTCACAGTATGCTGCCTGTCCTGCCG
CTCGGCTATAACATGGCCGGGCCGCGCTTTCGTCGCGCTGTCCTCGCACCGGCAGGAAGC
CGTTCGCCTGCAACTCAGCGAAGCGCACGAAACGCCGCCTTGACGTGCTCGGCCAAGGTC
TCGGTCACCGTGCCCGAGCCAGGCCGGCATACCATCATGACCTGGGAATTGCCCAATGGC
GGCAACCTGGGATCGTTGTCCAGCCGGCGTAGCGGCGGGCGGACCAGGCCCTGGGGCAGG
GGCGCCACGGCCAGATCCGCCTGCAAGGCGGCTTCCTGACCGCTGCAGCTTTCGCAGGAG
TAGGCAACGCGGTAGGGCAGGCCGGCATGATCTAGCGCGGCCAGCGCCATCCCGCGCCAG
GGGCAACCGTGACTCGCCAGGGCCAGCGGCAACGGCGAACGCTGTGCGGCGACACCACCC
TCCAGGCCCGCCCAGACCATCGGTTCCGAATACACGATCTCGCCCAGTTCCGTA
>DeadSea-enrich-C1179
ATCGCCCGCCTGTTGCATGGCTACCGCCGCCAGCCGGCCGTGGATATCGAAGCGCTCACC
GTGACGCTGATGCGCGTATCACAACTGGTCGCGACGCTGGAGCGGGTCGTGGAACTCGAC
ATCAACCCGTTGCTGGCGGATGCATCGGGCGTGGTCGCCCTGGATGCCCGGGTCGTGGTT
CGTCGGGAGCGCCAGCCCCTGGCAATCCGACCCTACCCGCAGGCGCTCGAGCGCCACATC
ACGACCCGCTCAGGACAGGCCTACCTCGTGCGGCCGATCCGTCCCGAAGACGAGCCTGCC
CTGGTCGAGATGTTGAGCCGATCCTCACCCGAGGATGTCAGGCTGCGATTCTTTGCTGCC
ATCAAGTCATTCGACCATGCCTTTGCCGCTCGCCTCACCCAGATCGACTATGACCGCGAG
ATGGCTTTCGTGGCGCTGCTGCCGGAAAGCGGCGAACTCTGTGGCGTGGTGCGCCTGATC
GCCGATCCCGACAAGGAAGCGGCGGAATATGCCGTCATGGTGCGCTCCGACAGAAAACAG
TCCGGACTGGGCTACACCTTGATGGGCTGCATGATCGAGCATGCCCGGATGCTGGGGATC
CGACGAATCTTTGCCGATGTGCTCAGAGAGAACGAACCCATGCTGAAAATGGCCAGGGAG
CTGGGCTTTGCCGTCGTTTCCGGGTCATCTGGCGAGGAGGTCGTTCAGGTCGAACTGTTC
CTGTGAAGGTTATACATTCAGTTACTGGGGTACGATTTTTATCTAACTTTTGTAGATTCC
TTGAAGGAGTCTTGTTCCAAATGGGTCGCCTTCACTTATTTAACCTATGTTATGCGAGCC
GGTTTAGCGATGACCCTAAATGTTTCTTTTTGTTAAATATGAGTCGCTGTTTAGAATCAT
CATCGATACGTTAGCATGTTAATTTATTGCAATAGAAGGCTGTTATTTTCCATGCGTTAT
CCCTGTTTTATTGGGATACAGCATGGTTAACTAATTTTAATTAGGCTGAATTTATGGCTA
TGAGTCAAGCTTGGGGACGCCTCGCTATGAAATGCACATAATGTTATTTTATGTAAATAC
TTTGCATATCCCTCTGTAGAACACTACCTTGTTTACCAGCGGCAAGCAGTGACCAATGAC
AGGTTGCTAGTGTAGTGATGCACGGGGTCATGGATGACCTGTCCAGGCAAGGAAGCACAC
GGAGGCAGGATGCTTCGTACTGCTAGGGAGCCTGATTCTTGCCGCACCCATTTCCATCTG
TTTGAGAGGCCTCTGGCCTCTTTTTCTTTTGCTGTCTTTCCATTCCATCCATGCCGGTAC
AGAGGGTGCAGGTGGTTTCGTCGTTCTCGTGCATGCCTGACATGCCGGAGACAGAAGCCA
GCCGGTCCCGGCCGGTGAATATGCCCCGCGTTTCGTGCTGGTGGGTAGTTGCGGAATCCC
TCACACTATGGCCTGTCGGGCGTGGACTGTCGGCGGTAGCGATACAGGCATGGCCGAGGC
ATTTGTCTTACCCCATCGACGTTGCCTGGCAGGACGAGTAAGGTTGTCGCATTCACAGGC
ATGGCAGGCTGCCTGCCATATATAACAATCAGGATGTCGCGTTCGAGCGCCGTGCCGGCA
GGCAAGCCCTCGCCCAGGAGTGGCTCCGGCCCTTCATGCGGATGAGGGAAGGCGGCGATG
CGTATGATAATCCTCAGCCCAGGGGCCGTACGGATTGCAAAGTACTCGAATGTAACGTAA
CGGCTATAGTTAGGCAGGGAACGGGTCAGCGTATGTATATGGATATGAGGAAAGCACATG
AAGTTGTGGCAATGCATCGCGTTGTCGGGGCTCGTTGTGGCGCTGAACGTGGCGTACGTG
CAGGCACAGGAGCCTGCCGCCACCCAACAGCAATCCCAGGAGCCTCCTACCGCCCCCGCG
CCGGAAGACCCCACTGCACCGGCAGACAGCCCGGCACAGACGGCGCCCGCACCCGAGCAG
ACGGCTGAGTCGACCCAGGCCGACACGGCCTCCCCGCCTTCTTCCCAGCAGAAGCCCCAG
ACGCCCAAGCAGGACTGGACGCCCGACGCCCTGTTCGAGCATGTCATCGCCCGCGCCCGT
GAACTGGCCAGCAAGGCCTATGTCGCGCCGCAGGTGGCACTGCCCGAAGCGGTGGCCGAC
ATGCCTTATGAAGACTACCGGAATATCCGGTTTCGCAAGGACAAGGCCCTGTGGCGCGGC
GAGCGGCTGTTCGAGGTCCAGCTCTTCCATCCCGGCTTCCTGTACGATACGCCCGTCGAC
CTGCATGTGCTGAGCGACGGGCGCATCGAGGAGATTGCCTTCGACAGCAGCCTGTTTCGC
TACGAGGGCCAGACAGGCAAGTACCATGACATGGTCAACGCCATGGAACCGGGAAAGGTG
GGGTTTGCCGGCTTCCGCCTGCATTACCCGCTCAACACGCCAAACTACAAGGATGAGTTC
CTGGTGTTCCTGGGAGCCTCGTATTTCCGGGTCGTCGGGCGCGACCAGACTTATGGGCTA
TCCGCCCGGGGCCTGGCCGTGGACACCGCGACGCAGGGCGGCGAGGAGTTCCCGCGGTTC
ACCGAGTTCTGGCTGGTGGAACCGGCGCCGGATGCCTCGCAGATGACCCTGTTCGCGCTG
CTCGACAGCCCTTCGGTCACCGGGGCGTATCGCTTCGTGGTCGATGCCGCCAACAATACG
GTCATCGATGTCGATTCCCGGCTGTTCGCACGTACCGATGTCGCCAAGCTGGGTGTGGCA
CCACTGACCAGCATGTTCCTGTATGGCGAACACAGCGTGCGCGACCATGACGATTTCCGG
CCGGAAGTCCACGACTCGGATGGGCTGCTCATGCATACCTCCGGCAATCAGTGGATATGG
CGGCCGCTGTCCAACCCGCCTTCCCTCAATGTCACCCAGTTGCGCGACACGTCACCGCTT
GGCTTCGGTCTGATGCAGCGGGATCGCGACTTCGAGCATTACCTGGATACGGCGCTGGAA
TACCAGAACCGGCCCAGCCTGTGGGTCACGCCCCAGGGTGGCGACTGGGGCGAGGGCGGT
CTCGAACTCGTCGAGATCCCCACCGATTCCGAGACCTACGACAACATCGTGACCTACTGG
GTGCCGGACAAGGAATTCCGTGCCGGCGAGGAGCGCCACTATCAGTATCGCCTGTCCACC
TACGACGAGCCGCTGCCCCGAGAGAACGTTGGCCGTGTCGTGCGCACGCGCCAGGGCTGG
GGAGCGATGCCCGGACAGTCGAACCCGCCACCGCGCAGCCTGCGCCGTTTCGTCGTCGAC
TTTCGTGGCGGCGAACTGACCAACCTGGCGCCCTCGCAGCCGGTCGAGGCCAAGCTGAAC
GTATCGAAAGGCGAAATCCGCGACGTTCACGTGACCAAGCTTCCCGACGAACAGACCTGG
CGAGCCATGTTCAAGCTGTCTCCCCAGGAAGAGGAGCCGGCCGACATGCAGCTGCAACTG
ACGTTGCGCGGCAAGCCCCTGACCGAAACCTGGAGCTACATCTGGGATCCCGGTGTGCTC
TGACAACCAGCTTCTGGATTGGGTATGAACGATCAGCAATTGGGTTCTGAACAGGCCGAG
CGCACCTCGGCCATGCGGGACAGGGCCGAACCGTCGTCGCTGTACCGCGAGCAGTCCCCC
CGGCCTGCGCCTACCGAAGCCGAAGCGCATGCCGGGACGGTGACGAGCCAGCCTATGCCG
GCGCTGGGCCTGCGCCGTTTTCTCTTCTTCACCCTGACCCTGCTGACCACCGTGCAGGGC
GGGTACATGATGTTCGATATCCTGCGGGCCAACGGCCTGAGCGTTCTCGAGCTGTCCATC
TGGCTGCTGTTCGTGGTCATGTTCGCCTGGCTGTCGGTCTCGTTCTGGACGGGAATCGCC
GGCTTTCTGGTCGTGGCGTTCAAGCGCGATCCGCTCAGCCTGAAGCGATCCAGGGGGCTT
GAGGGCACGCTCGATCCCATGCGGCGTGTGGCGCTGGTCATGCCGGTCTACAACGAGGAT
ACCGAGCGTGTCATCGCCGGCCTCGAGGCGACCTGCCGCTCGCTGATCGAGACCGGGCAG
GCGGCGGTATTCGACGTGTTCCTGCTCAGCGATACTACCGACGACACCATCGCCGCGGCC
GAGAAACGGGCGGCAGCGGCACTGCGCCGGCGACTGGGGAGCGATCTGGCCGTCTACTAC
CGACGCCGCGAACGCAACGTCGGCCGCAAGGTGGGCAACCTGAAGGACTTCTGCTGCCGT
TGGGGGCAGGACTACGAGAGCATGATCGTGCTCGACGCCGACAGCGTCATGGGCGGGCGA
ACGCTGGTCGGGCTGGCCGCCACGATGCAGGCC
>DeadSea-enrich-C1186
TGGAAGAGTTGCTGGAAGAGCTCGATGTCAGTGTCGACGAGGCGGTAATGGTAGGGGACA
GCGAGTACGACATGGAAATGGCGCGCGCACTGGGTATGGATCGGCTTGCGGTCACCTATG
GCGTTCATGCGGCCGAACGCCTGGCGAAGAGTGCTCCTGTGTTCAGTGCCCGGCATTTTC
CCGAACTGATTGAGTGGCTGCACTCGTGACAAGGATCGAGAGAGGGCGATGAGCGACGAG
GACAAGCGTGACCGCTGGACCGAGGGTCCCGAAATCGAACGCCGGGGAGCCGGGGCGGAA
GAGCCCGGGGAAGCGAACGCGACGCCGGACAATCCTGCCGAGGATGCCGAGGCGCTACGC
GAACGCCAGCGCCTGCTGCACATGAAGATGATGGATCGCTGGATCAACGGCGTGCTCGTC
GAGCAGCGGCGTACCAGGCGCTGGAAGCTGTTCTTCCGTCTATTCTTTGCGCTGCTGGTC
CTGGCTTCTCTGTCGCTGAGTGTTTATAGCCTGTTCCTGGCCGACCTGACGCCGGCTCCG
GCGGGCGATCATCTGGGGGTGGTGCGGGTCGAAGGGGTGATCGACATGGAAGCAGAGGCT
AACGCCGACCGGATCATAGAAGGGTTGCGCAGGGCTTGGAGCAACCCCGAGGCGGTGGCC
GTGGCACTCCGGATCAACAGCCCCGGCGGCAGCCCGGTCCAGTCGCAGCGTGTCTATCAG
GAGTTGCGCCGCCTGCAGGCGGCCGGTGACAAGCCTGTCTATGCCGTCATCGAGGATATC
GGGGCCAGCGGGGCGTACTATATTGCCGTCGGGGCCGACAGGATCTATTCCGCGCCGGCC
AGTCTGGTGGGGTCGATCGGCGTGATCTATGCCGGGTTCGGGCTGGGGGATGCCATTCAG
CGGTTGGGGATCGAGCGACGCGTGTTTACGGCGGGCGAAAACAAGGCATTTCTCGATCCC
TTCAGCGAGATTGCGCCTGAGCAGCGCCGATTCTGGCAGGAGGTGCTGGAGACGACCCAT
CAGCAGTTCATCGATGACGTCAAGGCCGGGCGGGGTGAAAGGCTGGCAGACGATCCCCGG
CTGTTCAGCGGTCTGATCTGGACCGGGGAACAGGCACAAGCACTGGGGCTGGTCGATGGG
TTGAAGAGCCTGGATCAGTTGGCCCGGGACATACTGGGCGAGGTGCGCACGCGCGACTAT
ACGCCCAGCCTGGACCCTTTCGAAAAGCTGTCACAACAGTTGCAGCGCGTCTCGGCCCGG
TGGCTCGGGGTGCCGCAGGCAGCCTCGCCGGTACGTTACGTGCTGCCGTGACGGTTTCAT
GAACGAGCGGCCGGACCCGTCAGCGGGTCCAGGCCCGCTTCACGCAGCAGCGCACATAGG
CGAATCAGTGGCAGGCCGATCAGGGTGTTCGGATCGTTGCCTTCCAGGCGCTCGAAAAGC
GTGATGCCCAGGCCTTCCATGCGAAAGCTGCCGGCGCAGTCGAGAGGTGACTCTCGACTG
ACATAGTTCTCGACTTCCCGCACGCTCAGGTGGCGGAATACCACGTCGTAGCGTTCATGA
CAGACCCGGTGCCAGGCACGCGCAGTGTCGACCAGTGCAAGTCCCGTGATGAAGCGTACT
CGCTGCCCCGAGAAACGCAGCAACTGGGCGCAGGCGGCCTCGGCATCGCCCGGCTTGCCG
AGAATCGCATTCTCGAACACGGCAACCTGGTCCGAGCCTATGATCAGGTGATGCGGGTGA
CTGTCGGCCACCTTGCCTGCCTTGCCAAGCGCGAGACGATGCACCAGCGCTTCCGGGGTC
TCGCCGGGGTGGGTGGTCTCGTCGATGTCGGGGCTGGCCCAGGTGTAGGGCAAGCCCAGT
CGGTCGAGTAATTGACGTCGCCAGAGGGAGCTTGAGGCCAGCACCAGGCCGCGGTCGTCG
GTCATGTCAGCACTTACCGGGGGCAAGGGGGATGGACAGTGTGCCGTGCCGGGCCGGAGC
TGTACAGAATCGCACAGCGTTGCTTTGACAGGCTACAGGGGAATCCCTATTATTGCGCGC
CTATGCTGACCACAAGACTTCCTGCCCAGGTCGAGCCGTACCGGCTGGCCGCCAATGCCG
AGCATCTCGAGGGTACCGTGCCCCTTGAGGGTATGCTGCGTCTGAGCGAAGAAGCCGGCC
ACCAGCAGGGCGAGTGCGAAGTGCGGTTGGACTTCGGCGTCGACGCCCAGGGGCGGCGGT
TCATTGAAGGCTGGTTGAGGGCGGATGTCGAGCTGGCATGCCGGCGTTGTCTGGAGCCCA
TGCCGGTTACCGTCGAGAGCCGCTTCGTGCTGGGGATCGTGTCGAACGATGCCATGGCGG
CGAACCTGCCGGGCGATTATGAACCGGTGCTGGTGGAGAACGAACAGCTCAACCTGCTGT
CGGTCGTGGAGGACGAGCTGATTCTCAGCCTTCCGCAGGTGATCTATCACGACGAGACGG
AGTGCTCCGGTTCGCGCGACCAGCTGAACAGCGGTGCGAATGACGAGTCGTCGGTTGCTC
CCGCTGCAAGCCCCTTCGACGTGCTGCGCAAGTTGAAGGATAAAAAGTAATTCAACCCGA
TATATCTGGAGTGACTTTCCATGGCCGTTCAACAGAACCGCAAGACCCGTTCCAAGCGTG
GCATGCGCCGTAGCCACGATGCCCTGTCTGCACCGACCCTGGCGCAGGACAAGGAAACCG
GCACGACGCACCGTCGTCATCACGTCTCACCGGACGGTTTCTATCGCGGCCGCAAGATCG
TCGACGCCTGAGCCAATGGTGGCTTCGGGTCGTTCCACATAGACGCACGTGCGGATCGCT
GTCGACACAATGGGCGGGGACCTCGGTCCCCGCGCTACTGTCCGGGGTTCGGCCGAGGCT
CTGCGGCTGCACCCTGAACTGGAACTTCGACTCTTCGGTCCGTGCGAGGCACTGCGGGCC
GAGCTGGCTGCGCTACCGTCGCAATTCCGTGGCGTGAAGCAACGGTTAGCGGTCCATCAT
GCACCGGAAGTCATCTCCCAGGCCTTGAAGCCGTCAAGTGCCCTTCGCGCGCGGCGCGAT
TCCAGCATGGCCATGATGCTTGACGATGTTGCGCAAGGTCATGCGGCAGCAGGCGTCAGC
GCTGGCAACACGGGGGCGCTGATGGCGCTGGCACGTCGAGCGCTGGGTACCGTTGCCGGC
ATACCGAGACCGGCCATCAGCACCGCCATCCCCACCCGGGATGGCGGTCGTTGTTACATG
CTCGACATGGGCGCAAACATCGACACTTCTGCCCGACGTCTCGTCGAGTTCGCCCTGATG
GGCGAGGTCATGGCGCGCCGGGTCGATGGCCTGGCCCATCCGCGAATTGCCTTGCTGAAC
GTGGGTATCGAGGCGACCAAGGGGCCGGCCAGTGTCAGACAGGCGGATGTCGCCTTGCGC
AAGCTGGATGAACTCAATTATGTGGGGTTCATCGAGGGCGATGGCCTTTTTAGCGGTGAG
GCCGATGTCGTGGTATGCGACGGATTTGTCGGCAATATCGTCCTCAAGGCCAGCGAGGGG
CTAGCGAGAATGCTGGTAGAGCGGGTTCAGGCCACCTTTGCGGCCCACTGGGGCAGTCGC
CTGGTGGGGCTGCTGGCCAGGCCGGCACTTTTCCGGCTCAAGCGTCAGCTCGATCCCGTG
CGCTACAATGGGGCAAGTCTGCTGGGGCTAAGAGGGATCGTGGTCAAGAGCCACGGCAGG
GCCGATGCTCAGGGGTTTGCATGTGCCGTTTCGCGTGCAGTCCAGGAGGTTCGCATGAAT
TTGCCGGAGTTGCTCGAGTGCGAGTTGAAATACAGGTCTGTTATCCCGTTCGTCGCGTGC
GGCCAAGGGGATAGCGGACAGTCCGTTCCACCGAAACCCGAATTTCCATCCTGAGAAGGT
GAATGTCATGACCCAATCCCTGGCCCTAGTATTTCCGGGGCAGGGCTCCCAGCACCTAGG
CATGCTGCGGGAGCTGGCCGAGCGCTACAGTGTGGTGCGTACGACGTTCGAAGAGGCATC
CGACGCACTGGGGTACGACCTGTGGCACGTCGTTCAGGAAGGTCCCGAGGACGCACTCAA
TGCAACGGCCTGTACTCAGCCGGCGCTGTTGACGTCCAGTGTAGCCATCTGGCGTGTCTG
GCAGGAGCTGGAAGGGCCTCGTCCCGTGGCCATGGCCGGGCATAGCCTGGGAGAGTACAG
CGCCATGGTCTGTGCCGGGGCGTTGAGCTTTGCGGAGGGGGTTCGTCTGGTCAAGCTGCG
TGGCGAGGCCATGCAGGAGGCGGTGCCGGTTGGCCAGGGGGGCATGGCGGCGATTCTCGG
TCCCGATGACGCGGCGGGTGGAAAGG
>DeadSea-enrich-C1191
CTCGGCGACATGCCCTGGATACAGCCGGCGACGTGCCGAGCACTGTCGGCGCATGCCAGC
CCGGCGCATATCGTCAGGCCGCGCCATGCCGGGCGCACTGGCCATCCGGTCCTGTTCGGG
CGCGATTTCTGGCCGATGCTTGCGCAACTACGCGGCGACCGCGGAGCCAGCGACGTGGTG
CGAGACAATGCCTCGGCCTGCCGGGTCATCGAGGTGGGTGATCCAGGCACGCTTCATGAC
GTTGATACACCTGAAGCGCTCGCTCCGCCTACCTGGCTGGGGTCTCCGTAGAAGCAATAA
GTATTACGTCCGGCGAGCTTTGCCCGATACATCGCCCGATCGGCCAAATCCACCAGCGAC
TTGATGCTGGATGTATCCTGTCCCAGCAAAGCGATGCCCACGCTTGCTCCGACATGGACG
ACCTCCGCCTCGCTCACCTCGATAGGTTCATTCACATTCGTCAGAAAGCGCTCGAGGATG
GGCAGGATGAGTTCGCGTCGGTCGAGCCCATCGAGCAGCACGACGAACTCGTCGCCACCC
AGACGGGCAACATAATCGCTTTTTCGCACCAGGTCGGCGAGTAGCATGCCCACATGCTGC
AGTACCCTATCGCCAGCGGCATGCCCCAAACTGTCATTGACGGCCTTGAAGCGATCCAGG
TCAAACAGGAGCAGCGCTAGTCCGTAGCCGGGCTCGTAGCGATGCTGTTTGGCCAGTGCA
TCCAGCCGACGCTCGAAACCGAGCCGATTGCCCAGCCCCGTAAGAGAGTCGGTCATGGCC
AACTGCTCTGCAGCATCGGTAGCCAGCTTGCGCTCGGTAATGTCGTGCGCCACCCCCTGC
AGGCGACCCTCCTCGATCGGGCTCAGCAGTACGCTGACCCAGCGCTTGAGCGTACCGTCC
GGGAGCGCTAGCTCTATCTGTAGCGGCCCGGTCTGGGCAGACAGGATATCGTGGAACATC
TGGGCGGTGAGCGATTCATCGTCGACAAGCTCGATGAAAGCGACTGACTGCTCGCTCGGC
TCGATCCCATCAGGTAACTGAAACAGACGGTGGAAGGCAGGGTTGGCGGAAATCACCCGC
CCGTCCCTATCAAGCTCGAAGATACCCGTTTCGACATTTTCGAAGATGGTGCGAAAGCGG
CGCTCTTCGACTTCGCGTTGGTGGCGTAGCCGGCGCTCCTTGCTGATTGCGGCTACCAGA
TGATCAATCATGGCGTTGACACTGGTCACTAGCTGGCCGATCTCATCCTGTTCATTGCCA
TGCGGAACTGCCAGCTTTTCCCCGGACTCCGCCTCGATTTCGTGCAAGCGATGCGATATA
CCCACCACAGGACGCGTCACGAAGTACACCACTACCGTTATTACACAGATGCCTACGCTC
GCCAGCAGCAGCCCCAATGCCACCGCCACGAACCGTGACGCCGCTACCACTGCACGCTCG
ATCTCGGCGGGATTGGGTGACAAGACGACTTCACAGGTCTGCTCGTCGGGATTGAAAGGG
GAAAATATTGGTTTGGCGAGAGGCTCCATCTCGCCAAGCGTATCGGCCGGCCCTCTACGA
AGCTCAAGCAAAGTCATATCGTCTTGGCGAATAATGACCCCGCTGACCAGCCGGCTGCTC
AACAGCCCACCGGCGACCTCTTCCATCAGGTTCTTGTCATTCAGGAAGCAGGCGATACGG
GCAGTATTTTCGACCGTGGTCAGCAACTCATCCAGGCGTTCCCGCTGAACGCTCTGCTCA
CGGCTTTCACTGACATTGATGAGGATTGCAATAAGCAACAATCCGACCGCACTTATGAAT
AAAAGAATAATGGTCGTGAGACGCAGGGCCAGCCGGGTGCGAAAGAGCGCATAGATTCTC
TTCATGCCAACCACTTATTCATCCAGCTCGAGAACAATGCGCATATTTTCCGTGACATGG
CCTTTATCTACATAAGTAACGGCGCCTTGGTTATGCTCTATTATGTCTTGCACTTCTGCC
AATGATGCAGCCTGCTGGGGCGGTGAGGTCTGGCCAGAAAAGAACAGTCGCGCCCAGTAG
GAGTTGATCTCGGCCAAGTCCTGATTGACTAAGGCTCGATAAAAGCGCGCTTTCGACGGA
GAGAGATCCACTGGCAATGCCGTGAGTCCGTTGGGCAGCTTTCGATAGCGTCCCATGAAG
ATATTGATCACCTCGCTACGACTCAGTTGCTTGACATCGCTCCCCTTGCCGACGATAACG
GCGATGTCGGCCCAGGCAATATTGCTCGGGACGAAGCCGAAGAGACTGGCAGCAAGAAGC
ATGGCACGCAACCGGATCACAGGCATCCCCTAGAAAACAAAGTCCAACCCAAGACTAAAG
AGCGTCACCCTGCCACCGTTCCAGCCAGTCACTCTATTACGCCAAAGCAATCCTGGTTCC
TCGACATCAATACTATCCATTTGGGCTTTAAGTGCCAGATTTGCCACAAAGTCGTAGCGT
AAACCAGCCGAATAGGTCGCTTGTCGATAGCCGAAGTCAAATGTCTCTTTCAAGGCACGG
GATTCAGTCTGCGATACCATGACGAAGGGGGTAACATTGCCTAGTCGATAACCGGCAGAA
ACGAAACCCGATTCGATATCACCGCTTTCGTCGGCCAGAGAGGTCGTATTCCACATTGCC
TGGACTTGCAGAGGGCCCTTTTCGTATGCAGCGCCTAGGGAAAAGAACTGAAACCGCTCG
AAACCAAACCCCTCGGATAGCAGCGCATCGATGTCCAGAGGCAGAACTCGGGCCAAGCTA
TCGACATAGTCCCCGGAGAAATGGCTGTCCGTCTTGAACGAGGTGTAGCCCATGCGAAAA
CGCCACGGCCCAGCCTCGTAGTTGATATGTCCTCCTGCAAGCTGGCTAGTCTCGAGTTCT
GCTCTGAAGTCATTGTCGAACAGTAGCGTTTCTCTGGAGTGCCCTGCGTAGAATTTCACC
CAAGCCAACCCCTTGCCCAGCGGGTATTTGAGAACGATATCGGCCCCATCGATATAACCC
AGTTGTAGAATGCCGAAGTGATCCACTGGCGGCCGAGCCCATAAATAGGCATAACCCACA
TGCCGTGCATCAGAGAGCATGTAGACATCCCACCCCAGTCGCCCTACACGAAATTGTGCA
GCAGGATCAGGCGAATAGCGCAAGAAGGCCCAGGTCAGCTCGGGGGTATACTCGTTTCCA
TAATGATAATGACTGACGGCCTGGATGGTGGCATCCCACTTCTCGGATATCCTCAGGCCC
AATTGAGCCCCCAACAGGGAGTCGGCCCGGGCACTCCAACCATCGACACCCTCGGGTTGG
CTGATATCCCGGACGAAATCGGCCTCTTCGGTATCGTTGTAGACGACACCCAACGTCCCG
AAACCATTGAAACTCAGACGCGCTTCTTCATACAGCCCTTGCGCGAGTAGCGGACTCGGA
AGCATCAGTATCGCTAACAGCACGATGGCCAGGTAACGTTGTGCCTTCATAGATGACTTG
GCTGCACTCTTGAGGTGTAAAGCATCCGCCGTCGTCATCCTGACGCAGACCAGGCCGCAT
CCAGGCAGCAATAGGCCGAACTCATGTATTCGAGTTATCGGCAGCCCCTGCCAATCATTG
AGAGGAAAAAGGTGAGGGGACGAGACAATCAGCCCATATGTAGCCGCTGAGGTCGGCTAG
GCTGCCAGTCGATCCCACAGCAGCAGCCCCCAGGTCAGCCCGGCCAGGATCAGCGCCAGC
ATGACCGCCGCCGAGCCGATGTCCTTGGCACGCCCGGAGAGCACGTGATGCTCGGGGCCA
ATGCGGTCGACCACGGTTTCCACCGCGCTGTTGAGCAGCTCGACGATCAGCACGAACAGG
CAGCTCCCTACCAGCAGGATCCACTCCACGGGGGTATCGCCGATCCACCAGGCCAACGGC
AGCAGCAGGGCGCACAGCCCCAGCTCCTGGCGGAAGGCCGCCTCGTTGAGAAACGCTGCG
CGAAAGCCCTTCAGCGAATAATGCGTGGAATGCACCAGGTGGCGCCAGCCGGTATGGCTC
GGTTTCATGCGTCGTGTCCCGTCGTCTCGGAGTCACCGTTCACGCGATGGTAGCAGAGCC
CCGCCCGCCGGCCAGCCTCCCGACTCGCCAATGGTCCCGTTGCCGTCGTCAAGCGTAACG
CACTAGGCTGGAAGGATTCCGTGATAGTCAGACCCGTTCGAACCCATCCACCAGGAGATC
GCCATGCCCCGAGTGCTCATGGTCCGAGACCAGCAGCCGCGCTGTCAGGTCGAGGAAATC
GGCGAGGACCAGTTGCCCGACCGCTCGGTCACCGTCGACATCGACTATTCCGACCTTAAC
TACAAG
>DeadSea-enrich-C1192
ATCACCGGTACCGAGTGCGGGATCGTCGACTACTGGCTGCATACGGTACGCGAGCTGTAC
AGCCGGCATCGTGATGAGCTCGGGTCGCTGCCGCTCGACGAACAGGTGGACCGCATGTGC
GAGCTCAACGTGAAGAACCAGGTAGCCACGTTGACCCAGACCAAGATCATCCAGCGTGCC
TGGCTGCGTGGCCAGCCATTGTCCGTGCATGGCTGGGTCTATGGCTTGAGCGATGGGCGG
GTCACGGACCTGAACTGCACCATCAGCGGCCTCGACCAGGTGGCACAGCTCTACCGGGTC
GACCGGCTGGACCCGGTCCCGCAACAGGACTGAGTCGCATGCCGCCGCCTTGCCACCGGG
TGGCGGCCGTTTCTGCAGGTGCCTGTTCCTGCCGATACGCGTAACGAATAGCGTCAGTCA
GTTTTTCGATTGTTTCGGCTCGTTGCTCTCACTTATGGTGAGTTGGGACCCAAGGGTCAT
AAAAAACCAACAATCACTGCTTCGGGCTATGACATGACGTTCAAGAAAACTCTTCTCGCC
ACGCTGGTTGGCGCCACCCTCAGCTTGCCGTTCGCCGTGAGCGCCCAGGACAACAACGAA
GTCACCCTGCGTGTCGCCTACGATGCCGATCCGGTCTCCCTGGACATTCACGAGCAATTG
TCCGGCGGCATGCTTCAACTGTCGCACCTGACCTTCGACCCCCTGGTGCGCTGGAATCAG
GATTTCGAATTCGAGCCGCGCCTGGCCACCGGCTGGGAGCAAGTGGACGACACCACGCTG
CGCATGAACCTGCGCGAAGGCGTCACCTTCCATAGCGGCAACCCGTTTACCGCCAAGGAT
GTCGTCTGGACCGTCGAACGCCTCAAGCGCAGTCCGGACTACAAGGCCATTTTCGAGCCG
GTAGAGAGTGTCACGGCCATCGACGAGAACACCGTCGAATTCAAGACCAGCGAGCCCTAC
CCGCTGCTGCTGAACATCGCTACCTACATTTTCCCGATGGACAGCGAGTTCTATTCCGGC
ACTACCGAGAGCGGCAAGGACAAGAGCGAGATCGTCAAGAATGGCAACTCCTTCGCCTCT
ACACATATCTCGGGCACCGGCCCGTTCAAGGTCACCCAACGCCAGCAGGGCGTGAAGGTC
GAGTTCGAACGCTTCGAGGACTACTGGGACAAGCAATCTCCCGGCAATGTCGACCATATC
GTGTTGACGCCGATCAGCGAAAACGCCACCCGGGTCGCGGCGCTGCTCTCCGGCGACGTC
GACTTCATCGCACCGGTGCCGCCCAACGACCTCGAGCGCATCCGCGCCGACGAGGACGTC
AAGCTGGTGACCATGTCCGGCACACGCATCATCTTGCTGCACATGAACCAGGACCGCGTC
GAGGCATTCAAGGATCCGCGCGTTCGCCAGGCATTCACCTATGCCATCAACCAGGAAGCG
ATTGCCGACCGCCTGATGAAGGGCTTCGCCACTCCGGCTGCCCAGCTGTCACCGGAAGGC
TACTCGGGCCACAACCCGAACCTGGAACCGCGCTACGACGTGGAAAAGGCCAAGCAGCTG
ATGAAGGAGGCCGGTTACGGCGACGGGTTCAGCATCACCATGATGGCGCCCAACAACCGC
TACGTGAACGATGCCCAGATCGCCCAGGCGGTTGCCGCCATGCTGGCGCGCATCAACGTC
GATGTCGACCTCAAGACCCTGCCCAAGGCGCAGTACTGGCCGGAATACGACGCGCGGGCC
GCCGACCTGATGCTGATCGGCTGGCATGCGGATACCGAGGACTCGGCCAACTTCTACCAG
TACCTGACCGCCTGTCCGGACCCGCAGACCGGTGCCGGCCAGTACAATGCCGGCATGTAC
TGCAACCCGGAGATCGACAAGCTGGTCGCCGAGGCCAATCTGGAGACGGACAGCGAGAAG
CGTAGCCAGATGCTCCAATCCGTGGAGAAGGCACTTTACGACGATGCGGCCTTTGTTCCG
CTGCACTGGCAGGACCTGGCCTGGGCGGCTCAGGACGAGGTACAGATCGAGCCGGTACTC
AATGTCATGAACTTCCCCTACCTGGGCGACGTCGTCGTCAAGCAGGAGCAGAAGTAACCC
GCTCCGCCGTCGCTTGCCACCTCGGCGGCGAGCGACGCGCTTCGTTCCACTTCAGGGCAG
GTACCCGGCGGCCACGCGTCGTCCGGGGCGCCTGCCGATGCCAGACAGGACACGCAATCC
ATGATTGCCTTTCTGACCAAGCGTCTGTTTCACGCGCTCGTGGTGATGTTCATCATCAGC
GTGATCAGCTTCGCCATCCAGGATAGTCTCGGCGACCCCATCCAGCAGATGGTGGGACAG
TCGGTCCCCGAGAGCGAGCGCGAGGCGCTACGCGAGGAACTCGGGCTCAACGATCCGTTC
CTGGTCCAGTACCTGCGCTTCGCCAGGAACGCACTGCACTTCGACTTCGGTTACTCCTAT
TTCTTCAACGAGCCCACTACCGATGTCATCCTGCGTCACCTGCCAGCCACGCTGGAACTG
GTGGCGGCCGCGACCTTCCTGATCGTGGTGTTTTCCGTCCCTATCGGGGTCTACAGCGCG
ATCCGGCCACGGGCGTGGCTATCGCGTTTCTTCATGGGTATCTCCATTGTCGGCATTTCC
ATTCCGGTCTTCCTGACCGCCATCGTGCTGATCCAGATCTTCTCGATCGGCATACGCCTC
ACACCGTTTCCGTCCGATACCGGCTGGGGCAGCTGGCTCAACGCGCTGATTTCCACCGAA
GGCGGCATGCCGGCCTATGGGCGCGGTAGTGACCTGACCCATGTCTTCGGCACGTGGTAC
ACCAATTTCGCCTCTTGGGACAGCCTGGTCTACCTGGTATTGCCCGCCTTCTCGCTGGCA
TCGATCATGCTGCCGCTGTTCATTCGCCTGATCCGTGCGGAAATGCTGGAAGTGCTGCAG
TCCGAGTACATCAAGTTCGCCAAGGCGAAGGGCATCAGCATGCGGCGCATCTATTTTCTC
CACGCCCTGAAGAACACCATGCTGCCGGTCATTACCGTGGGCGGGGTACAGATCGGTACC
CTGGTGGCCTTCACCATCCTCACCGAGACGGTCTTCCAGTGGCCGGGCATGGGGCTGATG
TTCCTCGATGCCATCGAGCGTTCCGACATTCCGCTGATCATTACCTACCTGATGGTGGTC
GGCCTGATCTTCGTGGTTACCAACACGATCGTCGACCTCATCTATGGCCTGGTGAATCCC
ACCGTCAAACTGACAGGGAAGCCCGCATGACAACGACAACTTCCACAAGCGTGCCGACAC
GCTGGGCCCGCTTCCGTGACTCCTACCTGGTCTACAGCTTCAAGCGCGACTTTCTCGCGC
AGATCTGCCTGCTGGTCTTCGTGAGCATGGTCCTGGCCGCGATCCTGGCACCGTGGCTGG
CGCCCATGAACCCCTATGACCTGGCCCAGATCGATATCCTCAGTTCGGAACTGCCACCCT
TCTGGATAGACGGTAGCGACCCACTGTATGTGCTGGGCACCGATGCCCAGGGCCGCGACC
TGTTGTCGACCATCCTCTACGGCGCGCGGGTATCGCTGATCATCGGTTTCGGCGCGGTTA
TCCTGCAGGCCTTGATCGGCGTGTCGTTCGGCCTTCTGGCGGGCTACCTGGGTGGCCGCA
TCGATGCCTTTCTGATGCGTCTGGCCGACATCCAGCTGTCCTTCTCCACGCTCATGGTGG
CCATCATCGTCGGGGCCGTGTTCAAGGCCACCTTCGGTGGCGAGACCTTCAGTGAATACG
CGGTGATCCTGCTGGTGCTGATCATCGGCCTCGCCGAGTGGCCCCAATATGCACGTACGG
TACGGGCATCGGTGCTCGCCGAGCGCAGCAAGGAATATGTCGATGCCGCCCGGGTCATGG
GTTTTCGGTCCAAGCGAATCATGTTCCGGCACATCCTGCCCAATACGCTGTCGCCGATTT
TTGTCATTTCCACCGTGCAGATCGCCAATGCCATCATCTCCGAGGCGGCACTGTCGTTTC
TCGGCCTGGGCATGCCCGAGACCCAGCCCTCGCTGGGCTCGCTGATCAAGTCGGGATTCG
ACTACATCCAGTCGGGGTCCTGGTGGATCACCTTGATCCCGGGGGCCGTCCTGGTGGTGC
TGGTGCTGGTGATCAACCTGCTGGGTGACTGGCTGCGCGATGTCATGAATCCTCGACTCT
ACAAGGGCTGAACGCATGGCTTTACTCGAAGTTTCCCAACTGGACGTGCGCTTCGCCCTG
CGCCATGGCGAGGTGCGGGCGCTGCGCGATATCAGCTTTACCCTGGCTCGCGGCGAGCGC
CTGGG
>DeadSea-enrich-C1197
CGTTCGCAGGACGTCGTCACGGCTCTGAAAGCGGGTCTGATTGAAGCTGTTCAGGTACAG
CTTCCAGGACTTGGACTCGATCAGGCAGGGTGACGTGGCCGGCAGGCGAAACCTCGCCAC
GGCGACAACGGGCTTGCCGCGGCTATCCAGCCACGACATCTCGAAAGCATGCCACTCATC
TTCGCCGACGAAAGGCAGGTTGGCATCGTCGATACCCAACGGAAGGCGATTGGCCGCGCG
CGCGATGGGAAACAGCAGCGTCGGGTCGTAGCGTTCAGGATAGGCCGACTCGCGGCCCAG
GGGGGCATTCTCAAGGGTGTCGGGGCGGTGTGCCATGGGTCAGCTCCTGATGCCCTTGCC
CCGCTCCAGCATCCATAGTGCCAGGACGAAGAAGGCCACGATGAAGATGGCGATGGCAAC
GAGCGCCCCGGCGACAGGAATGTCGGAAACGCCCAGAATGCCATAACGGAAGGCGTTGAC
CATGTACAGGATCGGGTTGGCCAGCGATACGCTCTGCCAGAATTCGGGCAGCATGTTGAT
CGAGTAGAACACCCCGCCCAGGTAGGTCAGCGGTGTGAGCACGAAGATCGGCACGATGGA
AATATCATCGAACTTGTGCGCCATCAGGGCGTTGATGAAGCCGCCGATCGAGAACAGCGT
CGCGGTCATGGTCACCACGCCGAGCGTCACCAGCGGGTGATGTATGTTCAGGTCCGTGAA
GAAAAACGACACCAGCGTCACGATCAGGCCCACGCCCAAGCCGCGAGCCATGCCGCCGAG
CACGAACCCTGCCAGGATGACCCAGTTGGGCATCGGCGAGACCATCATCTCCTCCACCGA
ACGCTGGAACTTGTTGGAGAAGAACGAGGACGCGACGTTGGAATAACTATTGGTGATGAC
GGACATCATGATCAGGCCCGGCACGATATAAGCCATATAGCTGATACCGTCCATCTCGCC
GATACGCGAACCGATCAGGTTGCCGAAGATGATGAAATACATGGTCATGGTGATCGACGG
TGGCAGCAGCGTCTGCGGCCAGATGCGCGTGAAGCGGCGCACTTCCTTGATCACCAGGGT
CCATAGGGAAATCAGGATCTGCCGGGGATTCATGACTGCGCTTCCTCCTGAGCCGCCCGC
TTGGCCTGCGCCTTGGCATTGCTGCCCTCGACCATGGTGACGAAAAGCTCCTCCAGTCGG
TTGGCGCGGTTGCGCATCGACACGACCTGAATGTCCTGCTCGGAAAGCTGAACGAAGACA
TCGTTGAGGCGCTGCCCTTTCTTCACGGAGAGAGCCAGTTGTGCGCTGTCGACCTTGTCG
ACCTCGAAGCCCTCGATCCGGGGCGCCTCGGTGACTGGCCGGGCCAGGTCCAGCAGGAAG
GTCTCGGTATCGAGTTCGGTGAGCAATTCACGAACCGAGGTATTCCTGACGATCTCGCCA
TGATTGATGATGGCAATGTTGCGACACAGGCTCTCGGCTTCCTCGAGATAATGCGTCGTC
AGGATGATAGTGGTGCCTTCCTCGCGATTGATACGCCGCATGTAGTCCCACATGCTGCGG
CGCAACTCGATGTCCACCCCGGCGGTCGGCTCATCCAGGATCAGCAGGCGCGGACGATGA
ATCAGGGCGCGAGCAATCATGAGACGGCGCTTCATGCCGCCGGAGAGCATCCGTGCCGGG
CCATTGCGCTTATCCCAGAGCCCCAGGTCCTTGAGCAGTTGATCGCAGCGCGGCTTGGCC
TGACGCAGCGAGAGACCGTAGTAGCCTGCCTGAGCCAGGATGATGTCCTCGACCTTCTCG
AACTGGGAGAAGTTGAACTCCTGAGGCACCACGCCCAAGTGATACTTGGCCTTGGCGAAG
TTGCGATCGATATCGATACCATAGATCTTCACCTGGCCGGCGGTCTTCTGGACCAGCGAG
CAGACGATACCCAAGGTCGTCGATTTACCCGCCCCATTGGGGCCGAGCAAAGCAAAAAAG
TCCCCTTCGGGGACATCCAGATCGATGCCCTTCAGGGCATGGAAGCCATTGCCGTAGACC
TTGGTCAGCCCACGGATGGACAAAGCCGGTTCCGCCATCAAACGCACCTGTCGTCAGTCG
GTCGCTAGGGAAAAGAAGGCATAACATGGGGCCGGAACGGAAAAAATCAATGCCTGGCTA
ATGATTTTTCCACCAAGCTAGCTCTGTAACAGCGCAGGCGAACATGCGTACTCCGCCCGG
ACAATAGAAAGCAACGAGGAGAAGGGATTGCGCTGAGCGCAAGTAACGATGGAGCGGGAA
ACGAGATTCGACTGGCAGGCATTCCTGCGGGCTGGCGTTCCAGCTCGCGACCCTCATGCC
AACTCTACCACCGAAGTGGCGTATGGAGCGGGAAACGAGATTCGAACTCGCGACCCTCGC
CTTGGCAAGGCGATGCTCTACCACTGAGCTATTCCCGCACTGGCTTGCTTGCTGTCTTGC
ATCGGAAGTGGCGTCCCATAGGGGGTTCGAACCCCTGTTACCGCCGTGAAAGGGCGGTGT
CCTGGACCACTAGACGAATGGGACGCATAGACACGAATGTCTGGAGCGGGAAACGAGATT
CGAACTCGCGACCCTCGCCTTGGCAAGGCGATGCTCTACCACTGAGCTATTCCCGCTTAT
AGCACCAATCCGATACCCGATGAGGAAGTGGCGTCCCATAGGGGGTTCGAACCCCTGTTA
CCGCCGTGAAAGGGCGGTGTCCTGGACCACTAGACGAATGGGACGCAATGCCTTGCCTCG
TCGAGGTGGCGCGTATATTAGTCAGCCAGGCGCCGGGTGTCAACAGCTTACGAAGCGAGA
CATGAGAAGCAGACGTGCGCCAACGATGGCCCGGTCGGTAGCACTGGCATTGTGCCGTGA
ACCCGACCACCCTCATCATTGTCGCATCACGGGCGTCCAGCCATGCCGTTACTGGCTAGA
CCAAAGGAGAGAGCCATGCGCAAGAAAGTCGAGAAGAGCGACGCCGAATGGCGCGCACAA
CTCACCCCCGAGCAGTACCATGTGACCCGCGAGAAAGGCACCGAGCCGCCCTTCAGCGGT
GACCACGAAGTCAGTGGCGAACAGGGTATCTATCACTGCGTGTGCTGTGGGGCCGCCCTG
TTCGAGAACGAGCACAAGTTCGCGTCCGGGTGTGGCTGGCCCAGTTTCGATCGGCCACTC
GGCAAGCAAGCGGTAGAGGAGCATTTCGATGGCGCCCACGGCATGCGCCGCACCGAGGTC
GTGTGCTCGCACTGCGATGCCCATCTCGGCCACGTCTTTCCGGACGGTCCCCGGGAAACG
ACAGGGCTTCGCTATTGCATCAACTCGGTGGCCCTGACCTTCCACCCCGACGAGTGATCG
CCGACCCGCCACGGACGCCAATCTGCTAAGATGGCGCCCGTTTTCGCTATTGGTACAAGG
TGATCTCATGCTCGGTTGGTATCCGGGACACATGAACAAGGCACGCCGCCAGATCAAGGA
GGCGTTGCCTGAAATCGACGTGGTGCTGGAAGTGCTCGATGCACGCCTACCCTATTCCAG
CGCCAACCCCATGCTCGCCGAACTGACCGAGCACAAGCCGGTGCTCAAGCTGCTGTCGCG
GGCAGACCTCGCCGACCCGGCCCAAACCGAGGCATGGGTCACCCACTTCGATGCTCAGGA
AGGCACACGCGCCCTGGCAGTCACCACCACACAGGCGCGCGAACTCAAGCGCATCCCCAA
GCTGTGTCACGAACTGGCCGGGCAGGTGCGTGCCGACCGCGATGTGCGCGTCATGGTGAT
GGGCATACCCAATGTCGGCAAGTCAACGCTGATCAACGGCCTCGCCGGGCGCAAGATCGC
CAAGACCGGCAACGAGCCGGCGGTGACCAAGCGCCAGCAGAAGATTCGCATCGAGGGCCG
CATCGCATTGATCGATACGCCCGGCGTGCTCTGGCCCAAGATCGAGGACCAGGCCAGCGC
CTACCGCCTGGCGGCCAGTGGCGCGATTCGGGATACCGCGATCGATTACCTGGACGTAGC
GGTAGTTGCGGCCGCCGAACTGGCCAGGCGCTACCCCGAGGCCTTGATGTCACGCTTCAA
GCTCAAGGAACTGCCACCCTACGTTGCGGCCCCACCGGCCTCCGACGTCGAGGCCGATGG
ACCACCGCGGATCGATCTGCTGGCCCTGGCGGGCTTCGATGGCCAAGCCATCGTCAAGGA
GATCGCCAGCAAGCGTGGCGGCCTGCGCCCAGGCGGCGAGGTCGACCTGCACCGAGGCGC
GGAAGTGCTGCTGCATGAATTGCGCGATGGCAAGCTCGGCCGACTGACCCTGGAA
>DeadSea-enrich-C1202
GCGGTGTCACGCAGCCGCTTGCGGTACTCGCGTGCCTCGCTGACCTCGCGGGTCTGCTCG
GCCTGGCGCAGATCCTCGATCACCTCGGCGCCATAGCCGGCCTCGACCACCGAGCGGATC
AGCTGGGCGGCATTGGCATCGCCATATACCTGGGCCGTGCGTGAGCCGAAGTTGACCTCG
GCGCGGCGTACCCCGGGCGTGTCGTCCAGCGCCTGCTGGATGGTGCGTACACAGCCGGCG
CAGGTGATGCCGGACAACGACAGGCGAATCACATCGCTTGCCGGTGTACTGGCCTGCGTT
TCCTCCGAAGCTGATGGCGCTGACGTAGGCTCGGTTTCCGGCCTCGGCGCGTCATCAATC
GAATCCGACGTGTCGGTAGGTGTCGGCGATTCGTCAGGTGGGTAACCGGCCTCGCGCAGC
ACGGCGTCCAGCGTGTCGCCATCAAGCCACGTCGTCACGTCGAGGCGCTTCTCGGCAGGC
GTGCCCTCGACTTCCGCCTCGGCATCGCGGGCCTGGATAGCCTCGCGCATCTTGCGCACG
CAGCCCTGGCAGCTCATGCCGTCGACATGGCGCTGGTGATACTGACGCTGTGCAGTCGGT
TCGTCTTGCCGAACGGGGGGATAACCGGCTTCGCTCAGCACGGTGTCCAGCGTGTCGCCG
TCAAGCATCGTCGTCACGTCGAGGCGCTTCTCGGCGGGCGTACCCTCGACCTCCGCCTCG
GCATCGCGGGCCTGGATGGCCTCGCGCATCTTGCGCACGCAGCCTTGGCAGCTCATGCCC
TCGATGCGGCGCTGGTAACGGTTAGGTACGCTCATGAGCAACAGCCTCCCGCAAGTCTTT
CGGCATCGGCCCGCCCGTCTTCAGGCAGGCTTTCGATCAGGCGGCACAGGCTATGTCCGT
CAGGGACCCCATCGGGCATGTCGCGCCAGGCATCCAGGGCTTGCTCCATGCGCTCCGCCA
AGGCCTCGAGCTCGGCGATGCGCTGGCGAATCGTGGGCAGGCGGTTGGCCAGCAGGTCGC
GTACCAGTGGGCAGGGGGAGTCGCCCTGGTCGGCATGCTCGAGAATGCCACCAATTTCCC
GGACGCTGAAGCCCAGCGTACGTGCCCGCTGGATGAAGCGCAGGCGATTGAGTGCATGGC
TATCGTAGATCTGGTAGCCGTTATCGGGGTTTCTTTGCGCGACCAGCAACCCCTCGCGCG
TATAGTGGCGTACCGTCTCCGGCGTGACACCGGCAGCCTTGGCCAATTCTCCGACTTTCA
TCGTTGACCTCCTGATCGGGTTGCAAATCAGTCTAGAACCTTTGGGTAACCCAAAGGTCA
AGCGATGCTTCGTGCTCAAGATGCTTCGTGCTCAAGTAGCCATGAACAAGGCCGATGAAA
CAGAGGGTCGAGCGGTGTAACCAGTCAGCCTGGTCAGGCCTGGTGCGTCTACGACCAATG
GATGCTCGTTCATATGATTAAAACGGTCGTTTGTCCTTGACTTGATTTTCGGGATAAGCC
AAAACGGTGAGGTACATCATCGCTGCGTCCTACCTCGCTGCGATGAACGGGGTCGATGGA
ACAGGATTCGGAAACCATGCAGAACAACGTCAACAAGCTCACCCTCGCCATCGCTATGGC
CACCACAACGTTATCGGGACAGGCCGTCGCGGGTGGTTTTCAGCTTAACGAACAGAGTGT
CAGCGCTCAGGGCAACGCCTTCGCGGGGCGGACCTCGAATGTCCAAGATGCCACTATCGT
CTTCGGCAACCCGGCAGGGATGTCGTTTCTGGACCGGGCACAGGTCACGGCAGGGGCGAC
TTATTTAAACGTTGAAAGTGATATTGAGGATGTAAGTTCTAGCCGCGCGATCGACGCTGG
CTTTGCTGGTGGTAATGTACCGAGTGGAGTGCAGGTACCTTTGGGTGCGGTACCTGGTGG
CAGTGAGGGCGACATGGTACCGAGCCAGACGATCCCGTTCGGCTATTTCGTCCAGCCGAT
CAATGATCATCTGCATTTCGGTCTTGGTGTCTATGCGCCGTTCGGCGTGGTCACTGACTA
TGAAGATAATTTTGAGGGCCGCTACTTCGGCACTTATAGCGACGTCAAGGTAATGACCGT
TCAGCCGACTTTGTCGATAAAGTTCAGTGATCAGTTTTCAGCCGGCTTTGGCGTGACTTA
CAACCGTATCGAGGGTGAACTGGAAAGTGCCACGCCGGACTTTGGCACCGGGGAAGGACG
CGTCAACGTACAAGGTGATGATGAGGCCTGGGGCTTTACGTTCGGTATGATGTATAAGCC
AGTCGAATCGACCACGTTGGGTGTGGCCTATCGCTCGGATGTTGACTACGAGTTAGAAGG
TGACGTGGAATACGATAATGTCGCCTCGGTACTGCCCGGTCGCTCCCTGACTACCGATGC
CGCTTTGAATATCACATTGCCCGAAACCATCGATTTCTCGGTGACGCATGATCTGAGCGA
GCGCTGGACGATCATGGCCGGCGCAGCACTGGTCAAGTGGAGCAGTTTCGATCGTCTGCT
TATTGAGAATGCGGTAGGTGACATTGAAGAGCCTCAGGATTACGAAGATGCCTGGCAATA
CGCGCTGGGCCTTTCCTACCATGTCAATTCGACGCTGACCCTGCGCACCGGCGTGGCCTA
CGATGAATCACCGATCAGCGATGAGGTGCGCACCGTACGCGTGCCGTCCGGCGATCGTAC
GATCTTCTCACTGGGCGCCGGGTGGACCCCGACACCGAACCTAACGCTGGATGTCGCTTA
TACCTACCTGACCGAGGATACTGCACCGGTTAGCCAAAGCCGTTCCTATGCAGGAGGTAT
ATTGGAAACAAGCTACGAAGCTGACTACGAGAACGAGGCCCATGGCTTCGGCGCGCAGGT
GACCTATCGCTTCTGAATCTCTCCCGCTATGTTATTAGCGACCCGGCCTTGGCCGGGTTT
TTTTATGCATCGCTGACCGGCGGGATCGCATGGCATGGGCAATTCGCGTAGCGGGATGGT
CGTTGATGAGCAGTTTGGCTACAATAAATGCCCTTTGGCCGGCATGTTCTTGCCGGACCC
TACCGAACTTCGCAGGACGCCAGACAGGACGACCATGCAAGAGATCAATCCGATCAACAA
TCTCATCAAGGACCTGGCCGAACGGACAGACGTCCTGAGGGGGTATCTTTGACTATGCCG
AGAAGAAGGATCGGCTAGAGGAAGTTTCCCGCGAGCTGGAGAACCCCAACGTCTGGAATG
ACCCGGAGTACGCCCAGAAGCTGGGCAAGGAGCGCGCCTCGCTCGAGGCCGTCGTCGAGA
CCATCGATGCGCTGGACCGCGGCCTGGTGGATAACCGGGAGCTGCTCGAGCTGGCAGTGA
TGGAAGACGACGATGCGACCGTCGACGAGGTCAACAAGGAGCTTGCCCACCTCGAGACAT
TGCTCGAGAAGCTCGAGTTCCGACGCATGTTCTCCGGCGAGATGGATGCCAACAACGCCT
ACCTCGACATTCAGGCCGGCTCCGGGGGCACCGAGGCCCAGGACTGGGCCAACATGCTGC
TGCGCATGTACCTGCGCTGGAGCGAGCATCACGGCTTCAAGACCGAGATCGTCGAGCTTT
CCGCCGGCGAGGTGGCCGGCATCAAGTCGGCGACGATCCATGTCCAGGGCGACCATGCCT
TCGGCTGGCTGCGTACCGAGACCGGCGTGCATCGCCTGGTGCGCAAGAGCCCGTTCGATT
CCGGCGGTCGCCGCCACACCTCGTTCGCCTCGGTGTTCCTGTCGCCGGAAATCGACGATA
GCTTCGAGGTCGAGATCAACCCGGCCGACCTGCGGGTCGACACCTACCGCTCCAGCGGCG
CCGGTGGTCAGCACGTCAACACCACCGACTCCGCCGTGCGTATCACTCACGAGCCGACCG
GCGTGGTGGTGTCGTGCCAGACCCAGCGCAGCCAGCATGCCAACCGCGACTTCGCCATGA
AGCAGCTCAAGGCGAAGCTGTGGGAACTGGAGATGCAGAAGCGCAATGCCGCCAAGCAGG
AGGCCGAGGACAGCAAGGCCGACATCGGCTGGGGCAGCCAGATTCGTTCCTACGTGCTCG
ATGACCAGCGCATCAAGGATCTGCGCACCGGTGTGCAGACCAGCAACTGCGAGAAGGTGC
TCGACGGGGATCTGGATCAGTTCATCGAGGCCAGCCTCAAGCAGGGGTTATAGGGCTGCT
GCGCTTGCCAATACGGCGTTGAATCTCGGCTCACAATGCGCATTGGCCACTAGCCAACTG
CGCTTGCTCGCCGAGATTCGCCTTGTCTTGGCATCGCTCGAGTCGGCCC
>DeadSea-enrich-C1203
GCAATGCCCCGCTCGCCATCGGCCGTGGCGATACGCAAGTCATAGCCGATGAGAGTATCG
CGAGGCAGGGGGGCGTCAAGGCGAACGTCGATGAGATGAACATGAGCGTACCGGCCCAGC
GGCAGACACTCGACCTCATCCGCAAGGCAGAGCGAGCGTGGCGCTTCGGCTGATGGATAC
AACGCGAGACGCAGGTCAAGCGGCCGGATCGCGGCCAGCCACAGCACCAGGCGTGTCGGC
TCGACACGGCGCAACAGGGGGCCGGCCAGGATCGGACCATCCAGCAGGTCGGTCAGCGTG
TCGATAGTGTCGGACGATGTGCCGGGGACGGCATGAGCGGAGGCGGTCTGCATAGGGAAT
GCAGCATAACCCGCCTCCCGGGTGTTCACCAATGCCCGGCGGGTGGCTACGAGGCAGAGC
TAGGAGGCAGAGCTACGAGGCGGGATCGTCGGCGCGTAACCCGGGATCATTCAGCAAGGT
ACACACCTCATCGTCGCTGGTCTGGGCAAATTCGACGTACCACTGTCCGACGGCGCGAAA
ATGCTCGGGCGTAGCCACGCACACGATGTCATCGGCCTCGTCGGCCAGTTCCGCCAGCGT
TTCTGCAGGTGCCACCGGCACGGCCAGGGTACAGTGGCGCACGCCCAACTGGCGTACGGC
CTGGATGGCGGCACGCATGCTCGATCCCGTGGCGATGCCGTCATCGATCAGAATCACCTG
GCGACCACGAAGGTCTGGATAGGCACGATCGCCCCGGTAAGTCAGCTCGCGGCGGGCCAG
TTCACGACGCTCCTTGTCGATGACGGCCTGCAGACCATCGGTGTCGATACGCAGGCGCTG
GATCAGCGGCTCGTCGAGAACGGTGATGCCGCCGCTGGCGATGGCGCCCAAGGCAAACTC
CTCATGACCCGGCATGCCCAGTTTGCGGACGACCATTACATCCAGCGCAGCACCCAGAGC
CCGGGCCACCTCGGCAGCCACCGGCACACCGCCACGTGGCAGCCCCAGCACCAGGGGGGA
GTCCTTCTTCCGGGCCTCGAGTCGCTTCGCCAGGGCCCGACCGGCCGCCTGGCGATTGGC
GAAGGGCAATTCCGTCATCGACTTCTCCTTGCAGATCGGCTTGCGGCGCTTCCTGACATG
GCGTTTTCACAGCGTGGACAGGGCCGGAGCGATTTTCCAGCCGAAGTGACGGTGTTTTTC
TGCGTGTCCTGCCTCGGGCCGTTCAGGGCGACACCGCGACGGGGCGCCGATAGCGCAGGG
AGCGCTCGACCACCTCGACACCGGGATGGTAATCGCCCTGGGCCGCAGCCAGGGCGCGAG
CCAGGGTCAGCTCGGCGATGCGGGCATGGTCCTGAGGCAGAGAGTTGACCGGCACGGGCA
GGAAGTCGAGCAGGCGGTCGTCACCGAACGTCGCCAGGCGCAGTGCATCGGGCAGGCCGC
CCTTGTCCAGCAGGGTGTCGAAGACGCCATCGAGCAGAGTATAGGAGGCCGTGACCAGGG
CATCCGGCAGGCCATGTTCGGTAAGCAGGCGGTGCATCAGGAGGGCGCCTTCGCCTCGGT
CGTAGCGGGGAGCGGTGTAGACCAGCGGGATGGCGCTGGAATCGGACAGGGCACGCTGGA
AACCGTGGCGACGCTCACGCGTGATGGACAGTTCGTCGACGGCATCCAGCCAGGCAATGC
GCCGGATGTCGGAGCTCATGACCGAACGGGTCAGCGATTCGGCGGCAGCGTCATTGCGGC
TGGTGATGCACACGAAGCGGGCCGGGTCGAGGGCGCGATCAATGGCGATCACCGGCAGGC
CTGCCTCCATCAAGTCAAGGTAGAACGTCTCGCCAGGGGCCAGGCTGCTGGCGACGATCA
GTGCCTGGCAGCGTTGTGCGCGCAACGCCAGCGCCAGCTCGCGCTCGGTCGCCGGGTCGT
CGTCGGAGCCGGCGATCAGCAGTTGATAGCCCTGTTCCCGGGCTCCGCGCTCGAGGCGCT
TGGCAAGGCGCGCATAGCTGGCATTCTCCAGATCGGGAATGATCAGGCCCAAGGTACGGC
TCTGCCCGCGGCGCAGTGCGGCGGCCTGGGCGTCGACACGGTAGCGGTGATGCTCGACGA
CTGCCATGACCCGTTCCACGGTCTCGCGACTGATGCGCCGCTCCTCCGCCTTGCCGTTGA
TCACGTAGCTGGCGGTGGTGCGCGACACACCGGCAAGGCGGGCGATTTCGGCAAGCGTCA
TGCAGTGTCCTCGATGATCTGGTCGGCGGGTGCCATTCTACGGCAGCCGCAGGGAACTCG
CCCCCTGCGAAGGTCGTATCCGGCGATGCTTGATTAATCCGGCGGATCGTTTCAGCATTG
CGTTCATATCAAGGTGACACGATTCAGCATTCCGTTTCAATCCTGTCGGAAGGCTGAAAG
GAGGCTCCATGCTTACACTGCATCAGGACGACGTCCTGCTCGACTGCCAGGCATCCGACT
GGCGCGATGCTCTGGACCAGGCCGCGGCATCGCTGGCCGAGGCCGGTCGCGCCACACCGG
AATACCGTCAGGGCCTGCACGACCGCGAGGCGCAGTCCTCGACCTATCTGGGCAATGCCA
TCGCCATTCCGCACGGCACGCCGGCCAGTCGTGACCAGGTGATCGAGACGGGCGTGCGCG
TGCTGCAATTTCCCGATGGGGTGGAGTGGCATGACGGTAACCGTGTCCACGTACTGGTCA
CTATCGCCGCCCAGAGCGACGAACACCTGGATATCCTGCGGGCGCTGACGCACGTGCTCG
ACCGCGAGGGCGTGGCGCAGCGCCTGGCGAACGCCGAGTCCCGTGCCGAGGTCATTGCCG
AGTTGTCCAAGGCCCCGGTCGTCGCCAAGGTCGACGTCGACACCCTGTGCCTCCGCTTTC
CCGCCAAGGATCGCTTCGAGCTGGCGCTGGCCGGTGCCGCGCGCCTGCGCCAGGCCGGCT
GCGTCAATGCCGAGTTCGTTGCTGCCATCGTCGAGCAGGAGCCTGTTGCGCTGGGTCAGG
GGCTGTGGCTGGCCAGCAGTGCGCAGGGCGTGGCGACGCCGGCACTGTCACTGGCCACGC
CCGAGGTGGCCTTCGTCGGCCCAAGGGGGCAGGTCAATGGCGTGTTCTGCCTGGCGGCAC
AGGGCGAGGCCCACCTCGGCCTGCTCGAGCGGATTGCCGACCTGCTCGACAGCGGCGAAG
GCGAGACGCTGGCCGATGCCGACGCCGCTACCGTGCTGGCGCGCCTGGCCGGGGAGAGCG
CCAGTGCCGAAACCGCACGTGCCAAGGTGCTCAACGCCCATGGCCTGCATGCCCGTCCGG
CCAAGCAACTGGTCCAGGTGGCGCGCAACCAGGGCATGCCGATCAAGGTGCGCCTGCTTG
AAGGCAGCGCCGAGACGGTATCCGCCGCGAGCCTGACCAAGGTCATCGGGCTCGGCGCGC
GGCGCGGCCAGACGCTGGTATTCTCCGCAGAGGGGGAGGGCGCTGCCGAGGCCGTGCAGG
CCTTGGTCGAGGCCGTGCGCGGCGGACTGGGCGAAAAGGTCACGCCACTCGATGAGCGCT
ATGAAGCCGAGGAGCACCGGCCGGCGCCACGTGAACTCGAGCCGCTCGCCGTGGATACGT
CTCACCCCGCCGTGCCGGCGGCACCGGGACTGGCCATCGGTTCGGTCTTCGTCATGCGTA
CGCCGCGCTTCGAGTATCCCGAGCGTGCTCGCGACCTCGACGAATCGCGTGGTGGCGATG
CCTCGGTACAGAAGGCGCGTCTCGAGCATGCCCTGCAGGCCGCCACCGAGCAGCTCGAGG
CCTTGATCCGGCGCGCCCAGGGCGGCGAGGTGGCGGAAATCCTCTCCATGCATGAAGAAA
TGCTGGACGACCCCGAGCTTCGCGAGTCCGCCCACGAGGGCATCGACGAAGGCCTGTCCG
CCGAGGCGGCATGGTGGCGGGGCGTGGATACCGCCGCTCGCGCCCAGGAGATGCTCGCCG
ACCGGCTGCTGGCCGAGCGCGCCGCCGATCTGCGCGACGTGGGCCGACGTGTATTGGGCA
TCCTGTGCGGCGTGGAGCTGCCGACGCCGCCCGAGTCCCCTTACATTCTGGTGATGGACG
ATATCGGCCCCTCCGACGTGGCGCGCCTGGACACCACCAAGGTGCGCGGGCTGCTCACCG
CGCGTGGTGGCGCGACCTCGCACAGCGCCATCCTGGCCCGGGCACTGGGAATTCCCGCCG
TGGTTGGTGCCGGCGAGCGCATCATGACGCTGGACAACGGCACCGAGCTGATTCTCGATG
GCGAGCGTGGCCGGGTGATTCCCGCTCCGTCCCGCGAGCGCCTGGAT
>DeadSea-enrich-C1209
GGGGTTCGCGAGGAGCCTTATGCCTATGAACGTGTCGAGGTGATACGGGGCGCCAATTCC
ACGCTATTCGGGCCGGCGGACCCCGGCGGCTCGGTCAACTTCGTGAGCAAGCGGCCACGG
TTCGAGCCGTTTGGCGAAGGCTATGTGGCCTATGGCTCGTTCGACCACAAGGAAGCCGGC
ATTGACGTGGGCGACACGCTGGATGCCGACGGCACACTGGCCTATCGCTTCACCGGCAAG
GTCAAGGACAGCGAGCGCGAATACGCGTATTCCGAAGACGACAGCGAGTTCGTGATGGGC
GGGCTAACCTGGGAGCCGACGGACTACACCTCGGCCACGGTGATAGTGGATTACCTGAAC
CGTGACAGCACGCCCAACAGCGGCGGCTATCCGTTCGACCGGGAATACGACCGCGACGAG
TTCTTCGGTGAGCCTGACTTCAACTATCACGATGTCGAGCGAACCAGCATGACCGGTCAG
CTCACCCATGACTTCGATAACGGGCTGACCCTGCGGGGCAACCTGCGCTACAGCGACCTG
ACCGACGGTGAGGATCGTACCGGTACCGTGGTGAATCGCGGTTACATCGGCACGGACAGC
GAGGCCGAAGAACTGATCGGCAATGTCATCCTCCAGTACGATGCCAGCTTTGAACGGATC
GACAGCAGCACGCTGGTGGGCGTCGAGTACCGCGACGCATCGAGCATAGCCACGTCCGTT
TATGCGCCGGCGGACCCCATCGATATCGAAGACCCCGTTTACAGCGGGGCGCCGAGTGAC
CTGAGCGTCTACAACAGCGAGGATCAGGACTACGAGACCAAGTCGGTCTTCCTGCAACAG
AACCTGTCATTCTACGACCGGGTCATCGTCACGGCGGGGCTACGTAATGACAGGCTCGAG
CTGTCCAGCACCGATCTGCTCAGTGACACGACCACTTCCGACGACTTCTCCGAAACCTCG
GTCCGGGGCGCGCTGACCTATCGAATAACGGATGAAATATCCACCTATGTCAGCTATGTG
GAATCGGTCGCTCCCCCCGAAATCGGTTTCACGCCCGAACGCGGTGAGCAATACGAGATT
GGCGTGAAATATGCCCCCTTCGGTATGAATGCGGTGTTCTCGGCGTCGATCTATGATCTG
ACCAAGGAGAACGTCACCATCTCGGTAGTGCAGGGCAATGACATTGATCAGCAAACGGTT
GGTGAGTCCCAGGTGCGTGGCCTGGACCTGGAAGCCAAAGCCGAACTGACCGAGAATCTG
AGCCTGGTCGCTGGCTATTCCTACATGGATTCGGAGGTGGATCGCGGCACGCTCTGGAAT
GGCACTACTTATGTAGGTATCGAAGGGAATGAGTTTACCGAAACCCCGAAACATATGGCG
TCGCTCTGGACGCATTATGTCCTGCCGGACCTGGACATGAGCTTCGGTCTCGGTGCCCGC
TATACCAGCTCCTACTACTTTGACGCATTCAATAGTTCAAAGAGCGAGGCGGCCACGCTG
TTCGATGCGTCCTACAGCTACCTGTTCCTCCCCGACACTACGTTTACAGTCAATGTCAGC
AACCTGCTCGATGAGCAGCATGTGGTCGGCTCCGGCACGGCAGACTACTACAACCAGGGC
CGCGAGATCGTGGCGAAAGTGAGCCACCGCTGGTAAAGCGATAGCGCCGCACGGGAGGGA
GCTTTACCGATGGGTGAAGGACTCCCTTCCATAGCTTCCTTCACAAGCTGGAAATTTTGA
GATCGAACATATGCACGACTAGAGGATAAACTCAGGATTGGTCGACCCCGGCGCCGGGCC
CTCGAGCTGGGTTATCACCTGACCCAGCATGGCAGTGATCTCGCGACCAAGGAACTCGGC
AAAACGAGGATTTCTTATCGTTCGATCAACGGTCTCGGTGGGCAGGAAGCGGATCATTTC
ACTTTGGAATTCCGTGCCCGACACAATGCCAGCCAAACGTGATTGCATATCCCGGGCTCG
ATCAGGGTAATGCTCCACGGTGTAATCCTGGATCTTGCGCCTCACGAGCTCGAGATCAAG
AGACGCACCTTGCTGCTTGAGCCATGCCAGATCCCAGATATCTCGATGCCGTACATATTT
CTGCGTGTTGACCAGCGAGATCAGCTTATCCGCCATAATTTCATCTAGACTTTCCGTCAC
GACCAACAAGTCGTTGTAGCCATCCGGCAGAAATGGGTAATGGACCTGAATCGCGTGTGC
CTCCCGCGTATAGGCCGGAATGCTGGCCACCTCCAGTTTAATCCGCTGCTTGGGGATGTC
CTTTCGGGCCGGTGCCGTCACTACGGAGACCTGCCACTTGTCGACGCGAATATCACGATA
GCCGGGCTCTTCACGCAGTTCTTTCGGTTCTTTGACGCTGACCTCGAGCTGATATCGATT
GCTGACATAATCCTCGATGCACTCGCGGATACGGGCCAGATCTTGACGGCAGAAGGCCCA
GTCTCCCGCAAAATCCAGATCTTCACTGAAGCGCGGCGATCCCTGACATAAGCGAAGAGA
AGTTCCTCCCTGAAAAGTTAGTCCATTCAGGAGTCGCTCCTGCTCGAGTGCGAAAAGGAT
ATCGAGATGCAGCAGCTCTTTCTCGATGACCGGACGCATGGCGACACGGCCGGGCTGAGC
CATCGCCCGAGCGACCAGTTCGTCGAAGTTGGTGCGTTCAGTGTTCATCCAGCAGGCTCG
CTTGGTCGACAAGGTGAGTATTACGCCCGACACGCTTGAGATCGGCCCAGGCAGCCTGGG
GAGTTGCCAGCCGCAAGGGGCGCCCTACATCGCGCATCCGATTGAGCAGGTGGGGAAGGG
ATCGCTTGGTGTGGGTAAATTCAATGGTGCCATAAGGAGTACGATACTCCCCCTTTCGGC
CTGTGGTCATGACCGTCAGTCGCTCGACAGGAATTTGTGAGATCGCGCCATATTCCGAGA
GCGCGGATTCGAGGCTGACATAGCTGTACTCGCCACGGCGCATGGCCTTGGCGATTCGTT
CGAGTAAGTGGGCATCATGGTGCCGTGACAGCTTATAGACGTACACGCCGCGACTGGCGG
CCTCGAGCAGGCCATGCCGGCGTAGCCGATTGATCCCCTCCTGCAGCGTCTTGGGGCTGT
CTTCGGGGAAGATCTTGGCCAGATCCGAGAAAGTGAATACATAGCGATGTTGCCGGTCCC
AGTCGTCGAGCCGGCTGCGGGCAGTAATCTGGTCCATAAGTGTACAAAAAAACTATTTCT
ACATAGTGTACGCGTAGACTTGTTGCGTGACAATTGGAAATATTGAGGCCAAGCTGCCAT
GCCGGTAGGCCACTGAATGGCTGCCGGGGACATGCACTATCGGCAACGCTGCGCCCGGTA
TGCCTAAAGAATGCCTTCCTCGGGCCGATACCCCGATAGGGTAGTGAACAGTCGAGGAAG
AAGACCATGAGTGAAGTTCATCGTTACTGGTACGAGACCGCGACGCAGACCGCCGAAGCC
CAGGCCGTGGTTCAGGCGTGGCTGGAAAGGAAGTAACCCGCCACCGTCCGACGGGGTTCA
TGCTCGTCCAATGTTGCACCGTACAGGCCCTGCGAAGCTTCGCAGGGCCTTTTGCGTGGT
GCCTGGCCTGGGTCTGGCACGGCGGGCCGGCGGTTGGCCGGTTTGCCCAGCGCCCAACCT
AAGTCGTATAATACGCGATTAACTTTCCTCGCCTCGCTCCCCACAATCTGCTCATTGGGT
GTTTCCGACATGCTACGTATGGCGCAAGAAGCTCTTACGTTCGATGACGTATTACTCGTA
CCCGGCTACTCGGATGTCCTGCCCAAGGACGTCAGCCTCAAGTCCCGCCTGACCCGCAAC
CTCAACCTCAACATCCCGCTCGTCTCTTCCGCCATGGATACCGTCACCGAAGCGCGCCTG
GCCATCGCCATGGCCCAGGAGGGCGGCATCGGCATCATCCACAAGAACATGACCATCGCC
GGCCAGGCGGCGGAAGTGCGCAAGGTGAAGAAGCACGAGAGCGTGATCGTCAAGGACCCG
GTGACCGTGGGGCCCAAGGCCAAGCTCGAGGACCTGCTGGCGATGGCCGACGAGTACGGC
TATTCCGGCTTCCCGGTCGTCGAAGGGGAAACCCTGGTGGGCATCGTTACCGGCCGTGAC
ATGCGCTTCCAGCCGGACCACAGCGACAGCGTCGAGGCGATCATGACGCCCCGCGAGAAG
CTGGTCACCGTGCCGGTGGGCACACCGCTGGACGTGATCAAGGCCAAGCTGCAGGAAAAC
CGCATCGAGAAGATCCTGATCGTCGACGATGCCTT
>DeadSea-enrich-C1218
AGCCGGCGGCCATGGCCAGCCCTTCGTTCCAGCGCAGGTCGAGCAGGGGCGCAACCAGCA
GCCCGGCGAGTAACGAGCTCGCCGCTACCGTCGAGGCGATGGCCAGCCCCTGGCGGTTGA
GCAGGATCTGGCGCAGCGGCAGGCCAGAGTTGCGCAGCTGGCAACCGATCAGCGCAAGCA
GGGCATAGAGCACCCACTCGGCCAGGCGCTCGGCGTGTGCGGCAAGCGAGTGACTACCAA
AGGCATCGGCCAGCAGCCCCAGCATGACACCCAGCACGACGACACCGGCCAGTTGCAACG
AACCCCGCAGGGCGACCAGGGTGCCGGTCGGTGCCGCCATGTCGGTGGCTGTCTCGCTGG
TGCCATGCAGGCGGCTGCGTTGCGATAGCCAGCCCAGGGCGGCCAGGTTGAGTGGCGTGA
TGATCAGGAACAGCAGGGCGGCCTGGCCGCCCATGCGGGCCATCTGCTGGCCGAGGTCGT
CCAGGCCGGTCAGGCCGACCCCCATCAGGCCGAGAATGATGTAGACCGACAGGCTGACGC
CGCGCTCGATCCACGCCAGCAGGCGCGGATCGTGCACGGGCACCAGATAGCCCAGGACGA
GGGGGAGAAGGATCAGCAGCAGACCGGCAAGCATCGTCGTTCCTGACAGGTACCAGACAA
GGGGAAGCAAGGCGCCAAGGGCTGGGCATGGCGCCATGCAACGGGAAAGGCGCTACTTTA
GCCCTCGCCACGCCTGTCTGTCAGGCAGATCTGCTGATGCCCCATCAGGAATCCTGATCG
TCCGGCGCGGCCAGCTGAGTCAGGCGCAACCGGCTCGTTACCTTGCCATCGCGACGGTAC
TCCAGGCCCAGCAGCAGGCCGGGGATCGAGGCATGGAACGTCATCAGCAGATGGCGATCG
GTCTTGTCGGGCTCCCAGGCATCGATATGCAACCCCGGAAACCTGCCTTGGGGCAGGGCG
ACGTCATCGCGCGACACGACTCGGTAGTTGAGCGTCTCTTCCTCGCCTTCATGGTCGAGG
TAGCGAATCGTGCAGGGCGCCGTCTGAGGATGCGTGCAACGTGCCTTGCGTGCCTGGCGG
GAAAGCGCGAACAGCGCCGTCTGCCGGTCGGGCAGGGAGCGCAGATCGCTGGCCACTAGG
CTGTAGCGCTCGCCCAGCCCCAGCAGGCGATAGCTGCTGACGTACCCGAGCGGCTCGAGG
TGACCGGCCTCCAGGCGAAAGCGACTGCGCTCCACGCCTTCTGCAACGGCCATGGCCGCC
CGCATTTCACTTGTCCAGCCCTCGTCCGTACGTGACAGACGATGACTGATCCGGGCATCG
GGCCAGCCATCGATGGACAGCACGTAACGGGCCTGGAACGGCGTCGGCCCGGCCTGGGCG
ACGCCGGCCAGGAACATGCTCGACAGGATTGACAGAAAAAGCAGGAGACGCCGCGATCGG
CTGGGCTGACGTGGCATGGAGACATCCTCGATGTCGTTGCTGCGCGTCAGTCTGTGACGC
GGGCAGCGTGGAAACGTTCCCGTGCGCCCGGCCGGGCGACCCGCTACGATGCATGTGGCG
GACCGTTTCGCTTCGCCGCTTCTTCTTGTCGCAACAGATTCTTGCATCAGTGCGGAGGTT
GATCATGGCCAAGATACTGCTGGTTGCCGGGGACTTTGTCGAAGACTACGAAATCGTGGT
GCCGTTCCAGGCCCTGCAAGCCATGGGACACACGGTCCACGCCGTGTGTCCTGACAAGCG
TGAGGGCGACAGCATAAAGACGGCTATTCACGACTTCGAAGGCGACCAGACCTATAGCGA
GAAGCCGGGCCACAACTTTGCCCTCAACGCGACCTTCGCCGAAGCCGAGCCTGCCGATTA
CGATGCCCTGGTGGTGCCCGGCGGGCGAGCGCCGGAATATCTGCGCCTGGATGAGCGAGT
ACTGGCGATGGTTCGCCATTTCATGGAGAACGACAAGCCGGTCGCTGCGATCTGTCACGG
GGCGCAGCTGCTGGCGGCTGCGGTGTCGCTCGAGGGACGCCGCGTGTCGGCCTATCCGGC
CTGCGCGCCCGAGGTGCGCCTGGCTGGCGCCAGCTTCGTCGATCTCGAGGTCACCCAGGC
CGTGACCTGCGGCAAGCTGGTCACGGCGCCGGCTTGGCCGGCCCATCCGGAGTGGCTGCG
CCAGTTCAATGCCTTGCTGAGCTGAACTGGCGATCGGCGTTGCCGATGGGTCGCGAATGG
CTGGAGAAAGTGTAACGGAACATGGCTCGGCAGGGACGCCGGGCTGAATGACGCGCATAA
AAAATTGGACCGCAGAGCGGTCCAAGGTACGCAGGGAACTGAAGGGTATTGCTGGGCCGA
AGCCCCAGCCAACATGCTGAAAACGATCAACCTGTTGCCTGTCTTGCTGGCGCTGTCAAG
CAGCGCCGGAATCCGGAGAGGTACCTTGCTGGGCTTCCGTGCCCGCACCGCCTGTTCCGT
GGCGGAAGCAAGAACCTCCGGGGCTGAATCGGGTCGTTGGGCTAACCCTCTCCGCTTCAG
CGTTACCCTGATAGTGCGAAACGAGTGCCATGTTTTTAATTAGTTTTTATATTCAATCGG
TTAAGAAAAAGCTCCGAGCAGGCTAGGGCCAACAAGGCGAAAAATACCCGGCAAAGTCGC
AATTTGTGTATCTATTTTGCGACGCGGAAACGCTGTTCATAACTAATTTATTAAATTTCA
GTAACTTAGTGCGTATGCATATGGAGACGCCAAGTGCGCAGGCGCTCTCCAGCAGCGACA
CCTTGGCCTCTGCGAAACGCTGCAGGCCGGGCGGTCGGGCGCCTGTACCGGGCTGAATCC
GGTGGGTGCAATTGCATGGGGCGGCCTAGGGAGTAGCGATGCCGGGGACCGGTACGGGCC
GGGGCGAGGCAAGCTTCAGGGCGCCGAGGGTTTCCAGCGTCAATGTCCCGGTCGGCTCCA
GCCCTTGGGTGGCCTGGTAGCGTCGAGCGCTGCGGGCAGTCTCGCTGCCCCACAGGCCGT
CGACACGCCCGGCATCGAAGCCCTGTCGGTTGAGCGCCTGCTGGAGCCGGCGTACCAAGG
CCGGGCCGGCATATAGCCGGGCGCCATCGCCTTGGGTGTGCTCCTGGGTCCATTGCATCT
CGCCGACCTGGCAGGCGTGGTGTCCGACGCCGGCCAGAATGACGTCGCCCAGGCCGAGCC
GCTCGATCAGTGCGAGATCCACGCGTCCGGTGGGTTCGATTCCCTGGGCGCGTTGAAAGG
CCCGGGCACCGCGGGCCGAGGCCGTCCCCCAGTGTCCGTCCACGGCGCCGGCCTCGTACC
CCTGCAGGTTCAGTGCACGCTGCAGCTGGCGTACGTTGGCCGGACCGATGTGAATGGGTA
TGCCTGGTCCGGGTGTCTGTTCCTGGCGCCACTGCATATCGGAAGCAGCCTCGCTGTCTA
CGGCAGCCGTCAGCGGATGCGCAAGCCCCAGCGCATTGATGAGCTGTAGCGTCAGGGCCT
GGGTCGGTGCCAGTTCGCAGCTTTTCAGGAAGTGGCGTGCCGCACGGGAGGACTGTGGTC
CCCACAGGCCATCCACATGCCCGGCATTGAAGCCCGCCTGGTTCAATGCCTGCTGGACCT
GACGAATGCGGGCGGGGCTTGCATAGAGCGGCGTGCCAGGGGAGTGCGCCACCTCCTGGG
TCCAGCGCTGGTCGTCGACCGCCGGGGCGGCAGGCTGGGCCTGGACCGCGGAGCCCATCG
TCGCCAGCAGTGATGCCAGAAGCACTAGGGGCCAGGCCGGGCGCATGCTCATTCCTTGCG
TCGCTTGATCTGGTCGCGCAGTGAGGCCGGGACCGTATGGATGATGAGACGATCGCCCGC
CTCGTCGTATTCGACCTGGGAGCCGAGCAGGTGCGATTCGAAGCTGACCGACAATCCCCC
GGCCCGGCCCGCGAAGCGCCGGAACTGATGCAGCGTTCGCCGGTCCGGCGGGATCTCTTC
GGCAAGCCCGTAGTCCTTGTTGCGAATATAGTCGTAGAAGGCCTTGGGCTGTGTCTCGTC
GACCAGTTCGGAGAGCTCGTCCAGAGTGATGGGCTGGCCACTGCGCGCCTGGCTGCTGGC
ATAGTCGATCAGGGTCGCGGTCTTCTCGCGGGCCTGTTCCTCGGCGAAATCCTCGCTCTC
GACGTAGTCGCTGAATGCCTTGAGCAGCGTGCGCGTCTCGCCGGGTGCATCGACCCCTTC
CTCGCAGCCGACGAAGTCGCGGAAATAGTCGGCGATACGCTTGCCGCCCTTGCCCTTGAC
GAAGGAAATGTACTGACG
>DeadSea-enrich-C1221
CTCGGAGATGTGCAGCAGGGCCTTCGACGGGATACAGCCGACATTGAGGCAGACGCCGCC
GATGACGGGGTAGCGCTCGATCATGACGACCTTCTTGCCGAGATCCGCGGCGCGGAAGGC
GGCGGTGTAGCCGCCCGGGCCGGAGCCCAGCACGCAGATGTCGCAGTCGACGTCGGCCTT
CTCGTCGGTGGCTGCAGCGGCCGCCGGGGCAGGAGAGGATGCCTCGCTTTCCTCGGCAGT
TGATTCCTCAGCCGACGCGTCGGAGGTTTCGCCTTGGGCGCCGCCCGCGGCCGGCTCGTA
TTTCGCGATCGGCGTGCCCGTGCTGACCTTGTCGCCCACCTCGACCAGCATCTCGGTGAT
GGTGCCCGCAGCCGGGGCAGGGATCTCCATGGTGGCCTTGTCGGTCTCCAGGGTCAGCAT
CGAGTCCTCGGCCTCGATGGCGTCGCCGGCCTGGACCAGCACCTCGATGATCTCGACTTC
GTCAGCGTTGCCGATGTCCGGCAGATTGATGGTTTCGATGGTCATCCGGCGCTCCTTACA
GCATCAGTTCGCGAAGATCGGTGAGCGTGCGCGAGAGCGTGGTCATGAACCGCGCACCCT
CGGCGCCATCGATGACGCGGTGATCGTAGGAGAGGGCCAGCGGCAGCATCAGGCGCGGCT
CGAATTCCGACCCGTTCCAGACCGGCTGCATGCTCGCCTTGGAAACGCCCAGGATGCCGA
CTTCCGGGCCGTTGACGATCGGGGTGAACTGCGTGCCACCGATCCCGCCGAGGCTGGAGA
CGGAGAACGTACCGCCAGACAGATCCGCCCCGGTGAGCTTGCCGTCCCGGGCCCGTGCCG
AGATCTCCATCAGTTCCTCGGAAAGCTCGAAGATGCCCTTCTGGTCGACGTCGCGCACCA
CCGGCACCACGAGACCGTTCGGGGTGTCCACGGCCACGCCAAGGTTGATGTACTTCTTGA
CGATCAGGTTCTCGCCGTCGGGGGCGAGCGAGGCGTTCATGTTGGGGAATTCGCGCAGCA
CGTGCGCCAGCGCCTTGAGGACGAACACCAGCGGCGTCATCCTGATGCCTGCCTTCTCCG
CGCGCGGCTTCAGGGACTTGCGGAAGGCCTCGAGCTCGGTGATGTCGGTCTCGTCGAACT
GCGTGACGTGCGGGATGTTGAGCCACGCGGTCGACAGATGCTTGCCGGAAAGCTTCTTGA
TGCGCGAAAGGGGCTTTTCCTCGATCTCGCCGAACTGGGAGAAATCGATCTCCGGCAGCG
GCGGGATGCCGGCACCGCCGGCGGCACCCTTGCCCGCGCCTTCCATCACCTTCTTGATTG
CGCCCTCGACATCACTCTGGAGGATGCGGCCCTTGGGCCCCGTGCCGGTGACGTTACCCA
GATCCACGCCCAGCTTGCGGGCGAACAGGCGCACCGACGGGCTGGCGTGGGATTTCGCAC
CGGCACTCTGCCGGTTGACCGGCGCCGGGGCGTCGGCCAGCGGTGCCGCGGGTTCGGGGG
CCTTTTGCGGGGCCGGTGCCGGTTCTTCTGCTTTTTCAGCCGGCTGCTCCGCGGCGGGTG
CTTCAGCGGGCTCTTGCCGCTTTTCCTCCGCTGCCGGCTCTTCGGCCTCTTCATCGGCCT
CGATCTCGGCGATCAGGTCACCCTGGTTGAGCGTGTCGTCGACCTTGACCAGCACCTTCT
TGATCTCGCCCGTGTAGGGGGACGGGATCTCCATCGTGGCCTTGTCGGATTCCAGCGTGA
TCAGCGAGTCTTCCTTTTCGACCCGGTCACCGGGCGAGACCAACACCTCGATGACCGGGG
TGTTGTCGTAGTTGCCGATGTCGGGGAGGATGATCGACTTGGTGGCCATCAGCCTGACTC
CATGAAAGGTTGCATGCGCGTCCGCCGCAGGGCGGACGTCGGATCGAATGGGGCCGTCGC
CCCGACCATGCGGTGATGGACCGGGGCGGGGCGGCAGGTCTTAGCGCTCGATCGGCGGGG
CGCAGTTCGGATCGATGCCGTACTTCTCGATTGCCTCGGTGACCTTGGAGGCCGGGATGG
CCTCCTCGTCGGCCAGCGACTTGAGCGCGGCGACGACGATGTGCGCGGCGTCGACCTCGA
AGAAGCGACGCAGGGCCGCGCGGGTGTCGGAGCGGCCGTAGCCGTCGGTACCCAGCGTGG
TGAACGAGGCCGGCACGAAACGACGGATCTGGTCGGGGTAGGCCTGGATGTAGTCGGTTG
CCGCGATGACCGGTCCGCTGCGCTTTTCCAGCGCGGTGGTGATGTACGGCTTCTGTGGCT
CGGCATCCGGATGCAGACGGTTGTGGCGCTCGCAGGCCTGGCCCTCGCGGGTCAGCTCGG
TGAAACTCGTGGCCGACCAGACGTCGGCGGCGACCTTCCACTCGTCTTCGAGCATCTTCG
CGGCCGCTTCGGCCTCGCGCAGGATGGTGCCGGAACCCATTAGCTGAACGCGGTTCTTGA
GCTTTTTCTTGCTCTCGCGCAGCAGGTAGGCACCCTTGAGAACCCCTTCCTCGATATCCT
CCGGCATGGCCGGGTGCGAGTAGTTCTCGTTCATCGCGGTGATGTAGTAGTAGCAGTCCT
GCTTTTCCTCGACCATCGCCTTGAGACCGTCACGGATGATGATCGCCATCTCGTAGCCGT
AGGTCGGGTCGTAGACGCGGCAGCTCGGCACGGCCGAGAACATCATGATGTTGTGGCCGT
CGTTGTGCTGCAGGCCTTCACCCTCGAGCGTGGTCCGCCCGGCGGTGGCGCCGATCAAAA
AGCCGCGGGCACGGATGTCGCCGGCCAGCCAGGCCAGATCGCCGATGCGCTGGTAGCCGA
ACATCGAGTAGTAGATGTAGAAAGGCACCATCGCCTCGCCGTAGTTGGCGTAGGCGGTCG
CCGCGGCCAGCCAAGAGGACATCGAGCCGGCCTCGTTGATGCCTTCCTGCAGCACCTGGC
CGTTGGCGGCCTGCTTGTACCAGGCGACCTGGTCGGCGTCGACCGGCTCGGAGAGCTGGC
CGGCCGGGTCGTAGATGCCCACCTGGCGGAACAGGCCCTCGAGACCGAAGGTGCGCGCCT
CGTCCGGAATGATCGGTACGACGCGCTTGCCGAGCTTCTTGTCGCGCAGGATCATCGCGA
GGATGCGGCCGAAGAGCATGGTCGAGGACATCTCTCGCTCGCCCGTGCCCTTGAGGATCA
TGTCGAACGCGGACAGGTCAGGGGCCTGGATGGACTCGGCCCGATCGACACGTGCCGGCA
GGTAGCCGCCCAGTTCGCTGCGACGCTCGTTCATGTACTTGATCAGCTCGTGACTGTCGT
CCGGCTTGTAGAACGGCACGTTCTTCTCGAGCTGCTCGTCGGAGATCGGCAGGCCGAAGC
GGTCACGGAAGTACTTGAGGCCCTCGTTGTCCAGCTTCTTCTGCTGGTGAGCGGTCATCG
CGCCTTCGCCGAACGGGCCCATGCCGTAGCCCTTGACCGTCTTGGCGATGATGACCGTCG
GCTTGCCCTTGCACTCGTTGGCCGCCTTGTAAGCCGCGTACATCTTGCGCGGGCTGTGGC
CGCCGCGGGTGAGCGAGAAGATCTCGTCGTCGGTCATGTTCTTGACCAGGTCGGCGGTCT
CCGGGTACTTGCCGAAGAAATGCTTGCGCACGTACGCCCCGTCTTTCGCCTTGTAGGCCT
GGTACTCGCCGTCGACCGTTTCCATCATCAGCTGCTTGAGGCGGCCCGAGGTGTCACGGG
CGAGCAGCTCGTCCCAGCCTGGTCCCCACAAGACCTTGATCACGTTCCAGCCGGCGCCGC
GGAAGCTGCCCTCGAGCTCCTGGACGATCTTGCCGTTGCCGCGGACCGGGCCATCGAGAC
GCTGCAGGTTGGCGTTGACCACGAAGACCAGGTTGTCGAGCTTTTCGCGCACGGCCAGGC
CGATCGCGCCGAGGGATTCCGGCTCGTCCATCTCGCCATCACCGAGGAAGGCGTAGACCT
TCCGGGAACTGACCTTGCCGAAACCGCGCGCCTCCATGTACTTCATAAAGCGCGCCTGGT
AGATCGCCATCAGCGGACCGAGGACCATGGAGAAGGTCGGGAACTGCCAGAAGTTCGGCA
TCAGCCAGGGGTGCGGATAGGAGCTCAGACCGTCCTTCTGCGCTTCCTGGCGGAAGTTGA
TCAACTGATCCTCGGAGATCCGTCCCTCGAGGTAGGCGCGGGCGTACATGCCCGGGGCGA
CGTGGCCCTGGAAGAACACCATGTCGGCGCCTTCCGGGTGGTCGTGGCCCTTGAAGAAGT
GGTTGAGGCCGACC
>DeadSea-enrich-C1229
GTCGAGCTCGAGAATCCAGCCGGCGACGTTATCGAGGAAGTAGCGGTCGTGGGTGATCGC
CACCACGGTCCCGGGATAATCGTGCAGGAAGCGCTCCAGCCAGGCCACCGACTCGGCGTC
GAGGTGGTTGGTCGGCTCGTCGAGCAGCAGCATGTCGGGGTTGGAGAGCAGCAGGCGGCA
TAACGCCACGCGACGGCGCTCGCCGCCGGAAAGCACGCCGACGTTGGCATCCCAGGCCGG
CAGGCGCAGGGCCTCGGCGGCGACTTCCAGCTTGCGCTCGAGGTTGTGCGCGTCGGCGGC
CTCGATCAGGTTCTCCAGGCGCGCCTGTTCGGCGGCCAGGGCGTCGAAATCGGCATCGGG
CTCGGCATAGGCGGCATAGACGGCATCCAGCTTGGCCTGGGCCTCCTTGATCTCGCCTAC
GGCTTCTTCGACGGTCTCGCGCACGCTCTTGCTGTCATCGAGCTCGGGCTCCTGGGGCAG
GTAGCCGATGTTCAGGCCCGGCATCGGTCGGGCCTCGCCGCTGTATTCGGTGTCGACGCC
AGCCATGATGCGCAGCAGGGTCGACTTACCGGCCCCGTTGAGGCCGAGCACGCCGATCTT
GGCGCCCGGGAAGAAGGACAGCGAGATATCCTTGAGGATCTCGCGCTTGGGGGGCACGAC
CTTGCCCACCCGGTTCATGGTGAATACGTATTGCGCCATGGACATCCGGTCTGGTTAGAA
GTGAAGAATGGCCAGATGATAGTGGCCACTAGGCCGAAACGCCAGTGCGCGCCGGTCCAA
TGCGAAACGGACGCCTGGGCGTCCGTTCGAGAAAGAAGGGGAGAGGGGACGGCTCATTCC
GAGCGCGACAGGCTTACTCTTCTTCGTCGTCGAAGTCATCGAGCCAGTCGTCTTCGATGG
CGCGTTTCAGGCGGCGCTCTTCCAGCAGGGCCTCGACCTGACGGCGGACGCGCAGGGTGT
CGGCACGGCTGCCGCGGGCACGGCTGAACTGGGCGTCATTGACGGCATCGAAGAAATCCT
GCTCGTCGCCAAGTTGTTCATCAACAAGCGTTTCACGGCTCATGCTCGACCCTCCACGGA
CACTGTACAGCGAGCCGGCATCCCATCGATGCCTTTGCCCGCTATATAGCGTCTGTCAGG
GACGATGACAAGTCCTGGCCGAAGAAAATTTCGGCGCTGTCGCTACGCCCCGGAACGTAG
CGCTTCCAGCGCCTGCATCGCCTCGACATAGGCCGTGACGTCTTTCTGCACACCGACATA
GTAGGTGAGGTTTTCCTGCTCGCTGTGCACCGGCGTGATCGACAGTTCGTTCCAGAACAG
GCTGCCGTCCTTGCGGTAGTTGCGCAGCACCTCACGGCAGGGCCGGCTGGCCTGGATGGC
CTCGCGGATACGGTCCAGGGCCGCCTGGTCGCGGTCGTCGTTCTGCAGGAAGCGGCAGTC
GCGATACAGGATATCGTCGGCGATGTAGCCGGTGAGCCGCTCGAAGCCCTGATTGACGTA
GATGAGGATGGTGTCGTCGCCTTCCTGCTCGGCCACGGTAATGCCGTCCTCCGAGGAGTT
GATGATCCGCTCCAGGAGGTCGGTATTTATCATTGGCGGTCTTTTCATGCGTAAATGCAG
TCCTTGTGGCCGTCAGTGCTTGCCGGGTCGAGCGGTCGCGATGTCCCGCCACCCGGTCAG
CGCTCCATCATGGCCAGCCTGGTTGCCGTTTTCAACGTCCCGGCGAAAGGCTACTCGACC
TCGGGCAGGCGATGCGCGGTCGCGGCCGCCGCCAAAGCGCATCCCGCCAGGGCCAGCAGC
AGCCCGGCGCTGCCCAGCCACTGGGCAAGCAGGCCGATGACACCCCCTGCCAGCAACAGC
AATACGCCTGTCAGGGTGTTGGACAGCGCGACGTACAGGGCGCGGGTGTCCTTGTCGGCC
AGGTCGACGACATAGGTCTTGCGACCCAGGCGTACACCGGCATGAGCGATGACCAGCAGA
CCGTAGACGAGGGCGAACGGCCAGGTCGAGGCGGACCATGTCCCCGGTGCCCAGGCGATC
GAGGCCGCGACCAGGCAGCACAGAGCTGCAACGATGCCGGCATCACGCATCACCTTGCGG
CTCGAGACATCGGCACGCTTGCCCCATAGAGGGCTGGCGAGCATGCCGGCAATGCCCGAA
ACGAGGATGAGAATGCCCAGTCCACCGAGGTCTTCGCCACTGCTCTGTTGGCCGAGCAGG
GCGATGTAGGGCAGTGCCAGGGCGCTGGAGAGCAGCAGGGCACGGGCGATGTTGAACTGC
AGAAAGGCCCGGTCCTCGCGAAGCAGCCCCAGGCCGCGCTTGACGCTCTGCCAGGCATTC
TCTCCTCCTTGGGTGGCGCCGCGTTCCTCGCGGATCAGGGCGACACACAAGGCATTGCCC
AGCCAGCCCAGTGCCGCGATACCGAACAGGACGGCCAGGGCGCCGATGCTGGGCTGATCG
TCGAACAGCATGAGTATGGCCCCGATACACAACGTGACTGCGCCGGCCACGCTACCGCTC
CAGCCCTGCAGGGTGCCGCGCCGGCGCTTGGCGATGGTCTTGCCCATCACGTCCTTGGTG
GCGATCGAGGACAGGCCGCGTGACAGCGACAGCACGACCAGCAACCCCAATACCAGGGCA
CCGCCCAGGGTGCCGCCGGTAAACAGCGCGGTCAGGGCCAGCAGGACGGCACAGGCTGCC
TGCAGCACGCCGCCGGCGACCCACACCCACTTGCGCTGCGGCATGCCACGGATGAGACCG
GCGATATAGATCTGGGGCAACAGCGAGCCGGCCTCGCGAATCGGCACCAGCAGGCCGACC
ATCCATACCGGTGCACCGAGCGCGCCGAGCAGCCAGGGCAGGACCAGGCGTGCACTGGCC
AGTTCATCGGCCAGCTTGTTGCCCAGCGAGGCGAGGAGCTGGCGAATGAAATTGCCCGGC
TGCTCGCGACAGGCACTGTCGGAGATATCCTGGCACAGGCGGCTATCCTCGTCGCCGGTC
AGCTTTTCGAACAGCATCGACTGGCTGATGCCGGACTCGGCCATGCGTGTTCTCCTCGAT
GGCTTTGCCGCCATGGCGAAGGCCGGACGGCGACTTGCTATGATGACCATCGATATTTCA
GCGGAGACGAAACGATGGCCAGGGTTCGCATCCATTATTGCACGCAATGCCAATGGCTAC
TGCGCGCGGGCTGGTATGCTCAGGAACTGCTCTCCACCTTCGGCGAGGATCTCGAGCAGG
TCGCGCTGGCACCCAGCCACGGGGGGCACTTCGAAATCGTCTTCGACGACGAGGTGATCT
GGGAGCGCAAGCGCGACGGCGGCTTTCCGGATATCAAGGAACTCAAGCGCCGCGTACGTG
ACCGGCTCGATCCGGAGCGCGACCTGGGCCATATCGACCGCTAGCCCAACCGCTTCTCTA
CCTTGGCTCACCACCAGTGCTTGCGCTTGAGCAGCCCCATCACCAGTACCCCGACGAGGA
CGGTGATGCCGAGAAACGCCGCGAAGCCGTAGGGGCTGTCGGCGCCGGGAATGCCGCCGA
CGTTGATGCCCAGCAGGCCGGTCAGGAAGCTCAGCGGCAGGAACACGGTGGTGATGATGG
CCAGCATGTACATGCGCTGGTTGAGCTGTTCGTTGTGCTCGCTCCATAGCTGTTCCTGCA
GGATCAGGGCGCGCTCCTGCATGGCATTGAAGTCCTCGACGTAGCGCGATAGCTGGTTGG
CGCTCTCGCGGATCGAAACCTTGGTTTCCTCGTCCAGCCATGCCGGCCCCTGGACGAGCT
GGGCCAGGCAGTCGCGCTGCGGCCCCATGAAGCGGCGCAGGGTGATCAACGGGCGGCGCA
GGCGCGTCAGATCGTCGGCATCGAAACAGCCATCGTCGGCGAGCTGGGCGTCCTCCAGCT
CGGCCATGCGCTCCTCGAGCTGGTGGGTGACGTCGCCGACCTGGTCGACCAGCGTCTCCA
CCAGCCAGGCCAGCAGGTCCGGCACCGACAGTGCACCCTGGCCACTGTCGATGCGTTCAC
GCACTACGCTGACCGCATGCAGCGAGCGCCGGCGCAGGGTGATCAGGCGCTTGGGCGTGA
TCCATACGCGCAGCGAGATCAGATCCTCCGGTGCGGCGCCAGGATTGAAATTGATGCCGC
GCAGGGTGGTGACCACGCCGCGTCCGAAGCGGGCGACGCGCGGGCGGGTGTCCTCTTCCA
GCAGTGCCTCGATGACCGCCTCGTCGAGGCCGGCCAGCGAGTGCAGGTAATCCATGACAT
>DeadSea-enrich-C1230
GTCGTATGCTGGGGCGGGCACTCGATTTCCCGCGAGGAGTACGACTACACCAAGGCCGTT
GGCTACCATCTCGGCCTGCGCGACCTGGACATCTGCACCGGCTGCGGCCCGGGCGCGATG
AAGGGTCCGATGAAGGGCGCCAACGTGGCGCATGCCAAGCAGCGTCGCCGCCAGGGTCGG
TATCTCGGTATCTCGGAGCCCGGCATCATTGCCGCCGAATCGCCCAACCCGATCGTCAAC
GAACTAGTGATCATGCCGGACATCGAGAAGCGCCTCGAGGCCTTCGTGCGTGTCGGTCAC
GGCATCATCGTTTTCCCTGGGGGTGTGGGAACGGCCGAGGAAATCCTCTATCTGCTGGGC
ATCCTTCTGCACCCCGACAATGCCAGGATGCCCTTCCCCGTCATCCTGACCGGGCCACGC
AGTGCCGCCGAATACTTCCAGCGTATCGACGAGTTCCTAGCCTACACATTGGGCGACACG
GCGCGTCAGCGCTACCGCATTCTGATCGACGATCCGGCGGGAGTGGCACGCGCCATGCGC
GAAGGGATCGATGAAGTCGCCGAGTTCCGTCGCGCCCATAACGACGCCTTTTACTTCAAC
TGGCGCCTGAGCATCCAGGCCGGCTTCCAGAATCCTTTCGAACCGACCCATGAAGCCATG
GCGTCACTGGCGCTGCACCACGACCAGCCCGTCCACGAGCTCGCCGCCAATCTGCGCCGC
GCGTTTTCGGGCATCGTGGCAGGCAACGTCAAGGAGGGAGGGATTCGTGCCATCGAATCA
CACGGCCCATTCCGCCTGCACGCCGAACCCGAATTGATGGCCCGCCTGGATGAGCTGCTG
AGCTCGTTCGTTGCCCAGGGCCGCATGAAGCTGCCAGGCAGCGACTACGTCCCCTGCTAT
ACCCTCGGCTAGCGCCAGGCTTACCTGTCCCTGCAAAACGAAGGGGCCCGGCAATCAGCC
GGGCCCCTTCTGCATGCATGCGATCTACGTCTCACGCCGAATCAGCGTCGGAGTGTCGGC
TGCGTCGCCAGCCAACCGTCAGGGCATGCAACAGCAACCCAACGGTAACGCCATGCGACA
GCAGCAATAGCGGCAGGAGCATGCCCTGCTCGAACCATTGCCAGAGCGCCACGATGACGC
AGCCCAGTGGCAGCATGACCAACAACCGCCCCAGTAGCCCGGGCAAGCGTCGCCGCCCTC
GTTCGGGAAGCATTCTCGCTGATATGACCACCACTGCAGCCACGACGATGAAGGCGAACA
GAATCAACCACACGCGATTCTGATCACCAACCACCACGTAACGGGGCAGGGTCGCCAGCA
TGGCAGCGAGCACTCCCACCATTACGCTGAGCCGTTCGGGGGTCATCGTTGAGACAGCCA
TCATCGTTTCAGCCCTTGCCCAGACCCTGTTCCTCGATCCAGGCCTCGACCCAGGGGACG
GCAGCGTCGTCGGCCATGAAGGTTTCCATGGCATCCACCTCCAACCGTTCTCCCAGGCGC
TTGGCCCCGTGCTCCTCGAGCAGCGCATCTAATGAACGTCCTGCACCGCAGAACGTCTCG
CCATAGGAGCTATCACCCAAGGCAATCAGGCCATAACGCAGCTCGGTCAATACCGGATGG
CGTTCGGCAAGCTCACGGGCAAAGGGCACGAAGTTGCCTGGATAATCCCCGCTACCTGTC
GTGGAAACGCAGAACAGCACGAGATCGGCAGGCGTCTCGATCAGATCAGCCAGTGTCGGC
TGCTCATGGATGGCCACCTCGTATCCAGCATCCTCGAAGAGCGGCCTTACCTGCTCGGCC
ACATCCAAGGCACCGCCGTACATGGTGCCGACGAAAATCTTCAGCTTGGGCATGAAAGGA
TCATGACTTGGGAATTTGCACGGATACTAGCATGGAATCGCCCCGGGGCCCACGCATCCC
CGTACCTGCGCATCTCCTTCTCCCCGGGCTATACTGGCCATTCCATTCCTGGGAGAGACC
CATGCGGCACACATTCGAGACATGGATCACCCCGATCATGATCGGTGGCCTGATCCTGTT
CATGTGTTTCATCATCTGGGATCTGGCACGCAAGTCCAAGGCCGGCAAGTTCGGTACGCT
CATGCTCTTCATCGTGCTGGGCGCCGGCATGCTCGGCTTCGTGCTCAAGACCGTTATTAC
CGAACTAATGGAAAGCGGCAGCCTCTAGATGCTGCTGGAGATCGCCTCACGAGGCCCAGA
CAAACCGGAAACTGACGCAAGAGCGTGAGGTTCGAGAAAAGCCTGCTGGACCGATACATA
CATCGATCTAACGGGGCCAGCTCATGAGTGGAGGCATTACGGGCTGTTCCACTGCTGCTC
CAGGCAAGAAAAAGCCACGCTGCAAAGAGCGTGGCTTGTTGACGGGTCGTCGACCTGACG
AAACCGGCGTTTCAGAGCTGCGGAGCGTTCCCGTCGTAGTCCTCGATCCGTGCCTTGAGT
TTCTGCCCCGGCCGGAACGTCACTACCCGTCTCGCGGAAATGGGGATCTCTTCGCCCGTC
TTCGGATTACGCCCCGGGCGCTCCCGCTTGTCGCGCAGGTCGAAGTTGCCGAATCCGGAC
AGCTTTACCTGCTCGTTTTCCCGCAGGCAGCCGCGTATCTCCTCGAAGAAGGCCTCCACC
ATGTTCTTGGCCTCTCGCTTGGAGAGGCCGAGTTCGGTATGCAGATGTTCGGCCAGTTCC
GCCTTGGTCAACGCACCCATAGTCACTCCTTCGCACAGGATGTCGACATTCAGCCTCGCA
ACTCGGCATCGAAACGCTGCCTGGACTCGGCGATGATCGCATCGATTAACTGGTTGATTT
CATCGTCATTCAGCGTGCGCGAAGGATGCTGCCAGGTCAAGCCCAAAGCTACACTCTTGT
TACCTTCGGCTACACCGGCGCCCTGGTAGACATCGAATAATCGCAGATCGGTCAGCCAGT
CACCCGCCTTGTCACGCAGGGCATCCAGAAGCCCTTGCACCGGCACGTCTTCGCTGACCA
CGAATGCCAGGTCCCTGCGTACCTCGGGATACCGCGACAACGGCCTGAAAGCCGGCAGCC
GCCCCTGGGTCACTGCATCCAGACGAATCTCGAAAACGTAGGCCTCCGGACGTATGCCGA
GTTCGGCGCGTACGGCCGGGTGCAGGGCACCGATCCAGCCGACGGGCTCGCCCCGGTAAA
GCACCTGTGCCGTCTGGCCCGGATGCAGTGCCGGATGTTCAGCCGGCTCGAATCGCCAGG
CCTGAAGGTCGCCACCCACGGCAATCAAGCTCTCAAGATCGCCCTTGAGGTCGAAGAAAT
CCACGCTCTCGCGGCGCGCCGCCCATCCTTCGGGGTCACGCAAGCCACAAACCAGGCCAC
CCAGCATGGGCACCTGCTCCAGCGAATCCAACTCACCCCGGAATACCAGCCCGGTCTCGA
ACAGGCGCACCCGCTGCTGCTGGCGGCTGAGGGTATGCATCAAGGCCTTGACCCGGCCTG
GGAACAGGCTGGCGCGCATGACCGACATATCACTGGAAATCGGGTTGGCCAGCCGGGGAG
CTACCACGCCCGGTGCCAGCAGCGCTTGGAGATCGGGCGCCACGAAGCTGTAGCTGATCG
CCTCCTGGTAGCCCCGTGCGACCATCTGCCGGCGCAGCCGCGCCAAAGGCTGGCGGCTCT
CGCCATCCGCCTGCAGGCCGAGGCGCGCGGCGGGCCGACGCACCGGCAGGCGGTTGTAGC
CCTGAATGCCCGCCAGCTCTTCGATCAGGATATCGAAGCGCCAACTGGGGACGCTCACCT
GCCAGCTGCCCTCGCCATCGACGACCACCTGCATGCCCAGCCGCTCGAGAATGTCGACCA
CCTCCTCGCCCGGCAGGGCCAGGTCGAGGCATTGCTCGATGCGTGCGGCACGCAGACGCA
CCTGCCGCTCGACAGGCAGGTGGTCGGGACTGGCGGTTTCGACCAGCGGCCCCGGCTCGC
CACCGGTAATTTCGAGCAGCAGCTGTGTGGCGCGTTCCACGGCCTGGCGGGTCAGGGCTG
GATCGACTCCCCGCTCGAAACGATGCGAGGCATCGGTATGCAGCCCGTAGGAGCGTGCCT
GGCCAGCCACGGCCAGTGGCGTGAAGAACGCAGACTCGAGGAACACATCGTGCGTCTTCG
GACTGACGCCGGAATGCTCGCCGCCCATCACGCCGGCGATGGCCAGTGGCTTCTCGCGAT
CGGCGATGATCAGCGTACCCTCGCGCAGCGTGACGGATTGGCCGGCGAGCAGCACCAGC
>DeadSea-enrich-C1236
GACCGAAGCGTTGCATCATCGCCGGCATCAGCGTCTCGGCCGGTATCAGTCCGGTCAGGC
TGTCCCGATCCAGGGTCCGCGCCACGGCACGTTCGAAGGCCGGCGCCAGCGGCGCCTCGA
GATCGACAATCAACTCACGGTAGGTGGGGCCATCTTTCAGCGCGAGCGCCTGGGCGACAC
TCGGCGCTGCCGAGGTGAAGCAGCGCTCGCACAGGCTCTCCCACCAGGACAGTTGGGAGC
GCTGGGTAGCCGCGGCGGGGGTAGCGGGATGACATGACATGGCGGGTCTCCTTGCCAGGG
TGCCCTTTCATTATCGGCGCGCCGGGGTAACCCGCCTTGACCCCCATCAACATTGTTTCA
TTTGAAACTTGATTATCGGCCTGCCGCTTCCCGGCGATGCCTGACTAAAGTCGCATCGTA
CTTTCTTTTAACCATACTACCATACTAGTCATACAAGGCGGATCGGAACTCGACCATGTC
CACGCTGCACACCCTCTGGGAAGAAACGCCGCACGACGGAAACGTGCGCCAGCGGCTCTA
CCAGGCGCTGCGCCAAGCCATCATCCGCATGGTCCTGGCTCCGGGCCAGGCACTGTCCGA
AAAGGAGATCGCCGATACCTTCGACGTGAGCCGCCAGCCGGTACGCGAAGCCTTCATCCG
CCTCTCCGAATCGGGCCTGCTCGAGGTGCGTCCGCAACGCGGTACCTACGTGGTGAGGAT
TTCCGAGAGCGCAGTGATGGAGGCGCGCTTCGTACGCGAGGCCATCGAGGCCGCCGTGGC
CCGTTCCGCCGCCGAGAATGGTCTCGATGCTCGGGTGATCGATGAACTCAACGAGCTCAT
CGAGCGCCAGCGCCGCTGTGCGGCCCCGCAGGATTACGATCGCTTCTTTCAGCTCGATGA
AGCCTTTCACCGCGCCCTGTCGCTGGGAGCGGGGCATACCTCGGCCTGGCGTGTCACCGA
GGAGGTCAAGGCCCAGCTCGATCGAGTGCGCTACCTGAGCATTCCCGAGTCGACGCCCAT
TCCCAAGCTGGTCGACCAGCACCAGGCAATCGTCGATGCCATCATCCGAAAGGACCCGGC
CGCCGCGGAACGGGCCATGTGCGCCCACCAGCGCGAAATCCTGCATTCGCTGCCCGAGCT
GATGCGCCGCTTCCCGGAAATGTTCGAAGGTGACCCCGAAAGACAAGTCCCAGCGAAAGC
CAAGGAATACTCATGAAAATCAGTGATGCCTATGTAATCGTCACCTCTCCGGGGCGCAAC
TTCGTCACGCTCAAGATCGTCACTGACGAGGGTATCCATGGTATCGGCGATGCCACGCTC
AATGGCCGCGAGATGGCCGTGGCCGCCTACCTGGAAGAACATGTGCTACCTGCGCTGATC
GGTCGTGACGCCGACCGGATCGAGGACATCTGGCAGTATCTTTACCGTGGTGCCTACTGG
CGGCGCGGTCCCGTAACCATGTCGGCCATCGGCGCAGTGGACATGGCGCTGTGGGACATC
AAGGCCAAGGCGGCCGGCATGCCGCTCTACCAGCTGCTCGGTGGCAAAAGCCGTGAGCGG
GTCATGACCTATGCCCACTGCACCGGCAAAGATATCGATAGCTGTCTGGAAGAGGTGGCT
CGCCACGTCGAGCAGGGCTATCGCGCCGTACGTGTGCAGGCAGGTGTACCCGGCATCCCA
ACGATCTATGGTGTGGCCAAGCGCGAAGGCGAGCGTTACGAGCCTGCCGACTCGGAACTG
CCCGCCGAGCACGTCTGGAGTACCGAGAAGTACCTGAACCACGTTCCCAAGCTGTTTGCC
GCCGTCCGTGAACGCTTTGGTGATGATCTGCATGTTTTGCACGACGTTCACCATCGCCTG
ACGCCCATCGAAGCGGCACGGCTAGGCAAGATGGTGGAGCCCTACCATCTGTTCTGGCTG
GAGGACTGCGTTCCGGCCGAGAACCAGCAGAGCCTCAAGCTGATCCGTGAGCATACGACC
ACGCCGCTGGCGATCGGTGAGGTCTTCAACTCGATTCATGATTATCGCGAACTTATCGAA
AATCAGTGGATCGACTATATCCGCACGCCGCTCAGCCATGGAGGCGGTATCACGCATGTG
CGGCGGATTGCCGACCTGGCTGCACTCTACCACATCCGTACCGGTTTCCACGGCCCGACC
GACCTCTCTCCGGTGTGCCTTGGCGCAGCGATCCATTTCGATACCTGGGTACCCAATTTC
GGCATTCAGGAGCACATGCCGCACGACGCGACCACCGATACCGTCTTCCCGCATGACTAT
CGCTTCGAGGATGGCCACTTCCTGGTGGGCGAAACCCCGGGGCATGGTGTCGACATCGAT
GAGGAACTGGCTAGGCAATATCCCTACAGGCGCGCCAGCCTGCCGGTCAACCGGCTCGAG
GACGGTACGCTCTGGCACTGGTAAGTGGCGTCACCCTGTTCACTAACGATTAAGGAGAGT
GGGTACATGCAAGCATTTCAGGTTCGTGCCCCCCATGATTTCGGCATCGTCGATATCGAC
GTTCCCGTAGCCGGGGCCGGTGAAGTACTGGTACGCGTCGCCTTCGCCGGTATCTGCGGG
TCCGACATGCATATCATCCATGGCGATAACGCCTTCGTGCGCTTTCCGCGGATCACCGGA
CATGAGTTCGCCGGGGTGGTCGAGGCGGTCGGCGACGGTGTCGATGGTGTCGCGATAGGC
GAGCGGGTATGCATCGATCCGGTGATCAATTGCGGCGAATGCTACCCCTGCCGCATCGGC
CGGCCGAATGTCTGCACTCGGCTGCAAGTGATCGGAGTACATCGCAACGGCGGTTTCGAG
GAGCGTGTCAGCGTGCCGGCGGCCAACGTTCACCGTCTACCGGACAACGTCAGCCTCGAT
CAGGCGGCGCTGGTCGAACCTTACACCATTGCCGCCAATGTGCTCGACCGCATGCAGCCG
CACGAAGGGGATGCCCTGCTGATCTTTGGTGCCGGGGTCATCGGCCTGACCATCCTTCAG
GTCGCGCGGGCCAAGGGGCTCACCGATATCACCGTATGCGACGTCATCGATACCCGCCTC
GAAACCGCTCGCGAATTGGGCGCCAGCTACACCGTCAATGGACAGAAAGAGGATATCGAG
GCACTGATGGCTGAGCGTACCGGGGGAGAGGGGGTACCGTTGATCGCCGATGCAGCCTGT
GTGCCCTCCCTGTTTCCTTCCATCGTGCGCATGGCCTCGCCGGCTGGTCGGATCGGCCTG
CTGGGATTCAATGCGACGCCCAGCGACCTGGTACAGCTCGAGGTCATCAAGAAGGAGCTG
ACGCTGGTCGGCTCGCGTCTCAACAATCGCAAGTTTCCCGAAGTGATCGAGATGCTGGCT
TCCGGGCGTCTCGATGCTACGGCGCTGGTCAGCCACCGGCTGCCCTTCGCCGAGATGAGT
GAAGCGATCCACATGATCGACCATCACCCCGAAAAGGCGCGCAAGGTCCTGATTGACCTA
GGCGCCTGATCACCCAAGACGAGAGCAATCATAATTCAACGTCAGGAGTGTACAGCCATG
TTCAAACGCCTTTTCGCCGGTACATTGATCGGTTCAGCCATGCTCGCCTCACCGTTCGTG
GCTGCCGCCGATTACACGCTCAAGTTCGGCCACCTGGCCAACGAACAGCATATCTGGAAC
CAGGCAGCCAAGCACTTCAAGCAGCAGGTCGAGGAAAACTCCGACGGCCAGATCGAGGTG
CAGGTCTTCCCCAATGAGCAGCTGGGCAGCGAGATGGAGGTGATCAACAGCATTCGGCTA
GGAACAGCCGACATGACCATCACCGGTGAAAGCCTGCAGAACTGGGCGCCCAAGGCGGCA
CTGATGGCGGTTCCCTATGCGTTCCGCGATTCGGAACACATGCGCAAGGCCGTCGAAGGC
AAGGTCGGCGACCAGATCGAAGCGCAAATCGAGGAACGTACTGGCCTGGTACCGATCGCC
TGGTTCGAGCGTGGCCCCCGTGAGCTGACCTCCAACCGTCCCATCAAACAGCCTGACGAT
CTGGATGGCTTGCGGCTGCGCGTTCCCAACGTGCCGCTGTTCGTGGACACCTGGCAGGCG
CTCGGTGCCAAGCCTACGCCGATGGCCTTCAGCGAAGTCTTTACCGCGCTGCAGCAGGGC
ACCATCGATGCTCAGGAGAACCCGCTGTCTTTGATCGAAAGTGCCAGCTTCAGCGAAGTT
CAGGATTACGTGAACATGACCGACCATGTGCGTAG
>DeadSea-enrich-C1239
CGGTAGTACATGATCTGGCCGGAGTCCAGCGGCTCGTGCTTCTGGCCTTCGGAGGTGTAG
ATGCCCAGCTGGCGGAACATGCCCTCCATGCCGAACGTCCGTGCCTCGTCGGGCACGATC
GGCACCACCTGCTTGCCCAGCCCCTTGTGCTTGACCAGGCCGTTGAGGATACGCACGAAG
GCCATGGTGGTGGAGACTTCGCGATCACCGGAGCCCTTGGTCTGGCTGGCGAACATCTTG
TCGTCGAGTCCCGGAATCTCGAGCGCCTCGAAGTCGCTCTTGCGTGCCGGTAGGTAGCCG
CCAAGCTGCTCGCGGCGCAGGTGCATGTACTTCATTTCCGGGCTGTCCTCGGCCGGCTTG
AAGTACGGAATATTGCCGCTGTCGATCTGCTCGTCGGTGACCGGAATGCCGAAGCGGTCG
CGGAATTTCTTCAGCGCCTCGGTATCCATCGACTTGATCTGGTGCGCTTCCATGTCGGCT
TCGCCGGAACCACCGCCCATGCCGTAACCCTTGACGGTGTGTGCCAGGATCACGGTGGGC
CGGCCATTGGAGCTGTTCACCGCCTCGTGATAGGCCGCATAGACCTTGTAGGGGTCGTGG
CCGCCACGGTTGAGCTTCCAGATGTCCTCGTCGGACAGGTCCTCGACCATCTTCGCGGTT
TCGGGGTACTTGCCGAAGAAATGCTCGCGGGTATAGGCCCCGCCATTGGCCTTGTAGTTC
TGGTATTCGCCGTCGACCGCTTCATCCATGCGCTTTTGCAGGATGCCCTTGGTGTCCTTC
TCGAACAGCGGATCCCAGAAACGGCCCCAGACCACCTTGAGAACGTTCCAGCCGGCCCCA
CGGAACACGCCTTCCAGCTCGTCGATGATTCGCGAGTTGCCGCGTACCGGCCCATCCAGG
CGCTGCAGGTTGCAGTTGACCACGAAGATCAGGTTGTCGAGCTTCTCGCGGCTGGCCAGG
TGCAGTGCACCGAGGGATTCCGGCTCGTCGCACTCGCCGTCGCCGAGGAACGCCCAGACC
TTGCGGTCGTGCATCGGCTGCAGGCCACGCGAGTCCAGGTACTTCATGACGTGGGCCTGG
TAGATCGCGGTGATCGGCCCCAGGCCCATGGACACGGTGGGGAACTGCCAGTAGTCCGGC
ATCAGCCATGGGTGCGGATAGGAGGACAGGCCGTTGCCGTCGACTTCCTGGCGGAAGTTG
TCCATCTGCTCCTCGGTCAGGCGCCCCTCGAGGAACGAGCGGGCATAGATGCCCGGGGAC
ACGTGACCCTGGATATAGAGCAGGTCGCCCTTGAAATCGCCATTGGGCGCACGGAAGAAG
TGGTTGAAACCGACTTCGTACAGGGTCGCGCTGGACATGTAGCTGGCGAGGTGCCCGCCC
AGCCCCTTGTGCTTCTTGTTGGCACGGATGACCTGGGCGGCCATGTTCCAACGGATCAGT
GAACGAATGCGCCGTTCCATGAACAGATCGCCCGGCATGCGCGCTTCGCGATGCACGGGA
ATCGTGTTGCGATGGGGGGTCGTCACCGAGAAGGGCACCTGCATGCCGTCGCGACGGAAG
CGGTCTGCCAGACGGCTCATCAGGTACTGGGCGCGCTCTTCGCCCTCACGATCCAGAACC
GATTCCAGGGACTCAATCCATTCCATGGTTTCGATCGGATCGAGATCTTCTCTTGCCTCC
AGACTCATAGACGTCTCTCCGAGTGAAGATAGGGTGTCAGTCTGCCCTCCAGCGAATGGA
GGAGCATATGGCGCTCTTCAGTGCGGGCGCGACCTTCTGCGGGCCGTGTCTCCGGTAAAC
CGTCTGTAATTTCGTTACAGATCCGTGCTTCAGGCAAAAAATCTGGCCACGAAGATACCG
CAAACGCTGCCGGCTGCCAATTCAAGCAAACATGAAAATATTTTCCACATTTCTCGCTGC
GCCGCAGCACACAAGGGCCGGACAGCGAAGCCGAGCGCGCCTGATCGCAAGAAGTCCTGC
GTGTAGCTGAATTACAGGATAGCTATCCAGCAGCAAGGCAGCGACGCAGATAGGCCCAGT
CGAACGCCGGCCCCGGATCGGTCTTGCGTAGCGGCGCGATACGGGCGTGACCGGTGATTC
GATGCTCGTCGAGTTGCGGGTAGGCGCGCATTAACGCACGAATGCAGGCCGCCAGAGTGC
GATATTGTCGCTCCGTGTAGGCATGAATTTCATCGCCCTCGAGTTCGATGCCAATGCTGA
AATCGTTGAGCCCGCTGCGCTCACGCTCGCCGTCATGCCAACGCGAACGACCGGCATGCC
AGGCCCGGGCATCGAACGCAACGAACTGCACGCACTCGCCATCGCGGCGGATCAACAGGT
GGGCCGAGACCTGAAGCCCCTCGAGGCCGGCATAGTAAGGGTGCGCCGCCGTATCCAGGG
TATTGGTGAAAAGCCGTTCGATGGCATCGCCGCCGAAGCAGCCGGGCGGCAAGCTGATCG
AGTGCAGGACCAGGGCCGATATCTCCCCCGACGGGCGTGCGTTGTAGTTGGGCGAAGGCA
CATGTCGGGCCTCCGCCAGCCAGCCAGCCTCGATGTGCATGGCGCTCTCCCCTGCCGTAT
TGTCGTGGCATTCCCTATAATGTTGCATTGTCGCACACCGAAGAGCAGGGAAAGCCATGC
ACTACTACCAAGCCCTCGCCGAGGACATCCGCACCAGTGCCGCGCGTCTGCTGGCCGAGG
ACGTCGGACCGGGGGACATTACCGCCCAGTTGATCCCGGAGCGCCAGTGGGCCACCGCTC
GGGTCATCACGCGCGAAGATGCGGTGCTGTGCGGCGTGGCCTGGGTCGACGAGATCTACC
GGCGCCTCGACAAGCGCGTCATTCTTCACTGGAAGGCCGCCGACGGCGACCCCCTGCCGG
CCGACAGCGTCTTTCTCGAGCTCGAGGGACCGGCACGCAGCCTGATGACCGGCGAGCGCG
CCGCGCTCAACCTGCTGCAGACCCTGTCGGGTACCGCCACACGCACCCGCGACTACGTCC
GTCGGGTCGCCGATACCGGCGTGCGCCTGCTGGATACCCGCAAGACCCTGCCCGGGATGC
GTCTGGCGCAGAAGTACGCCGTGACCTGCGGCGGCGGTCACAATCATCGGATCGGTCTTT
ACGATGCCTTCCTGATCAAGGAAAACCATATCGCGGCCTGTGGCGGCATTGCCGCGGCGG
TCAAGGAAGCGCGCAAGATCGCCCGCGATCTGCCGGTGGAAGTGGAAGTCGAGAGCCTCG
AGGAACTCTCCCAGGCACTCGAGGCCGGCGCCGACGTGATCATGCTCGACAACTTCTCGC
TGGACGACATGCGCGAGGCGGTGCGCCTGACCGCCAGGCGGGCCACGCTGGAGGCCTCCG
GCAACGTCAACGAGACCACCCTGGAAGCCATCGCCGCCACCGGCGTGGACTGCATCTCCA
TCGGTGCCCTGACCAAGGATGTCAGGGCCATCGATCTATCGATGCGCGTCACTCAGGTGG
CCACGCGCTGACCTCGTCCGACGGGGTCAGTAACTTTTCCAGTACGACGCGATGCAGCGA
CTCGCCCTGACGCTCGACCACCTCCTCGCCGAGGCGCTGCCAGCCGCGACGCTCGAGACC
CGGCGCCAGCGTCAGGCTGGCCTCGATGCGCAGTCGCTCGATACCCCGGGCGAGCATCTC
TTCCATCGCGTAGTCGAGTAGCCGCGCGCCGATACCGCGCCGTGCCAGCGCCGGCCAGAC
ATAGAGCGTCTCGATGCGCCCTTCGTCGACATCGAGTTCTACGAAGCCCACGCAACGTCC
GTCGCAGGCGGCCACCAGGGTCGGGTAGAAGAGTTGCCGCGCCGCCCAGGCCGTTGCCTC
GCGAGGCAGCGCATGGGCCCACGCCTCGCGCTGGGCCATGCTGTACTGTCCTGCCGCGCC
CTGCATCACCGCATGGTAAAAGACCTCGGCCTGGTCTGCCGCATCTACGGACAGTGCAGC
TCGATAGCGAATACGCTCCAGCATGGCGATGCCTCGTGAATCAGGGATAACGCACAGTCA
CTCGCCTCACGCTGCCTGCTCGCCACTCAACACCTCGTAGCGGGGAAAGCGCGAGGCGAT
GTCGCTGCCGGTCATCCTGGCCACCCAGTCCTGACTGTCCGTGAACAGGCGAATGGCCAT
GAAGTTGGGCTCCGGCCCCATGTCGAACCAGTGCGGCGTGCCCGCCGGCACCGAGATCAG
ATCGCCGGCAGCACAGCCGATGACATAT
>DeadSea-enrich-C1240
CGCGGCGCACCGGGGTCAGTGCCGGATTGTCGATCGCGGCCAGGCGTTGATCGGCGGTCT
GCAACAGGGAAATCGCCCCGTCCACGTCACGCTCGAGCTGCAGGCGCTGGTTGGCCAGGC
GCAGCAGGTACTCGACCTCGGCATACAGCCAGTCGCTCGGCTCCGCCTCCTGCTCCTTGG
AAAGCTCTGCCAGGACACGATCCAGCGTCTGGTTGACTTCCTGACGATACTGCTGCATCT
GGTTGCGCAGATCGTCGGCCGCCTGGCCGCGCTGTTGTTCCAGATCGTTGAGCTGGGTCT
CGAGCTGAGCGATGGCACCGGCATTGTCCTCGACCCGGGAGAGCCGCGACAGCTGCTCGG
TAACCTGGGTCTGCTGGGCGTTGAACTGCTGCCAGCCCCACCAGCCGCCGAGGATCACCA
GCACGAACAGCACGATGACCAGGACCAGCGCGACGATGCCGGCCTTGCCGCCCTTGGTCT
CGCGATCAGGCGAAGCTGGTGGCGGCGTCGCACCACCGCCGCGTGCACCGGATGCCGTGC
CAGCGCTGGAAGCCGCTGATGCACTTCCCGCTGTCGCCGGCTTGACGGTCTCTTTCGGCG
CTTCACTCCCGGGCTTGCCGGGGCCGGACTGACCGGGACGGGACTTGTCGCCCGGCCCCG
CCTTGTCGTCGGGTTTCTTGTCCTTGGCGGCATCAACCTTGGGCTGGCTGTCGGGCTTGG
CATCCGGTGCGGCGGAGCCGGTAGCCTCGTCCTTCCTGTCGACGGCGGGCTTGGCCGTCG
CCCCGGTCGTGGTCACCGGCTTGTTGGCATCCGGCCTGCCATTGCCGCCTGCGGCATTCT
TGCCGCCGCCCTGGCCGCCCTTGTCGTTTTTCGAGGCTTGCGGGTCGGCTCCGGAGCGCG
CCGCCGGAGCCTTGTCCGTGGCCGCTTTTTTCGACGCATCGCCAGGGGTCTCGCCCTTGC
CCGCGCCGGAAGGCGCACGTTTTTCGTCCTGATCGTGCTCTTGCTTGCTCATCTGTCGCT
AGCCCTTTTCAGATCATCATGATCGGCGCCATCCAGGTTACAGACGTTGGCCACGGCGAC
CGCGAGGGCGGCCGGTGTAGCGCCTTGCGCCACGATGGGGCGCATGTAGCCCAGCGTGTG
GGCCAGTGTAGCCAAACGTTGGCTGGAAACGATTAGCGGTTGGTTCAACGCCTTCTCCGA
ACACCATCCTGCCAGATGTTCGAGCAATTCGCCGCTTGTCACCACCAGTGCACAAAAATC
GCCTTCCCTCAGGCACTGCAGGGCTCGCCCCGACGGCGCCACCCGCTCACGGCGATAGAG
CGCCAGCCGGGTCAGGCGGGCGCCGCGCTGAGCCAGGGTCTCGGCCAACAGTGCGCGTCC
GCCCTCGCCGGCCACCAGCAGCAGACGCTGCTCCTCCAGGCGCTGCAATGACGCCAGGCG
CAGCAGCGCCTCGCTGGTATCTTCCCCCGCCCCGGGCTCAGGTAGCCGGACGCGCACGCC
CAGTCGCTCGTTCAATACCTGTGCCGTGCCTGCCCCCACGGCATAGAATGCCGGCCCCAC
GGGCAGCTGCGGCCAGTAACGGTCGAGCCCCTCGGCCAGGCATTCGGCAGCGAAGGGGCT
CACCACCACGACGCGCTGAAACAGATCGAAGTCGAGCCAGGCCTGACGGCTTGCCTGGCT
CTCTGGCAAGGCCACCAGGCGCATCGCCTCGACGGATTCGACCTCGGCCCCCCGTTCCTC
CATCGCCCGGCGCAGGGGCTGGGCGCGCGAACCGGGCCGCGTGATCAGCACGCGGGGGCG
CTGCATCGTCAATACTCGCCGTAGACCTGAGCAAGAATCTCGCCGGCCCCCTGGTCGAGC
AGGTCCTCGGCCACGCGGATGCCCAGCGCCTCAGGCTCATAGGCCGAGCCTCGCCCCTCG
GCACGCAGCACCTTGGCGCCGTCGGGCGTGCCGACCAGCGCCCGTAGCCAGAGCGTGTCA
CCCTCGAGAATCGCATGACCGGCAATCGGCACCTGGCAGCCGCCTTCGAGCCGGGTGTTC
ATGGCCCGCTCGGCACGTACCCGGGTCGCCGTCTCGGGATGATCGAGCGGCCGTAGCAGG
TCAAGCAACTCCGGCGCATCGGTGCGACATTCGATGCCCAGCGCCCCCTGGCCGCAGGCC
GGCAGGCACACTTCCGGTGGCAGTTCCAGCGTGATGCGCTTGTCCAATCCCAACCGGCGT
AGCCCGGAGGTGGCAAGGATGATGGCATCGAAGTCGCCGGCATCCAGCTTGTCGAGCCGC
GTCTGTACGCTGCCGCGCAGGGACAGCACCTGCAGGTCGGGGCGCGCCTCGCTGACCTGC
AGACCTCGGCGCAGGCTGGATGTGCCTACCCGCGCGCCCCTGGGTAGCGCATCGAGACTG
GCATGGTCATTGGACACGAAGGCGTCGGTGGGCTCGGCGCCCGCCAGGATCACCGACAGC
CCCAACCCCTCGGGGAAGTGCATCGGCACATCCTTCATCGAGTGCACGGCGATATCGGCG
CGACCGTCGATCATCGCCTCCTCGAGCTCCTTGACGAACAAGCCCTTGCCGCCGACCTTG
GCCAGCGGCGTATCGAGAATCTTGTCACCGCGGGTGGACATCGCCACCAGTTCGACCTCG
AGCCCGGGGTGCAGCGCCAGCAGGCGGTCACGCACGTGCTCGGCCTGCCACAGGGCGAGC
CGGCTCTTGCGCGTGGCGATACGAAGCTTGGTTATGGCGGGCACAGTGGCCTCCTGAATA
CGGGGTGGACGGCACCCGGGCCGACCACGATAGTCTCTGCCATGGCATGGCGTGTTGACG
CCCATCATAAAGCAGTCGCGAAGCGAGGAAAAATCGCGCCCCGTCCGGCGGCTATCGGCC
TCGCCAGGCCCCTCGACTCTGGTACACTCATTTCCTTCACGTGACAACGCAGGACGCTTT
CGCCCGATGAGCCAGCAGACCAACCAGTCCTGGGGTGGCCGCTTCAGCGAGCCCACCGAC
GCCTTCGTCGAGAAGTTCACCGCCTCGGTGGATTTCGACCGTCGTCTCTATCATCACGAT
ATCCGCGGCTCGGTGGCCCACGCCACCATGCTCGAACGGGTCGGCGTACTCACCGCCGAT
GAGCGCGACGCCATCATCGGCGGCCTGGCCGAGGTCGAGCGCGAGATCGAGGCTGGCGAG
TTCCCGTGGTCGGTCAAGCTTGAAGACGTGCACATGAACGTCGAGGCGCGCCTGACCGAA
AAGATCGGCATCACCGGCAAGAAACTGCACACCGGCCGTTCGCGCAACGACCAGGTGGCC
ACCGACATTCGCCTCTACCTGCGCGACGAGATCGACGCCATCGATGCCGAACTGGCCCGC
CTGCGTCACGGCATGATCGAGCTGGCGGCCAACGAGGCCGACACCATCATGCCCGGTTTC
ACGCACCTGCAGACCGCCCAGCCGGTGACCTTCGGCCATCACCTGCTGGCCTGGCAGGAA
ATGCTCGCCCGCGACCATGAGCGCCTGCGCGACTGTCGCAAGCGGGTCAACGTCATGCCG
CTAGGTGCCGCGGCGCTGGCCGGAACCACCTACCCCATCGACCGTCACGTCACTGCCGAG
TTGCTGGGCTTCGAGCGTCCCGCCGAAAATTCGCTGGATGCGGTCAGTGACCGCGATTTC
GCCATCGAGTTCACCGCCTTCGCCAGCCTGCTGTTGATGCACCTGTCGCGCATGAGCGAG
GAACTGGTGCTGTGGACCAGCGCCCAGTTCGACTTCATCGACCTGCCCGACCGCTTCTGC
ACCGGCTCATCGATCATGCCGCAGAAGAAGAATCCCGACGTGCCCGAGCTGGTACGCGGC
AAGACCGGGCGGGTCTATGGCCACCTGATGGGCCTGCTGACCCTGATGAAATCGCAGCCA
CTGGCCTACAACAAGGACAATCAGGAAGACAAGGAGCCGCTGTTCGACACACTCGACACG
GTCAAGGGTTGTCTCAAGGCGTTCGCCGACATGGTGCCGGCCATCGAAGCCAAGGCCGAC
AACATGCGCGAGGCGGCTCGCAAAGGCTTCTCCACCGCCACCGACCTGGCCGACTACCTG
GTGCGCAAGGGCGTAGCGTTCCGCGACGCTCACGAGATCGTCGGCCACTCCGTGGCCTAT
GGCATCGCCCAGAAGAAGGACCTCTCCGAGATGAGCCTCGACGAGCTCCGCCAGTTCTCG
GACACCATCGACGAGGATGTCTT
>DeadSea-enrich-C1241
GACTTTGGAGCAGGGCAAGCCGTTGCCCGCCGCTCGCGGCGAGGTCGAGTACGGGGCCAG
CTTCATTCGCTGGTTTGCCGAGGAAGGCAAGCGCACCTTCGGCCAGACCATTCCCAGCCA
CATTCCCAATGCCGCGCTCGGCACCCTCAAGGAGCCGGTCGGGGTTGCCGCGCTCATCAC
GCCGTGGAACTTCCCGCTGGCGATGATCACCCGCAAGGCCGCCGCGGCGATGGCCGCCGG
ATGCACGGTGATCGTCAAGCCGGCCGGCGAGACGCCGTTCTCCGCCCTGGCGCTGGCCGA
ACTGGCCGAGCGCGCCGGGATTCCTGCCGGGGTCTTCAACGTGGTCCTGGGCGAGGCAGC
ACAGGTTTCCGACATCCTGTGTCACGAGGACCGCGTCAAGGCGCTGTCGTTCACCGGCTC
CACCCCGGTCGGTCGGCTGCTGCTCGAGCAGTGCGCCAGCACCGTCAAGCGTGTGTCGCT
GGAACTCGGCGGCAATGCGCCATTCGTCGTCGGCCCCGACGTCAATCCGCGGGAAGCGGC
CCTGGCGGCCGTGGCCGCCAAGTTCCAGACCGCCGGCCAGGACTGCCTGGCCGCCAATCG
CATCCTGGTGCACGAGTCGATCCATGACGAATTCGTCGCCTGCTTCACCGAACGCATGAA
AGCGCTCCGGGTCGGCAACGGCCTGGTCAACGAGATCGACATCGGGCCATTGATCCATCG
CCGCGCCGTGGACAAGGCCGCTGCCCTCGTCGACGATGCCATCTCCAAGGGCGCCACGCT
GGTGCATGGCGACCAGTCGATGGCGCCGGGCGCCAACTTCTTCGTGCCCACGCTGCTCAC
CGGCGTGACCCGCGACATGAAGGTCTGGCGCGAGGAGAACTTTGCGCCGGTGGCCGGCAT
CACCCGCTACACCAGCGATGACGAGGCCATCGAGATGGCCAACGACACCGAATACGGCCT
GGCTGCCTACGTCTATACCCACGACATCCGGCGCATCTGGAAGATGCTGCGTGCCCTGCA
GTTCGGCATGGTGTCGGTCAACAGCGTGAAGATGACCGGGCCGCCCGTGCCCTTCGGCGG
GGTGAAGCAGTCCGGGCTGGGCCGCGAAGGCGGCACGGTGGGGATCGAGGAGTATCTGGA
TACCAAGTACTACTGCCTTGGTGGGCTTGGCTCCGTCTCTGGAAGTTGATCGCCTGGAGC
TAGCTGCGCTCGGCCATGCTGTGTTGGACTTCGACTCAAACATGCTCATTTACAACAGTA
AACTCCGCTGTTTTCGTCGAAGTCCGCCTTGCCTGGCCTTCGCTCGCAGAGCTCCTGCGG
CGATCTGTACTCAAAAATCAAAAGCTATATCGCAATAAAACATCAAGGAGGCTGCTGTGA
GCGCCCATCAGGATCTGATCGATCGCGACCGCAAGGTCACGTTTCATGCGTCCACCCACC
TGCGCGATTTCGCCCATGGCGATGCGCCGGGTCGGGTGATCACCGGCGGGCAGGGCATCC
GTATCGTCGACAAGGAAGGCCGCGAGTTCATCGACGGTTTTGCCGGGTTGTATTGCGTGA
ACATCGGCTACGGGCGCACCGAGGTGGCCGAGGCGATCTACAAGCAGGCGCTCGAGCTGT
CCTACTATCATACCTACGTGGGCCACACCAGCGAGCCGCTGGTCGAGCTGTCCGAGAAGA
TCGTCAGTCTCGCCGGAATGGGAATGTCCAAGGTCTACTACGGCATGTCGGGGTCCGATG
CCAACGAGACCCAGCTCAAGATCGTGCGCTACTACAACAACGTGCTCGGACGGCCGCAGA
AGAAAAAGGTCATCTCGCGCAATCGCGGCTACCACGGCTCCGGTATCGCCTCCGGCTCGC
TGACTGGCCTGGCGGCCTTCCACGATCACTTCGATCTGCCGATCGATACCATCCGCCATA
CCGAGGCGCCGTACTATTATCGACGCAGCGACGCCCAGGCCGGCATGAGCGAGCGCGAGT
TCTCCGAGGATTGTGCGCGCAAGCTCGAGGAGATGATCCTTGCCGAAGGGCCGGAGACCG
TGGCCGCCTTCATCGGCGAGCCGGTGCTCGGCACCGGGGGCATCGTGCCGCCGCCGGAAG
GCTACTGGGAAGCGATCCAGCAGGTGCTGGCCAAGTACGACGTGCTGCTCATCGCCGACG
AAGTGGTGTGTGGCTTCGGGCGTATCGGCACCGACTTCGGTTCGCACTTCTATGGCATGA
AGCCCGACCTAATCACCGTGGCCAAGGGGCTGACCAGCGCCTACCAGCCGCTGTCCGGCG
TGATCGTCGGCGACAGGGTATGGCGCGTCCTTGAACAGGGCACCGGCGAATATGGCCCGA
TCGGCCATGGCTGGACCTACTCCGGCCATCCGCTGGGTGCTGCCGCGGCATTGGCCAACC
TGGCGATCATCGAGCGCGAAGGCCTGACCCAGAACTCCGCCGAGACCGGCGCCTATCTGC
AGCAGCGGATGCAGGCGACCTTCGCCGAGCACCCGCTGGTCGGCGACGTGCGTGGCGTCG
GCCTGCTGGCCTCGCTGGAGTTCTCGCCCGACAAGGCCCGGCGTGCACACTTCGATCCGG
CGCTCAAGGTCGGCCCGCGCATCAGCGCCGCCGCCCTGGAACAGGACCTGATCGCCCGGG
CCATGCCGCACGGCGACATCCTCGGCTTCGCACCGCCGCTGGTGGTCAACCGCAATGAAG
TGGACGAGATCGTGGCACGGGCCAAGCGGGCCGTGGACAAGGTGACCGACGAGCTCGTTC
GCTCGGGCGATTTCAAGGCGTAAGCATTGCCCATGGGTTGGCGCCGCGGAAGTTCTGCTT
TCGCGGCGCTATTGTTTATGGTGAGACAGCTTATTTGCTTTGCCTGGGAGGAGCCATGAC
CCAGCCCAGCCACGGCGTGACGCTGGCATCGATCTACGCGGCGCGAGCACGTATCCAGGG
ACAGGTGGCACGCACGCCGCTGGTGCGCTCGCTGGCGTTGTCCGAGCGCTTCGACGCCGA
GGTCTATCTCAAGCTCGAGAACCATCAGCCCAGCGGGGCGTTCAAGCTGCGTGGCGCGAC
CAACATGATTGCGGCGCTGATGGCGCGTGACGGTGACGGGTCGCTGCAGCGCGGGGTGAC
CACGGCATCCACCGGCAATCACGGACGGGCGGTGGCCTTGGCGGCGGCGCGCCTGGGCGT
GCCGGCGATCGTCTGCCTGTCGCAACGGGTGCCGAGCAACAAGGTGCGCGCCATCGAGGC
GCTGGGCGCCGAGGTGCGCCGGGTCGGATCCAGCCAGGACGAGGCGTTCCAGGAAGTGGC
GCGACTGGTCGACGAGCAGGGCATGACGCTGATCCCGCCGTTCGATCATCCGCTGATCGC
CAGCGGCCAGGGCACCATCGGCGTGGAGTTGCTCGAGGATCGACCCGATCTCGACCGGGT
CATCGTCGGCCTGTCGGGAGGCGGGCTGCTCGGCGGTATCGGTGCCGCCGTCAAGGCCAT
CCGGCCGGAGGTTCAGGTCACCGGGGTGAGCCTGTCACGCGGTGCGGCGATGTGGGAAAG
CCTCCAGGCCGGCCATCCGGTGAACGTCGAGGAGACTGAGAGCCTCGGCGATTCGCTGGG
CGGCGGCATAGGACTCGACAACGTCTGCACGTTCGCCCTGGTGCGCGAGGTCATGGACGA
TCACCTTCAGGTCTCGGAGCCCGCCATTGGCCGGGCCATGGTCGATCTGCTCGAACACGA
GAAGATGCTGGTCGAAGGCGCGGCGGCCGTCGGCCTGGCGGCGCTCGATGAGCATGGCCT
CGATATCCGTGGCCAGAAGGTGGCGCTGGTCGTGTCCGGCAACGGCGTCGATCTGGCGAC
GTTTGACGTGGCGCGGTCGCTGGCGGGGCAAATACCTAAATGAAACCTTGTTCAGGGAGG
ACGCCATGCACCTCTATCAGCGCGAGGCCATCGAGGCGGCGGTCGGGCTCGACCACGAGG
CCCTGGCCACGGTGGAGGCCGGCTTCGCGGCGCTGGGGCGCGGCGAGGTCGTGCAACCTT
CGATCCTGTCGATGGCCATCGAGGAGTCCAACGGCGAGGTCGACGTCAAGACGGCGCACA
TCCGCGGTTTCGAGCGCTTCGCCATCAAGGTCAGTCCGGGCTTCTTTGACAATCCCAAGC
TCGGGCTGCCCAGCCTCAACGGCCTAATGATGGTGTTCTCGGCCAGGACCGGGCTGGTCG
ATGCCGTGCTGTTCGACGAAGG
>DeadSea-enrich-C1244
CAGATACAGCGGCCCGCGCTGGATCAGGGTGAAGCCCAGCGGTAGCAGGACCAGGCACAG
CAGCACCAGCCAGCCGGTCTGGCTCGCGCTGGGCAGTTGCACGCCGCCATCGGACAGCGA
GTACAGCAGCGCCAGGGCCGCCACCAGCAACCCCGACAGCGTCAGCATCGGGCTCATATC
GACGCCCGGCCGGGTGCGGCACAGGGTGAAGTTGGCGGCCAGCGAGACCGCCGCCAGCAG
AGCGAAGCCATTGCCGATCCAGGAGCCGGGCCCGGCGTCGTCGAATACGATCAACGACGT
GCCCAGCAGGCACAGGCCGATGGCGATCCAGGTCCGCCATGGCAGGCGTTCGTGGAGGAA
GAGGCGTGACAGCAGCGCGGCGATCAGCGGCGCACCGGCGAGAATCATCAGCACATTGCC
GCCCTTGGTGTACTGATTGCCGAGCACGAAGCCGAAGGTCGAGAGCGTGAACAGCAGCGC
CACCCACACGCCGGTGGTGCCGCAGCGGCGGATCGCCGCGAGGCTATGGCGCCCGTTGCG
CAGCGCCAGAATGATGATGAACCCCAGCGTGGTAAGCAGCCCGCGCCACAGCAGCACCTG
GCTGTCGGCCATGCCGATCAGCTTGATCAGCAGCGCATCGGGAGAAATGATCAGCGGACC
CGCCGCGGTCATCAGCAGGCCCTTCTGACGCAGGGATAACGAAGAAAACGACAAGACACC
CCCTCGGTCGGCATCGCACGATCACTCAGCCTGACCGGGCACGCCGGCTCAAGCAAGTCG
GGGCAGGCTTTCAGCCCAGATGGGTGCCATCACCGCCCTGTTCGGTACGCTGAGAGGGAG
AAGAGGCCCGCTCCGTCGGCGCTGCGCGAGCGATCCCCTGCCCCATCGCCTTGAACGCTT
CCATGAGGTCCATGGGCAGCGGGAACATGATCGTCGAGGAGTTGCGATTGCTCATGTCGC
TCATGGTCTGCAGATAGCGCAACTGCAATGCCGCCGGATTGGCCGACATCACATGTGCAG
CCTCGACCAGCTTCTTGGAGGCCTGCAGTTCGCCCTCGGCATGGATCACCTTGGCGCGTC
GCTCGCGCTCTGCCTCGGCCTGGCGGGCGATGGCGCGAATCATGCTCTCGTCGAGATCGA
CATGCTTGATCTCGACATTGGCGACCTTGATGCCCCAGTCCTCGGTCTGGTCATCGATAA
TTTCCTGGATGTCATCGTTGAGCTTGTCACGCTCGGAGAGCATCTCGTCGAGGTCATGCT
TGCCAAGCACCGAGCGCAGCGTGGTCTGCGCCAGCTGACTGGTGGCGTTTACGAAGTTCT
CGACCTGGATGATCGCCTTCTCGGGATCGACGACACGGAAATAGAGTACCGCATTGACGC
GCACGGTAACGTTATCGCGGGAAATCACATCCTGTTCCGGCACGTCCATGGTGATGACTC
GCAAGTCGACCACTTCCATCTTCTGGATTACCGGAATCACAATGAACAGCCCCGGCCCCT
TGACCGCCTGGTAGCGGCCCAGGAAGAACACCACGCCACGCTTGTACTCGGGAAGAATGC
GAATCGACGCTGCGATCAACAGCACGACCAGCACGATGGGCACAAGATAGGAAATCATCG
GGCCACCTCCGAAGGGTGCTCATGTAGGGATGGTTAATACGCGTCACCTGCGCCTTGGCA
CGGCTAGCCCGAACTGGATGGCGCGGAAACGCTATCGAGAGCCACGACATCGAGGGTCAA
CCCATCGATAGCAACGACCTTCAGCCGCTGCCCCTTGTGTACCGGCTGGCGGCAGCGCGC
ATTCCAGCGCTCACCACCCAGGCGGACATGCCCGCGACCGATAAAATCCTCCAGCGCCAC
GGCCTCGGCGCCCAGCAGCTCATCCTGCCCGGTACGCGGTCGTTTTCGACGCATCCTGAC
GAAACCGATCACCGCCCAGAGCATGAGCCCTGACGCCACCAGGGCCACCCCGCCTATCAG
CGGCACCGATACCGCCATGTTGCGGTCGTCCATCAGGATCACCGAACCGACCACGAAGGC
GACGATCCCACCGATCCCCAGAATGCCGAAACTGGGCATGAACGCTTCACCGACAATCAG
CCCCAGCCCCAGCCCCAGCATCACCAGCGCCAACCCGGCATAATTGACGGGCAGTACCTG
AAAGGCGAACAACGCCAGCAACAGGCTGATCGCGCCGATGACGCCCGGCACCATGGCTCC
GGGACTGAGCAGCTCGAACAGCAGCCCGTAGAAGCCGGTAATCATCAGCAAGTAGGCGAC
ATTGGGATCAGCGATGATCGATAACAGCTCGGTGCGCCAATCGGGATCGAAACGTTCGAA
GGCCAGGTCGGCCGTGTGCAGCGTTTGCGTCCCGTCGTGCATGACTACTTCACGACCCTC
GATCTGCACGAGAAGATCCTCGATATCGGCCGCCACTACATCGGTCACGTCCTGTTCCAA
TGCCTGGCGCGCCGTGAGGTTTACCGCCTCGCGAACGGCACGCTCGGCCCAGTCGGCGTT
GCGTCCGTGGCGCTCGGCCAGGCTGCGAATATAGGCCGCGGCATCCTCGAGAACCTTGCG
CTCCATGGCCGTGTCGCCTCGTCGTGGCTCGCCGTCCTCCGGAACGTCGTCCCGATGCTG
CTCGTGCGGGGCCTGCCCCTCGGGGCGCTCGTCACCTCCGCCAGGCGAGCCACCACCGCC
GATGCGTACCGGCGTTGCCGAGCCCAGGTGGGTAGCCGGCGCCATGGCCGCCACATGGCT
GGCCATCAGCAGGTAGGTGCCGGCGCTGGCGGCGCGCGCGCCCTGCGGGGCGACATAAAC
GACCACGGGCACATCGGACACCAGCATGGCCCCGATCATATCGCGCATCGCCGTGTCCAG
ACCGCCGGGGGTATCCAGGCGCAGGATCACGAGTTCGGCGCCCTGCGCCTGGGCACGCTC
TACTCCCCGCTGGAAATAATCGCTGGTAGCCGGATTGATGCTGCCGTCAATAGTCAGGAC
CAGGGCGGTCTGGCGCGCCTCCTGGGCGCCGGTGCCCCATGCCAGCAGTACGCCACAGCA
CAGCGCAACCAACCAACCGGCACAACGCAAGGCGCCTGAGGCGCGGAGAGAATTCATCAC
GGCGATCTCCCGACCGGGAAAAGCCCGAGCCTGCTACCACTGTAGCCCACTCCGGGGCTG
TCGCCGTGTGGACTCAGGTCACGTCATCGACCCGAGGGATTGGTCCGAGCGCGGCCGGGC
CGACTCCTCCTGCCGAGGCGCTGCGGACGTGGACGATAAGGCGTCGAGTCGATGCATGGG
CCGCTCGAACGTGTTCATGCATAGTTGTTCCCGGGTCACCTCGTCGATACGCGTTGCACC
CAGCAGGGCCATGTCGCGGGCGACCTCTTCACGTAGCAGACGAATTGCGTGTGACACTCC
GGCTTCCCCGGCATAGGCCGCCGCATAGTTGAAAGGCCGGCCGACGAACACGAACGTCGC
CCCCAAGGCCAGCGCCTTGAGTACGTCGGTGCCGCGCCGGAAGCCACTGTCGATCATCAC
CGGAATGCCCTCGGCCGCCTCGACCACTGCCGGCAGAGCCCTGAGTGCGGCAATGGTGCC
GTCGAGCTGGCGCCCACCGTGGTTGGAGACGATGATGCCATCCACTCCGGCGTCACGGGC
CTTGCGGGCATCGGCGGGGTGCACGATGCCCTTGACGATCAACTGCCCCGACCAGGCCCG
GCGGACCAGATCGAGGTACTGCCAATTGAGATGGCTGCGCCCCGAGAAGTCGCGATTGAC
GTTCTTCGAGATAACCGGGATTCCGCGCGTAGCGTAGTTATTCTCGAAGTGCGGCACGCC
ATGCCTGTAAAGCGTGCGCAGGAAGGTACCGAACAGCCAGCGGGGCCGGATGAGCCCGTC
GTACGCCAGGCGCAGACTGGGTCGCAACGGCGAGGAAAAGCCACAGCGCTTGTGGTTGTC
ACTGTTAGGCGGCACCGCATAGTCCACGGTGATTACCAGTTTGGTGAAGCCCGCCTTCTT
GACGCGCTCGATGAGCGCCTCGATGCCCGGCGGATCGCCGGGCAGGTAGGCCTGGAACCA
GTCCGTCCCGCCAGTTGCAGCCACGTCCTCCATGGGAATCAGCGACGTGCCGCTGAGGAT
CATCGGGATGTTGGCCTTGGCCGCAGCCTGCGCCTGGACGATATCGCCCCGATAGGCAGT
CAAGGCGCTGAGCCCCATC
>DeadSea-enrich-C1250
GCTACACCCCGGCGTCCTTGGGGACGCATGCCAGCGATTGGTATGCGCACATTCATCCCG
AGGATCGTCAACGTGTCGTCGAGGGGATCCACGCTGCCATCGATGGTCAGGGGGAGACCT
GGCAGGATGAATATCGCTTTCGCAGGAGTGACGGAAGCTATGCCAGCTTTCTCGATCGCG
GCTACATCGCCCGGAACAGGGATGGCCATCCATACCGGATGATCGGCTCGATGCTCGACC
TGACCCAGCGACGCGAGATGGAGGAGGCACTGCGCAAGAGCGAGAAAAGACTGGCCCGGG
CGATGGAGATCGAAACCGTCGGGGTGCTCTTCTTCGACAGCGAGAGTCGCTTCATCGATG
CCAACGAAACGTTTCTGCGCATGATCGGCATGAACCGAGAGGCACTCGAACGGGGTGAGT
TGAGTTCGGAAACGGTCACCCTGCCGGAATGGATGCCACGGACGTGGCTGGCGCTCGAGG
AACTGTATTCGAAAGGCCGCTTCAGTCCGTACGAGAAAGAGCTCATGCGTCCCGATGGCT
CCCGCTGGTGGGGACTGTTCGCAGGAGCGAGGCTCAGCGAGGACGAGTGCGTGGAATTCG
TCGTGGACGTGACGGCGCGCCGACGGGCCGAGGAGGCACGTCGTGAGAGCGAGGCGCGCT
TTCGCGCCGTGGCCGACCTGGTCCCCGATCTGCTCTGTCGTGTCGAGCCTGACGGCGCCT
GGGCCTGGGGCAACCGGCGTTGGATGGAATATACCGGACAGCATCCCGAGCAGGCACTCG
GCTTCGGCTGGGCCGATGCCCTGCATCCGGCGGACCGCGGACCCGTGCTGGAAGGCTACA
GTAGAGCCATGAATAGTGGCGAACGCTTTCGCAGTGAACATCGTATCCGGCGAAGCGATG
GCGAGTATCGCTGGTTTCTCGCCGAAGCCGTGCCGGTGTGCGACGAGGATGGCCGAATCA
CGCAGTGGTTCGGGGCGGCCACCGACATTCACGACCAGCGCGAGATGCTGGAGCGGCTGG
AAGCATTGGTCGAAGTGCGTACGCAGTCGCTGGCCGAGAGCGAGGAGCGCTTCCGCCTGC
TCGTCACCACCTCGGCGCAGATCATCTGGAGTACCGATGCCGAGGGCGAGTTCGTCGAGG
ATTCGCCGACATGGCGGGCCTTCACCGGCCAGAGCGCCGAGCGCTGGCTAGCGGGCGAGT
TCGGCGAAATGGTGCATCCACAGGACCTTCCGGACACGCTGACCCAGTGGCGACACTCGA
TTGTGACGCGCATCCCCTTCTTTCTCGAATATCGGCTCTGGCATGCCGCCAGCGGCAAGT
GGCGCTGGATGGTGGTTCATGGCATTCCGTTGCGCAATGGCCGGGGAGAGGTAACCGGGT
GGTTCGGCACCTGTACGGATATTAACGAGCGCAAGCGGGCCGAAGAGGAAGTGCGCCGCA
TGGCCTACAGCCTGACCATGGCCGAGCAGGAAGAGCGCCGGCGAGTGTCGCAGATACTGC
ATGACGACCTGCAGCAGCTTCTCTACGGCCTGCAACTGAAACTGCGCATGGTCCGTGGCA
GGTTGCAGGACGGTGCGGAGCCTGCCCTGGCGGATACCGTCGAGGACACGCGCCAGTTGC
TCAAGCAGGCGATCAATACCACCCGTCAGCTGACGGTGGACCTGAGCCCACCGATTCTCA
AGTCAGAAGGGCTGGCGGACGCATTGGAATGGCTGCAGCGCCAGATGGCAGAGTTGCATG
GTCTCAGGATCGAGTTGCGGGCCGAAAAGGAAGCCGTTCGCCTCGATGAGGATTTGCGTG
TGCTGCTCTTCCAGATCGTGCGTGAGCTGCTTTTCAATGTCATAAAGCATGCCGGCGTCG
ATCGGGCGTGTGTCGAACTCGCCTGGACCGAGCGTTGCCTGGTTATTCACGTTGCGGACG
AGGGGCAGGGAGTCGAGTCCGATGTACTGGAAGCCAGGGAGCGGGGGACCGGTTTCGGAT
TGTCCGGTATCCGTGAGCGACTGCGCCAGGTAGGCGGGCGCATGGAGTTCGTGTCCCGGG
TAGGCCTGGGGACTTGTGTTTCCCTGCATGTGCCCTGGCGCTCAGACTGGACATGAGAAG
AACCGCCCAATTTCGCTAGCGTTGGCCCCTTCCGGGCATCCAGTACAACAAGGAGAGAAG
CATGGTGCGTGTATTCATCGTCGAGGATCATCCCCTCATGCGGGACATGTTGCTGGAGTT
CCTGGCACTGGAAGAGGGCATCGACGTGATCGGTACGGCAGAGAGCGCCGAGAGTGCGCT
CGAACACCTCGACGGCGCATCGACGGACCTGGTCCTGATCGACATGTCGCTGCCGGGCAT
GAGCGGCATAGAGCTGCTCGGGCAATTGCGCCAGCGCTATCCTGACATGCGCTTCGCCAT
GCTCTCTGGGCACGGGGAACGCCATTATGTCGAGCAGGCCTTTGCCGCCGGCGCCAGCGG
TTACATTCTCAAGGGCGAGCCGGACGATGTGCCCAGGGCCATTTACCGTGTCCTCGAGGG
TGGGCGATACATGAGTGCGGAATTGCTCCCTCGCTAGGCAGAGGCGTCAGCGAAGTTACA
CATGCCTTGCACGCTAAAGTTGCTACTATTAGCGGCCTTACGTTTTCCTCATGGATCGCC
CCGAACATGCAAGGAGGCTTATGCAGCCGCTCGACTCGCGACGTATCGCCCTGCTGGTAG
CAGCCAACACCGCCCTGGCGCCCTTGGCCATCGATGCCTACCTGCCCGCCATTCCGGCCT
TGGCGGAGGCCGTGAGCGCCAGCGTGCACCATACCGAGCTATCGGTGAGTGTCTTCCTGT
TCGGGTTTGCCATCGGTCAGTTGATCTTCGGTCCGCTTTCCGACCGGATAGGTCGACGGC
CGGTCCTGTTCGGCGGCATCGTCACGTTCCTGCTCGCCAGCCTGGCCATCACCCAGGTGG
AGTCACTGGAGATGCTATGGGCCTTGCGCTTCGTGCAGGCCCTGGGAGGCGGGGCGTCGG
TGGTCAACTCCTCGGCGATCGTGCGCGATTGCTTCAGTGGACGCGAGGCGGCGCGTGTCT
TCTCGACCATGGTGATGATCCTGTTGCTGGCGCCGCTGGTTGCACCGGCCCTGGGCAGCT
TGCTGCTCTACCTGGCCGACTGGTGGCTGATCTTTGCCTTCCTGGCTGCATACGCCGGGT
TCCTCCTGTGGCTGCTCAAGCGCTACCTGCCCGAAACGCGCCAGGAAAATTCCTCGAGCG
CCGGCATTCGCCAGGTAGTGGCCAACTACCTGGCCGTGATCCGTCATCGCGAGGCCCTGG
GCTACATCAGCGCGGTGGCCATGTCGTTTGCCGGCATGTTCGCCTTCATTACCGGCTCGC
CGTTCCTCTACATGGAGTACTTCGGCCTGTCGCCGGCGGCGTATCCCTTCGTGTTCGGAG
CCAACATCATCGTCATGGCGGCCTCCAATCGGCTCAATATTCGTCTGCTCAAGCGCCGCT
CGCCGCAGCGCAACCTGCTGCTCGGTCTCGGGGTACAGCTCGCCGCGGCAGTCACGCTAG
TGCTGGTGTTCGGGGCAGGTTTCGATTCGCTCATCGTGGTGGTGCCGTTGATGACCGTGT
TCGTGGGCATGCAGGGGCTGATCAGCCCGAATGCCATGTCCTCGATGCTCGATCATTTCC
CCGGCATGAGCGCCACGGCCACGGCACTGATGGGCAGCGTGCAGTTCTCGAGCGGCGCGC
TGGCAGGGGTGCTGGTCGGAGCCTTTGAAATTCCCAGCGCCTGGCCCATGGTGCTGACCA
TGCTGGGAGCGGCGATACTCGGCAATCTGGGCGTCAGGCTTCTCGCAGGGTCTGCGTTAC
GTGATTGACTGGCTGGACATGTCGCTGTGGGTGTGGCTGGGCTGTGCAGGCAGCCTGCTG
CTCGGTGCCTTCGTGCAGCGGGCAACCGGTTTTGGCCTGGCAGTGATAGGTACGCCGCTG
ATCCTGATGCTCGATCCTCGCCTGGTGCCGACGGTGCTGGTCATGTTCGGACTGCTGGTT
GCGCTGATGATGGTCGGTACCTACCGTCGCGAGGTGCGCCTGGGGGCCGTCGGCATGGCC
CTGGTGGGGCGGGTGCCGGGCACGCTGCTGGGCGTCTGGCTGTTGCTGGCGGCTCCGCTC
GAGCTGCTCGAGCGGTTGATCGCACTGATCGTGCTGTCGTCGGTGGCGGTCAGCC
>DeadSea-enrich-C1254
GATCAGATCGCCGGCAGCACAGCCGATGACATAGACCCGCTGGTCCAGATGAAGATAGAA
GATGCCGCCTCCGCGCACGAACAGGCGCAGCTCGTCCTCATCGTAGCGGTGCTCATCGAG
AAACTCCCCACGCAGCGCTTCCTTGTCGGGGTGATCCGGGCCCAGACCGATCACGTCGAC
GGCAGCAAGCCCGCTCTCGCGCCTGAGCCGCTCGATATCCTCGGCGTAGGCATCCAGAAC
GCTATCCTGGCCGGCATCGGCGGCCAGTGCGGCATGCGGGACCCAGTGCTCGAAGCGCAC
GCCGTGGGCGGCCAGCTCGGTGGCGATGCGCTCGCCCTCGTGGGTAGTCAGGATCGGTTG
CTCACCGTCCGCTTCGTGATAGACATGCAGAAAGCTCATGACTAGCCTCTCCTTAGCTTC
GGTTCTCGTTCGGTGTGACAAGCCGGCCCTTCCCTCGGAGCCGGCACATCTCCCTGTCAC
AGACGCCAGACTACACAACGGCAAATCATCGGGACAACAAGGCGGGGCTCGCCCGCCCCC
GGGAGGCACGGCATAATGCCTGCATGACCGATACCCCACCCGCCCCGTCGCCGAATACCT
TCAGCCTGTCAGCCATCGGCCGGATCGTCAGCGACTATCCCGACAAGTTCGGCATTCCCC
GCCAGCCCGGCCAGCAGGCACCAGGCCGGGCCGTGCTACATCTGCTGCCGCCCTACGACG
ACTCGCATGCCGTACGCGGTCTCGAGCAGGTCAGCCACCTGTGGCTGACCTTCGTCTTCC
ATCGTAGCCCCGAACGCTGGACCGCGCTGGTTCGTCCGCCGCGCCTGGGCGGCAACGCCA
AGGTGGGCGTGTTCGCCACGCGCAGCACGCACCGCCCCAACCGGCTGGGGCTGTCGCTGG
TCGCCCTGGAACGCATCGAGACCGATAACGGCGTGCGCCTGCACCTGCGCGGACACGACC
TGGTCGACGGTACGCCAGTGCTCGACATCAAGCCCTACCTGCCCTGGGCGGAAGCGCTGC
CCGAGGCGCAAGCCGGCTTCGCCCCGGAGGCGCCGCCGCAGTACCCTGTGCGCTTCACAC
CGGCGGCTTCGGCTGTCTTGGGCAGGCATCAGGATGGCGCGTCGCTGCGCAAACTGATCG
AACAGGTACTCGCCCAGGACCCGCGTCCCGCTTATCGGCGAAGTGCCGAGTCGCGCACCT
ACGGCGTGCCACTGCGCGATGTCGACGTGCGCTTTCGGGCCTGTGACGGCGGGGAAGGAA
ACGTGGTCATGGAGGTCGTCGACATCGTCGCGCGAACTGCACACGAGCGCTGAGGCACGG
GCCTCTCGCCAACGAAAAGAGCGGCCCGCAGGCCGCTCTTTCGCTACCAGGAAGCCGGCG
ACGCTCAGTCGAAGCTGACGCCCAGCCGGCGCCCCACTTCCTCGTAGGCCTCGATCACCC
CGCCGAGCCCTTGGCGGAAACGATCCTTGTCGAGCTTCTCGCGGGTCTTTTCATCCCATA
GCCGGCAACCGTCCGGAGAGAACTCGTCGCCCAGCACGATCTCGCCCTTGAACACGCCGA
ACTCGAGCTTGTAGTCGACCAGCAGCATGCCGCCGTCGAGGAACAACCGCTTGAGCACGT
CGTTGACCTGGAAGGTCAGCGTCTTCATGCGAGCCAATTGGTCAGGCGTCGCCCAGCCGA
AGGTCTCGGCCAGCGACTCGTTGATCATCGGATCGCCCTTCTCGTCGTTCTTGAGAAACA
ACTCGAAGGTCGGCGGGCTGAGCTCCATGCCTTCTTCCACGCCGAGGCGACGCACCAGGC
CGCCCGCAGCCAGGTTGCGCACCACGCACTCCACCGGAATCATGTCCAGCTTCTTGACCA
CGCACTCGGTATCGGAGATCAGCCCGTCGAAGTGCGTAGGGATCCCGGCCGCCTCCAGCT
TGTCCATGATGAAGGCATTGAACTTGTTGTTGACCATGCCCTTGCGCGCCAATGCTTCCT
TCTTCTTGCCGTCGAAGGCACTGGTGTCGTCGCGAAAGTGCAGGATCAGGCGATCCGGAT
CGTCGGTACGGTAGACGGACTTGGCCTTGCCGGCGTAGAGCTCGTCGCGTTTTTCCATGG
GAGGGGATCTCCGAGTAGAACTTGGTGAACCGGTAGGCGGGGCGAGCCGCTACAGGATGC
CGGGACGGCACGGGTGAATAACGAGACTGCGCATAGGGACTAGGCGACCTGCTGCCAGTC
GAAACCGTGCTCCTGGGCGGCAATCAGCAATCGCGACTCGTCGCCGTCGAGCAAGGGCAC
CAGGGCCTGCCAGGCCAGTTCGGGGCGATTGTTCTGCTCCGACAGGTGCGAACAGACGAT
ACGCTGCAGGCGGTCCAGCCCCAGCCGCTGCAGCAGGCCCTGGGCCTGGGCATTGGCCAG
GTGCCCCCAGTTGCCACCGACACGCCGCTTGAGGCCCGGCGGGTACGGCCCTTCGGCCAG
CATGCGCGGATCATGGTTGCACTCGAGGATCAACGCATCGCACCCCTTGAAGGCGGCGAC
GACATGCTCGCTGGGGTGCCCCAGGTCGGTCAGCACGCCCAACTGCCGTCCGTGGGCCTG
GAAGCGGAACTGGATCGGCTCGCGGGCATCGTGGGGCACGGTAATCGGATCGATCTCAAG
ACCACCGATCGCGAAGCGGGCTTGCGGTGTCAGCAGGTGATGCCGCGGCACCCTGCCCAG
GCGCTTCGATAGCCAGGTGCCCGCGCTCAGGTAGACCGGCAGGCCATGGCGGCGCGCCAG
GGGCCCCACCCCAGCGATATGGTCGCCATGCTCGTGGGTGACCAGCACGGCGGCGAGTTG
CCTGGGATGCAGGCCGAAGCGTGCCAGCCGCTTCTCCGTCTCGCGCAGCCCGAAGCCGCA
GTCGACCAGCACATGCGTCTCGCCATCGCTGACCAGCGTGGCATTCCCCTTGCTTCCGCT
ACCCAGCGAAGCGAAGCGCAGTCCTTGTCCGCCCTTCATTGCTGCCATCTCCTCCGCCAT
CAGCGCAGCGTCGAGGCCAGCGTGTCGAGCAGTTCCCGGGCGGCACTGCCTTCGGCCGGT
GCGTCACCCGCCGGCGCCACACGGACACGGGTCATCCCCTGGGATGGTTCGTCGACCAGC
AGGCGATAGGCCTGGCTGGCGGCGTCTGTACCGAACAGGCCGAAGAAGCCATCATCGCCC
GCCTCGCCTGGCGCATATTCCACCAGGAACTCGCCGCTGCTGCGGTTCTGGTCGACCAGG
CGCAGGCCTTCGCCTTCGAAGTTCTCGAGCTGGTAGCGCAGCTCTGGCCAGGCACGCTCG
AAGCCCAGCGACAACAGGAGCTGCCAGTTGCCGGCCTGATTCTCGAGGCGTACCCGGTCG
TCGCGGGACAGGTTCTGGGCCGCCAGCGACACGCTCTGCGCCTGATCGCCCTCGGAGGCC
AGATAGCTGCTCAGCGCTGTCAGGCAGGGCTCATGGGGCGCGGTAGCGCCGATCGTGCCC
GGGTTCTGGCAGCGGACCTCGCTGGTCTCGTTGCGCAGGCCCTGGCGTACGCTGAGCACC
GCCTGGCCGGTCTCGATCCGGCCCCGCGACGGATCCAGGGCAGTGATCGCCAGACCGCGC
TGTTCGACGAAGCCCTGCAGGCGGGGCCACACGCTGGCCGGGGCGGCATTGACCAGCAAC
CAGTGGTCTGCCCCGACCTGGCGATCCTCGACGAAGGCTGCCTGCGTATCCTGACGTGCT
GCAGCCAGCGCTCTCGGGCGCGGCGCCTCGAACTCGTCCTCGGCGAAGAAATCGCTGCTG
GCGCGAGGCACCGGCATGGCATCCTGGTAGCGACTCTGTTGACGGGACTCGGGCAGGACG
AGGGGCTCGGTCATCCGCGCACTACGGTACTCCTCGTTGCGGTCGTAGTAGTAGCCGTCG
CGGCTGCAGGCGCTTGCCAGCAGGGCGATCGCAACCGTCAGCGGAATCAACTTGAGGGCG
GGCTTCATGCGTCTACCTTCTCTTGTACATACGGTCCGGCCGGACAGGCACGCCGGTCTC
AATCGTCAAGCACACCGGCGAGCTGCAGGGCCTCGTCGACCACGGTATGGTATTTCTCGG
ACAGCCAGGTCAGCGGCAGGCGAATGCCCTGCTCGGCATACCCCAAGCGATGCAGGGCCC
ACTTCACCGGGATCGGGTTGGACTCGACGCCCAGACCGGTATGCAG
>DeadSea-enrich-C1258
GCCCACCGATGGTGGTGCCCTCGCCCAGTCCTGCGATGCCATCGGAATGGCGCATGCGTA
CGATGACCAGGGTCTGGCAGGCCATGGTGGTCATCGACAGCTTGTGCGGCCGGATGGTCG
GCAGGTCGACCAGATGGGTTTCGATGGTGTCGATCACGGCGGACATGCGTGGCTCCCGAA
TTGCACCCTGTGATGGATTGAACGCAGTTTGATTGCGCGCCCGTCGTGAAACCAATATCG
TTTGGGTGTCCTGCCATACCCTGGAGGTATCATGGAACTGCGTCACCTGCGCTACTTCGT
GGTCGTGGCCGACGAGCTGAATCTGACCCGCGCAGCCCGCCGGCTGCACATGGCTCAGCC
GCCTTTAACTCGGCAGATCAAGCAGTTGGAAGAGGAAATCGGCGTCACGCTGTTCGAGCG
CAGTCGACGGGGGCTGGCCCTGACCACGGCGGGCCAGTTCTTCTATGAGCATACCCTGCA
GGTACTGGAGAAACTCGACACCACCGTTACCGCCACCCGGCGCATTGCGCGCAGTAACCT
GTTGATGTTCGGGATAGGTTTCGTGCCTTCGCTGTTCTATGGCCAGTTGCCGCTGTTGGT
ACGCGGTTTGCGACAAAAGGATAATGTCGAGCTGTCACTGGTCGAGCTGACCACGGTGCA
GCAGATCCAGGCGCTCAAGGCCGGGCGTATCGACATCGGCTTCGGCCGCCTGCAGATCGA
TGATCCGGACGTCGAACAGGAGATTCTGTTCGAGGAGCCGATCATTGCCGCATTACCGGT
GGGACATCCGCTGGAGAATACCCAGCCGACCCTGGCCGAGTTGGCCAGGTATCCGTTGAT
CCTGTTCCCGGCATCGCCCAGACCGAGCCTCGCCGACGTCACGCTAGGCCTGTTTCGACG
CCGCGGGCTCAAGGTCCACGTGGCCCAGGAAGCCAACGAACTGCAGACGGCACTCGGCCT
GGTGGCCTCGGACCTGGGCATTACACTGGTTCCTGAGCAGGTAGGCCGGCTCAAGCGCGA
CAACATCGTCTACGTGCCACTCGCCGAGAAGCACATCACCACGCCGATCATCTGCAGCCG
GCGTCGCGGCGAGCCACCCTCGCCGGTGATGCGGGAGGCCAATGCCATTCTCGAGGTATT
GGTGGAAAACCGGCTGAGTGGTCGGTATCCCTGATCGCTGCCCCGAAGGACAAGGATAAC
GTAGCGGGTACCGCATCTCGTCAGTCCGCCTGCTCGACCATGTCGATGAAGTTGCATAAT
GCCGGAGAGTCGTTGCCCTGCTTCCAGGCGACCCACAACGGCATGTCGCACTCGACGAGT
TCATCCATTTCAAGAAAGCGGATCCCCGGCATGGGATGCCAACTGCTGGCGGCGGGAACG
ATGGCGATTCCCAGCCCAGCGGCAACCATGCTGAGAATGGCGATGTTGTCGGCACCGTAT
TGCACTACCCGCGGATGGAAATGGTGACGCTGGAAATGCGCCGTTACGCGATCGAAGTAA
CCGGGCGAGACATGGCGAAACCCCCAGATGAACTCCTCTTCGGCGAGTTCAGCGAGATGT
CTTGGTGGCGATGCGGCCCAGGGCGACGTTTCCGGCACCGCCAGGATCAGATGGTCGCGA
TGCAGCAAGTGCGTCGCCAGCCCGGGCTGGGCGTCACTGTCGAGATACAGGATGCCGGCG
TCCAGCCGATCTTCCCTGAGGCGCTCGAGCTGAGGACCGGAGAGCAGGGGAAAGACCTCG
AAGGCGACACGCGGATAGCGCTGGCGATAGCTGCCGAGCAGCCTGGCAACATGCGGCACC
CACAGGTGCGTCACGGTAATTCCCAGGCTCAGCCTGCCGGTCAGGCCGCTACCCAGCGAT
GACAGGCGTGCCTTGACCTGTTCGCGGCGACCCAGCAGGTCGCGAGCATCGTCATAGAGC
GCCCGTCCGGCGACGGTCAGTTGCATCCCTCGCGCATGTCGATCGAACAGCGGTGTCTCC
AGTTCGCTCTCCAGCAGCTTGATCTGTCGGGTCAAGGCCGGCTGCGCCACATGGACCTGT
CGGCTGGCCGCCGACACCGACCCCGCTTCGACAACGGCCACGAAGTAATGCAATTGACGA
AATTCCACGCCTCGCTCCATGCCGATACGGTATCGCTGCCATCAACAAACAATATTTTTT
CGATGACAGGCAGTGTCCCATAGTGGCTTGACAACCCACAACAATGACTCGCCGCGGCGA
GTGCGGAGCCAAACCATGGCCAAACGCTACCCTATCTTTCTCTCCCTGCATTTCACCCTA
TGTACCCTGGCGATGATCTGGCCGGGAGCACTGATCGCCAATCGCATCGAGCCCACCGTG
CTCGGCCTGCCTTTCCTGTTCTTCTGGTACGTCCTGTGGATGCTGATCCTGTTCGTCGGC
ATGTGGCTGGCCTACCTCAAGCAGCACGGAGGCGACCGCAATGACTGATTCGCTGATCAT
TACCGCGATCACCCTCGCCTACCTGCTCATGGTGCTGTGGGTCGGACTGCGCGCCCGGGG
ACAGGCCAGCTCCAGCCTGGAAGGCTATGTGGCCGGCGGGCGGCATGTCGGCGTAGTCAT
CCTGTTCTTCATTCTCGGCGCCGAAATCTTCTCGGCCTTCGCCTTTCTCGGTACGCCGGG
CTGGGTCTACCAGCACGGCGCGCCAGCCTTCTACATTCTCGCCTACCTGGGGCTCATGCC
CATTGCGATCTGGGTCATGGGGCCACGCGTGGCCGAACTGGGGCGTCGCCGCGGCTACCT
GACCCAGGGCGACATGATCGCCGACCATTATCGCAGCAAGGGGCTGGGCATCTTTGCCGG
ACTGGTCGGCGTGGTTGCCCTGCTGCCCTACCTGACCATCCAGATCGCCGGTGCCGGCCT
GCTGTTCCAGGCCGCGACCGACGGGCTGGTGCCGTTCTGGCTGGGCGCCTTCCTGGCCTT
CATCGTCGTGGCGGCCTATGTCTTCTGCAGCGGCCTGAGCGGCATCGGCTGGACCAACCT
GGTCCAGGGCATCATGATGATCGCCATCGCCTGGTTCCTGGGCCTGGCGGTGTCCGAGCG
CCTGTACGGTGGCGTAGGCGAGATGTTCTCGCATCTTCAGCTCGAGATGCCACAGTACCT
GACCATGCCCGGCGCTACCGGCATGGGCTGGGGCGCCTTCAGTACGGCAATCCTCATCAG
CGCCTTCGGCGGCTCCATGTGGCCGCACCTGTTCATGAAGTTCTACTCCGCCGACAGCGG
CCGTACCCTGCGCAAGGTCAGCGTCTTCTATCCGCTCTACGCCTACCTGCTGGTGCCGCT
GATGTTCATCGGCTTCGCCGGCATCCTGGCCTTTGCCGATACGCCCCTGGAGCGTGCCGA
TACCGTCCTGCTCAAGGTAGTGATGGACGTGGCCGACTTCTCGCCGTGGGTGGTCGGGCT
GATGCTCTCCGGTGCCCTGGCCGCGGCGATGTCCACCGGCGCCAACCTTGCGCATACCGC
CGCCGTGGTACTGACCCGCGACGTGCTGGGCACGACCGTCATGCGCAAGGCCAGTGAGAA
ACAGGCCATCGCCGTGACCCGCTGGAGCGTGCTGGGCCTGTCGCTGGTGGCCTACGTCAT
CGCCCTGTTCAACCCCGCCTCGCTGGTCCTGCTGCTGCTTGGCGCCTATGGCCTGATCGT
CCAGCTGATGCCGATGGTCATGGGGGCCCTGTTCCTCCCCCGTCTCAAGCGCGCCAGCGT
AATGGCCGGCGCCGCCCTGGGCAGCCTGGTATTTCTGGTCTTTCAGTTCCTGGTCGATTC
GCCCTTCGGCTGGCATCCGGGTGTGTGGGGGCTGTGCCTGAACCTGGCCGTCATAGCCGT
GTGGCAGCCCATCGCGGCCAGTGTCCCGCAGAAAAACGATGCCCCCGCCTGAGGAAATGG
AGCCCATGATGAATGAACGTCCGCTAGTGGCCCTCAAGGGGGCCATCGACCGGCAGGTCG
AGCACGCCTACGACGACGTCCATTGCCTGTATCGCCAGTTGCACCAGTACCCCGAGCTGC
CCTTTCAGGAGCATAAGACCAGTGCCCGGCTCGCCGATGCCCTGGAAGCCTTGGGTTACG
AGGTGACTCGCGGCGTAGGCCGGACCGGTGTGGTGGCCCTGCTGCGCAACGGCGAAGGCC
CCACCGTGCTGCTGCGCGGCGACATGGA
>DeadSea-enrich-C1264
TCCGGTTTCGGCTGGGGCTTCGGTTCCGGCTTAGGGTGCGGCTCAATCAAAGCCTCGGAC
GGTTCCGATTCGGCCGCAACCCGGGGCTTGCGGGCCTGGCTCAGGTCGATCCATTCGACT
CGTACCGGTTCTGAACCGGCTGGCGACTTCGCAGGCACCGGCTCCTGCCACAAGAACACA
ACCAGCAACAAGTGCAGCACGCCACTGGCCAGGAGCCCCAACACGGTTAATCGGATTGCC
TGTTTCGACATCAATGAACGACCAGTAATCAGTGCTCCAGGGGCCGGCACACAAGCGCCA
GCCCCGCGGTGGAACCGCACAGTAGTCTATCTGGATCTGTGGCGCAAATCGTAATGATTC
GCACTACTTAGGCAGAGACGACACAGCCAATGCCAGACGCCCGGCAGAAAAGGAAAACGG
AATGTGAAGCGCGCCCGTTCGCGGGCGGCAAGATCAGGCCCGGGCGGGCCCTCCCCAGGA
ACGGCAACGGCTTGTGAATGCCATACGCGGAACGACGGTCAACGCAAGCCGGGCCGGTCG
ACGAATTGCCGGCATTCTGGCGGATTCATGTCGCGGGCACATCGCTCGGCGAGCTCGACG
TTACGCTCGAGGTAGTGGTTGTAGAAGCCGGGCGCGGTGCCGGTGATCTCGCCGATGCGC
TCGCCATTGGGCGCAAAGAACAGCACGTAGGGCACGCCGCGGACATCGAGGCGATCGGCG
AAGGCTTCCGGTTGTTGCGTGGTGCCGTCCACGCCGGTGAACGTCTGGTCGCCATCGATC
TGTACCCGGCGGATGATCAGCCGTCCTCGGTACTGGGGATCCAGCCGCATCGGAATGATG
AATTCCTCGTCGATCTTCTGGCAGTAGCCGCAGTAACTGGCGTGAAAGAACACCATCATG
GGCCTGTCGTGCTTGCGCATCCAGGCAAGATCGGCCGGCAGATCGTTGAGGTGATCGACA
AACCAGACCTGCTCGGTATATGGACTGTTGTCTTGCTGAGCGTTCGCCGCGAAAGGCGCG
ATCAGGACCAAGGCGAGCAGCCCTGCCAGTCTCGCCGTCACCCGGCTGCTGCCGCTGACA
ACGTCCATTGCGCGTGCCTTCATCGATATTCTCCCTGTCATTACAGTGGATGCCCGCGGG
CACCGGTCCCTAGGGAAGGGTCTGCACGAATGCCATGCCACTCTGGCTGGGCGAGTCGTT
CGTGATCAAGGCGCGATGTCGCCGGCGTGCCGGTGGCCACGTCAAGACATCGCAACGCGG
AGCACGGGCGACTCGCCAAGCCCCGCAGGGCGCGCCTTGAGCCGGGCACCTGCTGCGTTG
TCGTCCTTGGAAAGAGAATGACTCTTCCACGGCGGACGAACGCCTTGCATCTGCCCGGCT
CCAGGCGCGCAGAGCGGTATGGCATTCGTGCAGACCTTCCCTAGAAAACTCTGCACGACT
CGAAGGCGTCCAAGGTCATACGCCCCAGGGACCGGATGCAAGGAGTCGTTCGCCCTAAAT
GCCGCTCGAGTCGATACCCACCCTCGAGCCGAGGTTATTGCTAAACTGGCCACGCGACAA
GGCGATCGGAGCGACCGATCCTGCATGCCGCCACATCCGAACCCGGACCGCCGAGTGCAG
ATTCTGATCCTTTATTACAGCCGCAGCGGTAACACCGAGGCCCTCGCCCGGCAGGCCGCC
CGCGGCGTCGAGCAGATCGAGGGCATGAGCGCCCGCCTGCGGCGCATCCCCTGCCCCGAC
GGCCAGCAACCGGCCGATGGCGACCCGGAGGTGACCGTCGACGACCTGCGCGAGTGCCAG
GGCCTGATGCTGGGCAGCCCGACCTACTTCGGCGGCATGGCCTCGGCGGTCAAGCGCTTT
CTCGAGGACACCAGCGGCCTGTGGTTTCGCGGCGAGTTGGCCGGGCGCCCGGCGGCGGTC
TTCACCTCCACGGGATCCATGCACGGCGGCCAGGAGACCACCCTGCTGTCGATGATCGTG
CCGCTGATCCACCACGGCATGCTGATCACCGGGATTCCCTACCAAGAGCCCGCGCTGGCC
CATACCCAGACGGGCGGCACCCCTTACGGGGCGAGTCATACCGCCAACGACCATCCGCAA
TTGAGCCGGGACGAACGTGAACTCACCCGCGCTCTCGGCGCGCGGGTGGCCGAGATCGCG
AGGCGGCTGGCCTGATGCGCGGGCCGACCACCCGCGAGGGACTGCCGCTGTGGCCACTGC
GACTGATGGCCGTGGGCCTGCTGGTCGTCAGCATCGGCTACGTGGTTATCGCCATCGGAG
GGCAGGCCGAGATCCGTCCCGGCCCGCTTACCACCGGGCTGCTGCTGCTTCCGGCGATCG
CCGTACTGCCGGGATTGTGGCGCGGCCACTACAAGACCATGGTATGGGCTGCCCTGTTCG
CCCTGTTCTACCTGCTGGTCTCCAGCACCGATGCCTGGTCTGCCAGCGCCGACCGCGGCT
GGCACCTGCTGATCGCCGTATCCGCCACCGTCGCCTTTCTCGCCGCCTGGTGGCACAGCA
TCCAGCGTCGTCGTACCCTCAAGGGGCGCGCCCGACGCCGCCCCGCCGACAGGCAGCCAC
CATCTCAAGCCCAGCCCACATCGAACGCAGAGGATTCGCGATGATCGAGAAGTGTCTCTT
CCCCGCCGCCGGCTACGGCACCCGCTTTTTGCCCGCCACCAAGGTCATGCCCAAGGAGAT
GCTGCCGATCCTCGACCGTCCGCTGATCCAGTATGGCGTCGAGGAGGCCTTCGAGGCCGG
CATGACACAGATGGCGATGGTCACCGGCCGCGGCAAGCGGGCGCTCGAGGATCACTTCGA
CGTCAATTACGAGCTCGAGCACCAGATCCGCGGTACCAAGAAGGAATCCATGCTGGCCTC
GATCGACCGCCTGATCGAGCACTGCACCTTCTCCTATACGCGCCAGCTGGAAATGCTCGG
CCTCGGGCATGCCATCCTCACCGGCGAGCGACTGATCGGGCACGAACCCTTCGGCGTGGT
GCTCGCCGACGACCTCTGTGTGGGTTCGCCAGTCGGCATCATGGCGCAGATGGCCACCAT
CTACGAGCGTCACCAGTGCTCGGTAATCGCCGTCGAGGAGGTGCCGGAACAGGACATCCA
CAAGTACGGCGTCATCGGCGGCACCCCCATCGACGATGACGTCATCCAGGTGAACGAGAT
GGTGGAGAAGCCCAGCGCCGACGAGGCCCCGGGCAATCTCGCCATCATCGGCCGCTACAT
CCTCACGCCGGACATCTTCGACATCCTGCGCCACACTCCGCCCGGCACCGGCGGCGAGAT
CCAGATCACCGACGCCTTGCGCGAACAGGCCGAACAAGGCAAGGTGATCGCGTACCGGTT
CAAGGGACGGCGCTTCGACTGCGGCAGCCCATCGGGCTTCGTTGCCGCCACTAACCACTT
CTATCACCTCAGCACGCGCTAGGGTTCTACCCGTGCGCCGGGGAACCTCTCGTCCATCCT
GACGTCGCAGAAGGATTCGGGAGCACGCCCCGACATTCACAGCCGTCCACGCGAGGCAAA
TCAATGCAAGTTCAGAACGACCACGTCGTTTCCATCGACTACACCCTGAAAAACGATGCC
GGTGAGGTGATGGACACCTCCGAGCAGAACGGCCCGCTGGCCTACCTGCACGGCCACCAG
AACATCATCCCCGGCCTGGAAAAGGCGCTGGACGAGAAGGCCGTCGGTGACAGCTTCACC
GTCAGCATCGAGCCGGCGGACGCCTACGGCGAGCGCGACGAGCGCATGATCCAGACCGTG
CCGCGCTCCATGTTCCAGGGCGTCGACGAGATCGAGCCGGGCATGCGCTTCCAGGCGCAG
ACCGAGGGCGGCGTGACCGTCGTGACGATCAAGGAAGTCAACGGCGACGAGATCACCCTC
GACGGCAACCACGAGCTGGCCGGCGAGACCCTGCACTTCGACGTCGAGGTCAAGGACGTG
CGTCCGGCCTCCGAGGAAGAGCTCGAGCACGGCCACGTACACGGCCCGGGCGGTCACGAG
CACTGATTCGCATCAGTCGCCGTCGCGCCCACCGCGATGGATAGAAAAAAGGCAGCGACC
CGTCGGGCGCTGCCTTTTTTGATGGCCAAAGAAAGCGGTGTCAGGCGCCCAGATCAC
>DeadSea-enrich-C1265
CTATTATCTCAATGGCATGCTGCTGGAACTGGGGCGGCATATCGTGCGCACCGTGGCCAC
CGACGGGCACCGCCTGGCCGTCTGCTCACGCTCGGCGGACATAGAAGTCGACCCCGTCCA
GAAGCTGATCGTGCCGCGCAAGGGCATCCTCGAACTGGCCCGCCTGCTCGACGGCAGCGA
GGAGCCGGTCAGCCTGACCCTGGGCGCCAACCATATCCGGGCGCACACAGGCGAGTTTAC
CTTCACGTCGAAGCTGGTCGATGGCAAGTTCCCCGACTACGAACGGGTCATTCCCCGCGG
TGGCGACAAGGTGTTCATCGCCGAACGAGCCCAGCTGCGCCAGGTACTGTCACGGACCTC
GATTCTTTCCAACGAGAAGTACCGTGGCGTGCGCCTGAACCTCGAGGAAGGCAACCTGCG
TGTCATGGCCAACAACCCGGAGCAGGAGGAAGCCGAGGAGAACGTCGCCATCGAATATGA
CGGCTCGACCATGGAGATCGGTTTCAATGTCGGCTATCTCATCGATGTACTCAATGCCCT
GGATGAGGACAGGGTGCAGATGACCCTGTCAGACCCCAACAGTAGTGCGATCATGGAAGA
GCCGGGCGGGGGCGATGCCCTCTACGTCGTCATGCCCATGCGGCTGTGACCAGCAGCGAT
TTTTCGAAGGGCGGCGCCGATTCCCGGCGTTGCCCCTGAGTGCTTCCGATGCCTCTTGAC
CGCCTTACCTTCCTGGGCCTGCGTAATCTTGCTCCGCTGGACATGCGCCCTGCGCCAGGT
GTCAATCTGATCACCGGTGCCAACGGAAGCGGCAAGACCAGCCTGCTCGAGGGTATCCAC
ATCCTGGGCATGGGACGCTCGTTCCGTACCCAGCAGCTCAAGCATGTCATCGGCCACGAT
AGCGACGCTCTGGTGCTGCATGGACGGTTGGCCGGTGAGCCACCGGTGCCTTTGGGCATT
CGGCGTCAACGTGCAGGGGCGGAACTGGAGATGCGGCTGGCCAGCGAACGGGTTGCCCGG
GTGGCGCAGCTAGTGGAGGCCTTGCCACTGCAGTTGGTCAATCCCGATGCATTCCGCTTG
CTGGAGGGTTCTCCATCTGCGCGGCGTGAGTTCCTCGACTGGGGCGTGTTTCACGTGAAA
CATGAATTTCTCGAGGCCTGGAAGGGCTTCCGGCGTGCACTCAAGCATCGGAATGCCCTG
CTCAGGCATGATAGAATGGACCTTCAGTCCATCAAGGTCTGGGAACACGAACTGGTACAG
TGGAGCGAACGCCTCGACGGGTTGCGCGAGGCCTATGTGGAACGCTTCCTGCCGATCTTC
GAGGAGACGCTGGGCGAGCTGTTGCCCCTGCCTGGGCTATCACTTCGCTATTATCGAGGC
TGGGATCGCAAGCGCGCGCTGGCAGACGTTCTGGCCCAGGGCCGGGACAGTGATCGCATG
ATGGGGTTTACCCAGCAGGGCCCGCAACGCGCAGATCTGCGCATACGGCTTGACCGACGC
CCGGCGGTGGAAGTGCTCTCGCGAGGCCAGCAGAAGCTGGTAGTGAGCGCCATGAAACTG
GCTCAAGGGCGCCTGCTCGAAGCCTTGACCGGCCGTACTTGCGTATACCTGATAGATGAC
CTGCCCGCCGAGTTGGACCTGAGTCACCGGCGCGCTTTCTGCCGCTGGCTCGAGCGCATG
CAATGCCAGGTGTTCGTCACTAGCGTCGAGCGCGCGGCCCTCGACGGGCTGTGGCAACCG
GAAACCCCACTCGCGATGTTTCACGTGAAACAGGGGCGGCTCGCGGACCACGGACAGTAT
GACTTCACGACGGAGTAGCCAATGAGCGAACAGGCTTACGACTCATCGAGTATCAAGGTT
CTCAAGGGCCTGGACGCCGTACGCAAGCGTCCCGGTATGTACATCGGCGATACCGACGAT
GGGACTGGCCTTCACCACATGGTGTTCGAGTTGGTGGACAACTCCATCGACGAGGCACTG
GCGGGTTACTGCAGCGAGATTCGCGTCGTCATCCATCCCGACGAGTCGGTGACGGTGAGC
GACAACGGTCGTGGCATTCCCACCGACATCCACTCGGAAGAGGGGGTATCGGCAGCGGAA
GTGATCATGACCGTGCTGCACGCCGGTGGCAAGTTCGACGCCAATTCCTACAAGGTCTCG
GGTGGACTGCATGGTGTGGGTGTGTCCGTGGTCAATGCGCTCTCCGAGGAGCTCAAGCTG
ACTATCTGGCGTAGCGGCGACGTCTACGAGCAGGTCTATCAGCATGGCGTTCCCCAGGCG
CCGCTGGCCGTGGTGGGGCAGACCGAGCAGAGCGGTACCCGCGTTCACTTCCGGCCCTCG
CCGGCCACGTTCGCCAATATCGAGTTCCATTACGACATTCTAGCCAAGCGCCTGCGCGAG
CTGTCATTCCTCAATTCCGGCGTAGCCATCCGTCTTCTCGATGAACGCAGCGGCAAGGAA
GAACTGTTTCATTACGAAGGTGGTCTGAAGGCCTTCGTCGATCATCTCAATACCAACAAG
AGCGTACTCAACCAGGTATTCCATTTCTCCGTGGATCGCGAAGACGGGGTCACCGTCGAG
GTGGCGATGCAGTGGAACGATACCTTCGCCGAGAACATCTTCTGTTATACCAATAACATT
CCGCAGCGCGACGGTGGAACGCACCTGGCCGGGTTTCGTGCAGCACTGACGCGTTCGCTG
AACAGCTATATCGAATCCGAGGGACTGCTCAAGAAGGCCAAGGTCGCCACCTCCGGTGAT
GATGCCCGCGAAGGACTGACTGCCATTGTCTCGGTCAAGGTCCCCGATCCCAAGTTCTCT
TCCCAGACCAAGGACAAGCTGGTTTCCTCCGAGGTCAAGACGGCAGTGGAGCAGGAGCTC
GGCCGCCAGCTATCCGACTATCTCATTGAGCATCCCAACGAGGCGAAGGCGATCGTCAAC
AAGATGCTCGATGCGGCGCGTGCCCGGGAAGCGGCGCGCAAGGCCCGCGACATGACGCGC
CGCAAGGGAGCGCTGGACATCGCCGGCCTGCCCGGAAAGCTGGCAGACTGCCAGGAAAAG
GATCCCAGCCTGTCCGAACTCTACCTGGTCGAGGGCGACTCGGCGGGCGGCAGCGCCAAG
CAGGGCCGTGACCGGCGCACCCAGGCAATCCTGCCGCTAAAGGGCAAGATCCTCAACGTC
GAAAAGGCGCGCTTCGACAAGATGCTGTCTTCCGCCGAGGTGGGTACGTTGATCACCGCA
CTGGGCTGCGGTATCGGGCGCGAGGAGTTCAACCCCGACAAGCTGCGCTACCATTCGATC
ATCATCATGACCGATGCCGACGTCGACGGTTCGCACATCCGCACGCTATTGCTGACCTTC
TTCTTCCGTCAGATGCCGGAGCTGATCGAGCGGGGCCATGTATTCATCGCTCAGCCGCCG
TTGTACAAGATCAAGCGTGGCAAGCAGGAGATGTACCTCAAGGACGAGCAGGCACTGCTC
GACTACCTGACCACGACTGCCCTGGACGGGGCAAGGTTGCACGTCCATGCCGATGCACCG
GGCATCGGCGGCGAGCAACTCGAGGCGCTGGTCAATCGCTACCGTGATGTAATGAAGCGC
ATCGACCGTCTGTCGCGCGTCTATCCCAGCGACGTGCTGCGCAAGATCGTCCATGCTTCC
ACGCTCAGCGGCGAGGAGAGCCTCAGGGAGCGTGGCACCATGCAGGCCTGGATCGACTTC
CTGCAGGCCGAGATGGATGCCCAGATCGCCTATGAAGGTGGTCCACGTCATGTGTTCAGC
CTTCAGGAAGACCATGAGCGCGGCATCTTCCTGCCGAGCGTGGCGCTGACGGCCCATGGC
GTGACCACCGACTATGTCTGGGGGCTGGATTTCTTCCAGAGCGCCGACTATCGCGCCATG
GCGGCACTCGGCGAGGTTCTCAACGGCTTGCTGGAGGAGGGGGCCTATGTGTCGCGAGGC
GAGCGAAGCAAGCCTGTGGAATCCTTCTACCAGGCCCTCGAGTGGCTGATGTCGGAAGCC
CAGCGAGGCTTCTCTATCCAGCGCTACAAGGGGCTGGGCGAGATGAACCCGGACCAGCTT
TGGGAAACCACCATGGATCCCGAGACCCGGCGCATGCTGCGTGTGTCGATCTC
>DeadSea-enrich-C1269
GTTGTCTGTCGGCCGGCCAGGCATGGTTCCGAAGCCATCAAGCACGAAAAAAGCCTCGGT
TCGATGAAATGGCTGGCAAGGATGCTGTCCCTGTGCAATGTACCTGGCTGCGACTAAAGT
CGCTTGTTGCTCCACTTCCGGTTATTGGCTTTGTTAATTTTCTTTGCGCGAGATTGCCCT
ACAAGGCTCGTAGGCAATATTGGTCAATGGTGGAAAAAAATAAAATACCAGACTTTGGTC
TTATGAATTAAAGGTAATGTAAGTCTGCTTTTAAGTTTTCTTGACAATCAATTGCTTACC
GAGGCTTTCGGATTGTGGTGTATGGACCGTGTTTTCTGAATAGGACGATGGTATAGGTGC
TTCGGGACGGGACAATAGTCTAACCCCAAAAGGCCTTGAACAATGGTCTATATTCATTTG
AAAGGAGCCCGGCTGATATTCTAGCTTGGCTATTGAAGGCTGCGGAACGAAGGGAGTACC
AACCCGTCGCTCCGATGGTCTTCATGTCTTACCGGCCAGGCAATCCCGCAGCTGCGTATT
CGTCCGTTGTGCGTCGAATGCATCCTGCATATCGATGAAGGCCCGCGCGGTTAAGTTAAT
GGCTCGCCCGCTCTCCATGCCACGGCCACCAGCGGTGTGAAGCCGCTGGAAGAGGTGACA
TGATGGTCGACATCGATCTCTCGCAAGCGCCGTTCTCTCTGCTCGACGATGCGGGACGGA
TGCGCGTGAAGAATGGCGTCGACATGGCCTACTTCGACCAGGGCGAGATCGTGCTCGACG
CGGATCAGCCCGGCGAATACATGTACATCATCCACAAGGGCGAAGTTGCCGAGTTGGACC
TGTCGCTGCCGGATGCCCGGGCGCGTATCGGCCACTATACGGCCGGGGACGTGTTCGGGG
CCATCAGCATCATCAACGGCAGGAGCCGCTATCGCTTCAAGACCGAGCAGGAAACGCTCT
GCTATCTGTTGCCGAAGGCCCTGTTCGACCAGCTCTGCGAGGCCTACCCGGCGTTCGGCG
AGTTCTTTCGCGAACGCCTCGCCAGCAAGGCCCGCCTGTTGCTCGAGCGTCGGGCCTCGG
GCGGCGTCTCCATGGCCGGGTTCATGCTGGCGCGGGTGGCCGAGTGCATGCGCACGCCGT
GTATCGTCGCCGAGGGCACGACCGTGGCCGAGGCGGTTGCCGTTCTCAACGACCGGCATG
CCGACAGCCTGCTGATCCGGGCCGCCGGGCGCGTCGGCATCATCACCAAGACCGACCTGC
TCAATGCCCTGATCCTGCATGGGCTCGATCGCGACAGCCCGGTACTGGGCATCGCCCACT
TCACGCTGGTCACGGCGCTTCCCGACGCATACCTGTTCCAGGCGCTGGTCAGCATGACTC
GCCATGAGGTGGAACGGGTCGTGGTGCTGAGTGACGGTCAACCGGTGGGCGTCGTCGAGC
TCACCGACGTGCTGAGCTACTTCTCCAGCCGCTCCTACGTGGTGAGCCTGGAAATCGAGC
AGGCCGATGACCTCGACACCCTGGCCCGCGCCAGCGCCCGCCTGCCCGAGCTGATCAAGG
CGCTCATGGCCCAGGGCGTCAAGCTTCACTTCGCCATGGACCTGCTGGCAGCCCTCAACG
GGCGCATCATCAGCAAGGCTTTCCAGTTCCTCGTGCCTTCGGCGCTCCAGGCGCAGAGTT
GCTTCGTCGTCATGGGCAGCGAAGGACGTGGCGAGCAGATTCTCAAGACCGACCAGGACA
ATGCCCTGATCCTGCAGGACGGCATCGACTGGCCGGATTGCGCGGAGCACATGCAGCGCC
TGACCGAGACGCTGCTCAAGCTGGGTTACCCGCCCTGTCCGGGCAACATCATGGTATCCA
ACCCCGAGTGGGTGAACAGCGAGACGGGCTGGCGCAGGACCATCTCCCGCTGGGCCGGGC
GTCGCGACGGTTCGGCACTGATGAACCTGGCGATCATGCTCGATGCACATGGCGTGGCAG
GCAATGCCCACCTGCTGGAGGGACTGCGCGAGCATCTGTTCGACACCTGCTCGCGCGACG
AGCTGCTGCTGTCGTATTTCGCCAAGATGACCTTGCGCTTCTCCACGCCGCTGACCCTGT
TCGGCACCCTGCGGCGCCCGGCGCATGGCATCGATATCAAGAAGGGCGGCATCTTTCCCA
TCGTCCATGGCGTGCGCACCCTGGCACTGGAGTGTCGGGTCACGCCAACCTCGACCCTGG
GACGTCTCGAGGCGCTGGCTGCCCAGGGACGCCTCGAGGCGGATTTCGCCGAGGACCTCG
GCGAGGCGCTTTCACTGTTTGCCGAACTGCGACTCAAGCAGCAACTGGCCCGGCTCGACG
GGCATGCCCCTGCAGAAGGCGATCCCAACCTGGTCGTCGTGCAGTCACTGTCTTCACTGG
AGCGTGACCTGCTGCGCGAAGCCCTGCACATCGTCAAGGATTTCCAGCAGCGGCTGTCGC
ACCGTTTCCACCTCGAATACTGAAAGGTCACCATGTGAAGAGCGCAAGCCAGATCAATTC
GGAAGAGTCATTGAGGCAGGAGGCCTGACATGATCCGATCCCTACGCCGCGTCACCGACC
GGCGCAAGCAAGCCAATGGACGCTATGGCTGGCTGTTCAATCCCTATACCGGCGACGAAC
TGGTCGCCATCGATTGCGAAACGACCGGGCTCGACCCCAAGACCGCGGAGTTGGTCTCGA
TCGCCGCCGTACGTATCAAGGGCGATCGCGTGCTGACCAGCGATGCGCTGGATCTGCGCC
TGCAGCAGCCCAAGAGCCTCAATGGCGACTCGATTCGCATCCACCGCCTGCGCGGGGTCG
ACCTCGACGAGGGCGACTCGGTGCAGGATGCCCTGGAGAAGCTGCTCGACTTCATCGGCA
ACCGACCGTTGCTGGGGTGGTGCATCGACTACGACATCACTGTGATCAATCGTCACCTGC
GGCCGCTGCTCGGCTTCGACCTGCCCAATGTCACCATCGACCTGGCCCAGGCGTATCAGC
GCGAGGTCCGGCGGATACGCCCTCAACTGGAGCCGCACCTGAGCTTCGAGACGATCGCCA
AGGCTCTCGGGGTGCCGGTGATGGGCCGACACACCGCACTGGGCGATGCCGTCACCACGG
CGCTCATGTACGTGCGCTTGAATAAGGGAGCCCTGGAGGCGGGTTGAGACACGACTGCCC
GCAGCCACCCCGGCCCGGCGTGGCGCCCATCGCAAGTCACCGAGGGCGGTGGTAGCATGG
GCGCCCATCAATTCACTGCGTGTCGTCTCATCATGCTGGAACTCACCGGTACCCAGAAAC
GCGAGTTCAACAAGCTCCAGAAGCGCCTGCGCCGCCAGGTCGGCAACGCGATCATCGACT
ACGGAATGATCGGCGAGGGCGACAAGGTCATGGTCTGCCTGTCGGGAGGCAAGGACTCCT
ACACCATGCTGGAAATATTGTGCAATCTGCAGCGCAATGCCCCGGTCGATTTCGAACTGG
TTGCAGTCAACCTCGACCAGAAACAACCGGGCTTTCCCGAGCATGTCCTGCCCGACTATC
TGGAACGTATCGGCGTGCCCTACCATATCCTCGAACGCGACACGTATTCGGTGGTCAAGG
AGAAGACCCCGGAAGGCAAGACGACCTGCGCGCTCTGCTCGCGTCTGCGGCGCGGCTCGC
TCTACGGCTTCGCCGAAGAGATCGGGGCGACCAAGGTGGCGCTGGGCCATCATCGCGAGG
ACATCCTCGAGACGCTGTTTCTCAACATGTTCTACGGCGGCACGCTCAAGGCCATGCCCC
CCAAGCTACTCTCCGATGACGGCCGGAACATCGTCATTCGTCCGCTGGCCTACTGCAAGG
AGGCCGACATCGCCGAGTTCGCACGGCTGATGGACTTCCCGATCATTCCCTGCAACCTGT
GCGGCTCGCAGCCCAACCTGCAGCGCCAGGTGGTCAAGGAAATGCTGGCCGAGTGGGAAA
GAAAGCACCCGGGGCGTCTCGAGACGATGTTCAAGGCAGTGACCAACGTGGCGCCATCAC
AGCTCGCCGACCGGGACCTGTTCGACTTCCAGGGGCTCGAGGTCAAGCGAGAGAGAATGG
CCGCCAGCCGAATCGATGCCTTCGACCTGCTGGCCCAGCAGGCCTGAGC
>DeadSea-enrich-C1270
ATGTCTTGGTCCGCGGATCGATGCCCAGCGACTGATAGTGCCGGATACATTTCTCGGCGA
AGACCAGCGGATCGCCGCTGTCATGGCGCAGTCCGTCGAACAGCTTGGCGAAGTACAAGT
CGAAGTCGCGAAAGAACGCGTCCGAGGTGATGGTATCGGTCAGGGCGATGCCCAGATGAC
CGCGGTATTCCTGCACCCACGCCTCGAGAGCGGCACGCTGGCTGTCGATGAGTCGGCTGC
CGAGCTGCTGGTGGGCCATGACCCACTCGTGGGCCATGGTGCCCATCGGGCAGATGTCGT
GGCGACGCGCGATGTCGACGTTGCTGGTACCGACGAAGTTGCCGGGAAACTCCGCTTCCA
GTACCTCGACGATTGCTTCCTGAACCGGCTGCGACAGGCGACGGCGCGTTCCGAAGTCGG
CCAGGTTGAAGCCGTCCAGCTGCGCCTGCGTGTAGTTGCTGCGCAGTGCAGCGAGCTTGT
TACGCAATTGTGCAACGGCCTGGTCGATCGTCACGTCGGGATACAGGGCCCGGTTACGTA
CCTCGCTGACGATTGCCAGGATGACGATCTCGAACAGGATGCTGTGCGACCAGGGCCCGT
CGATGACGATGCACAGCTCGCTGCCCTCCATGTGCACGTCGACGTACTCGGGACGGAAGC
GGAACAGTTCCAGAAAACGGATGAAATCGGGCGACATGTAGGCGAAGGTGCCCAGGTAGG
CCGATTCCTCCTGGCTCAGGCGCAGCGTCGCAAGCAGGTCGATCTGCTTGCGTATTTCAT
CGATGTAGGGCGCCAGATCCTCGGCATTGCGGCTGCGAAATTCCCACGTCACGCTGGCGT
TGGGGTACTTGTGATGCACGCCCTGCATCATGGTGAGCTTGTACCAGTCGGTATCCAGCA
GGGAAGTGATGATCGGCCCCTGGGTACGGTAGGTCGCAGTCAACGTCGTCTCCGGTAGTC
AGTCCGTTTTACTGCTCAGTGTACACGCCCTGCCGCCCCCGTTCGTACGTTGTTGCCAGG
TAAGTCCCTGCAAGCCTGCGCGTAGGCCTGGACCTAGCTCAGATACGGCTCGAGCCACTG
CCTGAGCTGCGCCCTCTGCATGGCTCCCGCCTGCCGGGCGATTTCCTTTCCCTGCCTGAA
CACGATCAACGTCGGAATGCTGCGAATGCCGAAGCGCCCCGCCAGGGCCTGCTGGGCCTC
GGTATCCAGCTTGGCGAAGCGCATTCGCGGCTCGAGTTCGCCGGCCGCCTGGGCGAATAT
CGGCGCCATCATCTTGCATGGCCCGCACCAGCTGGCCCAGAAATCGACCACCACGGGCAG
TTCGCTGCGTGCAACGAGCGCCTCGTAGTTGGTGGTTGTCAGTTCGACAGGCTCGCCGGT
GAACAGCGCTTGCCGACACTTGCCGCAGCGGGGCACGTCGTCGAGCCGGGCCCGCTTCAC
TCGGTTCATGGCGAGGCAATGCGGGCAACCCAGCAACAGGGCATCGGGCATATGGCTACT
CCTCGGGTGGACGGTGGGCCGGCTCCCCATCACATGCCAGCTATCACATGACGGGTCATG
CCATGACAGGACCCTGGCCCGAAAGCGATCCTTTCCTGTCCCAGCCTAGCATTCGCCGGG
CAGGATGCCTGACGACACACGACTGACAAAGTGCAACCCAAGCACACACAAGTCCGCCAT
GCGGTTAACTCCTGCCACCTCACCTGTCCGGGAACGCGACTAGGCTAACGACTACGCATC
GAGCAGCATGCGACGCGTCCTGCTCGTGGCAATGGATAATCTCAGCCAGCAAGGAAGAAA
TCATGCCCGAACGCTATCGAGACCTGCACCTGCTGCCCCTCGCCGGGGAATGGCGCGAGG
GTAGCAGCGAAAACACTCGCGATGTACAGAATCCCTACGATCAGAGCACCCTGCTCACCC
TGCGCCAGGCCGACCGCAGCGACATGGACGCCGCCTATCGCAAGGCCCGTGACGTGCAGC
CCGAATGGGCGGCCATGGGTCCGGCGGCCCGTGCAGCGGTCATGCTGCGTGCCGCCGAGA
TCCTCGAGCAGCGCCGTGACGAATTCGCCGACTGGCTGGTGCGCGAGTCAGGCAGCACCC
GCACCAAGGCCCAGTTGGAAGTCGGCCTGGCCCGTGCCATCACCCTGGAGGCGGCGAGTT
TTCCCAACCGGGTCCATGGCCGCATCCTGCCGTCTGACATTCCCGGCAAGGAGAGCCGCG
TCTACCGCCAGCCGCTGGGGGTGATCGGGGTGATCAGCCCCTGGAACTTCCCGCTCCAGC
TCTCCCAGCGCTCCGTAGCACCCGCCTTGGCCCTGGGCAACACGGTGGTCATCAAGCCGG
CCAGCGACACGCCGCTTACCGGCGGCCTGCTGCTGGCACGGGTGTTTGCCGAAGCCGGCC
TGCCGGAAGGCGCTCTGAGCGTGGTGGTCGGGCCGGGCTCGGAAATCGGCGACGCCTTCG
TCGAACACCCGATTCCCAAGCTGATCTCCTTTACCGGTTCGACACCGGTGGGCAAGAACA
TCGGGCGGCTGGCCAACGGTGGCGAGTGCATCAAGCAGGTCGCCCTGGAACTCGGCGGCA
ACGGCCCGCTGGTGGTGCTCGACGATGCCGATATCGAGCGGGCCGTCGACGGCGCCATCG
TCGGCAAGTTCCTGCACCAGGGCCAGATCTGCATGGCGGTCAATCGCATCATCGTCGACG
ACCGGCGTTACGATGCCTTCGTCGAGCGCTTCGTCGAGCGTGCCAGCCAGTTGCCGGTCG
GCGATCCCGACAACGAACACACCGTGGTCGGGCCGATCATCAATGCCAAGCAGGTCGATA
GCCTGCGTGACAAGATCGAGACCGCCAAACGGCAAGGCGCCAGCGTGCTGCTCGACGGCG
AGATCCGGGGTCAGCTCGTCCCGCCGCATGTGTTCGGCGACGTGACCCAGGACATGGAAA
TCGCCCGCGAAGAGATATTCGGGCCGTTGGTGGGCATCCAGCGCGCTCGTGACGAAGAGC
ACGCCCTGGCGATCGCCAACGACACCGAGTACGGCCTGTCGAGCGCCGTGTTTACTACCG
ATCTCGAGCGTGGCGTACGCTTCGCGCAGCGCATGCAGGCCGGCATGACCCACATCAACG
ATATGGCCACCAATGATGCGCCCAACGCCCCGTTCGGCGGCGAGAAGAACTCGGGTATAG
GTCGCTTCAACGGCGACTGGGCCATCGAGGAGTTCACCACCGACCACTGGATTACCGTCC
AGCACACGCCTCGGCCCTATCCATTTTGAGCCGCTATCCATTTTAAGCCTCTATCCGTTC
TGAACCGGCCAGCGTTCGGAACCTCGGCCGGTCCGACGTCAAGGCGTCGGGCCGGACCGG
ACTGGGTGGCGACAGGCGCACTTTTCGCGAGACGGCGCTGACTCAGGTGCGACCGTGCTA
TCGTGCCCGCCAGGCACGCCATCGACGAGTCCGCCATGAGTTCGCCCCACCCGCGTATCC
TGCTGCGCCTGCTTGGCCTGCTGCGTCCTTATCGCCTGCGCCTGGTCCTGGCCGGCCTGG
CCCTGCTGGTCGCTTCCGCCAGCGTGCTGGTAATGGGCCAGGGACTGCGCCTGGCCATCG
ACCAGGGTTTTCTCGATCGCGATGCGGCCCAGCTCAACCGGGCGCTCGGTGCCATGCTGG
GCGTTGTCACGCTGCTGGCTGCCGCCTCCGCGCTACGCTACTACCTGGTGACCTGGATCG
GCGAGCGGCTGGCCGCCGACCTGCGTCGCCGGGTATTCGATCACCTGCTCACGCTCGAGC
CGGACTTCTTCGAGAACAGCCAGCGTCATGAGCAGGGCGCGGGGGAAATCCAGTCGCGCC
TGACAGCCGACACCAGCGTACTGCAGAGCCTGTTCGGCTCCTCGCTGTCGGTGGCCCTGC
GCAATGCGCTGATGCTGGTGGGTGCCGCCACGCTGATGCTGGTTACCCAGCCCTGGCTAA
GCGCGCTGGTCCTGCTGGGCATTCCCGTCACGGTGCTGCCGATCCTGTGGTTCGGTCGAC
GGGTGCGTCGCCTGTCGCGGCACAGCCAGGACCGGGTCGCCGAGTTGGGTCGTTATGCCG
GCGAGACCCTGCACGGCATTCGTACCGTACAGGCCTTCGGTCACG
>DeadSea-enrich-C1273
ATACCGCCACGGCGCGCTCCAGCCGGCTGGCCTGCTCCTCGAGCGAGGCGGCCGCGGCCG
CAGCCTGCTGGACCAGCGCGGCATTCTGCTGGGTCACTTCGTCCATCTGGGTGATCGCGG
TATTGACCTGCTCGATGCCGTCGCTCTGCTCCTGCGAGGCGGCGGAGATCTCGTCCATGA
TGTCGGTGACGCGGCGCACCGCCGCGACCACGTCGCGCATGGTGGTGCCGGCTTCCTCGA
CCAGTGTCGAGCCCTGCTGGATCTGGGTCACGGAGCTGTCGATCAGCGCCTTGATCTCCT
TGGCCGCCGCCGCCGAGCGACTGGCCAGGTTGCGTACCTCGCCGGCCACCACCGCGAAAC
CCCGGCCCTGCTCGCCGGCCCGCGCCGCCTCCACCGAGGCGTTGAGCGCCAGGATGTTGG
TCTGGAAGGCGATGGAGTCGATCACGTCGATGATGTCGACCACCTTGTGGGAACTGGCAC
TGATGTCGCGCATGGTATCGACGACCTGGCCGACCACCTCACCGCCGCGTTCGGCGGTCT
GCGAGGCGCTCTGGGCGAGCTGGCTGGCCTGACGGGCATTGTCGGCGTTCTGGCTGACGG
TGGAGGTCAGTTGCTCCATGCTGGATGCCGTCTCTTCCAGCGATGCCGCCTGCTGCTCGG
TACGCGAGGACAGGTCGGTGTTGCCCTGGGCGATGCGGCGTGAGCCGGCATGAATGCTCT
GGCTGCCGTGGCGCACCCGCCCGACCGTGCGTGCCAGCCCTTGCTGCATGCGCGCCAAGG
CCGCAAACAGCTTGCCGATCTCGTTGTTGCCGCGCTGCTCGATATCCGCCGACAGGTCGC
CTTCGGCCATGCGTTCGAAGTGGCCGACGACCCGCCCCAGCGGTCGAATGACATTGACGG
TGATGCCCCACAGCACGACCAGGATCATGACGATGGAGATCGCCACGGCAGCGGCAATGG
CGATTTCCAGCATCAACGCGGTATCGCTGAAATGGGCGTACAGGGAGCGACCGTCCTGCT
CGGCAGCCACGAAGAAGTCGACTGCGCTGGCATAGAAGGCCTCGTTGAGGGCCTGGGCCG
GCCCCGCATTCTCGCTGAACGTGAACAGGTCGAGATCCTGCAACGCCTTGATCTGCGGGG
CCAGCGCACCTTCGACCAATGCACTGAAGTCCTTCTCGACCTCGGCGATCAGCGCCTCGT
GTTGCGGCTGCGCCGGGATTGCCTGGAACTCGGCAAAGGTGGCGCGCAGTTCATCGAGCC
TGCCGGGCAGCGCGTCGAGCTGCGATTCCTGTCCCCAGCCGGCGCCGTTGAGCTGGGCGA
ACTCGCTCTGGATCGCCAGACGCAGATCGAGCAGCTGGCTGTTGGCGCGGTTGAGCGCGG
ATTGCTGTTCGACGTTGACCTGATTGAGCGTTGCCAGGGCACCCTGACTGTAATGGATGG
CATAGCCACCCAGGGCACTTACCGTCAGCACCAACACGGTGAATACCGCCAGCACGAGCA
ACCAGCTGGTTCGTACGGTCATGTTATCGATCAGTTTCATAGGCTCCCTGCATCTTCCTC
TAAGGAATGGCGTTTGAAGTTCGTCTCAGGCCATGTCTCGTTCAGTACCCGGCCATGCTC
ATGCACAGTCTTCTTGGCAATACGCGGTACAAACCGCTGGTTCCCTGTGTATTTATCGGC
AGCCAGGAAATTTTCTTGATGCCGGGCAGGACTGGCCCGTACGTCGCGAGATGCAGGGGC
TGCGCAGCACGTCGAAGCGAATGCCGGAAACGAAGACGCGGTGCATGCCGAAGTGACGAC
ATGCACCGCGTCGAGTTACTGGCGGTCAGGCAGGGAGCGTCAGAACGCCTCCCACTCTTC
GACCGCCTCGCGATGGGTCAGCTGACGCGCCTGTGCAGACGGCAATGTACTGCCAGCCAC
CGGCCTGCGGTGAGTATCGCCGCCCTTCGTGGGACTAGATCTGTCGCTTTCACGACCGTC
GTTCTTTACCTCGCCTTTCGACTCACCTCTCGCCTCGCCCACGCGCCGCGGCGAGAGCGC
CGGTTGGGAAGCCTGCCGGGCGGTGTCCAGCTTGAACCAGGACACCACGGCCTCGAGCTG
CCTTGCCTGGGTATCCAGCGCGCTGGACGTGGTGCTGGCTTCCTGCACCAGGCTGGCATT
CTGCTGGGTGACCTGGTCCATCTGCCCCACCGCCTGGCTGACCTGCTCGATGCCGGCGCT
CTGCTCCTGGGACGCCGAGGCGATCTCGCGCATCAGTTCGGACATGCGCGTCACCGAGGC
GACGACGTTGTGGATGGTCTCGCCGGTCTGCTCGACCAGCGCAGAACCCGAGACGATCTT
CTGGTTGGACGCCTCGATCATTGTCCGGATCTCGCGGGCCGCCTCGGCGCTGCGACTGGC
CAGCGAGCGCACCTCGCCGGCCACCACCGCGAAGCCGCGACCCTGCTCGCCGGCGCGCGC
CGCCTCCACCGAGGCGTTGAGCGCCAGGATGTTGGTCTGGAAGGCGATCGAGTCGATCAC
GCCGATGATCTCGGCCACTTTGCGCGAACTTTCGGAAATGCCCTGCATGGTGGTGACCAC
TTCGCCCATCATGTCACCGCCTTCACGCGCCGTGGTGCTGGCTTCCCCGGCAATGGTACT
GGCCTGGTGGGCGTTGTCGGCATTCTGGCGGACGGTCTGGGTCAGTTCCTCCATGCTCGC
CGCCGTCTCCTCGATGGAGGCCGCCTGCTGTTCGGTACGCGCCGACAGGTCCTGGTTGCC
CTCGGCAATCCGCCCCACGCCGGCATTGATGGACCCCGCCGCGTGGCGCACCTGGCCCAG
CGAGGACGACAGGCGTTGACGCATGCCTTCGATGGACGCCAGCAGACTGGTGGTGTCCCC
TTTCTTCAGGGTCAGCGGCCGGGTCAGGTCGCCGCTGGCGATCCGCTGCACCACGTCGCG
TGCATGGTGCGGCTCGCCGCCCAGGCTTTTCAGCACGTCGCGGATGATCCAGGTCATGGC
GACGGACAGCGCGCTACCCACCAGCAGCAGGATCAGTCCGAGGCCGAACAGGCTCTTCCA
GAAGGCCGCCTGGATGTCGTTGAGATAGACCCCGGTCGCCATCTGCCAGTCCCAGGCAGG
AATCCGCTTGACGTAGCTCAGCTTGGGCTCCTCGACGTTGCCCTGGGTGTTTCTCGACAT
GTAATGCACGAAGCCGCCCGCCTCGGCCTTGGCGACCTCGGTGAGTTCGCGATACAGGTA
CTTGCCGTTGTCGTCCTGGAAATCGCTCATGTCGCTGCCCGCCTCGCGACGCGGGTGGTA
GACGATGTCCTGTTCGCTGTCGAAGACGAAGATATAACCCCCATCGCCGAAGCTCAGCGT
CGCCAGGCGCTCGATGGCCTCGCGCTTGGCCGCCTCTACGGTCATCTCGCCGCGCGTCGC
CCGTGCCACGTAGTCGCTGACCATGTCATGCGCGCTGTCGACGAAGAGATGCAGGCTGCG
CTTGCGTTCCTCCAGCAGGGTCTCGCGCTTGTCGAACGCGGCCCAGCCCACGATGAACGT
CATGCCAACCCACATCAGGCCAAGGATGGCCCACAACTTTCGACTCGTTGTCCAATGCCG
CATCTGGTACCTCTCGCAGGAAGTGTTCACAGTTCTTGGTGAAATGGCGAGGAGGTTATC
GGCACGACAGAAGAACGCTAAAGCCGTTTGGCTAATTTAAGTTAGCCGAAAAGAGTCGAG
GGAAGCGCTCGGACGCCAGATCCCTGCGGTTTGGACGGACGGCAAAGACGGACAGCAAAA
AGCGCATGCGCCGCAACGGCGGCACATGCGCTTTCAAGGCAACTGACCTGGTATCGTCAG
AACGCTTCCCACTCGTCAGCCGTAGCCGCCTCGGCAGGACGCGGCTGCCTGACCGCAGGA
CTCCTGGTCGTCGCGCCAGGCAAGGCCTTGGCTGATGCCTTGTCAGCCGGCGTTCGACGC
GCCTCGGCGGCCTTGAAGCGGGTGGCGCGATCGACGGCCTCCTGGCCGGCCCCGCGCAAG
CGCAGCACGGCAATGGCGTTGGCCAGCAGAGCGACCTGACTGTGGAGGTCGTAGGCGGCA
CGCGCCGATGACTGGACCCGCTCGGCATTCTGCTGGGTGACCT
>DeadSea-enrich-C1278
GTTCATGGTCACGCTGGGCAGCGTCTTCATTTCTCCCGAGAAAGACATGCCCGCCATCCC
CGACATGAGCGAGCTTGCCGCACTGCCAGGCTTCGACAAATCACCCAATGAACTGCAGGC
CTACCTGAAATCGCTGGATCGGCAGAAGCTGCTGCTCGCCTACGTACGCAAGGATGGCTG
GGAATGGCAGGATGTCTGGCAGCCGTCCCAGCAGTCCCGGATCCTCTGAATACCAACGAA
AGAGGCCCCGCTCGGGGGCCTCTTTGCAGGGTGTCGCTCACGATTGCCGGCTAGCCTAGT
CCTCCACCGGCTTGAGCGGATCCCAATCCTTGCGGTTGGCCAGGAATTCCGGGCGTGGCT
TGTTGCCACAGTACGGATCATGCAGCGTGTTCTCGACACTGTTATAGACAAAGAACAGGT
TGCTGCGTGGCCAGCAGGACATGTTGATGTTCGACCCATGCATGGTGTTGCATTCGAACA
TCACCAGCGAACCGGCCGGCCCCTTGGGCGCTTCGATCTCGCCTTCAAGCATCAGCTTGC
GCAGGCTGGGCTCGTCGGGAACCCCGACCTCCTGGCTCTTCAACGACTCCTTGTAGTTGT
CCTGCGGGGTGCGCCCCACGCAAGGCACGAAGTAGTTGTGCGAACCGGGAATCAGCATCA
GCGGGCCGTTGAACTCGCCGTTGTCGGTCAGGATGATCGAGCAGCTCAGCGAACGCATGC
GCGGCATGCCGTCCTCGCTGTGCCAGGTCTCGAAATCGGAGTGCCAGTCGAAGCCCTTGC
CCTTGAAACCGGGCTTGTAGTTGATACGCGACTGGTGAATGTACACGTCGCCGCCCAGCA
GTTGCTGGACCATGGCCAGCAGGCGCGGATCGCGGGTCAGGCGACTGAAACGCTCGGAGA
TCTCGTGGATGCCGAAGATCGAGCGGATCTCCTGGCGACCGGGCTCGAGGATGGTGCCCT
CGGACAGCTTGAGGTCCTCGGCGTCCTCGTAGTCACGCAGTTCCTGAATGAAAGCTTCCA
TTTCCGACTTGTCGAAGAAGCTCTCGAAGGACAGGAACCCCTTGCGCTCGAACTCATTGA
CCTCCTCTTCGCTCAGAGGGCCATTCGTACGTTGCGCTCCTTCGCTGTGGACCACCGGAT
CGATACGTTCGAACATTCCCAGCTTGCGTTCCAAGCGCGTGGGAAACAGATCCTGTGTCT
CTTTCATGCAAACTCCTCCATTAGTCTGCGGCACGTCTCCAAACCCCCTCAAGGTAGCGG
TCCTGCCCGCCGGGAGCAATTCTGTCTCGTTACGCCTTGTATCCCTTGATGAATTTGCGG
CCAGCCTGCCACGCGTCGGACAGCGCCCAGGCCGCTCAACGCGAGAGCCCGACACCCGCT
TCCTGCGCTCGGGGATTCTTCGGGTAGTAGCGTTCGGGCAAGCGCTCGAGATGGGCGAAG
CGCCGGGTATCCTTGTAGGGCATCTTCATGTAGCCGGACACGCCAAGTCCGCGTATCAAC
GGCACGGCAGCCAGCATGGCCCGCAGGCTGGCCTGGAACTCCGCTTCACGGGCCGGATCC
AGCAGGCGATAGTAGCTGTGGATCTTGAGATGGGTGGGCAGCGCCTCGAAGATGATCAGG
CCGGTATGGTGGATGTCGTTGAGCGTCTCCAGGCAACGCATGATCGCGTCGGGTAACTGC
AGGAACTCCTCGGGGTCGGGCCCGTCCTCGAAGTAGGAATGCACGCGGGTACGATCCTCG
GGGTCGGGAGCGGCACTGACTTCGTAGGGAATCGCCATGTCCGGCCCGGGTTCGAACGGA
TTCTCCGGTCCGTCTCGGTCGATGTGCAGCGTATCGCGGGCATTGAACAGGCAGCTCTTG
AACACCCCGCGCCGATAGATGGCCCGCGCCAGGTTGACCATGGTGTTGACCGCAGCGACG
AACGCCGTCTTGAGCGTCATGTCGTGAAGATTCAGTACCGAGTCGATATAGACGCCATCG
GTTTCCCAGCGCACCGCCAGCCCGCCGACCACCGGATACTTGCCCAGCCGGCTGACCGCC
ACCAGAAAGGCCTTCTCGGTCTCGCCCATGCCCTGCATGAAGTTCTTGTAGTAGCGATCG
AGCTGCACGTCGTTGACCGCCCGCAGGGCATCCTGGCCACCTTCCTCGCGCAGGAACGAC
TTGCGTGAGCTGTAGACCACGGTATCGATCCCGCGACGGCTGGGTCGTACCCAGACCGGA
ACCAGAGGGGCCTCGGCCCTTTCGGCGAGATCGACCATGACCGTTCGCGCCATGCGCGGC
ATGTGCTCCAGAAAATAGTCGCCGGCCCGGGCCCGTACCTGGGGCTCGGGATCGAGCAGT
CCGTCCAGCACGCGCGCGAATTCCATGGGCAAGCCCAGCGAGGTCGCCGGTATCGCCCGG
TGCCCGAAGCGGCACGACTGCGCCGAGGCCAGGGCATAGAGCGTACCGGCCACGCCCTGC
TCGTCGAAACGCGGCGAGGACAGGTGGCCGTTGAGCTGCTCCTCGCCAATGAAATACACG
TCGCCCAGCCGTGCATTGGTCTGCTGCAAGTCGTCGGACATCAGCTCTATGACACTGGCC
GCGACGAACTGCTGGTTGGCATCGAGCTGGGCGAACACCGACGACCCCCAGTCGATCAGC
GCCACGCGTTCGCCCTGCGGGTCGAAGACCAGGTTGGAGGGCTTGATGTCGCCGTGCACG
ATCGGCTTGCCGGCCGGTCCCGCCTCGCGACGCAGGCTGCGCAGGATATCGGCGAGCTGT
GCGGCGATGCGCAAGACCAGCCGCGGCGACAATCGCCCGTGACGCAGCGAGTACTCCTCG
AGGTTGATGCCCGGGGCGCGCTCCATCACCAGGATCGCCTGGCGCCGCACCTGCTGGAAG
GCAATCAGGCGCGGCACCCGGGGGTGATCGACCTGCTCGAGCATGAACGCCTCCTCCTCG
AGGCGGTCCCGTACCTGCTGCGGCAGGGTAATGCGCGTGAACTTGAATACATACTCGTCG
CCGAGCGCCGTGACGCCGCCGAACACGAAGCCATAGGCGCCCTTGCCGATCAGCTCGATG
TCGCGATAGCCGAGCTGCTCGAGCTGCGAGCGGCACAGCGCCACCCAATCCTTGAGCTTG
CGGGCGTCGTCATGGCTGAGCAGGTAGATCGACTGCTCTTCGGGGATGTAGAACTGCTCG
AGCTTGTCCTGGGCCATGCCGTCCGCCTCGCATCAAGCAAAGATTACCTTCAGGCCAGGT
GAAGCAGCATGTCCTGCGGCGCCTGCAGGAACCCCTTCCATAGGTTACAGAAGCGCGCGA
TGGTACCGCCATCGATGAGACGATGATCGCCCGCCCAGGTGATGGTCATGATCGCCCGCG
ACACTACCTGGCCCGCCTCGTCGAAGCGTGGCAGGTGCTGGACCCGTCCCAGGGCGACGA
TGGCCACTTCGGGCGCGTTGATGATCGGAGCGGCATAGGTACCGCCCAGCGCACCGATGT
TGGAGATACTGATGGTGCCGTCGCGCAGGTCTTCCTGGGCGACCCGCCCCTCGCGCGCCG
CCTGCGTCAGGCGCTCGACCTCGCGAGCGATCGCCAGCAGGCTCAACTGTTCGACGCGCT
TGACGTTGGGCACGACCAGGCCGGACTTGCCATCCACCGCCATGCCGATGTTGCAGTGCG
GCAGGTAGTGGATCTCGTCACCGTTGCCACCGAGTCGACTGTTGAGGATCGGATAGGCCT
GAATCGCCAGGGCCATGGCCTTCATGATCAGTGGCAACAGCGTCAGGCGGATGCCCTCGC
GCTCGGCACGCACCTTGAGCCGTTCGCGCAGGGCCAGCAATTCGGTGACATCGATTTCGT
CACCATAGTGGAAATGCGGGATGGTGGTGGCCGACTCGACCATGCGCCGCGCCATGACCG
CCTGCATGCCACGCAGCGGCTCGACACGGACGTCGTCCGAGGCAGCGCTGCGCTCCGGCA
CCGGCTGCGAGGTTTTCCGCTGGACAGTGGCCGGTTCGGCCGGTGTCGCTTCGCCGCCCT
GCTTCTGCCAGGCCAGGATATCCTCCTTGAGTACGCGCCCGTCCTTGCCGGAACCGGGAA
TCTCCTCGAGGCGCACCCCGAGTTCGCGTACCAG
>DeadSea-enrich-C1280
CCTTCCTTCTGAATGGCATCGCGGTCCGTGGTATCGGGCATGCGCTTGCAGACGAACCCG
CCCTTGGCGCCAACCGGCACGATCACCGCATTCTTGACCTGCTGGGCCTTGACCAGGCCG
AGAATCTCGGTGCGGAAGTCCTCGTGGCGGTCCGACCAGCGCAGCCCACCGCGAGCCACC
TTGCCGCCACGCAGATGCACCCCTTCGACACGCGGCGAATAGACGAATATCTCGTATTTC
GGGCGCGGCTTGGGCATGTCGGGAATGCGTGCCGGCTCGAGCTTGAAGGCGATGTAATCC
TTGAAGGCCCCGTGCTCGTCGGTCTGGTAGTAGTTGGTACGCAGGGTTGCCTGGATCAGT
TCGGCATAGCGACGTAGCAATAGATCGTCGTTGAGGCTGGCCACCGCGTCGAGCTGCGCA
TTGAGGCGCTCGAGACAGGCTTCGATCTCCTCTTCGCGCGACGTCTGGTCGGGATCGAAG
CGCAACTCGAACAGTGTCACCAGTTCCCGGGTGATCTCGGGATAGCTGGCCAGGGTCGTG
GCGATGTAGAGCTGCGACAGCCCGAAGCGCAGCTGCTTCAGGTAGCGGGCATAGGCGCGC
AGTACCGCCACCTCGCGCCAGGTCAGGTTGGCGCCAATGACCAGGCGGTTGAATGGGTCG
TTCTCGGCATCGCCGACCCAGATACGCTTGAACGCTTCGATGAAGGTATCGCGCATCTCC
TGCAGGTTGACGATTTCGTTGGAGTGATGTTCCAGATCGAAGTCGTGGACCCAGAAATCA
CGGTCCTGGCGCTGGATATGATAGGGACGTTCACCTAGAACCCGCAGTCCCAGGTTTTCC
ATGACCGGCAGGACATCGGACAGTGGTACCGGGCGGTCGGCGTGGAACAGCTTGAGATTG
ACACCGTCCTCGTCCTCCTCGACCAGGCGATAGAGGCTCAGGGCCAGGGCCTCGCCCCCC
TCCAGCTCGCCGATGTGGTGCAGGTCGTAGACGGCGGTACGCGCCGAGAAGTCGTCCCGG
TAGCTGGTAGGAAAGGCCTCGCGGTAATTGTCCATCAGGCGGTTGGCCTGCTCTTCGCCG
AAACCCTCGACCATGGCGTGATGCAGGTCGTCGCGCCAACTGCGCGCCAGCATGCCGATC
TTCTTTTCCAGCCGGCGAATGTCGTATTCCACCGGCGTGTCGCCATTGAAGCGCAGGATC
AACTGAATACGGGCCAGCACCGATTCGGACAGGTAGGTGTTGAAATCGCCGAAGGTGGCA
TCGAGCTCCTCGCAGAGCAGGGTCTGGATGCGTACGCGCAAGTCAGTGGAGAACACGTCG
CGCGGTACGAAGACCAGGCAGGAATAGAAACGCCCGAAGCGGTCCTCGCGGATGAACAGA
CGCACCCGGCGCCGCTCGCGAATGTTCAGTATTCCCAGCGTGGTCCGGGTCAATTCCTCG
GCAGAGATCTGGAACAGGTCATCACGCGGATAGACGTTGAGGATCTGACGCAGCTGGTGG
CCATCGTGACCACGCGGGTCGACCCCTGTCGCCTGAATCACGGACTGGATCTTCTTGCGC
AGGATCGGAATGTGGCGCGGTGAATCGTTGTAGACCACGGCGGCGTACAGGCCGAGAAAG
CGTCGCTCGCCGATCACGTTGCCGTCGGCATCGTAACGGTCGACGGATATGTAGTCGGGG
TAGGCCGGACGATGGACGCGCGAGTGATAGGCGCTCTTGGCAAACGACAGCAGTTCGGGG
ACCAGCACATAGTGATCGCCCTCGACGCCGAGATCATTGCGGATACGCTCGCGGTAGCGT
GGCTGATCGAGCTTGAATACGCCCAGGTCACTGCCTTCGACATGCTGCAGTTGATCCCGT
CCGTCTTCCTTGACGACCTTGTACTCGTCGTAGCCCAGGAAGGTGAAATTGTCGTTCTGC
AACCACTCCAGAAAGGCGATCGCCTCATCGTGCTTTTCCGGCTCGATCCGGGCGGGCCGT
GATGCCCTGAGTTCATCGAGCGCATCCGTGACCCGGGTGCGCATCGCCTCGAAATCCTCG
ACGGCGGTATGCACATCGCGCAGCACGTCGCGAATGCTGTTTTCCAGCTCCTCGAGCACC
GCTGGATCGGAATGGCGATCGATCTCGATGACGATCACGGACTCGCGGGCCTCGGGGGCG
TCCTTGGCATGTACCGAGGTGACGCGCTTGAGACGATGCTGCCTGTCGCGCTCGACCGCC
ATCACGGCATTGTGAATGGCGTGCACGGTAATGCCGCGCCGGTTGAGTTCGATGCGCACC
GAGTCGACCAGAAACGGCATGTCCTGCTGCAGCACACCGACCACGGTATGCGAGGACTGC
CAGCCATGCTTTTCGAAATCCGGGTTGTAGACCCCGACCTTGGGCGACTTCGTGTCGTGC
TGCTGCATGAAGTGCCAGATGGTCAGGGTCGCCCCGTAGATATCGTCGACATGACGCTCG
GCAAGGTCCTCGAGCGGTGCATTGGTATAGAAGTCCTCGGCGAAGGCAGCAATCGCCTTC
ACTTTCTCCTGGGGAAGGCGCTTGGCGAGTTGCTCGCGAAGCTGGGCAAGAAATTCCTGC
TTGCCATCGATTGCGACATGTTGCATCAATCACCTCGGCTTCACCCGGCCATCGTCGGCC
GGTGGGATGTTCATCGGTGCGACGTCTGGGTCGCATTCAACGAGCGTACTCCAGCACCTC
GGACAACCCCATCGTCATGCCCCGATCTTCATGGAGCATAGCAGTTGCGCATTGCCTCTT
GACTTTTCCTTACAAAGTCTTCCTGTCGCCATTGCGCTCCGCTCAAGCGCGCCTTTCGAG
CAGCACGCCGCATTCGCAGTGCGCCGTCCAGGGAAACTGATCGAACAGCGCGAAGCGCCG
AATGGCATGGGTGTCGTGCAACTGCTGTAGGTTTTCCACCAGGGTCGCCGGATTGCAGGA
AACGTACACGATGCGTGAATACTCGCGCAGACGCTCGCAGCTCTGCGGATCCAGCCCCGC
ACGGGGCGGATCGACCAGTACCGTGGAGAAATCGTAGTCGTCGAGCGCCATCTCGGCCAC
TCGCCGTCCCCCTTTCTCCCCGGCCAGGGCCTGGGCGAACTCTTCGGCGGACATGCGCGC
CACCACGGCATTGTCGACGCCGTTGGCCGCGAGGTTGACCTTGGCCGAGGCCACCGAGGT
CCGTGAGATCTCGGTGGCCAGGACGCGCCGGAAATTCTCGGCCAGGGCCACGGTGAAGTT
GCCGTTTCCGCAGTAGAGCTCGACCAGGTCGCGGGCCTGGCTATCGCAGGTCGCCTTTCT
CGCCCAGTGCAGCATCGCCTGGTTGATGGATGCATTGGGCTGGGTGAAGCTGTTCTCGAC
CTGCTGATACTTCCAGGTCCGTCCATCCACCTCGAGGCGTTCCCAGACGTGATCGCGATC
CAGAACCAGACGCTGCTTGCGAGAGCGGCCAATCAGGGAAATGCCGAGCTGCGTCTGTAG
CCTGCGCGCATCGCGCTCCCAATCCTCGTTCAGCGGACGATGGTAAATCATGGTGACCAA
CGCTTCGCCGGACAGCGTGGTCAGGAATTCGACCTGGAACAGCTTGCGTCTCAGCACGGG
GTTGTCACGGATCGCATCGAGCAGACGAGGCATCAGTTCGTTGATGCGCTGGCTCGCGAC
AGGATACTGGTCGAGCCGAATGACGGTCTTGCGCTTGGGGTCATCGGCATCGACCTCGAA
CATGGCATAGAACAGGTCGTCGCCCTCATGCCAGACACGAAACTCGCAGCGTTGCCGATA
ATGGCTGGGCGGCGAGGCGAAGACCTCCAGGGCGGGCGGATCGAGGTGGGCGAAACGCTC
GACGATGCGATCGCGCTTGGCTTCCAGTTGCTGCGGGTAACGTTCGGGTTCGACGACGGG
TACGGCCACGGGGTCTCCTCGGTGGGTATCGATCGTAATAGTGGTGGTAAAAAGTGAAAA
TGAAACGCGCCTCAGCCCAGCGACAGCGGTGACGCCAGGCCGGCCAGCCGTTGCGGCTCG
GCAAAGCCGAACCCGGCCAGGACGACGCCCAGCACCGGTGTCGGCGCCGTGGCCCAGGCA
TCGCCCCGCCCCTTCGCTGTCGGCAGG
>DeadSea-enrich-C1286
GCATGACGGTTCGCGCCGATGATCGACTCCCGCCCCAGGGCCCGCCTCGCCTCGTGCAAC
GAACCATCTTCCTGGCCCAGATGCAGGCCGACGTCATCGAAGCCAGCATCACGCAGCCGC
TGCACCAGGGCGAGATCGTCGTTGATGATCAACGGTACCGCATGGTCCCGACACAGCATC
GCCAGTGCCAGCGCCTGACGCAAACGATGGCTCAGGTCGCCCGACTTGTCACGGTACTGC
AGCAGGGCCAGCCCGCCCTCCAGGGCCGACCGGCAGGAGGCGAGCATGCGGCGGTCATCG
GGCAGCAACTGCGCATCGGTAATTGCATAGACTCCATGGGTCCAGTCGTGTCGCGTGTCG
CTCATGCTCTCCACCGTCTGGGTAATGCCTGTCCGTCTCCGGGCCGCCAGCCGTGGCGCA
GGCTTTCCCAGGTAAAACGCTGGGCCTGCTCGCAGGCATCCACCAGGCGTTCGCCTGCCG
CCAGCCGGGTCGCCAGCGAAGAGGCCAGCGTACATCCCGAACCATGGTACCGGGCGGGCA
GGCGTGGCCAATGCCATTGCCGGCTGGTTTCCGGTGTATGTAGCGTATGCACGACCTGCG
TTGCCGGCGAGCCCGGCAGCGGATCATCGGTGGCCGTGACCAGCACGGCCTGGCAGCCCA
GCGAAAGCAGGGCGATGACACGATCGACATCGTCGCGCGCGTCCTCCGAGGCCAGGCGCG
CCAGCTCCTGGCGATTGGGCGTCAGGATATCCACAAGGGGAAGCAGTCGTTGGCGGAACT
CGTCGACCAGAGCGGCTGTGGACAAGTCCGTTCCGCCGCCGGCCCGGAACACCGGATCGA
CCACCAGCGGGATGCCGGGGCAAGCCCGTACCACATCCTCGATGGCATCCAGGCTCGCCT
CGTCGGGGATCAGGCCGACCTTTATCGCCGCCACCGGGAATTCATCGAGCAGCGCCCAGG
CCATGGCGCGAATGCCATCGGACGCACACGGGGCAACGCTGAACACGTCGTGGGTGCTCT
GCACCGTCAGGCAGGTGGGCACCGTGACCGGCCAGCCACCACAGGCGGCTATCGTCTCGG
CATCGGCCACCAGACCGGCGCCGCCGGTCGGATCATGCCCGGCGAGCACGAGAACGACGG
GAAGCTGGGCATCGTTCATCAGTACGGCTTCACCACGGCTAGCACGACGATCAGGATCAG
CGCGATCACCGGCGCCTCGTTGAACCAGCGGAAATACACATGGCTCTTGGTACAGGTCCC
GGCGGCCAGGCGCTTCATGTAGGCCAGGCACATATGGTGATAGCCCACCAGCAGCAACAC
CAGCAGCAGCTTGGTATGCAGCCAGCCCTGGCTGAGGAAGCCCGGGGCCAGAAACAGCAG
CCAGCCCCCCAGGGCGATCACGACGATCATCGATGGCGTCATGATGCCGCGGAACAGCTT
GCGCTCCATGGTGGTGAAGTATTCGATGGCCTGGCCGTCTCCCCGGTCGCGGGCCATGGC
ATGGTAGACGAACAGCCGGGGCAGGTAGAACAGACCGGCAAACCAGGTCACTACGGCGAC
CAGGTGAAAAGCTTTAACCCACAGGTACATTACGACTCCTTGTCTTCAGGGCATCGCGAC
ATCTACCGCTCAGCGCTTGTAACGGTAGTAGCTCTCGATGGCGTCGCGAGTGATGATACC
GGAAATCTTCTGGATCATCGGCGCGGTGGTGTGCTGTACGTACAAGGCATCCACACCGTA
CTCGTTGAGCCGTTCGAAGGCCTCGTTGAGGGTCGCCTGCAGGTGGATGGGCGCCAGTTC
CAGGCGCTGCCCGGGAATTTCCAGCAGGTCGAAGGACTCCTCGCCGGCCCACTGTTCGTC
GAGCAGCACACGGGCCAGATCGGCCGCCTTCAGGGCGACCGGCGTCTTTTCCTCGCTCGA
GCGGGTGATCACCAGCCAGGTCGGCTTGTCATCGAGCAGGGCCCGGGCCTGCTCACGGCT
GATCATGCGCTGCGTGCGTGCCAGGCTGCGCTCCATCACGGCCGGGACCGCCACACGTGA
CAGGGCCTGCATCAACGGCTGCTGAAGCAGGTGCAGGCCGTGCTGGGTCTGGGTCACGAA
GAATCCCTGGCAGTGGCAGGCCTGGCGTGCGGTCAGCCCGGCCACTACCACCGCCAGCAT
GCCCGGCAGGATGATGTTGGGGTTGTGGGTCAGTTCGAGCAGGGCCATCAGCGCTGCCAG
CGGCGCCTGCAGCACGGCGCCCATCATCGCCGCCATGCCCAGCATGGCGTACAGACCGGC
GTCGGAGGCCACCTGCGGCCACAGCCAGGCCCCGGCCAGGCCGCACAAGGCACCGGCAGC
AGCCCCGATGACCAGAATCGGGCCGATGATGCTCACCGGCACACCAAATGCGATGGCCCC
GGCCGTCAGCAGCAGCTTGCCGAGTGCCACGGCGACGAGCACATCGATGGCCACTTCGCC
GCCCAGCGCCTGGCCCAGCGTGTCGTAGCCCATTCCCTGGACCTGCGGGTACCACCAGGC
AACCGCGCCCACCGCCAGGCCGACCGCCGGCAGACGAACCCACACCGGAACGCTTTCCAG
CCGCGGTCCGCTGCGGGCGATGTGCACGAACGCGCCGGCCAGCAGCCCGACGACCAAGCC
GGTGACCACGATCCACGGCAGGTCGAACAACGACCCCAGGCTGACCAGGGGAACCTGGAA
CGCCGGCTCGTTACCGTATACCAGCTGGGCCACGACCGCGCCGGCGCTCGAGGCCAGGAT
CACCGGCATGAAGCCTGCCGCGGTATATTCCATCAGTACCACTTCCATGGCGAAGATGAC
GCCGGCGATGGGTGTGTTGAACGAGGCCGAAATACCGGCGGCCGTACCACAGCCGACCAG
CACGCGCAGACTGTTGTGCGGCAGGCGCAGGCGCTCGCCGATGCCGCTGGATGCCGCAGC
CCCGAGGTGGATCGCCGGCCCTTCGCGCCCCGCCGAGAGCCCGCCGACGACCGTGACCAC
CCCGACCCACCACTGATTGAGCCAGTTGCGCAGCGGAAAACGCCCCTGGTGATAGCTGAG
GCGCTCGATGACATGAGCGATGCCAATCTTGCGAACCTTGGCCGCCTGGCTCCATAGGCC
GACACCGATCACGGTGACCGCCACGAGCGGCAGCAGGGAACGCACCACGGGAGACAACGC
CTCGAAGTTCTCGATGTCACCGTGCGGCATCAGCAGCCAACCACCCAGTTCGAGCAACAG
GCGAAAGACCACCATCAGCCCACCGGTCAGCAGTCCCGAGGCCACGCCCAGCACACACAG
CTGGGGCAGGGCATCGACACTGGCCAGCTGGCGCCTGAAACGTTCGAGGCTGAGATCGGG
TAAGGGCAGACGGGGCAAGACACGTTCCTTGTCGTGGAATACGCGAAGGCAACCCGCCCA
CGACGATGAAGACACCGCCGGGCGCGTCTTACCCTTGTGTATCATATTTGTAGCGCAGCG
TCTCAACGCGTCATGACTCGTCCGAGGTCCGCTGGCAAAAGTTGACCCTTTTGCTAGGGT
TTGTGGATAATATTGCGTCCTGTCATTCTTCGTCCCTTCGGAGGCTCCAGTATGAGCGGT
GCCGAATCCTTCGCTCCCACCCCCTTGTTGCTGACCGACGCGGCCGTGCGTCGGCTGCGC
GCCCTGGCGACCGAGGAGGGCAACCCCGATCTCAAGCTGCGGGTGTTCGTCACCGGCGGC
GGCTGCTCGGGCTTCCAGTACGGGTTCGACTTCGCCGAGCAGACGGCCGAAGACGATACC
GTGATTGCCGTCGGCGACGTCGGCATGGTCATCGATCCGCTGTCCTACCAGTACCTGGTC
GGCTCCACCGTCGATTTCGAGGAGGGCCTGGCCGGTGCCCGCTTCGTCATCAAGAACCCC
AACGCCACATCGACCTGTGGATGCGGTGCCTCGTTCATGGTCTGAAACCGGCCTTTCGCG
CTTAAAACCATGCCGGCCACGCCGGCATTATTCTTTTGGCGTCTTGACGCTTCCCCACGA
ACTCGCCAAGGTTAAAGGCGGTTCCATTAACAAAATTCAAGTGGGGAACTCCATGAAAAA
ACTGTTTATGAAG
>DeadSea-enrich-C1288
ATCCACAGCGGGTTGCTCCAGGCCGTGTCGCCATCGCGGTCCTCGACTTCCAGCGCCACC
CAGCCGCGGGCCTCGCCCGGCACATCGAACGACAGCGACGCCTGCTGTCCCGACAGTGGC
CGGGTCTCGATGACCTTGCCGCCCTGGCCGATCAGGCGCGCCTCGGCCAGGCCATTGGCG
GCGAAGACATCGACCTCCCACTGCCCCGTGTCATTGCCGGCCAGGCGCAGGGTATCCCCG
AAGACGGCATTCTTCGGGAACAGCAGCGGCCCCTGGGAGGCATAGCCATGGCCATCCTTG
AGCGCCCGCGCGAAGGCCAGCGGCGTCAGACCACCGGGGACATAGCCCATCATGCGGATG
CGCCCGGTCAGGTCGTTCCAGGCATCATGCGTGTCGGTCCCGGCCGTGAAGTAGACTTCG
CTGCCCTGGTCCCACAGGTTGTGCGCCGTCTCCACGGTCTTGGCATTGTCGACCTCGGCA
TTGAGCTCGAGCAGGTCGAAGGCCGGCGTGAATCCGCCCGGCGCCTTGCCATCGGCCAGG
TTGTTCAGGTAGCCGTAGGCATTGTAGGGATGGTTGAGTGGCACCACCTCGGCGCCCATG
CGACGCGCATCGGCGATGATGGCCTGGACGTCGTCGGTCCCCGGGTCGACGCTCAGCTCG
CTGCCCAGCGCAACGGGGAACGGGTTCATGTGGCCCCAGGACGGCGAGATCTCGATGGAG
GGGATGAACGGCACATCGCGTTTGGCCGACAGCGCCTCGAACGCCGCATGATTGGCGGTC
GAGTCGTGATCGCTGATGAAGGTCAGGTCCAGGTCGGTGGCCAGCTGGGCCCGGACCACG
GTCTCGGGCGGCGTGGTCCCTTCCAGCACATTGGCGTGATGATGCAGGTCGGCCCCGTAC
CAGTGACGTGCGTTGGGCTCGATCAGCCGCGGGATCTCGACCTGTTTCTCGAGCCGCTCG
CCGGTCGCGAGATCGATGTCGAGCGTTTTCGATTCGGCGGTAAAGCCGGCCCCGGCGTTG
ACTGCCAGGCGGTACTTGCCCGGCGCCAGCTGCAGGTTGGCCTGCCCGGCCGGCTCGAGT
TCGGTGAAGTACGTCTGCTTGCCGAGAAACTCCACCGGTGGCTGCTGGCCCTCGACGATG
GTCAGGCGCGCATCGCGCGGCACGCCGCTGCCGGCCTCGCTGACGCTCAGGGCCAGGGTG
CCGGGCCCTTGCAGATCCTCGAAGTTCAAGGTCTGGGTCTTGCCCTCTTCGACGCTGACC
TGCCTGACCGGGCTATTGGCGTGTCCTTCCGCCGTGGCATAGACCTGATAGTCGCCGACC
GGCAGGTCGAGCGAAAAACGGCCCTGATCGGCCAGGGTCCAGGCATAGGGCGCGCCCTGC
TTCTCGACCATCACCAGCCCGTTTCTGGGTGGCTGGCCCGCGCCATCGGCGATCGTTCCC
TCCAGGGTACCGGCCTTGAGACCCTTGCGCTCGATCTCGTTGGCGACCACCGGCGCCAGG
TCGCCTTCCGGTACCACCTGAAGCCAGCCCTCGAAGCGGCGGGTCTCGCCCGACGCCAGG
CTATGCTCCAGGTACATGTCCTGGCCTTCATAGTTGATGCGATCGAAGTAGGGCGCATGC
AATGCAAATGCCCAATCGCGATCGTAGGCGACCATGCGATCGGTCAGCGCCTTGCTGGCT
TCGGTCTCCTTGGCGTCGCCCAGACCCGGCACGCCGAACAGGTAGCCGGTATCGGGCCAC
AGCGTGAAGCCGGAGCGAATCGCTTGCAGCGGCTCGTCGCCGGCGTTTTCCAGTTGGGTC
TGCAGGTGGATGCGATCGCTGCCGGCCTCGAGTGTATAGGTGGTCGTCACCCAGGCCTTG
TCCCAGTTGCGCCGGATACGTACCACGGCACGCTCGGGCGTATTCTCGACGATCTCTACC
TGCTTCTCGCTGTTGGGCCAGGCCGACCAGTTATTGGGGATGAAGTCGGCAAAGGCGACA
CGATCCAGATCGACTTTGCCGTCCTTGACGGCGGCCAGGTCGACCAGCGTGCCGCGCGGC
ACGCCCCAGGGCGGACGCGATTCCACCGCCAGTGCGAAGGCCAGGTGATCGTTGGCAATG
GTCAGGTCCTGTGCGGCGGCGGCTTCGCCGTCGGGGATCGTGGTGGCCCCACGGGTCACG
CTGACATCGGCGTGCACGGCACCTGCACCCAGCAGGGCCAGCCCGGCCAGCCACAGCGGA
CGCGGACGAGAAAACGTCGTCATGAATCCCTCTCCCTATTCGATAGTAATTTTTTATGTA
ATCTGTACTTTTCTATCATGAATAATTTTTATCGAATATTCAATCAACCTAGCCGCAGAC
CCGTTCGTGCCAGGCTGCTGGACGCATCATGTGCGACGTGATGGGATAGCGTCTCCTCCG
CTTGCCACGAGGTCCCGATGCCTGAAGCTCCCTTTTCCGATTCCGCCTTTCTCGATGTCG
CCCAACTGGACTCCGGCACGCTCTATCGCCTGCTGTCGGGAGCCATCGCCCCGCGCCCCA
TCGCCTGGGTTTCCACCGTCGATGCAGCGGGTCACGTCAACCTGGCACCGTTCTCGTTCT
TCAATGTCGCCAGCGTCGATCCGCCGGTGCTGGCCTTCTCGCCGCTGTTGAACGACCGGG
CCGAGCCCAAGGACACCGTGCGCAACCTGGAAGCGGTCGGAGAGTGCGTGGTCCATGTAG
GCAGCGAAGCGTTGATCGAAGCGCTGAATGCCACCAGCGCCACGCTGCCGCCGGAGGCGG
ACGAGTTCGAGCATGCCGGCCTGGGCAAGGCCCGCCTGGGCGACCTTAAACCCCCGCGCA
TCGCCGAGGCCCCGATCGCCTTCGGCTGCCGGGTTCGCGACGTGCTGAGCTTCGGCGACC
GCCCGCGCTCGGGACGCCTGGTGCTGGCCGAGGTCGTGGCCATCCATGCCGACCCGCAGG
TCTGGAACGGCCGTCATGTCAGCCTCGAGGCACTGCGCCCCATCGGCCGCCTGGCCGGCG
CCGATTACCTGCGACCCAGCGATATCTTTGCGCTGGAGCGCCCCGCCTGAATACCCGCGC
CGGCTCGCTGCCGGCGTATTTACAGGCGATCGATACCGACTGGCTTCCCAATCGAGGAGA
CATGCAACATGGGCTTACTGGGTGACCCCTCGCTGGCCGGCGTCCTGATCCTGCTCGGTG
CGCTGCTGGCCACCGGCGCGGTCGCCGGCCTCATGGCCGGCCTGCTGGGCGTGGGTGGTG
GCATCGTCATCGTGCCGGTGCTGTTCCATGTGTTCACCCTGCTCGATGTCGACGAAAGCA
TTCGCATGCACCAGGCAGTGGGCACGTCGCTGGCGACGATCATTGTCACCGCGTTCATGT
CGTCGCGCTCTCACTACCGCAAGGGCAGCCTCGACCCTGGCCTGCTCAGGCAACTGATTC
CCGGCGTCGTGATCGGCGTCGTCCTGGGCGGCATCGCTAGTCGCTGGTTGAGTGGTGCAT
TCCTGACCGGCCTGTTCGGCGTGGTCGCCTTCGCGGTCGCCCTGAACATGTTTCGCCGCC
AGGCTCCCAGGTTCGGCAAGGGCCTGCCGGGGCCCATAGGTACCGGCCTGCTCGGCACCG
TGATCGGCAGCATCTCGACGTTGATGGGCATCGGTGGAGGTACCCTGAGCGTGCCCATCA
TGAGCGGGCTGGGCGCCTCGATGCGGGTCGCGGTAGGTACCGGGGCGGCAGTGGGACTGG
TGATCAGCGTGCCCGGGACTGTGAGCTTCATGCTCAGCGGGCTGGGTGTGGAGGATCGCC
TGTTCGGCTCCCTGGGCTATGTCAACCTGCTCGGCTTCGCGGCGATCGTGCCCATGACCA
TGCTTTGCGCACCGCTCGGTGTCCGCCTGGCCCATCGCCTCGACCCGAGCCTGCTGCGTC
GTCTGTTTGCGGTCTTCCTGCTGATCACCGCGCTACGCATGCTCTTCAGCCTGGTGAGTT
GAAATGGCGATACTTCCGATTCGCCTGACGTGGCGGGACGCTACGTCCAGAAGAACAGCA
GCGTCATGACAAGGCCCGTGACGATGACCACGGCACGCACCGCCGCTGCAGGCAGCCGCC
GTGCCACCCGC
>DeadSea-enrich-C1297
CTACACAACGCCCGCAGGCACCGATTCCATTGCATCCGCCGACAACCCGACGGTCGCCAC
CGAACGGACCCGTACCCGCCGCGATTTCCTCAAGGTCGCGGCGGCCGGGTCGGCGGCGGC
CGTTGCCGCGCCCTGGGTGGCCAATGCCCAGGCCCAGGAGGGCATCAGGGTACGCATGCA
GTCGTCCTGGCAGCCGGGCACGACCGGCTACAAGACCTTCGAGACCTGGGCCAACGGCGT
TCAGGAACTGACCGGCGGCGAAGTGCGCATCGAGCCGTTTCCCGCCGGAGCGGTGGCCGG
TGCCTTCGAGGTGGCCGACGCGGTACGCAACGGTGTGCTCGACGGCCAGAACTGGTTCAC
CGTCTACTGGCCCGGCAAGATGCCGGCGGGGGTCTTTCTCACCGCCTATCCCATGGGACT
GTCCGTACCCCACCAGTGGGACGTGATGTTCGGTGCCTACGGCGGATTCGGTATCGCCAA
GGATCTCTACCACAAGCAGGGACTGGAGTTCCTGGGACATGTCCACCATGACCTCAACCT
GATCCACTCCAAGGTGCCGCTGCGCAGCTTCGACGACTTCAAGGGCGTCAAGATCCGCAT
GCCCGGGGGGATCGTCGCCGAGACCTTCGCCTCGATCGGGGCGCGCACCACGCTGCTGCC
CGGCTCCGAGGTCTATCCGGCACTGGAGAAGGGCACCATCGACGCCGCCGACTACACCGG
GGCGGCGGTTAACTACGAACTGGGCTTCTGGCAGGTCGCCAAGTACATCATCATGGGACC
GCCTTCGACGCCGTGCCTGCACCAGGCCGTCGACCTGATGGACATTGCCCTCAACCGGCG
CGTCTTTGAACGCATGTCGCCGCAGACCAAGGACCTCATGCACGACCTGGTTGCCGCCTA
TTCCCGCGAACACTACGCCGCGATCCAGCAGGCCAATGCCGCGGCCTGGCCCAAGTACGC
CGAGAAGGGCATCGAGGTCATCCATCTCTCCGAGGAAGATGCCGCACGCTTCCGCCAGGC
GGCAATCCCGCTGTGGTTCAAGTGGGCCAACAAGGACCCGGATGCCGCCAAGCTGTTCCG
CGCCCACCTGCAGACCATGCAGGACCCGGCCGTGGCGCTGATCACCGACGAGGACATCAA
GGACTACTCGCTGAACGGCTGAGGCCGACCGCCAGCGGCCCGCGTATCCCTCTGCGTACG
CGGGTCGTTTTTCCGTGCTTGTGAAAGAGACGAACCGTCGCGCGATATGCGACCGGGTGG
ACGCCGTGTGGGCGGGAGAGAGTCTATGAATCTACAGGTCAATTTTACGTTGCCGCACTG
GATCTACTGGCTGGTGCTGCTGGTGCTGCCGCTGGTAGTGATGTTCTTCGTCGAGCGCAG
CCTGCGTCGCGGCGGGACGGTGAGTGGGGCTGCCACGTCCGAAGTGCCCGGCGGCGAGCA
GCGGGATACCTATCGGCCACCGGGGAACGGACTGACCCGGGTGATCGATGCGATCTCGGG
CTTCTCGGGGCGCTATGTCGCCTACTGGTCGCTGATCGCACCGTTTGCCTATTGCTATGA
AGTGTTCGTTCGCTACGCGCTCAATTCGCCGACCAACTGGGTGCATGAATCGATGTTCCT
GATGTTCGGCATGCAGTACCTGCTGGCGGGCGCCTACGCCCTGCGCGAGGGCGGGCACGT
GCGGGTCGACATTCTCTACACGCGTGGCCGGCCGTTGACCAAGGCGGCGCTGGACCTGAT
GACCTCGGTGTTCTTCTTCATCTTCGCCCTCGCCCTGCTGACCACAGGGTGGACGTTCTT
TACCCAATCCATGGACCAGAACACGGTATTCTTTGCCGCCGGCTATGCCAACGAAGTGTC
GTTCACCGAGTGGGCGATCCAGTACTATCCAGTCAAGTTCACCATCGTGCTGGGTGCCGT
ACTGCTGCTGCTGCAGGGGCTGGCCCAGCTGATCCGCGATGCCCAGTGGTTCCGCCATGC
GCTGCGCGAGCGAGACGGAAATGCGACATTCGCCTGGTTCCTGGTCATTCTCGGGGTCGT
GCTGGCGCTGATCACGCTGTTCGAGATCGTCAACATCGTGGTCAACGAGTACGAGCCGTT
CGCCCTGAGCGTCGAGCACAGCCTGGGCACGGTGGGTATCGGTACCCTGACGGGACTGAT
GTTCGGTTCGCTGATGCTGGTGCTGATGGCCGGCTTGCCGCTGGCCTTCGTGACCGGCGG
GCTGGGCGTGGTCTTCCTGTATCTGGTCGGCGACCAGTTCATGCTCAACCTGATCCCCTC
GCGCATCTTCCCGATGATGACCAACTACCAGCTCTCGGCGATCCCGCTGTTCATCTTCAT
GGCGGCGGTACTGGAGAAGGCCGGACTGATCGAGGAACTGTTCGATACCGTCTACAAGTG
GATGGGCGGGCTCAAGGCCGGCCTGGCGATCGCCACGGTCGTCGCCTCCACGCTGCTGGC
GGCGATGGTCGGGGTGATCGGCGCCGCCGTGGTGACCATGGGCCTGATCGCCCTGCCGGC
GATGCTCAAGCGCAAGTACGATCCGGAAATTGCGCTGGGCTCGATCATGGCCGGCGGCAC
CCTGGGGATCCTGATTCCGCCATCGATCCTGGCGATCATCTATGGCGTGGTCGCCCAGCA
GTCGGTAGGCGAGCTCTACCTGGGGTCGCTGATTCCTGGCCTGCTGCTGGCCGGCCTGTA
CGGCTTCTACTGCTGGCTGCGTGGCACGCTCAATCCCAAGGCAGCGCCCCCCTTGCCAGC
AGAGGACCGGGTGAGCACCGCCGAGAAGCTGCGCCTGCTGCGCAAGATGCTCGCCCCCAT
CATCCTGGTCATCGTCGTCCTCGGGGTGATCTTCACCGGCCTGGCCACGCCGGTCGAGGC
CGCAGGCATCGGCACGCTCGGCGCCATGATCGTGGCCGCAATGCACGGCCGGCTGACCTG
GACCAACCTGCACGCCGCCTGCATGACCACGCTGGTGGCCACCGCGATGGTGATGTGGAT
CATCTTCGGCGCAACCATCTTCGTGGGGTTCTATATCCTTCAGGGCGGTCAGGAGTTCGT
CCAGGAGTTGATCTCGGGCGCCGGTCTGGGCCCCTACGGCGTGCTGACGGTGATGATGGT
CCTGCTCATCGCGCTGGGCATGTTCCTCGACTGGGTGGGTATCCTGCTGCTGGCGGTGCC
GATCTTCGTGCCGCTGATTCAGCCGCTCACCTTCGACGGCCTGTTCGGGCTGCCCGGGGT
GGCCGCCGCCGATGTGTCGCTGTGGTTCGGCGTCATCTACCTGGTCAACATGCAGATGTC
GTTCCTGAGCCCGCCGTTCGGCTATGCGCTGTTCTACATCAAGGGCGTCTGTCCGCCGCA
CATCACCATGGCGCAGATCTTCCGCTCGTCGCTGCCGTTCCTGGCTCTGCAGGCGCTCGG
CCTGCTGCTGGTGATCCTGTTCCCGTCGCTGATCACCTACCTGCCCAACCTCGTCTACGG
TTGAACGACGCACTGACCGACACCCGGCCCCGGAGCGCATGCCGCGTCCGGGACCGGGCG
TTCATGCCGGCGGCTCGACAGACCCCGGCGGCTGAACCAGAGTTCTCCTAGGCACATGAG
TCATCGTCCGGCGGCGACGAGCCGCCCGGTCAGGAACCATTGGCAAGGAGCCGCACATCC
ATGGCACATATCCCCCAGGACGAGAGCCGGGAAAGCTCGCTGGCCCTGCTGCGCGAGGGC
AATACCTTCATCTCGACGCGTTGCGCGCGCTACGGCAGCGACATCTTCCAGACGCGCCTG
ATGCTGCAGGACACCATCTGCATGCGCGGCGAGGCCGCCGCCCGCCTGTTCTACGATCGC
GAACACTTCACCCGCGAGGGCGCAGCCCCCCGGCCGCTGAAGAAGACGCTGTTCGGCGAA
GGCGGTATCCAGGGCACGGACGGCGAGGTGCACAGGGTGCGCAAGCAGCTGTTCATGTCC
CTGATGGACCGGCAGAACATCGGTGAGCTGACGCGCCTGGCTGCCGAGCAGTGGCAGGCG
GCCATCGGGGCCTGGCAGGCGTGCGACGAGGTGGTAC
>DeadSea-enrich-C1301
CGCCGACCTTGACGAAATCGGCGATTTCGGGCGTTACGAAAAGAATGCTGAACCGGTCGC
TGCCGCCCCTGACGGCCCGATCCTTAGACGCATGCCGCCGCGGCGACACGATGGCTGGCG
AAACCTGCCGTGCCTGGTGGATGTTCTCAACCGAAGAAATGCCATGCAAAGCCACACTGC
CCATGATCGACCTCCCTGCTCGATTAACATGGTGACGACGCCCTTTCAGGGCCTCGATCA
TCACTGCCCCATACCTGATTTCGTTATCGGACGGACACCGTTTCCCTGGGTCGTCCGTCG
CCTAGCGTGCATTATTTTTTAATTTTGTTTATTTTAATTGTTAATCGAGCATTGCTATCT
CCTACCTCCTCCTTGCCTCTCACGTGTCGATCGAGTAACACGGTCCGGCATCGTCCAAGC
TCAGGTCCGCTTATGCTCCTTTTACTGCGGCGGTGTGGCCAAACGACAGGCCATGGGCCT
GCCTTACGGCAGCAACCACCCAAGCCGCTGTCCTGACTATCCAGCCGGTCTTGTGGATAT
ATAAGCCACGTCCCGCATCGAGGTCAAAGGGCCTGACGAAATCGCTTCAACTGAAATAAA
ACACAGTGTGCATTTAACTGTTCAGTAACAGAATCCGCGACTGACGCTAACCAAGAATAG
CCTACTGTAGTGAACTGATAGCTTTAAAGACGGTTATTTTAATCGTGTCGTGTGGATATT
TGATCTCAATCAAGGATGAAGGCAGTCATTCGGCTCGCACAAGAAGAACGCCGCAGCTAG
CTGCGGCGCTCGATTGCACAAGCCGATGCGTGAAGCGTTATCGTCCGCTCTCGTGGGTAG
CCGCCTGGCGACGCTCCGCATCACGGCCCAGCTTCGTTGCCAGCCAATGCGAGACACGCA
TGATCAGCACGTAGGCCGCCGGCACGAAGACGGTCGCCAGCAGGGTGATCGCGATCATGC
CTCCGACCACCGGCGTGCCGATCTGGTTGCGGCTTGCCTCACTGGCCCCCGTGGCGATGG
CCAGTGGCAGCGTACCGCCGATGAACGCCAGCGAGGTCATGACGATCGGCCGAAAGCGCT
GACGTGCCGCGATTCGCGCCGCCTCGACGATCGTCTTGCCGGTGTGGGTGCGCTGCTGCT
CGGCGAACTCGACGATCAGGATGGCATTCTTCGCCGCCAGGCCGACCACGACCAGCAAGC
CGATCTGCAGATAGACACTGGTCGACATGTCGCGCAGGTAGACGGCGATCACCGCGCCCA
GGAAGGCAAACGGCGTCGCAGTCACAACCGCCAGCGGCAGTGTCCAGCTTTCGTACTGGG
CCGCCAGGATCAGGAACATCATCACGATACCGAAGGTCAGCGCCAGGGTGGCCGCGGTTC
CCACATTCACCTGCTGGTAGGCCTCCCCGGTCCAGCCCATGGCATATTGGTCACCGAGTG
TCTCCTGGACGACCTGGCGCATGGCTTCGATCGCTTCGCCGGTGCTGTAGCCCGGTGCCG
GCCCGCCCTGGAACTGGGCCGCCGGGTAGACGTTGTAGCGATTGAGCACGGACGGCGCAT
GGTCGCGTTCGATCTCCACCAGTGCCGACAGCGGAATACGCTGGCCATCGCCCCCGCGGA
CATAGACGCTCGACAGGTCGTCGGGCGAACGACGGAACTCGCCTTCGGCCTGGACGTAGA
CCTGGAAATTGCGACTGAAGCGCGTGAAGTAATTGACGAACGCGTTACCGAAGGTGCTCG
ACAGCGTGGTGTTCAGGTCGCTGAGGCTTACCCCGAGGCTGCGCGCCTTTTCCTGGTCGA
TGATCAGTCGATAGGTGGGCACGCTAACATCGAGCGTGGTGAACACTCGGGCCAGCTCGG
GTCGCTGGTTGGCGGCCTGCATGACCTTGAGCGAGGCCTCGTAGAGTTCCTGCGGCGAAT
CGCCACCGAACGACTGCAGGTAGCCGGTGAAGCCGCCCGTGGTCGACAGCCCCTGGATGG
GCGGCACATTGAAGGCCATCGTCTGCCCGCCGGGAATCTGCGCGCCCAGTTGCATGACCC
GCCCTGTAAGTTCGTCGACGGTGATGTCGCGTTGTTCCCAGGGCTTCAGGGTGATGAACA
TCGCCGCCTTGGCGGTATTCGCCGCGCCCGAGAGCAGGTCGAAGCCGGTGATGCTCGTGG
CGTAGTTGACGCCGGGAATCTCCTGGACCTGGCTGGACAGCTTCTCCACGTATGCGTCGG
TACGCGCCACCGAGGCTCCCGCGGGCAGGGTGATCACGGCGATGGCCACGCCCTGGTCGG
TGGCCGGGATCAATCCGCCCGGCAACTGCTCGTAGATCCACCACGAGGCCACGCAGGTGC
CCACGAACAACATCAGCATGAGCACCAGTCGTCGGATCAGGAAGTGCGTGACGGCCATGA
AGCCATCGGTCACCTTTTCGAAGCCGGCATTGAACCAGTCGAAAGGCTTCTTGACGGTAC
GCGCCACGCGCGACTGCTTCAGGCGATCCTGGTGCTTGAGGAAGATCGCACTGATGGCCG
GCGTGAAGGAGAGCGCGACGATGGCGGAAATCGCCACGGAGATCGCGATGGTGATCGCGA
ACTGCTGGTACATCTGCCCGACCAGGCCGCCCATGAAGCCGACCGGCACGAACACCGCCG
CCATGATCAAGGCCGTGGCAATGACCGCTCCGGACACCTCGCGCATGGCCTCGAAGGCGG
CGCTCAGCGGTGTGGCCTTCTCGTCCTCGTCGAGGATGCGCTCGATGTTCTCGATGACCA
CGATGGCGTCATCGACCACGATGCCGATGGCCAGGATCATGCCGAACAGCGACAGCAGGT
TGATCGAGAAGCCCATGAGGTACATGCCGGCGAACGTACCAATCACCGAGATCGGCACCA
CTGACATGGCCACCAGAGTCGAACGCCAGCTCTGCAGGAACAGGAACACGATCACCGCGA
CCAGCAGCAGGGCCTCGATGAAGGTGTGCTCCACCGCCTCGATCGAGGCGTCGATGAACA
ACGTGGTGTCGTAGGGAATCACGTAGTCCATGCCGACAGGGAAGCGCTCCTTCATGTCGC
GCATGGCCTGCTTGATGGCCGCGGCCACCTCTAGGGCATTGGCACCCGGCTGCAGGTAGA
TGGCGATCGGCGCGATCGGCGAATTGTTGACGTAGCCCTGCACGCCATAGCTGTTCTTGC
CGAGCTCGACCCGCGCCACGTCCTTCAGGCGCAGCGAGGCGCCCTGCTCGTCGGTACGCA
GCAGAATGTTGCGGAATTCCTCGACGCTCTCGAAACGCCCCTGGGAGGTCAGGGTGTAAG
TGTAGGGCGTCGGGTCATCCTGCGGCTCGGCCCCCAGCTTGCCTGCGGCAACCACGCTGT
TCTGGGCCCGGATGGCGGCGGTGACCTCGGCCGGGGTCAGGTCGTAGAGCGCCAGCTTGT
CGGGATCGAGCCAGACCCGCATGGCGAATTCCTGGTTGCCCAGCACCTGGGCCTCGCCGA
CCCCCGGCAACTGGTTGAGCTCATCGGTGATGTTGAGGTTGGCGTAGTTGTTGAGGAACA
GCGAGTCGTACTCTCCGTTCTCCGACGTCAGGGCGATGAACATCAGGATGCTGTTGGAGC
GCTGCTCGACCGTGACTCCCTGGGTCTGGACCTCGCTCGGCAACTGGGGCATGGCCCGCT
GCACACGATTGTTGACGTTGATGGTGGCGACCTGCGGATCGGTGCCGATGTCGAAGTAGA
CCTGCATCGACATCGTACCGGCATCGGAACTGGTCGAGGTCATGTAGATCATGTCGTCGA
CGCCGTTGACCGCTTCCGACAGGGTGGCGGCCACCGTATCGGAAACGGTCTGGGCATCGG
CGCCCGGGTAGGTCGCCGACACGCTCACGCTGGGCGGCACGACCTGCGGGTACTGTTCGA
TCGGCAGCATCCGGGCCGCCATCAGCCCGACGATGGTGATGATGATCGACAGGACCGTGG
CGAAGATGGGCCGCCTGATGAAAACACTGGAAAAGTTCATCCGTTCGCTCCGCCGTTAGC
CCTGTTCGCCTTCCTGCACGGGTTGCTGCTCCT
>DeadSea-enrich-C1302
CCGTCAGGCGCGTGGCGCTGCGCCGGATGCTGCGCCACAGGCCATCGAGGTCGTCGGGAT
GCACATGGTCGAAGGCGACTTCGGCGTTGTCGATGACCGCTTCGGCCGACATGCCGAACA
GACGACGCACGCCCGAGCTCACGAGCGGGAACGACACCCGCCCATCCGGAGTCATGCGGC
ATTGGTAGAGTGTGCCGGGCAGATGCGCCCCGAGCTTCTCGAAGCGTTGCAGCATCGTCC
GGTGCGCGGTGACGTCGACCAGTGAACCGACCAGCTCGGTCACGCCACCTTCGTCGTTGC
GATGGATGACGATATCGTCCTGGAGATGGTGCAGCGTGCCGTCACGATGACGCAGCGTAT
AGTGCAGGGAGACCTGCGTGGCGAGGCTCTGGCAAGCCGTTTCCAACTGATCGAGCACGC
CCTGGCGGGACTCGGCGGTCATCAGCTCCAACCAGCGTGCCGGATGCTCGACGAGCCACT
CCCGGTCGATACCGCACAGCGACTTGACGTTGACTCCCAGGTAGTGCAACCGCCCCTGCC
ACCATTCCGGGGCCGTCGCATAGACCACGGCGGGCGATGCGCACAACATGGCATCGAGGA
AACGCGGCAGCAGCTGCAACGAGGTTGCCGGCATGTTCGATAGTTCCCCTGTGACGGTCC
TTGTACCGTTGCATGACGTGCTGCCGTCGCTCATACCGCTTCAGCGACCGCCGACATGCA
TGACCCGTTGTTGCACCATCGTCGCGACAGTGCCGGATTCCTTATCGTGGCTTGCCCCGG
CCACCTTGCGGGTAGCCGCCGCCATGCAGGCGGTGACCAGATCGCGCAGTTCCCTGACAG
GAAGGGCCACGCGCTCGGCCTGTCCTTGCCCGTCCCAGACGATCAGCAACGCAGGCAGGT
CGCGGGTCTGGTCGACGCCGACGATACGCCCCTGTCGCCTTCGCTGTGGATCGTGCAGCG
TGGCACCGATCAGGTGCTGGGCTTGTGTAACGCTATCTCGCATGAATGGTTCGAAACGCT
TCGTTTAACTTGGATTAAGCCTACCACAGCGGTGCGTTGCAATACGCTTCCGTTGCGACT
TGCAAACCTGCACTTTAACGCTACTTGTTCCGCATAACCATGCCGTTCGGGCATTTTCAG
CCGTTGCTTACATAAGAGCTGACGAGCGGAAAAGCCATTCATGAAAAAAGGGGTGCCCTG
AGGCACCCCGGGATGACACGCGAAGTTGTCTGTTGCTTACTCCGTGGCCTGCATGGCCAA
CGCCGTGTCCAGCATGCGGTTGGAGAAACCCCATTCGTTGTCGTACCAGGCCATGACCTT
GACCAGGCGCCCGTTCACGCGGGTATGGTTGGCATCGAAGATCGATGAATGCGGGTTGTG
GTTGAAGTCGATCGACACCAGGGGCTGGGCATTCACGTCCAGCACCGGCGACTCGGCCGC
CGCCTTCTTGATGACCTCGTTGACTTCTTCCTTGGAGGTATCGCGGCTGGCAGTGAATAC
CAGGTCGACCAGCGATACGTTGATGACCGGTACCCGCACGGCCAGGCCATCGAGCTTGCC
TTGCAGCTCGGGCAATACCAGGCCGACCGCCGCCGCTGCCCCGGTCTTGGTGGGGATCAT
CGACTGGGTGGCGCTGCGTGCGCGGTACGGGTCCTTGTGATAGACGTCCGACAGGTTCTG
GTCATTGGTATAGGCATGCACGGTGGTCATCAGGCCGTTGTCGATGCCGATCGCGTCGTT
GAGCGCCTTGGCGACCGGCGCCAGGCAATTGGTAGTGCATGAGGCATTGGAGACGACACG
GTGCTCCGGCGTGAGGATCTGCTCGTTGACGCCATAGACCACCGTGGCATCGGCATCCGA
GGTGGCGGTCGAGATCAGCACGCGCCCCGCGCCAGCCTCCAGGTGCTTGGCGGCATCCGC
CCGCTTGGTGAACAGCCCGGTGCACTCCATGACCAGGTCCACCTCGAGCTCGCCCCACGG
CAACTGGGCCGGATCGCGCTGGGCGAAGGTGCGGATGCGGTCCCCGTCCACGCTGAGCGA
TTCCTCGTCGTGCTCGACGGCGTGGCCAAAATGGCCGTGCACACTGTCGTGCCTGAGCAG
GTGGGCATTCAGGGCCGGATCGCCCAGGTCGTTGATAGCGACGACCTGGACCCGGTCGCG
ATAGCCATTTTCGTAAAGGGCACGCAGCACATTACGACCGATTCGTCCAAAACCGTTGAT
GGCGACACGCAGCGTCATAGTGACCTCCTCACTGCAGAAGTGGCGTGAATCCGGGTGACC
ACGCTCGCCTGACGCCGGTGGCGGCCAGGAGGCAGTCACGATGAAACAATCCTACGCTTT
AGACCATAATCTGACCCCAAAGGGTCACGACATTCAAGCCTTGTTTTGGTAAGTTTACGA
AAAACCATCACTCGACCGTGAAGAGAGGTCCCCATGGCCGTTCATGAAACCGTGTCCCGT
GTGACCCAGCGCATTCGCGAACGTTCCCGCGAGCGCCGCGCGCTCTACGAGCGCCACATG
CAGGACCAGCATCGCCGGGGCGTTCACCGGGGCGATCTGTCCTGCGGCAACCTGGCCCAC
GGCTTCGCCGCCTGCGGGGCCGGGGACAAGAACCAGCTCAAGCTGATGAACAGTGCCAAC
CTGGGCATTGTTTCGTCATATAACGACATGCTCTCGGCGCACCAGCCATTCGCGACCTTT
CCCGAAATCATCAAGGAAGCCGCCCGCGACATGGGCGGCACCGCCCAGTTCGCCGGTGGC
GTACCGGCCATGTGCGACGGCGTCACCCAGGGCCAGCCGGGCATGGAACTGTCGCTGTTC
TCGCGCGACGTGATTGCCATGGCCACCGGCGTGGCCCTGTCGCACAACATGTTCGATGCC
ACGCTGCTCCTCGGTATCTGTGACAAGATCGTGCCGGGGCTGTTCATCGGCATGTCGCGT
TTCGGCCACCTGCCGGCGATCTTCGTGCCCGGCGGCCCGATGACCACCGGGTTGCCCAAC
AAGGAGAAGGCACGCGTGCGCCAGCTCTACACCGAGGGCAAGGTCGGCCGCGAGGAGCTG
CTCGAGGCCGAATCGCAGTCCTACCATGGCCCGGGCACGTGCACCTTCTACGGCACGGCC
AACTCCAACCAGCTGATGATGGAGATGATGGGCCTGCACCTGCCCGGCGCCTCCTTCGTC
AATCCCTACACACCGCTGCGCGATGCCCTGACCCGCTATGCCGCCGAGCAGGCGATCCGC
AACAGTGCGCCGAGTGGCAACTATCGTCCGTTCTGGCAACAGATCGACGAGAAGGCGATC
GTCAACGCGGTGATCGGCCTGCTCGCCTCGGGCGGCTCGACCAACCACACCCTGCACCTG
GTGGCCATGGCCGGTGCCGTGGGCCTGACCCTGACCTGGGACGACTTCACCGAGCTGTCC
GCGGTGATCCCCAGCCTGACGCGCATCTATCCCAACGGCCAGGCCGACGTGAACCACTTC
CAGGCGGCCGGTGGCATGAGCTTCCTGATCCGCACCCTGCTCGATGCCGGCCTGCTCCAC
GAGGACATTCCCACCGTGTTCGGCGGCAGCCTGCGCGACTACACCAAGGAGCCCTTCTTC
GACGACGGCCAACTGGTATGGCGCGAAGGCCCCACCGAGAGCATGGACCCCGACGTGCTG
CGTCCGGTTTCCGATCCGTTCTCGCCGACCGGCGGGCTGACCGTGCTCGATGGCAATCTC
GGCCGGGGCGTGATCAAGGTCTCCGCGGTCCAGCCCGAGCATCGCCTGGTCGAGGCGCCG
GTGCGCCTGTTCAGTGATCAGAGCCAGCTCAAGGCGGCCTTCGACGCCGGCGAGCTCGAC
CGCGACGTGGTGGTGGTCGTGCGCTTCCAGGGGCCACGCGCCAACGGCATGCCGGAATTG
CACCAGCTGACGCCCTACCTGGGCGTACTGCAGGATCGCGGCTACAAGGTGGCCCTGGTT
ACCGACGGGCGCATGTCCGGCGCTTCGGGCAAGGTGCCAGCCGCCATTCACATTTCTCCC
GAGGCGGTGGATGGCGGCCCGCCGGCCCGCC
>DeadSea-enrich-C1303
GGCTACGCCAGCTGGCCCGGCGCAGCGCCACACGGGAGAGCGTTCCGCTCGGCGCGCTCC
TGCTGGTGGCCGCCTCGCTGCTCGCCTGGCTGGCCATTGGTCCCTGGGTGGAATACGGCC
ATCAGGGGCTGCTCATGATTCCCTTCTTCATGCTGGCCTTGCAAGTGCTCAGCCAGCCGG
GTGACAGCCTGCCCGATCGCGCCCTGGCTGCCATGGCTGCCCTGCCCGTGCTGATCAACG
CCGGCCTGCTCAACAGCTCCGATATGGCCAAGTCATTTACCGTGATGACTGTCCTGTTCG
TCCTGCTGATGGCTGCCGGAGCGGCCAGCCGCGTTCCCCAGGTGGGCTATCGGATGCCGC
GTCGCCTGTGGCTGGCATGGTATCCGGCGCATTTCGCCGTCATTGCCGTTCTGCTGCACT
GGCCAGGGCCCTGAGCGTCGCCTGGCCTCAGTGCGGGCTGTACTGTGCTGCCAGCACCTG
CGCCAGCGCCTCGGCCGGCATCGGGCGATGGAAATAGTACCCTTGGAACAGGCGGCAGCC
ACTGGCCTGTAGCCGTTCCAGCTGGGCAGTGGTCTCCACGCCCTCGGCGACCACGCTCAA
CTGCAGGTGTCGGGACACGGCGATGATGGCCTGGACGATCGCCGCGTCGGCATCGTCATC
GAGATCCTGCACGAAGCTGCGATCGATCTTGAGCTCGTCGAGCGGCAGACGCTTCAGGTA
GGACAGCGACGAGTATCCCGTGCCGAAGTCATCGATCGCCAGGCCGACCCCGATACGCTT
GAGCGCCTGCATCTTGGCAATGGCGTCCTGCAGATGGTCGATCAGCACGCCTTCGGTCAA
TTCCAGCAGCAGGCGCTCCGGGGCGACTCCGAAATCGACGACGGTCGCCTGGATTCGCTC
GACGAAGTCGCTCTGTGCAAAGTGGCGCGGGCTGATATTCACCGACAGCCGCGGCAGGCA
GCCGGCATCGAAGCGCTGCAGGCAACGGCAGGCCTCGCCCAGTACCCAGTCACCGAGATC
GGCGATCAGTCCGCTCTCCTCGGCCAGTGGAATGAATTCTCCCGGCGAGATGAAGCCATG
CGTTTCGTGAGGCCAGCGCAGCAGCGCCTCGACGCCCATGATGCGCCCATCTGACTCGAC
CTGTGGCTGATAGTGAAGTTGCAGCCGGTCCGTCTCGATGGCATGACGCAGGTCGCTCTC
CAGGCTAAGCCTGCGCTCGACCGCATCCTGCATGCTCGGCTGGTAACCGCATACGCGAGC
CCGCCCCAACGCCTTGGCCTGGTACATCGCGGTATCGGCATACTTGAGCAGGTCGGTGAC
GTTCTCCGCCTCGCGGGGGAACAGCGCAAAACCGATGCTGGGCGTCACGCGCACCGTACG
CCCCGCAATAGCGTAGGGTGCCGACAGCGCCTCCAGGAAGCGACCCGCCAGCGCCGAGGC
AGCCTGCTGCGCCCGGTCGGGGCACTCGGGCAGACCGGCCGCCAGGATCACGAATTCATC
CCCGCTCAGGCGCGCTGCCATATCGCCACGCCGCAGCAGCGAAGACAGCCGCCGGGCCGT
CTCGCAAAGCAACCGGTCGCCCATGGCATGGCCGAGCGAGTCGTTCACCGACTTGAAACG
ATCCAGGTCCAGGAACAGCACGACCCCCTGGGTCCGGGTCTGTCGGCAGGCCTGCTGCGC
TGACTCCAGGCGCTCGATCAGCAGGCGCCGGTTGGGCAGATCGGTCAACGGGTCGTAGAA
CGCCTGTCGATGGATGAGCGCCTCGGCCCGCTTGCGCTCGGTGAAGTCCTCGATGGCGGC
CACCCCGCCAATGATCTCGTCGTCGGCTCCGCGCACGCCGTTGAAGAAGGCGCGCAGCGG
GATCGTCCTGCCCGAACTGACGCTGATGTATTCGCCCTCGTAATAACCATAGCCATCGGC
CAGGGCCTGCTCGACGGCCTGGCCGACCTGGCGGTCGGGCAGGTCACGGCACATGTCGAG
CCCCAGCATGCATTCACGGCGTGCGCCGATGATCTGCTCGAACCGATCGTTGCAGTCCAG
CACCCGACCTTGTCTATCGAAGTGCAGGATCCCCAGAGGCGCAGAACGGAAGATGCTGCG
ATAGCGGCTTTCGCTTTCGCGCAGCGCCGCCTCGCGTCCGGCGCCCTCGATACGCAGGGC
GATGTTTTCGGTGATGATCAGGCTGAAGCGCCGGCTGACGACCAGGGTCAGGCCCAGAAA
CAGCCCCATCATCACCGCCAGGACGAGACTGACCGGAGTGCCCACCGCCAGGTAGCGCAT
GGTCAACGGCAGGATGGCGGGGATCAGGAACAGTGCCGCCACACCCCACACCGATGACAG
TGTGGTGACCGAGCCGGCGCCGATCCCGGCCAGGATGATGGCCAGGACCGCCTGGTATTC
ATCGTAGCTCGGCGAGAACAGCAGCCACCCGGCCAGTCCCCAGGCCAGCCCGGCCAACAA
GGCCCCACCGGCGAACGCGTTCAGCCAGCGCGGCCGCAACTGGGCCTCCGGCGTCTGGCG
CTGGAAGCGTTCCGATAGCATGAGCCGCAGCAGGGAAACGACCAGCAGGCCGGCCAGCCA
GCCTGTCAGCACGGCATGCGGCACGCTGTTCCAGAACGACATGACCAGCAGCAAGGCACC
GACGATACTGGCCAGGATCGGCTGCCACAGCCCCTCATACAACATCCTGACCTGTTCCCC
GCGGACGCTGCCCCCGTGTGCCCGGCCGGGGCCTGCGGCGTGTGCCTCATGCCTGCGTCT
GAAGATGTACGACATCGACACTCCCTGTTCCTGCGCGGCCTGCCCTACCTGGCTGGCAGC
TAAGCCTCTACGGCATCAAATGCCGGTCGCCAACTCATCCTTTCGACCCAAAATGCCCCT
TCGCAAGCATGAGTTCAACTTCTTTGGCAGCAGAAAGCACTCGGAGGAAATAAGCAAGGT
AACGGGTCGCTCCCGGGCCTCAATGGTTCCGTATTGCGTCCCCCCGCATGCACTCCCCAT
ACTGGAACGCATCACGGCAAGGAGCCACAGCATGACGCACATGCCCAGGGATGGCTTTCG
AATCCAGCCGCGCCATTGGTACGCCTGGCAGATGACACCGGGCTACCTGAGCAACAGCCA
GTCGTACTATTCACCCATCTACGTCACCCAGGTGACGACCCCTTCGTCGAGGCGGAATGA
GGTGCACCTGGACTTTCTCAACGTGCTCTACCTGGACGGCCCGCAGGATTTCCATCTCGA
CGGTCAGGTCATCCATCGCAACAGTACCTTCCTGGTAATGGAGCTGTGGCATGCCTGCGC
TTCGCTGCAGCGTATCGCCATCGTCAGCCATATCGGTTTCGGCTGGCTCAACCAGCACTG
CCGTCACCTGGTCGACCGCAACCCACCAGCGTTGTTCGGACGTGCCGCCGAGAAACATGC
CGGCACCTACCTCGACCGCGCCTTTCCCTATGCCCGGGAAAAGGCCACCGTCTTCAGCAT
CCGATAGTCCACGCCGCCAACCCAGGTGTCCTGCACGCGCCCTGCTATGCTTGCCATAAG
GTGAGGTGAGCGCGAGGATGCCGGCGCTGACCGCGCCGGGGCGGCCCCGGAAGTCTCCAC
TGTGGCGCAAGCGCCGGACAACAACGGGGAATACGGCGGTCGCAGCTTCCATCCCACCTG
GGGGACATGCCATGAAACGACCCGTCCGGATCGCCGTTACCGGGGCTGCCGGTAGCATCA
GCAATTCCCTGATATTCCGCATCGCCGCAGGCGACATGTTCGGCCCCGACCAACCCGTCA
TCCTGCAACTCATCGAGCGTCCCGAGGCCATGCCCGCCCTGCACGGCGTAGCCATGGAAC
TCGAGGACTGCGCCTTTCCCCTGCTGCATACCGTGCGCCTGCACGACAATGCCGAGGCCG
GCTTTCGCAACGTGCACTACGCCATCCTGCTCGGTGCCCGCCCACGCGGTCCGGGCATGG
AGCGCAAGGACCTGCTGTCGGCCAACGCCGAGATCTTCAGCCACCAGGGGCGGGCACTGA
ACGATCATGCCAACCACGACGTCAAGGTGGT
>DeadSea-enrich-C1306
CTCTCTTCGAGGATCACTTCTTCATCATCCAGAATTTTCTCGGCATGCCCGCCGGCTGGG
CCGGCCACTGACGGCCCGATCAGGCGTCACCGCTGTGCATGGCCGGAGCCGTCTCGCCAA
CGTCAATGTCGGTTCGCATCACGTCGCAATTCGAAGCCCTTGACGATCACGAAGGCCACC
AGCGCCACGACGAACACCAGCAGATACATCCAGGCAATGCTCTGCAGGGTCTCGATGATC
GTGCGGTACACCTCGAGTGTCCATCGCTCCGTGGTCAGCGCCAGGATCTCGGCATCCTCG
TGCGGGGCACTTACGTAGCGCTCAAGATCGTGAATCCGCACCCCGCCGGATACACCCACC
ACGAAGCCGGCAAACGTGATATACCGATGCCAGGCGCCGCGGATCTCGTCCTGCACGATT
CGCTTCAGGATATTGCCCACCGGCTTGTTGAAAAGTGCGACTGCCAGTGCCGATACGGTG
ACTGCGATGCCCAGCGTGGCGAACAGCAACGTGAAGAACATGACGCCTCTCCTTATCGAC
CCATGGCGGATGCCGCGACCGGCGCCAAGCCCGGGGACTGTGAAAACAGCCCTGCCCGTC
GACATCTTTCCAGGCGCGCATAGAGAAACTCGGTGAAGAAGCCATGCATCAGGAAACGCT
GGCTCAGGTTGCCCGGTCCCAACAAGTAATGCGGATACTTGTTATAGGCCATCTCGGCCA
GTGCCGGATCGCCGATCAGCTGGCCGATGCGGATGGCAATGGACTGGTCCAGGTTGAAGC
CATTGATGGCATCCCGGTATTCCTCGCGGGTCAGCAGCAGGCAGAACAGGCACATGAACA
AGGCATGCGAGGTCTCGAAGTCGAGAACCTGGGTGCGTCGACGCGGGACGTCGATCATCC
CCATGTCCACCGGACGCCAGTGCGTCCAGCGGATGGCCCGCTCGTCCAGCGGCAGCGACC
GGGGTTGCCAATGGCCGAGCTCCTCGATGATCCGGAACAGTTCCTGGTCGTGCATGACGA
AACTGGCCTTGCGCATGTCCTCGATACGGGTCGGATAGAGCGCAAGCGGCTCAAGTAGCT
CTGGTCGAGACAGGCCTGCCCCGCCTTGGCTGCCATGCCACTGTTGGAGATCAGCGTGTT
GTGATCGGCATCGATGGCGTAGTGGCGCTGCTGAATGCCGTTGGACTGCAATATGCGCCG
CTTCAGTCGGCTCGGTTTGCCATGAACCTGCCCGAGCACCGCCTCGATATGGTCGTTGTC
CACGGGTTCGCCAGGCAGGTAGTGGCCGGTACTGGTGATATAGACGCTCATACCCACAGA
CCCCGCTTGGCGAGTGCCTGTCGCAGGCAGCGCAGGTTCTCTTCCGTGTAAGGCGCCACG
CAAAGCACACCCATGAAGGCCAGGTAGAACGGCAGGTAGCCATCACCTCCATGCGGCGTG
GCTACCGGCTCCAAGCTCATCTGCCCTTGCCAGTCGAATGACAGCAGATCCACCACGACT
GGCCAGTTGATCACCAGGATCATCGCCAGCATGTACAGGGGCAGGCTCCCCAGATAGGTA
TGGGCATGCATCTCCCAGACACTGATTTCCCGTGTCGGTGTCGCAATGTGAAGGTCCATG
TGGGCAGCCGCCTCATGCAGCACCCAGGCGGCAAGACAGATCAACAGGACCAGGACATTC
ACGCGATAAAGCAAGCAGAGCAGGATCGGAATCGCAATCTGTAGTCCCATCAGCGAATGA
ATCAGAGACTCCTTCAGGCCTGAAGTGACCTCTATCTTCGTTGCCCGATGGCAGCACCAG
TCCACGAAACCGGCTATCCCCCACAGAGGCAGAAATACATACAGCAGAACGTTGATCAGC
AGCGCATGCGTGTCCACGGCCATTTCCTTGGTTGGTTGCCTTGCGTCACAGAGTTATAAA
ACAGTGTTCGATAACTATACTCGATCCTTGCCCGGTTGCAAGTCCCGACAAGACAGGCGT
AAGCGCGCTTTCGCTCGACATGTAAAGACGCCGGGATATGCGCCCTATTCTCTGTATCTG
CAGGCATCATTAATCTATAGTTGAGTCTATAGACACACAATTTACGGAGCATGCCGTGTC
TCTCACCGAAGCCCCTGCCAGCAGCAAGGCCAAAGCGGCGGCTGGCCTGAAGGCTGCCGT
CACCATTCTGGAAAAATGGAGTGCCAGCAATGAACAAGGCACGGCCATTCTGCGCGTGTC
GCGCAGCACTTATGCCCGAGCCAAGCGCGGCGACCCGGACTGGGAGGTCAACTTGGATAG
CGACCAGCTCACCCGCATCAGTCTGGTGTTGAACATCCATGCGGCGTTACGCGTGATCTT
CGATAATCCCGAGAATCTCTACGGGTTCATGGCCATGGCTAACCACAACGCCTATTTTCA
CGGCAAGTCGCCACTGGAGCTTATCGGCCAGGGCGGCATCCTGACTCTCTACGAGGTATT
CAAGCGCATCGATAGCCTGCGGGGTGCGCAGTGGTAAGCCTGGATGCCCTCCCCGTACTG
CCAAGCGCCCTTCGTGAAGGGCATCGCCTGGTCAATTCGAAATTTCCACCGATCAACGTG
TTCGATGACGTGGCCAGCGCCGACGAATTCGACATCCTCTACGAACTCCAGGCACTTACC
AATCCCCGGCTGCAAACGGAAATCGGTAATCTCGCCCTGGTCGATAGAAAGGATATTCCG
TTCGGAATCCCGGGCTGTTCCTACGCCATAGCGCCTTTCACCCACGTGAATCCGGACGGC
TCACGCTTCGGCGACGGGCAGTTCGGCGTGCTCTACCTTGCCGACAGCATTGACACGGCA
ATTGCCGAGGTCAGGTATCATCAGGAGGCCTATTGGCGCAACGTGCCCGACCTCAGCTAC
GAGCGCTTCGTGTTTCGTGGCCTGACCGGCCGCTTCGACGAAGCCGGCATGCTCGATGGC
ATGGCGCTTCCTGCCCACGACCCCATCTACGACCCCGATGACTACATCCATTCACGTGCA
CTGGGTCTCGCCGTGAAGAAGCGGAACCTGCCGGGATTACGGTATCACTCGGTGCGCTTT
CCGGGCGCGGCATGCTGGGCCCTGATGACGCCCAGGCCAGTCAGCTCGGTCATCCAGGCA
GCGCACTACGAAATGGTATGGAACGGCAGGATAGCCAGCATCAACCGGCTTGCATCGCCA
TAAAGGCGCCGGACCGGCAACTGACCGTACGCTCGGCCCTGTCCAGCCTGCGACGGCAGG
GCTCCTGCCCCGCCGTCGGCACGACCCAAGCGGAAGATATATCCAATCAGGACAGACGTT
AGCCTCTGGAAGGAAGAACTTTGGGTGCCTGGCGCGGAGCGATCATGTTCTCGGGCCGCA
GGATATCGCTCAGTGTTGCCTCGTCCAGCAGGCCTTCCTCGCGCACGAGTTCCAGCACCC
CACGGCCACTATGCAAGGCCTCCTTGGCAATCCGGGTAGCATTCTCGTAGCCGATGTAAG
GGTTCAGGGCGGTCACCAGCCCGATCGAGCCTTCCACCAGGGCCTGACAATGGGCCTTGT
TGGCGGTGATGCCGACGATGCATTGTTCGCGCAGCATATCCATGGCGCGCGTGAGCAGCC
GAATTGAATCGAAGATCTTGTAGGCAATGAGCGGCTCCATGACGTTCAACTGCAACTGTC
CGCCCTCGGCAGCCAGGGTCAGCGCCAGGTCGTTGCCGATGACCTCGTACGCTACCTGAT
TGACGGCCTCGGGAATCACCGGGTTCACCTTGCCGGGCATGATCGAGCTGCCCGGCTGGC
GTGGGGGCAGGTTGATCTCGTTGAGCCCGGTACGCGGCCCGCTGGACAGCAGGCGCAGAT
CGTTGCAGATCTTCGAGAGCTTCACCGCCAGGCGCTTGAGCATGCCCGAGAAGAGCACGA
ACGCTCCCATGTCCGACGTCGCCTCGATCAGGTCCAGGGCCGGCACCAGAGGCTGCCCGC
TGATCTCGGCCAGTTGATCCACGGCCAGGCGCTGGTAGTCCGGATCGGCATTGATCCCCG
TACCGATGGCCGTGCCCCCCAGGT
>DeadSea-enrich-C1309
TGTTGGCGCGGAACATCGGGAAGACGTAGTCACGCACGAACTCCTCGCGCAGGTCCTCGA
TGTAGATCTCCTTGACGCCCAGGGCCTGGGCCTTGGCACGCGCCGGTTCGACCTCTTCGC
CCTGCCCGATGTCGGCGGTGAAGGTCACGACCTCGCAGTCGTAGGTTTCCTGCAACCACT
TGACGATCACGGAGGTGTCCAGACCGCCGGAATAGGCGAGGACGACCTTTTTCACATCGG
ACATGCGGAACTCCTTAGCGCTGATGCAATGCTGATGACTCGATGCCACACGGGCACAAA
GGCACCGTGTCGCAGACCATGCCCCGGACGGGACGGACAATCGGGCAAGTATAACGCCCG
CCACCGGCGGCGAACACCGCCGGTCGGGACGCTCACGGCACAAGATGCTAAACTCTCGGC
CATTGTGGCGCGGGGCGACCGCAATCAATCGACGCTGGATGGGAGAGGTGCATGACCGAG
GCGAACGCCCACGTGCTGATGGCTCAGCGCTTTCGTAGTTTTCTGCCGGTAGTGGTGGAC
CTGGAGACCGGCGGTTTCAATGCCGAGCGCGATGCCATTCTGGAGATCGCGGCCGTCACC
CTGACCATGGACCCGCAGGGCAACCTGCTGCCCGATGCCACCTATGCGTTCCATGTCGAC
CCCTTCGAAGGTGCGAATATCGATCAGGCAGCCCTGGACTTCACCGGGATCGACCTCGAC
AATCCGCTTCGCAAGCGTGTCTCACTTTCCGAGACGCAGGCTCTGGGCGAAATCTTTCGT
CCCGTACGCAAGGCCATCAAGGCCAACAACTGCACGCGCGCGATCCTGGTCGGGCACAAC
GCCTCCTTCGATCACGGCTTCCTGAATGCGGCGGTGAATCGCTGCGGGATCAAGCGCAAC
CCCTTTCACCCCTTCTCCAGCTTCGATACCGCCACCCTGTCGGGGCTGGTCTATGGCCAG
ACCGTACTGGCCCGGGCCTGCCGTGCCGCCGGTATCGAATTCGACAATTCCGCCGCCCAC
TCGGCGCGCTACGACACCGAGCGTACGGCCGAGCTGTTTTGCGCCATCGTCAATCGCTTC
AAGGACATGGGCGGATGGGACCTCGCCCAGCGCGAACAGGGCATGGAAGGCTCATGAACG
TCATCGGGCCCGCCCGGAATGCCGGGCGGGCCCGATGCCTGCATGCCGTGACATACGGGT
CTCACCTGCAGTGCGCTAGTGACGACGCTCCCAGCCCGCCGGCATGTCGATATCGTTCTG
CGCATCCTTCGAACCGGCCACGCCCGGCTTGTCGAGGATCTGTACCGTGCTGGCCTGCGG
CCCCTTTTCGCCCTCCTCGGGTTCGAAACGCACTTGGGTACCCACCGTTAGACGGTCGAA
ATCGCCATGCAGGACGGAGTTGCGGTGGAAGTATATTTCCTCGCCACTGAGATTCTTGAG
GAAGCCGTAGCCCTCGTCCTCGAACATGCGTACCACGGTGGCGACCGGCGGCACCGGCTC
ATCGCCTTCATAGTGCTTGACCTTGCGCCCTCCGCGCTTGCCGTTCTCCTTCTTCAACTG
CTTCTCCATCGCCTCGAAGGCATGCCGGATGATCGGGCGCAGTTGAACCTGGGGATCGGT
CACCGTCTCGGTCTTTTCCGCCACCAGCTCACGCTTGGCCGGCAGGGATACCTCGATATG
AGCACGGTAGGGGTTGCCGGTCCGGTGCGGACTCTGGGTCTGCTCGACGACCACACGACA
AGCGACGATGTTGTCGCTGAAGTGCTCGAGCTTGTCGACACGCGACTTGATGTAGTCATC
GATCCACTCGGAACGCGACACATGGTTGTAGGTAATCTCCAGCGGAACCTGCATGTCTGC
TACCTCCCTGGTCATGCTCACTGATCAGCCGGTCCTTAGCGGCCGTTCCAGTCAACCAGC
GTGGTCCGCCCTTCCAGTCATTTCAATGACTTCTCGGGGCAATTTCGTATCCAAGCGTAT
[truncated: 2,060,869 more chars]
