# Supplementary material for: Extreme fluctuations in ambient salinity select for bacteria with a hybrid “salt-in”/”salt-out” osmoregulation strategy
Source: Front Microbiomes. 2024 Jan 8;2:1329925. doi: 10.3389/frmbi.2023.1329925 (PMC12993556; doi:10.3389/frmbi.2023.1329925)
Supplement: Supplementary file 1 [file DataSheet_1.zip › Izemoplasma.fasta]

>DeadSea-enrich-C1
TTTACAACACTATATGAACTCGAATATAAGTTAAATGATTATGTCCATTGGTTTAATAAC
TTAAGAATCCATGGATCATTGGAGTATCTAAGCCCTATTCAATATCGATTACAGTACTCC
ATATAAAAATTGTTTAAAAAAGGGTTGCCATTCCAGAACATTAGTATATTATTTTTTATT
CATAAACTCTCTATAGTTAAAAGATCAAATTTGTGTTATAAAACGTTCTAGAAACTTTTG
ATAATATCCTTTGATATATTTGTAAAGTGTGGTACTATAACAAAGATTTGGAGTGGTAAT
GTGAGGCAGTTAGTGTTAAAAATAAATCAGCGTTTTTATTATGGTTGGGTGATTGTACTA
TTGAGTGCTCTGACCTTCTTTTTAAGTGCCCCAGGACAAACCTATTCCATTAGTGTTTTT
ATTGATGTATATAAAAGTGAATTTGCTTTTTCTTCTACAGTTATTTCAACAGCCTATAGT
GTTGCGACGGTGATTAGTGGTTCAATGTTGGTGTTTATGGGACGGGCTATTGATCGATTT
GGTATTAGACGAATGTTAATAGTTGTACCAATTATGCTTGGCATAACGACCTTTTTTAAT
AGTTATGTTTCAGGAATATATATGATATTTGTAGGGTTTATTTTTTTACGATACTTTGGA
CAAGGATCGATGACACTTATTCCAAGTACAGTAATTCCTCAGTGGTTTGAAAAAAGACGG
GCGTTTGCGATTAGTTTAGCTACTATGGGGGGATTACTAGCGATGCTAGCGGTGCCTTCA
ATCAATTTATGGTTGATTTCTCAAATTGGCTGGCGTAATGCTTGGCGAGTGTGGTCATTA
ATTCTAACGGTAGGGTTTGTACCTCTTGTGTTTTTGTTCGCATCTAATCGACCAGAAGAT
ATTGGGATGACTATCGAGAATGATGTTTCATTAGATGAAGAAGCGGTAGAAAAAGCGCTC
CAAAAAATGAATCAAAAGAGTTTTTCTTTAAAACAAGCATTACGTGTTGAAGAGTTCTGG
ATTGTAGGGATGATTAGTATGATTCCAGCAATGTTTAGTACCGGTCTTGCCTTTCATTTC
TTTTCGGTAATGGCATTACGGGATATTAATAGTGAAGCGGCTGCGGTGATTTTGGGATTA
CTAGCACTTCCTGCATTTATTATGCCATTTGTATCTCACATAGTTGTCGATCATTATCCT
GTTAAATATATTTTATCTACAACATTAACGATGACAATATTGAGTATGCTTTTCTTAATA
TTTGGCGTAGTAAATGCAACATTTGCGGTTATTTTCATCTTGTTTTATGGTTTAGGGATT
GCCATTCAGTCACTTTCAACCAATGTTTTATGGCCAAATTATTTTGGACGAAAACATCTT
GGAAGTATACGTGGTGCGGCTACTGTTTTTATGGTTATAGGTAGTGCCTTAGGCCCATTG
CCGTTTGGAATATCATATGATATCACTGGTAATTATAATGTAGCCATAGTCGGCATGATG
ATTTTTACTGCCGTTGCCTTAGTACTTTCTTTTACCATATCAAAGCCGGTTAAAAAACGT
GTTTAGATAAAAAAAGGTGCCATTGGCACCTTTTTGCGTTTTATCTAGGGTATAAATCGC
CCATTTCATCGGTTTCTAAACTCGCGCGACGATTGCGTTGTGATTTAATTAAACTTTGAT
AGTAGTCTGTGTTGTCTTTGACGTCTTCAACCATCTTATCAACATAATCAACAAATTCTT
GTTCCGAGAGTTTATTATCTAGTTGTCTTGTGTCTAAGGCAAAAAGATTATCCCCTGTCA
TCGTTATATGATCATTATTAGGGATATAATGGAAGTATAAACTTTCATTCATTGTTGGGA
TAAAACGAATCGCTAAGTTCTCAGGATCTTTTTTGCGTTCAATTTCTTTGATATTAGTGG
TTGCTCTAAAATACGTAATTGGGTACGTTTTAACTTCCCGCGGTACTGGAATGCCTTTAT
CTAGGTTTTGTAAATCTAATTCAAATACAAGTCTGTAATCAACACTTAAATCTTCATGTG
TCTCCTTATGAAGCGCCATTAATTTTTTATGTGCTTTCTCATATTCTTCTTTAGAAAAAG
TATCTAACACTTTAATGTGATCAGAAAGTTCTGTGTTAAGACGTTTGTTTTCATCATCAA
AATGAACTTCTTGTAATATGATGTTTCCATCAACTTCATATGTATTTGATTCAGTTGTAT
GAAATGATGAATAGCCATGATCATCATGAACAAATTTCTGATGTGTGACGTTGCCATCTT
CATAAAAGCGAACCAGTTCAAATCCATTTGAGTTATACTTAATACGTTCTGTATAAAGTG
CTCGTGGTTTCATAATCTCCTCCTATTTATATTTTTCTTAATTAAATTATAGCACATCCT
AAAAGCGTTTTCATTAGATATACTATTTTTTCATTAGCAGTCTTTATTCTACTGAACTAT
GTATAAAAAAAGATCTCAACAAAATGAGATCTTCAATATTATTGGGTATTTGCTTTGTCT
TTTAAGGCCTTTATGAGTTTGTCTTTATAATTACCTTTATCTGACTTTCTCGAGTACATG
TTTTCATCTGCTTCCGATAGCACTTGATCCATTGTTTTATCTGAGTTTTTATTTGTTCCG
AGACCATATGAATATTGAATAATATCTAATATCGGCTTATCTTGATTTTGTTGGTCAAGT
AACGTGATTAAATGCTTAACCGTTTTTATGTCACGATTAATTATGATAAGTAAGAACTCA
TCGCCACCTAATCGAATCGGAATGATGTCATCTTTATTGGATAAGTCAAGGAGTTGATTT
GCAAAACGTTGTAATAGTTTATCGCCTGCTTCGTGTCCTAAGTAATCGTTAAACAGTTTT
AATCCATCAAGATCAAAGAGAATAATATGGTAATGTTGATTACTGTTATCTAAGTCATCT
CTTATCTCTTCTAAGTAATTGCGGTTGAATAATCGTGTCATTAAGTCATGTGTTTTAATA
TATTGAATGCCATGAATATATTTTTGATTAGCGGTATCATCGTAAAAGAGGTAAAATTTT
CCTGAATACTTATAAAATGGTAAATGAATATCTTTTGAATGCATATTAAAGTATAGCTTA
TCATCGTTAAAATTAAGATCATCCAGTTCATTGGCATCTTCATATATAATCGCATAGTCT
TGAATTGTCTTTAGTAAACTATCAAACCTTAACTCTTCATCAACTTTAATATCAAATAAA
CGTTTAAAGGCTTTTGAGGCATCTACCACAATATTCTTATCATTGACAATAACGTATTTC
TCACGTAAATTATCTAGAATAAAGTGATTACGATCAACCCCTAAAATTAATTTTAAGTCA
CGCATGTAAAAGACATAATAAAGTAAAGAGATGAAGAAGATAAAAACGATATATGTTGGA
TCAAGTGTAAAGGTATAGACAAAAATATGTATGATATTCAATGAAATGCCAAGAATAATG
CCAGTCACAATAAACAGAAACGGTACATAATCTTTATTAGAACGCAAGTTTTTGTATAAA
CTCTTAACAATAAAATACCCAGTGATTAATATCAATGTATATGACGCAGCAGTGTGGATA
TGGAAAAAGGCTCCATTAGTTGCCTGTCTGTAATCTATATATCTAAAGTCACTACTTGGC
AAACTTTTAAGCATTAATTGATGATATTGATTAGTATAGGCTATGACTAGATCAATACTT
AAGAAAGTCCACAATAAGACATGGATAACCATCGGAATCTTCTTTTTCATATATGTCACT
ATCGAATATAAAAAGATAATACATATTAAATAAACTAAAGGATATATTGATACGGTTAAA
TAATATAACAAGGTACCATTAACCAAAAAGTTACGTACAGCTAAAATAGCACTCCACAAA
AAAAGTAGAAGTGATAAGTACTTAAAATATTTGTAACGAGGATCAACATTAAATAAATCA
TAATGGGTGAGTGGAACAAGTGCCATAATTGATAAGATGATAAAGATAATCCATATATAA
AGAGTCATTTTCGTACCTCCTAAATAGTTGTTTCAAGTCGAATATATCATATCATAAATC
GTTTTCAAACGCACGTTAAATGTTGATATTAACTTAAATACTTTAAGTATTACAACATAA
TATAAGTTAGTAACAATTGGGTATAAAGTAAGAACCTACTAATTGAATTTTATCTTTTCT
AAAATAGAGTAATAGTCGCTAGTTTGTGGTAATTTTGTTTTACCGCTTGGCAAGTTTCTG
AAAATATGATACACTATTATGGCAAATAGTGCTCCCGTAGCTCAGTTGGATAGAGCGCAA
CCCTCCGAAGGTTGAAGTCGCATGTTCGAATCATGTCGGGAGCGCCAAATGAAGAGTTTT
CAAGGTGCAAATCTTGAACTCTTGACCATTAAAAAGTGCAATGCAAGTTGCCCTTTTTTT
ATAGACATTTTGACTGAAGATATGATATAATGACTTGTCAAACGGAGTGATATAACATGA
AAAAATCAAACTATAAAATGTTATTAATAATCATTGGATATCTCTTTTTTTTACGGGGTA
TTTTGATGATAACAACGGGGATGAGCATCTTCCATTTGGGGGTTATATTTGATCTGGTCT
TAGTGACATTTTGGATTGGGGCAATTGGCTTTTTTATCCGGTCTTTAACGGGACAAAAGA
TTTTTTACATTACAGTGATTTTAATCGCCACAGTATTTGTTATTAGTGACAGCATTTACT
ATGATTATTTTGATACGATTAGTGCAGTTAAAAGTTTAGATGGATTAAAGTGGCTAAAAG
AAGGAACGACTTTGGAATACAATATTCAAATCCCCTTAGTGACTGTTTACGTGATTCCAG
TTTTTATTGGGCTCATTGTGTACATAATCAAGAAAATGCAACAACCAGATCATTATCGAT
TAAATCACTTGGCCATTATTTCGATTATTTTTGTTATTCAGATTGGATTGTATTTATCAT
GGACAACAGGAGAATATGAGAATAGATTAGAGTATTATCAAAGTGATGCCTATTTGTTTG
CGAGTATGCATGATAGGGTCTTATATAGTGAGAAATATGGGTATTACCATTATCACTTAT
TAGATATTACTAAGTTGAATCCAGATGTTGATGCGATTGATGTTATGGATGAAGCAGAGG
ACTATTTTGACAGTAGAGACCATCACCTGAATGAGTATAGTGACCAATACAATGGGTATA
ATCTTATTACGATTTTAGGCGAGTCACTCGATACACGTTTTATAGATCCTACTCTGACGC
CAAATCTTTATAAGATGTATAGTGAAGGTATGCGGTTTGACAATTATTATACGCCTGTTT
TCCAACAGGGGGCAACATGTAATAGTGAGTATATGAGTCTTGTTGGATTAAGTGCGATAA
ATACCAATGACTGGTCTAATAATATTTGTGACACGTATAGTACAAATGCTTTTCCATATA
GTTTACCTAACCAGCTACAAACGATAGGATATGATACATATTATTTCCATAGTGGCCATG
AATGGTTTTATAATAGAAGTACAATCATTCCTCATTATGGATTTGAAACAGTTAAATTTC
AAGAAGATTTATACCGTGATGGTTACAATGATTTTAATGAACACTTCGATTCACAAATGA
CCTATTTCTTTGATGAATATGTGTCATATGATAATCCCTTTCATATCAACCTGTTAACTT
ATTCAGGGCATGGCGCATATAATCAAGAGGCGTTTAATATTCATTTAGATCAACTTAATC
AGGCGTATCCAAACACAACATTCGATTCACAAGTTGAGAACTATATGTTAAAATTAATTG
AGACAGACAAAATGATTGGTGACATCATGAATCTCTTAGAAAGTAAGGGTGAATTAGATA
ATACATTGTTTGCGGTGTTTCCTGACCATTATCCATACATGATGGAAGAAGAGACCTATC
AATCGTTTTTAGACTTAGAAGAAGATAGTAAAGAAATTCATCATCAAACACTTCTGATAT
ATGCGACTGGCATGCAAGGTGAAACCTTTGATGTGACTGGTAGTACAATTGATATTCCTC
CTACTTTGCTCAATTTACTTGATAGTTCATTGAACTTTAATTACTTTATGGGACATGATT
TGTTATCTGTAAATAACAATTATGTATTATTTAATGATTTAAGTATCACTGATGGTAAGA
ATGTGTTATATTTAGATGGTACCTATATTGGTGATATATCACAAAAAGATCATTTAGAAA
CAGTATTGGCTGAGAAAATAAAATTATTTGAAATTCAACAAGGGTTATTGAATATTGATT
ACTTTAAAACCTTAAATTAAATATTTTTCTCGCTTTTGCTTTACAAAAACAAGGCGTTAT
ATTATAATAAATAACGCTGTAATGTTTCGGTAGCTCAGCTGGATAGAGCAACGGCCTTCT
AAGCCGTCGGTCGGGGGTTCGAATCCCTCCCGGAATGCCAAAAAAATGTAATCAAGCGAT
TTTTCGCTTGATTTTTTTATAGGTATGATTTACTCTATTTTTATAAAGTGGGTAAAAAAT
GAAATAAATTACCTATTTTATGTTGACGTGAGTAATCATTACCTATATAATTGAAATATG
GAAAGGATGATCCTGTATGTTTACATTAAAACAACTACCCCCAAAAGCAAATTTCAATAA
GACAGAGATATTATATAAAACAATTGCTGCTCATAAGGCTTTAGCAGAATTGAAAGGATA
CTCAGATGTATTACCAAATAAGAATATATTAATCAATGCAGTAACAATTAATGAAGCAAA
AGATAGTTCAGAAATTGAGAATATTATAACGACACATGATGAGTTGTATAAGGCACTTAG
TACATCAAATGCAAGCATTGCTGCAAAAGAAGTGGTTAATTATCGGACTGCTTTATGGAA
TGGGTATGAGTTAATTAATGAGTATGGATTTTTATCAATCAACATGATTGTGAAAATCCA
ATCTATCGTGGAGCAAAGTGAAGCAGGAATTAGAAAGGTACCGGGTACTGTATTACGAAA
TGAGCGAACAAAAGAAACAGTATATACACCACCGGTTGGTTATGACGAAATTATCCGACT
AATGACAAATTTGGAGGAGTATATTAATAATGATGAAGATCAAATTGATGATTTGATAAA
ATTAGCAGTGATTCATTATCAATTTGAGTCTATTCATCCATTTTACGATGGAAATGGAAG
AACTGGGCGAATCATCAATGTCATTTATCTTACCTTGAAAGGGTTGCTGGATACACCTAT
ATTGTACCTAAGTTCTTACATCAATAATAATAAAGCTGATTATTATCGTCATCTTCAGGA
AGTTCGAGATACAGATTCGTGGGATGGTTGGGTATTATATATGTTAGAAGGTATAGCCGA
AACAGCAACTAAAACGTTAAACATTATGAAGCGTATTAATCAACTTATAGAGGAAATGAT
TGAAGAAATTAAACAAGCTTTACCAAAAATTTACTCAAAAGAGTTAATTGATGTTATTTT
TTATGAGTTTTATACGAAGATATCATTTGTGGAAAAAGGTGTGGGTGTCACTCGTAAAAC
AGCATCAAGTTATCTTTCTCAGTTAGAAGATAAAGGATTTTTGCGATCAGAAAAGATTGG
GAGAGAACGAGTTTATGTAAATGAACGTTTATATGAAATGATTAAAAAAGCTAATTTCTA
GGAAGAACGATAGCTAAGAAACCTTCTAAGCCGTCTGTTGGGGGTTTGAATCCCTCCCGG
AATGCCATTAAAAAGCATAGGTTAGTCTTTAAAGGCTAACCTTTTTTATGTTTTGAGATT
ATATTAGAGAAAAGTCGTCGGTCGTGACTGTGTTAAGCAATTTAGAAAGAAAAAATGGGC
TAAACTACGAACTCATTACTGATTTTATTCTTTTGTTTGATATTTTTCTTTTCTCCTTCA
GACATATGCATATCATCGGATAAGGAAACTCTTTTTAATTTCCACCACACGCCAACTCTG
TTAAACAGATTAATTGGTACTTGATGAGGGAATAGGTGGAACGAAAGAAGAGGACACATG
GTGTACTAAACACAATAAGTAAGCCATAGTTGGTATTTCTTTATTGAAACTGCAGACTAA
AAAGTTTGAAAATAAAATTATTATAGGTTATACTAATCTTGAGAGGAGATTATTATGAAA
AAAATAATTGTTATGTTAGTGTTTCTATTTATTCTTACATTAGCATCATGTGATTTACCA
GACGATAATAATGACTCTGATAATATTTTATTTGAGTTACCACCATTTGCTACATATTTC
TTAGGTCTAAATGACGATTTAACTCAAGAGCAATTCAGTTCATTAGATGGTATTGAATCT
GTCTATGAATTAGAAGGCGATGTAGTTATTACTATCAGTGAAGATTTCGAACTCAGAGCT
TCTGGATCGCGTGGTGGATTTGCCGTTGGTGGGTTTTCTCCAGCAATACTAATTGGTGGC
GATTCTGACGATGATAATGATCCGCTTTCAATAGAAGCGTTATTAGATTTTCCACAAATT
AAAAACGCTAGAGAAGAAGATGGTAAAATTGTAATTACCATTGATTCGAGTGACGATTTT
GAACTCAGAGCTTCTGGATCGCGTGGCGGATTTGCTGTTGGTGGATTTAGCCCAGCTATT
GCGTTTACGGATTATACAGATGATGATATGTATGAAGAAGCGATTGCGAACCTTGATAAA
GTACATCAAGTTTATACGAATCCTGATGGTCTAACGACATTATTGCTTGATACATCTTTA
ACTTATAGAACCATGTTAACTGCGTCAGGTAGTAGAGGTGGATTTGCTATGGGTGGATTT
ACTCCTGCTATCTTATGGACTGACGATGAGGATGATGATACGAGTGTTGATCTAGATTCT
ATGGTTTCCACAATGGCTATTAAAAGCGCGGAAATTAATGATAATAATCAGCTGAAGATA
GTCGTTGAAGAAGGTTTTAACATTAAATTTTCTGCATCAGGTTCTCGTGGTGGATTTGCT
GTGGGCGGATTTACTCCTGCTATTTTAATCACTGAAGATACAGATGATGATACATTAGAC
AGTGCTTTAATGTTTAGAAATCATGCTGCCATTGAGTCATATACAATACATAATGATGGG
TCTTCATCTGTTGTATTAAATAAAAATAATCTAGATGCTTTTATAGATATATTCCATAAA
GAATTAACATCATTTTTAAAAGAAATGCCCCGTGAATATTATGGCATGAAATATGACGAC
ATCATATATGAACAAGATTTATCTGTAATTGAACTCATTGTTAATGAAGAATTTGTTGCT
AAACATGACTTAAATAATGAGTATTACTCAAATATGTATAAGACATTAGAACACTACCAG
TACTTATTCCATCTCTTTAGTGAAAATAATATGTCGTATGAATTTATTGTCCGATATGAA
GACAAAACTTTTTATAGACATACATTGTATGAGTAAATCAACACCAAGATATCTTAGACA
TTTAATAAAACATTATGATATAGCAAAAAAAATAGTATGTGTAGTCGTGTAAGGATTTTG
ACGTAAATAAAATCTATTACATAAGAAACTATACTAACACCAATAGGGTTCTTTATTGTC
AATATGAATGCCACCTTAGTGAAATGATAAGATGTTAATAAACACAAAAAACGTGATTAT
TAACATCTTTTTTGTATACAATATAGTATAAGGATTGATTTTTATTGTTTAATTAGTTTA
AATCCTAATACTTAGTGGTTTTAGATTAAGTGAATTTTATATGTTCTTTGGTAAAACTAT
AACAATTACAGATAAGTATATTCTATAAATATATTAGATAATTTTAAATAAAGATTTGCT
AATGTCTTTATTTATAATTCTTATTATTATATAATAATAGTAAGTGTAGAAAGGAATTGA
GTTATGAAAAAATTAGTATTTAAGAATCGTATTGTCAACATTGTTGTAGGATCAATCTTT
ATATTGCTGGCGGCAGTCGGTTATTTTTCGGGATGGATTGAAGAGTTTTTACCAATCTTT
ATCGCAACAGTCATTTTGTTCATCGCCTTAAAACAATTTATCTTTTCATTTCGTGAGATA
TCAAATAAGAATGCCATTATCATACTATTGATTGAGATATTATTAGATTTTGGTATTGTA
GCTGCGATGATTTATTATGGAACATACCTTAATCTATTGATTGGAGCGTTTATTTACTTA
AGAGGGTTAGTATATCTTATTATTAATTTTGTCACAGACCGTGACATTGAATTTGGCGAA
TATATGTTGCATATCGTCTTTATTACTGTAGGAGCATTTTTCCTCTTTACATCAATAGAT
ACCCAAACCGTCTTAATCTTAACATTAACAGGTATTTTAGCCATTATTGGAATCATTTAT
TTACAAGATGGCATTCGTAAGGTCTTAAAAAAACAACAAGCACAAAAAAAGACCAAACAA
AAAACTGAAAAAGTCAAAGAGAAAAAAGAGAGTACAATAAGCCAAGAATTAAAAGAAACC
TATAAGTCATCACCACAAAAAGAAAATAAGGATAAAAAACCTGCAACACCGAGTCAAACC
CATAAAACAACAAAACCAGAAACTGAATTACCTGCTGGTAAGAAAGTGAAAGATACAACT
GATAAAAAGGTTGACTCACCAGATAAAAAAACGGTGGCTGAAGAAACCATTAAAGTGAAC
AAAGGCCCAGATAAGTCTGCTTTGTTTGATAAAACAGTTGTTGAACTTAAAGAGATGGCA
AGAGATAGAAATTTATCTGGCTATTCTCAATTAAAGAAATCAGAACTTGTTGACTTAATC
GTAAAAAACGACAAATAATCGTTAAGGGATGTCCTAATGACATTCCTTTTTTCGTTAATT
TGTGTTAATGTGTTTCAATATTAAAAAAATATGTTAAAATAAATTGAATGAAAGGAGAAT
CTATTATGGAATATGAATTTAGTCAAAAAGTATCACGAGATGATTACATCGCGTTTGTTA
CTAATCACATCAAGAAAAGCTTTTTAAAATTATCAAATATATTGCTATTTACAATCAGTA
TTGGGTATTTAGTAATTAGCCCATTCGTTTTAGGGGAACAAGATTTTACCTTTATGTATA
TAGGGTTAGGAATCGTTGCCTTATTAACTGCGATGGTGTTTTATGTTCGTAAGAACGCAG
GGAAAACATATGATCGTAATCCTGATGCTTTTGATATGACGTATCGACTGGATGAAGAAA
AACTAACGTATATTGTACCTGAAGGTGAGATTGAAAAGCCTTGGGAAGAATTTCATAGTC
TTTATGAAACTGAAGATTATCTATATCTATATGTGAATAAAAACAGTGGACTTGTATTTG
TTAAATCACAAGTTACCTCAGAACAATTAGCCTTCATCATCGGACATGGAAAAGTGAATA
TGAAGCCAAAACATATTAAATTATTGAAAAAATAGCACATTGTGCTATTTTTATTTTAAA
CAGGGTTAAGCTGTGTTAAAATGGACAGTGAAGTGGTGGTGAAAAAAATGCAAATAGAAA
TATTTGAAAGCAACGTAACAAAGGAAGATACAAAGGACTTACCACATCGTGTGGCATGTC
GAGGTATCATAGAAAAAGAGGGTAAATATTTGGTTGTCGTATTAGAAAAATATGATATAA
CAACGTTTCCTGGTGGTGGCATTGAAGGTGAAGAGTCTTTAGAAGCGTGTGTCATCCGTG
AAGTGATGGAAGAAACTGGGATACTTTGTGCACCGCAAAAAGAGACAATCAGAATTAAAG
AGTATTTTGAAAATAGCGTCTGGACAAATATCTATTTTTTATGTGACTATATAAATGAAG
AAAGCAAACCCAAATTGACACAGGAAGAACGTGATCTTGAGTTAACTACAAAATGGGTTA
CGAAAGAATGGCTTTTGGATAATTTTGAACATAATATGACCAAACATAAATTTGGTCCAC
AGATCCATAATCGTGAGTTTTTAGGATTGATTCATAGTTTATAAAGGGGGAAACCTATGA
GTGAAATGACAATTACAAAGAGTAAGTTTATGGAATATATTCGATGTAATCGGTATGCGG
CATTAAATAAAGCATATAAACGCAAGGATATGGATGACGCATCGATGGATAGGCTGTATG
ATTTAGTAGACTCTTTGGATGGAATGGAATTAGAAGATGTCCTTGATGTTAATGATATCG
ATACTGCTCATCTCGATGTGATGATGCCCTATTTCGATCAAGTCGAGGTCCTCGCAGCGC
GAAAGGTTATGGCAGACTTTGGTGGTGAAACACGATATGGAACCACCTATGGAACACAGA
AACTATTTTTACGGGAGCACAAAAACTTTAACTTGATGTGCTATACCGATATTTATAATC
AGGTTGACGATCACGTTAATATTATTGAGGTTAAGGCAACAACCTCTAATAAGTATTTAA
ATATGTCCTATAAAGAAAACAAAGTCGAACACCACCTTTTTTATGTGGGTGATAATAATA
TTTTAAAACTCAGTGAAACTAGGGACAAAAGTTATTTATCAAGCAAAAAATATATGACAA
AGCGTAACCGATTAAAAGAACGTTTTCGTGATGAAGGGGTATACACTTATGACCTTGCGT
TTCAGCGATTTGTAATTGGTGACAGTATTCAGGAGGCAACATATTATTTGGGTGTTTTAA
ATCATGAGTATGTTTTTGATGGGACCTATATCGATGGCTCAGCCCACTATACAAATGATA
GCATTCGGTTAATTGATGTGACGCCGTTAATTGAAGAAATGCAAGATGAAATTGAAGCTG
CAATCGATACTGTAATCGATCGGATTATAGAAGACGATATAAACCGCGTACCACTTGGAA
AACACTGCCAATTAAAGAAAATGCGCGAATGTATTTATAAAGACCTGTGTTATGATCAAT
TTCCTAAAACAAATAGTTTATTGATGTACATCGATAAACATCACGGATTTAAAGACCCCA
GTGGAGAAAAACACGAATACTTTGATATGGTGAATGATGGCATGCGCTCAATGACCGATG
TACCATCAGATTGGCTACATCGAAAGAATAATATTATCCAACAAAATGTTGCGACAACAC
ACGAACCACATATTGATTATCAAAAAATAAGAGATGGCATTGAAACGATTAACTATCCGA
TATATCATTTGGACTTTGAAAGTTTTCCATGCCCACTCCCACGTTTTAAAGGGGAAACAC
CATATACCCAGAGTTTATTTCAGTTTAGTCTTCACATCGAAAAAGAACCAGGTGTTTGTG
ATAAAGAAGCTGATCACTATGAGTTTTTAGCAAAAGATCATAACGATAATCGTGAAGAGC
TTGTCAAACAGTTATGTGCCCATATTAAAGATGATGGGGGTAGTGTGATGGTCTATAACC
AAGCATTTGAAAAGACGCGGATTAAAGAATTAGCTGAATGGTTCCCCGAGTATAAAGAGC
AATTATTAGGCATCAATGAACGATTGTTTGATTTGATGCATATTATCAAAACGAATAGTA
AACTCTATCAATCGCTTGGATATGATGATGAACGGGCGAAGACTGTGAACTATTATCATG
AAGACCTTAAAGGTAGCTATAGTATTAAAAAAGTATTACCGATTTTTAGCGAGTTAACGT
ATGCCGACATGATTGTTGGTAATGGGATGGAAGCGGTATATGCATATGCGAGTTATGATA
CAATGACAAAGACAGAAAAAGACCGAACAATTAACGCGTTAATCGAGTATTGTAAACAGG
ATACCTGGGCGATGGTTGAAATCTTAGACAATCTCAGAAAGATTTAGTAATTCGGTTTAC
AAATATGAGATGTATGTTATAATAAGTCAGTGTTTTTGAAATATTAGGAGGAATAACAAA
ATGGCCAAAATCGATGAATTAAGCGGAAGTAAAGTTCGCATTGAAATCGAAGTTAGCGCA
GAACAATTAGACCACGGACTTGAACACGCATATGCGGAAATCAAGGATGATGTGGAAGTT
AAAGGATTTCGTAAAGGCAATGTACCACAAAGTGTGTATGAAAAGAAATATGGTGTCGAA
TCACTATATGATAAAGCAATCAACCATGTCCTACAAGAAACATATGTTGATGCTGTCACA
AGTAATGACATTGAAGTGGTTGCTCAACCGAAAATTGATTTAGACGTTACAACTGTTGAA
AAAGGTAAAGGATTTACCTACGTTGCTGAGGTTGCTGTAAAACCTGAGGTAACATTAGGT
GACTATAAAGGATTAACTTTTGAAAAACAAGATACAGAAGTAACTGATGAACAAGTTGAT
GAAGAAATCAACAAGTTATTACAACAAAATGCAGAACTTGTCTTAAAAGAAGATGGCGAA
GTTGAAGAAGGCGACACAGCAATCTTTGATTTCGAAGGCTTTGTTGATGGTGAAGCATTT
GAAGGTGGAAAAGCTGAAAACTACGAGTTAAAAATTGGTAGTGGACAATTCATTCCTGGT
TTTGAAGAAGGAATGAAAGGTATGAAACCTGGTGAAGAACGTGATGTTAATGTCACATTC
CCAGAAAACTATCAAGCAGAAAACTTAAAAGGTAAAGATGCTGTCTTTAAAGTTAAATTA
CATGAAATTAAAGAAACAGAAACACCTGAGTTAACAGAAGATTTCGTCAAAGAACTTGAT
CGTGAAGGAATTGACTCAGTAGAGGCCTTAAAAGCTGATACACGTCAGAAACTTGAAGAT
CAATTAGAAGAGAAAAATAAAAATGCACGAATTGATTTTGCGGTTGCAGAAGCAACAAAT
AATGCGACATTCGATTTACCAAAAGAAATGGTTGAAAATGAAAAGAATCGTTTAGTTGAC
AACGTGAAACAACAAGCAAAACAATACAACTTAGAATTAGAGCAATACTTACAATTTAGT
GGTATTAGCAAAGAAGACTTCGACAAAAACATGATGAAAGATGCAGAAAAATCTGTATCA
TACAACTTAGTTGTTGAAGCGATTGGTAATGCTGAAGGTATCAAAGCATCTGATGAAGAA
GTTGAAACAAAATACGAAGAACTAGCAAATCAATATAATATGGGTGTTGAGCAAATTAAA
GCGGCCGTAAATGATGACGCTGTAAAACACGAAGTTGTTTACAGAAAAACAATTGATTTC
TTAGTCGAAAACTTAGATATTCAAGAATAACGGTACAAGGCATTACCTCTGGTAGTGCCT
TTTCCTTAACGAGGTGTTAAGATGATTAAGATGGTAGTGGCTGATTTAGATGGTACATTG
TTAAAGTCCGACCTAAGTATTAGTAACCAAACAATTGAAGCTATCAATCAATTAAGAGAC
AAGGGGATTATTTTTACCATAGCGACGGGGCGTCCTGAACAATTAGTTAAAGAAGTCGTT
GATAATTTAAATATCGACATTCCTGTCATCATGTATAATGGCAGTGTTGTGGGTCATCCG
TTTCAAGAAGAAAGATTATTTGAAAAAGGACTCGATCAAAAAACGGTTAAAGAAATTATT
ACCTATTGTGAACAAGAACAGATTACATATATGCCATATCACCGCGACATGATTTTATCA
CATCCAAACTCGCGGCTTTCATTTTATCAAAAACGCAATCAAAAATTACCTAAAAAACAA
CGTGCCGTATTTAAAGATATTACGTCAGTTGAAGCAATTGAAAAATATATATTTCATAAA
ATATTATTAATCGAATATGATCACAAACGCTATGATGAGATTACTGAAAAAATGCAAACA
TATGATGGTATTTCAGTAGTCGCAAGCAATGTGGGGTTTATTGATATTAATCCCTTAGGC
GTTAGTAAAGGTGATGGACTAAAGCGATTAGCTGATTATTTTAATGTGTCGCTTGACGAC
ATTGTCGTGTTTGGTGACCAAGATAATGATGTGTCAATATTAGCGGCTGCCGGCATTGGT
GTGGCAATGGAAAATGCTTCTAAAAAGGCCAAGAAAGCGGCGGACGAGATAACCGATTCA
AATGATGAAGACGGTGTTGCACGTTGGATTATTCAGCATATTTTAAAAAAGTAATTGACA
ACGATATCTTCTTCCTTTACAAATCACCGTTTTGTTTTTATAATTAAGATAACGGTATAA
ACAATATGAAAGGGCGAGATTATGAAGAAACTAACGGGTATAGGCGCGAGTGATGGGATT
GCCATCGAAAAGGTTTTTGTCTTAGAAGATATAGATGTGACCGCAGAAAAGCAATCCATT
ACAGATCCTGATGCAGAAAAGCAACGATTAAAAGATGCCTTGAGTCTTGCGGAAAGTGAA
CTAGAAGCGATTCGCGACAAAACCAAAAAGGAACTTGATGATGAACATGCGATGATTTTT
GATGCCCATATTCAAATTGTTAATGATCCTGAAATGGCGAATCAAGTTGAATCAAAAATT
GATAATGACTTGGTAAATGCAGAATATGCGTATCAAGAAGTAGCAAATGCTTTTGCAGAA
ATGTTTAAAGCGATGGATAATGATTACATGAAAGAAAGAGCGGCAGATGTCGTTGATGTC
AGTCGTCGTGTTATTGCGCATTTAATGGATATCACATTAAATGATCCATCAACAATCGAT
GAAGAAGTCATAGTTGTTGCCAATGATTTAACACCAAGTGATACAGCTCAATTAAATAAA
CAATATGTAAAAGGGTTTATCACAAATATTGGTGGTCGCACGTCGCATAGTGCTATCATG
GCAAGAAGTTTAGAAATCCCTGCGATTGTAGGGACGAAAAATATCACTGAACAAGTACAG
GATGGAGACATGGTTATCTTAGATGGCCTTGATGGCAAAGTGATTATCAGCCCATCTGAA
AGTGATATAAAAACGTATCAAGCCAAAGCCAAAGAGTATGCTGAAAAGGTTAAAATTTGG
GAACAATATACTGATAAAAAAAGTATCACAGAAGATAAACATCATGTTGAAATCGCAGCT
AATATAGGCTCTCCTGATGATATAACGAGTGTGTTAAATAGTGGGGCAGAAGGGATAGGC
CTTTATCGTACTGAGTTTTTATATATGAATAGTGATGAATTACCTACTGAAGAAGAACAA
TTTGTCGCTTATAAAAAAGTCTTAGAAGCTATGGGAGATAAAAAAGTTGTAATTCGCACA
TTAGATATTGGTGGCGATAAACAACTGGATTATTTAAAATTAGATGATGAGCTAAATCCG
TTTTTAGGTCACCGTGCATTGCGCTTGTGTTTAGCTGAAAAAGCATTATTTAAAACGCAA
TTACGGGCCCTTTTAAGAGCAAGTAAATACGGAAACTTACATATTATGTTCCCGATGGTT
GCAACCCTTGATGAGTTGCGACAAGCAAAAGCTGTTTTAGAAGAAGCAAAAACTGAATCC
TTAGCTGATAACAATGAAGTTGGAGAACCAAAAGTTGGTATTATGGTTGAAATTCCATCA
GTTGCGATTTTGGCTGATAAATTTGCTAAAGAAGTTGATTTCTTTAGCATCGGAACGAAT
GACTTAATTCAGTATTCATTTGCTGCTGGCAGAATGAATGAAAAAGTAAGTTACTTGTAT
CAACCGTATAATCCATCACTATTACGTTTAATTAAAATGGTGATTGATGCTTCACATGAC
GCTGGTATTTGGACAGGTATGTGTGGTGAAATGGCGGGAGACGCTGTGGCGGCACCGATT
TTATTAGGTCTAGGATTAGATGAGTTTTCAATGAGTGCATCGAGTGTATTAAGAACTCGT
CATTTATTTAGCCAACTGAATTATGAAAAGATGCAACAAGAAGCCACAAAAGTACTCGAT
TTTGCAACGAATCAGGAAGTAAAAACATATTTTGAAAAAATAATAAAGGAGAACACACAA
TGAGAAGAGAATACAAAATAGTGGATGAAGCCGGACTACATGCTCGCCCAGCGAGTTTGT
TAGTTAAAGAAGCAGCAAAGTTTGAGAATGACATCCTTATTGCGTTTAAAGAAAAGAAAT
TAACGTTAAAATCCATTATGGCAGTCATGAGTTTAGGGGTTCCTAAAAACTCGGTTATTG
CGATTGAAGTTGAGGGTGAAGATGCTGAAGAGGTATTTAATGCCCTTGAAAAAGTATTGG
TAGAACAAGCGTTGATTTAACCAGTAGACATACTGGTTTTTTCTTTGCATCTTTTTATAT
CGTATTACTTTATAAATAAGCAAAGATATACTATAATACATAAGAAATCAAAGATGCGTT
AAAATGTTTATTCGTTGAAAAAAAGAGACATTAAACGTATAATTATAATGTAAGTAGTAC
ACAAAAAAGAGGTGAGATTATGTACGAAAGAAATGTTTACACCGAAGGCCAATTGCCAAG
TATTGCGATACGGGGAGTCGCACCGTTTCCACATACTGATATGCGTATTGAAGTCGGCCG
TGCAGTTAGTAAAAATGCATTAACAGAAGCCGAAAACAATCACGATGGGTATGTTCTTTT
ACTTGTGCAAGAAGATCCCACTCACGACACACCAACAAAAGACAATGTTTTAGAATATGG
TGTCGTTGCTAAAATTGGAATTAAAATCAAATTACCTAATAAAAATTATAAAGTTAAATT
CGACCCAATTATTCGTGCGAAAGTTGATGAGATTACACAAGTCAATCCATTCTTCATGTG
TACATTCAAAACAATGCCAACAAAACAAGATGATATTGATCATGAGTTAGCGCTTGTTAG
AATGTTAACCAAACAAATCCTTGACAATAGTAAACAGGTATTAAATAATCCTAAACAAGC
TATTGAAGCTATTCAAAAAGGCGTATCAAGCGATAAATTATGTGATTTGGTCGCAAGTAA
CTTAAAGGTAAGTGAAAGTCAAAAGTTCAAATATTTGAAGACAGATTCGTTAAATAAACG
CTTAACGTATTTATTAGAAGATGTCGAAAAAGAAAAATACATGACAGATATTGAGAATCA
AATCAATATGACTGTCAAGAAAAACATTGATGAAAACCAAAAAGAGTATTATCTTCGTGA
AAAGATGAAGGCCATCCAAGAAGAACTTGGAGACAAGGTGAAAAAAGAAAGCGACATCGA
AGAACTAAAAGAGCAAATTTTAGCCAAAAAAATGCCTGAACATATTGAAGAAAAGGCGCT
TTATGAATTACAACGCTATCAAAGCATACCAACATCTAGTGGAGAATCTGGTGTTATAAG
AACATATTTAGATTTCTTACTTGATTTACCATGGCATGAAGAAAGTGTTGATGAAACGGA
TATCCATAAGGCAGAAGATGCCCTCGATAAAACCCACTTTGGTCTTGAAAAAGTCAAAGA
ACGGATCATTGAGTATTTGGCTGTAAAAATTTTAACAGGAAAAAATCCACAAACGATCCT
ATGTTTAGTTGGGCCACCAGGTGTTGGGAAAACATCTCTAGCCCAAAGTATTGCCAAAGC
CTTAGGGCGTAAGTTTGTTAAACAATCCCTAGGTGGGGTTAAAGATGAATCAGAAATTCG
TGGACACCGTAGAACGTACTTAGGGGCATTACCTGGGCGTATCTTACAAGGAATGAAAAA
AGCTAAAGTCGTAAACCCTGTCTTCTTATTAGATGAGGTTGACAAATTAGGATCAGACTA
TAAAGGGGACCCGAGTGCGGCATTATTAGAGGTATTAGATCCTGAACAAAATGCGAATTT
TAGTGATCATTACTTAGAAGACGAATACGACTTAAGTCATGTTCTCTTTATTGCAACGGC
GAACTACTTAGGTAATATTCCTGCGCCATTACGTGATCGTATGGAAATTATTGAACTCTC
TAGTTATACTGAATTAGAAAAAGTCAATATAGCCAAAATTCACTTAGTCGAGAAACAACT
GAGTAATCATGGCTTAGATAAAGACAAATTTGAAATCACTGATGATGCGATCTTAGAAAT
GATTCAAAGTTATACAAGAGAAGCTGGCGTGAGACAACTTGATCGAATATTTGGATCACT
TGTCCGTAAAGCTATTAAGATTATCTTAGGCGATAAAAAAGACAAAGTTGTCATTGAAAA
AGATGATTTACAAGAGTTCTTAGGAAAACCTAAGTTTAAAAACTCAAAAGCAGAGAAAGA
TGATCAAGTCGGTGTTGTGACTGGGCTTGCTTATACCCAATTTGGTGGTGACACATTACC
AGTTGAGGTAACTTACTACAAAGGTAAAGGCAACTTAGTGTTAACCGGTAAACTGGGTGA
TGTAATGAAAGAAAGTGCCCAAGCTGCGCTAAGTTATGTAAAATCTAACGCAGAAAGACT
TGGCATTGATATGGAACTTTTTAAAGATAATGATATTCATATTCATGTACCTGAAGGAGC
CGTACCAAAAGATGGACCAAGTGCGGGGGTAACCATTACTACAGCGATTGTCAGTGTCTT
GACAAATAAAAAAGTTGATCACTTCATTGGCATGACCGGTGAAATCACATTACGAGGTCG
TGTTTTACCAATTGGTGGTTTAAAAGAAAAATCAATTGCGGCACATCGCAGCGGATTAAA
AACAATTATGATTCCATTAGACAATAAAAAAGACTTAGAAGACATTCCAGATGATGTCAG
AAAAGACTTAGAAATTGTCCCTGTCGAAATGATTGATGAAATCATTACGCGTGCATTAAA
ATAATATCTAAACACCCAAGTCATTTGGGTGTTTTTTTATGACATTCTAAGTGGGATTGT
GTATTTAGAAAAGGACTAAATTGTGGTAAAATAATATAGAAAGAGGAGGAAGATATATGA
AAACATGGAATTTGAATGACTTGTATGAATCATTTGATTCAGAAGCATTCCAACAAGATT
TAGCAACCATTGAAGTCGAGATAAAGGCAATGAATGAATTTGCTAAAGCGGCCTTTGATT
CGCCAGATGAGGCAAAGGAGAAACTCTTAACTTATATCAAACAACAAGAGAGTTTACAAA
CATACTTCCGTAAGGCATTTGCGTTTTGTTCACTCTCAATCAGTGTCGATGCGAGTAACA
CAGAAGCACGTAAGTACATGAATACTTTACAAGAACACTCAAGTAACACGACATACGCAT
CAACACGCTTCACTAAATGGTTACCAACGGTAAAAGACTTAGATACTATTATTGAGACGA
CCGATGAGCTAAAAGATGCAAAGTATTATTTAGAACGTATCTTAACCCAAGCAAAACATG
TATTAAGCGATAAGGAAGAAGCCATTATTGCAAAGATGCGCAATACAGGATCATCAGCAT
GGTCACAGTTACAAGGGGAGTTAACATCGACTTTAAAAGTCCCTTATGATGGAAAAGAGA
TCACGTTAAGTGAAGTGAGAAACTTATCCAGTGACAAAGATCAAACCGTAAGAAAGAATG
CTTACCTAGCTGAACAAAAAGCTTATCCTAAAATTGAACGTTCTGTTGCTTATGCGATGA
ATGGTGTAAAAGGGGAAGTTAATACATTATCAAAATTAAGAGGATATAACAGTCCATTAG
CCCAAGCTGTTGAGCAATCACGGATGAAACAAGAAACATTAGATGCGTTGATTGCCGCAA
TGAAAGAATATTTACCGGTATTCCAGACTTATTTAAAACGCAAAGGGGCGTTACTCGGTC
ATGATGACAAGATACCATATTATGATTTATTCGCACCTCTAGGTAAAAGTTCACGCACCT
TTACCGAAGAAGAAGCAATGACTTATATCTTTAAAAATTTTAAAACATTTAGTGATGACT
TAGAAGGATTGGCTAGACGTGCTTGGAATGAGGAATGGATTGATTTCACCCCACGCGATG
GAAAACGCGGTGGCGCATTTTGTTCAAACTTACATCCGATCAAACAATCACGTATTCTGA
CAAACTTCACCGGTAGCTTTAGTAATGTCATAACGTTAGCCCATGAACTTGGACATGCTT
ACCATGGAGATCAAATCTTTAAAGAACGCCCAATCAACTCAAGTTATACAATGCCTGTCG
CAGAAACAGCATCAACATTCTGTGAAACGATTGTTAAGAATGCCGCGTTAGAAGATGCGG
AAAAAGAGGAAAAAATCTTCATTTTAGAACAATCAATTATGGGATCAACCCAAGTTATTG
TCGATATTTATTCACGGTTTTTATTCGAATCAAAAGTCTTTGAAACACGGCAAGAAACCC
CATTAAATAGCGACATGTTAAAAACAATGATGCTAGACGCTCAAAAAGCTGCCTATGGCG
ATGCTTTGGATGAGGACTTTATGCATCCATATGCTTGGTTAAATAAACCACATTATTATA
TTGGCGGATTATCATTCTATAACTTCCCTTATGCATTCGGATTATTATTTGCAAAAGGCA
TTTATGCCGCATATAAAGAACAAGGCGATGCCTTTGTTGATAAAATTAACATGTTATTAC
AAAAAACAGGACAAAAATCTGTCGAAGATGTCGCACGTTTAGTTGGTCTTGATGTGACAG
ATAAAGATTTCTGGAAAACCAGTTTAGATGTCATTAAAGATGAAATAGATTTATTTTTAG
AATTAACAAAATAAGGCCTTGGCCTTATTTTTTTTTGCTTTTTACACAAAAATATGAAAA
AAAATGGAAAAGTAACGAAAAAGTTTGACAAACTTTGGAAAAGTGATAAAATTAAATTAG
ATATGAAAGCGTTTCAGGAGTGATTATATGCAAAAAAGTAAACGAATGAAAGCTATTAAA
AATTATCTTCAACAACATAAAGATGTTCAAATTAGTGAATTGACAGATATTATTGAAGCG
AGTGAATCAACGATTAGACGAGATATAAAAGAGTTGGCTAAAGAAGGATTTTTGGTTGAA
CTTTACGGAAGTATTGTTTTAAATCAACAAAACGATCCTGATACTTTATTAAACCGACGT
CTTGGCGAACAGGTAGCTGAGAAGTCAGTTATTGGTGAAAAAGCAGCCCAAAAAATTAAA
AATAATGATTTTATCTATATTGATGCTGGATCAACTACCTATTATATGTTGCGGTTTATT
CAAGCGCACAATATCACGATTGTTACGAACGGATTAAATATTGCCATTGAAGCGTCACGA
TTAAATTTCAGTGTTTATATGGTTGGTGGCGAAGTTAAATATATTACAACAGCTATAGTT
GGTGAACAAGCAATACAATCAATTCAAAAATACCATTTTGATAAGTGTTTTATGGGTGTT
AATGGTTATAATGATGAGAGCTATACGACACCAGAAATTCGAGAAGGTAGTCTCAAACAC
GAAGTGATAAAGCATAGTAATGTGACATATGTTCTAGCAGATACTTCGAAATATAATAAA
CAAACAAATTACGCATTTGCATCACGTGATGAAGGACATCTTATTAATGAAGGTTAGGAG
TGTTATTAATGATTTATACATGCACACTGAACCCGGCAATTGATTATCGAATTGAATGTG
ATACGTTTAATCTTGGTACATTAAATAGATCATCATTCAGTAAATTTACTGTTGGGGGTA
AGGGCATCAATGTATCAATGGTGTTAAAAGAACTTGATACAAAAAGCGTTGCGATTGGGT
ACACCGGGGGATTTACAGGTACTTACATCAAAGAATATTTAATCGACGAATTAAATATTG
AAAATCATTTTATCGATATTCCTTCGCCAACACGAATTAATGTTAAGTTACTTGTTGATG
ATGAAGAAACTGAAATCAATCAAAGTGGTCCCATTATCGGTACTGAAGAACTCAAACTTT
TAACCGATTTTATTGATACGTTAAACACCGATGATATATTAGTCTGTGGAGGATCGCAAG
GACGTTCCAAGCAAAATAGTTACTTAGAGATTGCCAAACAATGTCATCATAAAAACATTG
ATTTTATCATTGATTCGTCAGGTCAATCAATGTTAGATGTACTCGCTTATCATCCCCTTC
TTGTGAAACCAAATATCTATGAATTAGAAGAATATTTTGATGTGACCTTGAATACCGAAG
ATAAAATAATTAGTTATGGCAAGAAATTAATTGATTTAGGTGCAAAGAATGTTATTGTGT
CGCGTGGTGAAAAAGGCTCACTGTTTATTAATGACAACCATATTTATCGCGCCGATTTAA
TCATTGGTGATGTAAAAAACACTGTTGGTGCAGGTGATAGTATGGTGGCTGGATTTGTCA
GTGCTTATACGCAAAGACAAAACGATAAACAAGCCTATCAATTAGCTGTTGCTAGTGCAA
CAGCAACTGCTTTTAGCTATAGTTTAGCGAAGAGAGAAGATATAGATAAGTATTTAAACC
AGGTTGTGGTTAATGAGGTGAAAAGATGAAAATTGTAGATTTAATTACTAAAGACATCAT
TACACTTGAGTTATCATCTTCAACAAAACAAGATGTGATTCAAGAATTGGCAGAATTGTT
AAAAAGCGATGACAGAATCAGTGATTTAGATAAGTTTGTTGAAGAAGTCAACAAACGTGA
AGCCTTAGGAAGTACTGGTGTTGGCTATGGTGTCGCCATCCCCCATGCTAAAACCAAATA
CGTTAAACGTTCTAGTCTAGTGTTTGGTCGGACAAATGAAGGATTTGATTATGATAGCTT
AGATGGCAAAGAGACTGATCTTTTCTTCATGATTGCTGTCCCAGAAGGGGGAGAAAATCT
TCATTTAAGAACACTCGCAAAATTGTCACGCGGGTTAATGGATGAAACATTTAGAGAAGA
ATTACGTAACGCGAAAACAAAAGAAGCATTAATTCATACATTAAGTCAAATTGATAAGGA
GGAAGCAAAATGAAATTAATTGTCGGTGTAACATCATGTCCAACAGGGATAGCACATACG
TATATGGCTGCCGAAAGTATTGAAAAAGCAGCAAAAAAAGCTGGTGCAAAAGCAAAAGTT
GAAACCAATGGTTCAATCGGTGTTGAAAACAAATTATCAGACAAAGACATTGAAGAAGCG
GTAGCGGTGATTGTTGCCGCAGATGCACGTGTGAAAATGAAACGTTTTGATGGCAAACCG
TTAATTGAAGTCAGTGTGTCAGAAGCAATAAAAAATAGTAAAAAACTTGTAGAAGACGCA
TTGGATGGCAAATTTAAAACTTACGAGCACAAATAAACAAAATATAAAGGAGGAGTTTCA
TGAAAAGTTCTAATATTTACAAGCACATTATGAGTGGTGTATCACAAATGATCCCATTCG
TTGTGGCTGGGGGGATTATGATTGCCCTAGCATTCTTGCTCGATGCAGGAAACATTGGGG
CAAGTGATTATGGTTGGGGAAACAGTGTCGCTGCATGGTTTGGTGACACAGGTAAAATTG
CATTCGGATTTATGCTACCAATTTTGGCAGGATTTATCGCATATTCGATTGCAGATCGTC
CAGGATTTGTTCCCGGTTTTGTTGGTGGAGCATTAGCTAGTAACGGTGGCAGTGGTTTCT
TAGGCGCATTACTTATTGGATTTATTGCAGGATATATCGTTCTTGGATTAAAACAGTTAT
TTAAGGGATTACCAACGTCTTTCCGTGGTATTCAACCAGTATTGTTATTCCCATTATTTG
GGACAATACTTGCCGCACTTGCGATGTTACTTGTCAACTTAATTGTCACACCTATCAATG
AAGGACTTGTTGATTTCTTAACAGGACTTGAAGGTACGAGTGCTATATTAGTTGGCCTTG
TTGCTGGTGGAATGATGGCCGTTGACATGGGTGGACCAATTAACAAAGCAGCATATGTCG
TTGGTGTTGGAACACTAGCAGGTGGCGTATCAACCACATTAATGGCTGCTGTTATGGCTG
GGGGAATGACCCCACCACTTGGTATCGCTTTAGCAACTGTTTTATTCAAAGGTAAATTTA
ATGAACAACAAATTGAAGCTGGAAAAACCAACTGGGTAATGGGATTTAGTTTCATTACTG
AAGGTGCCATTCCGTTTGCAGCAGCAAATCCGAAAGCTGTATTACCATCAATTATTGCTG
GTAGTGCTTTAGCTGGTGCATTAGTTGGATTGTTTGGTGTTGCATCACCAGCACCACATG
GTGGATTATTTGTTGTACCTGTCATGAGTGGTTGGGTATGGTTTATTATTGCCCTTGCTG
CAGGAACCGTATTAACAGCATTCTTACTCAAACTCTTATTACCTGATGCAGTTGAATTAG
AAACAGAAGAAGAATAACAGTAAACGATAACTTCAAGTAAAAAGTGAAGCACCTTGCTTC
ACTTTTTTTTTGGAAAGTATTTTGTTCATCACAAAGATTTGTTATAATAGAAGATAGTGA
ACAGGAGTGAGACAATGATTGATTTTAGAAGTGATACCGTCACAAAGCCAACTGTAAAAA
TGCGACAAGCAATGGCCAACGCCATTGTTGGTGATGATGTCTATCAAGATGATCCAACAA
TTAACGAATTAGAACGTTTGGCTGCACAAATTACCGGTAAAGAAGCAGCATTATTTGTTA
CCAGTGGCACAATGGGCAACCAGTTGTCGATTATGACGCACACTAAACGTGGTGATGAAA
TTATTGTCGGTGCGCATTCACACATTAAAACCTATGAAGTTGGTGCAACTGCTGTGTTAT
CACAAGTTAGTTTTCAACTAATCGCAGAAGATAGAGGGATGTTACCGCTTGATCAAATCC
AAGAGAGCATTCGAACGCAAGATGTCCATTATCCCGATACCTCGCTTATTTGTTTGGAAA
ATGCACATGGCAGTGGTGTTGTGTTACCGATTAGTTACATGAAAGATGTTTATACGCTTG
CCAAAAAAAACAATCTAAAGGTTCATCTAGATGGCGCGCGACTCTTTAATGCAGCGACCG
CGTTAGATGTTGATGTTAAACAAATTACACAATATGTTGATAGTGTCACCTTTTGTTTAT
CAAAAGGATTAGCCGCACCTGTTGGTAGCATCATATGTGGTGATAAAATATTTATCGAAA
ACGCACGTAAAGGTCGTAAATTATTAGGTGGAGGTATGCGCCAAGTCGGTGTCTTAGGAG
CACCGGGTATTATTTCATTAAAAGAGATGCGCCACCGGTTACATATTGATCATGAACATG
CCCGATTTTTGGCTAAAACACTAGATGACATGCCTGAATTCAGTGTTGACTATAAACGTT
TAGACATTAATATGGTATTTGTGAAGAGCACACTTGATTTTCACAAACTCGCCACTTATT
TAAAACAGAAAAACATCATTATTGGGGGTTATAAAGGGGACTATTTACGTATTGCACTGC
ATAATGATATCACCAAACAGGATGTAAAACTGTTGATTCAAGAAATTAAAAACTTCATAA
AGGCGGATGCTAATGCTTAACCAAGCGATTTTTTTAACAGGTAGCTGTCCTATTGGTGTG
TTGATACTGCATTCGCTGTATGAAACACCTTCGCAAATGTCTGATTTAGCAAAAAAACTA
AACGCTGCCGGATATACCGTTCACGCACCTGTATTAACAGGCCATGATCAGTCCTTTGAA
GACATTATTGAAACCGATATCTATCAATGGGATGAAGACGTTAAAAAGGCTTATCAATTT
TTAAAAGATAATCACTTGAAGGTTGTTGTGATTGGCATGAGCATCGGTGGTAGTCTTGCC
GTTAAATTGGCAGAAAACAGTGATTTGTTTGGACTCATTACAGTCAATGCGGCAATCATT
GGTTTTCCAATCGCCTATGACATTCGTGATTTTGCACAAAAAAAGAACGATGTTACAGTT
AAAGACTACGAGAAACACCGTCGAAAATATTTTGATTTTGTCATTGAACTTGGACAAACA
GCTAACTTAAAGAAAATTACCGCACCACTATTTGTCGTTCAAGGAAAAAAAGATCAAAAC
CGGTATAAAACATCATCCGATATGTTAATGACACTAACAACAAGTACCATTAAAGAACGT
AAAGACTATGAAAATAGCGAACACTTAGCTTTGTTGGGACCTGATAAATCCCAAATTGAA
AAAGATATATTAGCCTTTATCAAACGCTTAGAAAGGCGGAACAATAATGCAAATTCATGA
TGTTGAATTTACGACCAGTGCCGTAACAAGTGAACACTACCCTGAGGACTTTTTACCAGA
AATTGTCTTCGTTGGACGTAGTAACGTGGGAAAAAGTAGCTTAATCAATTCAATTTTAGG
ACGTAAAAACATTGCATATACTTCAAGTAAGCCAGGGAAAACACAAACAATTAATTTTTT
TGAAATCAACAAGGCGTTTTATTTTGTTGATGTGCCGGGATATGGGTATGCCAAACGCAG
TAAAAAAGATATCGCAGCGTTTACACAGATGATTGATGAATATTTATTAGAACGCGAACA
ATTACGTCTCGTGTTTCAGTTGGTTGATTTTCGTCATCCACCGACCAAAGCTGATCAAAA
TATGTTTCATTATTTAGCAACTTATAATATTCCAACAATTGTGATTGGTACTAAAATGGA
TAAAGTTCCCAAAACAAAACGCTTGAAGCAAGAAGAAGAATTGTTAAAGACACTAGGCAT
TAAAAAACATCAGTTCATTCCTTTTTCAGCATTAACCAAAGAAAATATCGAATGGATTTA
TGATGTGATTGAACAAGCAATTCAATAGACAACATAAAAAAACACCTTTAAAGTGCACTC
AAAATCACTTTAAAGATGTTTATTTTAATGTAGCAATGATTAAATTTTGCTACGTTGTTT
CCATATAAAAGGAAGAGGAGACCTTATTCAGGATTTTATAAATATCCTTTCTTAAATACC
GTAACAGATACTTAAGTTGAACAATGCGAATAGTTTAAATTACTAAAATAATTTAGAATC
TAAAACACTTTGCCTATTCTTGAGATACTTACTTATAACGCCTCTTCACACTTATATTTA
AGCACTTTAAAGAAATAAAGTCAATAGCTTTTGTCATTCTTTTTATCCACATAGTTTTCC
ACAGTCCTCTGGTCAATTAGGTTGATGATATAGTGATGTCGTTAACTAGTTTGCTTAAAA
ACTGGTTATGGAAAACTTTTTAAAAAAAAGAAGATAAAAAGTTTTAAAAAAATATTTTTT
TGTATTTTTACTGTTACTAAACTAAAATATCAATGGATCAATGATGTGAATAAGTTGTTC
TTAAATAATTAACTGAAGCCTATAAAAAAATACCTCTAAAGTGTGCTCATAATCACTTTA
GAGGTATTTATCTTATTGCAGCAATGCTTTAATTTTGCTGCACTCTTTCTATTAAAAAGG
AAGAGGAGACCTTATTCAGGATTTTATAAATACTTTTGTTGAATACCATAAAGATACTCA
ATGTGAACAATACTAATTCTTTAAATCTCTAAATAAATTTAGAATCTTAAATACTCTTCT
TATTCTCAAATATTTACTTATAACTCCTCTTCACACTTATATTAAAACACTGTAAAGAGA
TAAAGTCAATGATATTTACCATTCTTTTTATCCACATTGTTTTCCACAATGTATTGGTCA
ATTGTATGCATTAGATAACTGTGCGACATATGTCTGAAAAAATAAATTAGGTTGTGGAAA
ACTATTTTAACTTTATGGATAAAACATTTTAATGATATCGACATTGATTAAAATATGGTA
TAATAATGATAGTTTTAAAAAAGGAGAGAAATAAGAATGAAAGTATTAATGATTGGTGGA
ACAGGAATTATTTCAACCGCTGTTTGTGATGAAATGGTGAATCGGGGAATCAATCTTACT
GTGATGAACCGTGGAACACATAATGATATATTAGATGACCGGATTAAGACCATTGTTTGT
GATGTCAATGATGAGGATGCGGTAAATAAGGCGTTACAAGATAAAGATTATGACTCAATA
ATCGACTGGATCGCTTTTACTGAAGATGATATTGAGCGCGATATTCGCTTATTTAAAGGG
AAAACAGATCAATTTATCTTTATTAGTAGTGCCTCAGCTTATCAAAAACCATTACCATAT
ATTCCGATTACTGAAGACGTGCCACTTGATAACCCTTATTGGCAATACAGTAAAAATAAA
CAATTGTGTGAAGAACGGTTAATGAAAGCACATGATGAGACCTTTAACGTCACGATTATC
CGTCCGTCGCATACATATAATGAGAAAATGATGATCATGCAGTTAAAGAGCCATCAAAAA
CCATTTGGTATCTTTAAACGCATTCAAGAGGATAAACCAATTATCTTACCTGATGAAGGA
CTTAACTTATGGACAATTACATATAATAAAGATTTTGCGAAAGGCTTTGTCGATGTCGTA
GGCAATGAGAAGACATATGGTGAGATTTATCATTTAACTAGCAATACAGCTTATACATGG
GAACGTATAATAGAAATGTATTATAAAGCATTTGATAAAACACCTAACTTAGTGTATGTA
CCAATGGATGCATTACTTAAGGTTTTTCCAGAGTTTGAAGGCGAACTAAAAGGCGATAAA
GATAAAAGCACAACTTTTGATAATACGAAGATTCAAAGTGTTGCGCCACATTATAGTTCG
GGTACACACTATTGGGAAATTGCCCCAAAAGTTGTTGAATATTACTTAGATCATCCCGAA
TTACAAACTTATGATGAGGCATTTGAAGAACAGTATGATGCACTTGTTGAGCGATTTCAA
AAAAAGGATGAATAACTGAGTTAGACTGTTTACATCTTCTTTAAAGTGTGGTATTATATC
GGTAAATACAAGGAATAGGAAGAGTAAAGTTAACTTATGGTGTAGAGAATTAGTGGTTGG
TGAAAACTAATGCATAATTAACTTGAAGGTAGCCTTGGAGTAGTGATACTGAAAACCAGT
AGGTATCAACGTGTCTCGCGTTAAGAGATTAAGTGCTAGTTATTAGAACTAAGGTGGTAC
CGCGGACTTTATGGTTCGTCCTTTTACAAGGACGGACTTTTTTTATAGACAAGGAGGTTT
CAAAATGAAAGAGTTAGACAAAAAGTACAACCATCTGCAAGTTGAAGATGGAAAATACGA
TTTTTGGAAAGAAGGTGGGTATTTTAAGAGTGGTGATCTATCTAAAGAACCATTCACTAT
CGTGATTCCACCACCAAATGTCACTGGGAAATTACATCTTGGTCATGCATGGGATAATAC
AATGCAAGATTTAATTATCCGACGTAAACGTATGCAAGGCTATGATGCTTTATATTTACC
AGGAATGGACCATGCTGGGATTGCGACACAGGCTAAAGTTGATGCGAAACTGAGAGAACA
AGGTATCAGCCGTTACGATCTTGGTCGTGAAAAATTTTTAGATGTTGCATGGGAGTGGAA
ACGCGAATATGCAGATCATATTAGAGAGCAATGGGAAGCACTCGGAATTAGTGTTGATTA
TGATAAAGAACGGTTTACGCTTGATGAAGGATTAAATGATGCTGTAACTGAAGTATTCGT
TACATTATATAATAAAGGCTTAATTTACCGTGGAGAACGGATTATTAACTGGGATGTTCA
AGCGAATACAGCACTGTCCAATATTGAAGTGGAACATAAAGAAGTAAAAGGCGCTTTTTA
CTATTTTAAATATGTCTTAGAAGATGGCGATGACTTTTTAGAAATTGCCACAACACGTCC
TGAAACAATGTACGGTGATACAGCTTTAATGGTACATCCAGATGATGATAGATTCAAAGA
CTATGTGGGTAAAAAAGCGTATATACCAGGGACAGATAGACTCATTCCAATTATCGAAGA
TGAGTATGTTGATCGTGAGTTTGGTACCGGCTGTGTTAAAGTTACCCCAGCACATGATCC
GAATGACTTTGAAGTAGGTGTCCGTCATGACTTAGATAAAATTCTTTGTATGAATGAAGA
TGGCACCATGAATGCGTACGCAGGAAAATATCAAGGTATGGACCGCTTTGAATGCCGTAA
AGCCTGTGTTAAAGACTTACAAGAAACTGGATTGTGCACAAAAATAGAAGAACTTGTTCA
CAATGTCGGACACTCAGAGCGTACAGGTGTTATTGTAGAACCACGCATGTCAAAACAATG
GTTTGTTAAAATGAAGCCATTAAGTGAACAAGCTGTTGATCAATCAGAAGTTGAATTCGT
ACCTAAACGTTTTGAAAAAACATTCTTGCATTGGATGGATGGTACCCTTGATTGGTGTAT
ATCACGTCAATTATGGTGGGGACACCGGATCCCAGCATGGTACCGCGATGGCGAAGTCTA
TGTTGGTAAAGATGCGCCTGAAGGTGAGGGATGGGAACAAGATACCGATGTATTAGATAC
ATGGTTTAGTAGTGCATTATGGCCATTCAGTACCTTAGGTTGGCCAGAAAAGACCGATGA
CTTTAAACGATATTATCCGAATGATGTCATGGTTACAGGCTATGATATTATCTTCTTCTG
GGTTGCGCGAATGATATTCCAAGCGTTAGAGTTTACCGGAGAATCCCCGTTTAAATACTG
TTTAATTCATGGTTTGATTCGAGATCGGGATGGCCGTAAAATGAGTAAATCACTCGGTAA
TGGTGTTGATCCAATTGAAATTAAAGAACAATATGGTATGGATACCTTACGCTATTTCTT
AACAACCAATTCTGCACCGGGTATGGATTTACGCTTTGAAATTGAAAAGGTTGAATCATC
TTGGAATTTCATTAATAAACTCTGGAACATCTCACGATTTGTCTTAATGAATTTAGATGA
TCTAGCCTTTGATGAGATAGAGATTGATACCGATAAACTGACCATGGCTGACGAGTGGAT
TTTAACTCGATTAAATGAAACCATTAACAGCATGGATTATAATTATGAAAAATTCGAGTT
TGGTGAAGCGGCTAGAGCCATTCATACGTTCAGTTGGGAAGAATTTGCGGCATGGTATGT
TGAAATTGCTAAAATCGATCTCTTTGGAGATGATGAAGCACGTAAACAAACAGTCCGCTC
AATCTTAGCATATGTTTTACTTGATATCATGAAGTTATTACATCCATTTATGCCGTTTGT
GACAGAAGAAATTTATCAAAAGTTACCACACGATACTGACTCTATCATGGTCGCAAAATG
GCCTGAAGCAATTGAAGAATTCACCAATAAATCATCGAAAAAGCATATCGAAATGATTCA
AGAAATGATCAAACACGCACGTAATATTCGACAAAAATATGATGTTGCGCCATCAAAACC
GATAGATGTCTATATTAAAACATCATCTGATATTCAAGCGGTACTTAAACAAAATAGTTC
GATAATCAAACGATTTATCAATCCAGAAACGCTTGTCATTGATCAGGATATTACCTTAGA
TAAAGAGGTTGTTAGTATTGTTTTAACAGATGTTGAGTTGTTGTTACCACTGGGATCACT
AGTTGATATTACAAAAGAAATTGAACGATTAGATAATGAGTTGAGCCGTTTAACCGGTGA
AATAAAACGCTGTGAAGGGATGCTGTCAAATAAGAACTTTGTTGAAAAAGCACCTGAGTT
TAAAGTCAATGAAGAACGTGAAAAACTAGCGGACTATAAAGAGCAATACAATACAGTTAA
AGCACGTTTAGAGGAACTTAAAGACTAATGTTTCAAACGATTGATTCAGCAATTGCTTGG
ATTGAGTCAGTAAAAAAGTTCGGAAGCAAACTAGATTTATCTCGAATGGAACTTGCCTGT
GAATTGCTTGGCCATCCTGAGAAAGATCTGAATGTCATTCATATTGCTGGCACTAACGGA
AAAGGCTCAACGGTCGCCTTTCTAAATGCCATGTTGCGTGAGGCTGGATATCATGTGGGG
ACATTTACAAGCCCTTATATTGTGCGATTCAATGAGCGCATTACACTAGATGATACGCCA
ATACCAGATGATGAATTACTTTTCTACATTAATGAAATGCACGCATTGCATCATAAAGTT
TTGAACGAATATAATCAAGTGATCACATTCTTTGAACTTGTCACTTTAATATCATTTTGT
TATTTTCATGAGAACAAACCTGACTTTGTGATTTATGAAGTTGGTTTAGGTGGCAGGTTG
GATGCGACAAATGTTGTTCAACCACTTGCTACAGCAATCACATCGATCAGCTATGATCAT
ATGGGAGTTTTAGGAGACACCCTTGAATCCATTGCCCTGAACAAGTTGGGTATTGTAAAG
GACAGTGTACCTCTCATATCAACCGTTGATCAACCTGAATTAAAACCGTTATTTGAACAT
GTCACCTCAGAACACAATGCCCCGTATTTTCCAGTTGATATAAAACGTATAGAAAAAGGT
TTGTGCACTAACAAAAACTGTTTCCGTTTTGAAGGGATGACATATGAGATTCCTTTATTA
GGCAGTCATCAACCTAATAATGCAGTATTAGCAATTGCGTTGATGCAACTGCTTAAAAAA
GAAATGTATATTACATTTGATGATGAAATGATTCATAAGGGACTTAAAGCCGCAAAGTGG
CCAGGACGTATGGAACAGTTTGGTAATACATTTTTAGATGGTGCCCACAATATAGGGGGA
ATAAAAGCTTTAAAAGAAACGGTGATGTCTTTATTCCATGATCGGACAATACATGTATTG
TACACATCCATGGCCGATAAAGAATATTATGATATTATCCAGGTGATTGAACAATTTGCA
GATACAATAACATTTACTCAGTTTGATTACCCGCGGTGTGAAAAAGCAAAAATTCTATTT
GATGTTTCGACACACCCTAAACGTGATTATGTTGTTGATGCGCATCAAGCCTATGATGCG
TTATTGCAAACCTATCCCGATGATATTATTATAATTACCGGAAGTTTATACTTTATTAGT
TACATGCGACATTACTTAACAGACTAAGCATCCACTATGTGGGTGCTTTTTTTTGAGAAA
AATAGACCCTATATCGATATGATATAGGTGAATGGAGTGATGAAATGTATATGATTAAAG
AAATGCCACATCATGAACGTCCCCGTGAAAAGATGTTACATCAGGGCAAGGAACTCATGT
CCAATGTTGAGTTAGTCGCAATTATTTTAAGAACTGGACATCAACACAAAAATGTATTAG
AACTTGCTAAAGCTATTGTCTACCAAAAAGATAGTTTACAAGCAGTAGCCAATATGACTG
TAGAAGAGTTATGTAATATCAAAGGCATTGGGACATCTAAAGCGATACAACTCAAGGCTG
CGTTTGAATTAGGACGTAGAACCGCCCAGGAACAATCTAAACAAAAACTTATCTTAAGTT
CTCCCGAATCTATTTTTTCTTATATTAAGCACGATGTAAAATCAAACACAAGAACATTTT
ATCGCTCTATTTTTTACAACAAAAGGCGCATTGATCAAACATGAGACATTGTTTATTGGC
ACATTAAACAGTGCAATAGTACACCCGCGAGCCTTATTTAAGAAAGCAGTTATGGCATCA
GCCGCATCATTTGTTGTCTGTCATAACCACCCAAGTGGAGACCCAACACCTTCCAATAAT
GATTTAAAAATCACAAAACGTATTAAAGAAAATGCCAAGATGATGGATATTGTTTTTATG
GATCATGTGATTATTGGTGAAGATAAGTATTTTTCTTTTAAAGAAAAAGGGCTTCTTTAG
TGAATATGTCTTGCAATTTAAACAAAAGTTAGTATAATGAATATGGTGCGTTAAATGAGC
ACGATATAATCATTGACAAAAGGGTGATTATTTGGTATCATTTTTACGCTACACATAAGG
CATACCGCACAGAAAAGGTATTAAAGCATAGCACCTTAATGGCGCGTCTTAAAAAATAAT
GAGGAGGTGCTTTTATGTACGCAATTATTGAAACAGGTGGAAAACAAGTGAAGGTATCAG
AGGGATCAACAATCTATGTTGAGAAAATTGATGCTGATGTTGAAGAAACCGTAACGTTCG
ATAAAGTCTTACTTGTAGGTGGCGAAGATCTTAAGATCGGTAACCCTTACGTAGACGGTG
TAACCGTTGAAGGTAAAGTCGAAAAACACGGTAAACAACGTAAAATCATTGTTTTCAAGA
TGAAACCTAAGAAAAAATATCGTCGTAAACAAGGACATAGACAACCATATACAAAACTTA
CAATTACAAAAATTAACGCGTAGATAGAATTTAAATTATTGGAGGTGACTACGATGTTAT
TAGAAATGAATATGTTAAAATGTATGGCTTCTAAAAAAGGGGTTGGGTCGACTAAGAATG
GTCGTGACAGTGAGTCAAAACGCTTAGGAGCTAAAGTAGCTGATGGTCAATTCTGTAGTG
CGGGTTCTATCATTTATCGTCAACGTGGAACAAAAGTTCATCCAGGTAACAATGTAGGGA
TCGGCGGAGACGATACCCTATATAGTAAAGTAGATGGCGTTGTAAAATACGAGCGAATTG
GTAGAAATCGGAAACAAGCTTCCGTATATCCAGAATAAACCACATGGCAAATCACATTGT
GATTTGCCATTTTCATTGTTTCTTAGTATACTTAAAGTATCTCATATAGAGGTGGCACTA
TGATTGAATTAGCCAACGAAAAAGACTTACATATCCTTGATGATATAGCTAAACGGGCTA
TTGTGGATATGCAAGCAAACAATATTCCACAATGGACTCTAGATTACCCACGGGAAAAAG
ACTTTAGGCAAGATATAGCGTTAAATCAACTCTATATTGTAAAGCGTAACCGTCAAATTG
TGGGTTTTTCTGTGATTCGTAAAGAAAATGATAGGGCATATCAAACGATAGATACCTGGC
ATAAAGATAATAGTTTAGTCATACACCGTTTGGTGGTTGATCCCGACCATCAACATAAAG
GTGTAGGCACTGAATTGTTTACCTATGCAAAGAAACAATGTTTATCAGGAGATTACGAGT
CGATTAAAATTGATACCCACCCAGACAACTATAGAATGAAAGCTTTAATCCTTAAACAAG
GCTTTGAAGCAAGAGGATATTTAGAAACAATCCACCGCGATGCCTATGAATGGGTAGTTC
GTGAACACATTAAAGACAATGTGATGAAGCGTGTTGTGATCTTAGGTGCCAGTGGTACAG
GGAAAACAACCCTATGTCGTATGATTGCCAATAAGTATAACCTAGATATGTTGCATCTTG
ATCAAATGTATTGGTTAAAAGATTGGCAGAATCTCAGTAAAGAAGCATTTAATCGTAAAA
TGAATCACTATTTAACTACTCATCATCGCTGGGCGATTGATGGAAATTACACGAACAATG
CCCACTTTGATAAACGCCTGCAACTCGCATCAACCATCATCTTTTTAGATTATGGTACGC
AGGCTGCCTTAAAAGGCATTCATGAACGGGCAGAAAAATATAAATATCGTACACGAAGTG
ATATGGCAGAAGGCTGTATCGAAGGAATCGATCAAATCTTTTTACAATATGTGGCCTTTT
TTGATGACAAGGCCCGTAAAATCAAGGCATATATTAATCAATTTAAAGAAGATAAAAATG
TCTTAATCTTTCAATCACGTCAAGAATTAATGACGTGGTTTAACCGTCACTAGGAGGTGA
CAATATGTTTGTAGATGTAGCAAAAATAAATGTTTCGTCAGGAAAAGGTGGCGATGGTAT
TGTTGCCTTTAGACGAGAAAAGTATGTCCCTAAAGGAGGACCTGCTGGTGGTGATGGTGG
TAAAGGTGGTAGTGTGATTTTTGTTGGTAATGAAGGGATGTCCACACTCATCGACTTGAA
ATATAATAAAATTTTAAAAGCTGAAGACGGAGAAAACGGTAAACCAAAACGGATGCATGG
TGCGGACGCTGAGGACTTAGTTGTTGACGTTCCACTAGGAACGACCATCTATAATGTTGA
GACCAACACCGTCATTGGCGATATTACGCGTCATGAACAAGAAGTTGTTGTATGTAAAGG
TGGACGTGGTGGACGTGGTAATGTCCAATTTACCACTAGTAAAAATACAGCACCAGAAAT
CGCTGAAAAAGGTGAACCTGGAGAAACCCTTGATATTCGTGTTGAACTAAAGGTTTTAGC
GGATGTTGGACTAGTTGGATTACCAAGTGTTGGTAAATCAACTTTAATTAGTGTTGTGTC
TAACTCAAAGCCAAAAGTTGCGGCGTATCACTTTACGACATTGCAACCTAATTTAGGTGT
TGTTAAAGTAGACAATGATCGTTCATTTGTAATGGCGGACTTACCAGGGTTGATTGAAGG
CGCTAGTTTAGGTCAAGGACTCGGTCATCAATTTTTACGTCATATTGAACGTACACGGGT
GATTCTCCATTTAATTGACATGGGTGCTACAGAAGGTAGAGACCCTTATCAAGATTATGT
CAAAATCAACGAGGAATTGAAAGCATATAAATACGACTTAATGTCGCGCCCACAAATTAT
TGTGGCAAATAAAATGGATGTGCCAGGCGCAGAGGATAACTTAGAGTTATTTAAAGCAGA
ACTTGAAGGGGATATTCCGATTATCCCAATAAGTGCCGTAACAAGAGACAATGTTCAACA
ATTACTGTATAAAACGGCTGATTTACTTGAAACAGCACCAACCTTGCATGACATGCAATC
TGATCGTGAGGAAGATGTTGTTGAATATACTTTTGAGAAGAAAGAAAAACCATTTGAGAT
CAATCTTGGTGATGATGGCATCTATGAAGTCACAGGAACAACCTTAAAACGTATCTTTGA
AATGACTGATTTCACGAAAGACCAGGGTGTTAAACGTTTTGCTCGCCAGTTACGACAACT
AGGTGTTGATCACGCATTGCGTGAACGTGGCGTTAAACACGGTGACACAGTACGTATCTT
TGATTTTGAATTTGAGTTTATAGATTAATGCAAACACCGATAGTTAGCAATACTAACTAT
CGGTGTTTTTATTGTATACTACCGTGTTTGTGGTATAATAATATAAGGAGATGATATAAC
ATGTATGCATATTTAAATGGCACAGTTACAGACATTTTACCGAACTCCGTGGTCATTGAT
GTCGGTGGTGTGGGATATGATGTATTAACCCCAAATCCATATGAATATAATAAAAATGAA
ACAACGACGATCTATGTTTATCAACATGTTCGTGAAGATGCGATTTTGTTATATGGGTTT
AAAGATAAGGATGCGAAAGCTCTATTCATTAAATTACTAGGAGTAAAAGGAATCGGGCCG
AAAAGTGCCGTTGCGATTCTAGCGAGTGGTAACACCAATGACGTTGTTCACGCGATTGAA
GTTGGGAATGCGAAGTTTCTTACAAAATTTCCTGGTATAGGACCAAAAGCAAGCCAACAA
ATCATTTTAGATTTGAAAGGTAAACTAGCGCTTGATGAAACCAGCATATCATCTGAATCC
ATCACTGAAGTTGAAGCGGCATTAAAATCATTAGGATATCGTGCTCGCGAAATTCAAAAA
GCGATTAAAGATTTAGATGGATCAAAGCCAACAGATACATTAATCAAAGAAGCATTAGGG
AAAATGTTAAAAAAATAATATTAGAAAAGCGGAAATGCGATGCATTTCCGCTTTTTATAT
ACTTATAAACTGAATAATTGACAAATATCATCATGATCATAATCGTTGCTGATAGCAAGC
ATTAACAAGATACGCGCTTTTTGTCCATTTAAGCTTCCGCCTAAAATACAGCCCCGATTC
ACTAAATCTTTTCCACCACCAGGATAAGCATAACTATCAAGTACCCGCCCTGAGACACAG
CGCGATACAATGACGACAAAGATACCACTGTTAATTGCGCGATCAACCGCATCAATCATA
ATCGGTGGTAAGTTACCGCGACCTAAAGCTTCAATAACTATCCCACGTGCTTCTTGTTCA
ATTAAATAATCAATTATATCTCCAGTCATTCCAGCATAGGCTTTAATAAGATAAACATCA
TCAACAAGTCTGTTTTCTAAACGATAGTCTTTAAAATGTGTGATTTCACGGTAATAGATG
ACTTCACCTTGATCAATGATCCCAAGTGGACCAAACTCGATTGATTTAAATGTATCAAGA
CTCATTGTATGGGTCTTAGTGACTTCAATGGCACTGTTTATGGTATCATTCAAGACAACA
AGTGTTCCTTTTCCCATACTTAGAGGTGAAAAACATACCCGGATACTTGAAAATAAATTA
GTGACACCATCATATCCAAGCTCACTTGCGTTTTTCATTGAACCAGTAACAACCACAGGT
TTATTCGACCGAATAGTACAATGCAGATAAAAAGCCGTTTCCTCAAGTGTATCGGTTCCA
TGAACAATAACCACACCAGCAATATCATCTCGATCAGCATATGATTGGACAAGTCGCGAT
AAACGCTGCATATCTTTTGGTGTAATCGCAGGCGATTGCTTACGTGAAAACTCTTCAACA
AATAAATGATTAAACTCTTCAATCCCAGATAATGTATTTGTGATTTCTTCAGGTGTCAAT
GTTGGAATAGCACCGTGCAATTTATCATCGACAGTCATTCCAATAGTTCCCCCTGTATAA
ATTAATGCCACATTTTGCATAAAACTCACCTCAAAATTAAACTAACTATATAATATCATA
TTTTGATAAAAAGAAGTAGGTGAAATTAAAAAAAGAAAAAGTGTCATTTAGTTAACATAA
TACTTTATTAAAAGCGATTTATAGATCAATGGTCATGACCACAATATATCTCAGAAATTA
CATTGATCAATCTTTCCATTTTTATAGCTAAATTTGCTTGAAGTTTATCGTTAATGTATA
ACCGAGAATTATTTTAATTTCGAGAGAGGTAAATTTCAAAAAAGAGAGGTTTCTCATATA
TAGAAATGTATGATAATTATGAAGACTTATAACACCTTTATTATAACGTTATATATTAGT
TAACATAATATATATTATAAGAAGTCAAATAAAAATAAACAAACTTGTTCTTTTTCTTGA
AAACCTTATCATATTACCACAATAATTATAAAAACGAATTACTTTTCTAGCTTATACTAC
TGGTTAACATATTCATATTTTTAAAATGACCATATTAAATATTATCAAAACCACTACTTC
TTTTGGGGAGGATTTCGATATTTTAAATTTGCGATAATTCAGTATTTTTTGAGTCTAATG
AGTATTCACTGGGGTAGAAACTAAAAATTCCTTAGAACGCAAATTTGATAGCATATAGCG
TTTCTGCAATATACTGTTAAAACCATCAAAAAACCTGTCCAAATGAACAGGTCATAGATG
CTTAATATCATTTAGTTTTAAAGCCTTATAATCTTCTTCTGCTTTTTGCATGTAGGTGTC
ATATAGTAATTTAGGAGCATGACAATCACTAGATAAAATTGTTGGTGCGCCAATTTCTTT
TACGATCTTAAAGAATTCGAGTCTTGGATAAGGCTTTTTTTGGCCTTCTGATGTTTTTAT
TTGCTTTTTGCGGTAACCATTGGCATTATACTCAAGAGCAACACGATGAGTTTTCGCAGC
TTCTGCAATTTGATAAGCTACTGCCTTTGCGGTGTCATCAAACTCTTTATAACCATGTAA
GTAAACATCAGGATGCGCTATTATGTCAAAGAATCCAGTTTTAATCGCCTTTACAACGAT
ATTTCCGTATTGTTTGATTTCTTGTTTTGTTGTTAAGGCAAATGCGGATTGCCGAGTAGA
GACATCATCACCATAATAAATATAATGTTGTCCTAAAATGATAAAATCCAGGTCTTCTTT
AAATGATTCGTATATTGTATGATCAATGGGAAAATATTCAATCTCTAAACCCTTTAGGAT
GGTTATTTTATCCTTATAAATCGCCTGGTTTTGTTCTATTTCTGCTAAATATCGATAATA
TTGATCGGTTGTCATACGTCTTGGGTCATGCATCCAGTCCATCGGCGCATGATCGCTCAT
GCCGAGCAGTGTAAAGCCGTGTTTAAGCGCTTTTTTAACGTAATCTTTAGTTGTACCTGT
CGCATGTTTACAATATTTATGATGGGTATGATAGTTGTATTTCATGTTATCTTGCCTCAC
TAGAGAATTTTAATTATAGTCACGATGTAATTAATGACCCCAAATAAAACAAAAAATGTA
TAAAATATTCAATAAACGCGGTCATTATTACACGTTTTTACAGTTCTTATCGTGTCCATT
ATTGTAACATGTATTGATCATTAATACAAAGCATAAACTTCTCCTAATTGATTGTAGATT
AGCCCTTCCTGTGGTAAAATAGACACGGTGATTAGATGAATAATAAACGACCGCTTGCCT
ACCGGGCAAGACCTCATAACTTTGATCATATCGTTGGGCAGGACCATATTGTTGGGAAAA
CAGGTGTGATCAGTCGCATGCTTGCGCAAGATAGCGTATTTAGTCTTATTTTATATGGCC
CACCAGGTGTTGGAAAAACAACGATCGCAGAAGCTATTGGTGAAAAATATGGATTAAATA
CCTTTAAATTTAACGCTTCAACCGATAAAAAGGCGCAGTTACGGGACATTATTGAACAAA
GTAAGCGATATGGGGCTTTGGTAATAATTGATGAAATCCATCGAATGAACAAAGATATTC
AGGATTATTTACTCCCGCATGTCGAATCGGGGAATATTACGATGATTGGTTTAACAACGA
ATAATCCTTATCATTCTGTGAACCCCGCGATAAGGTCGCGTGTTCACGTTTTAAAATTAA
AGGAGATAAAGACTGACGATATTATAAAACGCCTTAAACAGGTGGAAATAGACTTTAAAA
ATGAACTAACAGGGACGTTAGAGAGTTCTGTCTATCAATATATAGCTCAGGCTGCTAATG
GAGAAATACGCACAGCATTAAATATGCTTGAACTACTTCATATGAGTTTTCCTGAACAAA
CTATATCGCTAGATATAGCTAAAAACACTTTATTACAGCCATCATTATCGCTAGATAAGG
ATGAAGACAATTATTATAATATCTTGAGTGCCTTTCAAAAATCTATACGTGGTAGTGATG
TGGATGCCGCACTTCATTATTTGGCTAGGCTTATTATGATGGAAGATTTAGATTCAATAT
TACGCCGTATGAGTGTTATTGCTTTTGAAGATATTGGCTTAGCGAACCCGAATATTGTCT
CTAGAATGCATGCGACAGCTTACACGTGTGAACGATTAGGCTTTCCCGAAGCGCGAATTC
CGCTCGGATTTATGGTAATTGATCTTGCATTAAGCCCGAAATCTAATAGCGCTGAAGCAT
CTATTGATCGAGCACTTGCTGATATTGAGGCTGGTAAAACCTATAAAATACCGAATCATA
TCATTAATGTCAGTAATTTTGAGGACAAAGCTGCGTATAAGTATCCGCATGACTATGAAG
ATGCGATTGTTTCCCAACAATACTTACCGAATGAATTAATTGGGAAATCCTATTATAAAG
CCAAGGAAACAGGCAAATATGAACGCGCATTAAAGGCAAGGCAAGATTGGTTAAACAAAA
TATTAAAAAAGAAACTGTAGGCAAACAGTTTCTTTTTTTGTAGTTAACACTATCAATTTC
TAAATATCAGGGGAATCCTATCCTTAGGCCGGTTTTTAATTAATCATCATAATCTGTTAT
GTAAATTAGAAACCAAGCATTTATAAAACTACATGTATGTGAACCGCTCTACTGAAAATC
ACATTGGATGTTAATTGACTTATTTATCTTAGTAGGGACGGTTAATTCAGCTAATTTGTG
TTCATAGTAATCATATAAGGCATTTCGAACAGTAATTGTGGTTGGATAGCGAAAAATTTT
AATATGACTGGTTGTTAAAAGATTAAATGCATAGTGTCCAATGTCTGGAGCAAGTAAAAC
ATCAATATCTTCTTCTAACAGTTGCTTTGTAATAACCTTTGCCCGTTTAATAGTCACTTT
AGCTGAATTGTTTGTGATAAATGTATACTGTAGTTTACTATGATCATAGATACATAAATA
TGGGCTTTTTCCCAAACTTGTTGCCGCAAAATCATGCATAGTTTTGGTTGAAGCTGGAAT
GGCGATGCGCATGATTATTCGTGATGATGGTGCCCATGGTGATGGTGATGGTCATGATGT
CCGCATGACTTTTGACTTGACACCAACGTCCCTCCAAGATATTCTTCTAAATTGGTTGTA
ATGTCGCCTTGGGCACCTAGAATAACATCAATATTATTGTGTTTAAATAAGGTAATGGCA
CGCTGCCCCATATTACCAGTAATAATGACATCAACATTTTGATCACGCAAGAATGTCGGG
ATGACACCTGGTTGATGTGGAGGCGGTGTGATATAGTTGGTCTCTTCAAGAGTGTGCTTG
TTAACGGTAAACAAAGCAAATTCCTTTGAATGACCAAAATGACCTCCGACAGTTTGACGG
TCTTCGGTTGGAAAAGCGATGATTTTATGTGTTTTGTGTTCTGTTCCCATATTATTCTCT
CCTTTTAATTGTATATGATGGGTTGTATTATCTATCTGGAAGGCTTCGTTATGCAAGATA
GCTTCTAAGAGCTTTTTACGGCCATCAGATAATAAACGTTGAATGGTTGCTCGTGAGACA
TGCATGGACTTTGCAGCATCAATTTGACTCATTTGCTCGATATCGCATAGTCGCATGGCT
TCAAATTCATCGAGTGTAATGTGTTGTGTGGGTAATTTAGATTGTTGAGAACTGACAGGT
TGATAATCTCGTGTTGCGCTTAAACGACGGGCAAAACGTTTTTTTCGGTATCGCATAAAA
ACCTCCTTAATGTGCATATGCACATAAATATCATATCTTATGCATACATATTTGTCAATG
GGTAATGAACATTTTCATTGTACTTTGTGTATAAAATGTTTATAATGATGTTAAGATAAT
TTTGGAGTGATTATATGAGTCGTTTAGAAAAGCAAAGTTATTTTGCCTACCTTTGGCATG
GGGTTTTTTTAGCATTAACCATGAGTATGTTAGACTTGAATACAGTGTTTCCTACTTTGG
TGGATACCTTAACGAGTCAACCCATTGTATTTGGGATCTTATACTCAATGATGTTAGGGG
TACCATTGGTCTTTAATATTGTTTTTAGTCATCATTTACGTAAGATTATATATAAAAAGA
AATTCCTTATTATGGGTATGTATTTACGTGGGATTGCGTTTTTAGGAATGGCCATTATGA
CGTATTACTTTGCTTTAAGTAATCCATCATTAACGATTGCTAGTTATTTTATATTTGTGT
TTATGTTTTCAATTAGTGCGGGATTTGCCGGCATTAGTTATTCGGATATTTTGGGAAAAA
CAATTCAACGTGAGAATCGAACGACGTTATATAGTATAAAACAGTTACTTAGCGCGGTTG
CAGGTATTATAGGGGGATTAATTATCACGCGGATATTCAACCTTGGCATAGCGTTCCCAA
TGAATTATACTATCAGCTTGATGATTGGGTTTATCGGCTTATTTATTGCATCTATAGGTT
TTTGGATATTAAAAGAACCACCCTCTATAATCGGAGAAACAACGACCACATTTGGTGATT
ATATTAAAGAAATTCCCACGGTATTAAAAACTGATCTGTCTTTTAAACGGTATATAGTAG
TAGAAAATTTAAGTAGTTTTAGTATTATGATATTACCGTTTTATATTATATATGCAAAAA
ATGTCTTCAATTTAGAGAATCGTTATATTGGTATCTATTTGCTAATTCAGATCATTGGTA
CTGTCGTTTCAAATATTATATGGGGCTTGATTGCCAAAAAGACAAGCGCAAAGCGTGTTG
TCCTGGTCTGTATATTGTTAGGCGGCACCAATCCACTTATCGCTCTCATATTGGGGATGA
CTAGCCCTATATTATATGGAATTATATTCTTTATATTAGGCTTTACCATCAGTGGTCGTA
AAGTTGGGTTCGAACCGTTCTTATTAGATTTATCGCCTGATGCTAAGCGTGTCCAGTATT
TAGGAATTCGTGGCAGTCTAAATGTGTTGGTGGTATTACTTCCTTTAGCTGGGGCTTTAT
TCATCGATTATATTGGATACACAGTTACATTCAGTATTGTTTTTGCTGTGATGATGCTTG
CAGCAATCTTACTAACGGGTATTGATAAACAAGTCATTGAAGACTGTCAATGATAAATTC
TCGAGTTTTTCTTTTATCTTCGTATAGAACTTAATATAATAATAATGAAAGTTGGTGGTT
GAATGAAATCATTATGGCAAACGATAAAAGCAAAGTATTACTTTATTCCAGCGCTTTATG
TACTGAGTGCTTTGCTTTTAATTACGATTGCACATATCTTAGAAAATGAGCAATTAATCC
CTCGTGTATTGACAACGAGTGTCAGTTATGGAGATGCATTATTACCAATGATGATTGGTT
CTATTGTTACACTGATGACAATTACGTTTTCATTGATGATGGTTGTATTAACTATGTATG
GAGCTCAGTTTTCGCCAAGAACCTTGCAAGACTTCTTGTCGAGTAAGCAAAGTCAACATG
TGTTAGGCTTTCTTATTGGAACCTCTATTTATGCGGTCATTAATTTTTATTTAATTCATG
ATTTTCAAGCCAGGGTCATTACCCCTATGATCGCAACGGTACTCTTTATATTAAGTATTC
TTCTCTTTGCCTATTTTATTTATTATGTATCAAAAAATGTGCAAATTACATCCTACGTAA
GACGGTTAGTTAAAACCATCGATCATACCGTAGAAAAGCGCCATCAAGAGGTGCTAGATA
ACCCCGATATACTTTATCAAAAAGAAGTTACGTTAGAAAAAATCCTTGATGAGAAACCAA
ATTTGTATAAGGCGCAGAAAAGTGGCTATGTTATTGGCTATCAACTCCAAGAGTTAAAAG
CACTCGCAGAAGAATATAAGTGTGTATTAATTACTAAAAAACAAGTAGGACAATATGTTT
TAGAGGAAGATGCCTTAATTGCGATTCATCAAATTGACTCAGTAGATGAAGAATTACACA
ATAGAATTGCCGATTGTATTAGTATTAGTAGCGAAGCTAAAATTGATTCGACCTTTGATT
CTGGAACAAAGAAATTAGTAGAAATAGCTGTTAAAGCGCTCTCTCCAGGGATTAACGATC
CTGAGACAAGTCGCTTTTGTATTTCAAACTTAGGGTTTATTTTACAAAAATTATCAACGA
TTTTAGCGCATACAGTATACCAAGTGAATGGTGAGATACGGCTTGTTAGCCGGCAAGTAT
ATTTTACAAAGGTGTTGTATGATCATTTTGCTGAAATCAAGTTATATGGCTTTAATAACT
TCTCAATTATCACTGAAACCGTCAAATCATTAACACGGATTGCACAAAATACTGATTATG
AACAAAACCAAGAAATATGGAAGTTTGTCCATTATTTACTTGATGATGTTGACTTAACGA
CATTGCATGAATACGATCTATCTCCGATTCATAATGCTGTTGATCGTTTGGCAGAGCATT
TAGAAGTTGAGAACGATTTATCCGATGAAAAAACAGCGTGAGCATAAGCCCACGCTGTTT
TATATACGGTTATAATTGTGTATCGATCAGTACAGGAATTAATATTGGTCGACGTTTGGT
TTTGTTGTATAAAAAGTTCCCTATTTCGTCTCTAACATGTTTTTTGTAGTCACGCCAGTT
GATATAGCCGCCCTTGAATTCTTTCTCACTAATGCGTTTAAACGCTTCTTTAACGTCATC
AATTAAATCTTCGTTTTCTTTCATGTAGACAAAGCCACGAGAGACAACTTCTGGTTCACT
GACTAAAACTTTCTTTCTAGCATCAACGTTCGCGATTAAGAGCATCACACCATCTTGCGC
TAACATTTCACGATCGCGTAAGACAACATCGCTCAGATCACCTTCTAAGATACCATCAAC
TAAGAAATCATCTGTTTTGTAGCGTTCACTGGTATCTTTGATTTTACCATTGATGAATGT
TGCGACTTCACCATTTTCTAAGGTGATGATGTTATTGTCGCTATAGCCCATCTGCATCAT
GATGTCTTTAACCGCGTATTGATGTCTATATTCACCAATAATCGGTACGATATAACGGGG
TTCTAACATGTTGACTAATAATTGAATATCATTAGCACTGGCATGTGCTTTTGGTAAGAT
ACTTTTATCTATCTTAATCATGTTCACATCATTACGATAAAGTATATCTAAGGTCCTAGC
AGCTATGTTTTCAGTTCCAGGGATGGGTGGCGTTAATGAAATAATGGTATCGGCTTGGTT
AATATGAATCAACCGATCTATTTTTTTCACCATACGCTGTAGCATATAAAATGGTTCATG
ACGTTCCCCAGCAACTAATACGACACCGTTTTTAAGTTCGTTTTTATTGTGATCATCAAT
GAAACGCAGGCGTTTTAACTTATCTTTTGGAATGGGTAAATAACCTAAGTTCACGGCGAT
ATCAACAATACGTTGTGTTTTTCTTCCAATAATCGCAATATCCTTATCGTATTTTAAGGC
AATATCAATCACCTTTTGAATACGTGATAAATCAGTTGAGAACGCGCTCACAATTATACG
GCTTTCAGCCTCCATAAAAGCTTGATTCAAGGCATAATCCAACTGTGTATTGTCGGGGTT
GCTGTTCATTTGATCAGCGCCTAATGATTCGGTGAGTAAGGCTAAGATGTTTCTTCCTGC
TATTTGCGATAATTTGGCATAGTCAGTTTTATAATGCATACTCACGCTTTGATTAAATGA
ATAATCTGCGGCGTAAACAATCGTCCCATCAGGGGTATTGATTGCAATCCCGAGCGTTTC
TGGGATACTATGGGTTACTCGGAAGAAATCAACTGTGATATCATCAAAACGCATTGTTTT
TGATCCATCAACTGTGAACATATTTAAGTCATCCACAGAGATATCATCATCTTTTAAACT
ATCTTTCAGAATTTCTAATGTAAAACTCGATCCATAAATCGGTGGGTTCACGATCTTGAG
TAGTTTGTTGACAGCACCAATATGGTCTTCATGTCCATGACTCAAAAATAATCCTGCGAT
GCGATCTTTATGTTGTTCAATATAGCTTAAATCAGGTATAATACAATCAACCCCGAATAG
TTCTTGAGTCGGGTATTTAAGTCCAGCGTCTAATATAAAAAGTTTGTTATTAATATCGAT
AAGATACATGTTTTTTCCGTCTTCGCCTAGGCCTCCTAGCGCGAAGAATTTAATTTTTGA
CATATTTATCCTCCTATTCTTTATTATTATAACACAGTCATTTCAAATAGTATATTACCA
GGCGAATTTTTTCATAAAAGAGCGTTTCTTAAAGTCATATCTATGTTACACTAGTATATA
TAAGGTGAGGTGACACAATGGTAAACTACCCAAATAAAAAACAGTCATTTAAACGCAAAA
AGGTCAGTTATTCTAATCGAGGAATGTCCTTTGAAGCATTGATTAATGAAGCGAATGAGT
ATTATTTAACGCATGATATTGCAGTCATTCATAAAAAGCCGATTCCGATTCAAGTTGTGA
AGGTTCATTATCCATCACGTGAAGGAGCTGTGATTAAAGAAGCCTATTATAAAGTGCCAT
CCACCACCGATTATAATGGGATATATCAAGGGTTTTATATTGATTTTGAGGCAAAAGAGA
CGCGCAATAAGACATCGTTTCCTTTAAAAAATATTCATCACCATCAAATCACGCATATGC
AAAAGGTTGCTAAGCATGGTGGCATTGCCTTCATACTAATCTATTTTAAACGGCATGACA
CAATGCATTTACTTGATATTGCGCAACTAACGTATTATGTCAATCGGGCTAAGAAAGGCC
GAAAGTCGATTACGTATGAAGAAATTTGTCAAAACGGTTATCCCCTTGATGAAGGGTATG
CCCCTAGAATTGCGTATTTAAATGTAGTTGATCAATTGATTGCACACAAAAAGTCGGATT
AACCGACTTTTTTTATGAGGTTATTCAATGGTGCTACCCGGGGCGATTTTTTTATCTGTA
AAGGTTGCCCCAGAAGACACGCGGCAGTTGCGTGTAATGACTGTTGCTTTTGGCACTGTG
ACATTCGTACCAATCGCATTGACGCCACTACTGAGTAAATCAGGGCGTTTTTTATTTGGT
GTATAGTCATCGCCTTCACCAATAATGACAAATTCTTCAATTTTACAGCGTTTATCAATG
ATGGCGTTTTCGATATAAGCATTTGGTAAAATTTCGGTGTCATTTAAAATGACGCTATTA
ATGACTGTTGCGCCTGGATGGATTACAACACCGGGACTGATCACGCTTTGCTTCACTGTT
CCGGCGATGATGCTTCCATTGGACAGTAAAGCTTGTTTAATGATCGCTTTTGATCCGACT
TTTACACTTGGCATGTCTTCACTTCTGGTATAAATTTTCCAATTAGGATCATACATGTCT
AAAGGAATTTTATCAACGGTTGATGTCAATTCAACATTTGCACTTAAGTAGGCATCATAT
GTCCCTACATCCTTCCAATAGTCATTAAAGATATGGGTGTATAAGGTTTCTGTTTTTAAT
AAATGGGGAATAATATGTTTACCAAAGTCTAAATCCGCTTCTTTGACGGTTTCTAAGGCA
TTGAGTAAGACATCTGTATTAAAGACGTAAATGCCCATTGAGGCTAAGTTACTATCGGGG
TTGTCGGGTTTCTCTGCAAATTTGGTTATTTTGCCGTCATCGTTTGCCGTTAAAATACCG
AATCGATGGGCGTCATCCCAATCTACAGGCTGAACAGCAATTGTACAAGCCGCATCTTTT
TCTTTGTGTAATGCGATCATTTTGCGATAATCCATCTTATAGACATGATCGCCTGATAAA
ATTAAGACATATTCAGGGTTTTTACGTTTAATAAACTCAATGTTTTGTAATACCGCATCG
GCAGTCCCGCTATACCAATCTTTGTGGGGTTGTAATAAACTAAGTGATGAATCTCTTCGG
TCAAGGTCCCACGGTTTTCCCATACCAATATGTTCATTTAGGGATAACGGTAAATATTGG
GTTAGAATAGCGATGTTAAAGATACCTGAGTTTGTACAGTTACTGAGTGTAAAGTCGATA
ATACGAAATTTACCGGCAAAGGGTACGGCAGGTTTTACCCGTTTTTCCGACAAGACATCT
AAGCGACTACCCCGGCCTCCGGCAAGGATCATAGCTAATGTTTCCATTTTATTCCTCCTT
AAGTTGTGTGTATAAGGTTATATATTTTTGGGCACTAACTTCCCAACTAAAGTCCTGGTT
CATAGCGCGTCTAATGAGTTGTTTCCATAGTGTTTGATCGCCATAAACTTCTAATGCATT
ATTAATCGCAAACAACATATCACCAGCATCATAGTTTTCAAAGCCAAAGCCCGTGCCTTC
ATGGGTATATTTGTTATAAATTTCAATAGTATCCCTTAGGCCACCTGTTTTACGGACAAT
TGGAATCGTACCGTAAGCTAAACTAATAAGCTGTGATAAGCCACATGGTTCGAATCGACT
TGGCATTAGAAACATGTCTGCCCCCGCATAAATTTTACGGGCAACCTCATCACTATAGCC
AACATAAACACCAACATTATCTGGGTAAGCATCTCGTAATTCTTCAAATAGGTGTTCTAA
GTATTGATCACCTGATCCGATTAAAACAAACTGGGCATCTTCTTTTTTGATAATCCCTTC
AATAACATCCGCGACTAAATCAAATCCTTTCGCTTCAGTTAAACGTGATACCATACCGAT
AATCGGCCGATGATTATGCGCAAGTGAGAAATACTCTCGTAACGCTTTTTTATTTTCTCG
TTTGCCTTTCAGATAATTATACAAACTATATGAATAGGTTAAGGTTGGATCATTTTTAGG
ATGAAACGTTGTATAATCAATGCCGTTGACAATACCATACAAGTCATCTTTTCTCGGTTT
TAAAACATTTTGCATACCATAGCCAAAGTAATCATATAAGATTTCATCAGCGTAGGTTTC
TGAGACAGTGGTGATGATATCAGCGGTACTAATCCCGGTTTTTAAGAAATTAATCATATT
ATCGAATTCTAACAAATCGCTATATTCAAGGTTTAAATAAGGCATTAATTCTTTACTGAA
CACCCCTTGATAGGCTATGTTATGTATAGTCATAATCGTCTTAATATTTTGATATTTAGG
GGTTTTGTTATATTTAGAGGATAAAATATAAGGAATTAATCCTGATTGCCAATCATTACA
ATGAATAATATCAGGATAATACTCTAACGCATTTAACATCTTAACAACGGCATTGTTAAA
AAATCCATAACGCTCACCATCATCGTAGTGTCCGTATAATGTATCACGATAGCCAAAATA
ATACTCATTATCAACAAAATAATATGTCACGTTATCGTGTTCAATGAATTCAATCCCTGC
ATATTCTTCTTTTTTACCTACTTTCACACGAAAATGTGTCAGGGGTTTAAAGCTATCTTT
AAAGCGTTTTTTGGTCACCCCATGTTTGGGTAAAACCACGCGCGCATCAACACCTAAACT
TACCAGCTCTTTAGGAAGTGATCCTAATACATCCGCAAGGCCACCTGTTTTACTAAATGG
CACAGCTTCACTCCCGACAAATAATATTTTCATATAAAAACCTCCATTCACTTCTTTATT
ATACCGTAGATTAGTTTGAGATAAAAGGGTTAAAGAATAAAATAAATAAGGCATACAAAA
AGTGATACCTGTTGGTACCACTTTTTTGGTTGCCGAGTGTTTTATTCCATTTGTTTTAAT
GGAAAGTAAACGACCACACCAACTAACAGAGTTAAGATAAGTGCTGGCAATAGATAAGTC
GCATTGTAAACAATTGAATATACCCACACATTTTGATCCCCTGCATACTCACTAAATAGT
AAGACACCAGCTAGGACATGACTCAAGAATCTTAAGCAATATCCAACCACAATTGCTAAG
GCAAATGTAACAATGTTATCACCAGTAAAGCGCTTGATAAATCCAACAAGACCAATAACG
CCAAAGGCAATTGTGTAATCAAGGAAGAATGATCCCCAATGATACAATACCCCATCAAGC
ATTAAGTTTAGTAAGCCGTAAACGACTCCTCCAATTACACCAGCCAGTGGTCCATTGCGC
CACGCAATAACAATTAATGGCAAGACACTAATTGATACACGCCCTCCTTGTGGCATATTT
GGTAAGAAACTAAATGCAAATTCAAGAACAAAGGCCATGGCCACTAAAATAGCCACTTCG
ACAAGTACTCGTGTGTTGTTCATGATAACCTCCTTTAAAAAAAGATTTGTCCCATAAACC
TAAGACAAATCTTAATATGTAGAGTTATCTTAGGTTTATGGTAGTGTTGTATTTACTTAT
GTGTAATACCATTACCCTAAGATAAAAGAAAAATCTTAGGATAATTGCCTAAGATTATAA
TTTTTCAACTATGTATCCTTTTTTGGCATTATCCAATAAGTGCGGTCGGTGTTTGCAACA
CCCTCTCAGCCAGTTCACTAGCTCCCGATTAAATTACACATATATTATAGCATATTTGTG
CCATTGTGCAAGGATAATATATAAATACTTCAACCCCGTTGCAAAACAATCCTTATGTTG
ATTGACAAGACGCCAAGCTAAGCGCAAAGATGAATAACAAGAGATACCAAACAATTGTAC
TTATAGGGGATGTAAAAAAGATTATAAGACTTTGTTTGATCCGTGCAGAATGATTACGTT
TTTTGACAACAAAGTAAAAAGCGATGATCCGTACAAGGCTAATTGCCCATAACGCTAACG
ATACAAAAACCCCAGCGTAACTTAATGGTAAAAAGATTGATGCGACTTCCGGATATCAAT
TACATCTTTTAATAGATAAAATACCCCAAATAATAGAATACCAATGAATAGATTGATAAT
ATGGACTATAAACAGATACTGTTCATGTGTATTAAAACGTGTTGTGTCTTCATTCATGAT
ATCACCTCATACTGTCAGTATACTAATATTTTGATATTCAAACTAATTATATGCACTAAA
AAAAGCCTACATAAGTAGGCTTAGGTTATAATTTCAAAAATAATATCACGTTTAGAGACC
GGTGTATCGATTATGGTGAATGCGTCTTCGACATCTGTTAAGATTTCATCAATCGCATCT
AGATTATTATATATTTTTGCGATAACATCACCTTGAGACACTGAATCACCAACTTTTTTT
GTTAAAACAATCCCAACATCTGGATCGATATCATCATCTTTTGTTTTACGTCCTGCGCCA
AGTTTCATAGCCGATAAGCCAATCGTTAAGGCATTAATCTTTTCAATGTATCCATCTTTT
TTGGCGGTTATTTCAACGATTTCTTTAACATTAATGAAATCTTCTAAGGCAGGTAATTTA
CCACCTTGTGCCTCAATAAATGCATGTTGTTTTTTTAAGGCATCTAAGTTGTCAATCTTT
TGATTAATGAGTGTTTTTGCATCGTCTAATGAATCGGTTAAACCAGCCGCTTTAATCATA
TGACTTCCTATTGCTTTACATAATTTCGTTAAATCGTCAGGACCTTTACCTTGTAATGTC
TCGATCGCTTCAACAACTTCTAGTTTGTTTCCAACGGCATACCCTAGCGGTTGCGACATA
TCCGTGATGAAGGCGACCACTTTACGGTCTAAGTTAGTCCCGATTTTAACCATTAACTGT
GAGAGTTCTTTGGCATCATCTAAGGATTTCATAAACGCGCCTTCTCCAACTTTAACATCA
AGGACGATCACATCACTACCACTGGCTAATTTTTTACTCATAATACTGGATGCGATTAAT
GGAATACTTGGCACGGTCGCAGTGACATCTCTTAATGCATACAAAAGTTTATCTGCTGGG
GTTAAATTAGCGGTTTGTCCAGCAACAGCAATGCCGATATCATTTACTTGATGAATGAAA
TCATCGATATCAATATTGATACTTAGTCCAGGAATACTCTCTAATTTATCTAAAGTTCCC
CCCGTATGACCGAGTCCACGACCACTTAATTTAGCTACTTTTGCGCCTGTACTCGCAACA
AGTGGACCTAATACTAAGGTTGTTTTATCGCCTACACCACCGGTAGAATGTTTATCGACT
TTTCGGCCACTAATTTGTGACAGATCAATTTGGTCACCACTATTTAAAATCTCTAACGTT
AATGTGGTACTTTCTCGATCGGTCATTCCTTTAAAATATATTGCCATACATAAAGCACTG
ACTTGGTAGTCAGGTATCTCTTTATGGGTATATCCTTGAATAAAAAACGCGATTTCTTCA
TCACTTAAGGCGTGACCATCCCGTTTCTTTTCAATAATGTCTACCATTCTCATCTAAATC
ACCTCTTATTTGTATGTGTATTATAACATATTTGTATCTGGTTAGTAAGTTTTATACACT
GTCATGAGACAGTGTGTTCAAATGTGTTAAGTTGCCCTTGGATAATGCCTTTTACATGCT
CACTTAATTCAATACTGTTCATATCTTTATAGTCTTCATATTTCATTAACGGATGAATAT
GCACATAGACATGAAATGGTCTTATTGGAAAATGCTTAAAGACTTTACAAACATTATATT
GCGTTATGATTAACAAGTCTGCCTTGGGTTTCATGGCGAGTTTAAACGCCCCCGGTTTAA
AGTCAATCATTTTATTACTACGGGAACGTCTTCCTTCGGGGAAAATCGCCATAGGAATTC
CGGATTTGACGTTTTTAATCCCTTGTATAATACTTCTTGCGGCACTCCGGTTTGCTTCTT
TTGCGATAAAGACATTGCCTAAAATTTTAATCCAACGTCCAAATATAGGCCATGATTTTA
AAGCTTCTTTGGCAATAAAATCAAGAGGCATATGCTCAAAAATCGGTTTAATGATGATAA
TATCATAGTTTTCTTGATGATTTCCAACAAGAACAAATGGATGATCAGGAATATGTTCTT
TACCACTCACATAGACTTTGATTCTGAAAATGTGAAGTCCAAACCGCAGTAATGCACGCG
CAAACGCATGATTGAAATGATCGTCCTTTGGCTTATTTTGTCTGATAAACGATAGAAGCC
ATGTCATGATTAGGACAGAGATAAAAGCTATAATAAAGGCTAGGATAATAATGACTAATG
TCATAATGATATCTGAGTAGTGCGTAAATTGATAGGTGTCAGTTAATATCATTATAAGCG
CAGTATAGGCTAAAACAAAACTATAATAGATAAAGGTGACCATGTCGATCAGATCCTTTC
ATATACCGTAAATCTTAAGTCACCAGATTGCTGTTCTTGAATCTTTTTGAATTGACTATA
ATCAATTGCTGGGAATCGTACATCACCTTCAAAGAATTTGTCGATATGGGTAATATATAA
CCGATCAGCTAAATCTAATGTTAAGTCATAAATCGTTTTTCCACCGATAATAAATAACTC
TTCATTACGGTCAACTTGACTTAGATAGGTTATGACATCATCAGTCACTTCGATGCCTGG
ATATTCAAATCCTGTTTTACTGGCTACAATATTTTTTCTTCCAGGTAAAGGCTTCTTAGT
GTAAGACAATATGGATTCAAAGGTCTTTTCACCCATTAAAATGGTGTGACCCATAGTTGT
TTTCTTAAAGTAAGCTAAGTCTTCTTTATAATGCCATGGCAATAAGTTGCCTTTTCCAAT
GACATTATTTTTTGCCATAGCGACAATTATTGAAATCATTAGACACTCACCTTCGCTTTA
ATCCGCGGATGCGGGTTGTATCCTTCAAGTGTAAAGTCAGCATATGTAAATGCTTCGATA
GAGGTTACATCTGGATTAATATGCATGGTAGGTAATGGTCTTGGTTCTCTTGCTAATTGC
GTATGGACTTGTTTTAAGTGATCTAAATAAATATGGGTATCACCTAATGTATGGACAAAC
TCACCAAGTTCAAGATTTGTCACCTGTGCAATCATCATCGTTAATAAGGCATAACTTGCA
ATATTAAAAGGCACCCCTAAAAAGACATCAGCGCTCCGTTGATAAAGTTGACAACTGAGT
TTCCCATCGTTGACATAAAATTGAAACATCATATGACAGGGTGGTAATGCCATTTTATCA
ATGAGTGGTGGATGCCAAGCATTGACAATCATACGGCGACTATCAGGATTGTTTTTAATG
GTATGAATGACCTGTTTTAATTGATCGACAACTTCACCATTAGGCCCTTCATATGCGCGC
CATTGACGACCATATACAGGGCCTAAATTTCCGTGTTTCTTGGCAAATTCATCATCTGTT
TTTATTTTATCAACAAACTCAGTCATTGTCTCTCCTTGAAAATCAGCATGTTTTGTATAA
TTTTGGTAAGGCCACTCATTCCATATCCGAACATTGTTATCCACTAAGTATTTTATATTC
GTATTGCCTTGTATAAACCAAAGCAATTCATGAATGATAGATTTTAAATGCACTTTTTTA
GTTGTTAACAGCGGGAAACCGTCACTTAAATCAAATCGCATTTGATATCCAAAGGTACTT
AAGGTTCCTGTTCCAGTGCGATCTTCTTTTTTACTGCCATTGTCTAAGACATAATGTAAT
AAGTCTAAGTATTGTCTCATTTCGGTTCTTCCTCTCGATCATTAGTAATGTATTTTACCA
GTTGTTTTAATAAAACAGCAATCGCAAAAATAGCCGGTATGGTGGGGGTAAATGGTCCTG
CCCATAATAATACATAAGCACTTCCAAATCCAATTAAGGCGGCAGAGCCCCTTAATATAC
CTAATAAAACACTCACCCATGCCGGGATATAAAAGATAATTGCTGCAAACAATATATAAA
CAAACATATCTTTAACGAATATGTTCTCCTTTAGCCATTTTTTCATAAAATCACCAGTTT
TTTTTGCTAATCATATTATATCAAAATTATATCATTATTGAAATAACAATCATAAAAAAA
CACTATTTTTACATAGTGTTTTTTTATACCTTACGTGTTTTTGGTTTGAGTATTAATAAA
TGTGATTTTCTCGGCAATAACTTCTGAGTAAGAAAATGATTTGCCCTCTTCATATTCAAA
ATAACGTTGAGCAAGACGTGCTTTAATACCTACAGTTGATCCTTTCTTACAATACTGTAC
AGTGTTTTCTGCGATGCCCCGCCATAACGAACATTTAATAAAATCTGTATCATATTCGCC
TGTTTTGGCATTCTTAAATGTTCGATCCACAGCCAGTGTGATCGTGGTCACTTTTGTACC
ATCATCTAATGTTCTTAGTTCTGGGTCATAGACAAGTCGTCCGACTAAAATTACTTGATT
TAACATAGTACCTCCTTTTTTTACTAGAATATATACTTTAGGTTTAAAAGGAAAGCTACT
AAATGGCGTGATTTTGTGAGAGGGTATAGCGCATTTTATCAAATTTAGGGAGCCTTGCTG
ATTTATCGACACCTATTTGTCTTATTATCAAAAGATATGAGAAAATTTAGATGATTTTGC
AATCTTTTTAGTAAAACAAACGATTGAGATAAATCTTATATTACGCCAACCTGTGGTGAG
CTTATAGTAATAAAATAAATCAAGAATGATCTTACGGTATAGCGTTAGTTAACATATATG
ACTTATTTTAAGCAAATAAAAAAGAGTTTGATTTCAAACTCTTTTCATGAACGGTATTAA
AACTCGATTTTCACATCTTCACGTTTTTGGATATCTGCTTCAAAGAACTCTTTTTGCTGC
ATGTTAATCATACCTGCGACAATACTTGTTGGGAATGTGACAATCCGTGAATTTAAAATC
GAAACATTGGAGTTGTACAAACGACGTGCAGCTTGTAGATGTTCTTCAACATCACTGATG
CTGTTTTGTAGACTCGCAAATGACTGTTGCGCTTTTAAATCAGGATAGGCTTCAATCGCC
ACATTGATTCCTGACTGCAAGGTGTTCATTTTGTTCATAAATTCTTGTTTGTCCTCCATA
GACATTGAGCGTGGTTTTCCTGAACGCCATTTGGTCACATTTTCAAGTGTTTCTTTTTCA
TGTTTGGCATACCCTTTAACAGTATTCACCATTTTTGTTAAGACATCAAATCGTTTTGTT
AACGCGACATCAATCCCACTTTCTGATTCATTGACTTTGACTTCTAGTCTTCTTAAACTG
TTCATTGTTGCGATGTACCACAGTACTGGGAATATTATGATGACAGCAACAACTAGTAAT
ACAATAACGATATTTGGCATAATGTTTCCTCCTATTTTTTAAATATTTTATTGTTTAATC
TAAGTTCATGAACAACATCTTTTACAACTAATAAATCGCGTCTAAATTCTTCTATGAGTG
AAGTATTAATCGGGCGATAAAGCTGTAGTTCAAAGGTATCTCGGCGGTTGTTGATGCCAA
TATAGAGTTTGTTTTCTATAAAGGAAAATCCAATATTCCCACGATTATGTTGTTCAAAAT
CCATAAGTGCTTCCATAAAATGAGGTGTTAACACATAAAACGCTGTATGATCATTGGTGG
TGTAGGTCGTAAACGTATCATTAAAGGCAACACTTTCAAGTTGTACACGGTTGAAATCAC
GATTACTTTGCGGTCGTCCGCGTTCTAATACTTGTACAAATCCATCAAATCTCTTGTTAA
AATCAAAGATGAATAAACGGCCTTGATAATATGTTTCATAGTATGTTCGTGTCCCGTTTT
TGGTGTGTCTCACATGACGTTCTTCTAGCTTAACATCACTAGATTCAAATTTGACACCAT
CAATTTTACCTGAAATATAATCTTCAGAATGAAACCGATCAGCGCGTTTCATGAATTCAC
ATGAATAGACATCATAAGCACTTAATCCCTTTCCTGCTGAGAAATAGCCTTCATCTAGTT
CATCTTTAATCAATTCCGTCATGACTTCTGATTTAAAGCGTTTGCTGACGTCACTAAATA
TTACTGATCCAATAATAAGCAAAATTATACCAACAAACCCAAGGGGTAAGGCAATATATA
ACTTAAATGACTGCATAACAAGTAAATATGTAAATACAGCGACAACGATGGCAATCCCAC
CAATTGTAATGAGCCGTTCAGCTTTGCTTTTTTGTTGTTGATACGCATTTAATTTATCCA
TATAAACTCCTCTTATGTAAATTTCTGTGTTGCCATGATCGCTTTTTGCCATTGTGTATA
TAAGTGATTACGCTTAGCTTCTGTCATCTTAGGTTTAAATGTTTTATCCTCTCTTGCACA
GTTTTTAAGTTCATCAATACTTGCATAAAACCCACTTGCTAAACCACTCATATAAGCCGC
ACCTAACGCCGTTGATTCAATGATTTGTGGACGAATGATGGTCTTGTTTAACACATCACT
TTGAAATTGCATTAAAAAGTCATTCATACTGGCGCCCCCATCCACTTTTAAATATTTGGG
TGTGATTTTAGATTCTTTTGCCATGACATCAATGATGTCTTTGGTTTGAAAGGCTAAAGA
TTGCAGTGTTGCGCGTGTAATATGTGCTTGTGTTGTGCCGCGTGTAAGACCGAAAATGGC
CCCTTTTGCTTCACTATTCCAATACGGTGTACCAAGGCCAGCAAAAGCTGGTACAACGAC
AACCCCCCGTGTATCAGTTACTGTTTTGGCTAATGTTTCAGAATCACTAGCTGAGTCAAA
GAAATGAAGATAATCTCGTAACCATTGAATCGCACTACCGGCTACAAATACACTCCCTTC
AAGGGCATAAGTAACATTTCCATCGATGCTGTATGCAATGGTTGTTAGTAGACCACTTTC
GGAAGTTACAGGGGTTTTTCCTGTATTCATCAGCATAAAACAGCCTGTTCCATAGGTGTT
TTTAATACTTCCTTGTTCAAGACACAGTTGCCCGAACAAGGCTGCTTGTTGGTCACCAAG
TACCCCAGCAATAGGAATTTCAGCCCCAAAAAACATTTCGCGAGCCGTTTGTCCAAAAAT
CGCATTCGAATCAACAACTTCTGGTAAACAACGCTTATTTATGCCTAATAAAGAAAGAAT
TTCATCATCCCAAGTGTGGGTGTGAATATTATATAATAATGTTCTTGATGCATTGGTCAC
ATCGGTCTTATGAACTTTATGACCTGACAATTTATATAATAACCAACTATCTACGGTTCC
CACCATCAGTTGGTCATTGTCCATTTTTTCTTGTATACCAGGTACATTTTCCAAGGCCCA
TTTAATTTTTGTCCCACTAAAATACGGATCGATAACAAGCCCTGTTTTATCCTTAAAAAA
AGACGATAAACCTTGTTGTTTTAATGCTTTACAGATATCATTACTTTGTTTTGACTGCCA
GACAATAGCGTCATAAAGTGGTTCACCTGTTTCTCTATCCCATAAAACGATTGTTTCACG
TTGGTTTGTAATCCCAATACTGGCGATTTCTTCAGGTAGTATTTCTGCGCTTAGTAAACT
CTCAGCCAAGGTGTTTAGAACGGTTCTCCATATATCATATGCGCGTTGTTCAACGGTATT
TTCATCCCGATATATCATCTCAATTTCACGCTGTGCTTGTGAAACAATCCGACCTGATTT
ATCAAATACGATGGTTCTAGATGAGGTTGTACCTTGATCAATTGCAATCACATACTTTTG
CATCTTAATCACATCCTTATCCCTATTTTACCAAAAGTCATAGAATAATTAAATAAAAAA
TCGATTTTATGCTATAATAAGTAAAGAAGAGGGTGATTTAGATGGAAAAAGAATTGACAT
TAGTCGATCCGTATGAGCATGATTTACACTGTTACGTGTGGGAAACTGACGTTGAAGTGA
AAGGGATTATTCAAATAATCCATGGAGCTGGGGAACATATGAAACGCTATGAGCATTTTG
CTAAAGCCTGTAATGAGGCTGGGTTTCATGTGATTGGTAGTGATTTATTAGGACATGGAC
TCTCCGCTACTAAAGATGATCGTGTCTTTTTCTCAGATTCTATTGGTTTCCATATTGTCT
ATGAAGGAATCCGAACAGTAAGGGATTATATTGAAGAACAATATCCTACTTTAGATGTTA
TTTTATTTGCCCATTCAATGGGATCGTTTTTCGGTCGCTATGCGATGATTCATAATCATC
ATCAGTATACACAAGCTATCTTCTCTGGTACTGGGGTGTTTAGTAGTTTTAAAACCCGTG
TTGGTATAGTCCTTGCTAAATTAATTGCGTTGGTCCGTGGCAATGAGTATGTCAGTGATT
TCTTTAATCATAGAATCTTAGATGGTCACATCAGACATATGCGTAGAAACGGCTTGATTC
ATCGCAAAATTGATTGGTTAACGCAAGATCGAGACATGATTAAAGCGTTCAAAGATGATC
CTTTAACAGGAAAACCATTTACGATTAAAGCGCAACAAGATGTGTTAAGCATTATTCCCG
AAATTCAAAACAAATCATTGATTAAAGCAGGGGCTAGTTCAGCCGCACTACTTTTCATTA
GTGGTGAGTATGATGCCTTATCTGATTATGGCAATGGCATTAAGACATTATGTCGGATAT
ATCAAGATTCGGGATATTCTAATGTGCATTATAAGGTCTTAAATAATTGTCGACATGAAA
TAATCAACGAAATTGAACGCGATAAACACATAGAAACGATTTTATCATTTATTCAGTCCA
ATTTAAAATGATGCCTTACAAATAAGGCATCATTTTTTTATGAGTATTTTAGCAGTTTGT
GCATCCTTTAAGATAGCTTTTGCGTGATTGATATCATCGAGGGTAATGGTTTTAGAATAA
TCAAGTATGTTGAACAAATCATCCTTTAAGAAATGATATTTTGTAAATTGGTTCGCAATA
TATTCAATGCTATTCAAGGCATGAATAAAGCCACCTAGGATTTGCTTTTTCACACGCAAG
AAATCTGTTTCATTAAACGTTAAGGTATCCAGTTCTTGTAAGTAAGTATCTAGGGCTGTT
AAGAATGCCTCTGCTTGTGGTGTATTACAACTAAATAATACATTTGCTGTGTCTTGCTCA
ATGGTAATATCAACATCAAAAGAGTCATTAATATAACCTTTTTCAATCCATGCTTGATAG
CGGTCTGTGCTTTTACCTATAATGAGTTCAAGCAACATCGCAAATATGAGTTCTTGTTTC
ATGACATGGTGATCCGATAATTGACTTGGATCAAGTTTAGCCCCTAAGGCACTATGGGGG
ACAAAAACATCTTTCTGTAACAATGTAAGGGTATCATCCACAACGTCAGTTGGCTCTTGA
ATGGGAGTTTCTTGTAATGTTGTATTTTTTTCTTGATAAGGAATTATTAAATTATGTAGC
GTATCTTCTATCGTCTCTAAATTAACATTTCCAGCAATAACCATGACCATCTCTTTGGGA
TGGTAATACTGTTTGTGCACAGTGTTTAATAACTCAGGTGTAATCTGTGTGATACTCTCT
TTTGTCCCTAAAACACGGTGTTTTATCGGATGATTATGATACATATTATCCATCAATGTT
TCATACATGACCGCGTTAGGATCATCTTGATACATATCAATTTCTTCGGCAATAACGCTG
ATTTCCTTGGACACACCTTTTTCTGTAAAGGTTGGCTCGTAGACGAGATCTATCAATGTA
TGTAGATTGGTCTTAAGATCCTCAGAACAGGAAAAGAGATACGTTGTTTGATTATTTTGT
GTATAGGCATTAACACTCGCATGGTGTTTCGCAAACTTTGTCGATAGTTCTTCCCCATCA
CGATCAAATAATTTATGTTCTAAGAAATGCGCTGTCCCTAAAGGAATTTCAATTGAGGTA
TCTGTTTTATGCAGGGTCGTTGTGTTCGCACCAAAGGGTGTGGTTAAAGTGACATAGGTT
TTATGAAAGTTTGGTTTCGGTATAACAACAATAGATAAACCACTGTGATGTTGATAGGTG
TAGGTAGTTTCTTGGAGCGCTTTATAGGTTGTTGTTTTCATCGTTACCCCCTTCTACAAT
AACCGTCACATTTAAGATGAGTTGTTTTGCACATCTTGCTATATCATCTTGAGTCACACG
CTTAACAGCTTCAATCGCATGATCTGGATCAAATGGCTTATTAAAGTATAAGCCCTTAGC
TAAATGATTGAGTAAGCTATAACTAGAATCTAGACTTGATATTAGAGATGTGATAATCGC
TTTTTTCGCAATAGTAAGGTGATCTGTTTGGTAAGTAGTTGATTTAATCGAATCAATAAC
ATCATTAATTAATGGTAATACCGCTTCTTCGTTTGATTTCTCAATGCCGGTATAAATAAT
GACACTCCCTTTAAACTGATCATAACTCGAGCCTATAAAATAACATAATCCTGCGTTATT
TCTTACTTCATGAAAGAGTAGACTATCACTGCCACCACCAAGTAACGCGTTTAATACGAC
TAAGGTGTAGTAGTCATCATGATCGTATGTGACTGGGACACGATAACTGGTAACTAGTTT
GGTTTGTTTGATGGGTTTATACAGTCTTTTATCAATTGGTTGGATATTTGAAAAATCAGA
TGGACTGATAAAAGAATGGGCTTTTTTCACTGTGTTGGGTTTTAAATAGTGTGATACTAA
GTTTGTGACTGTCTCTTCGTCACGGTTACCAACATATTCTACATAGATCGTATCTTCTTC
AATGAGTGATTGGTAACTTGCGTGTATATCCTCTAAGGTTACAGCTTCTAAATCTGCGAT
AGTACCGAGTGAACGTGTATGATAAGGATCACCATCATACATTGTATTATAAGTTTCTAA
AAGGGCATATTTTAATGGATCAGACGCGACTTCATTCATATAGTCAATTAACGCTTGCCG
TTCTTCATTAAATATTGATGGGTCAAATAATGGCGAATAGAGACTGCCACTAAGAACCTT
AAATAACGCTTCTAATAAATCTTCTTTTTCTAACGTAAAGTCGTGATTAATGACGGATAG
GTAAAAGGTGATAACATGGGCATTACCAACTTTTTTCACACCAACACGTAGATGTGATGC
ATAAAGTGATTCTAAGTGATGGTTCATCTGTTTTCGAGTGGGAAAATCTTGTGATACTGC
TTTTAATAAATATGCAAGAAGCGCTCGTCGCGGAGCGCTTTTGTTTGATAAAGGACTAAC
AAATTGAATTTGACATTGTGAGGTTTTAAACTGTGATGTAGTTAAGCCTCTAATGTGAAT
CCCATTTGTTGTGGATGTAAATTGTTGCATAAAAAGTATTATTCAGCCATTTCTAAGGCA
ATTTTCATCATATTTGTGAACGCATTTTGGCGTTCTTCACTTGATGTTTCTTCTTTTGTC
ACAAGATTATCTGAAATAGTTAGTAAACAAGCCGCGTTTTTCCCTGTAACGTTGGCATTG
TGGAAGAGCGCAAACGACTCCATTTCAACGGCAATACATCCTTTATTTTTATGGATGGTC
TTGAACTCGTCAAAGTTTTCACGATAGAACACATCACTAGAATGAATGGTACCTTTATGG
ATATCAATCTCTAATGATTTTGCATATTTAGCTAATTGTTGATTTAACGCAGTAGATGGG
TAGGTATATTCAACATGATCAATATCTCCCTGTGTGGATGCGAATGTTGATTCGCTCCAA
GCACGGTCAACTAACACAACATCATATAAATCTAGTTCGTCAGTATAAGCACCCGCACTA
CCAATACGGATAATGTTTTCGACATCATAAAATTTAAATAATTCATAACTATAGATACCA
ATACTTGGCATCCCCATACCGCTTCCCATAACACTGATTCGTTTGCCGTTATATGTTCCA
GTATAGCCAAACATGTTACGGACATTATTAAATTTAGTCACATCTTCTAAAAATGTTTCA
GCAATAAATTTAGCCCGTAATGGATCGCCAGGCATTAATACTGTTTTTGCGATGTCATCC
TTTTTTGCTTCAATATGTGGTGTTGCCATTAATATGCCTCCTCAGATTGTTTACCTTCCA
TGATTTTAACACCACTACTTGCACCAATACGTGTAGCGCCTGCATCGACCATGTTATTTA
AGTCTTCTAGACTTCTTACGCCACCTGAGGCTTTGACTTCTTTATCTTTTGCGACTGATT
TCATTATTTTAACATGTTTTACCGTAGCGCCACCAGTGCCAAATCCAGTTGAGGTTTTAA
TGAAGTCTGCCCCACCGTCTATTGCAGCTTTACCGGCTTCTTTAATCTCTTCATCTGTCA
GATAACAGGTCTCTAAGATCACTTTTAATGTGTGATCGCCACAAGCCTCTTTTACAGCGT
TTACTTCATCTGTGATAAATCCATAGTCATGTGCTTTCGCAGCACCAATATTTAAAACCA
TATCAATTTCATCTGCGCCTTTTGTTAAGGCATCTTTTGCTTCAAATACTTTTGTCTCAG
TTGTGTTTGCGCCAAGTGGAAATCCAACAACCGTACAGACTAATACATCGGTATCTTTTA
ATGCCCGTTTCGCCTTTTGCACCCATGTTGGGTTAACACAAACACTTTTAAAATCATACC
GTTTAGCTTCATCGATAATGGCATCAATTTCATGTGCCGTACCAACAGCTTTTAAGTACG
TATGATCAATTAGTTTATTCGTTTTCATCTCATATCACCTTTCTTTTTACAGTTACTTTT
ATTATAACATATTTTAAAAATATTTCAGTTATTTTGATAGTATGGTTTTAAAGATCGTAT
ATAAAACGACATTATAGGTCCCAAAGCAAATGCTAAAAAGACCGTTCCAAGATTCACTTT
TCCAAATCCAATGTCGGTCCCGAAAATAGCGTCTGATAAAAATCCGAATACCAGCGCGAG
GAGTACACCAAGGATTTCGATACCAAGCCGAACCAACCCGAGTTTTTTGGTTTTTAAGAC
ATCCATAATCAATAACATCAACTCATCAAATACAAAAGCAGGAAATTGACTTAGCACGAT
TAATGATAATCCTAATGGGAGTGTTATGGTACCGACGACAAAAAGCACTACCCGTTCAAT
CCCAATCGCTTTAAAATCACGATAAACAACCAAATCCCAAAAATCAATGCTTATCGCTAC
TAACAAAATCGGAAGTAGCATAAATAAAAGATACCATTGTTTACGGCTTATAATCACGAT
TGTCATAATCGTTAGACTAATCATCATACTCGCCATACCGAGTGTGAAAAAGGGGATGAG
TTGTGTCATAAAGGCGTGCAAACTAAAAGTTGTTGTATCCCACGCCCCAGCGCCTAAATT
TGAGCGTAATAATGAGACAACGGCAAACCCTAAGATAAAAAAGCCTAGAATGTACGAGAG
TATATTTTGTGCATTAAAAACAATTTTTCGTTTTTCCATAGTATGTCTCCTTTTGATCTA
TATCATATAAAGTATACATGAAAAAAGCCTATTTTCATAAGCTTTTTGTCTTAATCATGA
ACAATTGAATGACAACGATCACATAATCCGTCATCAACCTCAGGAACTACTTGCCAACAA
CGTTCACAAGTATGTCCTTCTGCTTTTTCAACATCAATTGATAATTCATCGAATGTGTAT
TCGCCAGTACCTTCAGCCATTTCAAACTGGGAAACGATAAAGACTTGACCTAGGTTCACA
TCTAATCCCTCTAAGAAGGTTTTTGTGTCTCCCTCAGGATACAAGGTTAATTTTGCATTG
AAACTTTTACCGATCACTTTATTGTTACGGGCAGTTTCAAGCGCTTTTAGAACATTATCT
CGTATCTTCATGAAACGGTCGTATTTGTCAACTAACTCAGGGTTATCAAACGTTTTAACC
TCTGGCATGTTTTCTAAATAGACATGGGCTTCTTTTGCATGTGGTAAATGCGGATAGGCT
TGGTGTGTTGTATGGGGTAAGAAGACAGTTAATAAGCGTAATAAATCTAATGTCATATCA
TATAGAACCGTTTGGATAGAACGTCTTGCATGATCATCTTCTTTTTCGATATATAAGATA
TCTTTTGTAAAATCAAGGTAGAACGCAGACAGTTCACGTGTGACAAAGTTAGTAATATCA
CGATAAACCCCATCAAATTCAAAGTGATCAAAACGCTCTAACGTTGTTTTGGTTAAGATG
TTCATCTTTTGGACCATATACTGATCAATTTCTGCTAAATCATCATATGCTACTCGGTCT
GTGTCTGGATTAAAATTCTTTAAGTTTCCTAGCATAAAGCGAATTGTATTACGGATTTTC
CGGTAAGATTCACTAATTTGACGCATCATTTTGTTGCTAATCCGGACATCGCTTTGGTAA
TCGACGCTTGCTACCCATAAACGTAAGATATCTGCGCCCATTTGTTTCATCACTTTTAAT
GGATCAACCACATTACCGATGGATTTACTCATCTTACGACCATCACCATCAAGTACAAAT
CCGTGGGTTAAACACGCTTTGTATGGGCTTTTTCCAGTATGCGCAACACCGGTTGATAAA
CTACTGTTAAACCAACCACGGTATTGGTCACTACCTTCTAAGTATAAATCACTCGGATAT
GGCAGACCAAAGTCTTTCATACCACCATGGTGACTTGTACCACTATCAAACCATACATCT
AAGATATCTGTTTCTTTTGTAAAAGTGCCATTTGGACTACCTGGATGGGTGAACCCTTCA
GGCAGTAATTCTTCTGCGCTATGGCTAAACCAAGCGTTAGTTCCTTCTTCACTGAAGATA
TCAGCAACGTGATTGATGACATCTTTATCAAGGATCGCAGTCCCGTCTTCTGCATAAAAC
ACAGGGATTGGGACACCCCAAGTACGTTGTCGACTAATACACCACGCCTTGCGGTCTTTG
ACCATGTTTTCCATTCGTTTTTCGCCCCATTTAGGGACCCAATTAATAGTATGGATTTCT
TTAATCATGTCATCTTTTAATGACTCAATTGATGCGAACCATTGATCAGTTGCTCGAAAG
ATGACTGGTTTTTTAGTTCGCCAATCATGTGGGTAACTATGGGTGATGGTTTTGACTTTC
AAGAGTGCACCCAAAGCTTTTAAATCATTGATAACACTATCGTTACACTCTAAGATAAAC
TGGCCTTTATATTGACCCGCTTCTTCAGTCATATATCCTTTTTCATCGACCGGACATAAG
ACATCTAATCCATAATTTTGGCCAATGATGAAGTCATCTTCACCATGTCCTGGTGCGGTA
TGAACAAGGCCTGTTCCCCCATCAGTCGACACGTGGTGTCCTAAAACAACAGGACTGACG
CGATCATATAGGGGATGTTTATAGGTCATGTTTTCTAATTCATACCCTTTAACGTCTTGG
AGGGTTTCAACAGTTTCCCATCCAAGGATATCTTTGAGTTCATTAATAAGTTCTGTTGCG
ACTAAGTATACGGTATCATTATCCACTTTAACAAATGAATATAAGATGTGGTCACCTACC
GCAATGGCTAAATTGGCTGGAATTGTCCATGGCGTGGTTGTCCAAATAAGAAATTTAAAG
TCAAAATCAAATTTTCCTAAGGTATCCACTGCATCCATTCCAACATAGATTGAAGGATCT
TTAACATCGTGATACTCAATTTCTGCTTCTGCAAGTGCGGTTTCACTTGATGGACTCCAG
AAGATTGGCTTGAGACCTTTAAAGATTAATCCTTTTTCAACCATATCAGCAAAAATCCGT
AGTTGTGATGCCTCATATTTCGGTTTTAATGTCACATACGGATTATCCCATTCACCAAGC
ACACCTAAGCGCTTAAATTGGTCGCGCTGACGATCAACTTGTTCATAAGCATACGCTTCG
CATTGTTTTCTAAACTCTGCCTTGCTCAGTTCATGGCGTTTAACTTTTTTATGTTTAACT
AAAGCTGTTTCAATCGGTAATCCATGGGTATCCCATCCCGGTACATAGCGTGTATAAAAT
CCACGCATACTTTTATACCGAACAACAAAGTCTTTTAATATTTTGTTTAAGGCATGGCCA
ATATGAATATCACCATTTGCGTACGGTGGGCCATCATGTAATACGTACTCCGTATTCCCT
TTATTTTTGTCTAACCGCTTTTGATACAAATCCATGTCTTCCCATGCTTTTTGCATCTCT
GGTTCTTTGTTACCGAGGTTTCCGCGCATTGGAAAGTCTGTTTTTGGTAACTGTAAAGTG
TCTTTGTAGTCTTTACTCATTGCTTTCACTCCTTCAAATAAAAAATCGTCCTCAAAAAAG
GACGAAATTATTTCCGTGGTACCACCTTAGTTCTAGTTGCCTAGCACTCATTGCTCATAA
CGCCGAGTCGCGAAGTCACTTACTATTTTCAGTGCTTAACTCATAGGGGATATATAATAA
GGCATCATTCCAAGCTTTCACCGAACCTTGGTCGCTGTAAATGTGGGACTTATCACACGT
GTCCTATTCATCGTTTTCTATATTCTTTTATATTTTAACAAATTCTATCATTATTACAAC
CATTTTAAGTATATTTTCCAATTTTTAGTAGATATTTCCCTTTTCTTGTCGTTTTTAATG
TCTCCATGATGACAAACCGGCCTTCACGATGGATTGATAAAATATCATCAATAGCAAGCA
TTTGTTTACTGTCATCAGTTGGAAAATGGTTAATTTTTACATGATTGTTTTTGATAAATG
ATTGGCTTTTACTACGCGAGGTATGTAAAATTGCTGCGACAATGACATCAAGACGCATCG
AACTTACAATAATGTTGAATGGTCTTAAGGAAACGGTTTTTTCAATCGCTGATCCATCAA
TCTCAGTCACATGGACAGGACTTTTACCAATCTTTTCTAATCGGTAACGTAGGGTATCTT
TTACATCATTTGTGACATAAACCAATCCCTTTTCTGCGATAATATCACCGACTCTGTCAC
GCGCAATCTCAAGTCCCATAAGACTGCCCAGTATTTTAGGATGGGTTAATTTGGCGTAAG
GGTTCTTTAATGTAAGACGCAAACACGTGATATCTTCTTTGATATCAGTAAAAAAGTAGG
CGCGTTGTCGCGATGGGTTTAGAAATCCCCCAGCAAAGTCAACATTGTTCCCTTTCGTGA
TTTGACTGATAATAGCTTGTTCTTCTTCGGTTAAGAAATGGGTGATGTGGGGTGTTTTAT
TCGCTAGTATAGCATGGATTTCTTGGTGGAATGCTTTTTGATTCATTAGCTACCCATCAA
GAAAAGCGCTTGTTGTAAGGTATCGAGACCCCACTGATATAAAATAAATCCTAAAATCGG
GGTAAAATCCATTTGGCCAAATACCAATAAGCCGCGGAATATCCGCATATATGGATTGGC
TAAACGATAAATATAAAGATAAAACTTAGATTGTCTAAACTCAGGGAACCATGAGAGTAA
AACATAAGCGATGAGAACATAGAAATAAATGCGCAATAACCAGTATGCGCCAAATAATAA
ATAATAAAGCATAGTTTGTTACTCCTTATATTGTTGTACAAAGTCTCTTAGTGTGCCATC
TTTGTAATCTTGTTTTGTTGCGAATAAGAAGATATATTGTTGAATAACTTCAACTTCGCC
ATCAATGGCGTAGGTGATACCACTTAAAAAGGTGATAACCTTGTTCGCTTCAATGGCATT
ATAATCTTCAAAGTTTATGACAAGAGGAATGCCTTTTAAGAGTCGATCGCCTAGTTTATA
GATGTCAATATCCTTACTCATTTTAATAAACTGCACACGGTCTATGGCTTTCTTTCGTTT
AAAAAACATACTTACACCTCTTCTTTAAATAATACACTACCTAGTCTAATAAAACTAGAA
TTGTGCCTTAGCGCTATTTTATAATCATTACTCATCCCGATAGATAATCTGTCTAAGGAG
ATGTTTAATGTTTCTTTAATCGTATCTTGTAAATCGTTTAAGATTTGAAACTGTTGATTG
ATTACAGATTCATCATCAGTATGTGATGCCATTCCCATAAGGCCAATGAGATTAACATTA
GGTAATGGTTCAATGGCTTTCACAGCATCCACAACCGCATCTTTGCTAAAGCCATGTTTA
TTCTCTTCATCACTGATATTCACCTGAAGAAAACAGTTTAGTGGTGTTTTACGACGTTTA
TTCACTTCTTTAGCGGTCTTCAATTTATGAATCGAATGCAGATAATCAATCTGATTAATC
ATTTTTTTAATTTTCTTGGTTTGCAATGTTCCAATAAAATGCCAGGTGATATCTAAATCA
GCTAATGCCTCTTGTTTAGCTAATAAAGCACTGACTCTATTTTCACCAAAATGTTTAACA
CCTTGATGATACAGTTCACGCATCTTATCAGGTGTAAAATATTTGGTTGCAGCAACTAAA
GTAACAGGGGTCTCTTTCAGTTCATTTAATACTTTGTTTGCAATAATCTTCATTTTTTCC
TCGTCGAATAAGTATAGATACTGGTCATAAATAAGGCAATAATCGCCATTATCATCCAGA
TCATATCGTTTGATCGAAAGAGTAATGCAAACGTTAATAGTAGCCCCATAGTTACTGCAT
ATATAATTGTATATCGTCGTTTATGCATTGTCTCACCTCATATCTTAAAAAAGCGCATAA
GCGCTTATTTAAATCGAGATTTTAACCACGATGGAATTGAAGTTTTTGATGGTTCTTCTT
CATCATCGTCATTATCTTTAGGTTTTGATTTCTTTTTCTTAGACGTGGTTTCTTCTTCAA
TGACTTCTTGTGGTGTTTCGTCTTCATATTCACCAGTACCAATATCACTAAAGGTCACTT
TATTTTCATCGAAACCAGTTGCGATGACAGTTACAATGATTTCCTCATCGATATCTTGAT
TGACGGTTGCTCCATAAATAATATTAATTTCTGTAGAACTTGCGTTTTGGATGGCTTCAA
CCGCTTCATTGATTTCCCATAAGGCAACATTAACGTCACTCGTAATGTTAACCACAGCAT
CTGTAGCACCATCAATATTCGCGTCTAAAAGAGGCGAGTGAATGGCTTTTTTGGTTGCTT
CAATGGCACGATTCTCTCCACTAGCAATTCCAATCCCCATTAGCGCCGTTCCTTTGTCTT
TCATAACAGTTTTAACATCCGCAAAGTCAACATTGATTAAGCCAGGTACGGTAATGATTT
CGGCAATACCTTGAACCCCTTGGCGTAATACTTTGTCAGCTTCTCTAAATGCTTCTAACA
TACTTGTTGATCGGTCGACAATATAAAGTAAACGATCGTTAGGCACAACTATAAGTGTGT
CGACATACGGTTTTAAAGCATCTAATCCTTCAAGGGCAGTAGCCACGCGACGACGTCCTT
CAAAACTGAACGGTTTTGTAACGATACCAATGGTTAGACATCCGGCTTCACGTGCGATTT
TAGCAATGACTGGCGCAGCACCTGTCCCGGTTCCGCCACCCATCCCAGCGGTAATAAAAA
CCATATCCGTATCATTCAATAACTCACGCAACTCATCTTCTGATTCAATGGCGGCACGTC
GTCCAATATCTGGATCAGCCCCAGCACCGAGTCCACGTGTTAACATTTTACCAATTTGAA
TACGTGAGTCTGCTTTTGAAAGTCTTAATACTTGTGCGTCTGTATTGATCGCAACAAATT
CAACACCTTGAACCTCGTTTTCAATCATTCGGTTCACAGCGTTACCTCCGCCACCACCAA
CACCGATTACTTTAATTGTAGGCTTTTGATTAAAGTTATCCATTGACTCAAACATAAAAA
ATACCTCCAATTAACTTGTTAATTCATTATAGCATTAATAAACAAAGAAATAAATATCTT
TTTAAGAAATTGACCTATTTATAGTACCGATCAAAAAATGATGTTTTAAAATCATTCAAC
CGATCTGCTTTTATGGCTTCTCTGATATTATACATTAATGTTTTTAAGAAATATAGGTTG
TGATAGGTCACTAAACGAGGCCCAAGATTTTCATTTGCTTTAAATAAATGCCGTAAATAA
CTTTTGGTATAAGTTTGACAAACTTTACAATCACAGTTGGCATCGAGAGGTGATTGATCA
GCTTCATAGCGTTTGCTTTTGATTGAGATCCGTCCGACACTTGTCATCGCGCTACCGTGT
CTTGCTAAACGGGTTGGATTGACACAATCAAACATATCAACACCCCGAATAACCCCTTCT
ATGAGGTCATCTGGCGTTCCTACTCCCATTAAGTAACGCGGTTTATCTTTGGGCATATCA
TCTTTAAGTGCATCAAGTACCGTATACATCTCTGCTTTGGTTTCACCCACACTTAAGCCA
CCAATTGAATAACCATCAAAGCCAATATCGGTTAAGGCTTTGAGTGAGTGTTTTCGTAAA
TCAATGAATGGCCCACCCTGTACAATTCCAAATAAAGCTTGTGTATCTTTCTTTTGGTGA
ACGTCTTTTCCACGTTTGGCCCATCGGATTGTTCTTTCGACACTATCTTTCATATAATCA
TAGGAGGCATCAAATGGTGGACATTCATCAAAACTCATTATGATATCTGCGCCTAGATTG
TTTTGTATGCGAATTGAATCTTCCGGGCGCATAAATAATTTAGCGCCGCTTTTGTGATGT
CGAAATTCGACCCCTTCTTCCGTGATAGTACGGATATCACTAAGACTAAAGACTTGATAC
CCACCACTATCTGTTAATAAGGCACCATCCCATTTGCTAAAACCACGAATTCCCCCATGA
TCTTTTATGAGTTCATCGCCAGGTTGTAACCATAAATGGTAGGTATTGCCTAAAATTAAA
TCATCACTGACTTCGTGAATTTCTGTATTATCAAGTGTTTTAACGGTTGCCTTCGTGCCA
ACAGGCATGAATATCGGGGTTTCAAAGGTTCCGTGCGCTGTATGGAGTTTACCATAGCGT
GCTCCCGTTTGTTTACACTCATGGATTAGTTCATATTTAAACATGTTATCACCGTTTCTA
TTGTACATAAATCTCAACAAAAGATAAATACTTATACGAGATTATTTTTTGCGTTTGTAA
TCATTAATTTAATCCGATTTAACTGATTAATCTCTGTCGCAGAGGTATCATAATCAATCG
CAACGATATTGCTTTCTGGATACGCCTTTTTAATCTTTTTAAACATACCCTTACCAGCGA
TATGGTTCGGTAGACACCCAAATGGTTGGGTACAGACAATATTTGGAGCACCGATGTTGA
TGAGTTCAATCATTTCGGCTGTAAGTAGCCAGCCTTCACCGACATGCATGCCTTTATCAA
TAACACCATCCGCATAAGACCTTAAGGTGTTATATGAGGTAAATGAATGGAAACCATACT
TCGTCAATAACTTACGGACAGTATTTCGCCGATGTTCAATAAAGCGAATTAAGAATTTAT
AAACCCATTTTGTTAATGTATTTCCACCATATTGTTCAATATCATGGATTGATGAATCAA
AGGTGTAGAGGAAAAAGTCTAAAATATGCGGTGTAACAACCTCACATCCTTCATCCCGTA
ATGTTTTTTCTAAATTGTTATTTCCTAACGGGCTATATTTGACATAAATTTCCCCAACAA
TCCCTACTTTTGGTTTCTTAACGGAGCGATCAGTCGCAATTTGATTGAAGCGTTTTACCA
CTTTCTCAAATAACTTTTTAGGATGATAAAACACTTTACGTGCAGGGTAATAAAAATAAT
CATCAAGTAAACTGTTAACATCTTTATAGACTTGCTCAGTCTCACCTTTTACCACTTCAT
ATGGGGCTATTTCATTATACAACTGCATAATCATATCGCCCATCATTAATCCTGTGATTA
GCTTTAATAAGACCGTTGCCGTAATTTTGAAGCCAGGATTTTTTTCAAGTCCCACGGCGT
TGACACTAATGATTGGAATAAAGTCATATCCCGCTTGTTTAAAGGCTTTACGGATTAAAC
TAACATAATTACTTGCACGACACCCGCCACCTGTTTGGGTAATGATTAAGGCTACTTTAT
GAATATCATACCCACCAGACTGGATCGCATCAATAAACTGTCCAATCACAAGCATTGCAG
GAACACAAATATCATTATGTGAGTATTTCATTCCTGTATGAATCACATCAAAACTAGTGT
TTTCTAAAATCTCTGCTTTATAGCCTTCACTTTCTAAAATAGGGATAAAGTATCTAAAGT
GATAAGGGGCCATACTCGGTATTAGTATCGTGTATTCTTTTTTCATCTCTTCGGTGAAAA
GGAGACGACCCGTGTCGTCGTATTCTAACTTAGCCATTATCTGGGTCTCCTTCCATCGTT
GAGAGTAAACTTCGAATACGGATATTTGCCGTACCTAGGTTATTGACTTCATCAATTTTG
ATTTGTGTATACCGTTGATGATGAGATTCTAAGATATGTTTAATTTCATCAGAGGTAATG
GCGTCTAATCCACACCCAAAAGATACTAATTGAATCATATTGGCATTCGGAACATGTGCG
ATAAACTTCGCGCTATCATAGAGTCTTGTGTGATATGTCCATTGGTTTAAGACATTGACA
GATTCTTGATTAGCCTTTGTATTAACACTATCTTCACTAATCACAACGACATCTAAACTT
CGCATAAGTTTCGGTAAACCATGATTGATTTCTGGGTCGATATGATAGGGTCTACCGGCT
AATAATATAATGTTTTTATGATGCTCTTTCGCATACTTTAAGGCCCTTTCGCCCTCTTTT
ATAACATCTTCTCGGTAATCTTGATAGGCTTTAATAGCCTTATCATATGCCTGTTTCACA
GCTCTTTTTTTAAGAGGTAAGACATCTTTAAATACATCAATTAAGTTTTTGACAAAGTGA
GTTTTGTTATTAAAAGATAAATAGGGTTTAAAATATCGTTTTTGATCAATATGTTCAAGA
TTGGCATCAATCACTTCTGGATAAAAGGCAACGACAGGACAGTTATATTCATTGTCTCGA
TAATCTTTTTCAACCACATTAAACGGCATATTAGGATAAAAAATGGCATCGATGTCTTTA
GTCAGTAAGTTTTCAATATGACCATGAACGAGTTTAGCGGGATAACATGCTGTATCACTC
GGGATACTGTTTTGTCCAAGTTCATACAGTGCTTTATTAGACCGATCACTATAGATAACT
TCAATATTTAAATCTTCAAATAGTGTCTGCCAAAAAGGGATGTTTTCATACATATTAAGG
ACAAGTGGAATCCCGATTGTGTAGTTGTAGTCATTTAAATGATTCGAAGTATACGAAATA
ATTTTATTATATTTATATAAATAAAGGTTTGGAATATCATCTTTATGTTGGGTAATACCA
GCTCCGCGTTCACAACGGTTCCCAGAAATATATTTGTGATCTTTAAACATATTGATGGTT
AATTGGCAATTGTTGTTACATTGACGACAGACGGCATTTTTAGTTTCGTATGTAAAATCT
TTTAACCCATTAAATGTGACGATACGACTGACTGTATCCGTGGCGTGTTCCTTTGCGACA
ATCGCAGCGCCAAACGCTCCCATTAATCCTGCGATATTCGGGCGCGTAACAGTCATACCA
ATTTCTTTTTCAAAGGCGCGTAATACGGCATTATTATAAAAAGTTCCCCCTTGAACAATG
ATGTTTTCACCTAAATCTCGTTTTACATTGGTGGTTCTAATGACTTTGTATAAGGCGTTT
TTTACCACACTATAAGCGAGTCCTGCGCTAATATCTTTTGTCGGTGCAGCGTCTGCTTGT
GCTTGTTTAACACCACTGTTCATGAACACAGTACAGCGACTTCCTAAATCAACAGGTTGA
GTTGCCTCTAATGCAAGTTCAGCAAAGGCTTTGATGTCATAGCCCATACTCGTTGAGAAT
GTCTCTAAAAACGAGCCACAACCGCTTGAACACGCTTCATTTAGAATAATTGATGTAATC
ATCCCATCGTCTAATTTAAAGCATTTCATATCTTGGCCACCAATATCAATGATAAAATCA
ACATCAGGATTAAAGAACTGTGCTGCTTTTGCGTGACAGATTGTTTCGACTTCATTGCCA
TCCAGGGTAAAGGCATGTTTAATCAGTTCTTCACCGTATCCAGTACTATAAGCTCCCTTA
ATAACAACTTCTTTTGGCATGGATTGGTATAATTCAGATAGGGCATGCTTGATGATTTCA
ATCGGATTCCCTTGGTTATGTGAATAATAATAATGAAGAATCTCATTATCGTCTGAAATT
AGGACCATTTTCGTTGTTGTGCTCCCGGCATCAATACCTAAATAGGCATTACCATGATAT
GTATCTAGTGAGCGTTCTTTTACGGCGTTTTTATTATGTCGGTCAATGAATGTTTGAAGT
TCTTCTTTGTCTTTAAATAGAGCAGGTAAAGTTTTTCTTACTTTTTTTCTATTGTTTTGG
TCATGCAAAATAACCCGTTCAATTAAGTGGTCGATTAAGAGCTCTGATGTGTCAGCCTCT
AAGGCTGCGCCATAGGCGACAAAGACTTCACCGTTTTCAGGAATAAACACATCCTCCAGA
TGCAATGTAGTAATGAAACGTTGGCGTAGTTCGCTAGAAAACGTTAATGGGCCTCCTAAA
AAAGCAACGCGTCCTTCTATTGTTCTTCCTTGGGATAGGCCTGCGATTGTTTGGTTGACG
ATTGCTTGATAAATACTGGCTGCGATGTCCGCATGACTCGCGCCTTGATTCAACAATGGT
TGAATATCGCTTTTAGCAAAAACACCACATCGAGAAGCAATAGGATATATTTTTTGATGT
GCTTTAGCTAAGTCATTTAATTCAGGTGTTTGGCGGTTGATCAGTGTCGCCATTTGATCG
ATAAAAGCGCCAGTTCCACCTGCACACGTTCCGTTCATGCGTTGTTCAATGTTATTCCCA
TCAAAAAAAATGATTTTTGCATCTTCTCCCCCGAGTTCGATACAAACATCAAAATGTCCT
CCATCTTCTTTTAAAGCCATTGTGGCACTAATGACTTCTTGTGTAAACTGCACATTTATG
CCTTTCGCAAGTAGCATACCGGCACTCCCCGTAAAATTCACCATCATCGTTTCTTCAGGA
AAATGTTGATCAACGGTTTTTAAAAGTGTTAATAAGGATGATGTAATTGAGCTTTTATGG
CGTAAATAGTCTTTATAGACGATCTTATTTGCCTCATCTATAATAACTGTTTTTATGGTT
GTGCTTCCAATATCAATACCAATTCGTTTCATATTTAGCCCCCATGTCAGTCAATATGTC
ATAATATTATTGTACAATAAATTGAGAAATTTTAAACAGTTTAATTTGAAAAGATTGTAT
GTAAGCCATTTCACGCTAAATATTTTGACAAAAGACAGTAAATAGCGTATAGTGATATTG
CTCACGCAGTTCGTAACCATCCTGCGATAACAAAACTAGGAGGAATAAATAATGAGTAAT
GAAGTACTATGGTTATTATTTGCCTTGGTGAATTTTTTATTAATCACAACGGCATATAAA
TTATTTGGTAAAACGGGCTTATTTGCCTGGATTGCCCTCGGCACTATTTTGGCTAATATT
CAAGTATTAAAAAGTATTGATTTATCGGTTGCGGGGATTACCTTAGCCGCAACGCTTGGT
AATATCATGTATGGGACACTGTTTTTAGTGACAGATGCCTTAGGTGAGAAATACGGGATT
AAAGATGCAAGACGGGCTGTGACTATCGGATTCTTTAGTTTAATTACAACCGTTATTGTG
ATGTCTATGGCATTAATGTTTACCCCTAACGAAGCTGATTTTGCGGACGGGGCATTACGG
ACAATCTTTGAACTTGTACCAGGACTTGCGGTCGCAAGTCTTGTTGCATACTTAGCATCA
CAGTTTTTAGATGTTTATTTATTTGAAAAGATTAAGACAAAACTACCAGACAAATCATTT
TTATGGATTCGTAATAACGGATCAACCTTGATTAGTCAATTCGTCGATACATCCATCTTT
GTATCGATTGCGCTACTGTTTGGTGTCTTTCCACAATCTTTAGCACGTGACATTTATATC
ACAACCTATGTCATCAAAGTAATTGTTGCGATGCTTGATACCCCATTTGTCTATTGGATC
AAATCGATTAAGCCATTATCAGATTAGAAGGAGACTCTCCTTCTTTTTTTTGTAAAAACC
ATTGTAAACGCTATCATAATCGTATATAATGTGTATAGCATTCACAAGGAGATGATGACA
TGGACAAGAAATATGTGGCTCCACCATACCGTATCAAGATGGTTGAGCCAATTAAAGTTA
CGACCCGAAAAGAACGCGAAAAATATCTTAAAGAAGCAGGGTACAATCTGTTTAGTTTAC
GCAGTGAAGATGTGTATATTGATTTACTCACAGATAGTGGCACAGGCGCAATGAGTCACC
ATCAATGGGGTGCATTGATGCAAGGTGACGAAGCTTATGCAGGGAGCCGTAGTTTTTATA
AACTAGAATCAGTCGTTAAAGAAATTACTGGCTATAAATACGTTATCCCAGCACATCAAG
GACGTGGGGCTGAACAAGTTATGTTACCCCAATTGGTTGATAAAGAGGGGATGTATTTTA
TTTCAAATATGCATTTTGATACGACTCGAGCACATGTTGAATTAGCGGGTGCTAGGGCTC
TTGATTGTGTTATAGATGCCTGTTTTGATACAGAAACGTATCATCCATTTAAAGGGAATT
TTGACTTAGAACAACTTGAGTATTTAATCCAAGACAAAAAACCTGAAAATGTTGCTGGTA
TTATTATGACCATAACCAACAATAGTGCTGGGGGACAACCTGTAAGCCTTGAGAATATGA
AGCATGTGAGAGAGTTAGCAGACAAATACAATCTCACGGTATTGATAGATGGTGCCCGTT
ATGCTGAAAATGCTTATTACATTAAACAACGGGAAGCGGCTTATCACGATAAAAGTATAC
AAGACATCGCTAAAGAGACTTTTGATTTAGCTGATATCTTTTTGATGAGTAGTAAAAAAG
ATGGGCTGGTAAATATTGGGGGTCTCATTGCGATTAAAGATAATGAGTCATTATTCAATA
AATGTCGTACTTATATCGTTCCGATGGAAGGTTTTCCAACATATGGCGGGCTTGCTGGCC
GCGATATGGAGGCCTTAAGTGTTGGATTAAAAGAAGCGCTTGAAGAGCCATATTTAGAAC
ACCGTCTTGATCAGGTTAGGTATTTAGGTGAACGCTTAAGAACGGCTGGTGTACCTGTAC
AATATCCCATCGGAGGCCATGCAGTGTTTGTTGATTGTAAAAAATTTGCACCGCATATCC
CTTATGATCAGTTTCCAGCACAAGCTGTCTGTAATGCCGTATATTTAGAGGCGGGTATTC
GTCCGGTTGAAATTGGGAGTTTCCTATTAGGAAGAGATCCTGATACCTTAGAAAACTTAG
AGAGTCCAATGGAGTTGATGCGGTTAACAATTCCTAGAAGAACATATACATATAAGCATT
TAGATGTTGTCGCAGAAGCTGTTATTAGTGTCTATAATTCACGTGAATCATTGAAGGGAT
TAACCTTTACTTATGAACCACCAGTATTAAGACATTTTACAGCCAGATTAAAACCTATTG
ATTAATAGAGTTAATTGTATTATAATGGGTATGTTAGATTATTCAACTTAGGAGGAAAAG
CAATGTTTATATTAGAAAGTTATACCAAGTTTTTCACACGCATTTTAGATTTTATGGGTG
TATCGAGTAGAAAAGAATTTTGGCCTATATTTCTTACCAATGCCTTAATTGTGACGTTAT
TACGCGTTATGTCAGCGCAAGTTAGTGGCGTATTTGGAACGATATCAATCGTGTTCGGAT
TAATTATCTTAATCCCATCGATTACACTTGGCATCCGCCGTTTACACGATATTCACAAAA
GTGGTTGGAATATGCTTCTACACTTCATTCCAGTGTTTGGTTCTATTTATTTAATCGCTT
TATGGGCTCAACCTGGCGACTTATCAAACGTTGATAAAACACTTAACTAAACCTATTTAA
AAAAGTACCCGCTGGGGTACTTTTTTTATATATTAAGATGATTGACATTCCGGACATAAG
CCGCGTAGTACGACTTCTTCATTTTCAATCTGAAACGCATGTAAGTTATCTTTATTCAAT
ACTGTCTTGACATGTGGAATATCATAAATATTATGACATTCATTACAGATGAAATGGGAA
TGATTATCTAATAAGAGTTCGTATTGTTTTTGATTTGTGGCCATTGGAATAGCCCGCACC
AAATTATGCTCAACAAAGAGATTTAATACATTATAGACAGTTGTTTTTGATAATGTTGGA
ATCTCTTTTTTGACGTTTTTATAGATATCATCAACCGTTGGATGATGTTTATCTTGTGAG
TTGTGCATATAGTTAAATATTGATTTCCGGGTAATCGATGGACTAATATGATGCGCCTGA
CAGAGTTTTTTGAATGTGTGTTGCATAGAAAATCCTCCTTTTATACTTGTAATTATTTCA
ATATTATAATAGCATCAAATAGTTATAATGTAAAACTTTGTACACAAAAATACTAGCAAT
TGCTTGCTAGTAAGGGGTTATGTGATTAACATACTGTCTCCAAAACTGAAGAAACGATAG
TGTCTCTTGATTGCTTCTTGATAAGCATTCATAATAATATCTTTAGACGCTAGGGCACTA
ACAAGCATTAATAATGTTGATTTAGGTAAATGAAAGTTTGTAATAAGTGCATCGATTGCT
TGAAAGTCATATCCTGGATAGATGAATATATCGCTATAGCCACTGGTTTCGATAAATTTA
TCGTGTTTCTTTATAATCGTCTCAAGTGTTCTAAGCGAGGTTGTCCCTACAGCAACAATA
CGTTGATTGTTTTGCTTAGCTTTGTTTAAGATATCTGCTGTAACTTGTGACATATGGTAA
TATTCTTCATGCATTTTATGTTCTTTAATATTATCGACACTAACAGGACGAAAGGTTCCT
AATCCGACATGTAATGTAACATGTACAATGGTAATACCTGCCGTTTCTAATTCGTTTAAG
AGTTCTTTTGTAAAATGAAGCCCAGCAGTTGGCGCAGCCGCACTCCCTTTCACCTTGCTA
TAGACAGTTTGGTAACGATCGGGATCTTCTAGCTTTTCATGGATATAAGGGGGCAGTGGC
ATTTCACCAAGCGCTTCTAATATTTCATAAAAAACACCATCGTAAAGCATTTTGAATTCA
CGGATACCTTGATCATGCACAGCGACACATTCTGCTTTTAAGCGACCATCACCAAAGGTA
ACAAGTGTGCCAACTTTGATTTTTTTAGCCTTGCGAACCAAACATTCCCATAAATCGTCA
TGTTTTTGTTCTAATAATAAGACTTCAATCGATGCGCCAGTTGCTTCTTTAGTTCCAAAT
AATCTTGCCGGAATAACTGATGTGTTGTTTAAAACTAGAACATCGTCTTTTTTTAAATAC
GATAAAATGTTTGAAAATATATCGTGCTGTGTGTTACCGGTTGTTTTATCAAGGACCATT
AATCGTGAATCACTACGATTTTTTAAGGGTGTTTGCGCAATTAAATTATCGGGAAGTTCA
TAATTAAAATCTTCTAACTTCATTAAAATAACCTCATGTTATGTTTTTTCTTTAGGTGTT
TATAGGCTTTATCTGTTGCGACACGACCTCTTGGGGTACGCTTAATAAAACCAATTTGTA
ATAAGTAGGGTTCATAGACATCTTCTATTGTTGTAGGTTCTTCTCCGATGGATGCGGCTA
AACTTTCTAGTCCGACAGGGCCACCTTCAAAGTTTTCTATAATCCCGAGTAAATACGCAT
GATCTTTGGCATCAAGACCAATATGATCAATATGTAATTTATCGAGTGCAAGCTCGCACA
TATCTTTAGAAATTACGCCATCATTTAAAACATCGGCAAAATCTCTGACACGGCGGAACA
AACGATTGGTAATTCGGGGTGTACCCCGGCTTCTTCTAGCAATTTCAGAGGTAGCATCTT
CATGAATGGTTGTGTCATATATCCGCGCTGTTCTTGCACAAATTTCAGTAAGTTCATTTT
CAGTATAGTAAGTTAACTTGTGTACAACACCAAAACGATCACGTAAGGGGGCACTTAAAT
CACCGAAACGCGTTGTTGCACCTACAAGGGTAAAAGGTGGCAACTCAACACGGATAGATT
TTGAGGTAGCATCATGCCCAACGACGATATCAATGACAAAATCTTCCATCGCAGGATACA
GAATTTCTTCAACAATACGAGGGAGACGATGAATTTCATCAATAAATAGGATATCACCAG
GTTCTAGACTTGTTAAAATAACCGCCAAATCACCACTACGCTCGATTGATGGTCCACTGG
TTACTTTTATATTGACACCAATCTCATTGGCGATGATGTTCGCCATAGTTGTTTTCCCTA
GGCCAGGTGGGCCATAAAGCAAAACATGATCAAGTGACTCATTCCGATGTTTTGCGGCAG
TGATAAAGATATTCATCATCTCTTTCACTTCGCTTTGACCAATATACTCAGTTAAGTACT
TCGGTCGTAAGGAATGGTTTTCGATATCTTCAGCTAAGGGTTCTTCTGTAAATACATTTT
CATTCATATGCAACACCTCATGCAAATTATACAATAAATAGCCATTTTTGCCAACTATTT
TATGTTTCTTCTCATAATAAAAACTCGATATTGTATATTTTTCTGTTCTGTGATAAAATT
ATGTAAAGGAACGGCTTAATTAGAACATATCAAGGAGGTGCACAAATGGGCAAAGATGGA
TTACAGTCATATGATATCGGATCATACGATATACAAATTGACTACGATAAAAAGACAACA
CCAATTGAAAAGAAAATTCAGACATTAGAAAAAAGACACCAACAAAAGTCTGATCGAGCC
CACAAGGCTTTTTTAAAGAAACAACAAACAACAGACAAAAAAATTAACACCTTACGCGAA
AAAAACATTGTGCGCAACCAAAAACTTGATAAAGCCACGGAGAATAAAGTTGAGAAAGTC
CAAAAGAAAATTACACGTGCTAAAGACGATTATGATAAATTTGTTGAAGCAAAAATCACC
GAAAGAGATGCTAAAATTGCCCATCACCAAGAAGAGATTGATAACTTAAAGGTTGCTGAA
CAGGAAGATATCCAAGAGATTCAACAAAAATACAAAGAGAATATCTCTTCATATGTTGAG
AAACTTGATATTTATAATGATAACTATGAAGATAATATTGATCACTATCAAAAAGAGATT
GACGCTTTCTTATCGGAATTAAACGAACATCAAGAAAATATTAAAAATCATCAACACGCT
ACGCTTGATGCTTTGAACGATCAGTTTCGCGCATTTAATGGCTTGATAGAATCACGTAAA
AACACACGCAACAAAGAGTTTTCAACGCATATTTCTGAAAGCATGTCATATACTAATAAA
GTGCGTCATGAAGCAAATAACCAAATTCAAAAACTACGGGAATTTATTACATCATTCACT
CAAAATATGACAGAACACTACGAATCCGAAATAGAACAATATAATACTTATATTAAAGAG
AAAAAGCTAGCCCATAGTCAAAAAATAGAGTTGATTGATAAAGATAAATCGATTCAGTTA
GAAAAACTTATGAATCAAAAAGAAGAATTGAGCGATTCTAATAATAAAAAAGCATTGAAG
CATGTGGATATGAAAATCAACCTTTTTGAAGAACGGGCTAAGATATCAAAACAATTTGAA
ACAAACCTATTTAATCACCAACTAACGTTTCTTAAAGATGAAAAAAAGCGTGTCATTGAA
TGGCGTGATCATGAAAAAATCAACTTGAAGAAATTAGAAATATTTTTAGAACTAGACCAA
CAAGAAATAAAAGATTTTGTTGAGTATTATGATGAGACAAACCAAGCATTATTAAATGGG
CAAAAGCAATTAGAGATGGATCAGTTTGATGCGATTAAACAACATGAGTCACGGCGTAAA
GCATATCTTGAGTCACAACTTGAAGCATATACAGCCTATCAAGACGCATTGATTCAATTA
AATGACACACATTTAAATGTATTAACAGACCATTATCATGAGGTTGATAAAATCAACCAA
TTCCTCGATACAGCTGAGCCTAAAAAAGAAATTGAAGTGAACCAACTAAAAGAACGACTA
GAAATTAAGGAAACCAAACAACGTTTTGCTGTGAAGTATGCAAAACAGAATCATGATATT
GCCTTGATTAAAATTGATTATGATACCCAGTTTGAACTTGAAGCCATTGAACGTGATCAA
ACAATCGCTCATTTTCAACAGTCGATTGATAAACTTTATTTAGAACGCGATTACGACAAA
GAAGTTAATGAGGCGAAATTACAATATGACATTGCCTCAGAACATCACAAAGTTTTGATG
AATAACCGTAAATTAGAGCGCCGTTTGTTGGACAGTCAGTTTGATACAAAGGAACAGATT
TTAACACATCAAAAAGAGATTGCAGAACTAGATGTCCTAAGAGAAAATGCATTAGAACAA
AAAGAACTAGAGTATGAGATAAAAACCATTAAAAACGAAGCAAATTATAAAATCGAAGTC
ATTAACAAAGGTCTTGAAGAAGACTTATTAAAGCATGAAGAGGATCTAACTAAAATCCGT
AATGAAATAAATGCTTATAAGGTAAATCTTGATACGATGATTCATAACAAAAAAGCGGAT
ATTGAACAACGTAAGCAATCGATTCTTGATCAGTATCAAGAGAATTTAAGTAAAATTGAT
GATGCCTTGCAACGTGAAATTAAAGATCCAAAAATACGTTTAGAAGAATCAAAACACTTG
ATTGATACCCGTATTGAAACATTTAATAAACTCAATATTAACTTTGTGAAACATATGAAT
GACTTACTCGCACCATATCAAGCGACTGCTTCTTTTGATATTGAGACTGCGAGAAAAAAT
GTTTTAAAAGATATGCGTTTTCAATCACATGTAACAGATTATATTAAAGAATCGTATACG
ATATTAAATGATGCTGTAACATTTATGCATGATATAACGTTACGCCGTATCGATAACAAA
ATATCACAAACACGAGATAAATCTGCCTTAAAGAAACTGAAAAAACAACGTCAAAAAGCC
ATTGATAAATATAAACGTGAGAGTAAAGACATTACAACAGCTACTAAAGATTATGTCGTT
GTAATGACATCGCGCTTAGATACTGCATGGAAAAAATTTAAAAAGGCCAATATTACCTCT
CATGATATATTTATAGAGAAGTTAACTGTCCTTTATCACCAAATATTTGATGTATTAAAA
CACTTTCAAGAAAATGTCATTAAAGAAACTAAAATGAAATACGAACCACTCACTGAAACA
GATCAAAAGATGATTGAATATGCAAAAGAGAGTGCTATCAAAGCAAAAGCAAAAATCAAA
GCATCACAAGCCAATGCTTTAGCCCCATTAGATGATGAATTTAATGCGTTTGTTAAAGAT
AAACAAGCGCAAAAAGAACAAGAGCTTAATGCATTGTATAAATCCCGTGATGAACTTAAA
GCTACCATCCAGCACTTAAAGAATGAGGCATTACAGAAAGTTAAAGAAGTGAATCATGTT
AAGACGCAAAAACTTGCACCTAAGTTCGAGAAGAAATCTGCTTTAGAAGCCTCGTTAGAG
GCTGATGTTGCTAAGCGGAAAAAAGCGATAGATGATGGCATTAGTCAGCTAAAAGAACTG
TACAATCAAAAAGTACGTGTTTTAGACGATAAGAATACCGAAGCTAAAACGATACTTTCT
TACGAAGAAAATATTTATAAAATGGCTCAAGAAAGTGCTAAAACACGCCTTTCAGATAAT
ATTGAAAAGGCCCAAAATGCCTACCGTGCAACCATGCAAAAACTAGCCAAAAAACAAGGG
CGAATCGAGTCAAATAAGAAAGAACAAACCCGTGATGTAAAAGCACATCTTAAAGACACC
TCACGCGTGGATGAGATTACGACTGAAGTCAGTATTAAACAACAGATCCAAGATGTTAAA
CATCGCATTGATAATGAAGTTACTGACAAAGAAAATGAATTAGCACAATTACATGATAAA
ATTCATACCTTACTCCAAGCTGCTGAAGACACACTTTATACCAAACTACAAAAAACAAAA
GATGCTTTAACTGAGAATCTAGAGCATTATCTTGATGATTGCCAAGCGTATATTGAACAC
TATAATGCCTTTGCAAGTCAAGATAATTCATTAACTATAAATAATCTTACAAGCTTTAAA
GCCGCCTTAAACACTGTTAAAGCAGAAAAATATGTAACTACTACTGACGCGTTAGAAAAG
ACTAACAAATCACTTTTTGAAGAGGAGGAATAATATGGCAAAAGACAAAGACCTTTCTTT
ACCAAAAGTGATTAAAGATGCTGATAAACAAATCTCAACAATCATTGAAAAAGATATTGA
GGCTGAGTCAAAACTTCTTAAGCAATTAGTAGATGATGTCCTCGAAGCGAATATGGAGAT
TAAAAAACGTAATAACGAGCGTATTACCTCAACACGTCGTAAGTTACGCGAGCTTAATGA
GGAGATTGAAGCCTTAAATCACACGATTGATACCGTTGATCGTGAGACGGTTGTCGAACA
GTTAAATCACATGATTGATGCAGAGAATATTATATACAATGCGAAGAAACAAATTCGTTT
TTTTGAACAAGTACAATTATCTGATCGCCTCAATACAACAAAAACCCTTTATCACCAGTT
TCATAACCAGGTTCTAACAATGAAAACTACTGAATTGGCTTTTAGTGATTTGTTTAGTGA
GCACAATATGATTCTATTTGGCCAACAAAAAGCCTTAACTGAAGAGGTTGTGTCACATTT
TGTGCATAACCATCAAGAAAAAATCCAAACCATAAAAGACCAACTTGATGCACTAGGTGA
AAAGCGCACACAATTAATTAATGAAGAGAAAAGTTATTTTAACACCATCGAACAGAAGCT
TGAAAGGATCGATGACATAAAAGCTGCTTCTTCTGCACATTTCTCTGATGTTGAAGACGA
TATTAATATAAGTGAAAAAGTTGAACAAGACCATCAAAATAAACTCAAACAGATTGAAGA
GAAAAAAGAAACGTTAAAAGATACTTACGAAGCTAAACAAATGGAAATTAAACAAAACTT
TGCAACCTACTATCAAAAACAAAAAGAAAAACTTGAAGCTAATAATAAAGAGGTCATTGA
ACAAGAAAAAGCAGACATCAAAAATAAGAATGAACAATTAAAAAAAATTAAACTACGTAT
TATTGACGCAGAAAAGAAACAGAATTATGGCAAAGTCCAACAACTTATGCGTGAGTATGA
CCAAGTTGAAAAATCTAAAAAAACGAAAGTTGTCAGTAAAACAGAAAAAGAATTAGAAAT
TACAACACGCAAACAAAAAGAAAAAACGATTGATGCACTACGTGATCTCAAACTTAAATA
TGAAAAAGATTATATGCATCAAGAATATTTATTAGAACTTGCTGACATTGAATATGAAGA
AGCCAAAATATTGTATAAAATCAAACAAGATCGGGATGCCTTACAAGACAATATGACAAT
AAGTAAAAATGTCTTTAATGAACTGACAGAATTACTGAAGACAAGAAAACATAAAGGCGA
TATAATCGCAAAAAAAAGATTAAAACTACGTTTAGAAGAATTAGACGTTATGAAATCTTA
TGAACATATTGAATATAGTGATTATGACTTTTATCAGCCACTACTTGAGGGCTTATTTAA
AATGAGTAAGAAACGCTATGAACAATTAGTTCAAGAGATTCCATCCTTTCAGAGATTATC
ACACTTTCAACAATATTATGTAGATTTACAAAAAGCGCAGCTCGATTTTTACCAACAAGT
TGAACAACTTGATCGGCAAATTTTAAATAAACAAAATCAATCCATTATTGAAATTGAGAA
ACAAAAAGAATCCATAAATTCAGAGATTATCTATCAAGAATCCTTAATCTCTGTGGCTCA
AAAAGAAAATGAACTACAACGTATTAAAGTCAATGCCTTATATGAAAACGAGCGTTCCTT
AGCTGAAGAACAGGCTGACCGCATTGAACTTGGGATAAAGGTTAATGATACGTTTGTAAA
ATCAACCTTAGAAAACCAACTTTTATTCGCTACTCAACAGATGGAATGCGCTAAAAGCGA
GTACGATATTAGACTTGAAAATATTGCGCTGACTAAAGAACAAGAGATGGCTTATGCACT
GCGTAAAATCGACTATTATAGTCAAAAATATGACTATGATATTCATCAGTTAGAAAATGA
ACGGGATAAAAAGTTAGAAGATTTAGAATTTAAACGGTTATTATTTACCGATAAAAAAGA
CAACATAAAAATTGAACAATCAATTGAAAAAATTCAAACATCTTTTGACGAAAAAATTCA
GAAAATACAAAAACAACGCGATAGTGACCCCGATATCAAACGATATCAAAAAGTTATCGA
TGATGCTGAAAAACGCGCTGATGAAGCGATGAATGAGGCAGAAAAACTTAAAAATGAAAC
AGTCGATGCGTTTCAATTACTATATGATCAAACCAAAACAAAGTTTGATCGCATCAAGAA
AACGAATCACGCAGAAGCCACTGAAGGCATTGTACCACTTCTCAATACGAGTGCTGTTTC
TTCTGCCAATGATCGATTGAAAAATGCGGTCGAAGAAGCTGACGAGTTGTATCAAGAGCG
CATTCAAAAACCTCAAGAAGAAATTAAAAAACTAAAAGAAGCTTTGCTTAAAATTACAAA
TGATGAAGAAACGGATGCTTTCATTAAGCAATTAAAAGAGGAAAAAGCATTATTAGCTAA
GCAATTGAATACAACAAAATCAAAGCTCAAGCAATCACTTAATGATGCACTTGAAGACTC
AGATAATGCCATAAAAGGATTTCCATTAGAAATGATTGAGAGACCTAACCCTGTTAGGAC
TAAACAACAAATTAATGATGATTATGACGTTATTAAAGAACGTGAAGAACGTGAATATAA
AGATCACATCAAAGCCAGTAAATCACAGTTAAAGAAAGATTTGAAGACACATAAGAAAGA
TGTTAAACGGCTAAATAAAGCAATCAAGAAATCTTTAAAACCATACAAGAAATATATTCG
ATATGCATCTAAAGGGTTACGAGCTGAGAAAAAAGAATTAATGAAGAAACACAAACGTCA
GCTTCAAAAACATTTAAAAAAAGTACAAGATCAGTTTATACCCGATTTAGACCTATAAAA
AAATGCGCTAATAAGCGCATTTTTATTTTACTTGAGTTTATCTAGAAAACTTTTTCCATG
GGGTGGTACCTTCGCATTGAAATTGTCGCTGACAGTCGCAGCAATATCTGCGAATGTTTG
TCTTATAGGGATATGACCACTACTTAGCGTATTACCATAGATTAACAGTGGCACATATTC
TCTTGTATGATCTGTTCCTTTAAATGTTGGATCATTTCCGTGATCTGCTGTGACCATTAA
AAGATCATCATCTTTTAAGTTATCCATTAGAATTTGTAATTGGCCATCAAATTCTTCTAA
AGCATCTTTATACCCTTCTGGGTTTCTTCTATGTCCATATAAGGCATCAAAATCCACTAA
ATTGATATAAGCAAGTCCGTTGAAATCTTTTTTAGCATAGTTGATGAAGTTTTCCATACC
TTCTTTATTTGACCCATGACGATAACTTTCAGTGATGCCTTCACCATCATAGATATCATT
AATTTTACCAAAGGCAACAACATCTAGGCCTTTATCTTCTAAAAAGTTTAGGGTGGTATC
ACCATAGGGTTTTAAGGCATAATCATGACGATTTGCGGTACGTTTAAAGTGACCTTTTTT
ATCGCCCACGAATGGTCTAGCAATAACGCGCCCTACTTTCCACTCATCTTTTAAAGTGAT
TTCTCGGGCAATTTCACAGGCTTCATATAGTTCGTCTAGACCAATTTTTTCTTCGTGTGC
CGCAATTTGTAAAACACTATCTGCGGATGTATAGACAATTAAGTCGCCTGTTTCTAATTG
GTGTTCGCCATATTCATCAATAATGACAGTACCACTTTCGGCCTTGTTTCCAACAATATG
GCGGCCTGTCCGTTCTTCTAGTTCTTTAATTAATTCGTCTGGAAAGCCGTTTTCTGTGAA
TGTTATAAAAGGATTTTCAATTTTCAATCCCATGATTTCCCAATGACCAGTCATAGTGTC
TTTACCGTTACTAATTTCTTTCATTTTGGTGTAATACCCGAGGGGATCATCAATTGGCTT
AACACCATTAATCTCGGTTAAATGACCATATCCTAATTTCTCCATTGTCGGGAGATGAAT
TGGCCCTGCCACTTCACTGATATGTTTGATGGTATTGCTACCGACATCACCAAACTCATT
GGCATCTTCTAATGCTCCGCATCCAACGGAATCAATGACGATTAAAAATACGCGTTTAAA
CATGTTTATTCCTCCTTATTATGTGATCGGGGATGATACCGATCGTAAACATCTTTTAAT
TGATTTTTATTTATATGGGTGTAAATTTGTGTAGTTGACACGTCTTCATGCCCAAGTAAT
TCTTGAACATATCGTAAATCTACGCCGTTTTCAAGTAAATGTGATGCAAAACTATGACGT
AGTGTGTGTGGACTGACATCCTTCATAATACCGGCCTTTTTTGTTAAAGTTTTAATGACT
TTGTACAGTCCAACACGAGATAACTTGTTCCCTCTACTGTTGATAAATAAAGCCGGTTCA
TGGTGTTTTTTTAGAGATTGTCTGCCATCTTCTAAATAGCGCTTTAAGGCATAGGCACTT
TCTTCTCCTAAAGGCACAATACGCTCTTTATTGCCTTTACCGATAATATCGATAAAGCCG
GTATTAATATGTAAATCATTTAAGGATAAATTTAGCAACTCTGAAACCCGCAATCCTGAC
CCATAGAGAAGTTCTAACATCGCGCGATTGCGTTGTTCTAAAGGGTTATCTCCTTCTGAA
GCAACCATTAAAGCATCAATTTCTTTAATGCTTAAGACAGTCGGCAATTTTTTATCTTTT
TTGGGTAAGTGAATCCCGAATGCCACATTTTCATCAACTTCTTTTTCTTGAAGTAAGAAC
CGATGAAACGACCGTATCGCACTTATTTTACGGGCTATACTACTCGCAGCTTCTTCTTTT
CGTTTAAGACGATTGAGAAAGTTACGAATGTGTTGTTTAGTAATGGTATCTGGTAAGCTA
GTATTATAATTTTTAGTTAAAAAACGTATATATTCATCTAAATCCGACATGTATGATGTG
ATCGTATTATGCGCAAGACCTTTCGTTATTCGTAAATAATAGCCATATTCTTTTTGTAGT
TGCTTAAGCATGTGATCCCTCCACAAAGATACTAAAGACGTTGTTACCAAGTAAACGGCC
TTGATTGGTTAATCTTAAATAATCATTTTCAAAGACAACTAGCCCTTGATCAATATAGTG
GTTAATATCTGGAAATACACGAAATAGATCAATTTTGTATTTAGCGTTAATCTCCGGCAC
ATAAAGACCACGTGTTAATCTTAGTCCCATCATACAAGCATCTTGTAAAGGGTAACTGGC
TTCTTCAAAAATCACATCTGAATAATCTTCACTTGCCTCTAGATACTGTTGGATATTCCT
TGTATGATAATAGCGTTTAGGATAAACATAAGAATGTGCGCCAACACCTAGACCGATATA
ATTTTGGTCTGTCCAATAAAGCATGTTGTGTTTTGATGTATATCCTGGTTTTGCAAAGTT
ACTAATTTCATAATGAGCATACCCTGCATCGATTAACTTTTCTCTAACTTTAGTATACAT
CAACGCTTCTGTTTCTTCATCAATAACACGTTCTTGATTATGTGTAACTTGGTGATTTAA
GATGGTTTTATCTTCTAAGATTAAAGCATAGTAAGATAAGTGATTCACCTCATACTTTAT
CGCTTGATCAAGATCGTTTAACACCATCTTTAGTGTTTGACCAGGGTAGGCAAAAATCAA
GTCAATACTCACATTGTTGATTCTGTGTTTTCGTAAAAGGGATAGCGCGTTATCAATCAT
GTTGGTATTATGCGTTCTTCGCATTTTTGTGAGTATCCTATTATCAAATGATTGTACCCC
TAAACTAACACGATTTATCCCATAATCTTTAATGGTTTCAATAAATGTTGTTGAGATGTC
TTCTGGGTTACATTCAATTGTATATTCTGAGACACCATCTAAATCAACGGTTTTTTGAAT
CGTTGCTAATACATGACTTAAATCATTAAGAGCTAAACTTGATGGTGTTCCGCCACCTAT
ATAAATAGTACCTACATCTTTGATGGATTCTTTTGATAAGGCAATCTCTTTCACTAATCT
ATTAATATAAGCATGTTTGCGTTTTGGTTTAGCCACAGTTTTAGCAAAATCACAATAGGT
ACAAATATCGTGACAAAATGGAATATGGATGTACAGACCGGTCATAAAAACCACCTCATG
AATAGTATATCATATGTTGGTTATGATACGAAAAAAGATGAGTAAAAATTACTCATCTAA
TGAAAGGACACTCAAGAATGCTTCTTGTGGAATTTCAACATTTCCAACATTTTTCATGCG
TTTCTTTCCTTCTTTTTGCTTTTCTAATAATTTACGCTTACGTGAAATGTCGCCACCATA
ACATTTTGCGATAACATTTTTACGTAATGCTTTGATTGTAGAGCGTGCGATAACGCGGCC
TTCAATCGCTGCTTGAATAGGTACCTCAAACATATGTCTTGGAATCACTTCTTTAAGTTT
TTCTGTAATGGCTTTACCACGACGGTACGCAAAATCTTTAAATACAATCGTTGATAAGGC
ATCGACAACATTGCCATTAATTAAAATGTCCATCTTAACAAGATGTGTTTGTTTATACTC
TTTAAACTCATAGTCAAAGCTTGCATATCCTTTGGTTGAACTTTTTAATCGATCAAAGAA
ATCATAGACAATCTCTAATAAGGGCATATCATAGGTTAACTCAACGCGCGTTTCATCTAG
GTATTCCATATTAATGAAGATGCCTCGCTTATTTTGACAGATTTCCATCGTATTTCCAAC
AAATTCTTCAGGTGTCATAATCGTTGCTCTTACGTAGGGTTCTTCAATCTTGCTGATATG
TTGTGTTTCAGGTAAATCACATGGATTATCGATTTGCACAACATCGCCATCTGTTTTTGT
CACGTGATAAATAACACTTGGGCTGGTCGCAATTAAAGGTATATTAAATTCTCGGTTTAT
TCTTTCTTGGATAATCTCCATGTGAAGTAATCCTAAGAAACCAATTCTAAATCCAAAGCC
AAGTGCCTGTGAGGTTTCAGGTTCATAAATTAAAGAAGCATCATTTAACCGTAATTTATC
AAGAGCTTCTCTTAAGTCATCATAGTCATTTGAATCTATCGGATAAATCCCGCAAAAGAC
CATTGGATTAAGCTTTCTATATCCTGGGAGTGGGTTTTCAGTTGGGCGTTGTTTATGGGT
AATAGTATCCCCAACATTGACATGATCCACCGTTTTGATTGATGCGACTAAATAACCTAC
ATCCCCCGGACCAAGATACTCCCGTTTTAATTCTTTTGGCGTAAAGACACCGACTTCTAA
GACTTCATAACTTTTCTTAGAGGCCATTAAATAGATCATGTCTCCTTTTTGAACAGTCCC
TTCTACAACACGTATAGAGGGAATAATGCCGCGGTAACTATCATAGTATGAATCAAACAC
CAATGCTTTCAAAGGGGCTCTTGGGTCACCTTGTGGTGCGGGAATATAGTGAACAATTTG
TTCAAGTATTTCTTGAACACCAACGCCTTCTTTTGCACTGGCTAAAACAGCGTTACTGGC
ATCTAAGCCAATCACATCTTCGATTTCTTGTCTAACGACATCTGGTCTAGCACTTTGTAA
ATCTATTTTATTTATCACAGGTAATATTTCAAGATCATTATCTAATGCTAAATATACATT
TGCTAAAGTCTGTGCTTCAATTCCTTGTGCCGCATCCACAACTAATACAGCGCCTTCACA
GGCAGCCAATGAGCGAGATACTTCATAAGTGAAGTCAACATGACCGGGGGTATCGATTAA
ATGGAACACATAGCGGTTACCATCTTTGGCTTCATAAGCCACCTCAACCGCATTTAATTT
GATTGTAATACCGCGTTCACGTTCTAAATCCATTGAATCCAATAATTGTTCTTTCATTTC
CCGTTTTGTGACGGTTTGGGTATGTTCTAAAATACGATCAGCTAAGGTAGATTTACCGTG
ATCGATATGGGCAATGATTGAAAAATTTCGAATTGTTTTCTGGCGAGTTTCTATTTTTTT
ATAATCAAGCGTTTTAGACATGTTCTCACCTCCATTTGAGTCCATTATATTGTACTGTAT
ATTGGGCTTAAAATCAACTTATTTTGATGTTCTTGTAAAAACAAAATGTTGGGCATTACT
CAATGTTTTGTTAAAGTGATACCCATCTTTATTAAAGGTTTTAAGTGCATTAATATCTGA
GATATGTTTCTGTGCACAAAAGCGTAAAAACATCCCTCTTGCCATTTTTGCGTAGGTACC
AATGGTTCGGTACTTACCGTTTTTATTTTCTTTAAAACTGATGGTTACTTCTGGCTTTCT
AGGTAATAGTTTTGCATATTCCTTTGATGCTAAGTTTATAATGACATTATCCTTAAGCAC
TCGGTCTATATTCCAATAGTTATATAAATTCTTTTCTAATGGCATTTTAAAATCAAGCCG
GTAGGGCATGATTACATCACTTGGTCGTAAGACACCATACATCGCGTCTAAAATAAGCAA
ATGGTCATTTAAATAACGCATATCTACAGGTGACAAGGTAGTAATATCAAGATACTTAAA
CACCAATCCTGTATAAGATGCTAATGCTTGTCCTTGTGTTAGATTAGGGTAATCTTGGTA
GGTATCATAGGTATCATCTAGTAATTCACCTTTTATTTTCATAAGGATTTTGAGTTCATC
TCTTGAATACCCTTTTAGAAGTTGATATAATGTCTTTGCTTCATCTAAAAAGATAGGGTG
CGTTTTTGAGATGGTAGCTAAGTCTTTCATTGTTAGTGTCTTACTTGGTGAAATGATAAA
TTGCATTTACGTCACATCCTTAAATAACTGATACTACTAACTATTATAAGTGTGTGGTAT
AATAAACTCAAGCAAAAGGAGGAAAGATATGTTACTGATGTATCTATGCGATCGTTATTT
GTCGAAAAAGAGCGATTATCAGTTTGAACAACTGTATGAAAAATGGTTTATTCAACGAAT
CAGAACATTATGGTTAAGTGGCTTTATTACTTTGATATTAGGAACCGTTATCATTACTGA
GATTTTAATGCTGGGAACAGATTCAATCTTTTTAACCTTGATTGTATATACAGGTGTATT
ATTGTTTTATGGTGGTGCATTTATTATGCGTGGATTACGGTTTTATGCCAAACAAAACCA
ACGTTATATGTTCATTAAAATGGGTGGCCATTATGAATCATTTTCAAAAGATAATGTGGT
AAACTAAAAGGCGGAAAATTTTCCGCCTTTTTTATATAAAATAATAACGATAAGCCATGT
TCTGTACCTCTTACGAGGTGACAACCATTTATCTACGTTTTCACGTCTCAATTGTTGGTT
CATTTCCCACGCTTGAGTGCCCCTACCAAATTTGGGTTGCTAGCTTAAGGGGTTTACCCG
TTCCACCTGACTTATCACTAAGCCAGCTCGTCTCTGTGGCACTTTTATAGAGCATAGAAT
CTCCGAAGAGACGCGTACTCAGCCGTCGCTTTCGCGCATAGAGTTATGCTTTCCTCTATC
TCAATCACTACAAACATCGCAGTTTGTGCTAGCATGGACTTTCCTAACCTTTCGGCTCGG
TTGTCTGTTATTATTTACAATTATTTTTTATCTTTTGAATCTTTTTTCTTGTTCGGATGA
CGCGGTTCTTTCTTTTCGAACTTAGGTTTTGGTAATGTTGCTTTGCGTGATAAATCAATT
CTTCCACGATCGTCAATACCGATAACCTTAACCGTAATACGGTCTCCTACTTTACAGATA
TCTGTCGTTTCTTTCACATGCTTATGCGCAAGTTTAGAAATATGACATAATCCTTCAGTA
CCTTCCCAAAGTTCAACGAATGCACCGAATTTTTCTGTACGTGTTACTTTACCATTGTAC
ACTTCGCCAACTTTAGCGACACGAACGATATCTTCGATGATAGACAATGCTTTCTCAATA
TCTTCATAGTTAGTATGCATGACAGTAACTGTACCATCTTGTTCAATATCGATTTTAACA
TCGTTGCATTGTTCAATAATTTTTGTAATTTGTTTTCCACCTGGGCCAATAACATCTCTG
ATTTTCTCAGGATCAATAACCATAATCTTAACTTTAGGTGCATGTTTACTGACTTTTTCA
CGTGGCTGATCAATTACGGCAGTCATATTATCAAGGATTTGTAAACGTGCTTGTTTTGCT
TGTTCTAAAGCTTCTTGTAAGATTTCTTTACGTAATCCTTCAATTTTGATATCCATTTGT
AAGGCAGTAATACCATCTTTTGTTCCAGCAACTTTAAAGTCCATATCACCATAATGGTCT
TCCATACCTTGGATATCAGTTAAAATACTATAACTGTCTCCTTCTTGGATAAGTCCCATG
GCAATTCCTGCGACAGGAGCTTTAATCGGTACACCTGCAGCCATTAAACTCATACTACCA
GCACAAATTGTGGCTTGTGAACTACTACCATTTGATTCTAAGATTTCAGATACAACACGT
ACAGTGTAAGGGAAATCTTCTTTATTAGGCATGACCTGTTTCAATGCGCGTTCACCTAAC
ATTCCATGACCGATTTCACGACGTCCAGGTCCACCGTAACGTCCGGTTTCACCAACACTA
TATGGAGGGAAATTGTAATGTAACATAAATGTTTTACGTTCAATTTCATCCATACCATCA
ATCATTTTATATTCTGATAATGAACCGAGTGTTGTTAACGCAAGTGCTTGTGTTTGCCCT
CTTGTAAACATTGCACTACCATGTGTTCTCTCAAATAAGTCAATTTGTGACTCTAAATCA
CGAAGTTCATCTAATTGACGACCATCTGGACGTACCTTATCTTCACTAATTAAACGACGC
ATTTCCTGTTTAACAATGTTTCCACAAACTGTCTTTACATCACTTAAAATAGATTTCAAT
TCATCTTTATCTAAGTCACTATAGGTCTCTTCAAATGCTTCTACTGCTTTATTCGTTACG
TCATCAATCGCATCTTGACGTGCAAGTTTTTCTTCGATTGACGTTGCTTTAACCAATGCA
TCTTTATACGTTTCAGTAACGTCTTTTTCAACGGTTTCATCAACTTTAATTAATGTGAAC
TCAGCTTTTTCTTTACCGACTTCTTCAATGATAGTTTCTTGGAATTCACATAACTTTTGA
ATCCATTCAAATCCATAAAGCATAGCTTCTAGCATATCTTCTTCATTCACTTCTTTGGCA
TCAGATTCAACCATGTTAATCGCATCTTTTGTTCCTGAGATACTTAAGTTAATATCTGAT
AATTCAAGTTGTTCTTGTGTTGGGTTAACAATAAGTTCTCCTTCAACACGACCAACATTG
ACACCCGCAATTGGTCCATCAAATGGAATTTGACTAATACCTAATGCTAACGAACTACCA
AACATAGCTGTCATTTCTGGTGTATAGTCAATATTCGCACTCATGACTTGGTTAATGACT
TGTGTTTCATATTTAAATCCATCTGGGAAAAGTGGTCTAATTGGACGATCAATCAAGCGA
GCTGTTAATGTTTCATTATCACTTGGTCTTCCCTCACGTTTCATAAATCCACCAGGAATT
TTCCCAGCTGCATACATTCCTTCACGATAAACTACCATTAGTGGGAAGAACGGCAAAGTT
GATGGTTCTTTCCCTACGGCGGCAACACTCAAGACGGCTGTATCATTGTACCTTACAATT
GCGGCACCAGCTGCCTGTTTTGCGACACCTCCGATTTCAACAACCAATTGACGGCCATCA
AAATCCATTTCAAATTTTCTCACATTACTCATTTAACGTTTCCTCTTTTCTTCTTTCTTC
TCTTCTTTTCTCTTATTATTTATCTCAATTTATAATAATAACACATTTTTTATAAAATTG
ATAGTATAATCCCTTAATTCATGTGAGAATGTGTGGCTTATTTCCGAAACATGCGATAAC
CGCCATAGATTGGCTTAATATCATGAATAGTAATCACTACATTTTTATTGATTTCACGAA
TAAATTTCACTGTTTTTTGGAGCTCTTTTCTGGAGATATACATCAGTAATATTTCACGTG
CTGTTGTCATCCCTTTTGCTGGAACACTCGTAACACCGTGTCCTTTAGAACGGAGCGCAC
GCGTAATTTCTTTTGCATCACTGCGCTTACAAATGACTTCCACACTCGCGTTACCGGCAC
CTAAAAAGCCTTCTAGCCAGCTACCGACATAGTTACCAACCGCAAAACCAAGGGCATACA
CAACCACTTTAAATGGATCTTCAGTGATATCACTGATCACCGCAGAAATGATTAATAGCC
ATAAAATAACTTCAAAAAAGGCTAAAACCGCACCTTTAGTGCGTTCACCTTTGGTGATTA
ATACAATTCTTAAGGTTGAAATACTAACCTCAAATACTTTGATGATAAAAATTAAAAAAT
AGATGATAAGTGCGTCCATGAAGACCCCTCTTTTCCAGTGATATTATTAGTCAAACATAC
ATAATATACTCCTATTCAATGACTTTGTCAATATCTTTTTTTTGATAGTGTTTTCACAGT
TTTAGGCAATAAAAAAACCCCTTTGTTAAGGGGTTTAAAGAATTTCTCGTAAAACAACAA
ATGTAATGTACAACAGGTATGATCCGATGAACATATAGCCACTCGTTTTGCCAATCTTTT
TATAGTAGAAAATGATGAAGGTAATGATACCGGTAACCCCAATTAAAATAAGAAAATCAT
AGATTGCATAGATTGAGATTGTCATCGCAGCAATATTTGACCCAATACCTAATATAAACA
AAATATTGAAGATGTTAGAACCAATGACATTTCCTAAAGCAATATCATTTTCATTTTTAC
GGGCCGCAACCACACTTGTGACAAGTTCTGGTAAACTCGTACCTATCGCAACAACGGTTA
AACCAACCATTGTCTCGCTTACACCGATTTGTAAGGCTGTGTTTTTTGCCCCATGTACAA
CAAATTCTCCACCAGCAATAATCATTATTAGTCCAACAAACAATAACAAGATACTTTGTT
TGAGTGGCATAATATCAACACTGTCATCAATATCAATAACGACTTCTTCACCCTTTTGCG
CGTTGCGATAATTCATATATAAGTAACCAACAAATAAGATGAGTAAAATCGCACCTTCAA
TGCGTATTAAAGCATTAGAACCATTAAAATCGAAGAATAATGCCATGAAAAATAATAATA
AAGTGACGATAATCATAAATGGAATTTCTCGCCTGACGAGTCTATAATGAATAATAATTG
GCGCATAGATTGCTGACATTCCAAGAACGACTAACGTATTAAAAATATTACTTCCAACAA
CGTTTCCTAATGAAATGTCACTTGAGTTATTAATTTGTGAAAAGATACTAACACTTGCTT
CTGGGGCACTTGTCCCAAAGGAGACAATTGTTAGACCGATAATGAGTGTTGATACACCTA
ATATCTTTGCTAAACTACTCGCGCTATCAACAAAATAATCAGCACCCTTCACTAGAAAGA
AAATCCCAAGTACTAAAAATCCTATAAATGATATGACCTCTGCCCAATTTGGCAAGGTCG
TGAATAAATCAAATAACCAGTTAAACATAAATTTCCTCCAGTATCAATGTTTTGCAAGGC
TTAGTATAACATATTTGGTTTAATTTTGTGAAGAATTGTGTAATTCTTTATAATAAATTG
CTGACGTTCTAATAATACCTGTAATTGGAATCGCTAAAATAACCCCGGCAATACCGAAAA
GGGCTCCAAAGAAAACAAAACTTGATAAAACAAGTAATGGATGGAGATTCACTTCTTTTC
CCATAATATAGGGCTGTAAAATACTACCTTGGAAGGCTTGTAAGCCGGCGTTTGCCACTA
GTAATCCTAAGAATGTATATTGTCCTAAAAAGAGCCTATCTGGAATCGTAAAGGAGTAAA
GAATCGGAAGTAAGATACCAATAAATGCACCTATATATGGAATAATATCTAAAAAGCCAA
GTAAAAAGCCAAAGAATAAGCTGCGTCTGAAACTAAAGCCAAACGATATGAACATGATTG
TAAACAAAATACTCATAATCAAAATAGAAATAAATCGACCACTGAAGTATTTTTGAATAA
CTTCATTAGCTCGTTTACCGAGTTCTTCTGCATGATCTTGGTACTTGTTTGGCAATGTTT
TTACAATCCCTTTGAAAATCGTTGATTTGTCCTGCAATAAGAAAAACAAAAAGACAGGAA
CCAACACAATTGTAGCTACAATTGTCACCAAGCTTTTGAAGACATTAATAATATTAAAGA
TGATTGGTGCGCTACTTTCTCTAATTTCTCTTATCGCATAATCATAAGCATCTTGAATGG
TGGTATTTTCTAAAAAGACATTTTGTATCCAAACTTGGATGTTTTGAAAATCATTATTAA
AAAAGGACACTGCTTGTTCATAAATAACATCACCAATAAAGTAGACAAATAATGCTAATA
ATGCTAAAAATAAAAGCAAGACAATAATCACGACTACCCAGCGTGGTTTAACGGGGGTAT
ATTGTTCTATTAAATTAACTAATGGTGATAATAAATAAGAAATAAATAAAGCTATCCCAA
ATGGTAATACAATTGCTGTAATTGCCCCACGCAATAATTGAATTTGATCTGAAAATAATA
AATTAAGGTAATATAATGAAATCACAGCAAGTGCTGTCATTCCTAAATAATGCAATATTT
TTATCCGTCTATCTTGTTCCATAAGGCACCTCCATACTTTATAACAGTATACCATATGTA
GCGCTTGTTTAAAATAAAAAAAGCGTAAATACGCTTTTTGTTTATCGACGAATACCTAAT
TTTTTAATCAGTGTACGATAACGTTCGATTTCGTTCTTTTTCAAGTATTTTAGCAAGTTA
CGACGATGTCCAACTTTTTTGAGTAGACCACGACGAGAATGGTAATCATGTTTGTGTTTT
TTTAAGTGCGTATTTAATGCTTCAATTTCTTTTGTTAGTAACGCAACTTGAACTTCAACA
CTACCAGTATCGCCTTCTTTTAAACGATATTCTTCAACGATTTCTTTTTTTACTGTTTTT
GAAATTGCCATATTAGTACCTCCTATATTTTTTCTTACCTAATTCCGTGTAATACGTTGG
AGTATCGTAAAACATAGAAATAGGCGCACAATATATTATAGCATACCTTTTTTGAGATGC
AAGGATTATTCCTTATTCTTTTTTAGATACGCTAATGTATTTTCTTTATCCTCATCAATA
CGCTTTATTAAGGCATCAACAGAATCAAACTTCTCTTCATCACGTAGACGATGTAAAAAC
TTAATCGTGATCTCTTGACCGTAAATATCTTGGTTAAAATTAAAAATATTTGACTCAACG
CTTAGTTCTACACGACAGTTGAGTGTTGGATTGTGTCCCACACTACTCATCGAATCATAC
CATCTATCGCCAACTTTTGTTTTTGTCACATATACCCCTTGTTTAGGGATAAGATAATGA
TCAGTATCAACATTTGCGGTAGGATATCCAATCATTCGGCCTTTCTTTTGACCATGAATG
ACTTCTCCTTCAATCATGTAATAATCACCCAAAATAGGGGTAACCTGTTCAACATGCCCA
GACTGAATTAAATCTCTAATATGGGTGCTACCAATTTTAAAGCCATGATAAGTAATCTTT
TTAACAATGACAGTATCAAATTCAGTGTGTGCTTGTAAGGTCTTGATTGTACCACTACCT
CGTGCACCGAATTTAAAATCAAAGCCACAGACCAATGTATCAATATTGAGTAAATAATGA
TCAATAAACTTACTTGGTGATAAATTCGCTTTTTCTTTTGTAAAGTTAATAACATAAACA
GTATCGATATTATATTGTTTAAAAATTTCAAGTTTTCGTTTTAAAGGGGTAATATAATGG
TAATCAAAATCATATAAAATACTTTTCGGATGCTCATCAAAGGTAATGATTGCGGTAGGC
AATTGTTTTTGATTTCCTATCTCAATCGTTTTTTCAATTAATGCTTGATGGGCTAAATGA
ACACCATCAAAAAATCCTATAGCCGCAACTGTTTTTTCTTTAATTGCATGCCCATTTAAT
GTTTTAATTTCCATTGTATCAATCCTTTACAAAGACATTTGTTGGCTTCATAGCCATCCG
CTTTGGATGCTTTGTGTAAATGGCCAGTAATTGATTACTTTCATCCACAACACGGGTTAA
TCCTAAATGTGGGAAATCGGTCACAGATAATAGTCTACCATATTTTATGTCTTCTTGCAT
CCTTTTATTTGCGATAACTTTCGGTAAATGACCTAACGCATCTGATAATGATATTAAAGT
ATAGTTACCGCCTTTAATATCTTCTAAGGTATAAGCGTTATCCAAACTAAAATGTCCAGC
TTTCACTCGATTTAATTGATAGTTATACCCAGGATAGCCTAATTTCTTGGCCAGATCATA
AGATAATGTTCTAACATAAAGCCCTTTGGATCCTAATACATTATACTCAAAATAAGCCTT
ATCATTTTCATATCGAATCTCACTTGTTCTTGCAATTTCTTTAATCGTAATATCCCGTGA
GGGAATATCATCGATTATAATCCCTTTACGGGCATATTCATAGAGACGTTTCCCCTTATA
TTTAATTGCTGAATACATGGGTGGTGTTTGTGTATACTGACCTAAAAAAGATGCCAAGAC
ATCATCGACACCAGTTAATCTAGATACTGACTTAGTATCAGTAACCTCCCCTGTATCATC
TAGCGTTGTTGTTGCTTTACCAATACAGACCGTTGCTTCATAGCCTTTATCATCTTGGTT
TAAGTAGCGCATAATTTTTGTGCCTTTACCAATCCCGACAACCAATAAGCCAGTCGCATC
AGGGTCTAAGGTCCCACTATGACCAATTTTTCGAGTTTTCAAGATACCTCTTAATACCGC
AACAACATCATGTGAAGAGTAATCTTTAGGCTTGTTTACAAGTAGAATACCATCCATTAT
ATCACCAGTCTCATTATACTAAAAAGGCAAAAAAAAACCAAGTTATAAAACTTGGTATTT
TATGCGTTTTTAACCCAATCAACTAATGCGTCTTTAGGTAAGAACCCAGCACGTGAAGCA
ACTTGTTTTCCATCTTTCATAACATGGATTGCTGGAATTCCGCGAACACCATGTTCAGCA
GCTAATGATTGATTTTCATCAACATTGACTTTGACGATTGTGATGTCTTCGTTTTCTTCA
GCAATCTGTTCTAATACTGGCGCTAACATGCGACAAGGCGCACACCAATCTGCGTAGAAA
TCTACGAGACATGTTCCTTCTTTAGTTTTTTCTTTAAAATCATCTGCATTTGCATAAATT
ATTGCCATAATTAATTCCTCCTTCTAAAATACATGATTATTATACTTAATAAATTCTTTG
TTTTCAATCAATTTGCCTATATAAATACTTTTTTTAATTTTTTAACTCAATGATGGTTGC
GCCATTCCCACCTTCATTGGCTTTCCCATCACGATGACTGTTGATTTGAGGGTGTTTATC
GACATAATCTTTTACAAGTTTTCGTAAGGTCAATGTTCCAAAACCATGGATGATTGTCGC
AAATGGAATATTTGCTAAAACACAATCATCTACATATTTATCAAGTTTGGCTTTTGCTTC
TTCATATCGAAGACCTCTTAAATCCAGCGTGGTTGGCGTGTACTTATGAACCTTTGATTT
CACTTTTACAGGTTTTTTAGGTTTATCTTTATGTTCGATAAATTCAAACTCTTTTTCATC
TAAGTTCATCGTTAATGAGCCCATTTTGACAGACCATTTTCTATTTTTTTGTTGTTCTAA
GAGTTCGCCTGTTCGGTTAAACTTTAACACGGTGACTAAATCTCCTGTTTGGTAAGTATG
TTCAAGTGTTTCTGAATCCCTTACGTCATTATGCAACAATTCTTTGGTTTTATATTTTAA
TTCAGCTAGTTCATGAGGCTTAATTTCGCTTTCTTTTTGTAAGGCTTCTATTTCTTTAAT
CAGCTTACTTGCTTCGCGTTTTGCCTGTGTCAAGACCTTATGTTTTTCTAGACTAGCCTT
CTGTTTTAATTGATCTTTTTCTTCCCGTAAATCACGTTTTAATCGTTTGTTGTCTTCGAT
TAATTCTTTGTTTCGGGCAATCAATTGATCATATTCTTGAATTTTTTCATCTAGAACATT
CCCTTGTTTCTCTAATTTATTGATCAATTCTGATACATCGGTATTTGTTGTAATAACGTG
CTCTTTGGCTCTGTCAATCACTTTTTTGGGTAACCCGAGCCGTTCACTAATTAATAACGC
ATTTGATTTACCGGGGGTACCTAGTAATAAACGATATGTAGGGGATAATGTGTTCACATC
GAATTCGACACTGGCATTTATAATATGCTCTTTATCATAGGCGTAGGCTTTTAACTCGGG
ATAATGTGTTGTGGCAATCGTGTACACATTAAATTGATTAATATGATCTAAAATAGCCAT
CGCAAGACTAGATCCTTCTTTCGGGTCAGTCCCACTACCTAACTCATCTAGTAAAATAAG
TGATCCTGGGGTACATTGTTTAATAATTCGGATAATCCGAGTCATATGTGATGAAAATGT
AGATAAGGATTGTTCAATACTTTGTTCATCACCAATATCGGCGAAAATATGGGTAAAAAT
GATTGTTTTACTTTCCGGTTCAACAGGAATAAGCAACCCTGATTGAACCATTATAGAGAG
TAATCCCATCGTTTTTAAAGCAACAGTTTTCCCACCTGTATTTGGTCCTGTAATAATAAT
GGTATCTTGTCCAGGATTAAATGCAATGGTATTCGCAACAACCTCTTTTTGATCAATTAA
TGGGTGTCGGGCTTTTTGTAAGTCAATGGTCTTTTTCGTAATATCTGGTTTCACACACAG
TAACTCAATACTATATTTACCTACCGCGAATAGGTAATCTAGGGTTGTTAAAACATCAAA
GTTTGTTTTAAGCACACCATGATATCCGGCAATAAAAGCGGTTAAATCTCGTAACAATTT
TTCAATTTCATTTTGTTCTTCAATTTTAAGTAAAGAAATTTGGTTATTGATTTCTGCGAC
GCTTGCGGGTTCAATATAGACTGTTTCACCACTGCTAGACATGTCAACAACTGTTCCTTT
GACACTGTTTTTGTCGCTTGCTTTTACAGGTACAACAAACCGGTTAGACCGCATAGTAAT
TAAAGATTCAGTTAATTTTTTCTTGTTGCGATTTAAAAATTGATTTAATTTTTCATTCAC
TTTACGTTCTTTACTAGCGATATTTCGTCTGATACGCGACAGTTCAGATGAGGCATCATC
ACGTATTTTACCATCAATCGTAATAACCTGCATGATCTCGTCTTTAATTGTTTTGACATG
ATTTAAGTCATCGAGATACGGTAATAAGGCATCAAAAGGTAATTCATTTTCTTCGACTTG
CTTAAAAAAGCGTATCATATTTTTCGACGCATCCACAAGTCCCATAATATCAAGAAAGTC
TTTTGGAGTAAGGGTCGCATATATCTTCGCTTGTTTGAGGATATCTGTGACATCTCTAAC
ACCACCAAAAGGAGCTTCTTTGTATCCTTCTGTGATGTATTTTGCTTGTGATACTTCGTT
TAATTTACGTGTGATTTCTAAATTATTATTGCTAGGCGCTAATTGACGAACTTTGTCTTT
TCCAATCGTCGTGTGTGCATAGGCAGTAATGTGTTCTTTTACTTTATTAAATTCTAGTAA
TTGTGTTTCTGCATACATTTTCATCACTCCTAGATATTATTTTATCAAAGATTGTGGTAA
AATAATAGATGCGAGGTGGTTTTTTTGAATTTTGTCTTAAAAAATATGAGTAAAACAGAT
ATAGCGCGAATAAAACAGTTCTATCAAGACTATGAAGTTGAGAATAATAGTCCGCATATT
GTGTTTTTTGCGAAAACAGAATATGTTGCTGTATCCATATATACAACTGGTAAGGTTATG
TTTCAAGGCGAAGATGCCGAAGATGAGTATAATATGTGGTTGACTATACTTAATTACCCT
GCGGCCGAGTCAGCGTCAAAAAAACCAGATTTCAAAGATTACTTCTACCCGTCTATTGGT
AGTGATGAAGTAGGAACGGGTGACTTTTTTGGACCAATTACTGTGTGTGCTTTTCATTTG
AATCAAAGTGATATAGAAGTATATAAACAATTAAATATTCGTGACTCTAAAAATGTGTCT
GATGAGCAAATCCTCATTATTGGTGAAGCAATTAAAGATATGGGCACATTTAGTTTGTTA
ACCCTCCATAATGATAAGTATAATCAACTCGTTAAAAAGGGATTCAATATGAATAAAATT
AAAGCGTATTTACATAATAAAGCAATTTTAAATTTGCTTCAAAAAATCCACGGAAGTCCA
GAAGTGATTATCGATCAATTCACACCTGAGAAAAAATATTTTCAGTATTTAAATACTGAA
CAACGTGTATATCGCAATATCACCTTTTTAACCAAGGCAGAAAGTCGTTATGCCAGTGTG
GCTTTAGCCAGTATTTTGGCTAGATATGCTTTTTTAAAGCACTTTGATCACTTATCTGAT
CAAGTTGGCGTAACCTTGCCAAAAGGGGCAGGCGCAAAAGTTGACGATATCGCGGCCTCG
TTGATTAAAAAACATGGTGAAGCATACTTGGAGAATATTGCCAAAACACACTTTACAACA
TTTGATAAAGCAAAAAAATTAGCGAAATAGTATGTTTATGTTGTCATGATAGAATAACTT
CGTTATAATAAGTATGAAAAGGAGATGACATTATGGATAAAAAATTAGTAGAAGCAATCA
ACGAACAATTGAATTTTGAAATTGAATCGGCACATATCTATCTTGCAATGGCTGGATATG
TCGCAACATTAGGATTAGACGGATTTGAAAATTGGTTTATGATTCAATACGAAGAAGAAT
TAGCGCATGCAAAGAAATTCATTAACTATCTTAATGATCGCGGTGAACGTGTAAACATTA
CAGGATTTGATACACCACAAAATGATTATGATAGTTTATTAGATGCTTTTGAAACTTCAC
TTGCACACGAGAAAAAAGTAACTGCACGGATTAATAATTTAATGAAAATTGCTAATGAGG
TTAGTGACTATGCGGCAATCAGCTTTTTAAACTGGTATTTGGATGAACAAGTTGAAGAGG
AAGATACTTTCTCTTCATTAATCGACAAAATCAAACTTGTAAAAGATGCCGGTCTTTATG
TTTTAGACCAAGAAATGGCACAACGTACTTTCGTTGATCCTACTCAAGAAGCATAAGACA
AAACATCAAAAAAAATACGGTACTGATGTACCGTGTTTTTTATAATACGCCATAACTTGC
TAAACCAATGCCACCCATGATAAACAATATAAGCATAACATGTGTGATAATGAGAAATCC
ATCTAATATAATCCGTGTTGTCTTATTATTTTTTGAAGAATAGAGTGAGGCATAGGCATA
GGTCATTATCAGTAGAATGGGGACCGCAATAGAGAGCGCACTCGTCCCGCCTCTGTATCC
TGAAAATGTCATATACGTATATATAATGAAATATAAACAGGTACTTATGGCAAATATATA
GCCCATTCTTTGTTGTGTAATATCCATAGTGTAAAAAATCATTTTTAGTATGCCAAACAG
TATAATCACAATAAATACTGGACCAAAATTGAATGTTTCCCATGCAATAAATTGCTCAAT
GTAAAAGGCGGTACTAAGGATTATAATCAGTAATATCGATAATATAATTTGTTTAGTCTT
CACCACATCACCCTTTCTTTTACATTGTATCACGAAAGCGTCATGTGGTCGATATCTTTT
TTAGTGGGGGACTATAAAAAATATAGAAACCAAGCTTAATTTAATCAAAACGGTACACGT
GTATAATCGTGTACCGTTGTTTTATTGAAATCTAATATCAGTGATTTGCTGGGCAGATAA
TCGTGTCCCATTAATGGTTAGTTGTCTATGCATCTGATCGACTTTTGTGACTAAGCCACT
GATTGTATGATACGTATACTGTTCAAAGTAGGTTACTTTAATAGGTAAAGACATTGCGAT
TGCTTCTTCTAAAATATAGTTCATCTCATTTTCCGCATCGCTTAATAAGGTTGGCTTCTC
TTGTCTATTTCGTTTCGCAAAGAGTTCTTGTAAGTAGTCACCTTGTTCTGTTAAGGCACC
AAAAGGCAACCATTTCATCATCTTACGATCGCGATAAACATAATGTTCTAAGGTGTTAGG
CATTATGACCACCAACCATTTCGTTACGTGCTTGTATGGTAGAGGCATCGGTTAAACTAG
AACCTCTTATAATCGTATTTTTGCCATGTTTAAATTGAATATTGTCAATTGTTTTATGGA
TTTTGTGTTCTTTAATTTTTTGTGAAACATCACTAAATAAGTTGAGTTGAATAAAATATT
CTTTCACAAGGTTTGAGGCTCTAATCGATACCCGTCTAATGGGTGATTCATCATAATGTT
CATCCAGTAAATCAAGGCATATTCGATAAATTTCACTTTCATTCCATGTGGGAAATGGTA
GCGTACGTTGATGAGAAAACCCACCACCAACTACCTTTGAATAGCCAATACCAAAGTGAA
TTGTGTAAGCCTTCTTCTCTCCTTCTCGTAACCGTTTAGCAACTAAATCAGTCATCTCTA
AAATAATTTGTTTAACGTCATCATAAAAGTAATCATGAAAGAGTGTTTGACCGTGGCCAA
CACTTTTTGAGACAGGTTCATACGCTATTTTTTCACTGATGATGGATTGATCAATACCGT
GTGCATGATGATATAACTCTTCGCCTAAAATACCGTAGTATTTACGAAGGCGCTTCAGTG
GATAACGGGCAATATCACCAACCGTATATAAACCGAGCTGATTCAAATTTTGTTCCATCC
GTGAACCAATGCCCCACATTTCTGATAATGGTGTAATATTCCATAGTTTATGTTCTACAT
CATCATAACTCCATTTAGCGATGAAGGTCGGTGAATGTTTGCTCTCAATATCAAGGGCAA
TCTTACTTAGTAACATATTCGGACCAATCCCACATGTTGCGGGTATTTTAGTAGTTTCTA
AGATATCATCAAGAATAATCTTTGCCATTTCTTCATCGCTTTTTTCATAGTAATTCAAGT
AAGTGGTCAAATCTAAAAAGACTTCATCAATACTATAAATATGCATGTCTTCATAGGAGA
CATATTTTAGATAGATATCAATAATCTTAGTCGACATTTCTAAGTATTTCTTCATCCGTG
GTTTGGCATAGATAATCTCTCCATCTTTTGGAAGATTATGAATGCGACAGCGGTTCTTAA
CCCCACGTTTTTTCAAGTACGGTGTCACAGCTAGAACAACACTGCCGCCACCCCGTGATT
TATCTGCTACAACGAGTGGGGTGGTAAATGGGTTTAGCCCTCTAATAGCGCATTCTACTG
ATGCATAAAAGCTTTTCAGGTCAATACATAATATATTTCTATGTATCCGATAATTATCCA
TTTTACCACCTCCAAGTGTTTTGTGTATTCTATTATACGCGCTATTTTGAAGAATGCAAG
AGAGGTAAAATGATAAAAATACGGGTTTTAGTTTTTATTTAGGGCTAAGGTCTTTTATTG
AAAAAAACTATAAAAAAAGCAACTTTTTTATTGTTGCTTTTCAGTATATATTTGAATATA
TTTCATCTTGCTTCCGCGGTCACAATTAATCCCTGTATTAAAAGATAAATTGGTAAAAAC
TGTCGACAGGTCAACGGTGCCTTTTCCTTCAATATACGGTAATACAGTATCTAATATATT
AAGCACAAATTCTTTTGCCTGGTCATATAAATCAAAGACAGAGGCAGTTGATTTTTGATT
AGTGATGGGGTGATGCCAAGGATGATGATCTATATTAAGATAATCAAACGGGATTGGCTT
CGCATGTAAAGAGAGGTCTTGTAAGAATAAATCCGTTTTATGATTAAAGCGATCTAAGCC
TTTATACAATAATCGCTTCATGCCAAAACGGTCACGAACCATCCATTTTAACGTACGTTT
CATTGCTTTTGAAGCTACGGTGTAAGATAAGCCTGGATTACTGTCAAAGGTTTTATGAAT
GATATGCGATATGGCATAATCGATTGTCTCTTCTGTATTGTACTTAGGTAATAAACTATT
CACATTGAACTGATGCGCTTTTATATCATAATCATGTTCAATTAACTTGATATCGACAGC
GCGCTCAAAGCGTAAGTGTAAGCCGCGCCACGGATGCGTGGTTGGTTGATTGACATCATA
GACACCCACATGGTGATAGATGTAAGGATGCACAGTCACATCGAGAGCATAGTGACATAA
ATACCCAATATAAAAACTGATAAGTTTTTGATTGGGATGCGTTTTAACATACGTGGTTAA
AAGCGATAGGCTTTTTGCTGTGTCGGTATCGTGTAGTCGATCCGCATAGTATCGATAATC
GTGTGTTTTACCGCCTAAAACTTTATAATAAAACGGATCTGGTCCTTGCGCACCAAGCAA
TAAGGATGGTGTATCAAGCGATACAGGTAATATTTCTTCAATCTCTTTGGCAAATTTAGC
ATGCATATAAAAATCTGGCATGTGGATTCCTCTATTCTAGTTCATTTAAGGTTGTTTGAA
AAAAGTCTGGTAATGGGCTTTCAAAAAACAAGGTTTCTTCTGTCCGGGGATGTTTAAAGC
CAAGGGATTTTGCATGAAGATATTGTCCATGCGATGTGTCTGTTTTACGTCTACCATATT
TTGGGTCACCTACTAAGGGATGACCGATATAAGCTAAATGGACGCGAATTTGATGGGTTC
TACCGGTTTCTAATTGGCATTCGATTAGGGTATGGTTTTCATATCGTTTTATAACGGTAA
AATGGGTAATTGCTGGCTTTCCATTTTCGACCACAGCCATATGTTGGCGCCGTGTTTTAT
GGCGGCCAATGGGAGCATTGATTTTACCTTTGTTGTGATCAATAACGCCTTCTACAAGGG
CAACGTATGTGCGTTCAACCGTTTTTTCTTGGAGTTGCTTTGATAGGTGTTCAACGGCTA
AATCATTTTTGGCAACCATCAATAATCCGCTGGTTTCTTTATCAATCCGATGGACGATTC
CAGGGCGAATCTCCCCCTTAATCGCAGTTAAATCATCTAAATGATATAATAACGCATTTA
CCATTGTATGACTTGGATTTCCTGCGCCGGGATGGACAACCATCCCCACCGGTTTATTCA
CCACAGCAACATCATCATCTTCATAGATGATATCTAAAGGAATATCTTCTGGTTTTAAAG
AAATTTCTTTAGGTGCTGGCGGATTAATCGTAATGGTGTCTTCAACCTTGATTTTATAAT
TGGCTTTACTAGATGCCCCATTCACTAAAATGTGATCATCTTTAATATATTGTTGAATAA
CATTACGCGATAATGTGAGTTGATCGGCTAAAAAACGATCGAGTCGCTCATGTTCATTTT
GTTGTGTTACGATGATGGTTTCCATAAAATACCTCCTCGATGATGACATCTAAGGTAAAC
ATAATCATTCCGATAACTAAACAAATATCGGCAATATTAAAGATGGGAAATGTTGTATAA
CTGAAAATGTCAATATCAATAAAATCAACGACTTGTTTATAGGCTAGACGGTCAATGAAA
TTACCGATCCCACCGGCAACCATAAGAAAAATACCATACGAATAAAATTTCTTTGTTGTT
ACATCTGACTCTTTTAACAAAAGATAAAAGAGTACACCAGCGATCAAAGTAATGAGATAG
AAAAAGAGCATGTTTCCACTGAAGATTCCCCATGCAGCACCGTCATTACGGTGCGATGTG
ATTGTGAAAAATTGTGGGATTACAGGTATTTCTTCACCAAGATATAACTGTGTCTTGATG
AGTAATTTTGTGATCTGATCGAGGGCAACTAATATACTAATTACCAGGAGACCAATTCGG
GTTGTTTTTGTCATGATGTCACCTCTTTGTGTTAGTTAATGGTAAAATATAAGCCAATTA
AGGCAATAAATAATAGCGTAATATCAAATAATGTATTTTGTTTATACATCCGTTCATAGG
GAAATGTGGCTAAATGCGTTTCTTTTTTTAATTGATCAATGATGACTGTATTACCCCGAG
CTAAAATAAAACTGCCTAAAATGAAGGCGGATGTTAGAAAGTAGACAAGATAAGGAATGT
ATAAGAAAATCAGATTAGCGAGTATAAGACCAAGTCCAACGAGACCAATGATATGATATA
TCACGCCAGTAAGAAAGGCATTTGCAATCTCTTTTTTATTATAGTATTTGTGTAGATGAA
AGATTGGGAAACGGATCATGATGAACCACTACTTTCTAATGACGATAAATAGGTAATCGC
ATCGTCTAACGATGTGATTGGAACCAATTTTAAATCAGTATCTAATGTATCATATAACGC
TTTTGCGACCACATAATTATCCGTATTTTCATTGCTTAAGTGAGGCACGAAAAAGATATC
AATATCGTTGTGAATTGCGGTAATCAGTTTTTGTTCTACGCCCCTAATTAAGCCAGCTTT
ACCAGCTAAATCAATGGTTCCTGTTCCGGCTATTTTATAGCCTTTGGTAATATCTGTCTC
AATCATTTGGCTATAAACATATAATGCCTGCATAATCCCACCACTAGGCCCCCCTGTATT
GGTCTCGATAATATGATAAGGAAGGTTCTCTTCAGTGATTTCAGTAAACGCTTTAAGACT
AATCCCAAATCGGCAACTGTCATCAATTTCTGTTGGACTCATTCTCACTGTCATTGGTTC
TTTGTCGCGTAATATATCAAAAGTTGCAGTATCATCACAACTGACAGTGGTAAAATCAAA
CGTGTCGATGGGTATATCATTCACCCTTAAAATATGGTCGCCTATTTCTAGTGTATCGGG
TTCTAAATAGCTCCATGTTAAATATACCGTGGTGTACGTGGTATAATCAAGGTCAATACC
GGCTTCATTGGCTGCGTTGACAATACTTGTTGCAATGCTATCATCCTTAGAGAGATAGCT
TTGCACACGCAAATCCTCTAAATCTAAGTAGGCATAAAACGGTGGCATTTCATTAACATC
CACATGGTTAAATAACTTGGCAGCATAGTATTGAAACATTGTTGTCCGCTCATAATGAAT
CACACTTGTTGTGTGAAAAGAACCTGTTAAGGGAGTAGGTGTATCAAATTCAATGAAGCT
AGATACATTATTATTATATCCTGGGGATGTGAAGGTATAGTCTACACGGATTAATGATGT
GATTAAAACAAGCAGTGTTATAAGACTCAACACTGCCCATTCAAGGATTTGTTTACGTTT
TGTTTGGTTTACCATGATTCATCACCAGTTCATAGTTTGTTAATCTGCGGTACGTTACCT
TTGCGGCATCAAACATTCGACGAGAAGCCACGAAACTCAGTTGGTCGTGATATTTATCGG
CTAAATAGACCACTTCTTTAATGCCACTTTGAATGATTAACTTTGCACACTCATTGCATG
GAAATAAGGTGACATAAAGCGTCGCTCCTTCGAGGGGGACTGTCGCATTTAATATTGCAT
TGGGTTCGGCATGAACGACATATGGATATTTAGATTCAAGCCAAACTTCATTTTTATCCC
ACGGAAAATCATCATCATCAACGCCATAGGGAAAGCCATTATAGCCAATACCCACAATGC
GCTTTTGTTCATTCACAATACACGCACCAACTTGCGTTCTTGGATCTTTACTTCGCATAG
CACTTAAACTTGCCACACCCATAAAATAGGTATCCCAAGAAATATAATCTGTTCGTTTCA
TTATATGCTCCTTCTTTAGCGGGTTATTTTACGTTTTTATAAGAGTCTAAATCAATATGG
CAATACCCATGTTTATTTTTCTCTAAATAATCTTGATGATACTCTTCTGCAGGGAAAAAG
GTTAGATTTGTTTTAAGTTCTAACGCAAGTGGTTTTTGATACTCCTTGGCACGAATATTA
AGATAGTTTTTAATAAATGGGATTTCGTCACTCGCATAGTTATAAATCCCAGTCCGATAC
TGAACACCAACATCATTTCCTTGTTTATTCACACTTGTAGGATCAATAATGTTAAATAAA
TGATCTAATAATTTCTTCAGTGAAATAATCGATTCATCATAGCGGATTAACACAGCTTCT
GCATGCCCACTTCCAGAGCATACTTCTTCATAAGTCGCTTCTCCTGTTCCGTCAATATAG
CCCACTTCTGTGTGGTCGACACCGTCTAATTGTTTAAAATAGGCTTCTACACCCCAAAAG
CAACCTCCGGCAAAAACAATTGATTTCATGTTATTCTCTCCTATCGTTTTATTTTTTCAA
GTAAGTATCTTGTGACATAACTACTGGCCATAAGTCCAGCACTCGCAGGGACAAATGCAT
TAGACGTTGGTGTACGGCCTTCCTTATTAATCGCACTTGGTTGTTCAAATGAACACACTG
TCTGAAGCGTTTTATATCCAGGATGTGTTTTAAGCTTGCGGCGCATCACACGCGCAATGG
GGTCTGTTTGTGTTTTATAAAGAGGCATAATATTTAGGTTTTCTGGGCCTAATTTATCCC
CTGTACCCATGACAGCTATATGACCAATATCCCGGTTTAAACATTCCTTTGCAAGATCTA
TTTTATAGGTGATTGTATCGATTGCGTCAACAATGAAATCAATCTTGTGTTCAAATAGTT
TCGTTTTTGTATCCGCATTATAAAAAACAGGATACACAGTAATCTCTATTTCTGGATTGA
TATCAGTTATACGTTTCTTTAAAACATCCACCTTAAGATTACCTATCGTTGAGTGTAAAG
CAACTATCTGCCGATTTATGTTACTTGCTTCAACAGTGTCGTGATCCACTAAAATTAAAT
GTTTGATCCCAAATCGTGCAAGCGATTCAGCAACATAGCCACCAACCCCACCAAGTCCGA
CAATCATGATCGTGTGGTTGATTAGTTTTTGATAGGTTTCTTCACCAAATTGTCTTTGTG
TTCTTGCGTGTATCATGACATCACCTTTTGAAAAAGGCTACAGGGTAGCCTTCATATAAA
TTTAACGAAAATTGTCAACGTTAAAGTATCGTCTACCAATAAAGAATAATGCTGCATAAA
CACCTAAAAACAATGGAATAACGACATGCGGAATGTATTTGGCAGGACCACCTAGATAGG
TAAAGATAATACCCAGTCCAAAAACACCTAACGCTGAAATAAATAATAAGTAACTAAATT
CTTTGTGATAGGATGCTTTAACAGCGCGATAATTACGTTGTCGTTGGAAGACTAACAACA
ACATGCCCATACCTATAAAGATGCCCAGTCCAGCTGCCCCAATAAGCAAAATCGTTAATG
GATCAATCATTGTTTGTAAATCAAAGATAAAAGCAAATACAACAATAATTGGGACAAACA
TCACAGATGTAATAATAAACAAAATGATATTTATCTGGTGAACGGTATAAATATTAGGCT
TCATCACGCATCACTGGCGACAACTTCCTCGCCACTTTTTTCATGTTGTTTTTCTTTATA
AAATTGATAAAGGACACGTATCGACGCGGCAATTGGTGATGCAAAGACAACACCAATGGT
GCCAAATAAGCTACCAAAGAATAAGATGGATACGATAATAACAATCGGATGCATTTCTAA
CTGTTTTCCCATAATGATTGGTTGGAAGATATTTCCTTCAATCATTTGCAATCCGATATT
CACCGCAACAACTAACAGTGGTGCTGGTCCAGTATCACGTGTAATAACAGCATAAATAAC
TACCGGTACCATCGCAATAATGGCCCCGAAATAAGGTATAATGTTTGTTAATCCAACAAT
AATACCAAAGATAAAGAAATATTGTAATCCAATCAATTTATACAGGATTGTCGCAACAAT
GCCAATCGCAAGCATTAAGACAAGCTGTCCCCGAAGGTATGCACCAACGGTATGGTTGAA
ACGACTTCCGAGTTCTGATGTCGACTTTTCAAAGCGCGCAGGAATCAGCGAACGCATTGA
GTCATTAATTAATTCATAATCTAATAGATAGTATAATAATAAGATTGGCAATACGATAAT
AACCGTAAACACATTAATCAAGGTGCTCGATAGTGAGGCAGTAACATTATCGACGAAACT
TGATATCGTATCTTCAATAATGGTTGAATTATTAATCGTTTCAATAATCCAGTCGTAAAT
CTCTGTCCCAAAAATAAACTCATTACGAAAATCATTCTCAAAATATAATTGAATCATGAC
CCAATCATTTTCAAAGAAACTTCTAACTTGGCTAATCAAAAATGGCCATAAGTAATAAAT
AACAAGCAAGAATACACTGATACTACCAATGTAAACAACACTGACACTAAGCCCTCTAGA
GCCAACACCACGTTGTTCTAAAAGTCGAATAAGTGGGTACATTATCAGTGATATTAGCCA
CGCTAATGCCACAGGTACCAATACTGAACGTAATGCATCCATAAATTTAAACCATAAGGC
ATTAAATTGTGATGCCAATAGCAAAATCGCAAGCGATAATAAAATAACAACAAGCACACG
AATTGCCTTGTTCAAAAATTGGTCACTTAAGAATTTATTTTGTTTATCCACCTTAATCAC
ATCCTTCAATCCACTTTATTATACCATAAAGTTGTCTTTTTGAAAATTATTTCAGCGTTT
TGATGTGTAAATCTTTTAACAATGACGGGTCAATCACACTTGGCGCTTTGGTAAGTAAGC
ATTGTGCACTATTTGTTTTTGGAAATGCGACAACATCACGGATATTATCTGTGCCTGCTA
AAATCATCACTAAACGATCAAATCCAAAAGCAATACCACCATGTGGCGGTGTGCCGTATT
TTAAGGCATCTAATAAGAAACCAAATTTCTTTCTCGCCTCTGCTTGGCTAATACCGAGTA
CATCAAAGACGGTTTCTTGTACAGATTCTTTATGGATACGAATACTTCCACCACCAAGTT
CTTGTCCCTGAACAACTAAATCATAAGCGTATGCTAAGGCGTTTTCAGGGTCATCTTTTA
AAGAATCTAAATAGTCTTCTTGAACCATTGTAAAGGGATGGTGTAATGAGAAAAATTTGT
CAACATCAGCACGATATTCAAACATTGGCCAATCAACAACCCATAAGAAATCATAGGTAT
CATTATCATATAATACAAGATCTTTTGCGATATGACGACGTAATTGGTCTAGTGATTGAT
GGACAACAGCTCGTGAATCAGAGACCATTAATATTAAATCTCCATTCTCAGCATCCATCC
TATCGATTAAAGTAACTTGCTGTTCTTCTGTAAAGAACTTTTTAATACCACCAGATAAGC
CATCTTCTTTCACTTTTAGAGTGGCTAAACCTTTGGCTCCAAACTTTTTCACAAAGTCAG
TTAACTGATCGACATCTTTATTTGAGTAATGAGATTGTCCATTTTTAACAGTAATCCCTT
TAACAATTCCACCTTTATCGATGTTATTGGTAAAGACACCAAAAGTTGTATTTTTTGCCC
AGTTTGTTAAATTAACAAGTTCCATACCAAAGCGTGTATCAGGCTTATCCGTTCCATAAC
GTTCAACCGCTTCTTTGTAAGTCATAATTGGAAACGCATCATTAAACACAGCACCTTTCA
CTTTTTTCATGATATGTTTGATTAACCGTTCACTAATATCCATAATATCAGATTGATCTA
AGAAACTTGTTTCAATATCAATTTGGGTGAACTCAGGTTGACGATCACGACGTAGATCTT
CATCACGAAAACATTTAGCTATCTGATAATACTTTTCAAACCCACCAACCATCAACAATT
GTTTAAAGATTTGTGGTGATTGTGGCAAGGCGAAAAACTCCCCTTCGTTTATGCGGGAAG
GTACTAAGTAATCTCTTGCCCCTTCTGGGGTAGATTTGGTTAATATCGGCGTTTCTATTT
CTAAAAAGCCTTCTTGGTTTAAGAATTCACGAGTCGCTTGCGCTGCTTCATGTCGAATTT
TAAAGGTTTTTTGTAAGACGGGTCTGCGTAAGTCTAAATAACGGTATTTTAAGCGAATTT
CTTCTAGTGCATCGGTCTCATCTTTAATTAACATAGGTGATTGTTCAGCAGTGTTTAAGA
TGTTTAATGTTGTGACATCTACTTCAATATCACCGGTTGGAATCTCTTTATTTTTACTGC
TTCGTTCAATGACTGTTCCTTCAATTTCTAAGACATACTCACTTTTAATGGCTTGGATAA
TATGTTTAAAATCAGAGTCTTGGTTAAAAGCAAGTTGGGTAATACCAGTACGGTCTCTTA
AGTCAATAAACGTCAGTTTACCCAAATCACGTTTTTTAGCAACCCAGCCTTTTAATACAA
CTGTGTCACCTACATTTTCTATTCGTAATTCACCATTTGTATGTGTTCGTTTCATCATTC
GCTCCTCTATTCGCAATTGCAGTCGTCACAACCGCAATCTTTACTTGGTTTCATGAGTTC
TGTCATGACATGTTGATATAGATCATTGGTTGGTATTTCAACCTGTTCACCAGAAATCTG
ATCTTTCACAGCAATCACATTCTTTTCACGTTCTTGATCACCGTAAATTGCGACAAAACG
TGCATTATATCGGTCAGCTTCTTTCCATTTCGCTCGCATACTGCGATCTAAATAATCAAT
GTCAGCCGTTAAGCCTCCTTGGCGACAGCGATGTAATAATTTAATCCCATCTGCCTTTTG
TTTATCACCAAGAATCATAATGTATAAATGAATCATGTCTTTTTTTGGTGTGTAGTTACT
GTGTTCTAATGCGAACAGTAGACGTTCAAGTCCAAAGGCAAATCCAACCCCTGGCTTATC
CGGACCATCTAGTGAACTGACTAAATGGTTATAGCGTCCCCCTGCACAAATTGTATTTTG
TGCACCCAAGGTAGGCACGTTCGCATCCAGTTCAAACACAGTATGGGTATAATAATCGAG
CCCACGCACTAAATTAGGATCTACTTCATAATTTAAATCCATACTGTCAAGAAAAGCAAT
GACTTGATCAAAGTGTGCTTTACTTGTTTCATTCAAGTAATCAATGGGTTTTGGGGCAGA
TTGTAATAAGGGATGATCTTTATCGACTTTACAGTCTAATATCCTTAAGGGGTTTGTGTC
ATAGCGTACTTGACAGTCATGACACAACTCAGTAATGTCATCCTTTAAGTGATCTAGTAA
CGCGTCACGGTAATTGTCGCGGCTTTCTTCATCCCCGATCGAATTGATTCTTACAGTAAC
ATTTTTGAGTTTTAAAGCTTTAAGAATTGTTACAGCATAATCTATTAATTCGGCATCCAT
TTCTGGTAATGGACTGCCAAAACTTTCTGCGCCAAATTGAACAAACTGGCGATAGCGTCC
TTTTTGGGGACGTTCATAACGAAACATTGGTCCTAAGTAATACAGCTTTTGAACTTGATT
CGCATCCGCATATAGTTTATTTTCAATATAGCTTCTTACGACACCAGCGGTTCCTTCAGG
GCGCAATGTATTATCACGCTTTCCACGATCACTAAAGTCATAAGTCTCTTTTGACACAAT
ATCAGAACTTTCACCTACACTACGGTGAAAGAGATCAGATGATTCTACAATAGGGGTTCT
AATTTCTTTGAAATGATAGAGTTTGCTTACACTGTGAAGTACTTTTTCAATGTGTTGCCA
TGTACTTACTTCATCTGGTAAAACGTCATACATACCTTTCATTTTTCGTATCATATTGAT
ATTTCCTCCTTTATATAAAAACGTCCCTAAACACATGTTTAAGGACGAATCAGTTTCTCC
GCGGTACCACCTTAGTTCCTAGCAAGCTAGGCCCTTTCCTCTTAACGCGAGGGAACGTCT
TTTTTTACTTTGTTCAAAAAAGCCCTTGAAAGTGTCTTTCAATAGTGATCATAAAGATGC
TTACACCAACCATCCTCGCTTATGTTATGATCTATTTATCTACTCATCTTTCGCATTGGT
TTTCTATATGTGATTATACAATGTTTATGACATACAGTCAATACAAACAGTCTCTTTTAT
TTTAGATAACCAAGGGATATTGTCATTCTCGTAATCATCATCAATTAATGAATAGACTAC
ATCGTCTAATAATCTACCATCATACATTTGAAACTTTTTGCGTAACACGCCTTCAAAGAC
AAAGCCTAGTTTGTCACATACACGTTTTGAAGCAAAATTATGATGAAAGTGACAATACGC
TAGACGTTTGAGCTTTAACACCTCAAATGCATAGATTATAATGGCTTGTGCGGCTTCTGT
AATAATGCCTTGGTTCCAATAATCTGGATGTAATACAAAACCAATTTCACCTCGTGTGTT
ATGCACTGAATGAACTTCAATTGTACCAATTAAGGTGTCATTCTCTTTGAAGGTAATCGC
ATAAACACCTGGTTGGCCTAAGTCACGCTTCTTTATTGAATATTGAATAAAAGCCAGTGA
ATCTTTCATATGTGCATGCGGCGCCCATCCTGCATTGGGTCCTACATCATCCCGTTTCGC
ATAATCGTATACCGCCCGTTGATCTGTTTCTTTAATCGGTCGTAAACGTAGCCTTTTAGT
TGTAATAATCGGCTGTCTAAATGCCATCATGATGCCTGCTTCCGAAGCATCATCCACTGT
CCAATTGTCTGGTATCCTAAGCGATGATAGATGGATCCTGCTTGTGGATTATCATAAAAT
AGACACAGGGATTTATGTTTCTGAGCGATGAAAATTGTATTCAGTGCTTGAATCAACTCA
CTCGCATATCCTTTATTTCGATAATCTTTGTGTGTTGCAACACCAACTAACATCCCGTTT
TCACTTGTTTCACTGGTGACTGTCGCTGTTGCAATGGCTTGATTATCTTTTTCAATATAT
AGTTTAGTATGACCTTTTGTCCATTTTAAATGCTTTTTGACATAGTCTTCTTCTGATTGA
TTTTTGATATCAAATTCATCAATCGTTTTAAGTAATTGATATACTTTTTTAAAGTCCTCT
TCATCTGTGGCATATGTAATATAAGACGGTACAGTCGTTGCTTGTAACTGATCTTTGTTC
TCGCAAAAATATAGTAACTGTTCACTAAAATTTGGATGACTGGATTTAAATTGTTGAATT
ATGCGCGCTTCACCAGATATATGGCGATAGGTATGGGTATTTAAAATGGGTAAGAATTCA
TCATTAAGCTGTGACTTTTGACTATAATAACAGACATTATCATGATAAATTAACATCATA
CTAACTAAAGTATCTGCTTCAAATTCACCATAAATTGTTTGAAAAGGCTTATCGAAGCCA
AACATTTCAATATCACCAATCATGAAAATATTGTAGGTACTGTTACGTTTTAGAAATGTT
TGTGTCTTTTTTCGATCAGATTCATTTAATTGGCGTATCATGTCTCTTCACGCTCCATTA
TAATCGTTACTGGGCCATCGTTTATGAGGGCAATGTCCATATGCTCACCAAATACACCTT
CTTTGACGGTAATCCCTTGTTTACGTAATAGGGTATTAAAGCGTGTGTAGAGTATTTTGG
CTTGATCCGGTTTCATCGCGTTCACAAATGACGGGCGATTTCCTTTTTTGGTATCGGCGT
ATACTGTAAATTGAGAAATGGATAATACGGGCAGTGATTTATCCTTTAATGCAATATTTA
ATTTCTCATGATCATCTTCAAAAATCCGTAGTTTTGCAATTTTTTTCGCTAGATAGGCAC
ATGTATTTTCTGTATCGGAATGGGTAAAACCTACCAATAGTAAAAACCCTTGATTGATTG
AGGATACAATCTCATCATTGACTGTGCAAGACGCTTTTTTTACGCGTTGAACAATGACTC
GCATTATTTCATCAACCGTTCGATAGAAATAATATTTTTAATGTTTTGAACACTAATAAT
AATGCTTTCTAACTCTTTTTTATTTGCGATACTCACTTTTACTTTTATGACACCTTCTAA
TCGTTTATTGGTTGAGGCAGCAACTTGTGTCACTTTACCTTTTTTCGCTGTGATAGTATT
TATGATTTCAGCTAAAATGTTATCTCTATTTGATGCGATGATCTTTAAGTTGACAGTATA
GGATTTAGTTGTATCTGTTCCCCAATAAACATCAATTAAACGGTTTTGATCGAGTGATTT
TAAATTATTACAGCGTACTCTATGAACGGCAATTCCAGATCCTTTAGAGATATACCCTTT
AATCCGGTCACCTGGAATTGGGGTACAACAATTAGACAGTTTGACACTTGGATTGTCAAT
CCCTTCAACGATGATGTTTGAGTCACTTTCCTTATCGACATACACACTATCATTAATCCG
TTGGATGAGTTCTTCTTCGGTATATTCGGACTCGCCAACTAATAAGTTTACTGCTGACTT
AGGACTGATTGTGTTTTTGCCAATTTCATAATATAAACCTTCAACAGTTTTAGCACCTTT
ATTAGTGAAAAAATCAGCTATCATATCGTCTGTTAATTTAATTTCAACATTTCTGCGTGA
AAGTTCTTTTTGGAATTCTTCGCGTCCAACATCAATCAAGTAGTTCTTTTGACGTTTATT
TAAAAAGTTCTTTATTTTCGATTTTGCATTTGATGTTTTAACAATCTTTAACCAGTTATC
GTTTGGTCCAAAAGAATTTGTGCTGGTTTTGATATTACAGACATCGCCTGTTTCTAATTG
ATAATCAAGTGGAACAATTTTACCATTGACGATTGATCCAACTGTCCTTATACCTACTTC
TGTATGAATTCGAAACGCAAAATCGATGGGTGTTGATCCTTTGGGTAAGTCAATGATATC
CCCGTCTGGGGTAAAAACATAGACGTTTGATTGAAAGATATCATCACGTAATAAATTAAC
AACATCACTTTCATTATCAGCTTCTTTAGTGAACTCAACTAAGTCACCAAACCACCGTAA
TTTTTTAGAGATTTCATCGGTCATTTTAATGCCAGGGGCCCCTTCTTTATATGCCCAGTG
AGCCGCAACCCCGTACTCTGCGATTTCATCCATTTGTGGGGTTCTGATCTGAATCTCATA
AATTTTACCATTCGCAATCACACTGGTATGGAGTGACTGATACAAGTTAGGTTTTGGCAT
TGCGATATAGTCTTTAAAACGATTAGGGATTGGTGTCCACTTGGAGTGAATAATCCCAAT
GGTACTATAACAATCTTCGACACTATTCACAATAACGCGTAGCGCTAATAAATCAAAGAT
ATCTTCAAATTCTTTATTGCGACTAACCATTTTTTTATGTACAGAATAGATATTTTTAAT
GCGCCCTTTTACACTACATTCAACATTATTCTCACCAAGTAAATATTCTAAGTTGGTTTT
CATAATGTTTAAATCACTTTCGCGATTTTGTTTGGTATCAGAAATCATTCGTGCAATACG
ACGATACCGATCACGATTAATATATTTAAATGAGGTATCTTCAAGCTCTGCCTTCATTAC
ATACATCCCTAAGCGATGTGCAAGAGGAGCATAGATTTCCATTGTCTCTTTGGCAATTCT
CTTCTGTTTTTGTTCACTTAATGAACTCAAAGTACGAATATTATTTAAGCGATCTGCAAG
TTTAACGATGACAACACGTATATCTTGGGCCATCGCAAGCAACATTTTTTGATAGTTTTG
TGCTTGGGCCATTTTCTTTTCGGTTTCTGTGTTCATCCCTTTAAACTTATATTGACCTAA
TTTGGTAACCCCTTCAACAAGTAACGCTACTTCGCTACCAAAGCGTTCTTCAACATTAGT
ATGAGTCGCAGTCGTATCTTCTATAACATCATGTAACAACCCAGCAACAATTGTTGTCGG
ATCAGTTTTATATTCACTTAAAATAATCCCTACATCAAGGGGGTGAACGATGTATTCTTG
GCCACTTTTACGCATTTGTCCATCGTGCATTCTTTTGGCATACAAATACGCATCTTTAAT
GGATTTAAGATGTGTTTTATCGGTTATGTAAGTTTCAACATTGTTCATTAAGACATCAAT
TCTTGATGTAGACATATAATCACCTTCTAATAACTCATTAATGTTTTAACATTGTAGCCT
TTCAGTTTTTCACGTCCGTTTAAAGCAGTAAGTTCAATTAAAAATGCAATCCCAACGACT
TCTGCGCCAGATTCTTGAACTAAGTTAATGGTGGCTTCAATCGTCCCACCTGTCGCCAAT
AAATCATCAATGATTAATACGCGTTCTCCGGGTTTGATATCGCCTTTATGTAGACATAAA
GTATTTGACCCATACTCTAAGTTGTAGCTGTATTTGATGGTCTCACGTGGTAGTTTGTTA
GGTTTTCTTACCGGGATAAATCCAAGTCCAAGTTGAGTGGCAACTGGACATCCAAAGATA
AATCCACGAGCATCAGGTCCAACAATAATATCGGCGTTGATTTCTTGTGTAAAATCAACA
AATTGTTGCGTGGCATATTGAAATGCTTTCCCATCTCCAATTAAAGGAGTAATGTCTTTG
AATTGAATGCCTTTCTTGGGAAAATCTGGTACATTTGCAATATAGTCTTTTAAATTCATG
ATACGCCTCCGTTTATTTTTCGTAGTTTTATTATATCAAAGTTTACTTAAAAAGTAATTG
TTAAATCAGTTCAAAATCTTCTATTATGATTTGTTTTTTTGTGCGCCCTCTAAAGGTATT
GTAGTCAAGACGCCCTAATAAAGCAACATAACGATGATCTTTAATAGCGTGATATAAAGC
TTTATTATTAAAGAATATCGCTTCGCAATCATTATTGATGATGAGTTTTGTATGCTCGCC
TTTAATTAAATAGGCTTGATGGGCATACAAGTTATCAAACACAAATAAGGCATCTTTTAA
GTCATATTGTTCAAGTGAGTAAATAGTATCTAGTGTTACTTCATCAATCTGTAGTTTTCC
TTCAGCTTCAATGATGTGATGTGTTTTTGCTTTTGGAATATAGGAATTAAAATCTTCGAT
AAAAGTATTTAAATGTTCTTTCTTAAATTCGAGTCCGGCAGCACTTTGATGTCCGCCATA
ACGTAGTAATAATCCACTTAATTCGGTAAGGATATAATAGACATCAACGCCTGTATACGA
ACGAATACTCCCTTTATAGGTAAATTCTTCTTCCTTAAGTACGACTGCTACTTTACCGTA
TTCATTAGCCAATCGACTAGCCACAATACCGACAACACCTTCGTGCATTTGTGGTGAGTG
TACAATAATGGCTGGCTTATTTGTATCAACTGTACGTTTTGCTAAATCATATAAGCGTTT
TGTTAGGGCTTTTCGGTTAGTGTTGATGTCTTCAATACGTTGAATCGTATTCAATGCTTC
TTTTTTTGTTTTACTTTGTAACAATTCAACGGCAATTTTAGCTGATTTCATTCGCCCACA
GGCATTGAGTCTTGGAGCGATTAGAAACTGAACATCAGCAACACTTGGTTGCTGAATGTG
TAAAAATTCCATTAAGGTTCGTAGGCCAATATTACTTGAATGTCCTAAATGTCTAAGGCC
GACATTAACAATTGCTCTGTTTTCATCAATTAATGGCATCATGTCCGAAATTGTTCCGAG
AGCAGCTAAATCGGTATACTCAAGTGCATCTTCACCGAGTAGGGCCATACTCAATTTAAA
GGCAACACCCACACCCGCAAGTGGTTTAAATGGGTAATCGGATAAATCTGTATGTAATAC
AGCTGTGGCATGGGGTAATGTCGTTTCTACTTCATGGTGATCTGTCACAATCACATCAAC
ATTATTTTGTTCAAAAATGTCAATTTCATCATGTGATTTAATGCCATTATCAACGGTGAT
GATTAAATCAACATCCTCATTAATAATATCATATGTTTTGGTTTGTGTTAACCCATACCC
ATTGACAAAGCGATTAGGGATATCATAACTGACATTTCCGCCTAATGTACGGATAGTCTC
ATACATCAAATAAGTACTCGTAATACCATCGACATCATAGTCGCCATAAACTAGAATTGT
TTCTTTTTGTTCAATCCCTTGCATGATTCGATCTACCGCCACTTGCATATCATTAATGGC
GTAAGGATCATTAAAGTCTTGTTCGTTTAAGGCGAACAATTGTCGGTAATCACTGACCCC
TCGAGCGCTATAAATTGTTTTGACCAGTTCGCTAACATTTAGATCTGGATTTTTAATTTT
CCATTTACTCATAGTATTCTCCTAACTTAGGAAAGATGTTGACTCCTTACATTTGTTCGG
GGGCTGAAACACCAATTAAGTGTAAGGCATCCTCAAGGACAATTTGTAAGGCTTTAATTA
AGGTTAAATGTTCGATTGTTTTAGTTGTGTCATCTGTGATGAATTTTTCACTATTATATA
GACTGTGGAATGCGGTTGCTAATTTGTGAATGTAGGTCGTAACTTTATGAGGGCTTTTAG
TTTTTGCGCTAGATTCAATCACTTCAGGATAAGCAGCTAATAGAGATAATAACTCATTGA
TTTTATCATTATCAAGTGTTGTGAATGTTGTGAGCGTGTCATCATAACTGAGATTTTGTT
TCTCAGCTTGTCTGAAGATGCTATGAATCCGTGCACTTGCATACTGTACGTAATATACAG
GGTTTTCCGTTGTCTTACGGATGGCTAAATCTAAATCTAGGTCCATTTGTGTGTTTAAAC
TTCTTGCCGCAAAGAAATACCGAATCGGGTCTTTACCGACTTCATCAAGCAAGTCTCTGA
GGGTAATTGCCTTACCACTACGTTTGCTCATTTTAACTTCTTCACCATCTTGGATCACTT
TAACCATTTGTAAGATTTCAACATCTAAGATATCTTTCTTACCACTGACAATTTCTATGG
CTGCTTGTAGACGATCGATGTAACCATGGTGATCGCCACCTAAAATATCGATTAATTTGT
CATATCCACGTTTTATTTTATTATGATGATAGGCAATATCTGGTGTTAAATAGGTGAAAG
AGCCATCACTTTTAATAATAACGCGATCTTTTTCATCGTTAAATGCCGTGGTTTTTAGCC
AAACAGCACCATCTTTTTCATATGTATAACCGTTATCTTTTAACAGTTTAACAGTTAATT
CAACATCATGATTTTTATATAGTTCTTTTTCGTGAAACCAGACATCAAAAGAGACATCAA
AATGGTTTAAATCAACTTTTAGTCTCTCTAGTAAGGTCTCAACACCAAATGTTTTGATGA
TCTCATACCCGTCTTCTTTGATGTATTTATCACCGTACATGTTTTTAAAGGCTTTTGCGG
TTGTGATGATATCTTCTCCATGATAGCCATCTTCAGGTATTTTGGCATCGATATCAAACA
ATTGTTTGTACCGTGCTTCTATACTTTTTGCTAATGTATGAATTTGATTTCCGCCATCAT
TAACATAATATTCTTTTGTGACATCATACCCTGCTTTTTTCATGATACGTGCTAAGCTAT
CACCTGCTGCGGCACCTCTGGCATGACCGATATGTAATGCCCCTGTTGGGTTAACACTTA
CAAACTCAATATTGACCTTGGTGTTCTTTCCAAGGGTTAAGTTTCCGTAGGTGGTACCTT
GTTTAAGAATGGTTGGAATCACGTTATGTAAAGCCGTATCTTTTAAGTAAAAATTAATGA
ATCCAGGCCCGGCAATATCGGTTTTATCAATCGGGAGGTTAGTCATATCCATCGTTTCAA
TGATGTCTTCTGCGATGTTGCGTGGTGCTTTTCGGGCGACACGCGCATATTGCATTGCGA
CATTGGTTGATAAATCACCATTGCTTTTATCTTTTGGCGTTTCAATAGTAATCATGATTG
TATCATCATAATACTTTAGGTCTTTTAAGGCTTTAATAATGCTATTTTCTAATGTGTTTT
GAAGTTTTAATAAATTCATTTAATGTGCACCTCTTTTATTGAATTTGGACAGTAATGTTA
AATAGTGTATAGTCTTCAGTGATTTCTGGGATCATAATAAACTTAATCCCGCTATGACCA
ATATCGTTTATGAGAGTATCTGTATTTTCATGCGTTGCGATTAATAGCTTATCGTGGGCA
TAATCAAGACATTTCTCAACCATCTGAGCCGACATATTATGGATTCTGATAATATCACAT
GCCGTCTTTGAGGCAGCTATATAATCCTCTATTGTTTCAACAACTACTTCAACTTTCACA
TCTGTGGACAAGTGTTTTAAGACATGTGAGACGGCAGCTTCGATGGTTGAATATTCTTTT
AAGTGATCTTTTGTAATCACACAGTAATCACTTAATGTAAAACGGTGATTAATCCCACCA
CCATCAATTACAGCAGCTTTTTCAAATACTCTAAAGTTAGGCGTCGTTAGACGATTATCT
AATAAAAGAGTATCCGTATGCTTCAGTAAGTTTACATAATGATGTGTTAAGGTCGCAATA
CCACTTAGACGCTTAAGGAAGTTTTTCGCAATGCCTAATCCTTTTAGTACATCACATGCC
GGTCCATGAATAATCATGATAATCGTACCTGAATCAACCCATACGCCGTGGTCATTGATC
ACTTTTAAGACAATCTCAGGGTTAATGATCTCATACAATCGTTTGATAAATTGTGTTCCA
CTTACAATTCCGTTACTATTCGCATGAATGGTTATTTCAGCTGTAGAATGAAAGAGTAAT
AGTTCTGATGTAATATCACCATTAGGGACCTCTTCTTTTAAGGCGTTTTCTAATAGTCGA
TCAACTGTTTTATCCATCATCTTACCCTATATTTTTAAATCAAGTTGCTCAAACTTAAAT
TGTTGTTTTTTTGGTTTTGTAAGTCGCATCCATTTCGCACTTCGGCCTTTACCAATTGGC
CTAATTGCACCTTCATCACGCAATCGTCTTAATGTTCTATTAATAGTTGAGTCTGAGACG
AATGGATGTTTTTGTCTGAGGTCATCTTTACTGAATATCTCTTCGAACTTGAGGATTGTA
TTTTCAATATTATTGGTTTTATTTAAGTGTTTATCGAATTCGTAATCTCTAACTAAGTAC
CGTAAGGTTTGATAAGATTCAATCGCTTGCTTGAGTAAAAAGCGGTGTAATGGCAATACT
TGAGCTAACCCTTCAGAGTAATTAAAAGATGACTGTAAAACAACTTGTTTAAGTTGTTCT
TGATGTTGATGTATATGTTTCATAAAGCTCACATATTCATACACTTCATAGCCATTTGCA
AGTAATAAAATATAAATGAGAAGCATACCAATTTCTTCATTTTTATCATAAAATGGCTTA
ATATGAATAAAATCGATATAGAAATTTACAATCAGATAATTGACTTCATAGCTTTCTTCT
TTGAGTGCTTCATTGAACAAATCGACAGCCTGATCGAGTACGTCACGTGTATTTCGATAG
GTTTTGTCTAATAAGGTTGGAGCTTTAATGTCATCATTTAGTTTCCGGAATTGACAATGT
TTTTTAGGGATGATATCAGTATATAAAAACTGCATTAAGTCTTGAATTTCATTGGTTAAA
AGTTCAAATGTCGAGATATCATCATGAATTTTGTGAAATGCTAATTTCAAGTTTTTAATG
AGTTGTTCATCTTTGTTTTTGGGTTTAACGTCTTTAAATACCAGTGATTTAAAACGTCGA
TTAGAGACATCAATATCAAACATTTTGGCAAAGAAATAAACATCATTTTTAATTGTTTGG
ATGACAATTGTTTCATAATCATCACTTAAAATTTGGTGTGTTTCTTGGTTTGTACCAATT
GATTGGTACACCTTAATATACTGCATAATAATATCATTCGGAATTTGTGTACGATCAATG
TTTCTAAGGCATTTCATTAGATGTCCTCCAATCTTTTCATTGATATTAATAGTTTACTAT
ATTTAGGCTGTTTTTGGAAGAAATTCAACCTTATTTGTAGTCATTACTATAAATTTGAGT
ATAATCAGTACAAAAAGTAGCGGAATCGCTACTTTTCGTTTTCTTCATCAAATAATTTTT
GTTGAATTGTTTCGTGGTCATCTTCTTTTTCGTAATCACTTAATGGTGGGATCGTGTCAT
CTTCTTCTACATCCTCAATTTGCATGTAGAGCGGTTCACCATCTTCAGGGTTTAAGAAGT
GGCGACCATTCTCTGTCCGATCAACTTTAATGTCAAATGCACTGATATCAATAAAGCCTG
TATTTGTATTAATACGGATCATTGCACGGTTTTTGTACTGTGTTGCATTCATTAAGCACG
CATCAACCACAAGATATGGATTTGATTTAACCACTTTGTAAAGTTGAACACCTTTATTGG
TGCGTTTTTTCTTCTCAATTGTCGTGAGATCAACCCGTTTAATGGTGCCTCTGTTAGTAA
GGATTAACAAATCATGATGGGCTTTTAGAATAATACCGGTACTGAGTTTATGTTTTGGTG
CAATATTCATTGCTTTTACCCCTTTTGCGGAGGTTGATGTAACGGGTATTTCATCTAAGT
TCATGCGCAATCCAAGGCCACGTTCACTTAAGATTAAGACTTCACGATCTTGTGTTTCAG
TGGTATCAATAGACACAACTTCATCACCTTCATTTAGTGATAAGGCACGGATTGTTCTTG
AATATCGAGAGACATCGAAATCACTTAGCTCAGTTTGTTTGATTAAATTGTCACGTGTAA
CAAATAACAGTTGCATTGAGACTTCAAAGTCCGGGACAGCTAAGACTTTAATGATATGTT
CATCATTTAATTGAACAATATTATTAATATGCGTTCCTAACTCACGCCATTTATAGGTTG
GAACTTTGAAGACAGGAAGATAAATATAATTCCCTTTATTAGTAAACAGTAATAATGTAT
CGATAGTTGATACTTCTTCTTCAAAGAGTAAAGAATCTGTTTCTTTTAGATTTTGATTTT
CTGTCGCACGGTATGAACGAATTGATGTTGATTTAATATATCCATCTTTACTAACACCAA
CAACCACTTGTTCATCAGCAACAAGTTCTTCTTCTTGGATGGTAATTTTTTCAATCTCAT
CCTCAATTTCTGTTAATCGATCGGTTTGTAATAGCTTGCGTGTTGCACGTAGTTCTTTGA
TGATAACATCTTCAAGTTCAGATTCGTTCTTTAATATTTTATTTAATTGATCAATTGTTT
CATTTAAATCTGCTTTTTCGCCTTCTAAAGCTGTAATATCCGTTGTTGATAAACGATATA
ATTGCAATGTAACAATTGCTTCTGCTTGTTCTTCTGTAAACTCAAAACGCTTAATCAATT
GTTTCTTAGAATCCTTTTTATTTTTCGAAGCACGGATGATTTTGATAACCTGATCAACGA
TATCAACCATGCGGATAATACCATCAACAATATGAAGTCGTTTTTTCGCTTTATGAAGCT
CATAATTACTACGGTTTGTAATAACTTCTTTTTGATGTAAAATATACGCATCGATAATTT
CGAATAATCCCATTAATTTTGGTCGTTTATTACTAATCGCAACCATGTTATAGTTATAGG
ATTTTGTTAAATTCGTTTTTTTATGTAAAAAGTTTTCGATGACTTCCGGATCAAATGTCT
TTTTAACAGTGATGACAATCCGTAAACCATGACGATCCGATTCATCGCGAACTTCTTCGA
TCCCATCGATATGTTTTTTTATCCGGATATGATCAATTCTCCGTACAAGATTAGCTTTAT
TCACTTCATAAGGTAATTCAGTTACGATAATTTTTTGATCTTCAATATGTGTTTTTGATT
TAATAATGATTCGTCCTCGACCCGTTTCAAAAGCTTTTTTGATTTGGTCTTTTCCTTGTA
CTATTGCACCCGTTGGAAAATCTGGACCTTTCACGATTTTTAACGCTTGTTCCATCGTAA
GTTCGTGGTCTTTAAGTCGTTTAATAACAAGGTTGATAATTTCTTTTAGATTATGGGGGG
GGATTTCAGTTGCGTATCCTGAACTAATCCCTTGTGCTCCATTACACAATAAGTTAGGGT
ACCGTGATGGGAGAACTGTTGGTTCATATTCTTCATCATCAAAGTTTGGGATAAAGTCAA
CTGTACGTTTGTCGATGTCGCGAATTAACTCTTCACTGGCTTTGCTCATACGGGCTTCAG
TATACCGCATTGCAGCAGCACTATCACCATCGATAGAGCCTTTATTACCATGCATATCAA
CAAGTAATGTACGCGTCTTCCATGGTTGTGATAGTCTTACCATCGCATCATACACAGAGC
TATCACCATGTGGGTGATACTTCCCGATAACGTCACCAACGATACGCGCAGATTTCTTAT
AAGGTTTGTTATGAAACATTCCAAGTTTATACATCGCATATAATATACGGCGTTGTACAG
GTTTCAATCCATCTCTGACATCTGGTAATGCACGGTCTTGAATTATGTACTTTGAATAAC
GTGCGAAGCGTTCACCAACAATATCTTCTAAGTTTTCTTTGAGTATGTTTTGATCAATAA
AATCGTCTAATGCTTTTAATTTTGATTTTGCCAATGTTGTTCACCGCCTAAATTTGAAAG
TCATCTTCAGAAGAGAAAGTTACATTATTTTCAATCCACTCACGACGTGGTTCAACTTTA
TCTCCCATTAAGATTTTTATTCGTTGGTCTGCATCAGCTAAGTCATCGATGGTCACTTGA
ATTAAGGTACGCGTGTTAGGATTCATGGTTGTTTCCCATAATTGATCGGCGTTCATTTCC
CCTAATCCTTTAAATCGTTGAATGCTGAAGGAATTATGTTCTTTTAGTAAGGCATCCATT
TCTTCATCAGTCCATGCATACTCAATGATATTCTTATTACGATACTTCCGCGTTAATTTA
TATAACGGTGGCAAGGCAATAAAGACCTTATTTGCTTCAACCAATTCACGCATATAGCGG
AAGAAAAAGGTTAATAATAAGACTTGAATATGAGCACCATCCGTATCAGCATCGGTCATA
ATAATAACTTTATCATAATTACATTTGTCAAGATCAAAATCCGGTCCTAATCCAGCTCCT
ATGCTATGAATAATGGTGTTAACTTCTAAGTTCTTCAAGACATCTTCTATTTTAGCTTTT
TCAGTATTAATTACTTTCCCACGTAGTGGTAATATCGCTTGAAATCGTCTGTCACGACCT
TGTTTTGCGCTGCCGCCGGCACTATCGCCCTCAACTAAATACAGTTCATTGCGTTCAGGA
TTTTTACCTTGAGCAGGTGCGAGTTTACCTGATAAATTGGTCTCGCGACGTTTGGTCTTT
TTCTCTAGACGGGCTTCTTCACGCGCTTTACGAGCCGCATCACGTGCTTGTTTAGCTTTT
AAGGCTTTTTCAATTAACGTATAGGTTAAATTGTTGTTTTCCTCAAAAAAGTAAGTCATT
TTCTCAGATACGACCTGTTCGACTGCGGAACGTCCTTCAGGGGTACCTAATTTATTTTTG
GTTTGTCCTTCGAATTGTAGCAACTGTTCAGGAATACGGATGGAAAGGATGGTTGTAAGT
CCTTCTCTTATATCTGCACCTTCTAACCGCATACCGTTTTTAATGAGGCCAACGCGTTGG
CCGTAATCATTGAATAGTTTTGTTAAAGCGGATTTATACCCTGTCACATGAGTTCCACCA
TCACGTGTACGGACGTTATTTACAAAGGATATGATTTGGTCTGAATATGATTTTGTAAAT
TGAAAGGCTACTTCAACTTCTATATCTAAGGCAGTACCTTCTAAAAAGGCAGGATCATGA
ATGGCTTTTTTGTTTTCATTAATGACATCAACATACGAAATAATCCCATCATTATAATGG
AATGATTCTGTTGTGTCTGAGCGTTCATCAATAAGTTCTACTTGAAGACCTTTTAAAAGA
AATGCATTCTCACGAAGACGTTCTTTAATAATCTCAAAATTGAACACTGAGGTTGAAAAG
AGTTCACTATTTGGCTTGAACCAAACAATGGTTCCTGATTTACGGGTATTGCCCAGTTCT
TCTAGAGGTGTCACTTTGGTGCCACCCTCACTAAAGCGAATATGATGAATTGTTTGGTTA
CGATAAATCGTAACATCGACAAATTCACTCAAGGCATTCACAACACTTGCCCCGACACCA
TGTAGACCGCCAGAGACTTTATAGCCACCAGATTGTCCAAACTTACCACCAGCATGTAAC
CGTGTGTATATAATTTCTACAGCACTTTTCCCACTGGAATGGGCACCGACTGGCACACCG
CGACCATTATCTTCAACGACGACACTATTGTCCTCTTTGATGATGACTGAGATCTTATCT
CCGTAGCCAGCTAATACTTCATCAATGGCATTATCAACAATTTCCCAAACTAGATGGTGT
AAGCCACGGGCATCTGTACTACCGATATACATCCCTGGTCGTTTACGCACTGCCTCTAGT
TCTTCAAGAATTTGAATTGACTCTGCATTGTACTCATTTGTTGTGTTATTCATCTTCTGC
ACATCCTATTCAATATTAACTCTTACTAATTATATCAAATCTTAGTCATTATATCAAAAT
GAAATATATTTTAGTACTGTATTTTTTATTTTCATATGATATAATGATGTATAAATGACT
TCTGGAGTTGATTTTGGTTATGGAAATAGTATTAAAATATGGCTTATTATTTATTGCTTA
CTTAATTGGAGCAATCCCTTTTTCAGTAATTTTAGGGACGAAAATTAAAGGGATTGATAT
TCGCCAACATGGGAGTGGTAATCCTGGCGGAACAAATGCTTTACGCTTTTTAGGAAAACA
TGTAGGTATTTTAATTATTCTTTTAGATGGTTTAAAGGGTGGGCTTCTTGTACTGCTATT
AATGCATACAAACTTTTTGGGTGGCTATGATTTATTACACCCATTAGCTTATGGGGTTGC
GGCTGCGATTGGGCATGCATTCCCTGTTTACTTGAAATTTAAAGGAGGTAAAGCTGTAGC
TTGTACAGTTGGTATTGCCATTGGATATAATGTATTATTTGCATTCATTATGTTTTTAGG
TTTTATGTTGGTCTTAAAACTATGGAAGTATGTTAGTTTAGCATCTACAGCTGCGGCAGT
TACAGCGGTTCTTATCGCACTCGTTGTACAGGATTATCAGATGTTACTGTACTTTGGTCT
CTTGATGCTACTGATTATGTTCCGTCATAAAAAGAACTACCATAATATATCTCAAGGGAT
TGAACCAAAAGTTAGTTGGATATAAGGTAAAAACAAAAACGATACAATGCATAAGGTGCA
ATGTATCGTTTATTTTATTATTTTGCTTGGTTCATTGATTGCATTACTTGACGAACTTGT
TTTTCAGATGGTTTACGTCCCATTTGTGTCATCATAGCGCGAATCATTTTTTCATTGACA
GGTGGGTTATCTTTTAAATATTTTTTAAAGTAACGTTGTGATAAAAAGAATCCTAAAGCA
GCACCTAAAAGCAATGCGCCAACTAAAGATAATACAAATCCTAATACACTAATAGTCATA
TCTTTCACTCCTTTGATTTTCTCTATTTTATTTTACAGTATATACTAGATAAAAACAAGT
CTAATCATATAATCTTTCAACAAATATAAACATTGTAAATAAGGTAAAAAAATACAAATA
TAGGTTTACAAACAGCGGATAATTTCGTAAAATAATAAATGAGATAGGAAAAGGAGGAAT
ATATTATGGCTAGAAGAATTACAGAAGATTGTATCGCTTGTGCTGCATGTGTCGCTGAAT
GTCCAGTAGATTGTATCAGCGAAGGAGACATTTTCGTTATTGATGAAGATGCGTGTATCG
ATTGTGGTGCTTGTGAGGTAGTTTGTCCAGTGGAGGCTATCATCGAAGTTTAATCATATA
AAAAAGAGGCGTTTGCCTCTTTTTTTATAGGTTTTTATACGGATTGGTATCTATTTGACT
AAGTATTATGGTGTGTTCAGGTAATGCATCAATCAACATTCTTTCCATTTGGACGACACC
ATATTGTTCAATATTATGATTTACATTAAGTAACGCGAGTCCAAGCGCTTTAGCTTCTAA
TGCATGGTGATATGTCACATCACCTGTAATGAACAAATCAGCGCTTTTTTGATGGGCTAA
ATCAATAAAACTTGACCCACTCCCTCCAACAATCGCTACTGTTTTGATTGCTTTATCGGT
GTCACCGACATACATTACACTTGGTAAATTAAAGGCATCTTTTACCTCTTCAATTACATC
TAAGACGGGTAATGCTTTGTCAATAGTACCAATAACGCCAATCCCATGTGTCTCTTCAAT
AGGATCTAAGACAGTTTGATTGTTTAGATGCAACAAATTAGCTAATGTCGTATTCATACC
ATTTGGTAATAGATCAAAATTAGTATGGGCAATGTATAACGCAATATCATTTTTAATAAG
CGCATGAACAATTGCTCCTAAAGGGGTATTGTTTAATACCTTTTTTTGTGGTTTAAATAG
TAAGGGATGATGCGCCACAATAAGATTACAGTTATTTGTAATAGCCTCATTGACAACATC
TAAAGTGACATCGAGTGTCACTAATATATTTGTGATATTATTGAGTCCTCCAACTTGCAA
ACCAACATTGTCCCATTCATAGGCAATCTCGGGTTTAAAGAGTTGATCGAGGATTGTTTT
TAATGTGGTTCTTTCCATGCGAGAGCCTCCTTTAATGACTGATGTCGTTGGAGTAAGTCT
GGATGTTCGTCAGGATTATCTAAATGATTGATAACAGTTGTCAGATATGACAGTTCTTTG
TTGATTTTTTGTTCAAAGAAATGTGGTTTTTGGCGTAAATTGATAGGACCAAATTGATAT
TCTAAATCGGTATATTCTGCTTGGCCTGGTTCAATCACAATCAGGTCGTACAACTTATCC
TTGTCCGCAAACACAAGTTCATCGACAATTGTATAATCGATTGATTGTAATGAACGGCGC
AAGGCTTCTGTGTTATCATTAGGCTGTAAAATAAAGCGTTTAATGTTATATCTTGGACCA
TTTAAGATGATATCACGAATGGTGATACCGCCCATCCCACTGATAATAACCACATCAGTA
TCCTGTTCAATATCGGCTAAGCCATCTGATAATTTGACCGTGATTCGGTCTAATAAGCCT
GCCTTTTTAACATTGCTATAAGCAATGACATAAGGGCCGTGTTTATTGTCAATGGCTTGC
GCTTTAACGACATATCCTTTATTTACTGCTGCAATCGGAACTTTGGCATGATCTGTGCCA
ATATCAGCTAGGTGATAAAATCCATCCGTATATTTAAGACAGATATTAAGCCGTTTACTT
AAACGCATATTATCCCATGAAGTCTTTAAGTTTTTTACTACGAGATGGATGACGTAATTT
ACGTAATGCTTTGGCTTCAATTTGACGGATACGTTCGCGTGTAACACCAAATTCACGGCC
AACTTCTTCTAATGTTCGACTATGTCCATCTAGTAGACCAAAACGCATTCTTAAGACTTT
TTCTTCACGGTCTGTCAATGTTTCTAACACTTCTGCAAGTTCACGTTTTAACATTTCTTT
TGACGTGAATTCCATTGGTGTTGGGGTATCTGGATCAGCAATAAAATCACCTAATGAGGA
GTCTTCTTCTTCACCAACAGGTGCTTCTAAAGAAATCGGCTCTTGGGCTACTTTTTGAAT
GATTTGAACTTTTTCTACACTAATACCCATTCGTTCTGCGACTTCTTCTGGATGTGGTTC
ACGTTTTAATTCTTGAATTAATTGTCGTTGTGTACGAACAAGCTTATTGATTGTTTCAAC
CATGTGAACAGGGATACGAATCGTTCTTGCTTGATCGGCAATTGCCCGTGTAATAGCTTG
TCTAATCCACCATGTTGCGTAGGTTGAGAATTTGAATCCTTTGGTATGATCAAACTTCCC
GACAGCTTTCATGAGTCCCATATTTCCCTCTTGGATTAAGTCAAGAAACTGCATACCACG
ACCAACATATCGTTTTGCTATTGAGACAACTAACCGTAAGTTGGCTTCGACTAATTTATT
TCTCGCGAGTTCACCTTGAAAGATTGTTTGTTCAACTTCAAGTTTGTATTCAGGGCTTAT
ATCTTCCCCTTCTTCAACCATTTTGTCATATTTTTCTTTAGCTTCCTCAGCGTTGACAAT
GGCTGTGGCAAGTTCAACTTCTTGTGAACTATCAAGTAAGTCAACCCGTCCTATTTCTTT
TAAATACATTCTTACTGGATCATCAACTTTGACAGAAACTTGCGATTCAAATGATTTATC
ATTCATTAACTCTTCTTCAATATCTTTAGTGAAATCTAAATCAAGTACGATGCTTGGATC
TAATCCATCATCTTCATCATCGTCATCATCACCATCGATCGTTGGTAATGTATAGGTCAC
CATTTCTTCTTCACTTACAACATCGATATCTTTTGCTTCTAATGCATCAATAATTTCATC
AAACTCATCGGTATCGTCACTGACAAATTTTTCAACCTCTTTGACTGTCACATACCCTTT
GAGTTTACTAACACCTACTAATTCTTGAATAATCTTGTTTTTATCCATTTAAATCCTCCT
TTAATTTCTGTCTTTCTTTGGCTAACTTAATTTTTTCTTCAATTGTTAGCGCTTCTTTAA
TTCGAGTATTATAATCTTCAATTCGCATTTTGATTTCATATTCCTTCAGGGTTGCGATGA
AATCAAAAAATTCATCTTCTGATTGGATTTCTTTATCGTATGCGATTTTGTTTTCATAAT
ATGCGATTTGGTGTGGCTCTAGTGCGTGATATAATTCTTCTAGTGTAATCGATGTATAGT
TAGGATCCTCACTAAAATAGTATAAATCTTCAATCGCATGACGTATATCACGTGTAATTT
GATTGATATAAAGCATATCATCTAAATCATGTTGGAATCGGTTTAAATACTTTTCATCAG
TAATGAAATAATTAATAAGTTTTCGTTCTGCAATTTCATATTTGCTATCAATTGGTATAT
CATTGCGACGTTGTCTTTGAATGTTACTGACTTGTCGTTTAGTATACTGAGTAAAGTCTT
GTTTGATGGATTCTAGTTTTAAGTCCGCATCTTGACTCAGTTTTTCTAAATACGTATCAA
TTGTTGTATGTGGCAAGGTTTTAATTAAGTTAAAGACATCTTTTTTAAAGCGTTCAATTT
CTAACATTTTTGTAAAATCAGTTTGTGCTTGGAAACGATTATAGCGAAATTCAATCGGAT
CTATCCAATCATCATTAATCGCTTTAATAAGAGCTTCTTTAGAATGTACTTTAATGTAAT
CATCAGGATCTAAGCTATCAGCTAACACAACCACCTTGACAGACACATCTGCCTCATGTA
ACAGTCTAATAGCCCGTTCTGTGGCATCTAAACCAGCACTGTCACCATCATAACAAATCG
TAACGTTGTTTGTATAGCGTTTTAATAAGTTAACTTGTTCTTTAGTAAGACTTGTCCCCA
TACTAGCAACACTTTCTTTTATGCCAATACGATAAAGAGCAATCACATCCATGTATCCTT
CTAGTAGGATAACTCGATTATGTCGTTTTATCGCAGAAAGTGCGTTATTTAAGTTATATA
AGACTTGACTTTTTGTAAAGATTTTTGTTTGTGGTGAGTTGATATATTTTGGTTGGTTTT
CTTCTCCATGATAAAGTCTTCCGGAAAACGCTAAAACCTGTTGTTTATCATCAATAATAG
GAAAGATGATCCGTTTTCTAAAGAGATCGTAAAACTGATCGTTTTTGCTTTCTTTAGTTA
AGCCTAAATCCATAAGGTCTGCTTCTAAGAAGTTTTTACCCACCAATGTTTTGGTTAATA
AGTCATATTCATTTGGGGCAAGACCTAATTGGAATGTTGTCATAATGTCTTCAGTGATAC
CACGGTTAGCCAAATACTGTTTAGCTTCATTACCTGATTTTGTGCTAGATAAATAAAATT
GATAAAATTGCTTTGCTTCTTGATTGATGTTGTATAACGTTTGATGTGGGTTAACAAAAG
CTTTGGTATCAATATCTAATGTAATATTTGCCCGATCTGCCAAATCTTTTACCGCATCTA
CATAATGCATATTTTTGGTTTTTTGTAAAAACGTAATGGCATTCCCTTTTTCACCGCATG
AAAAACAATTATAGATTTTACGTGTCGGTTCTACGGAGAAAGATGGGGTATTTTCTTCGT
GAAATGGACACAAGCCAAAATAACTCTTTCCCTTTTTAGAAAGAGCTACGTGTTCACCAA
TCACATCCAAGATGTCTGTCTTATCTAAAATCTCTTGGATTTTCGTTTGGTCAATTCTGG
CCATATTGCCTCCTTAGTAGTGTAACTTTGTGTGTAGATATGTAATCAATTGATCTTTAC
TTAATGAAATTTGTTCCATCGTGTCGCGGTCTCTAATGGTAAAAACATCATTCTTAACAC
CATCATCATCAACAGTTAGTACAAATGGTGTTCCAATGGCGTCTTGACGGCGATACCGTT
TTCCGATTTTGCCACGTTCATCATAGGTAACTGAGAAATAACCACTTAAAAAGTCAAACA
TTTCTTTGGCTTTCTCACCATGATATTTTTTAATTAATGGTAATACCGCAACGCTATATG
GCGCTAAAAATGGTGCTATACGTAAATTGATGCGCGTTTCATTGTTGTCTAAGGTTTCTT
CTGTATAGGCGTCATTTAATAGAGCTAAGAATAGGCGTTCTACCCCTAATGATGGTTCAA
TGACATACGGCAGATATTTTGTATTATCGTCTGGGTCATGATAGGTTAAATTCTGCGATG
AATACTCTTGGTGTTGTCGTAAATCATAGTCGGTTCGTGATGCGACACCCCATAATTCAT
CAAATCCCCAGTCAAATCGATATTCGATATCCGTTGTAGCATTTGAATAATGAGATAACT
GTTCTTTATCATGGTCACGCATCCGAATGTGATCCGAATGGATGCCTAATGTTTTCAAAA
AATTGAACGAATAGTTTTTCCAATAATCAAACCAATCTAATTCGGTACCTGGTTTACAGA
AAAATTCAAGCTCTAATTGTTCAAATTCGCGTGTTCTAAAAATAAAGTTTCCAGGTGTAA
TTTCATTCCGGAATGATTTTCCAACTTGTCCGATACCAAACGGTACTTTCTTACGTGAAC
TACGTTGAATGTTTTTAAAGTTTAAAAAGATTCCTTGCGCTGTTTCAGGACGTAAGTATA
TGTCACTATTAGAATCTTCAATAACGCCTTGTGAGGTTTTAAACATTAAGTTAAACTCTC
TGATATCAGTAAAATTATCACTGCCACAATTTGGACATGTGATTTCATGTTCTTCCATAT
ATGACATCATTTGTTCATTACTCCATCCATCGGCAACAATATCGCCATCTGAGGCATCTT
CAATTAATTTGTCAGCGCGATGACGGGTATTACATTCTTTGCAATCTATTAATGGATCTG
AGAAACCACCAACATGGCCACTTGCTTCCCATGTTTTTGGATTCAATAAAATCGAACTAT
CTACCCCAACATTTAGGCGATGTTCCTGAATAAATTTTTTCCACCATGCATTTTTAATAT
TCTGTTTTAACAATACACCAAGTGGACCATAGTCCCATGTATTCGCAAGGCCGCCATAAA
TCTCACTACCTTGATAAACGAATCCATAATTCTTGGCATAATTGACTAGTTCTTCCATAG
TAATACGACTCATATTAACCTCCTGATTGTTAAGTAGACATAATACTGCAGTTTATATTA
TAGCACACCTTTTAAAAAAAAGAGACAAGCTCTTTAGATTTTTTGCATTTGTTCTAAGAT
TTTACTCGATTTTGTGTGAAAACCAACAAATTCATCATAGAGTAACGTAATAATCTCTTT
TATTTGGATGCGTTGTTTGTGTGTTAAGTTTCGTGGACTAGCGTGATCAACATCAATATA
ATAAAGATGCGCTAATAACTCATAAATATCATACGGGTAACTCACTGAAAAATCTTTCAC
ATGTTGTTTGCAAATAACGCCGCCACTACTTGGATGAAAAACTAAGTTTGTTTTTTTACC
ACATATACTACAGGCTTTAAAATTCAATCCATAGCCGATAAAATGGAGTAGTTTCAACTC
AAATATATATTGGTAAAGCTCACTATCTAGTTGTCGGTTCATATGATTAAAGATTTTTTT
AATGAAATGAAACATCTTTTCGTGATTGGAATGATCATCAATGACGTGACGGACCAATTC
TAAAATATGTAACATCCGTGTATAGGCAATGGGGTCTTCTTTAATGGTATCGTAGGCATT
TATTAACTCACCGTCTTTCAAGGGTGCCATTGGCTTCTCAGGTATTTTATACTGAATTAA
AGATCCACGCTGACTTAAAAAGCGTTGGATATTATTCATTTTTTTGACATTATACGCCAA
CAAAGTATGATGCCCTAAAGCACTATACAAATAGAGTATTTTATGGTTATCTTTGTAATC
AATTGATTGTAAGACAAACCCTTCAATCTCTTTCATGTAATCACCTATGTTTCGTTTGTA
TATCCGTAGTTCTTTAAGTGAAATTGTTTGTTGCGCCAATCTTTAACGACTTTAACATGC
AAATCTAAAAAGACTTTATTCCCGAGTAGATGTAAAATATCCTTACGTGCTAGTGATCCA
ATGCGTTTGATCATCCGACCATTCTTACCGATAATGATCCCTTTCTGACTTTCACGCTCG
ACGATGATAGAGGCATGAATATTCAAAAGTTTTGGATTTTTCTCATCATACTCTAAATAA
TCCACCTGACACATGACACTATGCGGAACTTCTTCATGGGTAAGCTGTAAGACTTTTTCA
CGAATTAACTCACCGACAATAAAACGCTCGGGATGATCCGTTATTTGGTCATCGGGGTAA
TATTTAGGTCCCTCTTCTAGTTCATTCTCAATATCTTTAATTAACTTATCAACATTGTCT
CCTTTTAACGCACTGATTGAAAAGATGCCTTTGAAAGGATAGGCTTTTTTATACTTTTGT
ACATCATCATGGAGTCTAGGGATATCTTTAATTAAATCAACCTTATTTAATAACAAGAAA
ACCGGAACATCCACTTGTTTTAATTCATTGATAATATATTCATTTGCCGATTGATAGCCT
CTTGAAGCATCAACCATAAACAAAATTAAATCAACGCTTCTCAATGTGTTTAATGCTTCT
TTAGTCATGTACTCACCGAGTTTATGATGGGGTTTATGAATGCCGGGTGTATCTATAAAT
ATAATTTGTGATGAGTCAGACGTGTAAATACCCGAAATGTTATTTCGGGTTGTTTGAGGT
TTATCACTTGTAATGACAATCTTTTTACCAAGAACCGTATTAACAAATGTTGATTTTCCG
ACATTTGGTCGTCCAATGATGGTGGCAAAGCCAGATTTGAACACTATAAATCTTCCTTTT
GGAAGGCAAATGGTAGCAAATCTTTGTTTTCCAAAGATTGTTTTTTACCATCGGCACTAA
TGAGATGAACTTTAGCATGAGGTTCCATAAGTTCGCCCATCACTTGACGACAGGCACCAC
ACGGTGAAATAATATCATCTTTATTTGTCGTAATAACTATCTCTTCAATATCTTCCTTGC
GAAAACCTTTTGTATAAGCGGTGAATAGCGCTGTTCTTTCAGCACAATTTGTTAGACCGA
AAGACGCATTTTCAACATTTACGCCAGTAATAATATCGCCATTCTTTAGTTTTAATGCAG
CGGCAACATGTAATTTTGAATATCCTGCATACGCATTCGGTAATACTTTTTTTGCTGCTT
CATAGAGTTTATCCATAAGATACCTACCTTCTTATATTTGATTGATTTAAAATGGATTGT
GCTAATGTATCCATTTCAGATTCTTCTTCGTTTGTTTGGTGATCATAACCCAAACAGTGT
AATAAGCCATGAACGGCTAGGAAACAAAGTTCTCTTTCAAAACTGTGTTCATATTCTAAC
GCTTGCGCATGGCACTTGTCAATCGATATGATGACATCACCAAGATGATGATTCTCACCA
TCGGGAAAGCTTAAAACATCGGTCGCATAATCTTTATGACGATAGGTTTTATTCATATCA
TGAATCGTTTTGTTATCGACTAAAACAATAGATAAAATATCACTCTCTAAATGTAACATG
TTAGATGCTTTTTGAAAGACAGGATCTAGAACAGTTAAATAATTTTTCTCATCATAAGAA
TTTATAATATTTATTCTCATATTTCTCATATTCCTTTAAGACCTTTTGAACGAGTGGATG
TCTGATGACATCAATGCGATCGAATTTTACGATTGATATACCAGGAATGTTCTTTAAAAG
ATTTGTCGCTTGAATCAGTCCCGATTGATCTTTTCTTGGCAAGTCAATTTGAGTAATATC
TCCCGTAACAATCATTTTAGACCGAAACCCTAGTCGCGTTAGAAAGAGTTTCATTTGATT
AGTTGTTGTGTTTTGTGCTTCATCTAAAATGACATACGCATTTTCTAATGTACGGCCGCG
CATATACGCAAGAGGGGCTATTTCAATGACGCCTTTTTCGATTAATTCCTCAGTTTGGGT
GGTGCCTAAAACTTCATAAAGTGCATCATATAACGGTCGTAAATATGGGTCGATTTTTTC
TTTTAAGTCACCAGGTAAAAACCCTAACTTTTCACCAGCTTCTACCGCTGGTCGTGTTAA
AATGATTTTTTTGGTGTCTCCACTGCGTAACTTACTTATAGCTTGAATCACAGCGACATA
GGTTTTCCCCGTTCCTGCAGGTCCGATCCCAAAAATTAAATCATCTGTTTCAATTGCTTT
TAGGTAAAGTTTTTGATTTATGGTTTTTGCATATATTGGTCGTCCATTCATTGTTTTTGT
GATGAGGTGACGATTAATATAGATGTCAATAATCTCTTCTTCATGATGCTCGCCAACCAA
TTTAGCGATGTAAATTATATCCCGTTCAGCTATTTGGATGTGTTTTTCTGCAATCTTTAT
TAAGATTTTAAATAATCGTTCAAGTTCATTGATTACAGTTTGGTCTTCTGTATCAACAAA
AATAGATTCTCCCTTACTGTAGATATCCGTATCATATAAGGTGTTTAATAATTTCAAATG
CACATCATTATGTCCTACTATCATTCGGAATACATCGAGAGAATGAAACTGAACAGCTAA
TTTATGTAAATTCTTCAAACTATCCATCTCCTATCATGACAATATTATAACACATTTTAG
GCGTTAAGCGAAAAAAATAACGGTAAAAAATTACCGTTATTTAACCACGTTTTTGGAGTT
TTGAACGTTTTTCTTTACGAATATCGCTTTTTGATTTATAGTACTTTCTTTTACGAACTT
CAGCGAGAGTGCCTGAGCGTGACAAATCACGCTTGAAACGCCGCAATGCAGATTCAATTG
ATTCATTTTCTTTAACTTTTGTCTTAGGCATCTTAGACCCTCCTCTCGTTCGACAATACT
ATTTTATAATATCAAACTCTGATTTAAAAGTAAAGATTATTTGATTCTAAGGGATGTTCA
CGATAGTTCCTATTGTATTTCACGACAATATTTAATATAATAGTCATGATACTGGAGGTT
GTACTTATGACATTTATGATGTGGAGTCCTTTACATATATTTATGATAATTAGTCCCGTT
TTATTGATTATTATCCTTTATCAATTAACGAAAGATAATGGCAAAGAAGAGAATAGACGC
GTAGGGATCATTTTATCAACTATTTTAGTTGGTCTACTGGTGTTAAGAAATATAGAGATT
TGGATGAATAAGGGATTTAGTTTTCATTATGAACTTGTACCTTTACAAGTGTGTCACTTT
GCGAATATTGTACTCCTTTATGCATTTTACAAACGTAATAATACTGCCTTTGCGCTTGCC
TTCACTCTTAATTTAATTCCAGCTTATCTATCAGTTGTTTTTGCCAATGGATTAGAAAAC
TACACAACGATTATAAATTTTAGAGGGTTAGCTTACATTCTAGGTCATATCGGAATCTCT
GTGGTTACCATTTGGGCTTACATGGTAGGCTTTATTCAGATGACTTTCAAAACGTATTTA
AAAACATTGAGAACAATGTTAGTTCTATTTTTCAGTGGCCTTATAATAAATAATCTATTT
AACAGTTTACTCAATCAACCAAGTAATTATTTTTATACACAACATCCCGAGAAAGGAACA
CCATTAGAGTGGTTTTATGAATTTGGGAGGATGATCTCAATCGGTGCATTTGACATTCAT
CCAATATATCTTATTTTACTGAGTATTTTTGGTTCATTCTTAACGTTTGTTTTATATTTT
ACTGCGTTCGCATTACCAACAATACTTGAGCGTAGCGAACAGATTAAAAGGAGTTGACAT
ACATGCTTGACATCTTATTATCCCCAGATTATATCATTTTCACCATTATTGGTGTGATTA
TTTCATATTTTATTGTTAAGAAACTCTTTAAAAATATGTTATATTATGCGATTGTTAAGC
GGTTTGTCAATAAATCAAAGCGATTACGCAAGAAAAAGTATAATGGGTTGATGCTTGTTG
AATACACAAAACAGAAACGCAAAAAAAACACTAATAGCTATAAGAAGTTAAAACGCCGAG
CAAAACGTAAAGTTAAGAAATATTTTATTTATAAAATTGATGAGTTACCACGGATTGTTA
AGTACACGCAAAGTAAATTGTTAAAAAAATCCCGTAAACGACTTACGATTATTATCAAAA
ATGAGCGTAAAACAGTTAAAAAATTTTATTTAACCATAGGGGTTAAACCAATCTTACAAT
TAACGGATACTTATCAGTGTCTAGATGAAATGATTCAGTTCTTCCATCATTTACCTGACG
CCATTTTAGCAGATAAGGATTACGATATTTTCTTAGATCATGAAGGCATTTTAATTACTT
ATAAAATAAGTTAGTCTCCACGAGGAGACTAACTTATTATTTTGCCATAAATACCATTGA
GCGTATTTTTTATAATAACAACTTCTTTTAATTGATTATGTAAGTTTAGATTTTTGTTGA
CTTTAATGTATAAATAGTTACTTGCATGACCATAGGTAAAATGTTCATCAGATGATTCAA
ATAAGACGCTATGTACGTCATCATTTACGTCTTTAATATACGCGTGATGCATCTCATCAC
TGAGCCGCATTAGTTCATTGACACGAGCAGATTTAATGATGCCATTAATCTGTTCTTTTA
TTTTAGCAGCTGGTGTTCCATTGCGTTTAGAATAGGAAAAGACATGCATTTCTGAGAAGC
CAACTTCCTTAACAAACCTCATCATTTCTTCAAAATCAGCATCAGTTTCTCCTGGATATC
CGGCGATAATATCTGTGGTAATCGCGATATCAGGCAACATCGTTCTGATTTCATTTATCC
GTTTTAAGTATGCTTCTTTAGTATACTTGCGACGCATAGATTTTAAGATATTATGTGCGC
CACTTTGTAAAGGGATATGTAGGTGTCTAGCAAAGGTATCATTGTCAGCCATCAGTTTAA
TAATATCATCAGTCAATTCATTAATTTCAATCGATGAAATACGGATCCGTTTTAACCCAT
ATATCCTGCTTAACCGGACAAGTAAATCGTAAAAAGATGAGGTATCTAAATCTTGTCCAT
AGCCACCAGTATGAATCCCAGTTAACACAATTTCTTTATATCCATTATCGACTAAACGTT
TGGCTTCATCTATGACATCTTCAGGTGAACGGCTTCGTACGCGACCTCTAGCGTATGGAA
TAATACAATAACTACAAAAGTTATTACAACCATCTTGTATTTTAATAAAGGCACGTGTTT
GATCTAAAAAGTGCGTAACATTTAAATCATCAAAAACGCGATATTTAGAGACATCAGTAA
TAGTTTTAAACTGTTCTCGTTGTTTTAAGAATCGTTCTACATGACTGAGTAATTGATCAC
GATGAGTCGTTCCAATAATGATATCAACCCCATCAATCGTTTCAATCGTTTCAGGGTCAA
TTTGTGCGTAACACCCCATTACTGCGACGACAGCTTCAGGGTTTTTACGGATCATTCTTC
GGATCATTTTACGGCTTTTCGCATCCGCATTATTTGTGACTGTACAGGTGTTAATTACAT
AAACATCTGCTTTCTCTGAGTGTTCGACAATGGTGTAACCTTGTTGCTCAAATTGTTCTT
TGACACTCATTGTTTCATAACTGTTCACTTTACACCCCAATGTATAAAACGCAACAGTCA
TGATTGATCACCTAACGCATCAAAATATCCAATCACGCTTAAGACGAATAAAGGCGCTGT
TTCACTGCGCAATATCCGCTTTCCAAGGGAGATGACTTCAGTATTATCAAATTGATTTAA
ATAAGTGATCTCTTCTTGAGTAAAACCACCCTCAGGCCCGACCATAACTAAAATATTACC
CGTTACTTTTAACGGATCATAGGTAAACATGGTATTATCTTCTTTCGCATATAACACAAA
GACGTAATTATAGTTATGTAAGTCTATATCTTCTATTGTTGTTGGTGGTGTGACTTCTGT
GATATGACTACGCTTTGATTGTTCACATGCTTCTTTTGTAATTTTATTCCATCTTGATAA
CTTATTTGGAAGCTTTTTATCAGATAATTTGACTATAGAATGTGCAGTGTTCAAGGGAAT
AATGGAGTTTGCTCCTAGTTCAGAAGTTTTTTGTAACATTAATTCAAAGTTATCTTTTTT
AATCAAAGCTTGTGCAATATCAACAGTTACGCCAAGTTCAGTATTGAGACGTTTTTTGCC
TATTGAAACATGAACAGTATCATCGTTCATATCTGTAATGGTGCTGTCATAACAAACCCC
TTCATGACAAACGATAATTTTGTCTTTCACATCCAGGCGCATAACATGTTTTATATGATG
GACATCACTTCCTGTGATTGTTCCTGTATTCATTTTACGATTCATTGAGTCTATAAAATA
TTGTTGCATAATTATCACCACACGTATTATAACATAAAAAAAAAGAGTTTCAGTTGCCTG
AAACTACTTTTTTATGAAATTTTTAATTTTATCGAAGAAACTTTCATTTTCTGTTAAGTC
TGTTTTATCTAATTCTTCAAACAATTTGGTTTGTTGGCGGCTTAGTTTGGTCGGAATCAC
AACTTCAATAATGACATGTTCATCACCTTTTTGTTTTGTTCTAACGTTCGGCACACCTTT
ACCTCTTAACCGGAACCGGGTATTATTTTGTGTTCCTGCAGGGACTTTGAGTTTAACATT
ACCATGAGGTGTTGGCACTTTGATACTATCACCTAAAGTTGCTTGTGTAATAGTTATTGG
CATGTGCACAACAACATCATCGCCATGACGTTCAAAGATTTCGTGATTTTTTACCTCAAA
CAAGATATATAAGTCGCCTGCTGGGCCACCGTTATGACCTTTATGACCATATCCTTCTAA
GCGAATTTGTTGGCCACTATCAATTCCGGCAGGTATTGATACTTCAATCTCTTTATTTTT
CGATACAACACCTTCACCATTACAGGTATTACATTTCTTTGTAATTTCTTTTCCAGTCCC
ACCACATACTGGGCAGGCTGTTTGGGTTCGAGTGCGTCCAAATAACGATTGTTGTTCAAC
GACAACCGTTCCTTGTCCATGACATTTTGAACAGGTTTTAATATCTTTTTTCGAATGTGC
ACCTGATCCATGACAGGTTGGACATTCTTTATGCGCTGTCACACGAATTTTCTTTTTAGC
TCCAAATACGGCTTCTTCAAATGATACACGCATACGTCGTTGAATATCTTGTCCTTTTCG
ACGACGTGGTCCACTACCTTGACGACCACCACCAGCGCCTCCACCAAAGAAACTTGAAAA
GATATCATTGATATCAAAGTCGAATCCGCCAAACCCAGAGGTGTTAAACCCTTGGCCGTT
ATTAGCCTGATGACCAAATTGGTCATATTGAGCGCGTTTTTGTGAATCACTTAATACTTC
ATAAGCTTCTTGGACTTCTTTAAACTTTTGTTCTGCGTCTTGCTCGGTGGATACATCAGG
ATGGTATTTTTTAGCTAGTTGGCGATACGCCTTTTTAATTGCTGCATCATCTGCATCTTT
ACTAATCCCGAGCACATCATAGTAATCTCGTTTTTCGCTCATCTTCTCACCTCTTTATCA
GAAGATATGAAGCAGAAAATCTGCTTCATATCGTGATTGTTTATTCATCGACTTCTTCGA
AGTCTGCGTCTACAACATCATCATCTTGACTATCAGCATTACCTGCGGCTTCACCAGCTG
CTTGTTCTTGCGCTTGTTGTGCCTCTTGTGCTTGTTGATATGCTTTTGTCGCTAATTCTT
GTGCTGTTTCTTGTAATGCCTCTTTCGCTGTTTTAATCGCATCTAAGTCATCATCTTTTA
AAGCTTCTTCGACAGCTTCGATTTTCGCTTCTGCATCAGCTTTTTCATCATCTGTTACTG
TTTCACCTAAGTCATCAATTGCCTTACGTGTTTGGAAAACCAGTTGATCTGCTTCATTGC
GTAATTCTGCTTCTTCTTTTAGTTTTTTATCTGCTTCTTCGTTTTCTTCCGCTTCTTTAA
CCATGCGTTCGATATCTTCTTCAGATAATCCTGTATCATTTTTTATTGTAATGGATTGTT
CTTTACCAGTACCTAAATCTTTAGCTTTTACATTAACGATACCATTCGCATCAATATCAA
ATGATACTTCAATTTGTGGTACACCACGCGGTGCTGGTGGAATATCTGTTAATTGGAAGC
GTCCTAATGTTTTGTTTTGCTTAGCCATTGGACGTTCTCCTTGTAAGACATGCAAGTCTA
CAGCTGGTTGGTTATCTTGTGCAGTACTAAATACTTGTGACTTAGAGCTTGGAATGGTTG
TATTACGTTCAATAAGTTTTGTAAATACACCACCAAGTGTTTCAATTCCTAGTGATAACG
GTGTAACGTCTAATAATAAGACATCTTTAACATCACCAGCTAAGACACCTGCTTGGATAG
CCGCACCCATAGCCACAACTTCATCAGGGTTGACACCTTTATTTGGTGATTTACCTAATT
CATTTTTAATAGCTTCTTGAACTGCTGGAATACGTGTTGATCCACCAACTAATAATACTT
GGTGAATATCATTTTTCGTCATTGACGCATCTTTTAATGCGCGACGAACAGGTCCCATTG
TTTTTTCTACTAAGTCAGCGGTTAATTCATTGAATTTTGCACGGCTAAGTGTTTGTTCTA
AGTGAAGTGGTCCATCTGGTCCCACACTGATAAATGGTAATGAGATTTGTGCTGATGACA
CACCACTTAAGTCTTTTTTCGCTTTTTCACTAGCGTCTTTTAAACGTTGTAATGCCATTT
TATCTTTTGATAAATCGACACCATTTTCTTTTTTGAATTCTTTTACTAAGTAATCGATAA
TTTTTTGATCAAAATCATCGCCACCTAAACGATTATCTCCGGCTGTTGATACAACTTCAA
ATGTTCCATCAGCTAAATCTAAGATAGATACATCAAAAGTTCCTCCACCAAGGTCATAAA
CTAAAATCGTTTGATGTTGATCTGTCTTATCAATTCCATATGCAAGCGCTGCTGCTGTTG
GCTCATTGATAATACGTTTTACTTCTAATCCGGCAATTTTACCGGCATCTTTTGTTGCTT
GACGTTCTGCATCATTAAAGTATGCAGGTACCGTGATAACAGCTTCTTTGACATCATGTC
CTAAATATTCTTCTGCTGTTTTCTTTAAGTTTTGTAGAATCATTGCACTGATTTCTTGTG
GGGTATATTCTTTATCATTAACCTCAACTTTTTCTTGAGTCCCCATTTTACGTTTTATCG
AAGAAACCGTATTAGGGTTTGTAATAACTTGTCGCTTTGCAACTTCTCCGACTTGAATTT
CTCCATCTTTGAATGCCACAACCGATGGTGTTGTGCGTGCGCCTTCTGCATTAGCAATAA
CTTTTGGATCTTTCCCTTCCATTACTGCTACACACGAGTTTGTGGTACCTAAATCAATTC
CGATCATTTTTCCCATGTTTATTCACTCCTATTCACTAATTTTTACCATTGCTGGTCTAA
TGACTCGATCTTTGTACATATATCCTTTTTGTAAAACCTCGATGACTATATCAGAATCTG
TATCATCTGATGGTTCCTTCATTACCGCTTGGTGATATTTCGGATCAAATTCTTCACCGA
GCGCATCAATTTCTTTTACGCCTTCAGATTCTAAGGCTTGATGAAGCTGTTTGTTAATCA
TTTTAAAGCCCTGAATAAATGACTTTGTTTTATCGTCATCTTTCATATGACTCAGTGCCA
TATCAAAGTTATCAAGGGGTTCAATTAATGCTTTTGCAATACCAAAGGCTGCGTATTTTC
TGTCTGTTACATGTTGCTTTTCCAAACGTTTCTTGGTATTTTCAACATCAGCATGTTGCT
TTAAAACTTCTTTTTGTAATTCTGAAATTTCACTCTTCAACTCATCAATTTCTTGTTGTA
ATTGTTCTTCTTGAGTGAGTGTTTCTTCTTCTGTCGATTCCGTTTCAATGTCTGTTTTTT
CTTCATCTAAATCAGAAGACTCAACATCCTTTTTTACGGCATCAACATCCTTGATGGTTT
CCTTATCATTAAGGACATCTTTTTTCTTTTTACTCATTGTGTCTTTACTCCTTATATAAT
TTTGACATGTGTGCGGCCAAATATTTTACTAATGGAATAACTTTTTGGTATTCCATTCGC
GTTGGGCCGACAATTGCAATTGTTCCGCCGTCTTTATCATCTAATTGATAAGGAACGCTA
ATAACGGTACAATCACGCATTGCACTAACTTTGTTTTCTTTACCAATACGAACACTTAAT
CCATGCTCACTGGTATTCTCAACAAGTTTAAAAATATCATTTTGTTCAAAGAAGGTTAAA
AGTTCACGCATGCGATTAATGTCACTAAACTCCGGTTGATATAACATATTATTTTTACCA
GATAAGTAGTGTTTGCTTTTGGTGAACTTGGTAAATGCTTCTAAGAACACATCAATAATT
GATTGATTATAAATCATCAGGTCTTTAATTCGCTCTTTATTAATCTCATAATGTAGTTTT
TCACTAACTTGTCCAATAGGACAATCATAAAGAATCTCATTAAAGATTTCAATAACACGT
TTTATGTTATCTTGTGTTGTGTTCGATGGAACTTGAATGTTTTTACTTTCTACATGTCCA
TTATTGGTGATGACTAATAACAATGCCGTTGAATCACTTAAGGGAACAAACTCTATTTTT
TTCACTTTTGAACCATACGCTGTTGGTCCTAAAGCAATCGTTGTATAGTTTGTTAACTGT
GACAACAAGTTAATGGCTTGTGTTATGGCTTCATCACGTTTGATGTCTTTGTTTTGAAAC
AATTCATCAAGCACTTCAAAACTTTTTGCATACGCTTCATCATCGCTGACAATTTCTTCT
ATATAATAATGATATCCCGATTCTGATGGGATACGTCCACTTGATGTATGGGTCTTTTCA
ATTAGACCAGCATCCTCTAAGTCAGCCATTTCATTTCGAATGGTTGCTGGGGACACATCG
AGCATTTTTGAGAGCGTACGAGAACCAATTGGTTCTGCTGTTTTTATGTACTCTTCAATA
ATCAATTTTAAGACATCTTTCTGTCGTTCGGTAATCATTGTTCCACCTCCATTAGCACTC
TACTTTGATGATTGCTAACAGTATTATATAATATATAATTAGCACTGTCAAGTCATGAGT
GCTAAAAAACTAAAAAAAAGCCAAAAATGGCTTTTCTATAACATTTTTAGGAATTGATTA
TCAGTTTTTTCTTCAATTAACGTTGTAAATGGCCCATGACCTGGATAAAGTAAGGTATTA
TCTTCAAAGGTAGATTTAATGTGTTTTAATGATGACATTAATGCTTTTTTATCAGATGTC
GGCAAATCACTGCGTCCGATCGTTCCTTTGAATAATGTATCTCCCGTAAAAAGCATATCT
TTATAATGATAAATCACGCCCCCGCGTGTATGACCAGGCGTGTGATAGGCAGTAATTGAT
ACATCCTTTAATTTAAGTGTAAATGGTGTGCTGAATGTATGAATTAACTGTTTATGTTTA
AAGACAATATTTTTACTGATTGTTGAAGATAGGTTCAGGGATGGATCAAATAAAAAGTTT
CGTTCGTCTTCATGTATGAATACAGGACATTGATATGTATTTACCACGTCATTGATATAT
AAAATATGATCAAAATGGCCATGTGTTAATAATATCCCTTCAACATCAAAGTCTTTGGTA
TTAATATATGAAACAATTTCTTCTAAGTCAGCACCTGGATCAATAATGTAACAGCGATTA
TCTTCATTAATAATATAGGTGTTTTCAGTGAAGAAATTCATAATTGCATGAACCATTATG
GTCTCACCATCTCAGCTGCTCCATAAATCCCTGCATCATTCCCCAAGGTTGCTAAGACGA
TTTCAGTATCTTTTACTGGATCAAATACATACTCTGTGAATGCCTTTTGTACACGTGTTA
ATAAGAAATCACCTGCTTTAGCTAAACCGCCACCAAGCACAATGCGTTTTGGATTGACTA
ACATCGCATATACATGACATCCATATCCAATTGCATCTGCCACTTCATCAGTAACTTGTG
TTGCTAATCTATCACCTTGTTTGGCCGCATCAAAGATTTGTTTGGCACTAGGATTGGCCA
TATCATCTAATATTGAATTTTCATTATACCGTTCATTGATTGCATGATAGAGATTTCGTA
CGCCCGAGGCACTGGCAAATGTCTCTAAGCAGTTAACTTTACCGCAGTTACATGGAAAGT
GATAGTCAGAATGAATCGCCATATGACCAATTTCACCAGCATTACCATTTACCCCATCAA
TAATCATATTATTAATGACAAGACCACTACCTACACCAGTTCCTAATGTAATTAATGCAA
CATTAGATAGTCCTTTCGCAGCCCCAAAAGCTGCTTCACCAAGTGTTGCAACATTGGCAT
CATTTGCAACAACGATATTATCATTATTCACCAGTTTGCCAAATGTTTTCGGTAAATCAA
CATCTTTCCATCCTAAATTAACCGCAACTTCAATAAAGTTATCATGCACTGGACCAGGGA
CACCAAAGCCATAGCCATGAATGTCATCTAAGTTAGGAATTTCTCGTTTAATTGCATCAT
AAATGTCTTTTAATATGTGGCTTCCATGATTACTTGTATTGGTTGGAATCTCCCACTTTT
TAATTAAGTCACCAATGCGCGAGAATTTTCCAATTTTAACAGTTGTTCCACCAACATCGA
TTCCAATAATCCATTGTTTCATCTCTTTCACCTCTTATGAAAAAAACTTCTTTGGAAGAA
GTTTTTTATTATTTTTTCTCTCTATGAAGTGTTTTTTTATTGCACTTAGGACAATACTTC
TGCATTTCCATACGGCTCGAATGTGTCCGTTTATTTTTATCATAACGATAATTTTCACTA
CCGCATTCTGTACATTTTAATGTGTATTGCGTTCTCATAGTATTCCTCCTTACCAAAAGT
CTTTATTAATATATCATTTATTTTCAAAAAAAGCAATAGGTTATGACTTTTTTGTCAAAC
TATTGTATAATGGAACTGGTGATAAAATGAGACGTAATGAAACACAAGCAATCCATGTTA
AAGATATACAAATTGGTGGTAATGACCATGTCGTTATTCAAACAATGACGACAACAAAAA
CAAAAGATATTGATGCCACAATAAGACAGATAAATACATTAGCGACCGCCGGCGCCGAAA
TTGTTAGGCTAGCCGTTTTAGATCACGATGATGCTTTAGCATTAAAAACGATTATCAACG
CCACTTCTGTTCCCCTTGTCGCAGACATCCATTTTGATTATAGATTAGCGCTAAAAGCTA
TTGACAGTGGGATTCATAAAGTACGGATTAATCCTGGCAATATTGGTGATAAAGACCGTA
TTAAACAAGTCGTGGACGCATGTAAAACTAAACAGATTCCAATTCGGATTGGAGTAAATG
CTGGCTCATTAGAAAAATCGATCATGAAGAAATATGGTAAAACAGCTAAGGCGATGGTCG
AAAGTGCCAAGTATCATGTCGCCATCCTTGAAGAACTGGGATTTAATGATATAGCAATAT
CATTAAAAGCCTCTGAGGTTAAGATGACCGTTGAAGCATATCGTATAGCCTCTGACATTT
TCTCGTATCCGCTACACTTAGGGATTACTGAAGCAGGTACGAAGTTTGGGGGAACGATTA
AAAGTGCTGTTGGCCTCGGAATTTTACTACATGAAGGCATTGGAAACACCATTCGAGTCA
GTCTGTCAACTGACCCTGTAGAAGAAATTCGTGTCGCAAAAGAGTTACTTGCTAGTTTGG
ATTTGTATCAAAAACCCCATATTGTTAGTTGTCCAACATGTGGCCGATTACAATATGATA
TGTTTCCTTTAGTTGAACAAGTGGAAAGTTATTTAGAGTCATTGGATACTGATATCACTG
TAGCGGTTATGGGGTGTGCAGTCAATGGTCCTGGCGAGTCTAAAAGTGCTGATATTGGCA
TTGCAGGGGGGAAAGAAGAAGGGTTATTATTTGTTAAAGGAAAAATTAAGCGTAAAGTTA
AACAAAGCGAGATGTTTGATGCGTTAAAAGAAGAAATTGATAGCTATATAAAAAATAAGG
AAAGCTAGAAATTAGCTTTCCTTTATTCGTCTAAAGCATAAATAGCAAGAAAATCAACCG
TCACAGCCACATAATTACTTCCTTGTGGTGTTTCATATTCTAAGTTACGAATAATAAAGA
GTTGATCAGAATTATATAATGCGTCAATGAACCCATTAACAATACTTTCATCTTGTGTTG
TGAAAAAGACTTCGACTTGGACAACATGGTAATTTTCGTTAATCTCTGCTAAGGATGTTT
CACTCGGAAATGAGACATCTTGATTAACATAGACTGTTCGTTGCATATCGTTACTTTCAT
CAACACCGAGTTCTTCTAACATGGCAACAGTTTTATAGGTAAGGCCTTCAGATGTGAAGA
CATTCGGTACAATGTTATATAGATTATATAAGTCAGCTGTTTGAACATCTCTATATTCAG
AGATTAGTAGTTCTAATTCTTCTATTTCATTTTGTAAGCGAATATTTTCGTTATGTATAT
TTGAGTTTATTTCATTAATGTTACCTAAAACAATACTTCTTACGAGAAAGACTAAACCAA
CAATTAAGACAAGTATCCCATAAAAGATATAGTTCGTTGCTTTTCTATTCAACATCAGTA
GTCACCTCAATGGTAAAGGTTGATTTATATTCAACATCGCCATCAAAACGTTGTGGTGTT
GAATAGGTTGATGATGTGACCCAATTTAAATTGAGTATTTGATTATTTAAAATGTTATAA
GAAAACGGTGTAACAATTGCTACATCAATTTCTATTTGGCTAATATCCTGGTTATAGGAT
ACATTGGTAATACGACCACTATTCACTTGTGTAATTAATTCTAAGTCATCAACATAGTTG
TTAAAATTTATACGTTGTTCTTCAATTTGGGCAATATCTTCTTGAAAGTCAATCACTGAT
AAATCTATTTCATACCCTGTGATTTCTTCTTGAGTCAGTGTTTTTTCATGTTTTAAATCA
TTGTTTAAGCCATTTAATTCTTCCATCTCAATCGTCGCATCACGGTAAGGCATATAGATA
AAGATAAATGACAGCACAACGCCTAAGAGTAAGGCGATAACAACATTAACATTAAACTGT
CTAGCGCGCTTAACTTCTGGCAGTAAATCCACATATACAAAATCACTGATACCTGATTCA
TTCTTTTGATAGACATACCGTTTTGCCATATTACCACATTCCTTTCGGATTCATTAAACT
TGCAGCAAGTGGAATATAACATTCACGATCGATTAATGTATCAACAATTTTACTGACAGT
CTTCATATCAAAGACTTGCATTTCAGTAGGATTACCTTCTTCATAAAAATACGTATGAAT
TTGTTCATTTGAGAACTTGGTCGACATATTAAATAAGACAATTTTCTCGACCATCCGATC
GCCATCATTTAAATTAAAGCGATAGTAATTACTGATTTTGGCTATTTCTTGATCAAGTTT
TTCAAGGTAAGATTCTCCTTGTAATTCAGATATTCCCATATTTTGTACTAATGAGAAGAT
GGGAATTTCTTGGTCAAATATATATAACGAATACGTATCATCAAAAATTGCTAAAAACAT
GATATCACGTTCAAATTGAATTTCACTGTCTTCATATTTCCTGTAGTAATATAAACGATG
AAGACTTAGTGGTGGGATATCGCTTCTCACAACTTGCATATTCATTTCATAAAATAGGTT
TATATAACTCTTTAACTCATCGCTGGGGGCATAAAACATGATAACCTCATACGAATCTGA
GTTCTTTTCATGAATGATATAATCCATCTGCATATTTTCAAACGGAATCATAATTGTTTT
ACCGATTTGTGAGCGTAAGTATTCACCAATTTCTTGAGGTTTATAAATAATCGGTACTTC
TATTTTCCGAAATGTAAATAGTTCTTCATGAATGATTAAATTCACACGACGGGCTTTAAT
TTTAAATAGTTTAAACGTCTCTTTTAATGTTTTTGAGAGTTTTTCTTCTTTGTAAATTAT
CCCATTTTCAATTGTACCAGGTGGCAATTTCACACTAGAATATTTTAACTTCTTCATGTT
GTAACCATCTGGTTTTTCAATAAAGTTAAACTCTTTATCTGTAAAAAAACAATTCAAGGT
AAGTCTAGCCATATGTACACCTTCTTCCTAAATTAATAGTCCCATATACCAATCTAAAAC
TTGATTGCCATAAAAGTAAGCAATGAGTGAACCGAAAAAGATAAACGGTACAAACGGAAT
ATATCCTTCTTTTTTACCGACAATTAGATTAACAATTAAACCTGATAATGCAGCAAAAAA
GAGTGATAAGAAGACCGTCTCATATCCTAAAACCAATCCAATAATGGCATATAATTTGAT
ATCGCCACCACCCAAAGCTTCTTTTTTAAAGCGCTTTTTACCATACCAAGCAACTAAATA
CAAAAAGCCAAATCCTAATAATCCACCAATAATGCCATCATACCAGTGTTCAAGTGGTGA
GACAATACGCAAGATAAAAATGACCGGTAAGAAAATCAGTAAGATTTTATCAGGGACTGT
TCGGTAATATAAATCACTTACTGTGACAATAACCATTAGTGATATAAATAGTACTATTAC
TATATATTCTACCACATTATCATATAAAAGTACAAATGAAAACGCAAATAGTACTCCCGT
TATAAATTCCATAATAGGATATTTGACCGAAATAGGTGTATGGCAACTTTTACATTTTCC
CCCAACAAAAATATATCCTAATATAGGAATTAGCTCTAAAACACCTAGTATTTTATTACA
ATTAGGGCAATGACTACGCCCTAGAATAGATTCTCCTCGAGGCACTCTAATCCCAACAAC
ATTAAAAAATGATCCAAATAAGGTTCCTAAAATAAACATATAACCTGTCAAAGCTATTAT
TAAATAATTCATGTAATCACCATCTAATATTTTACACTATTTTTATAAAAAATACTATAA
GCAAAGAAAAAAGAGCCATAAAGGCTCTTAGAAATGATTATTCTTGATCTTCAGTTACGG
AATCTTTAGATAAATCACTTGGTGATAAATCATCTGGTCCTTGGCCATCATTTGCCGTAG
TTCCACCATCAGTCCACTCTAATGCACCTGTAGCACCAGCTGCTTCTAACTGAATTACCC
ATCCATTTGCACTATTAGTGTCATATGTTATAGTAATAGAACTATAATCAGAACTATCAA
AACTATCTACATAAGAGTTAAGCGGCTCATTTTGATCAATTGTTCCCGCTCCATCAATCT
CTGATTGTGTCCAGTAAATTTGGCGTCCATCTGTCCCGTCACATTCAGTGTTAGTAGCAT
TTGTTTGACAATACAACTTAGCCGCATTTTCAATTTGTAATGCATCGTTATATACAGCAC
CTTTTTCAGTATTTTCAATAATGTTTCCTACTGCTGGGATTGCAAATGCACTGATAATTC
CTAATACAACAATTACGATTAAAAGTTCAATTAAAGTTACACCTTTATTATTCATTTTAT
TTTCCTCCTTAGTTTTGCTTGAAATACAAGTTATTTTAAATATACCATTAAATATTGTAA
AAGTCAATTTCTTATATGACTTTTTTTTGTTAAGTAGTCAATTAGAATATTTCTAAATTT
GAGATGTAAATGAAAGACTAGGTAACATAATGGCTAAAAGCATTATGACAACTATTGTAA
AGATTAAAATAAGCAACACAGGTTCGAGTGCTTTTCTAACTCGGTCGATTTTTACTTCGC
TATCACTTTCATAAAAATCACTCAAGTTTGATAACATTTTACCAAGTTCTCCCGTTTGTT
CACCAACACTAATCATCCTTGTGAAGATAACCTCTGTGGCGTAATGGCCTTCAAAGGCTT
TAGACATATACTCTCCACCATTGACATTCTTTTGCGCCTCAACAACAAGATCTTTGTAGA
TTTGATTGTTCAAGGTGTCGTATGTTACGACTAAACATTCTTGTAAGGGAACGTGGGCAT
TTAACATTTGCGAAAGTGTTGCTGAAATGCGCGATAAATTATTCAATTTAACAATCGATC
CAATAATGGGTGCTTTGATACCAACATACGATAAAAACCGTTGAAAGTTTTTCGAGTATC
TCTTGGCTAATATAAAGATTGTGACGAAGGCAATCAATCCGACTATTAAGAATAAGGCAT
AGTCAGTTAAGAAGTTACCAACATCAATAAATAACCGGGTAACAGGTGGCATTTCGACAC
CTTCGGTACTGCTAAACATATCTTCAAAGTTTGGCATAACATAAACAAAGATGAAGATTG
CAACCATAAAGGCTACAGTTAAATAGATAATAGGCATCATTAATGTTTGTTTGATGGAGG
CCTTAATTTTGTGTTGTGACTCAAAATAATCAACGATTTCATCTAATGCGTCTTTTAAGT
TACCGGTTGTTTCACCAATGCGAATCATCGATACTAAAATTTCTGGAAAATCATTGGGGT
ATTCTTGATAAGCATCAGCTAAGCTGGTTCCACTATTAACTTCATAAAATATTCCATACA
AAATACGTCTGACTTGTTTATTACTTTGTTGTGTCGCAAGCATCTCACTGGCTTCGTTGA
GTTTGACTCCAGAACGCAGGAGTGAGTTTAACTGCCGTAAGTAAAAGATTAAGTCTTGTT
CTTTAATAACGCGACCGAAGCTGATTCGATTTAGTTCTTGAATAATCGATTTTTGTTGGT
AAATTTCAATTGGCTTTAATCCACGTTCTTGTAAGAACTTATCAACCATTACTTTAGACG
GCGCTTCTGTGATACCTTTAATGACCTTACCATCTTTTAAACGTTTTGCGCGATATCTGT
AATCATATATTTTCATTGTATCCCTCTAATCCAGACTAATCCGCATGATTTCCTCAATTG
TTGTTATGCCTTGTTTCACTTTTTCAAGACCAGCTTCAATCAACAAATTCATACCGTCTT
CACGCGCTTGTTTTAGTATCTCATATTCAGGTGCTTCATTTGATACTAAACGAATAATTT
CATCATTGACATCAAGCATTTCAAAGATTGCTGTACGGCCTTTATAGCCTTTATTATTAC
AATGTTCACATCCGTGAGCATGCTTGATTGTTTTGATTTCTATATTGTGTTTATCTAAAA
TTTCTTGTTCTGACTTACTTGGTTGATCATCAGTGGCACATTCAGTACAGACTAATCGTA
CTAAGCGCTGAGCGATAACCCCACTTAAACTAGAGGCAACTAAAAATGCATCAATTCCCA
TGTCGACAAGACGTGTAATGGTTTTTACAGCACTATTGGTATGGATTGTACTAAGGACTA
AGTGCCCTGTTAAAGAGGCTTTAACAGCGATTTCAGCTGTTTCAGTATCACGGATCTCCC
CAACCATAATGATGTTGGGATCTTGACGTAAAATACTTCTTAAGGCATTGGCAAAGGTAA
AATCAATATCACGGTTAACATTGACCTGATTAACCCCTTCTAATTCAATCTCTACAGGGT
CCTCTACAGTGATAATATTGACATCATCCGCATTTAATTGATCTAATGCTGCGTATAAAC
TGGTGGTTTTACCACTACCGGTAGGTCCACTGACTAAGACTATTCCATTTGGCCTTGAAA
TGAGGCGTTCAAAGATTTTACGCTCATTTGCGGTTAATCCAAGACGGTCAAGTCCTTTTG
TATCTCGACTTAAGTCCAGAACACGCATTACGGCTTTTTCACCCCGTACAGTCGGCAAAG
TTGATATCCGTAAATCAATTGGTCTACCTTCAATAATCGTTTTAATCCGACCATCCTGAG
GTTTTCTAGTATCAGTAATATCCATATGTGACATAACTTTTATCCGCGAAATTAATTTAG
GTAAGATCACTTTCGGTAGTGTTCTTTCAGTACCTAACACACCATCAATACGGTATCGTA
TTTTAAACTCGATATCTGTAGGATCAATATGGATATCTGATGCTTCTGATTTAACGGCCG
TGAGTAAAATTTGATTCACAAGTTGTATAATTGGACTCGTATTTGAATCATCTTCTGGAT
CACGAATTAATTCTTCATAAAATTTTTCTTCTTCTTTTTTTTCTTCCTTAACTTCAATTC
CTAAGGATTTTAAGGTTTTTGAAAAACCATAATATCTCGCAATGGCGGTATCAATATCAT
CTTGTGTTGCCAGAACAGTTTCAACATTCATCCCTGTTCTTAAGCGGACATTTTCAATTG
TTGGGAAATCTAAAGGATCGTTAGTCGCAATAACAATACGGCGACCACGAATATTTATCG
GCATAATCCTTGCTTTTGTAACAAACTCTTCATCTAAAAGTTTTAAAACACTCTCATCGA
TATACAACAATTGCAAATTGACACGTTTAATTCCTAAAGAGGCACTTAACGCATCTACAA
TTTGTGAGTCAGTACAATAGCCAAAGCGAATTAAGGCTTCTCCTATTTTTTCCCCTTTAT
CACGTTTACGTAAAGCTTCGTTGATTTGCTTTTCGGTTATGACACCTTGTTCATAAAGCA
CATCACCTAAGCGTTTTTGTACATTCCTTGCCATCAAATCACTTCCTTATAAGCACTTAT
TCTAAAATGATTTCCTTAATTGGTGGATAAAATTCAAATACAATCATTTGTTCACTTTCT
ACATTATCATATATATCCGTAATTGTTCTGTGCACTTCTACAATGACACCGTTGTATCCG
TTTTGTAATAGATCACTATTAGTGGTTGTTTGTGTGATGAAAGGCACTTCTGTTTCCTCA
ACAGTAACCTCAATTGTTGACACAAACGGTAAGCCATGAAGTGAAATTGTTCCTTCATTT
TCATTTACCTTTTCTAATGTAAAGTAATAATCAGATTCATTCGGGTTATAAAATGTAAAG
TTTTCATCAACAATTTGATTGATTTTGGCGTTTCTTCCAAAATATGGATAGGTATCTATT
GTATAATTGTTGTTAGTGAAAATTGGATTGTAATGGACTTCATTAATATAAAAGTTCGAT
TGTTGTATTAACGCAAGCATCCCAGATGATAATAAAGACATTTCTGCATCGTCTAAGGTG
CCACCAAAAATCTCTATCATATCAAACAAAACTTGTTCCTGACTAATGATTCTACCATCA
GTATAAACACTATTAATATGATCTAAAAACATATCAATATCGACTGTGTCAGGAACATAA
AATGTAGCTGTTGAAATAACTTCTTCAGAGGCACTTGGGTCAATGATATAATCTTCAACA
TGCTTCGTTGAATATGATTTCATCAACGCCGCATCATCTAAAATATCTCCAATCAATGCT
TCTAAATCAACATTATCAATGACCCCTTGCAAGAACGGTAAACTTTGAATTTCAGATAGC
ACAAGCTCACGATCATTTTGTTGATAATTGACATAAACTGGATTCGTTAGACCATCATTA
ATATTATACGTCGAGAGTTCTAAGTCAAAATAAAACAAGTCACGATCAAATTCATAATCG
TATCCTTGATATTCTAACTGGAAGATAATTGAGTCATCATTATACCAAATAGCTGTTTTA
TCATTCATTTTGGGTATAACATCTTCTTCTCGCAATCCTCCAATATATACACTACCAAGA
CGTGTTTCTTCTGGATATGTCCCTAGACGATATCCTGTTGTCATATACCAAAAAACAAAC
ACTGAGGCAACGACAATTATCACGATGATAAATGCATATAAGTAAAATCCCAAACTACTA
TTTTTAAACTGTGTATTCATTAAATCACCCAACCTAAAATCTATATACTAAAATTATTAT
ACTATAAATATGAATATTTTACAAAATAATATCAATAAAAAATCACTTTCGGTCAGTAAC
AGATAGTGTAAAATATTTTGTGTAAATAAATTAAAAGAGGAACTCTCAATCGTGTATAAT
AGAGTTTGGACAAAACTACCACAAGAAAGAGGGTTCCTCATGGATAATTTTACCAAAGAA
ATGACAAAAACGCTAATAAATGGTGGAAATATTAAAGAAATTTTTAGATTTCACCTTGAA
AAAGTGATTAATGAGCTATTAAAAATAGAATTAAGTGCCTTTTTACACTATGATAAGTAT
GATCGTGCTGGATTCAACACCGGAAACAGTCGTAATGGATCATACAACCGAACAATCAAG
AGTGAATTTGGTGAATTAAGTCTCAACATACCAAGAGACCGTAATGGAGAATTTATTAAC
CAAACATTAGAACCCTATCGAAGACATGATGATACGCTTGAATCGACGGGTATTCATCTT
TACCGTAAAGGGATGACCACAAGTGATATCGCTTGTGGTCATCATTATTCGAAACAAACC
GTATCAAATCTAACACAAGTCATGGAATCACATGTTAAAGCGTTTCATGAACGGCCTTTA
CATAAACGGTATACCGTCATCTATCTTGATGCGACACACTTACCATTGAAACGAGATACT
GTGGAACGAGAGGCAATTTATCTCGCTGTAGGAATCACCCCTGAAGGATACAAAGAATTA
CTCACCTATGAGATTCATCCAACAGAATCAGCGTATAACTGGAAAGGTCTATTGGAGAAT
CTTAAAACACGTGGTGTTCATCAAACGCTGCTTTTTGTCACCGATGGACTCAAAGAAATC
AAATCTACAATCGAATCTTTTTACCCTAAAGCACGTCATCAAACGTGTTGGGTCCATATC
GCTCGTAATGTCAGTCATAAAGTACGGACAAAGGATCGTTCAACGGTGTTAGATACCTTG
AAGAATGTTTACCGTGCATCCTCAAAAGATAAAGCGAAACTAGCTCTTGAAGACTTCGTA
ACGATGTGGAAGAAACAGTATCCTACTATGGTGAGACATCTATTAGCCAATGAAAGTCTC
TTTTCGTTTTATGATTTCCCCAAAGTTATCCGACCAAGTTTGTATACTACGAATCTGATT
GAAGGCTTTAATAAACAATTAAAACGATTCACAAAACGCAAAGAACAGTTTCCTAACATT
ACTTCACTAGAACGCTCCTTGGTCTCATACGCCATGGACTACAATTCTAAATTTAAACAT
CGTATACACAAAGGATTTGGAAAAGCACAATATGAAATAAACCTACTATTCAATAAAACA
TACTCGAACTAAAAAGATGAACTATTCTCTAGACACTTATTGAAGTTACTCTATTTACAC
AAAATTCTTGACACTACCGTAACATTCTAATTTACATATCTATTAAATAGTGGTATAATA
TTTATGTATTATAATGAAAGGAGATGATGACATGGTCAAAAATGATAAAGGATTCTCATT
AGTTGAGTTATTAGCAATCATTGTGATTACCACAACAATCATCGTTCCATTGTTATCATC
TTTAGTCGATAATATTGAAATAAATTACCGGATGCACAATCGCCGTAGCGCCACAAGTGT
TGCCCAAGGAACACTTTATGGAATAGGGAAATTAACTTTTAGTGATCTTGAATCATTAGT
AAATGATGCGAACACTAATGCAGATTACTTTATTGAACTTAATGAGACAAATTGTACACT
ACTACCGACTCAAACAGATGAAGATTTTTGTAATCAAATCTTTGCTCAAATATGGAATAA
TTTATCGTTTGATGATACGACATATCGAGCATTTATCTATGATTATAACTTGCCCCAGGC
ATATATAGACGACTTAACATCCCCTTCAAATACAGACATCCCTCCAGAAGTCAAAACTGA
AATTGAGGAAATAACAGCGTCGACTGACCCTAACCCATCTTTACTTCGGGTTACTGTTTG
GATTCAATATGAAGACGATCCTCGTGGTGTTATTATTTTAAGCGGGTTGATTACAAATGA
TTAAAAACCTCAAGAATAATAATGGATTAACATTATTAGAACTGCTCATTTCAATTGTAG
TTGGAAGTATTGTTATTACAACCTTACTAAGTATATTAACTTTAAGTGTACAAGCTCGTT
CAGATTTAGAAGTTCGTGATAGAATGAAGACAGAGAGTTATATTTTCGTTGAACAAATAC
GACTTAACCTTTTTGAACTTCAAGTTCAATCTGTCGAATTAATAGAAAACTCTAAAACAC
AAACAGTAATTGATTTCACACATGAATATGATATTACACTTGATGAAAATGGTGTCATTC
AACGTGATTATAGTAATCCAGTAACAGAACGGTTGGTATATGATAAGATTAACCAAATCA
TTACCTATGAAGGAGTTAGAATTCACTCGAACAATGTATTTTTTACAACGGGAACAACAT
TAGAACTCATTAGTATAGATCCAGGAACATGTGACTTAAGTGTTGAAAAATGTGATGAAG
GTGTCTTACAACTCACACTTGCCATTACCTTTGAGTTTAACGATGGATCACGTGTTGATT
CACAAACTTACGTTACAACGTTACTTATTTAATCATTTTTAAAGGAGGTATCATATGTTA
AAACAATTAAAGAATTCATTAATTAAAACGCCACTTCTTAATAATCGCGGAAGTGTTCTT
AGTGTTGCGTTAATTATTATCACTGTATTGACTTTTAGCGTATCTACTATTACGCAATTA
TCAATTAATCTAGCGGGTCAGACAAATATACAACTTGATAATGTCAATTCTGAAAATACC
GCTAAAGCCTTAATTGATCAATCAATTGCTGAATGGGAAGCTTACTTATCCGATGACGCA
ACAGAAGGCGATTATGATGGGTTTAATTCAACAGAAATACCGCGTATTTTAAATGCTTAC
AATGTTGTAGTAACCGATGAAACAAATAACTTGGATGGTTATGGCGTAAGTGGTGAAGCG
GAGAGTCGTGCATATAAATTTAGTTATACATTAAGTAATGGTAACGTCATTTACAAATAT
GGTTATGTCTCTAATTATGGTACTACTACTGAAAACTTAAATCCGTTTAATTATCAAATA
GGAACTAACGGATCCTTGGTAATGAATGGAGGATATTATGTTGATCCCCAAGCTACTGAA
TTACGATTATTTGGTAATAACGTATGGGTATCACAAATGGCACCTTATGAAATTAATGGA
GGTCCTAATCAGGCTGTAACAGGGGATAATATTGAGGAAAACTACCCCTATTTAAATAAT
CAAACAATTGTTTATGAAAATAATGGATATGACTACTGTTCGGCTAATTGCTATGCGACT
AGTAACAATAATCCATTTGTGTTCAATACAAACTTGTTTAATGATCCATTTGTGATCAAT
ACAAACTTGTTTAATCCTGTTGATGAAAATGCACCATTTAATAGTGGACAAAATGATTCG
ACAAACATTGTAAATTTCTTTGGGGACTTTAGTTATCAAGATTACTTTGTTACTTTCATT
AATGAAGAGGCACCAACGGGTGTTGATACGATTAGTGCTACATGGAATAACTTAGAACAA
ACTATTTTAGATAATAGTTGCTTGTTAGGTAGCTCTGCGCAAGGTGGATGTAGTGAATCC
AATAATAATGGTAACTATGGTGGTAGCTGGCTAGAAGGCTTTTTAGGTGCCGGTAACGGC
AGAGGTAACGGCAGAGGTAACGGCAGAGGTAATGGTGGAGGAAATAGCAATCAATATAAT
TGGGATGCTGACTTCCCGTTTATTAATATTACTGATGTTGCCAATAATATTGATTATAAT
TTTAAAGGTAAAAAAACTGTATCCAGGGTATATGATGGTAATTTAACGTTATCCTCTTTG
AATATGAGTATTAGCGATACAGAATCTCTCGTTGTACTAGGTGATTTGACACTTGATTCA
ATTGGACGTTATACGGGTACTACTGTTGTATTTGGTGATTTATATTTAACTGGAAGTTCC
ATCGACTTTGAAGGGTCGCTACTTGTTTTAGGTGAAACATTTATCGATTTTGATGATTTT
GAAGGTATTGAAATCAATGGTAAAAATGCGGGATTTACTTTAATGGCCTATGATAACATC
CATTTCATAAGCCACTATGAATCACATAATTCTTCTAGTATTGCACCTGAAACTGCCATG
TTTATTTATACTGAAGAATCCATCTTCATTGATGCAGTTAATTCTAGATTAAATATGAAA
GGCTCTTTGTTTGCACGAGCAGCTGGAAATTCAGGTAATCCCATTTTTATGGAAGATGAA
AGTGGCAATCCAATAGAAGGTATAGTGATTAATAGCTTTTATGGGTATGTGAATAATTCT
GGAAATACGATTCCAGGTAGTAGTTTGGATGCTCACCGATTCCGTATTGGCGTCATCGCA
AACGGTAATTATCAAGATCGTTTTATTAATATCCCAACATTTGATAGTGTTATTCAAACG
TTTGGTGTGTATACATTTGAAGAAAGCGAGTTTGCTTATGAATAATAAATGAGTCCTGAT
TAATCAGGACTTTTTTTATGCCAAAAAAAAGACATCCAAATGGATGTCTAAACAAGTTCT
TTAACACTATCTGCAAGTACTTCACTAATGGTTGGATGGGCATGGATGATATTAGCGTAG
GCATCAATTGTAATCTTTTGATTCATTAAGGCTGTACATTCATGAATTAAATCAGATGCA
TGTGGGCCAATAATATGTGTCCCAATGACATAGCGGTCATGATCAATGATAAGTTTTGCA
TAGCCTTCTGTTTCACCTAGACACTGCGCTTTAGCGTTTGCTTTAAATAAGGCCTTGTGA
ACTTCATAAGTTCCTTTTTCTAGATCGTCTTCTTTGACTCCCACTGACGCTATTTCAGGA
AAACTAAAAACCACCCCTGGAACTAAGTCAAAACGAATATCTGATGTTTTATTGAGGATA
TGGTTGATTGCTTGATAGCCATCATATGTCGCCTTATGAGCAAGCATATTTTCACCATTC
ACATCACCAATCGCATAGATATTGGCAATATTGGTTTGCTTAAACGCATTAACAATTATG
CCCGCTTTAGAGTGATTAATGCCGACTTCTTCAAGTCTTAAGTTGCCGAAGTTTGGGGCT
CTTCCTGTTGCGACTAAGATCGTGTCAGTTATGAGCGATTTCGTTTTGTTCTTTTCTGTA
TAATGCGCTAGAAAGTGACTATCTTCTTGTGTGACTTTATCAAAGGTTGCTTTTGTGTGA
AATTTTATCCCACTCCGTTTAAGTAAACTTTTTGCCCGACGACTAATGTCGCTATCAAGA
CTAGGCAAAATACTTGGCATGTATTCAATTACATCCACTTCTGAGCCTAAACCATGGAAT
ATCGCAGCCATCTCTATTCCGATAACGCCTCCACCAATGACAGTTAGATGAGTGGGTATA
GTGTCTAGGTCTAAGAGTTCTTTTGATGTCTTAACAATATCTAAATGATCGCCTTCAAAG
GTGATTTTACTTACGGTACTTCCGGTGGCAATGATGATGTATTTCGTCTCATATACGGTA
TTGTTGACATGGACATGATGGGAGTCTTTTATTTGCGCAGTGCCTTCAATATAATTAATA
TCCAATTTTTGTAATGTTGTTTGAATATTTTTAATTTGGTCACTGACAATTTGTTCTTTA
CGCTCTTTGATGGTATCTAAATTAATTGAAAAATCAGTCACATCAATTCCAAAAGTATGG
CTATTTTGAATTGTTTTTAATGTTTTTGCGTTTTGATAAATCGCCTTTGTTGGAATACAT
CCCCAGTTTAAGCAGGTACCCCCAAGTGATGCTTTTTCAATAAGTAAGACGTTAAGTCCT
TGCTTCTTGGCATATATTGCGGTATCAAATCCTCCTGGCCCTGCGCCAATGATAACAACA
TCAAATGTCATATCAAATCACGGTATTTCACACGTGGATTTCTAGCTGCTTCAGCTTCAT
CTAAGCGTCTTACCACAGTTGTATGTGGTGCTGTTTTAACAGTTTCTGGGTCGGTAATTG
CTTCTTTTGCGACAGTTTTCATGACGTCAATGAAGTGATCAACCGTATCTTTACTTTCTG
TTTCGGGTGGTTCTATCATAATCGCTTCCTTAACGACTAGTGGGAAATAAATCGTTGGTG
GATGAATATCAAAGTCAAGTAACCGTTTCGCAATATCAAGCGTATGAACATCTGTAGATT
TATCTTTTATGCCACTAAAGACAAACTCATGTTTACAAGTTCTTTCAAATGGTAATTGAT
ATAGGTCTTTTAATGATTCTTTAATATAGTTGGCATTTAACACACTGTTTTGGCCAATTT
TTTTGAAATTTTCTTTACCAATCGAGAGTAAGTAGGTATAGGCTTTGATAATAACACCCA
TATTCCCATAAAATTGTGAAATTTGGCCAATTGTTGTATCGTTGTGATGTTCAATTGTAT
ATCTTTCATCAGTTTTCTTTACAACTGGTTGTGGTAATAAATGCTTAAGTGATGCTTTAA
CACCAACTGGTCCAGCACCTGGACCACCACCACCATGTGGTGTAGAGAAGGTTTTATGTA
AGTTGATATGCATGATATCAAATCCCATATCACCAGGCCGTGCTATCCCTAATATGGGAT
TCAGATTGGCACCATCATAATAGAGTAACCCGCCTGCGCCATGGACACGCTCTGCGATTT
CTAAAATATCTTTTTCAAAAATACCTAAAGTATTTGGATTTGTCAACATAATACCAGCGA
TATCATCACCTAAAACACTGTTTAAGTCTTCTAAATTAACTGTACCATCTTCATTGCTTT
TGACTTCAACCACATCAAAACCAGCCACACTTGCGCTCGCAGGATTTGTTCCATGCGCAC
TGTCTGGCACAATAATTTTAGTTCGTTTTAAATCGTCATTATCTTGATGATACTTCTTAA
TAATCATTAATCCGAGTAACTCACCTTGCGCTCCGGCATAGGAGTTCAATGTGAAGGCAT
CAAGGCCACTTAATTCACCTAATATGCGCGCTGTTTCAGTATAAATTTCAAGGAGCCCTT
GTACTGTATGATCAGGTTGATATGGATGTAAACTAAAACGCGGATCGTTACTGATATCTT
GATTGATTTTCGGGTTGTATTTCATGGTACAACTACCAAGTGGATACATCCCTTTTTCAA
TTCCAAAGTTTTTAAAACTGACATTGGTATAATGTCTAACAGCTTCTAACTCACTTACTT
CAGGCAATAATAGTTCATCTTTTCGTTTGAAACTCTTCGGTATATGATACGTCGGAATAT
CATAATCTGGTAAACTATAGCCAATATGGTTTTCTTTTGAGATTTCAAAAATTAAATTAT
CATAATACATTTATGCCACCTCCAAAGTTGCGACTAAGGTGTCGATATCATGTTTGGTGC
GTTTTTCAGTTGCGCTTAACAAAAGGCGATGTTTACCATTATGTTCACCGATCACTAATG
GCGCAAAGAATCCTTTATCTTCACATGCTTTTTGTAACACCTGTGGATCATGTGGAGTTT
CTAAACATACATCTTTAAAGAATGGTTGATTAAATGCATAATCAAAGCCATCTAACTGGG
TCAGTTCTTCAGCTAAGTAATGGGTTGCATTAAAGGATTTTTGTTGCGCTTCTTTAATAC
CTTTTTTACCCATAATTGCAGAATATATCGTAACAAATAAAGCCAATAAACTTTGATTTG
AACAAATGTTAGAGTTGGCTTTTTCACGGCGAATATGTTGTTCTCTAGCCTGTAAAGTCA
AGACATAAGCACGTTTCCCATCAACATCTTCAGTGACACCACAAATCCGTCCTGGCATTT
TTCGCATGAGTTTTTTTGTAGTTGCCATATAGCCAATATAAGGACCTCCAAACCATAGTG
GAATACCTAGTGATTGTGCCTCACCTACGGCAATATCTGCCTTGTAGTAGCCAGCTGGTT
TTAATGTGCTTAATGTGGCTAAATCACTGTTTACAATGAAAAGACCTTTCGTTTCATCTA
GCAGTGTCCGATAGCCATCTAATTGTTCAATATTTCCATAATAATTTGGGCTTTGTACTA
TAATCCCGGCATGGTCTTTATCATTTAATTCTTTGAATATTTCGATGTCTGTGACACCAT
CTTGTTCAGGAATTAACGTCACTGTAATATTACGATATTTAGCGTAGGTTTGTACAACTT
TAATCGTTGCTGGATGAACCGTTTCTGACATAAATATCTTATTACGACGTTTTGTTTTAC
ACGCCATCATCATGGCTTCTGCGGTTGCAGTAGCACCGTCATACATTGAAGCATTGGCGA
CATCCATTTGTGTTAATTCCGTAACAATACTTTGGTACTCAAAGATATATTGTAAGGTTC
CTTGTGAGATTTCTGGTTGATATGGTGTATAAGCAGTTAAAAATTCTTGACGCTCAATTA
AATGACGAATCACTGTAGGGGTATAATGATCATATGCGCCCGCACCAACAAAGGGTGTTA
AAGGGATATTTTTGTTCGCTAAGTGGTTAAACCGTTCAAATATTTCTAATTCACTATGTG
CTTTTGGCACATCTAAATCAAGATCTTTTAATGTTTTAGGAACATCGTGAAATAAGTCAT
CAATGTTATCGACACCGATGACTTGAAGCATTTCTTTAATTTCACGTTCAGTATGAGGTA
AGTACTTAAACACCGTACTCACCTACTCGTCGCAGATATCTTCGTATTCGTCTGGACTTA
GTAATTCAGATAATTCTGAGTTGTCTTCCATATCTACTTTAACAATCCAGTTTTCATAAG
GATCTTCATTTAGCAATTCAGGATTATCTTCTAATTCGTCGTTCACCATGACGATGGTAC
CTGTAATGGGAGATAAGATATCGCTCGCCGCTTTAACACTTTCAATTGCGCCAAGTTCGC
TTCCAGCTTCAATCACCATTTCTTCATCTGGTAATTCGACAAAGACAATTTCACCAAGGT
TTTCTTGCGCATAATCACTTATACCAATATACGCAAACCCATCTTCAACTTTTACCCATT
CATGGGTATTTGTGTAATAATAACCTTTTTTAATTTTACTCATTGTGCATCCTCCTATTT
ACTTCTTATAGTTTTTATTATAAAACTTCTTCTTAATGACTACAACTTTTTTTCGTTTAT
TTCTAACGTTTACTTCAAGTTTGGTTCCTAATTTATCATATGGACGATCTACCATGGCCA
AAGCAACTGTTTTACCTGTGCTTGGTGATTTGTACCCTGTTGTAACAAAGCCAACTAAGG
TATCCTCATGATAGACATCATATCCGTGTCGAATAATACCTTTGTCTAGTAATTCAAGTC
CAACGATTCGGCGTTTAGTTTTGGTTTCTTTTTGTTTCTTTAACACGTCACGTCCAATGA
ACGGTTCAGCATCAAGTTTGACGGCAAAATGATACCCTGCTTCTAGAGGTGTAATCGATT
GACTTAATTCATTTCCATATAGCGGTAAATTAACTTCAAATCGTAGCGTGTCTCTAGCGC
CTAGGCCAACCGGTAAGATATCATCGTTTCCTATATCTAATAATTTATCCCACAACGCAA
CAATTTCTTGATGTGTTCCATAAATTTCAAACCCATCTTCTCCAGTATAACCCGTACGTG
AAACCATATAGATACGGTTATCGAGTAAGACGTTTTCAAAATGAAAGAATTCTATTAAGT
TTAAATCAAACTGGGTGAGTTTTTGTAAAATCCCTTCTGCTTTGGGCCCTTGTAATGCCA
GTTGACTATAATAATTTGATTCGTTTGTTACTGTACAGTGAAAGGTATTCTGTTTAGTGA
TCCATTCAAAGTCCTTGTCAACATTCGATGCATTCACGACCAGTAAATAGTGTTTATTAT
GAAACTTGTAAACAAGAAGATCATCAACAACCCCACCGTCTTCATAACACATCATACCGT
ATAATACTTCTTTGCCACTCATTGATAACACATCGTTTGTAAAAAGATAATCAACACACT
GTGTTGCTTCGTCACCTTTGATTGTTATTTCTCCCATGTGTGACACATCAAACAACCCAC
ACGATTCTCGAACTTTTTGGTGTTCTTCTGTAATGGATGAGTAAACAATCGGCATATCAT
ATCCAGCAAACTCAGCCATTTTAGCATCTAAAGCAATGTGCTTTTTATGCAGTACTGTTT
CTTTCATATCAAGTCTCCTTTCGCGTAATAATAAAAGCGTTTTCACTTAGTATTAAAAAT
GATAAAGACATTTACTGTCTTTCCTATGTTTATGATAACATAAATTTTTTTTAATACAAC
TACAATAATGAAAAAAGGAGCAAATATTTCTGCTCCTTATTCTTCGTTTACTTTATCACC
AAAATCGTCATTAAATCGGAATCTTACTTGGTGATGAGCTGGTACAACAATCGGTTCCTG
CGTTTGTGGATTAACCGCTTCTTTTTCAGGCATTTCTATGGTTGTGAAATGACCCATTTC
ACCAAAGTCTACATCATCTCTATTAACAAGTGTTTCTTGGACAACTTGTGCAAGGGCTTT
GAGAAACTTGTTTGATTTATTTTTACTAATATCAGTGTTATCTGATATATAATTAATAAT
ATCTGTTTTCGTTCTGGTTTTTTTCTTCTTCGTTTTCTTTTTCGGTGCTGGTTTTTTCTT
TTCAGATTTTTTATCTGTTTTTTTAGGAGTAGACTTTATTGTTTTAGGTGAAGACGTTTT
ATCTGGTTTCTCATTTTCTGGTGTTTTAGCGTCATCTTTATTCCCTTTTTTCTCCGTGAC
ATCTTTTTTAGTATCATCCTTATCCGTTACTTCTTCTTTAGGCTCTTTTCGTAAACTCTC
TTTTGCTTGTTCTCCTGGAGTTTCATCTTTCGGTAACTTGGGATCAGTAATTTTATCTTC
AGTAGGAACTGGTATTGTTTCTTCAGTTTCTTTGGTGTCTTCAGAGTCAAACTCTTGTAA
ATAGGAAGGATAAGGAATAAATTCAACATCCATTTCATCATCAAACTGAACAGGCATGAT
TTTACCAAATTGATAGAGTTCTAAGGTGTCACCTGCTATTAATTGTTCAGTGAATATTTC
TAATATGGTGTTCACAAGTATCCGTGAATCATCCATAGATATATCATGATGTTCAGATAT
ATGTGAGATTAAACCTGTTTTATTCATTGGACCTTTGTTGTTTAAGATGGCTTCTTTTTC
TGCTTTTTCTTTTGCGGCTTCAACTTCTTTACGCTCCTGTTCACGTTGTTCTAATAAAGC
TTCTTTTTGTGCTTTTTTTGCTTCTTGTTTGCGTTTTCTTTCTTGTTTTTTGCGCTCAAT
AAATGATAAAGTCGCTTCTTTTTTATCGACAAACCATGTCTTAATTGAAGAATTTTTATT
GGTTTCTTTCCGCTTAAACTTCTCGTAGATATTTTCACGATCAACAGTATCTTCTTTTGC
TTCTTCTGCAGCTATTTGCGCCTTATATTCTTCAACAGTTAATAACTTCGACTCTTTATA
AGCTAAAGAATAAAAAATACGTCCTGCAATAAGAAAACCAACGGTCCCAATTAATAATGG
ATACAATGAGTATTGATACAGTATGAATCCATCTTCTACTTGACACATATAAGAATCAGA
ACAATTGATTGCACCATTGATCATCGCAAAAAATAAGTCAATAATAAATAGAAAGAAAAA
GATTCCAGCAAATATAAACATAACTTTCATTAGTTTCTCATAAAGTAATTGTAGTTTCGA
CATATCGTCACCCCTTAGATATATTTTACCTTAATCTTCGGCTAAATACAACCTTAAACC
TATCAAAACGGTAAATTATATGATTTTACTTGTAAAATTCTCGTGAATTATGTAACTATC
AAAGTATTGTGTTGTTAGCGCAACATCTTTTATCAAGCAACTTTCTCCTGTAAATGAAAT
AATAAACATGAGTAACTTTCGTGTTGACGGTGTGATTTTTGTTCGGTCAGTATCACTTGT
TGTGCTACCAAATGGTCCATTGTCATCTTCATAAACGGGAATATTACTAATATTTAATTT
GCCTCGACCAATTCCATGAAAATCATCATCTTCTTTTCCAATCCGTATGAGCACATCCCC
TTCGATTGCTTCTTTATTTAACATCGCGACACTTTTACGTGTTTCTAGTGAGATAACATT
ACCAATATCAACAATATTATTGATTCGATATAATGGATTGCCTTTAACAATACGTCTATA
TAACGATTCTACGGCGAGACGGTAGCGGCTCGGATCCTTACCAAGTGTTTTATAGGCATC
CCGTCCTTCTTTAATAATATCCAAATTGATAACCTCTTGTATATCATATTGTTCAAAAAT
ATCTCGCTCTAGATAATGTATTGCGGCATCAAGTTTGTGAGATTTTTCTACTACAACATC
TGCCTCGATTACAGCCATATGAAAATCTGGTAATTTCTTTTTAAGTGCACTATCGATTGT
AATATTCATAGATATCCCTCCATTTAAAAATAGGAGAAATCTCCTATTTTTTACTTAAGC
GTAATGTATCTCTTGCAATCATAACTTCTTCATTTGTTGGTAATAAATATGCTTTAATTT
TTGAATCATCCGTTGAAATTAAACGTTCTTCACCACGAACAAAGTTTCTTTCTTCATCGA
GTTTCAAACCGAGTGGTGCTAGCCGCTTAGCAATTAATTGTCGTGTGAAAATTGCATTTT
CACCAACACCAGCAGTAAAGCATAATGTATCAATACCACCCATCGTTACATAATAAGCAG
CGACATAGTCAGCAATCATTTTTACTTGCTTTTTAACTGCCATTAGACTTTGTTTGTCTC
CTTTGTGTGCAGCTGTCCATAAATCTCTAGAATCGCTTGAATTTTCCGAAAGTCCAATGT
ATCCCGATTTTTTATTTAAATCATTCATTACTTCACTGACATGTTTATCTTCTTTTTCAG
CAATAAACTCAACAATAGCAGGATCGATGTCGCCGCTGCGGGTTCCCATTAAAATTCCCG
CTAGTGGGGTGAACCCCATTGATGTATCGACACTTTTACCGCCATCAACGGCACAAATAC
TCGCACCATTACCCAAATGTAATACGACTGTTTTTAGAGATTCCACTGGTTTTTTCATAA
GTTCAGCAACACGGTGAGCGACGTATTTATGGCTTGTCCCATGAAAACCATATTTTCTAA
CGCCATATTGTTCATACCACTTATATGGGACACCATATAAAAATGATTCTTTTGGCATGG
TTTGATGAAAAGCAGTATCAAATACAGCTACTGCTGTTACATCTGGTAGTGCTTTTTGAA
AGGCATGAATCCCTGTTAAGTTAGCTGGATTATGGAGTGGTGCTAAATCGGAAACAGATT
CTATTGCTTCAATAACTTCATCAGTGATAACGACACTATCACTAAAGGCTTCGCCACCAT
GAACAACACGGTGACCAACACCTTCAATATCCTTAAGTGAATCAACAACACCTAGTTCTA
AGAGTTGTTTTAGTAATAAATCTACCGCTACGGCGTGATCAATAACAGGATGTTCTATTT
CGATTTTTTCACCATTGAGTTTTACTTTCAATATAGAGTTCTCCATACCAATTCGTTCAA
CAATACCACTAACTAATTCGGTTTCACCTGGCATCTTCAATAATTGGAATTTTAAGGATG
AACTCCCTGCGTTTACTGCGATTATTTTCATTGTTATACGCTCCTCTTCATTTAATTAAC
AAATCTATGATATCATATTTTAAAGGCTTTGTCATTGCCTCATTTTAGAGATAGATTAAA
AATGGTTTCAGCGGTTTTTTGGTCAACTGTTATTACGTGACCAACTGGTCCTAAAGCAAC
AGTGTGTGCTGCCATATGTTTCACATCGTCTTGTGTGATTGTTTCATCAAACAATTTTAG
ACGTGTTTTTGCGCCCCAAGATTCAAATAAACTATCTAACTGATCAAGGACATTTATTGG
ATCTGTTACACCAAAAACATCTTTCCCTAATTGCTTGAGTTTTGGTATCATAGCTTCTGG
TTCTCTTTCTAAAGCGACTTTTGCCCAAGAGGTAAACAATGCAGCAAGGGCATAAGCATG
GGTTGTGCCAAACGATTGCGTTACCGCATAGCTTAATCGGTGCGTCGCCCAATCTCCTTG
TTTGTCAACACCAAGAATCCAGTTTAACGCGATTGTTGATGCCCAACTTATATTTGCTCT
TGCATCATATGAATCATTACCTGATAGAATCGCATTTGTATGTTTTATAACAGCATTAAT
GAGGCCTGTCATCATGTAATCAGTTGTCTCAGTATGCTTTGTTTTTGCGAAGTACTGTTC
AAGTGTATGCATAATTGTATCAATACTTCCTGCAACAGTATGATGACGATTCACTGTTAA
TGTATAAGAAGGATCAATAATAGCAAACGTTGGCTTACAAAATTGATATTTAGCAGCCCG
TTTTTCATTTTCTTCACGATTACTAATAACGCTATTGCCATTGGTTTCACTACCTGTAGC
GGCTAAGGTAATAATGACACCGAGTGGTAAGGCATGTGTTGGAGTTGCCTTATTTAGATA
AATATCCCAAGGATCTTCTTCGATTAACGCACCCATAGCGATTGCTTTACTACAATCAGC
TACGCTACCGCCACCAGCTGCTAGAATGAAGTCAATATCATTCATTTTAACTGTTTGAAT
ACCACTTCTTACACTAGTGATATCAGGATTAGGCGTAACCCCACTTTCTTCATATAATTC
AATGTTAAGGGCATTAACTGTATTCAATATAGCATCATAAATACCGTTTTCCTTAATTGA
TTTACGACCATATACTAATAACATCTTTGAGACGTTATTATTAGTTAATAGATGACCTAA
TTCATTTATTTGATCTTTTCCAAATAAAATTTTAGTTGGTGAATGGTAAACAAAGTTCTT
CATATATGTGTCTCTCCTTACTCTTATCATTAGTGTCATTATAGCACAAATCAGATGTTT
TTTTAATCAATTAAGTTAAAAAAGAAAGCCTTTGTAAAATACAGCAAATGTATTATAATA
GATTTAACAAGGTGATGTATATGTTTTTTGAAATAATTTTACCATTCATAAGAAATATTG
CTTTACTCATGAGTTTATCTATTTTATATTCAATATATTCAATTGACTCACGCGTACCTA
CATATGTAAGGAAACTGATAATGGGGCTCGCTGTATCTATTATCGGATTTATCATTATGA
GTTATCCTTACGAAACAGCTCCGGGCATCTTATTTGATGGTCGGAGTATCATCATGATTA
CAAGTGGTATGTATTTAGGTCCGTTACCGACCATAATTGGTGGGTTATCAATGAGTATTT
ATCGCTTAGTCATTGGCGGATCAGGGACAATACCAGGATTAATCGAAATTATCTTACCAG
GTATTGTTGGTCTTATTTGGCGAACAAAGCGCTTAAAAACACAACAAAATACGTATGAGC
ACATCACCATACTTGAACAATATCTATTGATATTTTTTACACAAGCCGCGGTATTACTAG
TTGGATACCTTTTTCCTAATCAAATTCCCTATGAAATTATTAACCAGATATTCTTGCCAA
TCATGATTATCCATCCACTTGGAGGGCTAGGGATATCATTATTCATGTTGGTAAATAGGA
GAAACTTTTTTACAAATAAAAGAATTAATGAAACAAAAATTAAATATGATACCATTTTCA
ATAATACAAGTGCTGCTTCTTTTTTATATGACCCGGAAACTAAGAAATACACTGATGTTA
ATCAAACAGCAATCGACTTATATGGGTACAATTATGAAGAGTTTTTGACTTTGGGTATTA
ACGACTTGAATCCCCTACCTAACTCTGAGATTGATCGGCAAATTGAAAAAGCTTTAAATA
ATGAAAAAAATTACTTTATCGCAAAACATATTACCAAACATGGACATGTCATTACAATTG
AAACAAATACTAGTGTTGTTGAGTTAGATAATAAAAAACAATTATTTTTATCGACAAGAG
ATATCTCTCATCGCGTTGAAAAACAACACCAATTCGAAACCATGGAATTACAACTTAATA
AAACAGCATTATCAAAAATTCATGATGGGGTTATTTTAACCGATCAATATGGCGAGATTA
AACTTGTTAATAAGCCCGCTAAAAATATGATCAATCCACGACAATCATTGCTTAATCGTT
CCCTAAATGAAGCGATCCGTTTTTACTTTAAAAACACCATTAATATCTCAAGTATTCTAG
AAAAAATTTCTAATGACTTAGAATCGATACAGTTAGATCAGGTTACTATCATTCAAGGCG
AGACAAATAAAAATTTATGTGTTACATTGACCATTTCACCGTTAGTTAATCAGAGTCATG
ATTTAACCGGCTTTATTTTGATTATGCGGGATATTACATTAGAAAAAGAACAATATGACA
AAATCGAATTCATTAGTCAACACGATGCGGTCACATCACTATATAATCGTTTCTTCTTAG
ACGAAGAATTGAAGCGGCTCAATACAAAACGACAACTACCGCTCACTTTAATTATAGGAG
ATGTCAACGGACTAAAACTTGTGAATGATGCGTTTGGACATAATGAAGGAGATGAACTTC
TTATTGAAATCTCTAAGATACTTCAAAAAGCATTGCGCGCTGAAGATATTTTAGGTCGTT
GGGGTGGTGATGAGTTCTTAATTATTCTTCCTCAAACCACATATCAAGATGCACAAACTA
TCGTTCACAGAATTCATGATTTATGTCAAAAATCATTCTATAGTACAATTACCCCTAGTA
TTTCACTTGGGGTAGGAAGTAAAACCAATATGTATGAATCAATTGATGATGTAATCGTTT
TGGCAGAACAAGAAATGTATGCTGAAAAAACGAAATCTGGACCGATTATGCGTAACCAAA
CATATCACCGACTATGGGATAAATTAGAGGAATTAAATCTCGATTTCGCAGACCATCATA
AGCGATGTGCAAAACTAGCAGAAAGATTCGGCACATATTTAAATCTTTCTGTGAAAGAAA
TCGAAGCTTTAAAAAAACTTGCTAATAACCACGATATCGGTAAGCTAACCATGGATCAAG
CAATCTTAAATCAAGGTTACTCAACATCAGAAAATACAACCGATTTAAAACTGCATGTGG
AAAATGGCTACCGGATATTAAACGCCTTACCAGATTATGCCGATATCTCCAAATCTGTAT
TACATCATCATGAAAACTTTGATGGGTCAGGTTATCCAGAAGGATTAAAACGTGAAGCCA
TTCCATACTTATCACGGATTCTAAGAATAATAGAAGCCTATGATAGCATGGTTCATGATA
ATAACTATGGTAAGGCTAAAGATCAAAGTACAGCAATAAACGAACTAAAGGACAACTCTG
GGAAATATTATGACCCAACATTAACCGACGCCTTTATTCAGATGATTACTCAATCAAAAA
AGACATAAGCAAACTTGCTTATGTCTTTTGTTTATACAATGTGGTAGCGACGGTGGGACT
CGAACCCACACGACCTCGCAGCCATTGGATTTTGAATCCAACGCGTCTACCAATTCCGCC
ACGTCGCCATTACTTGCCTTATGCTAAATGTCGTGTGGCAAATAGCATCAAAGCAACATA
ACTATTATACAAAATCGCCACTGTTTTTGCAAGATTTAAATCAATAGTTTTATCATATTA
TCACTGAGATAACAAAATAATTAAATGGTAATAACACTGCCCGTTTTCAAACGATGAAGT
TTAGTCTTTAAATGGCGTTTCAATTCAAAATAAGCATCGTCCCCGGTACAGTGACAAGAA
TAGTAAAGTCGATTTTCTTGCTTAAACGAACTGGCAAGCTGTTGCAAGTATTCCGTTTGA
TTCACATCAAACGGATTATAATGTGAAAAATGAAATCCACCGATAACATCAGTAATATGT
TTACCCAGTTTATCTTCAATACTTGAGATTATATTCTCGATACCTTTATGAGAACAAGCA
CTAAACAATACTATATGATCATTTTCTTCAATGACAAGATAGATTTCATGAGAAAAATGA
TCTGGTTGATATTGTTTCTGTTCATAAACATACAATGACTCATCATTAATTGGGTGTTTT
TGAAAATCAATATGACAAAAAACATGAACGTTTTGAGTTAACTCAATATCATCATCAATT
AAAGTTAATCTCTGATCTTTTCTAGGTTTTTTGACACCGATATTAATAAAGTTATTGCCT
TGTTTTTTTACGATTGATTGGAAGATATGTTTCGATGCGATGATATCTGCATGTTTGTTT
ACACGCATAAACTTTTTAAGACCCGATGCATGATCATTATGACCATGACTTACAATTAAA
TAATTTGCATCATTAATGTCTATATCTAGTTTTTTAGCATTTTTTAAATAGAGGTTATTG
GGTCCTAAATCCATTACGATATTAAGATTTTTTGTTTCTATAAACAAAGAAAGCCCATGT
GCGGCTTTCAAATCATTGTTAATCGAATCATTTTCTACCAATGTCGTAATTTTCATAATA
ACACCTAGTTTTCTTCTTTTAGTCGACTAATCACTAATTCATATCCACCAGGGCCAAAGG
TGAATGATTTCGATATTTTACTTATTGTGGCGGCACTTATCCCAGTTTCATTTTCGATTT
TTTGGTAAGTCTTTTTTTCTAATAACATCTTCGCAACTTTCAAACGTTGTCCAAATGCTT
CTAATTCATTTATTGTACATAAATCATCAAAGAACCGATAACATTCCTCGACAGTTTCTA
ACTTTAAAATGCCTTCAAATAACTCATCAATTTCTTTATTCTTAATCTTATATCGATAAT
CCATACCATCACCTCTTCATTATTATAACATATTTATGTCAACATCAAAGAAAATTTATT
CAGCTTGTAATGCAGCAATTGCAATAACATCCCATACACCGGAAAATGGTGGTGCATAGC
CAAAGTCAAGCATACCAAATTCTTTGGTTGTCATACCCTTTGAAATAGCGACAACAAATG
GATTGATACGGATTGCCGTATCTGCTTTTCCAACTAATTGAGCGCCAAGCATTTTAAATG
TATCTGGTTCATAAATGATTTTTGCTTTCACAGTTTGAGCATTTGGATAATACCCAGCAT
GATTGCGACCTCTAATGGTTACTGTTTTGTGGGGTATATTATGTGCTTTTGCATAGGACT
CAGATAGCCCTGTTCGTCCAGCTTCCATATTAATGACTTTAATCACGGTTGTACCAAGCA
CACCATCTAAACTAGTATTTAGTCCATGAATATTTTCCGCAATTAAACGTCCTTGCTTAT
TAGCATTATTGCCTAGCGGTAAATAGACATTTTTATTGAGTAATCGATGATATATTGTTG
CGCAATCTCCACCAGCATAAATATCTCTTACGTTTGTTTCCATATGCCGGTTGACCATTA
CTGCGCCATTTTCTGCCAAATCAAACTGCTCTTTATTTAAGAACGATGTATTAGGTGCAA
CACCTGCGGCAATCAGTACTAAATCTGCTGCATACGTATCTTTGTTTGTCTCAACTTCTT
GTACTACCTGATCACCATTGAAACCAGTCACCTTTTCTGCTAAACAAAGAGTAATACCTT
CCTCTTCAAGATGTGACTCTAACGCTTTTACCATATCTGGATCAAAGACTTCTAATATAT
GGTCTTTTAACTCAATTAGCGTTATAGAAACATCATAATTATTGAAGGCTTCAACCATCT
CTACACCAATAAATCCGCCACCAATAACAACAACATTTTTAACATCATCCGACTGCATCT
GTGCTTTAACAGCTTCACTATCTGGAATTGTTGTAAAGGTGAAAATATTCTTTAAATCTT
TATTTTTAAAAGGCGGTATTATAGGGTGTGCGCCGCTCCCAATAATCAGCTTATCATAGG
CAACTTCTAATGTTTGATTGTCTTTAAGGTTTTTAACAGTTATTGTCTTGTCTAAATCAT
TTACTTGCGTGACTTCATGTCCAAGATGAACATGAATATCACGTGCTTCAAAGCCTTTTT
TTGTTCGTGCTATGAGTGCTTTTGAGTCTGTAATTTCATCACTGACAAAATACGGCATCC
CACATGCGCCGTAACTAACAATATGGCCTTTTTCATATACATGAATATCAACTGTATCAT
CAAGTCTTCTTAATTTGCTCACAGCGCTCATAGAAAGCGCGTCACCACCAATGGCTACTA
TCTTCATCAAATCAACTCCTTATTTTATTTTATCATATATATTGTTTTTTGTAACTAATC
TGCTAAAAAAAGGACATCACATTTTGATGTGTGATGTCCTTTATGTTTATTTTATTCCCC
GTTGTTTTGGGGTGAGCTCTGGTGTGTTAGCTTTTACCCGTTCACGTAAATCATTTACGG
TATCTGATAATGACTTTTTATGTGCTTTTTGATATAAAAAGTCATCAATACCTTGCGCAG
CTCGATGTCCATCGGCAACCGCACTAATTAAATCAGGACCACGTAAAATATCTCCACCAA
CAAAGTATTGGTTGGCACCCTCTAACTGTCCAAAGTGATTGGCTTTAATTTTACCACGTT
CAATCGTTATTTTATCTTGTAAACGTTCTGGAATGTAATCATAGTCAGGCGCTTGTCCAA
TTGCAATATAGACTTGTTGTCCTTCAATAATCTTTTCACATTCGCTATCAAACTCTGGGT
TGAATTTACCCTCTGTATCAAAGATACATAAACATTCCCAAAGTCTAAGTCCTGTAACGT
TACCATTTTCTTGCATGATTTCTTGTGGACCATTACCACAATGGAATTCAATACCTTCTT
CGCCACCTTCGATGTATTCATCAGTACTCGCTGGAATCGCATCTTCATTCTCTAAAGAGG
TTAATTTGACATTTGATTTGCCATACTTCAACTGTTGAATACGTGTGGCACTTCTTGCAA
CATCAAATGCAACATCGCCGCCACCAATGACGACTATGCTTTCTTTCACATCAAGATCAT
CGAGTGTCAGATTGCCACGTTCAAATTCACGTACTTGTGGTAAGAAGTCCATTGCTCCAA
TGACGTCTTTATGATCGCTTCCTGTAATGTTAAGACCTCGTGGTTTAAAGAATCCTGTAC
CCAAGAAGATCGCATCATGTGATGACTCTAGTTCATCTAACGTAATATCGTCACCGACTT
TAGTATTGGTATGAATGTTAACACCCATTTTCTTGATAAAGTTAATATCTTTATCGATTG
CCTCATCTGGTAAACGGTAAGCAGGTATTCCATAACGCATTACCCCACCAGCCAGTGGCA
TTTCTTCATAAATATCAACTTTATACCCTAGGGCACTTAAGTAATAGGCTGCGCCTAATC
CTGCAGGGCCACTCCCAATAACGGCTATCTTCGCATCAATGACTTCACTGATGTTGTCAT
TGATTACAGTGTCATAAATATCTTGTGGGGCACTATCAATAATGTAGCGTTTCAACCAAC
GTATCGCAATCGCTTCACCACGTTCTGCAATCGCACATGCTGTTTCACAGTTGTGTGTAC
ACACACGTCCACAGACACCAGGTAATGGATTGGTTTCATATATTTTACGTAATCCACCCT
CAATATCATCTTCCCAAATCGCACGAATATATTCAGGGATATGCATTTGGACAGGACAAC
TGCTTGTACAGACACCACATTCAACACAGCGCGCTGCTTCAGCCATAGCGGCTTCTTTGC
TATAACCTCTAACAATCTCGACAAAGCTATTACTTCGTTCTTCTACCTTTTCATGTATCA
TTGATTCACGTTCTAAGGCCAATAAGTCACTTGTGTCATCTTTTACCCATCCTTTATCAA
CGTGTTGTCCTTGCCATAATGTTTCAGGCATCATGGTAAAGGAATTAGGGTCTGAATCAC
TATAGATATACTCATTACTCATTTCAAGTGAGCTTGTTGTACACGTATCAACACACAAGG
CACAGAAACAACAGCGTCCATAATCAATGACTGGTCGTTGTTGGTGTTCTCCTGCTTTTT
CAGGAAGATCTAAGCGCTCTACCATTGTAATAGCTTCTGTTGGACAAATTTCTTCACAGG
TTGAACAGCCAATACATGTCTCCCAATCATTGGTATGAAAACCACGTAAATTAGGAGGTG
CTTGACGAGGTGATGACTCAAGACGTGCTTTATTCTTAATAATTGAATTTTGATTTAAGT
AATTTGCATTTTTCTTTGTAAAAATATCTTTAAAGGGAATAGTGACAGGTTTTTTAAAGA
GATATTTCCAAAGGCGTAATGGATTAAAAATACTTATACGTTCTTTATCTTTCATCAGTT
TCCCTCCTATCGATCAATTTCAGGTGAACAAACACCCATTGTATCTACCCACAATGCGGC
ATCATCGATCCGTGTGCCAGGTAGATATTTTTCTATTCCGAGTAACCCTTGTGGGTAACT
TGCGCCTCTTACACCAACGCGGTAAGGATGTGTCCCACCGTTAGAAACCATGTAGTAACC
AAATTCACCACGAGAGGATTCAATCGGTGCGTAAACATATCCTTTTGGTACACGCCAACG
CATAGCTTGCCCTTTATCAAGTGGCACCCTGACTGGTCCATCTTCCATTTTATCAAGGAC
TTGTCGAATTATACGGATTGATTGAACTACTTCTTGTAGTTTTAAATCAACACGACTTCG
CGCGTCACTATACGATGATACAGGGACATCAAACTCGACTTTATCGTAATGGCAATAAGG
CATCACTTTGCGGATGTCGTAGGCTTTATTGGTTGCACTTCGCATCCCAATACCGGTCAC
ACCAAGATTCCATACGACTTCTTCAGGTAACATAATAGTGTCTTTAATCCGTTTTAACAA
CGTTGGATTTGCGACTCCTAGTCGGCGATATTCTTCATATCTGCTTTCAAGGTCATCCAA
AAAGGCATGGATTTCTTGTTCAATTCCGTTTGGTAAATCTTTTCTTACACCACCGGGGAC
AATGTATTGATGATACACACGGTGTCCTGTAATCTTTTCAAAGATATTTAAAATCGTATT
ACGATCAGCATGCGCATGATGCATCAAGGTATAATTACCTGTTGGGGATCCAAGCCCACC
GTATGCCATTAAATGAATTGTAATGCGGGCAAGTTCCATAATTAACATTCTAATCCATTT
TGCACGGTCAGGTACATCAATACCTGCAAGTTTTTCAGTCGCAAGCGCAAATGATAACTC
ATTAATGTCCGGTTCAACAACACAAACGCGTGGTATTAAACTAATATTGTTTACCCATGT
TTTGCGTTCCATGCCTTTTTCAAAACCACGATGTAACATTCCTGGTAATAAATAAGATTT
CTTAATTATATCTCCTTCAACAAACATGTGAACGGCTGCATTACCGTGCATTCCTGGATG
TTGAGGACCTAAAAATAGTTTCATTTCACGCATGTTATTTCCCTCCTTTATCTAGGGAAT
TGATTCGTGTTTTACGCTGTTGGCGTTTTGCTTGTTTACTTGGTTGATTGTTTAATTCAG
TAAAATCATGTGAGTATTCACGCCCAACAAAATGCGCATCACTATATTGTCTTGGATCAA
AGTCTTTTCGCATTGGTGGCATATCATCCCATTTCTCCAAAATTAATTGTTTCTCATAAT
CTGGATTACCAGGGAATTTAACCCCAAAAAATTCGTGTGCTTCGCGTTCATAATATTTAG
CGCCTTCATAGATAGAAATAATAGACGGCATGACGGGATTCTCACGATCAATTCTCGTTC
TCAATTGAATATGCACCGGCTTTTTCCAATTCATTAGAATATAAACAACTTCAATTTCAT
TTGTATCTGGCCAGTCGACTGCGCTCAAATAAGATAGTTGAATCCATCCAGCATTTTTTA
AGTAACCAAGCGTTTTATGGATATCGTCTTGCTTGAGTTCATAGGCTATTTGAAACTGAT
CAATAATATTTTCTTTAATCGGTGAACAAATATCTTTCATTAGTGATTGTACGTGTTCAA
TATTATTCATGGAATTCATCTTTTATGCGCACCTCCCCAAGAGCTTCTTCTTGGTTCTTT
TTGTACCAGTCATAGTTGTCGTGGTATCGTTTCCAACCATCAGCTTTTTTCGATTTAATG
AGATCCATTAAATCAACAAACCCATTCATGACAGCTTCTGTATTTGGCATACAGCCAGCA
ACATACACATCGACAGGAACATATCGATCAAGTCGGTTAATGACGACATGAGAATCATGA
TATATCCCCCCATTAATCGTACAACTACCAAAGCCAACAATATATTTTGGTTCACTCATT
TGTTCATATGTATAAATTAATCGACGTAACGTTTTTAACGATAGATACCCAGTAACAAGT
AATACATCTGCTTGTCTTGGTGTTGCCATTGGTCCCATACCAAGCCGTTCCATATCATAA
GCACTTGTCATCGCAGGTGGCAACTCAATTGCACAACACCCCGTACAGTACATTAACATC
CATAACGAGTTACGTCTAAAGAAGTCACCTATTTCCCACCATTTACGATCGATTTGTTCT
TGTGTTAGTTCTGTAAATTTTGTTGATTTCATTTAAATCACCCATCCAAGATATATTGCG
ATAATTGCTTGTGATACAGCTAAAAGTAATGGCCATTTGTAAAAGAACGTAACCACTTGG
TCAATTTTAAAGCGTCCATTAACATTACTAATTAAGTTCACAAATGTATAGACCAAGACA
TATTTAACTAAAAAGACAAAAATATTTTCTGCGCCACCTAAGAATAGGTGAACAAATAAA
CTGACTTCGATAAACACAGTGATTTCATGCATAATGAATAACATACCAAGTTGCTTACCA
CCGTATTCAACCATTGGCCCAGATGCTATTTCAGCTGGAGCAATGTAGGTTTCAAACGGT
TTTTTTCCAAGCATACCCATCAAGGCTAATATAGCAACAATACCACCAAGAGGTAAGGCA
ATGATAAACCAGTGATTATTAGCAAGTTGTTGAAACTCCGCGATCATTGAGATGCTTGAA
TCGCCTGTGATATTGATAATCGTTAATACTACAACCATAAACGGCACTTCATAGGCCAAC
ATAGTTGTTAAAGCGCGCATGACACCAATACTTGCTAATGGGTTCCCAGACCCACTCGCG
CTCATTGCCATACCAAGCATACCAACCGCAATCAAGTAAACAAAAATGAAGAAGTTATCA
TAGCCATCAAATGCGACAAGTTCATTGGTAATCGGCATAAACATTGCCGTAGCGATAATA
CCACCAAGGGCCATAATTACACCGAAATCAAAAATCCATCCATGTGACGTCGCACGCTTA
CTTAACAATTTAAAGATATCAAGAAACTCTTGGTACCATTTTGGACCATACCGTTTTTGA
AGACGTGCTATGACTTTACGGTTTATCCCACCAAGTGCGGTCTGTAAGACAAACCCAAAC
AATGCGACACCTAAACCAAATAAAATATTTAATATCATGCGATATCACCCCATAAAAGCA
GTGTTATTAAAATAAGAATCCAAAACACTGTGATTTCTGGCTTGTAAGTAAAGAAGTAAT
ATTTAAAGACTTCTCCTAACTCTTTCACTTTGATACTTAATGATTGATAGAATCGTTGCA
TTTTATCAATATATGCCTCATACAAACGTTCTAATGGGGCATAGAAGTTACTTGTATAAT
GTAAGTGTTGTTCTGTATAGATAAAGTTACCTGCTGTATACGTATCCATTAGATCTACTT
TCTTTGATTTCTTAAGCGATATAAAGATGATAAAGGCAACAAAGACACCTATGCCAAACA
TACTAGCAATTAACAATGGATGAAGATCACCATTGTTCCCTTGAATCGTAAACTGTGTTA
AGTTGAGTTGGGCAATATTTAACTCACTTAAAATCTTATTTGTATAACGTAAAATATAAT
TTGGAACAACGCCACTCAAGATATTCAATCCACTAAGTAATAACATTGGAATGAGTAAGA
GTAAAGGTGCTTCTTTTACGCTTGTTTTATATTCAGGTAATTCTTGTCCTAAGAATAACG
CAGCAAGCGGTCTGAAAACATATAAGAAAGACCCGATACTGCCAAAGAATGTCGCAATCG
CAACAAAGATGAAGCCTTCACTAATGACACCTTGAAAGATTAACCATTTCGAGATGAAAC
CACCCATTGGGGGAATTCCAGCCATTGAGATAATCGCAATTAAATAAACCATATAAGTGA
TCGGCATTTTGTGAATCATCCCACCAAGTTCACTAATTTTAGTGGTATGTGTTTGTCGAG
CAACCGCACCGATAGCTAAGAAAGCACTTGTTGATGCAATCGCATGAGCAAATATATGGA
GTAATCCCCCACTAATGCTTGTGGTTGTCATGAATCCAAGTGCGACTAAAATATAACCGC
CATTACTCATTGAAGAGTAGGCAAGCAATGTTTTTGCATCGTCCTGTCTAATTGCCATTA
AGGTACCTATAACAATGGTAATCGCTCCAAGTATCATTATGATGTAGTTAAATAGGTGAA
TATTCAGTGCTGAAATCATTGTGCCAACACCACCAAGGCGCACAAGCGCAATGACAGCGA
CAAACGCACCAAGTTTTTCCAATCCACCACTGAATAATCCTGTCACTGGATCAGGCGCAT
CGGTTAATACGTTTGGTAACCAAATATGTAATGGAAAAGCACCGAGCTTTGATAACGCTG
AGATCATCATTAATAAGAAGACAAAGACTTTTGTAGTACCACTAAGGGCAGCTAAATTCA
ATGCAATATTAAAGGATTCTGTACCACTATACATCAATAAAATAGCGACCAATAAAGAAA
ATCCACCAAAGGCACTAAATCCGTAATACAGTGATGCTGATGAGCGTGTTCGTCCTAAAG
GAATTAAGAATAGACTGCTCCAAACAACCAACTCAAAATAGAAGAAAAAAGCTAAAAAGT
TTGTTGTATAGAATAAACCAATAACCCCTACTAAACTTAATAAATAAAGCATACTATATA
ACGCAGGATATTTTTGTTTATCTATATAATAAGGATTAAAGAATGCAACCATCAAATAGA
CAAACGATACCAATAAAGCAAAGTAATGACTTAATGCACTTGCGCCTAAGTCACCTAAAA
CACCTGGTAAATAGTTAACAGTCAGGTCAAGTGTATCAGTATACCCATACATTGCTAATG
AGCCAAACACAAATGCTGATCCTAAAATGGTGATGACACTCCCTAAGGTACGATGTAAAT
TGCCTAGCAGATAGGCCAACATACCGAATCCAAGTGTAATGATAATAATGAGTTCTAAAT
TAGCCATGAATACACTCCTTTCATGGTGCTTATTACGTCAAATAGTGATTCAAACGGTGT
AAAGAATACCCCAAATACCACTAATAATAAGGCAATAATAAGATATGCATAGACTGTACT
CGTTGAGAAGACGACACGTTTATTCTCTGACTCACCATACCACAATGTCATTGAGAGTTT
GATAAAATATACCCCTTCAACAACACTACTCATTAAAATGACAATTACTAGCCATAATAA
ATCGGTATTCGCAAATCGCATTAAAATATGTAATTTCACAAAGAATCCAGCAAATAACGG
CAAGCCTAAAATACTTAGTACTGCGACACTAAAGGCAAAACCAATCAGTTTATTGTCTGT
AAAAACTCCTTTTAAATCCGTTAGAGTATCAGAGCCAATTTGCCGTTCGATGACCGTAAT
TGAGCCAAATAAAATTAATTTAGAAAAACCATTTAACGCAACGAGCATAATGCCTAAATC
CGTTAATCCATGGACAAACACTATGACAGCAATCGCTGCTTGTGCTATCGAACTATAAAG
CAGAATATGTTTTGCTCGAGAGGAAGCGTAAGCCATAGCCTCTCCGGCAATTATACTCAC
AACTAAAACAACCGATACAATTGTCATTAATGTTTCATTAAATACAAAGAGTTGTGTTAA
AATGCGTCCAAATACCAAAACCATCGTACTCGCATATACACTGGCAATCATTGGTCCACT
GAGTGGATTTGAACTTTCTAATATTCCTTTTACCCACGCATTTAACGGTAATAACTTAGC
TTCTACGCCCAACCCAATAAACATAAATAATAATGGTAAACTGACCAAGGCAGGGTTAAC
TTGTGCAATAAGATTGCTTAAAACGCCTAAGTTTAAGGTGTGAAACATTCCATATAAAAT
AATTAATCCAAGTAAATAGAAACTACTTCCAACAGTCCCTAGGACTAAGTAATGAAATGT
AGCTAATGGTTTACGGTTAGTTGTCGTTATCAGGTAAGCTGATATTCCCGCAATTTCTAA
GAAAACAAATAAGTTGAATAAATCACCTGTTAGCAATAACCCATTTAACCCAGCTAAGCT
AATTAATAAGATAGATCCTATCTTTTTATAATCACATAACGATAAGATTGCTACTAAGAA
GAATAAAATATTGACAATATAAAGTCCTGCAATGGCATAATCATCAACAATCAACTCAAT
ACCGTAAGGTGCCTTAAAGTTACCAATAACAACAACACCTTTCGTGACATAATCAAGGGA
TACAACACTTAAAAATGAAACAACCAGTAACAAATATGGAGCTACTTTTTTCATTAAAAT
ACTGAGAAAACCAACGAGTAGTGGAACAGCAATTAATAATACAGCATTCATTTAGTTTTC
CCCCATTTCATCGAGATTCAATGTACCATATTCGGCATATATTTTTCTAGCTAATGCTAA
TCCGAGCGCTGTTGTTCCAACACCTATAACAATAGCTGTTAACACAAGTGCTTGTGGTAA
TGGATCAACAAACGCTAAATTATTGGTTGCATTGACACTGGTAAATATAGGGGCAATACC
ACCCTCATAATAGCCGACTGTAATAATGAAGATATTTAAACCAATTTCTAATATATTTAA
GGCAATAATAATCTTAATAATATGACGTTGAGTGAGTAACCCGTAAAGTCCTATCATAAA
GAGGATAATCGCTGCATATTGTAACATTATAACGCCTCCTCTGTTAAGAAATTATCGATT
ATACCGGTAATTTCACTACCAACTTTTAAACCAATTAACACATATATAATTGGAATAATA
CCGGCACTAAAGACTGTACCGATCGTCCCTGTTGGCAAGAAATTTTCTAAGAAGTACCCA
CCGATTAATAATCCAGCAAGGCCAATAGCGACATACGCCATACCAGCAAAGCTTTCTAAT
AATTTAAACCGTTTCACTTTTGTTCTAAACGTATCATTCGCTAGATATAATAACAACAAA
CTACTGGCAATCATTGTCCCACCAGGGAATCCACCACCAGGTGTTAAGTGTCCATGAACA
GCCATAAACACACCTGTCATTAAAATAATCCCAAACAATGCCCGTGACCCAATACGCAAC
ATAAAGTTAGGTGTGTAATGAAGATCCATACGTTCCTTTTTCTTACCGCCAAGTAATAAC
GCCACCCCTAAGGAACTAATAAAGAGTACTGTAATTTCCCCTAATGTATCAAATGAACGG
TAATCTGCCACAATTGCAGTAACGATATTGGCTGGTCCACTTTCTAGATTCTCAGATTCA
CCAAAGATGACATCATCATTATTCTCAGTTACATCACGATCGATATAACTATCGCTATAA
TGATCGGATGGATTGTTGTTTCCAAATTCAGTGAATAGCGTATTATTATGTAATGACAGA
ATGATCATGCCACCAACAACTATTACAAAAATAAATGCTAAAAATTGTTTCATTGCACAT
CACCTGTCTTTCTAAACGATAAAAGTGTAAAGACAAATAAACTAGTAACAAGCCCACTAC
CAATAACAGCCTCTGTTACCGCTACATCTGGTGCTTTTAATAAGACAAAAGCAACAACTG
CAAGCATACTAATGCCTGATAGAAGCATGACAGATTTAATTAAGGACTGTGTATTTAACG
CAATAAAAGCGAGTCCAATTAACAACACACTTAACACGATTTCAATGATATTAAGCATCT
GTCTCACCACCAAATAATTCTTCTAGTTCATCGACTACTAAGTTACTAGGTTTTTTAAAT
GAACGATATGCTGCTTTCGCTAAGACACTCGATCCAATTGGATTTGCAAGCACGATGAAG
ATAATGATTAATCCAATCTTTAGCCACCAGTCAGGATGATGAATCGCAATCCCAATGAGC
AATGAGAATGCTCCAAGGGTCGTTGCTTTCGTTCCTGCCTGAATCCGATCAAAACTATCG
GGCATACGTAAAATACCAAGTCCACCTAAAAGATAAAATAGACCGCCGATGATCATAAAT
ATATAACTAACGATTACCATAATGACCCTCCAAATATCGTGCAAACACGATTGTTTCTAA
GAATGCCAATATACCGTAAACAATTGCAATATCAAGATATAAAGCATTGTCATAATAATG
TGCAAATAACGCGATTACTCCGATTACAATCACATTAAATGTGTCCAGTGATAAAACGCG
ATCAGCGGCTGTTGGACCTTTTAATAATCTTATCACCGCAAACAATATGCCAAGGCCAAT
AAGGCCAAATACAATCATCGTTATCATTTGAACACCACCCTTAAAATGCGTTCAAATGTC
GCACTTATGTGTTGCGTGTTCTCTTCGATAGATGACCCTTGTACATCAATTGTATGAATA
TACAATGTGTCATCCTTCACATCAACACTAAGAGTACCAGGTGTTAATGTAATTGAGTTT
GCTAAAATCAACTTGGCAAAGTCTCCTGTTAAATCGGTTTTCACTTTTACAAAACCGGGA
TTTAATGGAATATGGACACTTAATACACGCTTCGCAACATTTAGGTTTGATAGGATTAAA
TGCCAAACGAATACAGGGATATATAAAAATATAAACACTGCGAGACGATATGGCAATAGG
TAGTCAATTTTGTAATCCACATACCGAGCAATAATCACTGTGAGAATTAGTGCAATCATT
GCGCCTAAGATGAGTTCTTCTATTACCCAACCAGCTAACAAAATGTAAATCACAAAAAGG
ACCAAAAATGTAGCTACATATTTCATAAACTTCCTCCTTTATTATGGGTATATGTTTGTA
TCTTAACAACATATTCTTTATTATCTGAAAATGGCCAAATTAACCACTGTTCAAAACCTT
TTTTTAAATATTCTTCTAAATTGTATAATCCAAAATCTCCCAAGCCCATCCCGTAAGTAT
CCCGGTATCTACGATAGTGATCATTCATGGTATTATTTTTCATCGATTCCTTAATTTCGC
GCTCAAACTGACTACCTTCTTCTAACTCGAAGATATCACTCATGACAATCAACTGACCCT
CTTTTTTAAGATGTCTGTAAAGACTTTGATTAAAGCGATTAAGTAACGTTGGCATATAAT
CAAGCACTTGACCTTCAACATATTTAATATAATGTTCTTCAGTAGTTCGTTGTCTGATAT
GAGCACAAACAGTTAAAAGTTGATAATATACTAGTTGCGTATATATCGGACTCACATAGA
TAACGTCATAATATTTATCGTCGAAAAAAGTATACGACTCCAATTGTTTAAAATGAGTAG
TTAAAAATTGATCAAGTTTTTTGTAATTAAGTGGTTTTTGAAAGAGTGCAATTAAATTTT
TGAAGAAGTTAATCTGTTCAAAGCCAGTCACATCAACCTGATGATACACAATTTTATTCA
TTGCTTCATCAGATAATTGAAGCGCTTCAACAGATTGTTTTACTGTCTCTATATCAATAT
CATATAGTGTCATGTGTTGACAAAAACGCAGCAAAAAGGATAGAGAAAACTCTCGCATTT
TCCCTGCCCCGATAATACATATATCTTTAGTGTTCTCCATTTCTTTCAATGTATCTTTAA
ATAATTGATCAATCTTATGACGAAAATCACGTAACGTCTTATGGTTCGTTTGTAAACTTT
CATTCAGTCTTTGATTAAATGTTTGTATACTATACATTAAATCACCATATATATTATAAC
AAAGCATTAAGCGCATACAAGGGTTATTTTGCATACAAAATAGTTGCTTTTGCTAACAAT
GGTTTGTATACGCTTTTGTTATGCGATTATGGATATTAATTAAATTATTGTGATTTAGAA
TTTTTTTATTTAAGGGTAAAAAAAAGGATGCATTATGCATCCTTTTGGCTTGATTCATTA
ATAAATTGATTGGTATATAAGTTGTAATAATTACCTTTTAAAGAAATTAACTCTTGATGA
GTTCCTGATTCAATAATCTTTCCTTTATCTAAAACGAGAATTCGATCAGCTTTCGTAATG
GTTGACAATCTGTGCGCAACAATGAAACTTGTTCGTCCTTCTAGTAATGTGTCAATCGCA
TGTTGAATACTTTTTTCTGTTTTAGTGTCAACGCTTGAAGTGGCTTCATCAAGAATTAAG
ATTCTTGGATCAGCAATTAATGCCCGTGCAAAACTAATAAGTTGTTTTTGACCAACGCTT
AGTCTGGCACCCCCTTCACCAACTTTTGTGTCGTATCCCTCTTCAAAGGTAATGATAAAG
TCATGTGCTTCAACCAGTTTTGATGCCTTAATGATTTCTTCTTTCGTTGCATCATGGTTA
CCATACTTAATGTTATCATAAATCGTTCCGCTAAATAAATGCGGTGACTGTAAAACATAT
CCCAAGTTGTCATGTAACCACCCAATTGAGCGGTCTTTATAGTCTTTATCATCGATTAGA
ATTTGTCCTTCAGTTGGTTCATAGAAGCGACATACTAAGTTAACAATGGTTGATTTACCT
GCGCCTGTATGCCCAACTAATGCAATTGATTCACCTGCTTTGACATGGAGATTAAAGTCA
TCTAAAACTTTTTCGCCCTCCTTATATTTGAATGTGACATGATCAAACTTAATGTCACCA
ATGAGTGGCTCCCAGTTTTCTTTTTTAAAATTAATCGCATCACCATACGTTTCGATGACA
TCATCGCGGTCCCAAATTTGGGGTTCTTCTTCAATTAGCGAGAGCAAGCGTTCGGCTGAT
GCTTGTGCTTGTTGGAAACGGGCTAAGATATTAGCCAGCTGCATGACGGGTTCAAAGAAC
ATCCCAATATATGCCACAAAGACATAGAATACTCCTATTTCAATAAAGTGATCCGATACT
TGAATACCGCCATAATACATAATAAAACCGGTTGTAATAGAAGCAATAAATAAAATTGTA
GGGAAGTATAATCCCGCGAAAATAGCAGCTCTAATGGAGTGTTGGCGCATAGAACTTGTT
AAACGATCAAAATCATTATAATTTTGTTCTTCTAAGACAAGTGTTTTCGTTGTCTTGGCT
CCGGTAATACCTTCATTAAAGGCTCCTGTAATTTTCGAGTTTTCTTTTCTGATTTTTCGG
TAAGAATAGAGAATCTTTTTCCGAAAATAAACACTCACAACAATTAAGAATGGAATTGAT
ATCATAACAATTAAGGCTAATTGCCAGTTTGTAAAGAACATAAAAACGGTAATTAATACC
ATCATTAATAATCCCCATGATAAATCAATCATTCCCCATGATAAGATATCACTTAGTTTC
CGTGAGTCACTTGTCATACGGGCCATAATCCATCCTACTGGTGTTTTATCATAATATGAG
AATGGTAATTGATGCAGCTTTTCAAAGGCTTTTTTCCGTAGTGTGTAGGACAATTTTTGT
TGAACTTGACCTGCATTAATGATAAATGAATATACCATAGTCGCAATCACAAACATTAAT
ATAACATACGCACCAATAAAATATGGGAGTAAGGTTAAGTCTTTTGTCGCTGCAATATTA
TCAATCGCAAATCGGTTAATCTGTGGATAGATTGCATCTGTAGCTGCTAATACAATGGCA
CTAAGGACTCCTAAAATGAGATGTTTTTTAAAAGGTGCCATCATTTTAAATATTTTAATC
CAAACGTTTATATCAAACTTGGATTCGGTAAATTCTTCTTCATCAATATAGTTCATTAGT
TGTCTCCTTTCTCGAGAGATTGAAATTCTCCCTCGATACTTGTTTGGATTTCCCATAAGT
GAGCATATAATCCATCATTTTCTAGTAACTCACTGTGGTTACCCATTTCTGTAATATGTC
CGTCTTCCAAGACAATAATTTTGTCAGCTTCCATCGCACTCGTTATACGATGTGTAATGA
TGAAGACTGTCGTATCTTTCCAGTATTTATTTAATGCACGTCTTATTTGAATATCTGTTT
CAGTATCCACAGCACTTAAACTATCATCAAAGATGAGTACTGGTTTATCATCTAGCAACA
TCCGAGCAATCGCTACGCGTTGTTTCTGACCACCACTTAAAGTAACACCTCGCTCACCAA
CGACTGTTTTATATCCTTTTTCAAAGTCTTCTATATCATCATGTAATGCGGCAATACTAG
CTGCTTTATACACTTTTTCTTTTGGTGCTTTTTGATCCATAATCCCAATGTTATCGTATA
CAGAACGACTGTATAAAAATGGTTCTTGCATAATGATTCCAATGTTTTTACGAAGATGTT
TTTTATTGATTTGGTTGATGGGTACCCCGTCGACTAATATCTCTCCATCAGTAACTTCTA
ATAGTCTTACTAGTAAGTTAATTAGGGTTGATTTACCACTACCGGTTCTACCAATAATGG
CGATACTTTCACCACGTTTTGCATCGAAAGAAATCCCTTTTAATAGTGGTTTATTGTCAT
CATCAAATTGGAATTTAACATTTTTAAATTGAATATGTCCATTAATAGGCGCTGTATTGT
CTGAGTCTCCGTGATGCTCTGATGGGTTATCCATAATTTCATCAATCCGATCGAGCGCAA
CGGTTGTTTTACCAAAATCACCAACAATGCGTCCTAATTGACGCATTGGCCAAACAATCA
TTCCTATAAAGGTTAAGAAAGCAACATAACCACCAATTGTTAGACTATCAATACTGACTA
AATAGATGCCTACTGAAAGTGTAATTGCATACTGAATGAAAATGACAAAGTCAGTCCCAC
TCCAGAAAAAGGCCATTAGTTTTAATAGATGCAAGTCTTCTTTTAAGTAAGTTTTACTTT
TTTTATCAAATTGATTAATTTCAAACTGTTCATTGGCAAATGCTTTTACAACACGAATCC
CCGTTACACTTTCTTGTAGTGTTGTTGTCATCTGTGCTTCTGCATCTTCTACTTTACGGA
ATATCTTCTTAACAAATGAGAAATAAATTAATGCAGTAATAAAAATGATTGGTGTGATAA
TGACTGAGAATAATGTCATCGTCACGTTCACGCGAGACATTTGATAAATGGTTAATGTGA
CTAAAAAGAATAGCCTAAAAATCTCAATCATTTGTGCACCAATAAAGACGCGAAATGTTT
CTACGTCTGTGGTACAGCGTTGAATTAAATCACCCGTCTCAGCATGTGAGTGATACGTAA
AGGATAAATCTTGGATATGGGTATACAATGTATTACGCATATTATATGCTACATTCTCAG
TGAATTTCGCATTGATAAAGCGTCTAATAAAAATTAATGTGACACGGAACAATGTATAGA
ATACATAGACTAGGGCTATATATAATAATTTTTCTTCTATTGTATCGCCACGAAATAGTG
TCGTGATAAAATCTGGCAAGGCACTTGGCTCATCACCAAAAGTTGTATCAATAATGTGTG
TTAAAAATAATGGGGTCAGCGTTCTAAAGTATTGCAAAGCAATCAATAGAATTACCGTGA
AGGCATATATTTTTTTATAGCCATAAATCCATTTTAATACTTGTTTAAGTCGTTTCATAG
TTTACACCTCTTCTTCTGTCTGCTCTAAGATGTCAAAATAAGATTGTTCTAGTTGTCTAA
TCTCCTTTTGAATGTTAGTCATTTTTGCTTGTATTTTTAATCCCTTTTCAGCGTCCAAAT
AGTTTTCTTCATCAAATGATGCTTCTTGTAACATATTTAACTTTTTTTCAAGAGAGTGAA
TCTGTTGTTCATAGTCTTTTAATAGTGCTTCTTTGTCTTGTTTATTCGTCTTTTTAGATG
TCTTAGTAGTATTTTTTTGTTTTTTTGACTGTTCACGATATTGATTATAGAAAGAATTGA
AATCGCCATCGTGGACATAATAATTATCCCCAGCTAAATATAGTATCCGTGTTGCGATAC
GGTTGATAAAATACCGATCATGTGACACAAATAATACAGGTCCCTCAAACTGCTCAATGA
CATCTTCAATAATGTCTTTTGTATCGATGTCTAAATGATTTGTTGGTTCATCAAGAATCA
ATAAATCTGGCTTTTCTAGCATTAATAAAAGTAATTGAAGCCTTACTTTTTCACCACCAC
TTAAGACACTAATTGGTTTGTCTAAGTCATCATTAAAGAACAAAAATCTTGCTGCGTATG
TTCTCACATCATAGTTTGTAAATAACGGATGGAGATCATGAATCTCTTCAAATATAGTTT
TTGAATGATGCAGTGTACTTTGATTCTGGTCAAAGTATCCAATCCGGTATCTTCTTAGGA
ATTTAATACGACCAGATAAAGGCTTAAGACGGTTTCTAATCACATTGATTAATGTTGTTT
TACCTGTACCATTAGGTCCAACAATACCCAATTTTTCAAACCCTCTCATGGCGAATGAAA
TATTATCTAATAATATGTTATCTTTATATCCGATAGAGAGATTTTCTGCCTCTAAAACAA
TATCCGTTGTGGCCCGTCTACCGGATAACTCCATCGACACTTTGGCCTTACTCTGCTTAG
GTGAGTCAATCCGATCGATGCGTTTCAATTTCTTTGCACGATCTTTTGCTAGGGAAGCAC
GTTTTGCATTATATCTAAATCGGTCAATAAAACTTTGCAAGTGTGCAATTTCTTTTTGTT
GTTGTTCATATCGTTTTAATTGTAATTCATAGCGTTTGAGTTTTTCTTCTTCATATTGTT
CATAATTACCATAATAAATATGCGATGTATGATGATCAATTTCGATGATTTGATCACACA
CATTATCAATAAAGTATTTATCATGTGTCACAATTAATAAAGCACCATCAAATCGATTTA
GATAATCCTCTAACCAGCTAATTATTTCAATATCTAAATGATTGGTCGGTTCATCAAGAA
TTAAGAGGTCAGGATTTTCAAGTAACAATTTAGCAAAGGCAATACGTGTTTTCTCACCAC
CACTAAATGTTTTAATCTCACGATTATACAACTCCTTATCAAAGCCGAACTGCGTCAAAA
CATAATCTATTTTATAATGATAGTCATACCCGCCTCTAAACTGATATTGCTCTTCTAATT
TAGCATACTGATCAAGTAAGGTGTCATTATGGGGATCATTTGCAAGCGCGTGTGCACACT
CATCTAATCGCTCTTTGAGATTGATAAGTGATTTAAATACATCGAGCATTTCTTCTTCTA
AGGTTTGGTTCGGTTGATGTAAAACAGACTGCGATAAGTATCCTATATTGGCCTGTTTAT
TTATATGGATTGCACCGTCATCAATGAGTTCGTCACCAATGATCATTTTTAACAACGTCG
ATTTACCGGTTCCATTTTTACCAATTAAAGCTATTTTATTTTTTGTATTTATATCGAATG
AGATATTACTAAATAATGTATCACCGTTAAATTCTTTTTTCAATTTTGAAATCGAAAGTA
TATTCATTGTAATCACCTCTTTTTGTGCATAAAAAAACTGCCTTCCATCACTTGATGAAA
GACAGTATACGTATCCATAGTAAGTTATATCTCGTTGTATCTAAGGTGATAACTAAGATA
TAGAGGGATCGACTCTCTTTGATTCAGTGATGAATTTTTGCATAACAAAAAACATAATTT
TTGCATTGTAAGTTCCTGTTGTAATACGCATTTTGTTTACCATTTTCATCACCTCTTTCG
TTTGTTTTTTTTAGCCGATATAATGTTAGCATATCTTATTTAGAATGTAAAGGTTTTATT
TAGATTAAATTTCATCATCTTCAAAAACTTCTTTTGGCTCATCTAAAAGCAAACGAGGAT
TTTCCATGTATTTTTCAGAAAGTCTTAAGCTTTTCGCAAAATAGAATCCATCGACAATAC
GTTCATCAGCAACAATTTTCAAATTCATCTTCTTACGCTTTTCGATTTCCATGTCATTAT
TAACAACATGTTCTTTTCGTTTAATACCAAAGGCGATAAAGATTGAGTTTGTACCAAAAT
TATATATATGATGATATATTGGATCAATTTTTAGTGAGCCTAAATCTGTCACAAATACAC
TGGAATGAAAAGGACTTAGGTTGATAAGAAACTTTGGTAATTTCCCACGATTATCCAAAA
ACTTAATAAAACCAATCGTAAAACTCAATAGAAAATTCGGTAACAAATTAAAAAACTTTG
CCGCCTTATCTGTATTATTATTCGCAGCAGCATCTTTATTCTCTTCAACTATCTCATTTA
CTTTTTTAACGACATCAAATAATGTATCTTTTGGATCAAATACGACTTTAACGGTTGTTT
CTTCTCCATCATCTTCAAGACTTCTTTTTAAGGCAAACGAAATTGAAATTTCATTGCGCG
CGTATGTTTTTTTACCACGAACAAACCGATTAAGTTTAGGTCGTTGTGAGAGTGTCCTAA
CAACCGCTGCAATGACAACGTGCAAAAAACCAACTTTTAATCCATCTTTGCGTAATTCTC
GAATAATTTCATGCGTCTTTTCTAAATCAATTTGAGATTCAAAAAAGACTTGTGCATCAT
TGCGTTCTGGCATTAAGTGTGGTATAACACGGAAAAAAGGATTTACGTTACGTAATTTTT
TTCCATCACTTCGATCTCCGAATCTTCTCATTAAAAACTCCCCAATCTTTTCTTATATAT
TATACCACTACCCCTAGGGTTGTGCAATGAGAAACAAGAAACAAAAAAATCTATTCAGTA
ACCAAATCTTTAAACTGGGTGGTGTACAAGTCATAATAGAATCCTTTTTGACTAAGTAAC
GCGTGATGATCTCCAGACTCAATTAATTGTCCATCCTTCAGCACCAGAATTTGATCTGCA
TCACGAATCGTTTGTAATCTATGCGCAATAACAAAACTGGTACGATTAGCCATTAAGTTT
CGCATACTTTCTTGAATCTTAAACTCTGTGCGCGTATCTACATTACTAGTTGCCTCATCA
AGAATTAAAATATCAGGATCACTCAGAATAGTACGTGCAATAGAGATTAACTGACGTTCA
CCCTGACTGAAGTTCTTACCACCTTCGCGTACAAGCGTATCATAGCCTTTTGGTAGTTTC
ATGATAAAGTCATGTGCATTCGCTAATTTACTTGCTTCTATCACTTCATCTTTAGACGCT
TTGTGGTTGCCATAGACGATATTGTCATACACACTTCCACTAAATAAACTAGTATCTTGC
AATACGACCCCAATTCGTTTTCTAAAAGCATCTTTTTGTAAAATATCGATTGACTTTTCA
TCAATTGTTATTGTGCCTCCATCAATATCATAGAAACGATTGAATAAATTGATAATCGTT
GTCTTGCCACTTCCGGTAGGGCCAACAATTGCTGTGACTTCTCCTTCTAATGCGTTAAAA
GATACATTTTTTAAGACAGGTGTTTCATCATAACCAAATGTTACGTTATCAAAGATAATA
TGGCCTTTAAGATGCTCTACATCTAATTCACCATCATTGACATACTCATCATCTTCATCG
ATTAGTTCAAATACCCGTTCTGCTCCTGCAATACCTTGTTGAAGGGTACCGAAAAGTTGT
GCTAAGTTAGAAATTGGTTGTACAAATTGTCTCGCGTATTGTGTAACTGCCGAGATATCT
CCAATGGTAATCGCTATCCGTCCAGATAATTTAATCAGACCACCGACGAAAACAATCATG
ACATAAATTAAATTATTCATAAAATTAATGGTAGGCATAATTAAACCAGCCATGAGCTGT
GCTTTAAAACTTGCTAAACGTAATTTACTGTTTGTCTCGGTAAACTCATCCATAACCGTA
TCTTCAAGTGAGTAAAGTTTAATATTATCAAGACCAGTAATGCTTTCTTCAACAATACTG
TTTAAGTTTCCTAAATGTTTTTGTTGAGCGGTAAATTCTTTTTTGGTCCGTTTACCAATT
TTCATAGTAAAAATAACCATCACGGGGATAAATAAAATAGCAACAAGTGCTAATGCCCAG
TTGACGACAAACATCATTATGAGTGAGCCTACAAGTGTAATAAATGATGCGATTAACTGA
CTCACAACTTGTGATAATGAATTACTAATCAAATCAACATCATTAGTGATACGCGATACG
ATTGTCCCTGGTTGATTTGTATCATAATATGAGACAGGTAAATTTTGTAAGTTATCGAAC
GCATCTTGCCGTATTTTAGCAACCGTTTGTTGTGAGATAACAGTTAGCAGATACCGTCCA
AAATATCTTACGATAACATTTAATAGTCCAACTATGACAATGTAAGCTCCGATTCGGTAA
GCCCCTATAAAATCTTTTGTAAGAATGTAGTTATCAATTGCATAAGCAAATAGCCATGGT
ACAAAAATAGCAAGTATACTCGTTATCATAATCGCAATTGCAACAATAATTAGTCCAATC
CGATAGTTTCCTAAATAATGCCATATCCGTTTTATTGTTCCGATTCTATCTTGCGCATGT
GATCCAAGATAAACACCAAAACGCCTCCCACCAACGCGTTTATTTAGATGTTTAGAATAA
TCTTTCATTGCTTCATTTCGTTCTTTTACTTGTGAGTGTGTCAGGATTGTTTTTTTATGA
TTAACATCTTTATATGGATCATGTTGCTGGTTAGATTCATTTGACATTATTATCACCACC
AATCTGGGATAATGCAATTTCTTGATATACTGTTGATGTTTTTAGTAATTGTTCATGTGT
ATCATACCCATCTATGTGACCTTTGTTATCAAGAACTAATATTTTATCCATATCTTTTAT
GGTTGAGATTTTTTGAGCAATAACTAACGTAGTCATATTATCACTTAACCTATCAATTGC
ATGAAGTATCTCAGCTTCACTTTTCGCATCAACTGCGCTCGTTGAATCATCTAAAATAAG
AATCTGAGGTTTCTTTATAAACGCTCTAGCCAAACTTAACCGTTGTTTTTGACCGCCACT
TAAATTCGCGCCTTCTTGTTCTACACGATGATTAAAGTAGTCATTGTATTCAGAAATGAA
TTCATAAGCATTTGCTTGTTTTGATGCATTTTCTAAGTCATCAAAAGAAGCCTCTTTTTT
TCCTTGTAACATGTTCGTCGCAACACTCCCACTAAAGACTGTAGCTTTTTGTGTCACCAC
ACTAATTTGTGATCTCAAGGTATCGAGTTTAATGTCTTTAACATCTATATCGTCGATATA
CACTGTGCCTGAAGTCACATCATAGAGTCTAGGAATCAGTTGGATTAAACTAGATTTACC
ACTACCAGTTGAACCAATAATGCCAACTGTTTCACCAGGGTTAATGGTAAATGAAATATT
ATCTAAGACGTGATTACCATTGTGTCCATATCCAAATGTAACATTTTCAAAAGTAATCTT
TCCTTTTAGTGCATGATTTGAAAGACTTTTTGGTTGATCTTTCAAGTCAATCTCAGTGTC
TAACACTTCGGTAATACGATTAGCACTTACAATGGCGCGTGAAATAAAAATCATCATCAT
TGCGAACATGAGTAGACCAAATAAAATTTGCATACTGTAATTATTAAATGCCACCATGAT
TCCAACTGCAGGTAATGACTCACCTTCAATTATATTTATTAGGTATCCTTGATTAAAATA
ATAGGCACCTAAAAATAATATACCTGCTAACGTGGATGTAAATATAAAAATCATAATCGG
TTCAGCAGCAGCTAAGATGCGCTCGGCTGCTGTATTAATATCTCTATAAGCAGTATTTAC
TTTGGTAAAACGATCATTTTCAAAGTCCATGGTCACAAACGACTTAATTACACGTGGTGA
CTTCGTTGTTTCCAAAGAAACCTTATTAAGATCATCAACTGTTTTTTGCACTTTGCTAAA
TAAAGGAAACGCAAGTAACATTATAACAATAATTGATATAATCAATAATGGAATTGAAAC
AAGAAACACATTTGATAATCGTACACTAGTTGTTAGTGCCATAAATAACCCGATTCCAAC
CATTAAAGGTGCTCTAACAATAATACGTAAAAGCATTTGAAAGAATTGTTGCATTCTCAC
AACATCATTGGTTGAAGTCGTAATTAAACGACTTGTTTTTAAATCATCAATGTTTCTGAA
ACTTAATCGTTGAATTTTAGCAAATAGTGTTTCACGTAAATCAGCTGTCGCAAATACCGC
CACTTTTTGTGAATTGTATGTATTGATATACCCCATTAAAAGCCCAATAAAAGCAACGCC
AATCATCAATAATCCAGTACGGGTTAAAAGAGCCATATCATTTGAAGGGATAGCAACATC
AATGATATCAATCATTAATAAGGGCACAACAAATCCAACAGTTGTTTGAATCAACATTGC
AAATAGCCCAATAAATACATTGAGTTTATATTGCAAAGGATATTTGAATAATCTTAGTAA
ACTTTTCATAAGATCACTTCAGTACGCCATGTTTAATGATGTCAAGCTTCCACCTTAATG
CTTCTAAGGCTTGACTAAAATCAAGTTCTTTATGTTTCGCTTGATGAATGGTATGGCGTT
TAATACTTTGTAATAACTCATAAAACTTAATAAACTCTTCAAATGACATATCTTTATACT
TGGATAAATCTAAATGATTCAAAATTTCAATGACATATTCACGATGTTCAACTTTACGCT
TATCAAAATACGCCTCATTAGATTGTGCATTTTGTAATAAATGCATTAAAAATAAATGGT
CTTTTGTTTTGAAATAACCATCATAATCTACTTTGAACGTGCGTTCAATAAATTCGAACA
AATCGTCTGTTTCCTTGGCAATTCGTCGTCCTTCATCAAATAAATTTGTAAATGATAGAT
CGATAACATAAAAGTAAAGATCCTCTAAGCTATCAAAGTATTGATAGAATGACCCTCTTG
GTATATCCGCTTGTTTGATAATATTGCTGATTCTACATTTATGCAATGGATGAAGTTTAA
ACTCATGAATCGCAGAATTAATAATACGTTGTCTTTTTTCTTCACTTAAATTATAAAACG
TTTCGTTTGGCATAATATCCTCCTATAATGACAGTATGTCATAATTATATATGACGCGTT
GTCATAAGTCAAATAAAAAAATAACCTTACGGTTATTTTAATGTGCCATCCATTTTATAG
ACTTCATAACTAAAATCATGTTCTTCACAGTATTCAATGGCTTTTGCTTGCGTCTCTAAA
CGTCTAGTTGCACGTTCTGCACCTTTTTTAATAACTTGCCATCCACCATCATCATGTGTT
CTTACTTCATAAACAGGCTCGTCATCGTCTTCTTCAGTAACTGGATCTGCCTTAGGTTTA
GGTCTAGATTCAGTTTCTTCTTTAGGTTCATGAACGTCTTTTCGCTCTGGGTTCTCATCA
ACTATTGGTTTAGGTCTTGGGGGTACCACAGGTGCTACTTCTGGTGAAGGCTCTGCTTGC
GGTGGTACGACAGGATCAACAATAGGTTTACTCTCTTTATCATCACTGTCTGAATCATTT
TTTACAACTTCATTATCTTGTTTCTTTTTCCAAAACTTTAAAAAATCAAAAAATCCCATT
TCATCTCACCTTTCATATTCTTATATAATCATATTATAGCCTTTTATTAGGCTTTTTGCA
AACTTTAATCTATGAAAACATTTTCTTATTTAGAAATCACGAATACAAACGTTTTCTGTC
TATATCATTTTTATTATATGCAATAATTTTATATAATATAGGTGAGGTGAGAAAATGGAA
CGGAGTAAAGTAGTAATTGTTGGTACTGGATTTGTCGGTATGTCTTATGCATATGCTCTA
GTAAATCAAGGTGCCGTTGAAGAAGTTGTGTTAATTGATATTGATCGTGATAAGGCTGAA
GGAGAAGCTATGGACTTGAATCATGGATTAGCCTTTGGACCACGTAAAATGACGATAAAA
GCTGGAGATTACAGTGATTGTAAAGATGCTGGATTGGTTGTTATCACTGCTGGTGTCAAT
CAAAAAGATGGCGAAACCCGAATTCAATTACTAGAACGTAACGCTAAAATTATTAAAGAT
GTTGTCGGTAACATTATGGATTCTGGATTTGATGGAATCTTGTTAGTCGCATCTAACCCT
GTCGATATCTTAGCTTATGTCGCATGGAAAGAATCTAATTTACCTAAATCTAAAATCATT
GGTAGTGGAACTTCTTTAGATACGGCACGTTTACGCTATGAAATATCAAAATATATCCAT
ATTGATTCAAGAAACGTACACGCTTACATCTTAGGTGAGCACGGTGATAGTGAATTCGTA
TGTTGGTCAAATGCTTTTGTTGGCGCTAAACCAATAGGCGATGTGATTAAGACAATGGAT
GAAATAACCTTTGAAAACTTAGATCACATATATAAAAATGTTCGTGATGCGGCTTATGAG
ATTATAAAACGTAAAAAAGCAACATTTTACGGAGTTGGCATGGCACTTGTAAGAATTACA
CGAGCAATCTTTAATAACGAAAATCGTATTATTCCGATTAGTGTACTAAATGACGGTGTA
TACGATTGTGAAGACGATGTTTATATTGGGCTACCCGCGGTATTGAATCGTGATGGTGTT
CATCATATAGTGAAATTAACTCTTAACGAAGATGAAAAAGTGAAATTGAAAAATTCAGCT
AAGATACTTCGTGATTTATTATCTAGTATCGGATACTAAAATAATTTAAAAAATGCTTAA
TGTCATGATTTGACATTAAGCATTTTTATTTTACATTTTAGTTATTCAAATGGATAACGC
AAGTTTATTTTTTGTCGGATTTTATCCATAAATCTTGTGGTTTCTAATGATTTAGAAAAT
GGTAACAAATCATTTTCTATTTTTTTATTATTTATCGTTTCAATAAAAGACTCTATTTCA
TGAACAAATCCATTCCCTTTAAACGGTGTCTCAAACGTTTCACCATTAATGATGTATGAA
GAACTTCTTGAAAAGTCTGGGATGTTGATTGTTGCGTGTTCAAATACAAGTTTACCGTGT
TGTGATAATTCATCTTTGATACTTGATTTGAGTGTAATTTTAGGTACATTCTTGTCATCG
TTTGTGGTCATAATACACGTTGCATCTACACCCGTTTCTGTCATTTCTGCCTCTGCGTTC
CATTCAAATTGGTTTATATTTACAAAATTGTTAATGTAATGAACTGGATATACTCCAATA
TCAAGAATACTTCCTCCTGCCAAATCAGGATTAAGAAGTCGTCTTTTTGGATCATAATCA
TCAATTAATGCATACCCAAATGGTAATGAAGCTTCTAAAAGATTACCAACATTATTGTTA
TTAACGTAAGCAATGATGGCTTTTGTACTTGGTAAAAAGCGTGTCCACATAGCTTCCATT
AATGCCACTTTTTGTTGTTTAGCAACCATCATTAAATCCGTCAATTGTTGTTCATTGACA
GTTATTGGTTTTTCACATAAGACATGTTTCTTATGCGTCATAAACAACAAACTCTGTTCA
CGATGAAAATTGTGTGGTGTTGCTATATATACGGCATCTATCTCATCTGATTTCGCCATT
TCCTCATACCCTTCAAAAGCGAGTGGTATGTCATACTCAGCTTGAAATTCTTTAGCTCTT
TTTAATGAACGCGATGCAATCGCAACAAGTTTTGCGTCTTTAACATGTTTGATATCTTGT
GCAAAAACATGGGCAATATCGCCAGCCCCAACTACGCCAAATCTAACCATTAATATGGCA
CATTGTCGAACTCGGTAAAGAATTTTTTACCGCGATTCAACCCATTTATATCTTTAATGT
CTTTATCAGATAATTGGAAATCAAACACATTAAAATTTGATTTTATATGTGATGGTGTTA
CACTCTTTGGTATGGCGATAATACCACGTTGAATTAACCATCTGATGGCAATTTGAGGAA
CGGATTTATCATATTTAGCAGCGATTTCTTGCATTGTCTCATTACTGAGCATGGTTTCAA
TTTCAAAACTCATTAATGGTGCATACGCTTCTAAGCGTATATCATTGTTTTCACAATAAT
CCTGTAAAAAGTGATTTTGTAAGGAAATATGGGTTTCTACTTGGTTTACTGCTGGTTTCA
TGTCAGCGAAATCAAGTAGATGCATAATGTGGTGAACATTAAAGTTACTGACACCGATTG
CCTTCACTTTTCCTTGTTCAACCATTTCTTGCATTGCTCGATACGTTTCTTTCATTTTAT
CATATCCTTTAAACCAATGGATAAGATATAGATCAACATAGCCTAAGCCTAATTTTTCTA
GTGAGGTATCAATCGCTTTATGCGCTGATTCATACCCTTGATCTGTGTTCCATAATTTTG
TTGTTATAAAGATTTCTTCGCGCGGGACGCTCGAGTCTTTAATCGCTCGTCCTACTGCTT
CTTCATTGCCATAAATGGCAGCGGTATCAATATGACGATACCCTGTTTTCAAAGCAGTTA
ATACAGCATTATAGGCGTCTTCTGGTTCACTTTTCCAAGTACCTAATCCTAAAATAGGCA
TTTTTATGCCGTTATTTAATGTAACCTTTTTCAAAATTATCATCCTCTCTTCTATTTTAT
TATAAAATGGTTTGATGTTTTTCTCAATAATGATGCTTACTTCTGACACACAGGACAAAT
ATATGATGTGGTTTGTCCTGTTTTTATTTTTTTAACGACATGACCTAATGGACATTTTTT
ATCCTCTTTATAAGCAACTTTATCTGCTTTAAATTGACCTTTATTTTGATAAATATCTTG
TTCATAGTAAGAACCGCCAAGTGTGTAAGCAGTATACAATTCAGTATTAATTGCTTCATA
CAACCGCGCGAGTTCAGTTTCTTTTAGAGTAGGTATTTTACGCTTTGGATGAATCTTGGC
GACATATAAAATATCATGGATATAATAATTTCCAATCCCTGACATTACCTTTTGATTTAA
CAATATGTTTTTTAACATACCGCGTCTTCCTTTTAGCGTCTCTTTAAAATAAGATTTTGT
GAACGTTTTATCAAAATAATCAATCGCTAGACTATCCGTTGGCTTATGTTTCTCATTTTC
TTTAATCAGATGGACATGGCCAAACCACCAAAATCGAATGTTTAGGATTGAATTATCTGT
GAAATGGATTTCGCCTTGATGTTTTTTCTCTAAAACGTGATCTAAATAAGTAAGTTCACC
ACCCATACCCAGATTAATCGCAATTGTGTGATTATTAGAGAGTCGTATAAAAAGCCACTT
CCCTTTTGCCGTAATTGCTTCAATTTGGGTGTTGACACTATGATTACTGAAATCCTTATG
TGATAAATTAAATGATTTGGGTTGTTTTATCACAATGTTTTTAATTATTTTATCGATTAA
CACCTCTTCTAACTGGTCTTTTAAATGGTATATTTCTGGTAATTCTGGCATAAAATTAAC
TCCTTTAAATGCTTTAGGGAAAAGACAACACGATTAATTTGTGTTGTCTTCTTTTTGATC
TTGATATTGCAGACGATACAAATTATAGTAATGTCCGCGTTCTTTTAAAAGTTCTTGGTG
ATTTCCTTGTTCTAATATTTCACCCTTACTTAAAACAATGATATTGTCAACATGTTGAAT
GGTTGATAGTCTATGAGCAACGATTAACATCGTACCAATATTCATCATTTTTTTAAGTGA
TTCTTGAATAAGTTGCTCTGTTTCAGTATCAATATTACTTGTTGCTTCATCTAAAATCAT
AACTTTGGGTTCATGTACAATGGTTCGAGCGAATGACAACAATTGGCGTTCGCCTAAACT
GAAGTTATTACCACGTTCTCTGACGGGTTCATCATATTTATGATCGAGTTTATTAATGAA
GTAGTTTGCATTAACATATTCACATGCCTGAATCATTTGTTCTTCAGTGATAGAATCATC
ACGCAAGGTAATATTTGATCGTATCGTACCACTAAACATAAAGACCTCTTGTAGCATTTG
TCCGATATGTTTTCTAAGAGAACCTTTTGTGATTTTTTTAATGTCTATACCGTCAATCAA
TATTTGACCTTTTTGAATATCATAATTACGCGTGATTAATCCTAATATTGTAGTTTTTCC
CGCACCAGTCGCTCCAACAAAAGCAACAGATTCTTTAGGTCGAACTTTAAATGAAACATC
TTTTAAGATCCATTCATTTTCATTATAGGCGAACCACACGTTTTTAAACTCGATTTCACC
CTTCATGTTCTCTAACTCAATAGCATCATCAGCATCATTTACCTCAGATTTTGTGTCTAG
AATACCAAAAATGCGTTCACTTGATGCATAAGCACTTTGCAAGATATTAAATTGTTCTGC
TAGTTGTTGGATTGGTTCAAAGAAACGTCCAATGTATTGATAAAAGGCAAAGAGCACACC
AATTTTAATCGCGCCTTCAAGAACTGTTTGACTTCCAAAGTAAAACACAATTGCAGTAGC
CAACATGTAAAGGAAATACATGGTAGGGCGATAGATCCCAAATATGGTGATTTGCTTATA
ATATGCACGTTTTAATTTTTCATTACGCTTGTTGAATTGATCAAATTTAACATCTTCTTT
ATTGAAGATTTGAATAATTTTCATACCAGATAAATGTTCTGCTAAAAAGGCATTGATATT
TGATAAATTTCGTCTAACTTGACGATAAGCTTTACGCGATAATATGCGAAATAAGAATGA
AAAGATAATAATAAATGGGATAACCGATAATACATATAGTGTTAATGTACTGTTTAAAAC
AAACATTGCGATTAATATTCCAGCTACCATTAGCAAGTTTTTGAACACATTTATAATCAC
TGATGTATACATTTCATTTAATGTATTCGTGTCATTGGTCACCCGTGTCACTAATGAACC
AGTCGGTCGGCTATTTAGGTAATCAATATCATGATATTGTAAGTGTGTAAATATTTCTTC
TCGAATATCATAGATAACACTTTGTCCAGTTTTTTGAAGTGTAATGGTTTGTAAATAGTT
AAAGGCATTCGCAAGTAATACCACTAAGACAAATAATGCAAGATTATTGGTTAGTAGTAC
CGCATCAAATTCGTAGATAATAACATTGATGATCAACCCAATATAATACGGTTGCAAGAC
GGTGAATAATACTGTAATGATCATATATACAAATGCTAAGATAAAGTACTTTGTATAAGG
TTTCGCATAGCCTAGTAAGCGTTTTGTAATAACTGTGTCTTTCATTGTATGTAGCCGTTT
ATCATCGGCGCTACCTGATAGTTTACGTGGCATATTACTCAACCCCCATTTCGTCTTCTA
AACGCTGTCTTTCAACCAAATCTGCATAAAACTCACAACGTGTAATCAACGCATCATGTG
GTCCAACATCGACAACTTCACCCTCATTGACAATAATGATTTTATCTGCATCTTTAACCG
TACTAATACGGTGGGCGATTATAAGTGTTGTTTTATCACCACGTATTTTTCGTAGGTTGT
TTAAAATGGTTTCTTCTGTTTTGGTATCTACTGCAGAAACACTGTCATCTAGAATCATGA
TAGGTGAATTTTTCATTAATGCACGTGCTATTGCGACACGTTGGCGCTGTCCACCACTAA
GAGTCACACCACGTTCACCTATTACTGTATCATAACCATCACTAAACTCTATGATGTTAT
TATGAACATCACTAAGCGTCGCAGCTTCACGAACCTGTTTAAATGAATCGTCATTATGCT
TAAAAGATAATGAGATATTGTTTTTAACAGAATCAGAGAACAAGAATCCATCTTGTGGAA
CATAGCCGATATTATCTCTCACTTTCTTAATAGGTAAATCCATGATGTCATAACCATCGA
GTAAAATTTGATTCTGATCAATATTATAAATTCTTAATAAGAGATCAACAATACTTGTTT
TCCCGCTACCAGTTCGACCTAAGATTCCAACTGTTTCACCTGCATTAATTTTAAAGGTAA
TATTCTTTAATACGGGTTTAGATGCATCCGGATAGGTAAAGGTTAAATTATTGAACTCAA
TGCTTCCTTCAAGTCGTTCAATGTCAATGACATCATCGTGATCTTTTACTGTGATTTCTT
CGTTTAAGATACTTTCAATACGTTGTAGTGATGCATGACCACGACTGCGTACATTTATAA
TCCTCGCCAAGGCCATCATTGGCCATATAAGTGATCCAAAGAGCATATAAAATTCTGTTA
AATTACCAGGTGTAAAGTTTTCAACACCGCCGACTGTACGTGTGATATAAACCAAGTATC
CTCCATATCCCAAAATAACCGCAAAAATTAAACCGACGACAGTTCGCACCATGATTTGAA
AGCGTGTTTGAGTAATCACAAAATCAATATTCTTCTCTTTGGCTTTTTGATTAAACTTTA
AAAATTCTTTTATTTCTAGTTTCTCTTTTACAAATGCTTTAATAACAGTAATACCACTTA
AACTCTCATTCGTAAAGTCACTGAGATCTTCAAATGCATGTTGCGCTTTTTTCCATTTTT
CTTTCATTAAGCGTCCAATATAAGCACCAACCAAAGCAATAAACAGCATCGGAACGGCGC
TAAAAATAGTCAATCTCCAACTAAGATTTGACATTTTATATATAGCTAATCCACCTAAAT
AAACTGTATCAACAAACATGATCATACCCGGACCTACTGCACGTCTAACACTTTCTAAGT
CGTTGGTGAAGTATGCCATTAATCCACCAACTTTATGACGAGAGTAAAACTCATTTTGAA
GTTTTTCAGCATGACGAAACATATCATTACGTAGACCATAATCAAAACGACGTGAGGCAC
CGAATAAAGTGATTCGCCATATGAAACGTCCGAGCATAATAATTGCGACATAAAGCCCAA
TGGTTTTAAGCACATCCAAAACATCAGAAAGCTCCCAAAGTCTATTTCCTTCTTCAGGAT
TAATCCCATCAATGATACTACCAATTAACCCAGGGATTTCAAGTTGTAGTGTATTAATAA
CAATTAACGTTAGTATTCCAGTTAAGAACCATAACGCGTTTTCTTTATAGTATTTATTAA
TAGCTTTTCCAAAAATCATAAGTTATTCCCCCGTAATTTTGTTAAAAATGGTTGTTAACG
TACAAATATCTTCTTTACTTAATTCACTCTGTAGTTTAGTCACAGCACGCTCACTCTCAA
GTCTATTCGTTGAGGCAAGTAATTCACCTAACTCAGTGAGGTAAATATGAATGACACGTT
TGTCTTCTTCTGATCGTTCTTTTTTTACAATGTTATTGTCTTCAAAGATTTTTATTACTT
CAGTTACTGTAGGCTTAGAAATATCAAAATGATCCGCAAGTTCTGTAATCGTAACACGAT
TACGCTTATAAATCTCTTTTAAATATTTGAACCGAATCCCTGTAATTTGATTAAAGTTTA
TTTCATCATAAACTTCATTACAGGCATTAAAATATAATTTTAAAAACTTGTTAAGTGCTA
AACGTATGTCTTCTTGTTTCATATAATTACCTCGCTTTTCATAATGATTAGGTTTACCCT
AATTAATTATAGAGTGTCTATCATTTTATGTCAAATAAAAAAGCCGAAAAATATTTCGGC
TTTTAAAGTTATTGTTTTTTAGTCACCCATAAAGTAATCATGACAAGCGTTGAAGAAAGT
CCATATAAAATGATATTTCGCCAAATTAAATCTGCATCTATTAAAGGTTGATTACTGACT
ACATTAATCATAATCTCTTTTTGGTAACTTTGACCGTCTTCACCTTTTAAGACAGCTATA
TAGCGATAGGAACCTGGTACAGTCTCATTTCCTTTATACTCATTGATGACCTCATCTATA
TCATAGGATTGCTCAGTAATTTCATCATTTTGAATCATCAAAAGTAGCATATCATTTTTA
TCAAAAATCGTGTCGGTAGTAACAGTAACTAAGAACTCATCAGCATATATTACCGGGGGA
ATATCATCAATCACGGTTATAGCAATATCGTGAGTTGCAACATTCCCACTTATATCACTC
GCTTTAAGGGTCATAATATAGGTTCCTACTGTATTAAAGTTAGCACTGTATGTATCATTG
ACAATTGATGCATCGTTGATAGTCATCGTTGAACCTGTATCAGTGACGGTCAACTGGGAC
AAAATATCACTATGTAAAAGTTGCTTGGTATAAGATACTGTTAACTCAGTTGGCCCTGTA
AAGGTCGGATTTATATCATCTAGTACTGTGACTTGTAATGTTTCAGATACTGTATTACCA
CTCTGATCAGATGCTACTACATCGATTGAATAGGTGCCCGGGATCATTTCATTACCAGTA
TACGTGTTTGTCCCTTCTGTTACAGTTAAACTGCTCTCATTATCATAATTATCGCTCCAT
GTAAGACCATTAATTATTTGTTCACTTGTTAATGGGTTAGAGATAAACACAGTGATATTA
GATGATTGATTAAGCATCGGGGCTGTCACATCTTCAACGGATAAATTAAGCGTTTGTGAT
GTGACATTATGTGATGAATCCATTATCTCAAATATAACTTGGTAAGTGCCTAATATTAGT
TTATTAGCAGTATAATTATCAGTAACGACAGTTGGTGTCAGTATGCCATCATACCCATCA
CTGAAGGTAAAATTGTCCTGTAATATCTGATCAACTGTTGGCGGATTATCGACATTAATT
GATACATTACTAGGTCCTGTGATAACAGGCACAATGGTATCCTTTACCAAGATAGAAAAG
TGATACTGAGTTGTATTATTACTTGTATCTGAAACCTCTAAAGTCACTGCATAAGACCCT
ATAGTTTGTTCATTACCGGTATATTCATCATAGACAACAACAATACTATCGGTCAAATCA
CCATCAATATCATCCGAAGCTGTAAAATGCGTACTGACAATTGTATTTAAACTTTCGTTT
GTTGAGTAAGATGTTATATAGGCACTATCCCCTGATATAACTGGTTCAGTATCTTCAGGT
GGAATGATATACTCGTCATAACTTGTAGGATAGGTTCCTTCTTCAAGTTGAAAATCATCT
AATCCATACGTCTGAAAGTGGTAATCCATATAATACGCTACAAAATCCACTGTAATAAAT
GTTTCTGTTGATGTGGTATGAAACGTGCAATAAGTCCTGTCTGTTTCTAGCACACAATTA
CTTAAATCACGTGCTAATCCATTAACATAAGCCACTTCACCACTAATATATATTTCCATA
TTTGGCATATATTCTTCAGATGGTACTGAAATGACATAATCCGTGTCAGGCAAGACGTAA
ATGGGATCGATCTGATTGAGTTCATCACGGAAATTTGTATAGTTCTCAACATCCAAATAG
TTTTTACCTCCAGGTAAACGATCTGAATAGACCGTTGCATGCACCTGTTCGATTGAAATC
ACACTAAATAATACAATACATAACATAGCTATTTTTTTCATTTTTTTCACCTCAACTTCA
TAATACGTGTTAAGGTCATTTTTTACTTTAAAAAAAGAGCAATTTATGATAATTGCTCTT
TAGCTTTTAAAATGTCATAGATAATAAGTCCAATCCAGTTATCTTTAATCTCTTCAAAAG
CGTCATCATATTGATGCCATGACCATGAAGGTTCAGGTAATGTTTTTTCTAATTTATTTG
TCCGATAGTTAATATTTTTAACAACATCAGATATATAGTTTTTCATAAAATCTGGGGTTA
TCGCACGTATTTTATAGGGTTCTAAACAATACTCATCCCACTGTGTTTCCTCCCACTCAA
CGCTACTATTAATAACATCATTCATAATCGCGTAGATTTTAACTTTTGGCATATCGTCAA
TACGATCATAAAACCGAACAGCACTCAGGACAGTATGCATTGATGCACCCTTTAAATTAC
CCTCTTTAATATATCTCATAGCTTTATCCATTAAGCCATCAATATCAAGTGACTGTAACG
CGTCTTTAAATTGATATAAGAATCCGATAATTTCTAAATTGGGATTTCCAAAAGGAAAGT
CACCTAAATTATCATAGTTCCACCAAACAGCATGTGGATGATCATCTACTTCTTTCGGGA
CAAAGGGAAACGTTTGGTTGTCTTCATCAAATATAGACTCATAGTAACTAATGCATTCCT
TCAATAAAGCATCCCGTTTATTACTTTGTTTCATACTAAGTAATATTGAGACAGCGGTAT
TTGTCGCAACAACATTAGAGTCGGGTAATTGCACATCAGGCTCTAACCCGTGCCCAAATC
CACCATCATCATTTTGATAGGCTTTCAATGCCTTTATGATAGCGTCGTCGTTATTCTGTT
CGAATGATTTAATAAGTTCTATGTCGATTTTACGGCATCTTTTTTCACAGCGCTCTAAGA
GCCCGTTAAGCATTATGATCTTCTCCTTCTAGTAATAACGCAAAGTACACAATTGCATTA
TCAAGATCCTTGTTTGGTGTTACAAAATCTTCATAATCAAATCCTGGATGGATTTTAATG
TTATTGCGTTTAATGTATCGATAAACTTTTCTAATTTCATCTTGGATATTTTCATTTGGA
ATCTCGAACAAGATGTATTCACCTTTGGGTAATTTCTTTGTTACAAAACCACTTTGTTCT
TGGGCATTTAATATTTCTACCATCGCATAGTAATCAAACTTTTGTTGCTGTTTAAAGTCT
GGTGGGTAACAATCTAAGCCAATAATATTAAGAGGATATTTAACATCCCTCAATAGGGCT
AAATCTTCTTGTAAAAAAACATCCCAAAATTCTGTAAGGTCTTCGTTCTCACCAACACTT
AAACCATCTTCTTTTTCGATTCCAGCAAAATATCGCGTATCATAGGTTTTAATCGTGTAT
TTCATTATTATCACCTCATATTTTTATTATACAACATCTGAAAGTGTTTTTAAAATGAAA
AAGCAAGCGATATTATCACTTGCTATTTGATGTTACTGCGATTGACGAGTTCTAATGTAT
TGAGTTCACCTGACTGAACAAGATCAATAAATATTTTAACATAATCCGGATCAAATTGTG
TACCTGCATTCCGCTTTAATTCATAGATAGCTTGTTCTAAGGATAGACCTTCACGGTAAG
GACGATTGGTTGTCATCGCATCAAATGAATCGGCAATGGTAATAATGCGCCCTAGTTCTG
GAATATTATTTCCTTTAATTCCCCGCGGATACCCTTTACCATCATAACGTTCATGATGGC
TAATGACAATTGGTACGATATCAATTAAGTTTGGAATATGTTTAATAATGTTAATCGACT
GAACAACATGGCCTTTCATAATTTCATATTCTTCATCTGTTAATACATCTGGCTTAGAAA
GGACTTTTTCAGGGATACCGACTTTACCGATATCATGCAGTAATCCAGCATTATAGATTT
TGTTTACATCACTATCAGAAAAATCCAGTTTATTTGCAAGAAGTTGCGACATCAGGGCAA
CATTTTTACTGTGCCCATACGTATAATGATCTTTTGCATCAATCGTAGCTGCCAAAGCAT
AAATACTTGAGACAAAAGCGTCTTGAATCTTTTCATGAACACCTGACTCTTCAACCACAT
CATTGTCCTTTTCTTGGTAAACAAAGACTTTATTTCGACCAGACTTTTTTGCTAAACGCA
ATGCCTGGTTAGCGTTTGCTATTAATTCATTTAACGTACTCCCATGAGGAGGATAGACAC
TTAATCCCACACTAACAGTTAAGAACTCACGAATATCACTTGATAATAAGAATTGTTCTT
CTATGGTTTCACGAATTTTATCTGAAAGATTTAAAGCTTGTTTTTTGGTTAAATTCACCA
TAACAACCACAAATTCTTCGCCACCAAACCGAACCTTCATAAATTCATTTGGAACTACCT
CATTGATGATGGATGTGATCCGCTTTATGGCTCTATCCCCATTCGCATGGCCATAAAGTT
CATTGTAAATCGCAAATTGATCAATATCAATAATTGCCAAAGCAAAAGTGTTATAGTGTT
CTTCTTTAACCCATTTGCTAACTGTATCTTGAAAATAACGATGGTTATAAAACTTCGTTA
ACTCATCTGTTATTGACTGTTTCTTAATTGCTTCAATGGTCTTTGCATTCTCGATAATTG
CCGCAGCGTTATTAATAATTGTTTGAAGAAAGTTTGTTTCCTCAATACTATAAGGATTTT
CATCAGCGCGTTCTGCGATAACAACAAGGCCAACCAATTCATCTTGATATCGAATTGGTG
CAATAATTTCTGTGTGCATTGCATCAATAATTTCACGTTCACGTTTCCAAATACCTTTAA
ACATAACATGGGAATGTATCTGTGATTTGAGTAAAATATCATTCCCATTTTTAAACCATT
TTACGATAGGGTGATTAAACGCTAATTGAATATCTTTATCTTTGGACTGTTCACTCGTTT
GATGTAAATAATACCCCTTCCTATTTTGAAGTATTAAATACACTTCTTTTGAATTAATGG
CTTTTTGAATAGCGTTAATAAGTGTTGCGCCAATCTTATCCAGGTCAAGTGATGTACTAA
TCAAATCACTAAACTCTTTCAACGCAGCATTCATATCTATTGTATTACGGTAAAAAATTC
GTTTTGATAATTTCACTAATCCATTTCTGATTGGCTCTAAAATTAAAAAGAACGGCATCA
TGATAAAAATCAGTGAAATCGTTGATTCTACTTCAACATACGCTCGAATAAACTGTTCTG
CATATAAAATAATCAGTGCATATGTAAAATACAGTAAAATACTGGTAAATGAAAACGATA
ACCCGCGTTTGACAATTAAGTTGATTTCTAAAAACTTATTTCGATAAATCGAATACATAA
TTAATATCGCGTTAACGGTATTGAATAAGATATCCACGCCATAGGCACCAATATCGGGTG
ATATATTTAAAGCACCACCGATAATAACTAAAACAAGCCCCAGCAAAACCAATCTAATCC
GTTTCAAAGATATTTCTTTTTGAATCGATTTTTTAATAATTACAATTAATGCAAGAGAAC
TATAAAATAAGCCTATCACAGCAAATACATAAGCCGCAAATCCTGGTGTATAATTAAAGA
CACCATTAACATATGTTGCGTCAGTCACCACATATTCGGCAAAAGACAAGTACACCATAA
CAATACTTATGAGATAGCCATATACCACTATTTTCTTGGTCCGATAATCCCCCGCTAATA
TATAACTAAATCGTAATAATAATACCGGAACAAAGACAAACCCAATCTGAAGTATTTTAT
TCCAAAATAGGCTGGATGGTGGCACATTGGTTTTCATGAGAAAAGAACCAATTGACCAAA
ACATCATCGCTATAATATAACCAACAAAAGATCGTGACAATTTGGTTTGGTTCGAACTTA
GAATTATGATTAAAATAATTGCATATAATATAAATGATATTAAAGGAATTATATTGTACT
GTGTTAATTCTATCATCGTAACACTCCTTGAAGTGAATTTTATCCTTCATATCCCCTTAT
TTCATCTTATAACATTGCTTCAATAGTCTCCTTCTCTGGATTCATTATCTTCGGATAATA
TCCTTTTTGTTCCTTGAATGAAGCAAATGAATTGTTTTTTAGTCGCGTAATTTTTAATGG
ATCATACCCTAACATTTCATGCACATCCTGATAATCAGAATCTAATTGTTTCAATTCATG
ATTAATCTTTTCCTTAATCAGTTTGTCACTTACAACACCTTTCACTTCTAAATATAAATG
AATGATGGGCTTGTTATTTATATATTCCTTATTTGCGATATAATGTAATATATCAAGTTG
AGATAATTTAATCGCGTCCCCAATAACTTGTTTTGTCAACCGTGTGAAACCAGCTAAATC
GATAATATTATGAACTCTGTCTAAATAAATGACCTGTGGTAAGTTAACACCATCTTCTTT
ATTCTTTAATCCAACACACTTCATAATGTCACCGATACGATATCGCACAAATGCACCACC
ACGTAATTTTGTGATAACCAGTTCGTATACTTCGTTGGGTTTTATTTCATCTAGCAACAC
AGTACTTGGCTTATATCCAGGTGTGTTTTCTTCTTTTTTTATTTCCTTTTCAGGAATAAA
TTCTAAAAAGTTTACATCAGGGAAAAATGTCATGCCATTACGACTCCATGTTTCTGTGGC
TACCGCAGCAGATTCAGTCCCACCAAATATTTCAAGTGGTGTAATACCAAACAAGTGTTC
AATGCGCTCTTTATATGTCGCAGAATCTGTTCCCCCGCACACAATACCTTTAAACTCAAA
TAAATCTTTTGGTAACAACGGTTTTTTCTTAATTTTTTTCTTATAAAGTGCTTTGATAAG
CTTAATCGCTTGCTTGACATTGGCTGGCCAAATCATACCTGATTTTCCTGAATCATTGGC
AAATGATTCTCCAATTTTAACGAGTACACTACTTACGCCATAAAATAAGTCAGCGCCATG
TTTAATCGCTAACTTAAACCCTTCAACATTACGTTCTTTAAAACTAAGTTGTTCTGCCCG
CTCGGTATCTGGTAGATAGTCAAAATCAATCTCGTTTTTCAAGATATATGGCGCGTACCC
TGTTAAATACGGGCGTGGTGCCATGCCGTATAAAAACTTGTCATGATTTCTCAAAGTAAA
GTGTCCTCTTGATTTACTTGTCGAGAGAATCAAACTTGATAAAAACATTTTCGTGTTTTC
TTCTACCATTGTTTTTGAGTATGGGGCGAGTTTAATTGGTTTGTCTCCTCCTTTCCAAGT
GGTTTGAACCCAATGTAATGGTTCACTTGGTAATGCTTCATTTTGTTTATTGAGTAAAAT
GTCTGCATAATCATCGTATGTTGTTAGTGGTACTTTTTTACGAAAATCTTCAATCGACTT
AATTGATTGATTATTAAAAATCTTTCTTCCTAGTTCAGAATCATTTAACAGTTCAATTTG
TTCTAACAATAAACGCTTTTGAATTGTCATAAATTCTTTGATGTCAAGATCTAAAAAACC
TAGATAAGTATCCCATATTTTATTGTATTCTTCATCATGTAACATGTCGCGTAAGTTTTT
CATGCTTCCTCCAGTATTTTTTATTGATTTTTAAATTTTATGATACTCTTAAACGATGGA
ATAATCATTGGTGTTTCTTTTTTATACCGATTATACTCTGTAAAAATCTTTTCTAAAATC
ATTTTTTCTTGAATAATGACATAACATATATTAATAGCTGTCCATACTAACCCTGCCGCG
AGCAAATATAAATTCGCATAATATAATGCTGTTAAGAGAAAAATGATAAGTAGCCAAATC
ACACCGGGATGTCTGACAAGAGCATAAGTGCCTGTTGTCACTAAACGATGTTCTGGATCT
GCTTGATATGTTTTTACACCAACTTCTATCACGATAGAATACATCAATACACCCATAAAG
AAAATAATCATTATCAAGATAATGGGTAAATATATGAAACTATTATCAAACATGTAATTA
TACTGTAGCAAATCAATAAAGGCATAAATGATTGATCCTAAGCCGAAAACCAGCATAAAA
TACTTACTTACATGCCGGCTGTGTAAAGAACATATATCAAACAATAACAAGAATATAAAC
CCTAATATTCCGATCAGTATTGCGTCCATAAGCCACCTCTTTCAGAAAACTATTTTTAAC
TATTATTAATACTATAAACGATGTTTAATAAAAAGAAAACGTCATATATGACCCATTTTT
ATATTTTAGCAGATAAAAGTGTCACTAAATGGCTTAACTAAGAGATTATTAAAGAATTCA
AATTTTTCCAAGATATTGGTTGTAGTGAAAACGCTATCATGTTATAATGTATTCGTGAAA
TTAAACCAGAGTTCAAGGAGGACACTATGACGTATAAAATTTTAACAATTAACCCTGGTT
CAACATCAACAAAAATAGCAATTTTTGAAGATGATAAGAACATATTTAGCAAAACAATCA
GACATAAAACTGAGGACATCGCTAAGTTCCAATCTATTTTTGATCAATTTGATTTTCGGA
AGTCAGCTATTCTTGATGCACTTAAGGAATCTCCTTATGACTTAGAATCCTTTGATGCGA
TCACTGGTCGCGGAGGTATGTTAAAGCCGATTGAAGGTGGAACTTACCGTGTTAACGACC
ATATGATATCCTATATGAAGCGCGCTCCCAGAGGAGAACATGCTTCCAACTTAGGGTGTG
TTATTGCTAAAGAATTAGCAGATAAGATTGATGTACCCTCATTTATTGTCGATCCTGTCG
CAGTCGATGAAATGGAGAATATTGCACGCTTCACTGGTATGCCTGAAATTAAACGACAAA
GTTTATTTCATGCCTTAAATCAAAAAGCTGTCGCGTTACGTGCGGCCAGTGATCTTAATA
AATCATACCACTCACTTAATTTAATTGTTGCACATTTAGGTGGAGGGATTAGTGTTGGCG
TCCACAAGGCAGGTCGCGTGATTGATGTTAATAATGCACTTGATGGGGACGGTCCAATGT
CACCTGAACGCAGTGGGAGTGTGCCTATTGGTCCATTATACAAAATGGCTATGAGTGGGA
AATATACCCTTAGTGAAATGAAACGGAAAAATTATGGCAAAGGCGGTCTTGTCGCTTACT
TAGGAACAAATGATGGCTATGAAATAGAACAGCGTATAAAAAATGGTGATGAAGAAGCCA
AGTTTATGGTTGATGTTATGTGTTACCAAATAGCCAAAGAAATTGGCGCTGATGCAACGG
TATTAAAAGGGAAAGTTGATGCCATTGTATTGACAGGTGGATTAGCATATGATACATATA
TAGTTGAACAGATTAAAGCGCGTGTTGCGTTTATCGCAGATGTCTTGGTTTATCCTGGTG
AGGATGAAATGGAGTCACTTGCCTTAGGGACGTTACGCGTATTAAGAAATGAAGAATCAT
ATAAAATATATCAATAGGAGGCATAATGAAAACAATTAATGATATTGTTAACAAAGCAAA
GGCAATTCCTACACAAACATTAGTTGTCGCTGTCGCAGATGACTCACATGTCCTTGAAGC
TGTTGAAATGGCCCGTAAAGACAATATTGTAAATGCTATTTTAGTGGGGGACAAATCGAA
TATTGAAGCAATTGCTAAAACATTAGATATCGATTTATCTCATTATGACATTATTAATGA
GTCGGATCACGAATTAGCCTGTCAAATAGCTGTTAAAGAAGTTCACGACAACGCCAATTA
TTTTCTAATGAAAGGTTTAGTCAGTACCAGTACCATTTTAAGCCAAGCACTAAATAAAGA
CTATGGACTAAGAACAAAGAACCGCATATCACATGTTAGTGTTATGGAAGTCTCAACCCA
TGATAAACTCATCTTTATGAGTGATGGCGCAATGAATATTGCCCCAAATCTTGATGAAAA
ACGACAAATCATTGAAAATAGTGTTGTGATTGCTAGAGCCATTGGAATTGATTACCCTAA
AGTTGGTGTGATTGGAGCGGTTGAGAAATTTAATCCAAAGATGGAAGCTACGATTCATGC
GAAAGAGTTAGTTGACCTCAATACATCTGGTACAATTAAACACTGTCGTGTTTCGGGACC
CTACGCAATTGATAATGCAATTAATAAAGAAGCCGCGGTACACAAAGGCATCACACACCC
AGATGCAGGCGAGATTGATATCTTACTAATGCCCCGTATCGAAGCGGGTAATGTTTTTTA
CAAAACAATGATGTTTCTCGCAAATGCAAAAAGTGCCAGTGTCATCGCAGGCGCTAGCAA
ACCAATCGTTTTAACATCACGTGCAGACTCAACTATGAGTAAATACTATTCTATTGCACT
TGGTGCACTTGTCGCTCATTTTTAGGAGGAATTATGGCAACCATCAATCATCACACAGTC
AACTCAATATCTACAGACAATTCACATCTTTTTTCAAAAATACGCACCACTATTGAAACT
GCATTTTATAGAAACAACGTTAAACGCATCACGTCTATTAATGAAGCTTATGACCTTGCA
AAAAATGCACCAGGGACGATTGTTACAGATTTGCCAATCTACCGAGCAAGTGATTTAGGA
CTTCAAAATGATGCAAAAGTACTCATTTTTAATGATGGTATTATTACAGGACGTCAAGCC
CATGTTAGACGTTTGATCAACCGTTCAAATAGAGAAAAATATTCAGATGTTTTAAAAAAT
GCAATCTTTAACTCTCGTAAAAAAACAATGTATCATGCAACGGCATATATTGGCCTTCAT
GAAGATTTTATGGTAAAAGCTCATCTCCTTATTCCTGAAGGCTATGAAAATACCTTATAT
TCATGGATGTTAAACTTCCAGTATGAAAATCCAATGACTGAAAAAATGTATCAAAACTCG
AAGAAAATGGATGAAGGTGACATCTTCTTATACTCTGACCCTGATGAGTTTATTGACAAA
TTCCCAACTGGATTAAGTTTATTTGATCATACGAACAACTGTGGGGCATTACTCGGGTTA
CGCTATTTTGGTGAACACAAAAAAGCTACCTTAACAATGGGGTGGAGCGTCGCATCACGT
AATGGATACACAGCTTGTCATGGCGGACAAAAGCGATTCAATCTAGATAATGACAAAACA
TATATTGCCGGGGTTTTTGGCTTGAGTGGAAGCGGAAAATCAACCATTACCCATTCACGC
CATAACGGTAAATTTGATATTACTGTCTTGCATGATGATGCCTTTATTATTTCTAATGAA
GATGGATCAAGTATATCAATGGAACCATCGTATTTTGATAAAGTGCAAGACTATCCTACA
AACTCACCTGATAATAAATATCTATTAACAATGCAAAATGTCGGCGCAACCCATGATGAA
AACCACCGAATTGTCCCAATTACAGAAGATATCAGAAACAATAATGGACGTGCATTAAAA
TCTAAATATTGGACAATGGAGCGTGCCTACAAGTTTGATAACAAAGTTGATGCTATCTTT
TGGATTATGAAAGATGATTCATTGCCACCTATCTTAAAAATCAACTCAAGTATACTTGCG
AGTACACTGGGGGCAACATTGGCAACAAAACGCTCTACTGCTGAAGAGGGGGTAGATGCA
TCGAAACTTGTTATTGAACCTTATGCAAATCCGTTTAGGTTATACCCACTACGTAACGAT
TATTTAAAATTTAAAGATTTATTTGAAAACCGTGACGTAACATGCTATGTCATTAATACA
GGATCATTCTTAAACAAAAATATAACCCCTAAAATAACCTTAGGGATTATTGATAATATC
GTAATGGATAACACGCAATTTAAACCTTTTTCCAATTTAAATGCGATTGAGTATGCATCT
ATTGAGGACTATGAACCTGATTTTTCAAGTGAGAAATACATCAACTTATTTAAAGAGCGT
ATGCAATCTCGTATTGATTTTATTGAACATCTGTACAACCAAGATATTTTACCAGATGAA
GCGAAACAAAGCATTCAAGAGATTATTAATCAGTTATCCTAAAAAATAAACGTCTAGTAT
AAACTAGACGTTTTTATATTAACTTGACTTCACTTCATTCCATCCGATTAAAACAGCTTC
GTATTTTAGGTCTAAGTTAAGACTATGAACACCTGAAGCAAAGTCTATTTTAATGCGTTT
TTTCATCACTTTCCAATCTGAAATTATGCCATCAACACAATATTTCTTAATATTCTGTGC
GGTTGGTTCTAATGGCTTTGCTTTCTTATCTTCATCGTTTGGATTAGATACGCTAAACCC
ATTAATGACTGGCTTGGTAAAAATCAATACCCCATCAGCTACTTGAATCGGATCAAAATG
GGTATTTTCTGGATGACCTTCTTTGACCGTAAAACGAGCGACTTTAAACGCAAGTACATC
CGTATTACTCAACACATCATCAATGACACTATTACGCATAATCACTTCTTTAATAAAGCC
GGGTGTTAACGAATTATAGTCATCTATATACTGTTCATAAACTATATCAGTATCCGTCTT
CACTTCGACATCTTCTATCGTGATTTCATTATTATTAATATGAATTTTAATGGGACGAAC
CATATATTCTTTATCTTTTTCAAAAGTTTTTCCTTTAGCTTCTAGGATATCTATAATAGG
CTCGATTTCTTCTCTAAACATTGTAAGTGATAGTGTGATAACTTCGCCATTTCCTTTGAT
GATAATGCCGTGTTCTGTTAAATTAAATGACGTAATATCGTCATAAGGAATCACAGCAAA
TGTCTTTTTACCCGTGCGTTGAATGAGTTCATTTGGCGTGACAATAATCGCTTCGTACTC
CGTTTTTTTATTTAAACCCAGTGGAATTAAAACCAATACGAACAACCCAAACACAATATA
AATAAAATCGAGTTGAAAGAGAACGTCATTTTCTCCTAATACAAACAACGTCAGTAAAAT
TACAAACAGAAAAACCCCTACTTTAAGTGTATGGTTACGCTTTATATTGGCATCGTAAAT
CGCGTACTCATCCAGTGTAATATGATACTTGTTCTCTAACACTTCTTTTATTTTATCAAT
CATTATAACACCACCTACATTTATCATATCACAGTTTAAAATAAAAACAAATAAGAACAT
ACTTTTTTATACAAAATTAACCGGTTTTTAATGGGAATCATCATGAAAAAATGGTATAAT
ATATTAAGTATATTGATTCTAAGAAAGGTGATATTATATGACATTTTTAAACAGCTTAAG
TGATGGTAAAAAAATGACTGATAAAGTCTTTAAAGCAGCAGTTAAAGCAAATGAGGCAAA
AATAAAACATGGGTCAGAAAACGTTGTTGATGCGACTCTAGGAACACTCTTTGATGAGAC
CGAAACATTCTGTGCATTCGACTCCGTATGGGAACCTTATAAATCAATCAGTAATATTCA
AAAAGCTAAGTACGCTGGTGGCATTCCTGGTAATCCTAGTTATTTAACAACTGTCTATAA
ATGGCTTTTTAAAGATTTAACGTTACATACAAAAATCGTTGCAACCCCAGGTGGTGCGGG
CGCAGTAAGTGCAACGATTCATAACATCCTTGATCCCGGACAAATCTTGCTGAAACCTTC
GTTAGGATGGGGACCCTATAACACGATGGCAACCGAACATGGCGTTAAAGCGGTTGATTA
CAATTTATTTTCTGATGATGGGTTTGATATTGACAATTTCAAACAAAAACTAGCCAATGT
AATGGCAAAGCAAGGTAAAGTATTAGCTATTATAAATGACCCATGTCATAACCCTTCAGG
TTATACAATGACTGAAGATGAATGGGATGAGATTTTAACCTATGTTGATATGCTTGCCCA
GCGTGGACCTATAATTATTTTACAAGATATTGCCTATATTGATTTTTCGACTAATCCAGA
TTGGAAAAAACATTTCAAAAAATATCAAAATCTAAGTGACAATATTATGGTTGTTATAGC
CTTCTCTCTATCAAAAACACTCACTGCTTACGGTGCACGAGTTGGGGCTGCTATTGCAAT
TACATCTAATCAAAAAGAACTCGATAAATGGCACGACGCAATGGTTTATACAGCCCGTTC
AACATGGTCTACCATTAACAATAGTATGATGACATTGTTCGCCAAACTGTATAACGATAA
ATCGCTATACGATGCTTACTTAAATGAAAAATCAAAATATGTTTCATTATTGAAAGAACG
TGCTGATATATTTATTAAAGAAGCTGATCAAGAAAATTTACCCTATTATCCGTTTGTTGA
AGGCTTTTTTGTCACATTACGGATTGATAATGCAGATAAAGAGGCGATTTACAAACGACT
TCAAGATAACAACATCTTCACTGTCCAAGTCAATAATGGTTTACGGATTGCATTATGTAG
TGTCTCGAAAAATAAACTTAAGGGACTTGCAAAGAAAATTAAAGCCTGTCTTTAACAATA
GAGAAATAAAAGGAGCTCCGAATATTCGGAACTCCTTTTATTATGTGTTAGTTGATTTTA
ATTGGATGAATCCACCCTTCAGGAGGATCGATTTCACCATAATATATACCGATTAGTAAG
TCATACAATTTTTTAATTGTAGGACCAACTTTACCATCACCAAATTGATGTTTGTTACCT
TTGTGTGTAATTGATTTAATTGGCGTAATAATTGCCGCTGTCCCGCAAGCACCTGCTTCT
TTAAATTCATCTAATTGATCAATATGAACAGCACGTTCTTCTGTTTCTAATCCTAGTACG
TTTTCGGCTAAATATAAGATTGAACGGCGTGTAATGCTTGGTAATATTGAAGACGATTTC
GGCGTCACTACTACATTGTCATGTGTCACACCAAAGAAGTTAGCCGCACCAACTTCATCA
ATCTTACTATGCGTTAGCGGATCAAGATATATCACGCCTGCATAGCCTTTTTCTTTTGCT
AAATGGCGGGGATAGAGACTTGCTGCATAATTACCTGCAACTTTGACTTTTCCCATTCCA
TTAGCTGCTGCACGATCATAATCTGTTGTGATGAAATCTAATGCTTTTAACCCCCCTTCA
AAATAGGTCCCTACAGGTGCACAAAATACATTGAATAGATATTCTTCTGAAGGTTTAACA
CCTAAGTTCATTCCGTGGCCCATGATATGCGGCCGGATATACAGTGATTGTTCAGTCCCA
TATTCAGGAATATCATCGATATTTGCTTTAACCACTTCTTCAATGGCTTCGAAGAATAGA
TCTTTTGGCAACTCAGGTGCAACGATACGTCTCAAACCATCATTAAGTCGCTTAAAGTTT
AAGTCTGGACGGAACAAAACGACTTGTCCATCTTTAGTTTTATAAGCTTTTAATCCTTCA
AATAATGCTTGTCCGTAATGAAACACGTTTGATCCTTCATGGATTGTTATGTGTTTGTCT
GTTGTTAAATCACCTTTTTGCCAATTACCGTTTTTTGTAAAGGCACGGTACCGATATTTT
GTTTCTTTTAATGCATAACCCATAAGTTCACACTCCTTGTTCGATAGGTTAGTATTTACC
TTGTTTGATCATTGAATCAGCAACTTTTGTAAATCCAGCAATGTTCGCTCCGGCAATTAA
GTCGTATCCAAATCCATATCGACTACTTGCTCGTACACAACTATTGTAGATATTTTTCAT
GATGCCGCGTAATTTTTCGTCTACTTCATCACTTGTCCAATGAAGTCTCATACTATTTTG
TGACATTTCAAGCGCACTTGTTGCTACCCCACCAGCATTCGCTGCTTTACCAGGACCAAT
AATAACTCCTGCTTCTTTCAGCAATTGGATTGCTTCATTGGTGGTAGGCATGTTGGCACC
CTCTACAATATATTTTACACCATTTTCAATGATTTGTTTAGCATCTTCAGGATAAATTTC
ATTTTGCGTTGCACATGGCATAATAATATCAACTTCACGTTCCCAAGGTTTTTTACCTGC
GAAGAACTCTACATCAAAGCGCTCTGCATAGTCTTGAATCTTACCATTGGTGTTCGCTCG
CATTTCTAACATAAAACTAAATTTTTCTTGCGTATTTACACCATCTGGATCATAGATATA
TCCTTCTGGGCCACTTAAGGTAACGACTTTACCACCTAAGGCTGTCACTTTCTTACAGAC
ACCCCATGCAACGTTTCCAAATCCAGATACTGCGACAGTTTTATTTTTGAAGTCTAAGTC
GTCGTGTTTTAACATTTGATAGGCAAAATATGTTGCGCCATACCCCGTTGCTTCTGGACG
TATGAGTGATCCTCCATATTCTAGACTTTTACCAGTTAAGACACCATTTTCAAATGCGCC
ACGAAGACGACGATAATGGCCGAATAAAAATCCTATTTCACGAGCACCCACACCAATGTC
ACCAGCAGGTACATCAACGTTAGGGCCAATATGACGATAGAGTTCAGTCATAAACCCTTC
ACAGAATCGTCTGATCTCTTCATCAGATTTACCAAGTGGGTTAAAATCACTACCACCTTT
TCCACCACCGATCGGCAAACTGGTTAAACTATTTTTAAATATTTGTTCAAATCCTAAGAA
CTTAATCATTCCTAAGTAAACAGATTCATGGAAACGTAGTCCACCTTTATACGGTCCAAT
CGCTCCATTAAACTGCACACGGAAACCACGGTTAACATGTGTCATACCGTCATCATCAAC
CCATGGCACTCGGAACATAATCACACGTTCTGGTTCAACAATACGTTCTAAGATATTATT
TTCAATATATTCAGGATGTTGTTCTAAGACAGGGCCAAGAGAATGAAGTACCTCAGTGAC
AGCTTGAACAAATTCACTTTGGTGACCATCTTTTTGACGTACTTTTTCCAATACGCGTTC
AATATATTCTTCTGTTTCAAGTGAGATTTCACTATCTTCATCTTGAGCACTTTCGAAACT
ATTGAACTTATGGATGAAGAGTCCACTACGTAGTTTTGGTTCAAACCATGTTGATTTTGC
AGGCATGATTAACCCAGCATCACTGACTTCCATAATGTCTTGCATGGTGACTGGATACAT
ACTAAATCCAACACCATCTATTTCATCCGTTAATTCACGTAATCCTTTTAAACCACGGAT
ACCACCAACAAAACTAATGCGTGATGAATTTCTAACATTTTTGATGCTTAATAAATTATT
TAAGACATATTCTTCCATTATTGCCGCATCGATTGATGCTAAAACATCATTCTCATCGAC
AATGCCATCACGTAGCTCTAAGCTATACCATTGGTTATTTAAGTACATACCAAATTTATG
TTTTTTCATAGGTTTGTATGGTGCTTTGCTTTTTTCTATTTTAAAAAGTTTGTCTAACTC
ATTAATGAACGTTTCTTCTGACATACCGTTAAGGTCATGTACTACACGGTTATAGTCCAT
AATTGTTAAATTACTTTCAGGGAAGATAACACTCATAAAGAAGTTAAATTCTTCATCACC
TGTATAATTTGGATTTTCTTGGCGTCGTTTTAACGCCACTTTTGCAGCTGATGCAGCTCT
GTGGTGTCCATCTGCGATATATAAGCTTTCAACATCACCGAAGTGTTCACTAATTTCTAA
TAATAAATCGTCATCATCAATTAACCAAGCCGCATGACCGACACCATCATCGGTTAAGAT
ATCAAATTCAGGATCATGATTACTCGTCCATGATTCTAAGATTTCATTTAAGCGATCACG
GTCACGGTACGTTAAGAAAATAGGGGCAGTATTCGCATCACAACGATCAAAGTGATTAAT
TCTGTCTTTTTCTTTTGATAGTAATGTTGTTTCATGACGTTTAATAACACCATTCACATA
GTCATCAACTGATGTACATGCAACAAATCCTGTTTGAACTTTACCATTCATCGTTTGTTG
GTAAATATAGATGTGATCATTTTCATCTTGAATTAAAATACCATCATCTTCAAACATTTT
TAAGTTTTTCTGTGCTTTTTTGTACACTTTTGGATCATATGCATCCACACTTGATGGATA
ATCAATTTCTGAACGAACAACATGTAAGAAACTATATGGATTCCCCATTGCCATTCGTTT
TGCTTCTTTACGACTCATGACATCATAAGGTAATGAAGCAACACGTTCAACTAAGTCAAT
TCTTGGACGTAAGGCCTTAAAAGGTTTTACAATTGCCATTTTTGTATCCTCCCTATGCTA
AATATTGTTTTATTACTTCAATTGTTTCTAACCCAATACGTGCTTGCGCTTCATAAGTGG
CCGCACCAATATGTGGGGTAAGTGAAATTTTGTCATGCGTATAAATACGCATGTTTTTAA
CTGGTTCATCTTCGTAAACATCAAGTGCAGCGCGTTTTACAATACCTGCATCAAGTGCAT
CAAGTAAGGCTGTCTCATCAACTACACCACCACGAGCCGTATGAATTAAGTACATACCTT
TTTTCATTTGTTTAAATGCTTCTCTATCTAAGAACGGCCCATCTTGCTTAATGAATGGGA
TGTGCAAACTAATGAAGTCTGCGGTCTGTAATAACGTTTCTTTATCAACACGTTGACAAC
CATCAACTTCTGTCACAGAGTCTGATTTATCATAATATATAATTGACATCCCAAGTGCCA
TAGCTTTTTTCGCAAGGCTTCGTGCGATACGCCCGAAACCAACTAATCCAAGTGTTTTAC
CGTTCAACTCAATACCACGGTACTGTTTTTTCTCCCAACGACCTTCACGCATGGTCACAT
TTGCAATATAAATGTGACGGGCTAAGGCAAACATGTGCCCAAGCGCAAGTTCTGCGACAG
CCGCACTACTTGAGTTTGGTGTATTCATAACTTTGATACCTTGTTCTTCTGCATATACAT
GATCAATATTATCAATCCCGACACCTGCCCGGATGATCAGTTTTAATTGTCTTGTTTCGA
GTGCTTTATCAATAATAGGTTGTCTTAGTTTAGTCGCAGATCGAACAATAATACAATCAA
TTTCTTGTATTTTTTCAATTAATGCTTCCCCGTCATAATGGTCAACTTCAACGGTATAAC
CCATCTCTTCTAAGGTTTCTTTTGCGCTTGAATCAATCCCATCGTTAGCTAATACAATCA
TTATTTAAGCCCCCATATCTCTTCGATTTCACGTAACAACCCTAATAATTCATCTTCTGT
ACGATCTGCCATATGGGCAATTCTAAAGGCTTTTTCCTTCATATCTCCGTAACCATTACT
AATCATGTAGCCACGGTTACCAAGTTCTTCATTTAGTGCTTTAACACTCTTGCCATGCGT
ATTTAAAATGGTTGTTACAGTGTTTGAGGCGTACGCTTCATTCGCAAAGAGTGCAAAATA
TTGTTTCGCCCAATTGCGTACAATGTTTGCTAGATGTTCGTGACGATCGAAGCGATTATC
TAATCCTTCTTCATCGATAATTTTAGTTAATTGATAATCTAATGCCCACATATGTGGTGT
TGATGGGGTTGAAGGATACTGATAATTTCGTTTTACACGATTCACAACGTTAATTAAGTC
TAAATAGTATCCACGATTTTCAACTGTTTCTGCTCGTGCAATCGCTTTATCTGAAACACT
AGCAACGGCAAGTCCAGGTGGCACTCCGAGACTTTTTTGTGTTGATGATAAGCAGATATC
AATGTTTGATTTATCCACTTCAATTTTTGCCCCTCCAAGTGAACTAACACTATCTACTAA
ATATACAACATCTGGATAGTCTTTAATCACTTGTCCGATTTCATAAACTGGATTCATAAG
TCCTGCACTGGTTTCATTATGCGTAACAGTAACAACATCATATTTACCAGTATCCAAAGC
ATTTCTTACCATCTCTGGCGTTGTTGGTTCTCCGGGGTCACTTTTAAAGTGATCAGCAGG
TACATTATTCGCTTTTGCAATCTTATACCAGCGATCACCAAATGCGCCAACACTAAAAAT
AGCGGCACGTTTCTTCGTACATGAACGGACACTCATTTCCATAATACCAGTCCCTGATGA
GGTTGATAAAATAATGGTATTATTGGTATACATTAATTGTTGTAGCTTGTCACTTATGCG
TTTTTGTAAGTTCGTTGCTTCTTGTGTTCTGTGACCAATCTGTGGTGTAGCCAATTTAGC
AAGTACATCAGGCGCTACATCTACTGGTCCAGGAATAAATAGTTTCTTTTTCAAATTCAA
TCATCCTTTATGACATATTTCAACACATTGACATTTTAACAATTAATTTGTTCTAAAACA
AGCGTTTTCATTAAAAAAGTATAAGTTTTTATGAGTTTGTTAATATTCGCTAAATTTAGC
CATTTACAATTTTATTATTAAAAATTATTTTCAATTATTTTATGAAAATATTTTCATTGT
TTTTTTTGACATTTAATTCTAAACCCAAATACCTAAAATCCGTTGAAAGTGTTTACATTT
TTATGCGTGTTATATTGCTTTTTTAAATACCTAGTGATACAATAAGAATGGTTTTGAAAG
GAGAATGAGGATGAAACTATCTAAACGAATTCAAGCAATGCAGGAGTCCCCAGTACGCAA
ACTAGTTCCAATCGCTACAAAAGCGAAATCACTTGGAAAAAAAGTCTATCATTTAAATAT
AGGACAACCAGATATCGAAACACCCAAGGTATTTATGGATGCCGTGAATGCACATGACTC
ACGAATAATTAAATATTCTTTTTCACAGGGTGAACCTAAACTAATACAAGCAATTCAAGC
TTATTTTAAACGGGATAACATTCATTTTAAAGACAATGAAATACTCATCACAAATGGCGG
AAGCGAAGCTGTCACTTTCGCAACTATCGCAACATGTGATCCTGGTGATGAAATATTGGT
TCCTGAACCATTTTATACAAACTATAATGGATTCACTGGTGAAGTCAATGCGACGATTAA
ACCGATTACTACCTACGCTGAAAATGGATTTAGATTACCCAATAAAGAAGCTATTGAGGC
ATTAATCACACCAAAAACAAAAGCGATCATGTTTAGTAATCCAGGAAATCCTACCGGAAC
AATCCTCACCGATGATGAAATGCAGATGATTGCTGAACTCGCTATCGAACACGATCTCTT
TATTATCAGTGATGAAGTGTATCGTGGTATGGCATTCGATGGATTAGATAGTAAATCAAT
GGGGACCGTTAAGGGGATTGAAGAGCACTTAATTATAATCGAAAGTGTTTCTAAGCGGTA
TAGTGCATGCGGTGCGAGAATTGGTGCTATCGCCTCTAAAAATACAGCTTTAATGCTTAA
TATCTTAAAGTTATGTCAAGCAAGGCTCTGTGTTGCCACACTTGAACAAGTTGGTGCTTC
TGCTTTATATCAACTACCTGATTCTTACACTAAAGAGATTAAAAACGAGTATGAAAAACG
CCGTGATATCGTCTATCAAACCTTAAATAATATCGATGGTATCGTATGTGAAAAGCCACA
AGGCGCATTTTATGTTATAATAAAGTTACCAGTCCCTGATGCTGAACAATTTGTTGTTTG
GCTATTAGAAGAATTTGATGTCAATAATGAAACAGTTATGCTAGCACCTGCAGAAGGCTT
TTATGCAACCGAAGGACTTGGTAAAGATGAAGTACGATTGGCTTACGTACTGAATGCAGA
AGATATGCAAACAGCTATGAATATTTTAAAACTCGGGTTAAAAGCCTACCCAGAAAGGTT
GATTTGATGTATTTACAAAGACATTTAGAAAAAACGCCACGTGTGAGTAAAGATGCGAAA
ATTTTTCAAGGCGCATGTTTATCTGGCGATATCATTATCGATGAAGGTGTGAATATATGG
TATAACGTCTCAATGCGAGGCGATATGGCCCCTATCCGTGTTGGAACGGATACTAATATT
CAGGATAATGCTGTCATTCATACAAATACCGACCAGCCTACAACCATCGGTAAAAATGTA
ACAATTGGCCATGGTGCCATCATTCACGGTTGTACTGTTGAAGATGATGCGTTAATTGGT
ATGGGCAGTATTCTTTTAGATGGCGCAACTGTTGAACAAGGTGCATTGGTTGGCGCAGGT
ACGTTAGTACCACCAGGAAAAACCGTACCGAAATATCATTTAGCCATTGGTAATCCAATG
AAAATTATCCGAGAATTAACAGAGGATGATATTAAAGCAAACGAAGCGAATAAAGATTAT
TACTTAAAATTAGTCAAAGAATACGAGTGATTTCACTCGCTTTTTTGTGACCAATTTTGC
TTTTGTAAGCGTTTTTTGTTATAATTTTATTACCATATAGAAAAGGATGATTGAGATGAA
TGCGAAAAAAATATCACTTGCTCGGGCAAAGGAGTTATCCAGTAGTATTAATGACTTTAT
GGCATTTAAACAAAAAGCCTTAAGACAGCTTAAAGGTAATAAAGAAGCATACTTAGAAAA
TAAAGCTAAGTTATTAACACATTTTAATGCAAACGAAGATGATTGGAATGATTGGCATTG
GCAAATGCGTAACCGCATTGTTGATGTTGAGACATTAGTCAAATTTATTCATTTATCACA
AGATGAGGTCCAAGATGTTAAAAAACTTAGTAAAACAAACCGTTTTGCCATAGTTCCTTA
TTATCTCGCCCTTATTACCTCAGAAAAAAATGATCCCATAAAAATGTTAAGTGTGCCAAG
TAAAGGCGAATATGCCGTTGATTTAGGTAAAGAAGACCCCATGGCAGAAGAGTTTACCAA
TCCCGCTGGTAGTATTACAAGACGTTACCCCGATCGTTTAATCATCAATGTTACCAATAT
ATGTGCGATGTATTGTCGTCACTGTCAACGACGGCGATTAATTGGTGAAACCGATGCTCA
TACCAACCAATCACTTATCGATGAGTCCATTGAATATATTAAAAACACCCCTGAAATTCG
GGATGTCTTAATTACTGGTGGCGATGCATTTTTATTATCTGATCACCAAATTGAAGCATT
ATTAAAACGTTTAAGAGCAATCAATCATGTTGAAATTATACGTTTTGGTACAAGAACTCC
TGTCACAATGCCCATGCGGATTACAGACAAGTTGGTTAACATTTTGAAACAATATCATCC
CATTTATGTCAATACACAGTTCAATCATTATTATGAACTCACCGATGAAAGCATTCACGC
CGCAGAAAAACTTGTGAATAATGGCGTTGTGCTAGGTAATCAAGCCGTCCTTTTAAAGGG
GATTAATGATGATAAATATATTATGACTATGTTAAACCAACGTCTCTTAACTGCGCGCAT
TAAGCCCTATTATATTTTCCATGCTAAAGAAGTTAAAGGAACACACCACTTTATCCCAAC
TATTGCAAAAGGTTTAGAAATTATGGCTTATATGAGAGGGCACACCTCAGGTTTAGCAAT
TCCAACCTATATTTTTAATGCGCCAGGTGGACTGGGTAAAATTCCATTACTACCACAGTA
CATCATCTCTCACGAGGATAATGTTTATCACATCAAAACATGGGAAGGTAAAATTATCGA
ATATATTGAACAATAGACTTAAAAAAAGTAAGCATTCGACTGCTTACTTTTTTAAATAGG
CAAATATATTATGATCCTGTTTAGCTTTAGGGTCAAACCGCATAATCTTCATGTATCCCT
GAACAATATATCCATTCAATACGATGGCTATTACGGTTCCAACGCCCACTTCTCCTCCAA
GGATAAACCCTACAAAAAGAACTATAAACTCAATCGTAGGTTTAATATACTTGACATCAA
TCTTTGTCACATGTGAAAGGCCGACAAATAAACCATCACGCGGCCCACTTCCGAGACGGG
CACTAATATATAAACTCCGTCCAAATGTCATCAAGATAATCCCTAAGACAAGTAGAATTG
TTTGCGAATGTAACGACTCAGGGGTGTAAGCAAAAAAATAATCAGCTAAGTCTATAAACC
ACCCGACAAAGATGACATTAAGTAGCGTTCCGATGCCAATTTTTGTCTTGAGAAAAACCA
TGCTAATCAGCATGACAAGTAAACCGACCAGTTGGGTTATGCGACCAAATGTTAATGGTG
TAGACACCTCTAATCCTTGATGTAATACTCCCCATGGGGGTAGCCCAAGTTCACTGCGTT
TCATTAGCATGATACCCACTGCTAAAAACATAAATCCAATAAAGATCATTGGAATCCGCC
TTATATCTTTTTTTAATTTTTCCATTTTTACACCTCTAATTACAAAGATAGTATAGCATG
TCTGAAAAGTTTGTAAAGGATAGTTTGCATACTTCTTTGTTTTTTATAACAATTTTGATA
AACTATTTTTAGGTGATTATTATGTTACAACTTGTTTATAAAAAAAGCTTAAAAACTAAA
TATATCATTTTACAAGTAGCTTTGTTCTTTTTCTTCTTGGGATTATACATTTTTTTAGAT
TTTGAAGGGAACATCAGTTATGATACGATGATTAATCGATTTGGTGTCGGTATAACCCTC
TTACATATCAGTATGAATGTGATAATTGCCATTGCGTCTGCTATTATGGTATCATACTCT
ATTATTAATTTTACTTTCACTAAAAAAGAGGTTGCTGGGTCAAGCGCGGTACCCTTCTTA
TCGTTTATTTTTGGTATTTTGACATTTGGATGTACGTCGTGCGTAGTCGCATTTCTTAGC
GCTGTAGGTATTGCCTTTACACCAGTTGTATTACCCAATGGTAATCTTTTGTTTAAGTTA
ATTGCCACCCTATTTGTCTTACTCGGCATGGCTTGGGTTTTGTATTCAATTAAACACACT
AAATGTAAAATTAAGTAGCTATGGCTACTTTTTTTCTTGTAAATTAACTTACCTTTTTGT
ATACTAAACTGTTAAAGGTGTGTGAAAAAATGAAAAAAGTATGTCTTTTAATAACAACTG
TTTTACTGATTTTTCTATCAAGCTGTGCTTCAACTGAACAACCAAATAATGAATCAAGTA
AAATTGATGCTGTACAAGAGTCTTTATCAGTTTCTGATGAAGTGACACATCAAACGACGT
TGCCAACCACAATTGATGGTGTGACGATTACTTGGCATTCAAATATTTCAGGAACACTTG
ATGATAATACATTTATCCAAGACGGTGTCGATCAAAATATTATGTTGACTGCTGTTCTAG
AATATAATGACATAACACGTTACAAATACTTTGATGTCACAATCTTACTTGACCCTAATT
TGGTTACCGTTCCCGATCCTGATGACACAGTATACTCTGGATATTATGCTGGACTCGGTG
AGGTTACTGATGATAATTTAAAACAATTCTTACATGATTTAATTGATGATCATATTGTCC
TTGATTATGACGCATTATGGAATGCCTTAGCCAACAGTGATGAAGATCCTCTTAACCCAG
ACAATATCATCCTCTTCTATTCTGCTGAATCACGTAGTGAAGACTTGCATGGGGGCGATC
AAGATGACTGGAATCGAGAACATGTCTGGCCTAAATCACATGGTAACTTTGATAATGATG
ATGTGATGGGTTCTGATATGCATCATATCCGTCCAACAGATGTGAGCGTTAACGGGTACC
GCGGTAATTTAGACTTTGATATCGGCGGTACGCTAGTGAACGAAACGACAGACTGTTTTA
AAGATGGCGATAGTTTTGAACCCAGAGATGAGGTCAAAGGTGACGTCGCGAGAATGATTT
TTTATATGGCTGTCAGATATGAAGGCGATATTGCCCAAGAAATTGACCTTGAAGTAAATG
ACCGGGTAAGTAATACTGGCCCATATGTTGGTAAACTTTCAATTTTATTAGCGTGGCATG
AAGCAGACCCCGTCGATGCGTTTGAACGCAACCGAAATGATGTAATTTTCTCATATCAAG
GCAACCGTAATCCGTTTGTAGATTACCCCGAATTAGTCACACGTATTTTTAAATAAAAAA
GAATGATTGGTAAAGTGAAGATTTGTCAAACATGAGTTACACAATTGGCGTTACTGAAAG
ATACGGTATGCTAGAATAGACTTTGATAGATAGAATCCATAGAATTCTAGCGGGGATAGC
CAATTGTGGGGAGACATGGGGAAGCTGTTATAGCTTCTTAAGTACTTTTGCCCTTCCCCC
CTCAAGTCTTTCAGATTTATGAATGATCGATCCTGATAGAATCGTTCATTGTCTTTGCGA
TGACTGCGCTCTACCTTGCCGTTGTGTCGGGGAGTGTAGGGCTTACAGTAATCATGCTTG
ATATTGTGTTGTTTGAGTGTATTCTCAAATAGCGTCGGTTGCGGATCTATTGTATTCGCT
AACCGGTTTGTGTATTCAAGTCCGTTGTCTGTTCGTACTTCCTGAATGGGAAAGGGGAAG
TATTTGATGACACGCTTGAGGAACTCATTCGCACTATAGGTGGATTTATCCTCATAGAAG
TAGATGTACCGTAGTCTCGTGAACTCATCAATGGCGGTAAACTGATAGAGTTTTTGGCCA
TGGGGGAGACAGTGTGAGGGAACCTGTTTGGTATCGATTTGGAGTCGTTCACCAGGATAG
GTCATCTGGACATACTTTTTCGGTTTATACTTTCGTTTCTTTTTCGGACTCATTTTCATA
TCGAGTCGTTTCATCACACGGTAGAGTGAAGATTGATGACGCGTGTAACCTCGCCTCATC
AGTTTCACCCAGAAGGTGGTTAACCCATCTTTGGGATTGCGTCTTCGCATGTCCTTGATG
AGTTTGATTTCCTTTGGTGTATGTTCGTTTGGATGATGGTGTGGTCTTCTCGATTGATCC
ATGAGTGAATCCATTGTTCCATCATACCGATTCATCCACCGATAGATGTATTGACGGTTC
ACCTTGTACCGTCTTGCGGCTTTCGTTACGGTATATCGAATCGCATATTTGATGAGTGAT
TGACGATATTTACATATTTGAAGATCTGTCTTCATGGCTTCATTCCTTTCTTTTGTCTTT
AAAGAGAGGGGGAGGGAAAAGGTTCTTCCCAGGTTTCCATGTTTGACAAATCTTCACTGT
GCGTTTACCTAATATGGATGATATGTCATAGATCTATTGTAAACGCACAGAATAAAAAAG
AATGATTGGTAAAGATTCTTTACAAATCATTCTTTTTTTAATATAATAATAGGTCATACT
TATGAAAGGAATGATGTTATGTTCACAGTAACAATTAATGGAAAAAGTACGCATTACGAT
AGCCCGATACGCATCATTGACCTTATTGATGATAAGGAAATGAAATACCCTGTTGCTCGC
GTTAATCATAGGCTTAGAGAACTACACTATCGCTTTGACTATGATGCAGAAGTTGAATTT
TTAACGTTAGATCATCCGGAAGCCGTACATGTCTATGAAGCCTCATTAAGATATTTAATC
GCTAAGGCATTTCATAACATCTATCCCGAGTATACTATTAAATTTAAATATAGTATCTCA
CGATCAACTTTTTGTTACATTATGACAGAACCCCACGTCGATATTGCAAATGTTTTATTC
AGTATACAAAAAGAGATGGATCGCGTCATTAACGAAAACTATACCTTAGAACGGATTACT
GTACCAATTGAAGATGCCAAAACATTTTATAAAGAAAACGGCTATGATGATAGAGTCAAG
ATTTTAGAGTATCGTCCTGAGAAAACCGTTCATTTTTATCGTTGTCATGATTATCAAAAT
TACATGTATAGTTATATGGTGCCCTCTACTGGATACTTAAAACAATATAATTTAATTCCG
TATGACATTGGTTTTTTGATCCAATATCCTCGTGCTGAAACAAACACACAAATTCCTCCA
TTTAAAGATGCCCCGAAATATATCAAGACATTACGTGAGGCTTCAATATGGGCTGATGTC
GTGACAGCCGACAATATTTATGATTTAAATAAACACGTGCATAATAATTATGTTGTTGAT
TTTGTGCATATGTGTGAAGCAAAACATAATGCGATGCTAACTGAAATCGGTGATATCATT
AAAGAACGTGAACACGAGATATCCCTTATTGCAATCGCAGGGCCTTCTTCGAGTGGAAAA
ACAACCTTCTCTAATCGTCTACGTATTGAATTGATGACACGGGGAATCCGTCCTATTGCC
ATTAGTTTAGATGACTATTATCTAAACCGTGAAGACTTGATTGAGGATGAAAATGGGGCG
GTTGATCTTGAGCATATCAACACATTAGATATTGCGTTATTCAATCGCAATATGCAAGAA
CTTATTCGTGGAAAAGAAACCAACATTCCTATTTTCGACTTTAAAGTAAAAAAACGGGTC
GGCTATAGAACCTTAAAAATCACCGATGATACACCAATCATTATTGAAGGTATTCATGCC
TTAAATGCGCAGCTCACGCAAAACATTCCAGACTACAAAATGTTTAAAATCTTTATAAGT
CCTCAAATTCAATTGAATCTTGATCACCACAATCCAATCAGCATTACTGATTTACGCTTA
ATAAGACGTATCGTACGCGACAAGAAGTTCCGTAACGCAGCAGCAGCCAGAACCCTAGCG
ATGTGGGATAGTGTAAGACAAGGCGAATTCCGATGGATTTACCCAAATCAAGAACATGCT
GATTATGTCTATAACTCAGGACTTCAATATGAATTAAACGTATTAAAAAAATATGCTTTA
CCAACGCTTCGTGAAATTCCGAATGATAGTGAGTTCTATATTACTGCAAATCGCTTAATT
AAATTTATGAAATACTTTGTTGATATCGATGATTATCATGTTCCAAACAACAGCTTATTA
CGCGAATTTATTGGTGGCAGCATCTTTGTAGAAGACTAAACCCTTTAGACCATCATTTGA
TGGTCTTTTTGTATATACAAAAAAAGGTGCAAAGAGTTGTTCTTTGCACCCCACCTAACC
TTACCTGAACACCCTAAACTGATAAGGAGATATCGTCAGTGTCGATTTGAGGTTAATATT
CTTTTTTGAAAAAATATTATTAACACGTTTATATGCGAGTGATTCAGGAAGATCAACTGT
TTGTTCATTATGATTGTTGTTAAAAATAAAGGTTAAATCACCTTTTTGGAAAAGGAGAAT
GTTTGGATTATCATTGTGTATCCAGTGATAATCCACTTGTTTAAACGCCGAATTCTCGTT
TCTTATCTCAATTAATTGTTTCATAAAGGATAATAGGTTCGTATCTTGTTTTGTTTCATC
CCAAATCATACAACGTCTATTATCCGGATCATGTTTGCCACCAAGGCCTACTTCTCCGCC
ATAGTATATACTAGGTGCCCCGGGAAAGGTAAATAGAAACGTATATACCATTTTAACAAT
GTCGGTGTTGTAATCACAAATTTCTAATATTCTAGCCGTATCATGTGAATCAACTAAGTT
ATACATATATCTTAAGACATGTTTTGGATAGTCTGTCAAAACCTTATTAATCAGTTTTAT
AAACTGTTCAGTAGATAATTTTTTATTCTCAATATTGATACCAAAATATTGCCAAATTGG
AAAAAGAATTTCATAATTCATAACGCCATCATATTGGTCACCAAGTAACCATGGATTTGA
ATTATCCCAATTTTCGCCAACAATATATGCATCCTTTTTGACTGCTTTAACGGTGTGCCT
AAATTCACGCCAAAACTGATGACTTACTTCATTAGAAACATCTAAGCGCCATCCATCAAT
ATCATATTCTTGGATCCAGTAAGTTGCAACATCTAAGAGATGCTTCCTCATTAATGGATG
TGCAGTATTAAGTTTTGGCATTTTGGGAGTAAAAGCAAACGTCCTGTAATTAATCGCATC
AGGATACTCCCGACAAAAACGCATTTGTTTATCAGATAATGTTTCCCCTGGATTAATATC
AAAGGGTAATAGTGGCTTGTCTTCATCAACAATGTGAAAACACCCAAAATATTTAGAATC
TTTACCTTTTTCTAACACGTCTTGGAAATAAGGATGTCTGAATCCACAATGATTAAATAC
CGCATCCAACATCACTTTAATTCCGCGTTTATGAGCTTCTTTTACTAACCGGCCAAACGT
TTCATTATCACCAAATGCTGGGTCAATTTTTTTATAGTTATTAATATCATACTTATGAGA
GGAATCAGACTCAAATATTGGAGTCATATAAATACCAGTTACACCTAGTGATTGGATATA
ATCAAGTTGTTTAATAATACCTTCTAAATCCCCCCCAAAGCGCAGAGCATTATCATATCG
TTTTGTCTCTCCCCAAGGCAAGGTGCCTTTAGGATCATTTGCAGTATCGCCATTATGAAA
CCTTTCTGGAAAAATTGAGTACCATATTTGGTTTTCAACCCATGCCGGTGCGTGAAATAC
ATCTTCTTGATTTAAATACGGAAAATTAAAAAAGTTAAATAAATCCGTTTTAGCGTCTGG
CCGATTAGATAAATCAATGACTCCTCGCGCACCATATAAATAACGCTGATTAACAATAAA
AGCATATTTTAGGCGTTTATATTGTGGTTTTAATGCAATAAAATAATGATCAAACTGTTG
TGTTTCGTATTCTTTTACCAATGAAACAGTTTCACTTGTCTCTGCCTTCCATTCCCACGT
TTCAGGCTCATCTTCTTTTGGTCCCCAGAAAAATGGATCACCATAAATAACATCAATTTG
ATGAATGTGTTGCTTGCTTGTTTGAACACGCAAATGGACAGTATCTTTATCATACATATA
AGCAAATTTACTTTTCGCTTCATGATACACAAAAAATTTCATACGTCACCTTCTATCGTA
TCGTTTACATATTATCGTCAATAGTATATCACATGCACATCTTTATTGAACCATGGTAGC
GGTTTCATATTTATCTAAAAAAAAGAGGCTTATGCCTCTTCTGCTTCTTTAGCTAATGCA
ACTAACTCTTTACCATCTAATCGATAAGGAATCCATCCACGTAATGGTTTTGCACCTAAT
GCCTCATAAAAGCGCATTGATGGTTTATTCCATTCTAGACAATTCCATTCAAAACGTGAA
CAATTATTATCAAGTGCTTCTTTAGCTAACCATGATAATACTTTATGTCCAAGACCTTTC
CCACGCTCTTCTTTTTCAACATAAAAGTCTTCTAAGTGCAACGTTGGCTTAGCTAAAAAG
GTTGAAAATGCATAGTAATAAACAGCAAACCCGATTGGTTCATCATCGCGGCATAAAAAG
ATAACTTCGGCTCGTTCTTCTTTGAATACGCTATTTAATATATCCTCTTCAGTCGCTTTT
ACATACTTGCGCATGCGTTCATATTTTGCAAGTGCTTCAATAAAATATAGCACTTTTGAA
ACTTCTGATTCTTTTGCCTTTCGAATTGTAAGATTACTCATTATTTCGCCCCTTTCAAAA
ACAATTTGGTAACATTATTTTATCACATAATGATTAAATTATGAATAGTAAAACTTAATT
ATTATGATTTTTTATTGCTTTGTAAAACGAGGTTTAGATATTTAATAACTTTTTTCTTAT
CATTTATCGTAAACCGATGTGACGAATTTTCTTCAAACTCGATAACACGTGCTTCTTCTA
AGACACGGTATATCGCTTTAAATTTCTTAAACTTCGTTTGACTAAGATTAAGGTTACGTT
CAATTTGGCGGAAACGATTGTTCGTGTCTAGTGTTGTATAAATCTTTTCTTCTTGATAAG
AACGCATAACCTTTAACATAGCGGCTAAAGCGCGTTTATTTACCCGATCACTTAAGAATG
GTTTCAATTTACTAAAACCACTTCGTGCATTGATTGTTTTTTTCTGTCCATTATGATTTT
TATATTGTACATCACGATAATCATCAATGATGAGTATTTGATCAGTAGATGATTTAAAGA
CCGTTCTTTGCGAGTCTTCTTCAGTACCTACTAACCACACTTGTTTATTAAATCGTCTCA
GGGTGTTCATCACAATAGAATAATCTGAGTCACTCGTTAAAAATACAAACAAATCAAACT
CAGGGTTTCCAATATGGAGTTTTTCAAGGGCATCAACACTGATAATTAAATCTGCGCGAT
TTTTCTTATTTACAATATGGGGTGCATCTTCAATCGTAAAGTTTAGTTCACTTAAATCAC
TTCTAAAACGTTTCAAATTATTACTTTCTCCGATTGCTTTTTTTAATCCAAAAACAACCT
TATCAATATTATCAAACTCATTGATAACTTTTAATCTAATATCATCAAGTAAATCTTCAA
AATTGATCATCCCTTGGATATTTTCAACATCTAAATAAATGGCAATTGATATCGTATTCA
TAGCATGCTCCTTTCTTTATTTAGTTAATATCATTCTAACATATATCATTAAAAAACTCA
CGCAAAAAAGAAAACTCAGGATTACTCCTGAGTTTGTTTTACGCTATTAACTAGCTGGTA
ATTCATCGCGTTCAAGTTTTTTCAGAAAATCTTGCAACGGTTTTTCTGGCACAAAACCTA
CATTTTGTCCTAATACTTTATCACCGTTAAAGAATAATAGTGTTGGCACACTAGATACAC
CATATTCTCTAGCTTGTGGATGTTCATTCGCATTTGCAGCAATAAATACAACATCTTTTA
AGTCTGATTTTTTAGATAATTTTTCAAATACTGGTTTTAGCATTTTACATGGTGGACATG
TTGTAGTCGCAAACTTCACAACCGCAATTTTTCCATTTTCTAAGTAATCTTGCACCCGTT
CATTAGGTTTTAATTCTACTAACATTTAAGTCACTCCTTTTCTTAATTCCATAAATATAG
TATCTTATTCTATTCAATTTAGCAAATAGTTTGCTTACAATCTAATTATAATGGACAACA
GTTATATGATGGAGTACAATAACGATAGGTGGTAATAATGAATAACATAATTGACTATGC
ACATACTCTTGCGAAAAAGCATATACAAAAAGACAGTGTTGTTGTGGATGCAACATGCGG
AAATGGTCATGATACTGTTTTTTTAGCGAACCTCACGGATACACTTTATGCGTTTGATAT
TCAACAAGATGCAATTAAAAATACACTTAATCGTTTAAATCAAAACGCTATTGGTCATGT
GACACTGATTCATGATAGTCACATAAATATTTCACAGCACGTTTCTCAAAAAATAGATTT
TGTCATGTTTAATCTAGGGTACTTACCCGGTGGTGATAAATCGATTACAACAAAATCTGA
CTCAACTGTTCAAGCCATTAAAAATCTATTCCCTAAGCTTAATTCAAAAGGATTAATTGT
GCTTGTCGTTTATGTAGGTCACACGGCTGGAGAAATCGAGTCACATGCGTTAATTCACGA
TCTAAAAAGATTATCGAAACTTGAGTATTTTGTTACAATGCATCGATTAATAAATCATGA
GACTGCGCCTTATGTCATTTCAATCAAAAAACGGTTTTAATAATTGTCTTTTAGCCCCTA
AACTGATATAATTTAATGTTAATGGAAAGGTGATTTTAATGAAACGGATACTCATATTAT
GTTTATCAATACTTTTTTTAGTTAGTTGCGGGCCTCAAACAGTTGATGATGATATAGATT
GTGCTGAATACCCAAACCATATTGACTGTATTGAAGAAACCAATGATCGCGATACTGTAC
CCACCGACTTTATTGATATCTATTATATCAATGACTTACACGGTGCTATTTTATCTGATG
GTGAAGAACTTGGCCTTGCTAATATTGCAAATCTCATACTAACAAAGAAAGCTGACAATC
CTGATAATGTACTATTTTTAGGTGGTGGCGACTTATTACAAGGGTCTGCTTTATCCAACT
ATTATTATGGTGAATCAACGATTGAACTATTAAATATGATGGACATGGATGCTATGGTTA
TTGGTAATCATGAATTTGATTGGGGCTTAGATACTGTATTAGCCTATCAAGATGGCAACT
TAGAAAATGGTGAAGCAGAATTTCCGTTTCTTGGGGCAAATATTTTTTATGAAGGCACTG
ATGATATTCCAGTTTTATTAGACCCTTATACGATTATTGAAAAAGGCGATAAACGTGTTG
GTGTGATTGGAACGATTGGTGACTCACTTGAGCGCTCTATCGCAACAAAGCGTGTTGAAG
GCTACGAATTTAGGGATAGTGTCTCTTTAATAGCCCAATATAGTCGATATTTAAGAACCG
AAGAAAACTGTGATATCATTATTTCACTCGCTCACGAGTCAGGGGATATAAACAGTGCTT
TGAATGAGTTAGAGGGTGAAGAGCGTATAGATGTTATTTTCAATGCCCACTCACATCAAT
CTTTTGCATCACTTCTTGGTGGGGTACCACAAATCCAATCAAGCGCAAACGGTGAATTGG
TTGGATTTGTTAGAATTCATTTTAACGAAGGCATTGTCTCAACATATGAAATTGACAACT
TAAGTCCCTATAAAGAACCGTTACTCTCAGAAGCAAACAGTGCTGTTAGTGAACAAATCG
AGATATATGTTACCGAAACCGATGCAATTTTCAATACACCCATCATTACAAGTGGCGATG
ACTATTCAACATATGAGTTATCTGAATGGCTCACAGAAGTCATGGTACAAGCCACACGTA
GTGATATTGCTTTTCATAATTATGGCGGTACACGCTCGTCAATTGAAGAGAATGACACCA
TTACAAAAAGTACAATTTATGATATTTGGCCTTTTGATAACATCATAAAAACCGTCGAGC
TTAAGGGCTCTGTCATCAATGCATTGATTTCTGCCAATCAATTAGCTTATCATACAGATG
TTTCAACCTTTGACGATGATACATTATACAAGGTTGCCACCAATGATTACGTTTTTGATA
AACCAACAAATCCATTTCTAGATGGTTCTAATATTGTCAATACTGGGATTATTTTAAGAG
ATATGGTAGAAGATGAATTATTACTGCAAAGTGAACTCTACGATGCCTTTTACATTACTA
ATGGTCTATTAATTAATCCCCTCATCAACACCACAACCTATCATTATAAATCCAGATACA
ATTAAGTATCTGGATTTTTTTATGTAATAGGATCAAAAATAACATTTTCTGATATGATTG
ATTCTTTATCGGCATAAATCATATACAATAATACATCATCAGTAGCTTCTTTGGACTGAC
GATAATTAATTACCTCAATACCTTGGGTTGAAAAAGGATGATCAAAGAACGCTGTTGGCG
CTTTTGAAATATCTAGTTTTAAATAGATAACGATGACTTGATTTGAAAAATATGTCTCAT
TGATATCATAGTTATCGTTTAATCCGCAATCAGACTTAAACGTTACAAATTCATCGTAGG
TGGTAATCTTCTCACGATGATACCCTTCACATATAACGGTATTATTCATATTTAGTGTAC
TTGAATCATTTAAATTCACACGGTTAAATGTCATATCAGTTCCACGATATCCATAGATAC
CAACAAATATAAGCAATATGACAAGTATAATTAAAGACACACCTAAAATTATTTTTCGCA
TAACATCACCCCATATATAAAATAATTAACAATGCACCTAAGAAGGTCCCCACTGCATAT
CCAATACTACCTGTGATAAGGCCTGGCACAGTCAAGTCATCATTATCAATCTGTTTTGTA
ATCGCAGGAACAAATGCGGGACCATATAGTCCTGCGGTTAATGTGACCATCGTGCAGTCA
GGTCCAATACGTAAGAGTTTACTGAAAAATGTATGCATAACAAATACGCCAACAGTAATC
ACTCCATAAAGAATTAGAATACTGACAAAAAGATTTTGCATGCGGGAAAAGTCTAAACTT
GATGCTAAAGCAAAACTAAAGACCAAGATAAAATATTGCCCCACAACATTCATCCCCTTT
GTTTCACGAATCGTTTTATTGAATGATCCAATAATACCTAATATCGTTACTGTGATCATC
ATGATTGGCACTAATAAATCAATTAACTGTCCTTGATTACTACCAAGTATGAGCCAAACA
AGCACACCACATAAAGCCCCTATAACCGCGATAAAAAAGGCAAGTAACACCCGTTTAAAT
AGGGGTTTAGACAATTTAAAATGTTGCAATTTCAAATCATCGGTATTATCAATATTAGAA
GTCTCGACTAAGTATAACGTATCCTTTTCTGTTGGTAAAATTTTAACTAATAATGGTTTA
CACAAAAGTAATAGAAAAACATAAAACACAGCACCAATCATCATGTCTGATAAGTTAGCT
ATACCAATTGTGGTATTGTCAAGTTGAAAAATTTTACCTAGCGCATTCAAGTTAGGGGTT
CCCCCAGTATATAGTCCAACCGCCATCCCTGAAAGTTCTGCACCATTATCTAAAGTATGG
GCATATAATATAAACGTTAGAGATGACACAATAATGGTTGAGATAATTAATGATGTAAAC
GAAAGTAATACGGTTTTCGATAGTTTCTTCGCCTCTTTTAAGTTAGCACTAAAAAGGAGT
AATGGAATGGCAATACTAATCGCAAGATGTGAGCCGATTTCACCAACATCTGTTGATAAG
GAAATAGCGACACCGAATTGGTTTAACACATACACACTTAACGCGACAATAATTCCCGCT
AAATATGCCGCACCAATCGTCCCAAACCAACGTGTTATCACAAAATCACTATGTCTTAGT
ATGAGCACTGGAATGGTAAAAATGGCTATTAATTGTAAAAATGCAATCATATTAATCTAT
ATCCTTTCCATAAATACGGTAGACTTTTGTAATTTCTCCACCAAACTTCTGAAACGCATC
AATTGATTTTGTATTCTCTTCAACAATTGTACCCGCTTCAAAATCGGTAATCTCAGCTTC
TTTAAAAGCTTGATAGATATGATAAAAAAGTTTGCCTAAAAGACCCGAATTTTGATACTC
AGGCACCACATACTGCATCATACCACGTGCTCGAGTAATATGCTTTCTCTCCTTGAAAAA
GGTCCATAATTTAAGCTTACCTTGCATTTTTTTAAAAACTTGGTGATAATCTGGTAAAAC
AAGACAAAATGCTATGGGCCGAGAAGTATTTTCTTCACGTGCGATGAGAATAAACTTTGG
GTTAATAAATGGTTTTAACTGTTTCGCAGCGCGCTCTATCATTGCCATATTAGGTGTTTC
TTGATAAATGACATCACTATCTGCCTCACTTAAAATCGTATGAACATCTTCTAAGTCAGC
GTCTAAATTTTTCATATTCAAATGATCTATTTTAACATTATGATTCCTTTCAAAAAACGA
TGTGATGATTTTTAGGCGTTTACGTGTTGCTTGAGATACATCTGCTTTTAATGCCACTGT
ATCAATGACTTTATAATATCCGAGTAACTCTAAGTGTGTTTGATAATACGGTTTGTTATA
GGATGAAAATACGACAGGATCATCATGAAACCCTTTAACAAGGACACCTCTTCTTGTATC
GGGATCATAAGGCGCAAAGGTCCCTTCAATATATTGTATGTCTTTTTTGGCTAAATCATT
GGTCATAGTGTCAAATAACGCTCTAGAGACATTGATATCATCAATAACATCATAAAAAGA
GAAATAACCAACCGGCTTATTTTTATGTTTACTATGGTCGACTGTATATAATAATCTACC
GACAATTTTTTTATTTTTATAGGCTAATAAAGCGGTATACTCATTTGTTTTCAAAACCAC
TTTTTTTAACTCTTGATACACAATAAAAAAAAGCGGTGGCACATAATGAGGATCCTTTTG
GTATAACACTTGTTGGAATCTAATGAATCGTTTTAGATCGCGTTTTGTTGTTACGTGCTT
AATCATAGTATCTACCTCTTTATTATTCTATCATATCCGCGTCTATTGAACAATATAAAA
AAGGCAGTGCTAAGCACTGCCTTGTGTATTATACAAAGTATATATACGATGTAATAAGTG
AAAATGCAATATGGATTAACCCGACAAGTAACGCCGGTACACCCGTTGTCATTTCTTGTT
GTTCTTTACTCATATAGTAATCATAGTACGACGCGTGAGTGAGATCTCGATTAAGAAAAC
GTTTAGCTGAAAATGAGATCGTACGGAACAATCGTCTTACATTGTTTAATGCGAATATCC
CAATAGCAAAATACAATACACCCACAAGCCAAACAATATCAACTAAATAGCGTAACTTAT
AGGTATCATATCGCACGGACATAATCACAAAAATGAGCAATAAACTTGAAAAGAATAAAA
CAAGAAATCGTTTCAATTTACTTCAATCCTTTTTTGTATTCTGCCAATTCCTCATCATTT
GCTAAGACATAATGTCCTGGCTTGATTTCTTGAAGTGTTGGTTCTTGCTCACTGTAATCA
TGAACCTCTTCTGGGTTGTAACGGATCCGTTTACGATTTTTCTCGTAACGTGGATCTGGA
AGTGGTACAGCGGATAAAAGCGAACGAGTGTATGGATGAAGTGGGTTCAAGAATAATTCC
TTACTATCTGCTAACTCGACTAAATTACCATAATACATTACCCCAATCCGGTTACTAAAG
TACTTAACAACCGATAAATCGTGGGCAATGAATAGGATTGTAATACCAAGTTCATCACGT
AAATCATTTAATAAGTTCATAACCTGTGCCTGAATTGATACATCTAAGGCACTGATTGGC
TCATCGGCAATGATAAAGTCAGGCGAAACAACTAATGCCCGTGCAATACCAATACGTTGG
CGTTGCCCTCCTGAGAACTCATGTGGATAACGCGAGGCATGTTCTGGTAATAACCCAACG
GTTTTTAAGACATCATTAACTTTTTCATTAATTAAGTCTTCATCCCGTTCACCAGCGATT
CGTAACCCTTCTGCAATAATTTCTTTTACTGTCATCCGTGGGTTTAGTGATGCGATTGGA
TCCTGGAAAATCATTTGCATGTCTTTCATTAAATCAAAATCAACATTATTATTATCGCGA
ACACGCTCTCTAATTTCCTTTTGACGTTCGGCAATCATTTGACGTTTTTCTTGATTAGAC
AATTCCTCGTTCATACGGATTTCTTTAATTTCAGTTTGTAATTGTCTAAATCCAGCACCA
ATTCGTTGTCCTTTGAAATAAATTTCACCATCAGTTGGGTTATGTAATTTAATAATCGTA
CGTCCAGTTGTTGTTTTACCACAACCAGATTCCCCAACAAGGCCAAATACTTCACCTTTA
TATACATCAAAACTGACATTATCAATAGCTTTTACTAACATCCGGTATTTTCCAGTACCG
TTAAGGAAATACGTTTTTAAATTTCTAACACTCAAAATAGGTGTTTCGTTAGTGCGGTCT
TGTGTACTCATTAACTTTTCACCTCGCTGCTAGAACTTCTTTTTAACATCCGTTCAATAC
GGTGTTTAATGACTTCAGGCATTTCTACCTTCGGTGCATCTTTGTGTAACAACCATGTTG
CTGCATAATGTGAATCACTTATTTTAAACATTGGAGGTTGTTTTTCAAAATCTATTTTCA
TTGCATATTTATTACGATCCGCAAAGGCATCACCTTTAGGTGGATATAACATATTTGGTG
GTGTACCAGGTATCGCAACTAAACGGTCAGAACTATCTAAGTCTGGCATTGAACTAAGAA
GTGCCCAGGTATATGGGTGACGTGGATCATAGAAGACGTCTTCACTTGTTCCTAATTCAA
CAATCTTACCAGCATACATAACACCGATACGATCTGCCATGTTTGCCACGACACCAAGGT
CATGGGTAATAAAAATAACACTTAGATTATGTTCTTTCTTTAATTGGTTAATTAGTTCTA
GAATTTGTGCCTGTATTGTTACATCAAGCGCTGTTGTTGGTTCATCACAAATAAGAATAT
CAGGATTAAGTGTTAACGCAATTGCGATAACAATCCGTTGACGCATACCACCAGAGAATT
GGAAAGGATATTGTTTCAACCGTTTTTCTGGTTCTGGAATCCCTACTTCATTCATGACAG
TAATCGCGCGTTCTCTAGCTTCTTTTTTAGTAACTTGTTTAAACCGTGCTAGTTCTTCTT
TACGATCAGCAATTTGCTTCTTAATTTGTGTTGCTTGTTCTTGAGTAGCATTTTGCAATT
GTTCCTTTAACTGAGCGATATCTTGGTTTGCCTTTTCTTTTTCGGCATTCCAGATTTCTT
TAATCTTTTTCTTGGCTTCAGCTTTTGCTTTTTTCAACGCTACTTTTGCTGGTTTTAACT
CGTTTTTATCTTTTGCAATGCGGTCTTGCATTTTTTGTTTAGCTTCTTCTAAGTTGATTG
TTTCATCTTCTTTTGCTTTCTTTTTTAACGCTTTAAACTCACGTTTAGCACGTTTAATAT
CACGCTTTAACCAGTCAACTCGCGCTTTTTCATCGTGAAACATTTTTTCATATTTGTTTT
TTAAACGTTTCCCATTTAAAATCATACCCTCAGTAATTTGTTTACCGATACGCATAATTG
GATTCAAACTACTCATTGGATCCTGGAAAATCATACCAATTTTATTACCACGAATTTCAT
GAAATTCTTCTTCTTCTATTTGGGTTAAATCTTCACCTTCATACATGATATTACCTTTAT
CAATAACACCATTTCCAGCTAAGATTCCCATAATTGTACGACTTGTAACAGATTTACCAC
TACCAGATTCACCTACGATTGCAAGTGTTTCTCCTTCGTATAAATCGAAATCAACACCAC
GTACGGCGCGCACCATTCCTTGAGTTGTCTTAAATGAAATCGTTAAGTCTTTAACTTCAA
GTTTTTTATTTTTACTCATTATTCAGACCCCCTTAAAGCAGGATTGAATGCATCACGTAG
TGCATTACCAAACATATTAAATGTAATCATAAGTATTGAAATTAATATCGCTGGGAATAA
GGTTAAATATGGACGGTCAACTAAGTAATTACGTGCATCCGATAATAATACACCAACACT
TACTCCGGTAAAGGAGAATCCAAAGACTCTAAAGTCCTGTCCATGTCCAATACCAAACCC
TAAATACGATAATGTCGATTCAGAGAATATAACATATGGGATAGAAAGGATACTCGTTGT
AATAATCGTTCCGATACCATTTGGTAAAATATGTCTGAAAATTAAACGTGAATCTTTTGC
ACCTAATGTGCGTGATGCAAGGACATATTCACGTCCTTTATATCGATAAAATTGCGTCCG
GGTAATACCGGCTATACCAATCCACCCAGAAATAACTAAAATAAATATCAGCGTTTTCAA
ACCTGGTCCAAAGAATGCAATAAATATTGCTAGGGTAACTAACCATGGAATCCGTCCGAC
AATTTCACTAAAACGCTGCATGAGTAAGTCAACAGTTCCACCATAATATCCTGAAATTGA
TCCATAAATAATACCAATCGTAATATTAATAGCACTTACAACAAACCCAATCAATAGTGA
TGTTCTAGTACCAATCCATAATAATTTGAATAAATCACGACCAGCTTGATCTGTACCAAA
GAGGTAATATGGTAATTCATCATATCCAGCATATAATTGATAATTTAAAATTAATTCATA
AGAATAGTATTCAACACCATCTACAACAACACTCTCATTTTGCTTGATAACCTCTTGGAT
AGGACAGGTTTCTGGGAAAGTCCAACCATCAGGGTTTTCGCTATCAGGTGCGTTGTCTTG
GCGAACACATTGTGGATTTTCAGCAATGATTTCATCATAGTTATTAGCACTAAATCCAAC
CTCGCGTTTATTACCAAACTGAGCAATGTAGTTATTAAATTGAAAATCTGCGACAAGTAA
TCCAGCACCAGACCGCACAATACGTCCAGCACCACCTTCTGAAGCATCAATTTCATAATT
ACTAATCTCATACCCTGTATGTTCAAAAACAGGCTCTTCACTTGAATCATCATTTACCGT
AATACTCTCAATAGCAACGTGTTGACGGTTGTTCTCGGCTCTGTATTCAAAACGTAATTT
AGAACTGATATACGTTGTTGTATTAAATGTTTCAAATGGTTCAATCGTGAACTCACCAGC
TTCAGTGAATGTTTCAAGCAACTGATAATCACTACCTACTAGTAGATATAAGTCCAACTC
AGTTCCATCACTAATATTATCAATATCAATAGTTAGGGTTGGATTTAATCCACGAATAAA
AGTAACAAAGTCAGTCGATACAACCCGTACGAATGATGATTCTGCATCTATGGCAATTTC
AACGAGACCGCCACGACATGATTCATCTTTAGTAGAACATGGAATCTCATAATTGGTTAA
TGTATCCATATCGATTGATGCAACAGGATATCCAGTTGGAATTCCTAATCCTTCGGGTAT
TTCAGGATATTCATCATTATTAATTGTTGAAGGATCAACTGGTTCTTCTGTTTTTAACGA
TGTTCCATCAAAGATTCCATAATTCTCTAAGATTGGAACACGTGGTGGTAAAAACGATAA
CTCTTCTTCTAATTCCGAAGCATTTTTATTGCTTACAAGTGGGAAGATAATCGTACCTAA
AATAATTGAGAATAAAATAATTGTCGCAATAACATTCGTTCTATTTTTAGAAAAACGAAT
CATTGCATCTTTAAAATATCCTATTGGTTTCGTTTCAAACTTTTTATCAAATATTTTTTC
TTCTGCTTGAACAAACTCAAAATCCTCAGATGTCAAGTCTAGCTGTTTTTTATCTTTTTC
ATTCATTATTTTCTTGCCCCCATTCTAATTCTAGGATCAACAAGTCCGTAAGAGAGGTCA
ACGATCAATACTGCAAATAATGAAATAATTGTATAAAACGCAGTAAGACCTAATAATAAG
TTATAATCGTAGTTATTTTTAACAAGTGCTTGTAAATACAATTTACCGGCTCCTGGAATA
CCATAAATTCGCTCAATAATAACTGATCCACTTAATAATCCAACGAATGAGAAAATAATT
CCTGGAACAAGTGGTACCATTGAGTTTCTCATCGCATGACGAATAACGGCTTGACGGCGA
GTCAGCCCCTTTGTCCGCGCTAAGAGCAAGAATTCACTGGTAAGAACCTCCGTCAATTCA
GCACGAGAAACACGTGTTAAACTTGCGACAGCTGCGAAACTCAAACCAAATACTGGTAAG
AACATACCCCAGAACTGAATAGCACCACCAAGGTCCGAAGATGGAAACTGAGCGGGGAAC
CACCCTAACTCATATCCAAAGAACATAACCAATAACGTCATGACAACGAAACTTGGAACG
GAAATGAAAATCATAACCCCCAAAGAAATAATGTTGTCAATCAAAGAGTTTTTATTTAAT
GCAGCTATTATACCTAATGCAAACCCTACAGGTATATAGAAGAAAAGTGAAATAATATTT
AAGCGGATTGTAACTGGTAACCGTGTTTTTAATACATCAAACACTGGTACATTAACTGCT
ACTCGAGTTGAGTAGCCCCAGTTCCAATCAGTAATAATGTTTTTGATCCATGTAAAAAAT
TGAGTGCTTAAAGGAATCGGTTTGTAAATACGATAGAATGTAGAATCTCCAATATCATCT
ACTTTTTCACAATACCATTCATTGTTAGCGCACTCCTCCCATTCACCGTTTTCAATTTCT
GCTACCTCAAATGGGTCGTCAACAATAGTTGACGTCATGTAGCCATCATTTACTTGGCGT
GTGAAATAAATGGTCCGTGCATCTTCTGTAGTTGGGGGATATTGTGGTGCCAACTTCAAT
ATCGTGAAGTTTAAAGACAAAACAATAAAAATAACAATAAAGATAAACACAGATCTAATT
AATATATATCTTCCCATATGTCACCGTATGATATTTTTTAATACCATACACTCCTTTCTC
AAGAATTTATTTATAATAATAATCTTTACTTTAATAGCAAAGTTATATTCAGTATTTATG
GTGAAACAATCAAAATCAACTTGTTTATTAACACATAACCCTTAATTTTCATTAACAATT
TAAAACAATTATAAAAATAAATATAAAGTAACATATAACATGCAAACCATCAATGCAACA
AAGACGGTTTGCATGCTTCTATGTTATTCCTTACTATCTCATGTAATCTTTGTAAAGTTA
ATTACGCCGAATTACAATAATTAGTTTGCGACGATAGTTCTTTCTGCAGTAGTAAATGTA
AATGTTTCTACATTACCATCATCGAATGTAACAGTCACTGTGTATTCAGTTCCACCAGTT
AAACCAGTTTCTTCATAAACACCAGATGTAGCTGTTACTACATTTGCTCCAACTTCAAGT
GATGTAACAGTTGCGTTACCACTTAAGTTAAGCGTAATATCTGCAGTAGTTTCAGTTACA
TAAACACTAGCGCTAAGTAGATAAGCATTTGTGGTTACATAATACGTATCTGTACTGCCA
GCAGTATCATCAAATGTTACTTCAACTGCATACATTGTATCAGAATCTAAGACAGAAAGC
TCAACAACAGTACCAATTACAGCATCATCTGCATCTTTATAATCAGCAGTAAAGTCAACT
GTAGGTGTAACAGCAGTCCAAATTTCGTTACCTAGTGCATCATAAGTTACTTCATTCACA
GTTACAGATGCAACAGCAAGTGTATCAACGTGAGTCAAACTTAAGTCAGCAGTAGTTTCT
GTAACTTCAGTAGCATCTAATGCGCTAACTGGATCTGGTGTAGGTACAGTAGCAGTTGAG
AATGGTACATATTCAACGTTACCATCACTAAATGTAAATTCAAGTGTATATGCAGTACCA
GCAGTTAAGTTTTCAAGTTCAACTTGATCTAATTCAGCAGGACCAAAGTCAGAACCAGCA
AGTCCAGAAACATCTAATTGTCCTAATGAAGTACCAGTTGGCATACCAGCAGTATCTGCA
GCAAATAAATCTACAGTATCTAATACGCTACCAGCAGCTAAGAAGTCTGCATCTAAAGCG
AAGTCAACAACAGCCGTTGTTTGAGTCGCTTCAACAGCAGTGTCAGCTAATACAGGTGTA
GTAGTAAATGGTACAGACTCAACTAGAGTAACACCATCATCAACAAATGTATATTCAACA
TAGTACATAGTGTTAGAATCTAACGAACCAACAGTTAAGTTAGATAAGTCAGATGCGAAT
ACACCAGAAGTTGAACTACTTAATGTTTCAATAACAGTTGTTCCATCTGCTTCATATAAT
GTTGCAGTAGTTAATTCACCAGCATAATCACTATCAAGTTCTACTGCAACATTTGCAGAG
TCATACGCTACTTCAACTTCAGAACCAGTAAGAACAGTTAATGTAGTAAATGCGAAGTAC
TCAACATTACCATCATCATAAGTTACTTTTACAAGATAATCAGTTCCACTATCTAAATCA
ATAGTAGTCGACAATGTAAAGTCAGTAACATCTTCATCAGTTCCACTAGCAGGAGTAACA
GCTGTAACACCTAATGTATCAATAGGTGTAAGAACTAAGTCTCCGTTTGCATCATACTCA
TGCAATGTAGCTGCTGTAATAGCAGGGGTTACATAGAAATCAGTATCAATAGGATCGATT
AGATCAATAACCATATCTGCATCGCTAAATGCAGGGTCAATCTCTACTGAACCAACTGCA
GGAGTACTGAAACGATAGAACTCAGTATTTCCATCAGCAAATGATAACAATAATGAATAA
TCAGTACCACTTACTAGACCATCTAATTCAAGATCATTAGCTAAATCAGTAACTTGTACG
TCAGCAACCAATGTATCTCCAGACCACAATTGAGCATAATCTAGTGTACCAGTGTAATCT
GCATCAACACCAACGTTAATTTGTGCATCTGTAGGTGATACAACTTCAGTTTGCGCTTCA
GGGTCTAAGATAGTTTTGGTAGTGAACCATGGAGATGTAGTAGAACCAGTACGAGGTGTT
GTACCATCGTCAAGTGTTTGCCCAACATATTCAAATTCTACAACGATTTGATAGTCACCT
TGATAGACAAGGTTACCGTCTGGATCATATCCATAGAAGTAAGGGTCTAAACCAGTAACT
TCAATATCAGTTCCTGAAGTAGGTGTTACATCTACTAATCCAGCAACATCGTCATAAACA
CCAGTAAGTATATTATATGTTTGTACTGTGTATGTAATGTTAGTATATTTCGCTACTTCA
TCAAATTGGCTAATATCAAATGTAAATGAGGTAGGCGCCTTGCGTACGTTAGTTGCTGCA
GGAACGTCTCCTTCTTCACCATCAACGAGATAAACTTCACCATTTAATACAGAATGAATT
GCATCAAATGACCAGATTTCATAACGTTTTTCACCATCAAATTCGTAAGCAACTTCGATT
TCTGCTACAGAAGTATCAATACCCCAGTTAAGAGTAAATCCACTACGGTTATCAGAACTA
TAAGTATCTAAGAAGCTTGCCGCATCTAATGTAGAACCACTAATACCACCGATTGAAAGA
TCGAATTGACCAATCATCATGTAGTCATAATAGATTCCAGGGAAGTCTTTTGGATATCCT
TCTAATTCAACTTTTACATAATTTTCATCATCTACAAATGCACTTTCAAATGCTTGTTTT
AAATATTCAAACATTAAGACTTGTGCATTTGAATCAGCAAAGTAGTTAAACTCAATTGTA
ATAACTTCGTACGCATCTGCAGTACCAGCAGTTAAATCACCGTCTGCAATTAAGTCTTCA
ACAGCACTCTTGAACAATGCTTGCGCTGCATCAAAGTTATAACCATGTGTACTTGGAGAT
AATCCTTCACCAACAGATTCACCTTGTTCAGTTGAACGGTAAGGAATACCTAATTCAGGG
TCAACTAAGTAAGCATCACTGAATAAATACATATTAGTTGTACTTGTTTTCAATACCTCT
TCCGCTAATTTTTGACGGTCAATAGCGAAGAACATCGCCATTTTAAAGTCTTGATTAGCT
AAGATTGGCTCTGGAGTCCAATCTCCATCAGGGAATTTGGCATCTTGTGCTTCTTGAGTT
CCTAATCCGTTAATCATAATACGGAATGTTGTCGCACCAGGGATTCGTTTTAAACCTGGA
TGGTTTTTATATTGATCATACTTCTCAGTTGGAAGTGATACAGCATCAAGTTTTCCAGCT
TCAAATTCTTGGAATGCAATTTCAGAGTCATCTATACGTTGATATGTTTTGTGAGTATAG
AAGTATAATTCTGGTGTATGGAATACATCATTCTTAACGAAACGGATCATTTTGTCAGCT
TCATAGTAATCCAATACATAAGGTCCAGTCATACCAATCGTTTGTGGACTAGTACCATAA
GGGTTAGTTTCTCCCTCTTCTAATCCTTGACCAAGGTACTCATATAACTCTAAGTTAATT
GGTGTCATAACGAATGAACTTAACCAATACTTAACGTTCCATTCAGATTGTTGATCAACA
AATTCAAATTTGATTGTATGATCATCTACTAATGTAATACCAACATTTGCCCAATTGTCT
TCAGTTGGTTCATTAGCATACGTTTCTGCACCAACGATAGCGTTAGAGCTTGTAACAAAG
TCTCCGCCACCAGAAATAGCGCGGAACCAGTTTTCTTTTAGTGCTAGTTTGTATGTTCCA
ACAAAGTCATTTGCGTCGATTACTTCGTCATATTCAAATGCGTTAGTATCAACGTCTGGA
TGCATATACCATTCTAAGTCATCACGGATTGAGATAGACCAAGTATTGGCAACTAATTTA
CCAGTATCAGTCATTTCTTGATCATCACCTGCAACAGGTAACCCGGCAGCCATTGATGGT
ACAACTTCATAACCAGTTTTGTCATCGTTATAAACATAAACATAAGGCGCGTCATAATAT
TCACCCATTAAGTCACTATCAGTTGATGTGTCATACTTCCATTGGTTGAAAGTACCAGGG
TTTGTACTAATCCATGTACGGTATGTGTACTCACCAGCATTACCAAACTCACCATCATCC
ATTAATACAGTAGAGTCGTCTTCACTCATTGTAGCGAATGAAGTACCATACCCCATTACT
GCTACATATTCTTCGACAGGTAATTGCATACGAGAACTATATAATGCGAATCCACCATTA
GCAAATAGCGGAACACCTGCATACATATTGTTCATTAAGTACTTTTCAGCCGCAGCCATA
AAGTCATGTCTAAGCTCTGTATCAGCAAATTTAAAGTTGTAGAATCCATCTTCTGGAAGT
TCATACGTAATATTTGCATCAGATACAGTAACTTCACGAGTAACAGTTGTAACTACACCA
TCACTATCGGTAACTGTATACGTTAATGTATAAGTACCGTTTGTGTTAGCGTCAACTGTA
CCAGTAACTTCAATGTCTGAAGTTAAATCTCCATCTTCATCATCAGATGCAGATACACCT
TCAAGGGCATCGAATGTCTCTCCTAAAGTAATTGTGATGTCAGTGACACCTGTAATCTCA
GGAGCTTTGTTCTCTTCTTCCGGTGGTGTGTCGTCTCCGCCATTACCACAGGCAGCAAGA
CCCAACGTTAACGAGAACGCTGCTAGAAATAATAATAATTTCTTCAAAATATTTTCTCCT
CTCTCTTTCTAAAATATTAGATTTTTAGTTAAATCCTTTATTTATATAAATTTTGTTGAC
CTAATAGAATATATAGGTCACAAAAGTTTATATCATGTGAAATTGTTTTGAAAAGTTAAA
ACAGATATTTCTTGGCACGATTACACGGTTCTAACTTTTTAAAAATTATATCATAAGTTA
TCCAATATGTAAAGATTGTTTTGCTTTTTAACCCTTGAAAGTGCTTACGCTTTTTTTTCT
TGCAACTTCTAATGAAAAAGAAAAAACACAGGGTTATATGAATGTTCAGACATATTATAC
AATAAATTCATCAAAATATCATCCCCATATTGAGAATTATTTAACTTTTTTGATAAAATT
TAATATACCAAGCTTGTTTTATCCTTTTATAAAGCGTTATTGATGAATTTATTGTATTTT
TATCTGAAATTTTTCTAAATTTTTATCTTCTTTATTCACTTTGATCTTCATTGATGATAC
GGATAATCTCGTCATCACTTGTGACATCACTCATAAGATAATCAGGGTCAACACCATCTT
CAATACTAAAGTAATTTTCTCCATCACGGCGACTAAGCACATTATTCGTACTTACCATAA
TCGCTGAACCTTCTGGTAAAATGATGGTACCAATTGACGATGCGCCACCACTAGATGGTT
GTCCCATTGTTGGAATACCCAGTTCTTGAGCCATGCTTGTCATAAGGTTTGCGGCACTAA
AAGTTACACTGGAACTAAGAACATACCAATTATATTCTTCATATGCATTATAACTTGATT
CAATATAATAGGTTACCGCCGAATTATCGGCTGGATTTTGTGAATGGTATTTGATTTGTG
ATTCTGTCATATACCCAAAGATTCGTAATACAGCGCCTAAGTTACCGCCTGTATTATACG
ATAAATCAACGACAATATTTTCCACACTACTTGGCAATCCATTAATAGTACTCTTGAACT
CATCTGGTGTATCAATAGTAAAACCGGTAAGATGAATCACAGCTGTTTTATCATCATCGA
TTAAACTATACTCAGGAATATTAATATCTGACGAGGTACCACCAAATTTTTCAACTAAGG
CGTCTTGTACATCCCATAATCCTTCATAAAACCGATTTACACGGCTACCAAAATCACTAA
GAGAAGGTTGGGTAAAATGTCCTGGATTATGGTAATAATAACCGTAGAAGATATGAGAAC
TATGTAAATCATCTAATCCGTAGGTGAAATCATATATTTCTTCATAAAAGTCCGTTGTAC
TTGCCCCGATCATGTTGTCGGCACGTAAGCTTAACTTTTCATAATATGTATCTACACCAC
GGAATTCTCTTAAACCATAGAAATAATCCATCGCAAAGGCTAAGTAATGATATGTAAACC
ATTGCATATCTTCAGGCATATCTTCACCATTTAAGGCACTGGTTCTAACTTGTGTTTGTA
AGGCTTCATTTTCTTCGCCACCACTACTTAACCCAAAGGTATCGATACCATATAATGCTT
CACCATTATAATAGACATCATAATAGATATTGCCAGCGAATAACATATTCGCAACACTTA
ACGGCATTAAGTAATATTGTTCTGTTTCATCAGCATATGGTAAAATATCAATGTTATATT
CACCAAGTTCTAAAGTGACTTGGTCGCCATCGACATAATCAGCATCGACATAATCTAAAC
CTTCACCATAGTCACTAGAAGTTGAGGCGATATAATTTTCAAAGAAACCAAAGTTATTCA
CCGTTACTGTATTACCAGTAAAATCGATTGATGCTGTAAATGATTCTGTGACATTCGTTC
CATCAAAGTCTTCGTAATCAATATCATAAGAGATTAACATTACATCCTCTTCGGTCATAT
TATAATTAAGGATGCTTGAATCGATTGCACCATCAATCATGGTAATAAATGTTTCTATAT
CTATATATGGAACAGTCCCATTGTCAACATAAAATATCGGAATATCTGTTTGATCATCAA
CTACATACTCATCACTTGTTCCAGTAAAGTCCATTAATACATTGTTAGTAACAGATACTT
CACTATTTGGTGAAACAACATAATCATAGGTAAATGATTCCCGGTAATCTCCATTTACCG
CTGTCATTGTTAAGGTGACAGTTTCTGATCCTGATCCTACTGGTGGATTAATCACAAAAC
CTTCAGGAGTAATTACCAATGGATCACTTGATTGCCAGTAAAACTGTGTCCCATTCGATC
CGAATTTCGGCAAGTCGAATTCTTCGGGAGTTGAAGACGGCATCGTAAAATTTTCCATAT
CTAAGATAGCCAATTCTTCGTCTGTGTAAATATATTCAGATACAATGACATCAAATGTTT
CTTCAACAGCATTGCCGGCATCATCGGTGACAGTTACGGTCACTTCATAGGTTCCTGGTG
TCTCGAAATCCACTAAATCAGAATCAACGGTAATACTGACATCTTCGGTTGAATCATCTG
ATGCTTGAACCAATGATTCAAAATCGGGTAAGTCATCACCTATCGTAAAATGGACATCAT
CAATTGTGTCAATAACTGGATTTGTCACATCTTCTATCGTCTCAGGCCCACATCCAACTA
AAGCAAAACTGAAACTCAATATCGCTATAAATAAAACAAATTTCTTAAATAAATTTAACA
TTAAAAAGCCTCCCTTTTGATTATGTATATATTTGTTTGTACCAACCCATTTTATCATAT
TTATCATGAAAAGTGAAAATTATTTTTAGTTCTATATAAGGTCCATTTTAACATCATGCT
ATTTAGACTATTTTGAGACAAGATGCGATACCCTTTTTAGCGCTTATTAATGCTCTAATA
TAAATGTAAGCGCAGTCATTAACACTTTGCTTTGTTAAAGGGTTAAAGCATTTTACACAA
GTATTTATTATTTGTCAAATTGGATGGTTATATCCAATCTCTTAATTTGAAAAAGAGTAT
CATTATAATCGCAATAAATCCGCTAAAAGCAAAGAACCAAGGTAACGCATTTTGTACGGT
TAAAATCGGCATATCAATAAAATTCATCCCAAAGACGCCAGCAAAAAACGATAATGGAAT
GAAAATGGCGCTAAAAATGGTTAATGTTTTCATTATTTCATTCATTCTATTAGCCATATA
ATTATTATATAAATCAACAATATTTCTAACCATTTCACGGTCTTCACTTAATAACATGTT
TAACCGGTGGATATGATCGAATACATCTTCGTACTGCTGGGTTAATGACTCTGGTGGATT
AAGATACTGTTTAAGTGTTTTTTGAACACTCGGATCGACTAATGTTTGAGCAAGTATTTT
CAAGGTATAACTCTCTTTTCTTAATGTATGCAATGTCGTAATAGATTGATCTTCTTCTTC
TAAAAAGCGTTGTTCTAATTCAAGTAAAGCACTTGCTAAATGGAGTTCCGTTTCTAAATA
AAAATCAACCAGATGATCAAGCAATAAATATAGAAAATGATCTCTATCTAAAGAGCTGTC
AGTGTCATCTTCTAAGCGTGATTTCAACTGATTAAACATATCAGTCGGTGTTTCACTGAT
TGTGATAATTTGATTGTTTCTACATATCACCTGAATATATCTAGATATATCTTTTGGATG
GTTTTGTGACGTTCCATTCACAACCATATACATACTGTTATTATGTGTTTCAATTTTCGT
TCGTTGATTCGGATAAAAGATGTCTTCAATCCATAACTTATCAACATTGATGTTAGTCAG
TAAAGATTGAATTTGTGTTTGATCTTTAAGTCCATTAATTGAGATCCATTCCAATCCTGG
ATCTTCGTTAATAACATACGTTTGAATCTGTGTGTCATAATACGTTTGATGTAACGATAA
CCCTGCTCGATTTAATTTTGATAAACGTCTCATAGTAGCCTCCAATAATTAATATACTTC
ATTATAACACTTTTATAGTATAAATAAAAAACCCTTTATCAAGTATTATTGCAATCAACA
TAATTGTTTTTTTCATAAAAACCTTTTACAATAGGATAGGTGATATTATGGACAAACAAC
TTTTTACAGATAATCTATTATCATGGTTTCAAAAGAACAAACGTGAATTGCCATGGCGCA
TGAATAAAACACCTTACAAGGTCTGGGTATCTGAGATTATGCTTCAGCAAACCCAGGTTA
CGACTGTCATTGATTATTTTAATCGGTTTATGACTCAATATCCACATGTCAAACATTTAG
CTCATGCAAAGCTTGATGATGTATTAAAACTTTGGGAGGGATTAGGCTATTACTCCCGAG
CAAGAAACCTGAAAAAGACGGCAGAAAAAATCGTCTCTGAGAATAATAGCGCATTTCCTA
GTGACTATGAGTCATTACTCAAACTCCCTGGTATCGGTCCATATACTGCGGCTGCTATCA
TGTCAATTGCATACAATGAGCCATATGCTGCGGTTGATGGTAATGTATATCGTGTAATGG
CACGTGTGTTACGCATCCATAAAACAACCAAAGACCCCCAGGTTAAAAGAACCATTAAAA
CAGCTGTAGATGGCTTAATGCCGCGAGAACATGCCAGTGATTTTACAGAAGCCTTAATGG
AGTTAGGTGCATTGATCTGTTTGCCAAAGACATCACCACACTGTGCTATTTGCCCATTAC
GTTCCCTTTGCTTAGCCTATAAGCATAATGAAGTAGACCTACTTCCCATAAAACAGCCAC
GAAAGAAAAAAGATATACAAGAAAAAACAGTCCTCGTATTTGTTTATAATAATAAACTCT
TCATTAAAAAACGAGATGAAAAATTATTAAATCAACTTTATGGATTCGTTATGGAAGAAA
AACATTTAACAAAAGAATTGATTAAAGCAAAATATTTAGATATATCCATCGATTCCATTG
TGCATCTCAAAAACTATACCCATACCTTTACCCACTTGCAATGGAAAATAAAAGCGTATA
TCGTATTTACAGATATAGAACTTACCGATGGAATATATGTAACAATTGATGAGATTAAAT
CGACTTACTCATTACCTAGAGCATTTAATCAATTACTGCCCCAAATACAAAAAGCGTTGA
AGTCATAAAAGTTATGGCTTCAACGCTTTTTTAATTATTTAAATTTCACAAGAGTCATCT
GTACAAGTTGCGCCACTCGCATCATCATTGAGTGTTTTTAACGGTTGTTCTTCTTCCCAT
AATTTGTTTAACACTTGGGTGAAGTAAGCTTCTTGTTGCGCACCACTTACACCATATTTA
CGATTGAGGACAAAGAATGGAACGCCTCTGACACCAACTTGTCTACCCTCATCAATTTGT
GTTTTTACTGTATCAGCAAATTGATTCGTGTTTAATACATTTTGCGCTTCTTCTTGATCT
AACCCCACTTCTCCAGCAAGTGAGACTAAGGTATCACTGTCACTTAAGTTTTTGCCTTCT
GTAAAATAGGCTTTCATAAAACGGGCCGTGATCTCTGGTTCTTTACCAAGCGTATTTGCC
CATTTTGCGAGACGATGTGCATCAAATGTATTTGTCATTTGAATCTTGTCATAATCATAC
GTAAGGCCGACTGTTTTCGCATTCTCTTGAAACATTTTGAATCGTTCTTTGGCTTGCGCC
TCGGTCATATTGTGCCCCTTTGCAAATGCCTTAGCAGGACTTGTAGTCATTACTTTTGGG
GCATTTGGATTTAACTGATAAGCTTTAAATATGACTTCTACTTCATCTTTATGAGGAAAC
TTATTTAAAGCATTTTCAAATCGCGTTTTTCCAATATAACAGAATGGACACGCGAAATCA
CTCCATAATTCTATTTTCATTTATTCCAACTCCTTTTCCAATACATATTATGCCAAAAAG
GTGGTATGTTTCGCAATTAATTTGCTTACGAACTATCAGAGTGTCGAGGATAATAACGGG
TATGTAATAAATGATGAGATCGTTCACTAAGTGGTTTCTTCAAATACGTTTTATAGAGTG
TTTTAATTGCAGGATTCTCGTGAGACTTACGAATTTCTTTGTGTAAATCGACTTGATAGG
TCGTTTCCATTCGTTCTAATCGCTTTAAGGTGTCTGTCCCATATGGTTGCCCTCCACCAC
CAATACAACCGCCTGGACACGCCATAATTTCGATAAAGGTATAGGGACTATTCCCTGTTT
TGATATCTTTGATTAATGTTTCTGCATTACTTAAAGAATGACTAACCGCTACTTTTATCT
CTTTACCATTTAAGTTTACAGTCGCTTCTTTAATACCATTCATCCCTCTTACTGAAGTAA
AGTCTAAAGATGATAGTGGCGTGTTTGTCACTATTTCTGTGACCGTTCTTAAAGCCGCTT
CCATGACCCCTCCTGATGCGCCAAATAATTGCGCAGCGCCTGAAGTAATGCCAAATGGTT
CATCAAAATCGATGTTTTCTAACTGATCAAAATTAATCCCCATTTGATTAAGCATTTTTT
CAAGTTCTCGCGTGGTTAAAACAACATCGACATCAAGGTGATGATATTGGTCTCTAAACT
CTCGTCGTTTGGCTTCATATTTTTTAGCTGTACATGGCATGATTGAAACAACAAAGATAT
CTTCTTTGTTTAAGTTATTAAGCTCAGTATAATAGTTTTTTGCGAGTGAACCAAACATTT
GTTGGGGGCTTTTACAACTAGAGATATGTTTGAGTATATCAGGGTGACGCTGTTCAACAT
AATTAATCCATCCTGGACAGCAACTTGTCATCATCGGTAATACATCATTGTTTTGAAGTC
TATAAATCAGTTCACTGCCTTCTTCCATAATTGTGTTAGGTCAGCCGTAAAATTGGTATC
ATATACCTCATCAAAACCAAGGTGTTTTAAAGCACTCACCAACTTGCCAATGGGGACCGT
ATCCGTCTCGCTATGAAATGATTCACCAATTGACACCCTAACGGCGGGGGCAACTTGTAC
GAGTGTCCGTTTTTGAGGATTATGTAAGTTTTCCCAAACCATTTGAGTATCATCTTTTTC
CATAATTGCGCCTACTGGACATACATTGGCACACTGTCCACAAAATGTGCAAATCTCATC
ATTTAAACTTTGATTAAACGGGGGTGTAATCTGCATAGTATGCGATCGTCCGTTGCGTTT
AAGGACATTCATCCCTTGGATGTGTTCGCAAACATCTACGCACCGTCCACACTTGATACA
TCGGTTCATATTTCTTACAAGTGATGGATTATGATCATCTATTGGCATCGCTTTAAATGT
TGTCGTGAAGCGATTAGAATCAATTCCTAACGTTTTGGCTAAAGTTTGTAATTCACATCG
CATATTCCGCGTACAAGCTGTACAATCCGCGTCATGTGATGATAAGATTAACTCAGTTAT
TGTCTTTCTCGCTTGTAAAACTCTTGGTGAGTTTGTTACAATCTCCATTCCCTCTTTCAC
AGGCGTTGAACAGGATGTTTTCAACATCCGTTCACCCTTTAGTTCAACTACGCAGATTCG
GCAATCTGAGTTGATTTTTAAATCTGGATAATGGCACAACGTCGGGATGCTTATATTGTG
CGTTTTTGCAGCATCTAAAATACTGATGCCTTCAGGGACATCTAACGGCGTGTTATTAAT
GGTAATTCTAGGCATGTTGACCCTCCTTATTACTTTGCTTAATGCGTTTATGTTACGCTC
GTTCAAAATAGGTTAAAGTGGATATAATGGAAGTTGGCGAGGTTTGTCCTAGACCACATA
AAGTGGTGGTGTGAATCACTTCTGCGAGCGATTTTAATGATTGAAAATCTTTATCTGTAG
CTTTGAAATTGACAAATTTCTTTAATAAATGGACTAATTGAACATGTCCTTCACGACATG
GCGTACATTTACCACAAGACTCATGTAAAAAGAAGGTCATATTGCGTAAGACAATATCAA
ACAAGTCATCATTTTCATCCATCACAATAATAGCCCCTGCGCCCATTTTAGCATCAAAAA
CTTCAAATGCTTCGTTATCGATGCTCATCGTGAGTAAACTAGGCGGAATAATTGGTCCAC
AGGCGCCACCAATCTGAACCATTTGGATTGGAATATCATTCACTGTGCCATTACCTAATT
TATTAATAACATCAATAATTGGTGTCCCATAAGGGACTTCATAAAGGCCTTTATTTTTTA
CATGACCTGATAGACAAATAAGCTTTGTACCTGTTGCTAATTCACTACCTACTTTAGCAT
AGGTCTTACCACCATGTAAGATAATGGTAGGCAAATTACAAAATGTTTCTACGTTATTGA
TCAGTGTTGGTTTACCAAACACCCCTTTGTCCGTTGGATAAGGCGGTTTCACGCGCGTTC
TCCCTGGTTTACCTTCAATACTTTCCATAAGCGCAAATTCTTCACCACACACATACGCGC
CTGCCCCTCGCCTTATCTCTAGATGAAAGCTAAAGTCAGTATTTAATATTCGCTTACCTA
AATATCCTTTATTTTCCGCAATTGAGATCACCCGCTGAAATTGTTTTATTGCCTGGTCAT
ATTCTCCACGAATATACATATACCCATGCGATGCGCCTGTAGCATATGCACTGATTAAAA
TTCCCTCAAGTATTAAGTACGGATCTTTTTCTAATAAATACCGATCCTTAAAGTGCCCAG
GTTCACCTTCATCGGCGTTACATACTAAGATTTTGTCCCCATCCGTTTGAAGCATTGCTT
GCATTTTTATATGGGTTGGAAAGCCGGCACCCCCACGTCCTGTTAAACGTGATGTTTTAA
TCTCATTTATAATCGCTTCTTTTGGCATCGTTATCGCTTTATGGAACGCAATAAAGCCAT
CGAGCTTTAAATAATCATTTATATTAATACCATCATACTGATTGAATCGTTGTGTTAGCA
AGCGTTGTGTTAGCATAAGGTCCCTTCTTTACACGACTCAATAATACGAAGAACCTTGCT
CTTTGTTAGATTTGTATATATTTGATGATTAATCCGCATCACGGGTGCCTCATCACAATG
TCCGAGGCAAGCAGATTCTTCTAATGTGAAATAGCCATCTCGTGTTGTTTCACCGGCAGA
GATACCTAACGTTATTTCAAGTGTTTTAAGTAAACTAAACTCATCACTCAAATAACAGGG
CACACCTTTACATACTTGGATGATGTACTTCCCATGTTTCTCACATCTTAGCAAGGTATA
AAACGACATAACACTACAGACATGACTCACTGATACATCGAGCGCATCAGCAATTCTTGA
AAGATCTTTGTCAGTCATGTGATGATCGGGTAACGCATGTTGGACATCAATTAAAATTTC
AATTAATCTGTCCTTCTTAAACCCATGTTTCTTTAGAATTTTATGTAAATTCATCGTTGC
CTCCTTTTATTGTTTTGTTTGCAAATTAAACCATGTTAATTATATCTTAGAGAACGCTTT
CATACAACTGAATATTAATGGATATTAGATTAAATAAATATGAAAAATTTAAAAAATAAA
AAAAATCGATAAATTAGGTGTTTTTAATGACATTTATCGGTATTTTGCTATAATAGATTT
TGGTGATTATATGGCACATTTATCAAGCAAAATGAAAGGTATACTATTTTTACTTCTCTC
AGCATTCGGCTTTGCGGTGATGAGTATTTTTGTGAAACTTTCTGGTGACTTACCAACCAT
ACAAAAAGTTTTTTTTAGAAATCTAATTACAATGATCTTTTCGTTATCTTTAATTCTTTA
TTATCGGAGTAAATTGATTAATGATGTTCAACATATCCCACCGTTATTGTTACGAAGTAT
ATTCGGAACATTGGGAATGATTGCTTATTTTTATGCGATGGATAATATGGTCCTAAGTGA
TGCCAATATGTTAAACAAGCTGTCAACATTCTTTTTACTTATCTTTAGTGCTGTATTTCT
AAAAGAACGCTTAAAAGCTTATCAAGTAATTAGCGTTTTTATCGCCTTTATAGGGGCATT
ATTTATTATCAAGCCAGCCTTTCAGGTTGACTTGATTCCCTACTTAGCCAGCATCTCTGC
CGCTATGTTAGCAGGTGCGGCTTACACCGTATTAAGATATCTACGCAATAAAGAAGCCTA
TTATTCAATCACCTTCTTCTTTTCAACTTTTAGTGTGATTGTTATTTTACCCTTTATGAT
GATCTATTATGAACAAATGAATGTATACCAAGTCATATATCTGCTTTTAGCAGGAATGTT
CGCATCTATTGGTCAGTTCGGTATTACTATCGCTTATCAATACGCGCCAGCTAGAGACAT
TTCTATTTTCAACTATTTCAATGTTATATTTGTTACGGTTCTCAGTTACATTGTCTTTTT
TAACTTCCCGGACATCTACAGCATCATTGGATATATCATTATTTTCTCTGCGAGTATTTA
TATGTTTCAAAAAAATAAAAGAATATAATCAATGATTAATGGTTCCTTATTGTATCGGAC
AAAAAAGGAACCATTTTTTTTACTTTCAAAACATCATGAAAGAGTTTTCAAAAAAGTCTA
AAAATAGCACATTTATCTTTTAAATTTAGGCACTTTAATGATATACTATTTATTGAGAAA
GGATGATACGATGAACGATAATTTATTAGAAAAGTTTGCTGATTTAGCAGTAAACGTTGG
TGCTAATGTTCAACAAGACCAAGTTGTTGTTATTAATGCATCAACTGAGACAAAAACATT
AGCTAGAAAAATAACTGAATCTGCCTATAAAGCAGGCGCAAAGAAAGTAATTGTACAATG
GAGTGACGACTATGTCAGTCGCTATGGATATGATCACATGAATGTTGATACACTGACAGA
TATCCCTGAATATGCGATTAATAAGTACCAGTATTTTGTTGATCAAGGCGCGTGTGTAAT
AAGTATAACTTCACCAATTCCTGGATTAAACAAAGGCGTTGATCCAAAGAAAATGCAAGA
AACTACAAAAGCCCGCTCACAAGCATTATCATTTTACAGAGAACATATGATGGGGAATAA
GAGTCAATGGAGTATTGTAGCGGCACCAAATGTTCCTTGGGCGAATAAAATCTTTCCTGA
TTTAGACGATACAGAAGCTGTTGAAGCATTATGGGACGCTATTTTAAAAGCGTCACGTGT
AACTGAAGATAACGATCCCATCCAAGAATGGAAAGAACATAATGAACGGTTATTGCACCA
CAATACCATCTTAAATGATTATCAGTTTAAAAGTCTCCACTTTAAAAACAGCTTAGGAAC
TGATATTACAATTGACTTAGTAGAAAACCATGTATGGGCTGGTGGTGGAGAGACCTCAGC
AAAGGGTGTTTATTTTAATCCTAACATACCAACAGAAGAAACCTTCACAATGCCACATAA
AGATGGCGTAAACGGTAAGGTTGTAGCGACCAAACCCCTTAACTATCAAGGGAATGTCAT
TGAAGATTTCTGGTTAAAATTTGAGCATGGTAAAGTCATTGATTACGATGCCAAAAAAGA
AAAAGATACCTTAACTAACCTTTTAGAGTTAGATGAAGGTAGTTCCCGTTTAGGTGAAAT
TGCCTTAATCAGTCATGACTCACCAATTTCAAATATGGATATCTTATTCTTTAATACCTT
GTTTGACGAAAATGCATCATGTCATATGGCCTTAGGACGTGCATACCCAATGAATATTGC
TGGGGGAACACAGATGGATAAAGAAGAACTTACGAAAAAGGGCTATAATGATTCACTCGC
ACATTCTGACTTCATGTTCGGTAGTGAAGACTTAGCGGTTACCGGTATTACAAAAGATGG
ACAAAAAGTACCCATCTTTGAAAAAGGAAACTTTATTATATAATCTACAAAAAATAGACA
CTTTAGGATAACTAAAGTGTCTATTTTTAATAAGCTTTACTCTTCTTCTTGATCACGCTT
AACCTGCGCGACAATATCATCAATCAAGTTACGTGGGACTTCTTCATAACGGACAAACTC
ACGTTTGAAGACACCGGTTCCTTGTGTCATTTGGTTTAAGTCAATTGCATAACTTACAAT
CTCAGCTTCAGGTACTTCAGCAGTGATTTGTTGTTTGCCACCATTTAACGGATCCATACC
TAACACTTTACCACGACGTTTATTAATATCACCCATAACATCGCCAACATAATCATCATG
AGAGATGATTTCAAGTCGCATGATTGGTTCAAGTAATGTTGGCATCGCTTTTTTAATTGC
ATCTTTAAAAGCTAAACTCGCCGCAATTTTAAATGAAATTTCATTTGAATCAACAGGATG
GTATTTCCCATCATACAAGACAGCTCTTACACCTATCACTGGGAATCCAGCCAATGGGCC
ACTTTCAAAGGTGTCAATTAATCCTTTTTCTACTGCTGGGAAATATCCTTTTGGTACACT
ACCACCATGAATCTCTTCTTCAAACTCAAACTCTTCTTCATTTGGATTCATTGGTTCAAA
TCGGATATCGACAACACCAAATTGTCCACTTCCACCTGATTGTTTCTTATGACGTCCGTG
ACCTTCAGCTTTCTTACGAATAGATTCACGATAGACAATTTTTTGATCGAGAATATCCAC
TTCTACATCAAAAGCATTTTTCAATTTTTCTAAGGTATAATTAATATGTGCCATACCTTG
TCCACCAATGAGTAATTGTGATGTTTCTCGATTACGTTTATACTCAATCGATGGGTCTTC
AATAACAAGTTTATGTAATGACGATGAAATTTTATCTTCATCGCGTTTTTGTTTAGGATG
GATTGCCACATAAATGGTTGGGGTTGGAATTTCTGGGCCACGATAAATGATTGGATGTTT
TGGCGCACATAACGTATGGCCTGTTTGGATATCATCTAATTTAACGAGCACCCCGATATC
TCCAGCATTTAAAGAATCAGTATCTAATTGTTCTTTCCCGCGTAAGAAACAAATCTGGTT
GACTTTAATTTCCTCTTTTGTGACTGGGTTATATATTTTATCACCAGATTTAACAGTCCC
ACTATAGACTTTAATATAGTTCAAGGTTCCAATATATGGGTCGATACTGGTTTTAAATAC
ATAGGCACTAAACGGAGCATCATTCACTGTTTTACGACGAATTTTTTCTGCCGTATCAGG
ATGCATACCCGCTTTTGGCTTTAAATCATTTGGTGCTGGCATGAACATTTCAAACATCTC
TAACAAGTCACGCACACCGATATCTTTCAAGACAGATCCAACAACGACAGGTTTTAAATC
CCCATTTAATACGCCTTCACGTAATCCGCCTGTAATTTCTTCATAAGTTAACTCAATACC
ATCAAAATGCTTTTCAAGTAATGCTTCACTACTCATTGCAACACTTTCAACAATATTTTC
ACGTGGTTCTTCGACTAATGATGCATAATTATCATCAATTTCTTCATCAACTACTTTACC
TTCTTTTAAGACACGTTTTTTCATATCTACAAGATTGATATATCCTTTAAAGTCGTCATC
TTCTATGACGGGATATAAAAATGGTACAGCTTTGCTACCTAAGATTTCTGTTAGGCTATC
TAGTACTTTATCATACTTTACATTTTCTTTGTCCATTTTATTAATAAAAATGAATGTTGG
TACATTTCGATCATTTAAACTATGTAAAATCTGTTCAGTTTGTAAATCAATCCCACGTTG
TCCGTCTATAATCATGACAGCGCCTTTTACAACACTCAATGCTTGATTAACCTCATTAAC
CATACCTTTAGCACCTGGCGTGTCTAAGAAGTTAAATTTGAACCCTTCATATTCAACAGG
AATGACTGATGTTGAATATGATGATGAATGACCTTTTTCTTCTTCTAAGAAATCTGAAGT
GGTGTTCTCATCTTCAACGGTTCCTTTAACACCTTTTACATTTGTAACATGGAGCACAGA
TTCCATAAAGGAAGTTTTTCCCGAACTTTGCGGCCCCACAACAGCAATCGTCCGGATTTT
TTCAATATCATATTTTTTCATAATTGTGTCCCTCCAAATTAGTTTCTTATGTAATGAATT
GTGTTTGTAAACGGTTTCTCTATTCTTTATTCTAACATAAAATATAAAGAATTGGTAAAC
CGTTTTCATTTTTTTTGTGTCCACAATGGAAAAATCACATGGGTTGTTCATATAACTATG
CCGTTATTATTCTTTGAAAAGCAAAATGGTCTTTGGAGTATGATGTAAAAGCGCTTGCAA
AAAATTATAATTATCTCTTAAAAATCACTTGTTTCATGTTATAATGTGTGTAGAGGTGAT
AACAATGATAAAGAAAGTAATTCCTTTTGTACATAACAAACTTAAGGAAATTATTACCAA
CGATGACTATGTCATTGATGGAACATGCGGGAACGGATATGACACATTATTCTTGGCTAG
ACAAGCTCGAAAAGTGTATGCGTTCGATATCCAAGAACTCGCTATAGAAAACACAGAAGA
ACGCATGAAACGCAATAAAATTCATAATGTAGAAACGATTTTAGATTCGCACGAAAATCT
CGACAAGTATGTCGAAGAAGACATTAAAGCTGCTTTATTTAACCTTGGTCATCTACCAGG
TAGTGACCAACGAATCGTAACCCAAGGTCCATCGACAATTTCTGCCATTAAAAAGGTACA
AGAACGCTTGGTACCAGGTGGTATGATTGCCCTTGTTGTGTATGTTGGTAAATTTGGTGG
ACAAGAAGAAAGCGATGACGTATTAACCTATGTTGAATCGTTAGACTTCGATGATTATCA
TGTCATTAAATATAGTTATTATAATAAACCGCAAGGTCCTTATGTGATCTGCATTGAAAA
ACAATAATGATGAAAATAACACCCTACTTTTTTAAGTAGGGTTTTTTGAATCAAAAAATG
ACATCCAACCATCATTTATTGATTGGTTGGATGTTTTCTTGTGTATTATTATGAACATTA
TTGACGCGTTGACTAACTGGATGGTGTTCTAATGTCACCTCATCACTTTCTATTAGCGAT
CGTAGTGCCTCGATTGATGTATCTTTACGCAACCACGTCTCTGCGGCTTCTTTGGTAAAT
ATAACAGGCATTCTATCATGTAAAGACTGCATCTGTTTATTGGCATTTTTTGTTACAATT
GCGACTGAAAAATGACTATTACCATCACGATCTTCATAGTCCGTATAGATTCCTGCAAAA
ATTAACATTGTGTCTATTTTAGGATGAATATAATAGGGTTGTTTCGCGTGTCCTTGTGTT
TGCCACTCGTAAAAGCCATTAGCTAAAATTAAACAGCGGCGATGTTGAAATGCATGACGA
TAAATGGGTTTGTCATTAATTGTTTCAGAGCGGACATTGATAATCGGATATTTGAATTTT
TCAAATGGTTTAAAGCCCCATTTAATGGTTCCTATCCGGTAAGTTTCTGCGCTTGTGATA
ACTGATATAATATTGTTTGAAGGGGCAATATTATAATTAGGCACTTCTAACTGATGCCGA
ATCTCATATGGTGAAAAGACATCATCTAAGTACGCAAGTAATTCATCATAGGTATAATGA
ATAACAAAACGACCACACATAGAATCACTCCTAACGTTTTACGCCCATTTTGATCCGGGG
ATCAATCAGAGGTAAAATCATATCGTTTATAAACCCAATTAATAATGCTAAAAAGGCATA
AAACCCACCAACAACAATCACATTTGCTAAATCAAGATATACGGTATTCCCAAACCCACT
AGATGTCACAATTGAGTCATACATTAATTTGGCAACGCCTGGTACTTGATACACAATTTC
CATTAAAAATGAAAAACTTAAAATCACGACAAACGTATTGGTCATCTCTGGAATAATTGT
CGTTAACACATGTTTGATGGTATGTCTAAAAATAATCTGCCGTCTGGTTAATCCCTTTGC
ACGTAAAATGTAGATAAATTCATCACTTAACTCATCAATTACTTCTGCACGTGTTAAACG
AATGATATTGGCCATCGGCCAAAAGGATAAGGCTAAAACGGGAATAATAAGTCCTTTAAG
TTGTTCAATTAACCCTTCTCCAACTTGCGTATACAAGGGATCTAGTATGAACAATCGATA
TCCAAAAAATAAAATAAGAGCCAATATCATGATATATATGGGAATCGATCCTATAGCTAA
AATCGCATTGACAACCACCTTATCGAATACAGAATTTTTATAGACTGCGGCTAAGATGCC
AAGCGTAAATCCAAAACTAACATAAAAAACATAGGCAGCTAAGTTAATCTTAACAGTCAC
CCACATTTTACTGATCGCGAGTTCCCATGCATCTTGGTTATATAAAAAGCTATCTCCAAA
ATACCAGTCTGAAACAACATCACTTAAAAACACTTTATATCTTCCCCATGCTAATATAAA
ATCTTCATATAAAGGGTGTTGCATACTCCACTTAGAAAACATCGCTACATTACCAAAGAA
CTGCACCAAAGAAACAATTAAAAATAGCGTCACAACCATTAAAAACATTCGTATTAAACT
ATACCGTAACACATAAAACACGCCTTTCAATACATCAAAACCATCTAATGATGTCGTTTT
CTGTCAAATATAATGTACTCTTTAGACTGGTAATTATTATCACATTTGTAATCTATGATG
CATGATTACATACCACTATATTATAACAAGTTTATTGAATAAAAAAAAGAGTGTTTTCAC
ACTCTTTTAACCAATCATAATATGTTCATCTGGATAAGCAATCGCACTACTAACTTGGCG
TCTTTCTGCTAATGCCATAAAGACTGTAAGTGGCCCAACACGACCAAAGAACATTGTTAA
AGTGATAACAATTTTACCAACAGTACTCAACTCTTGTGTAATTCCTAATGATAATCCAAC
AGTTCCAAATGCACTGACTGTTTCAAAAATGATTTCCTTAAAGGTCGCATCTTCAGTGAT
ACTTAAAATAAAGGCGACTAAAATCACTAAAGCTAATGATAAGGCGATAACGGTTAAGGA
ACGATTCACAAGATCCCTCGGTAACTTACGTTTAAAACTTTCTGTATCTTGTTTCCCTTT
AATCACAGACGAAATTGTTGCGACAATCACACCTAATGTCGTAACTTTAACACCACCAGC
GGTACTGGCACTACTTCCTCCGATAAACATAAAGACAATTGTCATGACAATCGTTCCCAT
CATCAATTTATCCATTGGCAAAGTATTAAACCCCGCTGTTCTTGGGGTCACGGAATGGAA
AAATCCACTTAACAGTTTACCACCAATACCAAGATTTCCCATTGTTTCAGGATTATCAAA
TTCTAATGCCAATACAATGATAAACCCAAGCAAGAGTAAAATTCCGGTGATGGATAACGT
CATTTTCGAATGTAAACTTAACTTTTTAAGACTTTTTTTCTCCATTAATTCAAGTAAGAC
AACAAATCCAATCCCACCTAAAATAATTAATAAGGCAATAACAATACTAACAACTGGATC
TCCAACAAATGGGGTAAGACTTCGGAAATTCCCAATTAAATCAAATCCAGCATTACAAAA
GGCACTGATTGAATGGAACACACTCAACCATAACCCTTTCCCAAACCCATATATTGGAAT
AAACCGTGTGGCGAGAATTAATGCCCCAATCCCTTCGAATAAAAACGTCAAAATTAAGAC
ATATTTAGCCAAACGAACAACCCCACTAACAGATATTTTGTTCATTGCCTCTTGCATTAT
AACGCGTTCTCTAAAATTTATTTTTCGGCCAAGTACCAAGGCAAACAAGGTTCCCATAGT
AATGATTCCGAGGCCGCCCACTTGAATTAACACCAAAATAACAACATGGCCAAATGTCGT
CCAGTGTGTCAAGGTATCGACAACGACTAATCCTGTCACAGCAACAGCACTCGCTGAAGT
AAATAGTGCGTTAACAAAACCAACACTTTCACCACTTTTACTCGCGATTGGTAAGGCAAG
AAACACACTACCAATCAAAATTAACCCCGCAAAACCAAGGACAAGTATTTCAGCAGTATT
CAATTTTATCAATTTAACTTTGTTTAGTAGATTCATAATAAACCCTTTCCCTCATATATA
ATGACATTAATTCGGTATATTTGTCACTATAAAGTATACCACAACTACAATTCCCAGTGC
AATTCGATAGTAACCAAAAACTTTAAAATCATGTTTTTTTACATACCCGATTAGGAAACG
TATAGCCACAATACTCATTAAAAATGACACAAGCATGCCAACAACTAACGCAATAATTTG
ATCAGATGTAAAATCAAACCCGTATTTATAGAGTTTTAATAAACTCGCGCCAACCATTGC
GGGAATACTTAAAAAGAAACTGAACTCAGCGGCAACAAAACGACTTGCCCCCACAATTAG
ACCACCAATAATGGTTGCGCCAGAACGAGAAGTTCCTGGAATTAACGCTAAAACTTGAAA
CAAACCAATCAAAAAAGCAGTTTTAAACGGCAGTGTTTCAATACTCGTAATATTCGCTTT
TTTATCACTCATATGATTTTCAACGACAATAAATACAACACCATATACTATTAACATCAG
TGCGACAGTGATATAATTATAGAGTTTCGCCGTTAACCAATCATCCAATAACAATCCAAG
AACGGCGACAGGTAAAGACGCAAACGCTATTTTTAACCATGTCATAATGACATTCATACG
CTCTTTTTTATCTTTAATAAACGGATTTAACTTTTTAAAAAACAACACGCCTACAGCCGA
TATAGCCCCTAATTGAATAACGACTAAGAAAAGTTCTCTAAATGATGGTGACATATTCAT
ATTAATCCATTCATCAGCTAAAATCATATGTCCTGTGCTACTGATCGGTAACCATTCAGT
AATTCCTTCAATAATACCAATAATCATTATTTTTAATACTTCAATCATATTGTTCCCCCT
AATAAAAATTCTACTCAATTATACACCATTTTTATCTTAAACTCAAAAAGAATTAGAACA
ATGATAACTGCCTTGTTTTTTTAGGGAATGTCTTCATATAAGTAAACACCTCATCAATGT
CATAAAGGATGCCATGTGCTTCACACGTCTTTTCAACAAGATCTTTTATTTTAGTATGAT
TTGGTGAGCGGCATTCGTATCGATTGCCATATATCCGCTGATACCGTTGTTTCATCCCAG
GAAAATGTTTATCAAGTTGCTGATAAAAGTACTCTCTATTCCCTTCACGCAGTGTCAGTC
CCGCACCAAAAAAAATAACCCCTTTAACTTTTGCTTTCACACAATACATTAATAATCCTT
GCATGTTTTCTACCGTATCATTAATAAATGGTAACAAAGGCGATAGCCACACAACTGTCC
CAATCCCTGCTTGTTGAAACTCACACAACGCTTCAAACCGCTCTTTAGTTGTCGAAACAT
TCGGCTCTAACACTTGAGATAAGGCATCATCATAAGTAGTCAGTGTCATTTGAACAATCG
CTTTACTGCGTTGGTTAATCTTTTTTAATAGATTTAAGTCATCTAAGATACGCGCAGATT
TTGTTTGAATTGCAACACCAAAACCATACTTATAAATTACCTCTAAGGCTTGATGGGTGT
ATTTAATAGTTGTTTCAAGGGGGATATATGGGTCTGTCATTGCGCCTGTTCCAATCATAC
ATTTTTGGTGTTTGCGGATCAATTCTGTTTCCAGTAGTTTTAGCCCATTCTCTTTCACAT
TGATATCTTCAAACCGGTGATTCATTTGGTAACATGTACTTCTAGAATCACAATAAATGC
ATCCATGGGTACATCCTCGATATAAATTCATGCCATTATGATTGGATAGAAATCCTTTTA
CTTGCGTATAATGCATATAACACTCTCCATGATTGTATTATACACGCTTAAGAAGTTGGA
TTCAAAAAAAGAATTCAAAAATTGAATTCTTTTCGTTGACTTATTGCATACTTTCTAAAA
GGGCATCGACACCTGATTTAATCTTATGAATAGTCTCTTTATTGGCTGCGCCTTCAAAAG
AAATAGGATCAACAAACGTCCATTTCATCCGGTAATTTGAAATAATCCCCATTAAATCTT
TTTCAGCACTTGCATTCCATCCATATGAACCAAAGTATAATGCTTTTTTATTCGTTATTT
TCTTACGACCACATTCATCAATCGCATGCGCTACAGGGGGGAACATACGATATTCATACG
TTGATGCGGCAACAATAATTCCTTTAGCTGTAAAGACTTCTGTAACTACATCACTCTTAG
TCGCATATGGTAACTTCAGTGTCGATACGGTAATATCTTTATCTGATAAATAGCTTTCAA
TAGCCGCTACTGCTTTTTCTGTGACACCATACATAGAGCCAACAAGAATGGTAATCTTAT
TGTCTCCATCACCGTTCGCATACTCACAATATTGTTTATATTGATCAATAATTTTGTTCA
CACTGTCTTTATATACCGGACCATGTCCTGGCGCGATCATATTGACATTAAGCTCTTCTG
TTTTTTGAATTGCCCGTTTTACCATCGGTGAAAACGTTGTAAGAACATTAGAAAAGTATC
GCACTGTTTCATAATCAAAATGGGCTTGATCGGACTCACTTAATTCTTGATAAAACACAG
ACGCTTGTAACGTACCAAACCCGCCATACATATCACACGAGAATAAGGTTTGTGTTGACT
GTTCATACGTTAACATAGTTTCTGGCCAATGCACATTAGGCGTTGGATGAAAACTGAGTA
CTTTTCCTTGTCCTAAATCAACAGTGTCCCCTTCTTCAACAACTTGAATATGAAACGCAT
CCCCATAATAAGATGAAATAAACTGTGCGCCTTTTGCGGTGACTAAAATTGTAAAATCTG
TCGTTATTTCTTTTAGGTTTTCAAGCCAACCAGAATGATCGGGTTCCATATGATTTACCA
CAACGTAATCAATATCATCTACTGTTATATCCATCGTCTTCAAATGCGCATAAAGTGTTT
CTGGGACACCGTCCCATCCAATCACACCATCGACAATAGCGACCTTATCTCCTTTAACGA
GATAAGAATTCATACTGACGCCATCTGGCAACTCCCACATACTTTCGAATAAGATATCAT
CTAAGTTCATTGTGAACATGAATATGCCGTCATTAATCCTCACATTATTCATCGTGTTTC
CTCCTAAATTATCACTGTTTCTATTCTTTCTATCGTATTATATCGAACTCTTAATGTTTA
TTCAAGTTATTCAATCAACATTTTAGTACGTTATCTTAAGCAATCGTATCCAGAATATGA
TTAGATGTAGTCATTAAAAAAGTTGTAACCGTTATCACAATGTAAAATGATAACGATTAC
ATACCTTGTTTATGCTATAATGGAAGTATCTAATTAAGGAGGAGTTATTTATGAAATTAA
TAAAAAAATTAGTGATGATGATAACGCTAATCACGGCGCTATTTGTCTCAACGCATATGA
CCGTTCATGCAGCGGATGCTACTGAACTGGTGGTACACTATTTCCGTTACGATCAATCGT
ATGATGACTGGTCGTTATGGTTATGGCAATATCAACCAAACGCTGGAGAAGGTCAACAAT
ACGACTTTAACGGGACCGATGATTATGGGGTTTACTATGAACATACTTTAGCCGATACCC
ATTTAGAGGGGGCGAGCCAAGTTGGTGTCATTGTCAGAACCGATGACTGGGCAAAAGATG
TTGGACAAGATCGCTATATTGATATGTCAAGTCCTAATAGTTCTGGAGAGGTTCATGTTT
ACTTAGTACAAAATGACCCAACGATCTACTATTCACTAGAGAATGCAGATGTTTCGAACA
AAATCTTATCGGCAGCTTTTGAAGATGAAAATACGATATCGTTTAATGCAACAAGCAATG
TATCATCTGATAAAGTTACGTTGTTAAAAGGTGATACATCTGTCCCAATATCTAATTTTA
GTATGTCTGACTGGACGGGATCATTTGATATTGATGAGCCTGTTGATTTATCTAAAAAAT
ATACCCTTGAGATCGACTTTGGGGACGACACCAATGCGACATCATCTGTCGGCTTTGATG
GATTTTATGAAAGTGATGCGTTCAATGAAGCGTATGGTTACGATGGTGAACTGGGTGCAA
TTTATTCTGAAACAGAAACGACCTTTAAATTATGGGCACCAATCAGTGATGCTATTACAT
TAAACCTTTATACTGCTGGACATGATGCCAGTACTACTGACTATCAAGGAAATGTCGGTG
TTGATGATCCGTATGAAACACATACAATGACTTTAGGTGATAAAGGGGTATGGTCAGTGA
CTGTATCTGGTGACTTAGATAAGGTGTATTATACATTTTCTGTCACAAATGGTGAGTATA
CAAATGAGTTAGTTGATCCGTATGCCTACTCTACTGGTGTTAATGGAGACCGGGGTATGG
TTATTAACTTTGATCGATACAATCCCGATAATTGGTCATCCGACACCCGACCAGATACTA
TTGACAGCTATACAGACGCGATTATATATGAGCTTCATGTCAGAGATTTAACCAGTCATG
AAACATGGAATGGTACAGAGGATTTACGTGGTAAGTTCTTAGGCTTGGTTGAAGAGGGGA
CAACATATCAAAATGTAACAACAGGCTTTGATCATATACGTGATTTAGGTGTTACCCACG
TTCAATTATTACCTGTTTTCGATCACGGTATTATTGATGAGACAAGATTAAATGATCCAA
GTTATTATGATATTCAAGACGGTATCTTCAATTGGGGATATATGCCTGAAAACTTTAATG
CGTTAGAAGGTAGTTACTCAACCGATCCATTTAATGGTGAAGTGCGCGTTGAAGAATATA
AAGAAATGATTCAAACTTTCCACGAAAATGATATTCGCGTTATTATGGATGTTGTTTATA
ACCATACTGGAAAATCAGCTGACTCAAACTTTGATATGATATTACCTGGTTACTACTTTA
GAATGAATGATGATGGTACATTTTCTAATGGTAGTGGCACGGGGAATGAAACAGCGAGTG
AGCGTTATATGTTTAATAAATATATGGTTGATTCATTAACCTATTGGGTCGAGGAATTTC
ACATTGATGGATTCCGCTTTGATTTAATGAAACTTCATGATGTCGATACAATGAATGATA
TCGAAGCTGCCTTACATGCAATTGATCCAACCATTATGATTTATGGTGAACCATGGACTG
GCGGTACATCACAGTTACCAGACAGTGAAGCAGCTTATAATGCCAATTTAGGCGAGATGC
CTGGTGTCGCTGTATTTAATGATGATACCCGTGATGGGATAAAAGGTAGTGTCTTTGAAG
CCGCTGATAAAGGGTTTGTACAAGGAAATAACTATGCCGATGCAAGAGTGTTACTCGGCA
TTACAGGTGCGACTGAGCAACCTAATTTACCATTAGGTGCTTTACCTAAAGGACCTTGGG
CACACAGTCCAAATCAAGCAATAAACTACGTTACTGCACACGATAATAATACCTTACATG
ATAAATTGTTCTTATCTACGTTTGCCTCACCTGAGACCTTAGTCAGAATGCAAAGGCAAG
CAAATGCCTTAATCTTAACATCGCAAGGTGTTCCGTTCTTACATGCTGGGGTTGAAATGA
TGCGCACTAAACCATGTGTTGTCATAGATGGCGTTGCACAAGGGGAATGTGATAGCCAAA
ATCGTTTTGATCATAACAGCTATCGTTCGCCAGATGAAACCAACCAAATTAATTGGAACT
GGAAAGTGGACTATTATGAAACATATGAATATTATCGTGCACTCATTCATCTACGTAAAA
CAAAGGATGTCTTCACACTCGAAACAACAGAAGCGATAACCGAGCATTTACAGTTAATCT
TAGATGATCAATCAGGTTTTGTCTCGTTCTTACTCCATGACGATGATGACCCATGGAAAA
CAACTTACTTCCTGTATAATAATGGCTATGAGTCACGTGATGTGACATTATTAGAAGGTA
CATGGCATGTTGTTGCGACAACAGATGATATTGGAGCCATTGAAGAAAATGGACTCTCTA
CATTATATGTTCAAGAAGGGGGGCAAACAATTACCCTTGGTGTCAATGATACTCTCATAA
TGTATTCTGAAGAACGGGTTGAGTATGATGGTGATTTAATCGGAGCCGATACCCCTACAG
AAGACAATAGTACAGGGTTTTTCTCATCGACAAACTTTACTGCTCTTGTAATTGTTGGAA
CCGCTGTAATTGGCGCGTTAGTCTTGTTTATCGTCAGAAAGAAACAGTCATTATAAATAA
CCAAAAAAAATCATATCAGACAATCTGATATGATTTTTTATTATTCAGTCAATGTCACAT
CCGTCTCATCAATCTCAATCACCACTGATTCTAAAGGATCGAGTGTTAACATACTATCAG
TGAGATTGATTGTGTCACTGCCATAAAGTACAGTGTGTGTACTCAGTGTATGTGATACAG
ATTGTTCTAATTGACTCATGTTATGGATGATCAATAGGGTTTGATTGTCTGCGACCATAA
GATATGCCAACAACCGACTATGATCATTATTCACCATCATGAAATCACCATGTGCCAATG
CTTGATTGGTTTGTTTTAAAGTGATCAAGGTTTGGTAATGGTTAAGCATTGAAGAGGTGT
TCGCTAATTGCTTAATGACTCCGTCTAATGCGGCATTATAAGGATTCCAATCTGCAATAC
CACCACTCTGTCCTTGGACATTACGGGGATCATCTTCTCCCCAAATAAATGGTTGACGGA
TACTTTCATCTGGTTTAACACCTGTCATGCCTAATTCTTCACCATAATACACCCAAGATA
TACCCGGTAAGGTGAAGTTAATAGCTGCGGCAAGTTGTGCTTTTTCAAGATTACCATTGA
GTTGATCAATAATACGGTTTTGATCATGGTTTGTTAGAAAGATTGAGTCAATATAAGTTT
CACGGGTTTCGCTGTATTCGGCATCTAAATCCACCATCACATCTGTAATCGGGGTAGCGG
TCCCTGTGAGTAATCCATCAATAATTGCCTCACTCAATGGAAAGTTAAAAGTGGAGTCCA
TACCCTCATAAAAATTTCCAATGTAACTTGATGATTCACTCCAAATCTCGCCAACAATAA
AACTATCTGGATTGATTGATTTGATATGAGCATTGAGTTCTTTAAAGAAACCTGTATTTT
CCTCTAATAAATTGGTTCCTCGGGGATATTCATTTAAATCATATAAATGTTTGGCCGCAT
CAATACGAAATCCATCCACACCTTTATCTAACCAAAATGTAGCGATAGATTTCAGTTCTT
CACGAACCTCTGGATTATCTAAATTGAGTTCTGGCATTTGATCCCAAAAACTGGCATAAT
AGTATTCTCCATTATCAAAATACCACCCATCTTGTGAAGGATACGCTGCTTTATCACTTA
AGTCATTCCAGATGTACCAATCTCTATAATCACTTTCTTTCGAACTTCGTGAATTAATAA
ACCATGGATGGTCATCTGCGGTATGATTAACAACAAAGTCCATTAAGACTTTAATCCCTC
TTGTTTCTGCTTCTTCAAGTAATGTTTCATAATCGTCTAATGTTCCTAAGCGATCATCTA
TGGCATAATAATCTATGACATCATATTTATGGTAAGTATTCGATGGATGAATTGGGTTTA
ACCATAAACAATCAACGTTCAACGTTTCGCTTAAATAATCTAGATTGTTTGTGATGCCTT
GTAGGTCACCATAGCCATCATTATTGCTATCGGCATAAGATATTGGGAAAATTTGGTAGC
ACACATCAACATTTTCTTCAAAATGAGGTGATGTGTCAACCATATCATACTCTTTTTTCC
AAGACATATCATCATCATTATTATCGTTATCCTTTGGATCTGTGGTCTGTTGACATGCGG
CTAATGTCAAAGACAATAACAAGATTCCAAGTAATGTTAGTATTTTTTTCATGTTAGTCA
CCTCTTTGAATGAAAAAGGCTCCCACAGGAGCCTTTAAACATATTTAAACGTTGTTATTC
CGATACGTTGTTATCGTTAACCCATTGTTCCGCAGCACTGTGTATATCGGTTTGTGCAGC
TGCAGGCGTCATTGTACCATCCCATACTTCACGGTAGAAGTTTTCAATAGAAATACTATA
GTAAACATTCATTGCGCGAACAGTATCAGCATTTGGTAATGAACCAGCAGGTTCTAATGT
ATTAAAGCGCATACCATATGCAAACTCTTCTTTGTTTTCAGAATCAATTACAGGGTAGAT
ACTTGCATCCGTTTGTAATGCAGGCAAGTAAGCTGAACTATTGATCATAACTTCTATAGT
GTCTTGAGTATATAACCATCTTAAGACTTCACTAGCTGCAGATGGATACTCTGTAAAGGC
ATTAACAACAAACCCTTTGGTTTTCATTAATGGTGTTAATTGAACACCATCATATGTTGG
CATTGCAGAGAATTTAAAGTCATATCCATGTTCTGCTTCTTTACCATCAACGTTCATCCA
AGTTCCGACAAGTGAGAATGGATACGCACCATCTAAGTATGCATCCCATCTCCAACCCAT
AGAGGCTGCTGCTTTTTTAGTTCCGGTTTCATCAACACTCATATCATGGCTAGCAAATTC
TTTGATAAATGCTAATCCCTCTTGGAATGCTGGGTCATCAAACCCTGGGTCAGTTAAATC
TCCTGATGAGAATAATTGCCATCCACCAGCAGTTAAACTAGAGTAAGCACTCCATGGTTC
ACCTAAAGAGATAGGATACCATTCTAAAATGTCTTTACCTTCGAATTGTGGACGATCAGT
TGTTTCATCAGCCATTGCGAAAATTTCTTCCCAAGTGTCAAATGCTTCTGGTAATCCATC
TTCATTTTCATCTGTTAAATCAACATTTAATGCTTCTAACATTGTCTTGTTCCAAGAGAA
TGTCATACCATCATAAAATGCCGGTAAGTAATAATCTCCTTTGGCATTGATTGTTTCATA
TACAACTTCGTGCGTTTGTTCTGAACCTAAATCACCAAAGTATTCATGTAATGGTAATAA
GTTAGCAACGCGTCCAGTCACCTCGTTATCAATAACTAAAGCAACATCTGGTGCTTCACC
TTGACCAGTTTCGATACCTTGAACACCACTAGAATCTCCATTAGCTGATCCATAGTTTCT
AAAGACAACTTTATCCTGTAGTTCAGGATATGCTGCGTTCCATGCTGCAACTAAAGCTGC
ACCCATATCGTCATTATCGACACCAATCTCAATGACTGCGCCTTCTTCCCAACGGAAGCG
TTCATCTTCTGAACTCCAACATGCTTGCGTTCCATCTGGCGTTTCACAATCTGTGTATCC
ACGGTCAGTGTTACATGCAGATAATGCAAATACGGCCACAAAGGAAGCTACTACTAATAA
TAATTTTCTCATTTTTCTCCTCCTATTTTGTTTCTTGGTTTGATTTATTTTGATTCTACA
ATTATATTATAGCACAACCTGAAAGTGCTTACAAAGCAAATTGATGTGTAATCGGTTTCT
TTTTGCTTTATAAAGGGATTTTTACTTGATTCATGCCCTTTATAGTTTGTGTACTATCAA
TATTAATAGATAACGCTATCGTGGTTATTTATTCGATAATAGATAAACATCATTCTAAGC
CCGTAAGCTAGAATAAATATAATACCAGCATATCCCATGATAAAGAGTCCTAATAATGCT
GTTAAAAGCGCTGGTCCTGTCATGGCAACAATTACAATTTTAATCGCGGCTAAATATGAA
ATCTTTTTAATCGCAGCTTTGTAATTTAAGATCATTAACATGATAGATAAAATTATGACA
TAGATAGCTGTTTGTGCAAATTGTGTTGTATATACCATATAGACTTGTTGACTGAAGTTG
CTATAATATACATTTTGTAAAAATACATCAGTAATGTATTCTGTATAATCCGCTTCTGAC
ATATCTGCGTCAGCGAAATTAACATTTCGAAAATCAAACTCATCTAACAATCGATAATCG
CCACTTAAGATATATGCCGTATCTGATTCATCTACATAGATAATTGCGAGGTAATCTTCT
CCAAAATAGATAATACTCTCTGTCACATTATCTGTGTCGAGTTCACCTCGATATTGTAAT
CGATAATCGCCATAATAATCATTAAGATTGGATTCATCGCAGACCATTGCCTCATTGCGT
ACTTCACACGGCAAGTCATCATCAATCATCGTGTCAAATGTTTCATAGATACCGTCAAGT
CGATTGATAATCCGCACACCATCTGCTAGTCCATAGTAATTGGGCACTGTAATCAAACTC
ACGTTAACAAATAATAATAAAAACACGATAACGATATTAAACTGGTTTGCTTTCAGTATT
GCTTTATTACTGAACATCATTCTAAAAAATAGTTTAAGTTTGTCCATACAAACACATCCT
TCTAAAAAAGTGTGGCTTGCCCACACTTTTTATATTTTATCCTTTTTCGGCACCTTGTGT
TAAACCATAAACAAGATATTTTTGCATATAAATTTGTACCAACATAATCGGTACAGCTAA
GAATAAAGCACCGGTCATAAATTTAATTGGATCATATTCATGCCCTAATGGATCCATAAA
TCTAAATAGCCAAATGGCAACAGTATCACGTTGTGGCATGATAACTGATGGTAAGATATA
ATCTAACCATGGTTGCATGAAGGCATTAACCGCAATGAATCCCATAATCGGTACTGCAAG
TGGGATAATAATTCTAATGAGTACCTGTAAGTTCGTCGCGCCATCAATGGCTGCTGCCTC
ATCCAATGACTTCGGAATATTACGCATAAATCCTCGTACTATAAACGTATTATATGGAAT
ACTTCCCGCCACATAAATTAACGTTAAAGCAAAGGGATTATTGAGTAATCCAAATTGTCT
AAAGAACATAAACAATGCAAGCATTCCCATAAATGATGGGAACATTTGAAGACCCATCAT
TGTCAGTAAGACACGTTTTTTTCCTTTAAAGCGATAACGCGAAAAAGCAAACCCTACTAA
GGACGACAATGATACAACTAAGATCGTATTCGTCACAGCAATCATAAGAGTTGTTAAGAA
TGCTTGAATATAATCACTAAATGCTTGAGTATTTGTAGATTTTTCAGTAAATAATTCTTT
ATAGTTTACAATACTCCACTCACTAAACTTAGGAATAACGGGCACTTGAGATAATTGTGT
TGCATCTGTGAATGATGCTGATATCATCCATAATACTGGTGTGAAGACAATCACTAACAT
TAATCCAAGCCATCCATACACTAATACGCCGATTATGACTTTTTTAACCGTTAGCCTTCT
AAAGAAACGGTTTATACGTTCTTTTACTGTCATATTATTCCTCCTCCCAGAATGATTTAA
GTTTACTGAGATTATATACAGCAACAAGTCCAATAAAGATGAAGATTAAAATCGAATAGA
CACTTGCTAAATTATATTGATTAACAGTTGATTGGAAAGTTAGTTTATAAATCCACGAAA
TTAAAATATCTGTTTGTCCAGGCGCAGCTCCTAAGACACGAACACTCTGAGGTATGGCTT
CAGTTGGATAACCTGGTCCACCACCACTAAGGAAATAAATCGCTCCAAAGTTGTTAAAAT
TAAAGGTAAACGTGGTTATAATAACAGGCGCTGTTGCACGTAACACCCAAGGGAACGTAA
TATATCGAAATTTCTGGGTGTCTGTCGCACCATCAATATCGGCCGCTTCATACAGACTCG
CTGGAATAGTGCCAAGTACTCCTGTTGTTAACATCATGAAGTATGGATACCCTATCCACA
AGTTAACGATAATAATAATTGATTTAGCAAGCAATCCATTATCTGGGGAAGTTAACCATA
GGACATTTCCGTTACTAGCTTGTCCAACGAGTGGTTTACCAAAGATTGAAATACCTCGTA
AGAACTCTCTGACAGTATCGGTCATATCCGCTTCATATAATATCTGATTCATAAGACCAA
AGTTGTCCGCAAATACATTTCTAAATAACATTAAACTAATTAACGCCGGTATCGCCCATG
GAATAATTAACATCACACGGAAGAAGCGTTTAAAGACAACATATTTACTTTCAATGATCA
ATGCTTGAATTAATCCAAGGACATAGACTGTCACACTACTCATAAAGGCATAGAATATTG
TCCACCATAATACATCCCCGAAGAACTTCAACCAGTCAGGATTGGCAAATACCAGTTTAA
AGGTCTCTAATCCTTGCCAGGAAAAGAGTTGTTCACCGATTGACACACGGCCTGTCCAGC
TTGTAAAAGCAACTAAGAAACTGAACAAGAATGGAATCAATGTAAAGAAGACAATCAATA
TCACTGCGGGGATAATAATGATATATGCAAAGAAATCATCCCATACACGGCGAATAAATG
TTTTGTAGTCTTCAACTTCACCAGTTTCGCGGATATCTATGTGAGATTGAAATGCATCTT
TTATTGCAAAATACCATGTTGCGCCAAGCAACAATAATAATGATATGGCAATCGTACCCT
CACCGAGTAAAACTTGTGAGTTATCAGCACTTTTCCAAGTAAAGATCTTATCAAAAATGA
CTATGGTTTCACCACGATAAGTATCACCTAAGACCAATTTACCTAACGTAAATAAGCCCC
AAATACCTTTTGTAAAGAATCCGCCGTAATCACGGAAAAAATAAAATGGTTCTCCAGCGG
CTGCTGGAAACTCCTGAATTTCACCAGATATTGCATAAATATAATTGCTGGTAAAAATCT
CAATTAAAATAAAGATGAAAAACACTAAAAAGATTGGTAATGCTTTATACCATTGCTTGT
TTCTAACTTGTCCAAGTCCAGGTAATAAGAAACTACTAATTCCCTTTAATGCCGCTTTTG
GTTCTTCTTTAATCGCGTGATATATTTTAGGGAAAAAGTTAACAATGCCTAAAAAAAGCC
GCTTAAAGAAATTATATATTCCTAAGACTAACTGCTTGAAAAACCGCCAAACAGACATAA
GAATCCTTTCATGCAAAAAAGAGCCCACTTTGATGAGTCCTCTTTTGAATCTGCTTTCCT
GATCCATGTCATCACTCCTAAGTTCTTAAAGATATTTCAATTGTACCATAGGTTAACTTT
ATTTGTAAACGCTTTAGGTCATATCGATTTATGAAACGGGTATCATATTTTTACTCAAAA
AAACTGAAGTCAGCTGACTTCAGTTTATAATTTGTCAATTAATTTATTAAGGGATACCTG
TGAACGATTAATATTTCGCCATGGATCTTTGATTTGTCCTAATCGGTTAAAAATATTATG
GTAAGTATACCGTTTTGGATCAAATGATTTCACCTTAAATTCTCTCCACGTTAAAGGGGT
TGCCACAGCGGCTTCTTTTACCGTTCTTATACTATAAGGCGCCACGCTTGTTTGCCCATA
GGCATTTCTTAATGTGTCAATAAAAACTTTACCGTTTCGTTTTTGCTTGCGTTGTTCCAA
CGTTGTTTTTTGGGGTAACTTTTCAACTAACAATTGTGCGAAATAATCAGCAACATCTTT
TACTTTATCAAATGTTAATTCTGGTTTGATTGGTACAACAATATGGACGCCTTGTGAACC
TGTTGTCATAATATACGGGGTTAGCCCATTTTTCTCTAATACATCTTTTAATGTGAGTGC
AATTGATTTTACCACTTTGAGATTGTTTTGATTGGGATCTAAATCAAATATCATTTTATT
AGGGGTTGTTAGTGATGATGTGTCTGATAACCAAGTGTGTAGTGTTATCACCCCTTGATT
AATTAAATAACTTAATATTTTCTTTTTATTACATAAAATTTGCTGTTGCATCTCCCCCTC
TTTCAAATCAATGGCAGTCGTATGTATCCAGTTTGGAAAATAATCAGGAACTTGTTTCAT
GTAAAAACCTTTTTTATGAACCCCTTCTGGATACCGTTCTAATGTAACAGGACGATTTTT
GATATGGGGTAACATAAAAGCCGCTATTTTTTGATAGTAGGTAATAATGTCTTCTTTTGT
TAGATTATTCTCAGGAAAATACATTTTGTCAAGATGTGAATATTCAAAATCTTTATAGTG
TTTCATGTTTTATTCACCACTTTCTTTATGGATATCATTAATCGGTTTATCATCTCGAAG
TCCAATAAAACTAGGGTGTCTTAACTTTGAATTTTCAGTCCATTCTGTAAACGTCACCTC
AGCAACGTATTTTGGTTTAACCCAATGAACATTATGAGTATCCATTGTTTTGATATTTTG
AAGCGGCGAAGAGGATTGTTCGATTGCTCTTAAATCGTTAATAAAGGTGTCTAAAAAGTG
ATTGGTATATCCTGTGCCAACCTTTCCAGCATACTGTAATGTCTGGTGCTCGAAGTATCC
AACCAATAGAGCGCCAAAGCCAATTCGCTTACCACTTGGATCGGTATAGCCTATAATCAC
AAACTCTTGCCTGTTTATACATTTGAATTTAAGCCATTTCTTACTTCGAGAACTAAGGTA
TTTGCTATCATAGTCTTTAGCGATAATACCTTCCCAGTTTTTCTCGCATGCTTCTTTTAA
ATATGTTTTTCCTGCTTGCTTAATATGTTGAACATAATGGATTGGCTCGCCAAATTGAAC
CATTTCTTTCAGTAATTTTTTGCGGGTTTTTAGTGGCAATGCTCTAATATCATAGTTATC
AATATAAAGTATATCAAATATATAACAATATACTTTTATATTGTTATTTTTAATCGTTGT
TTCATCCTCAAGATGCATACGTTTTTGTAATTTTGAGAAACTTGTTACACCATCTTCAAA
GGCAACAATTTCAGTATCCAAGATAGCTCCCGATATAGCTTGATTTTGAAACGCTTTTAC
AATCTCCGGATAGCGCTTATTCAAAATTTTATGATTCCTTGATAATAAGGAGATATGACG
TGATTCATCAATCTGTATCATAACTCTTTGACCATCTAGTTTACGTTCATAAATCCAGTT
TTCATCATCAAAATATTCATCTGTCAATGTTGCTAGCATGAATGAAACATTATTAGGAAG
ATCAGAGGTTTTGAGATCATTCACGATGCCATCATCTAAGATATCTGTTAATTTAGTCAT
TGTCATTGTCCTTTAAGTTTTCTATTGTTTGATCACTTACAATGGATTTTGGTTCTGTTT
TTGTCGGTTTTCGTCTACGATCTGCTGCTTTGTCATCTTCTTTGATTAATAACCATTGAT
CGTCGCCACGATCAATATCGACTAGTGAGTAGCCGCCGTTAAGTTTTTCCCCTTCAAGCC
ATATCGAAATATGGCCCTTGTCATAAGCTGTTTTCATCGAAATAGACTCACCATCTTTTT
TTGTGTTGTTCTCATATGTCCCCTTATCCCATATGATAACTTCTCCGGCCCCATAATTAT
CTTCGGGTATGACGCCTTCAAAGTCAGCGTATTTTAGTGGATGATCTTCTGTCGCAATTG
CTAACCGTTTGTCTGATGGATTTGTAGAAGGACCTTTGGGAACAGCCCACGACTTTAAAA
CACCCTCCACTTCTAAGCGAAAATCGTAATGCTCATTTGATGCATTATGTTTTTGAATAA
CAAAGATTGGATTATCATATGATGTATTAGCTTTCTTTTTGGGTTCAGGTGTCTGATCAA
AATCTCGTTTTTTCTTATATGTATCTAATGATTTTTTTACCATGAACTCATCACCTTTCT
AATTTTATAATAACATTTAAATTATTCTGATTCAATTTTAACGATACAGCTTATTTTAAA
TAAGACACCAAAAAGGTGTCTCATTATGCTATTCATTAACGCTTAAATTATGAATCGCTT
TTTTTATATGATTTTTCAATTCATAATTTGTCTCATCTAAACCGAAATATAGTGTGCTTA
AAACATGCTTAACGTTTACATACACGATTAAATCATCAGGTAATTCTTTAGTTCTTTTAT
AATTCGTTAAGGAGTGGATGAAGTCATAAAGTAATGTTTTATCAATATCAGGTCGTTCAA
CAAGTTTTAAAAATGCGTTTTTAAAACGTTCCTCTTGATTATGATGGAACGCATAAAATG
GGTTTTGTACAATAGACGATACAGTGTCAAGATATCGTTTTATCCACTCATTTGTAAAAG
TTGGCTCTTTAAAAATTGTCGCAAAACATCTGAACTATGCGCAAAGAAATGTGCCCATCC
TTTATGAGTTACATAGCCTCTATAATCATATTCGTGCTTGAGATACTCCAGATATGCCTG
ATATAAGCGCTTCAACTCTTGACTAGATAAAACAACTTCTTTATTTGGTATAAGAAACAA
CATAGCGATCATAAGCGACGTAAATGTTCTTTTAAATACACTATTCTCTTGTTTGTTTTT
CAACCCATAAAATAAGTAATCTTCAGATATTAATATCTGATTTAGATTCTTTAGTTCAGT
GTCTGACAGATAATCTTTATATACCATGTAAGCGGCTATTTCTAAAGCTAAATTATCTCG
TATATAGGGATCTAAATTCCTGATTCTGACAAAGCAACTTCAAGAATTTCTTTAGCGCTT
TGCGTCTCTTTTAATACATATTTTGGGTCACGTATTTGTTCAAATAATGCTATTTTTTGT
TGTAGGGTCATTGTTCACTCCCCTTTGAATCATGTTGTTTAAATGCAAAAAATAAACAGA
AGGTATTTAGTATATAAAAATAACTCACATTATATATCAAAGTGAATAAACTATTTTCAT
AGATCATTGCCAAATATTCAAATAGATACAGTAATAATATATAGCCAAGGATAAAAACAA
CTAGACGAATAATCATTTGTTTCATACTCATTCGGTACCAAAGGTACACATTGATGAGAA
TCAATTGTGCTGGTATGGCCAAAAAAATCATTGGTATAAAATACCCTAGATTATCACTGA
ATGATCGTATAATATCATACATGCCCAAAAGCGGCGTCAGAATAACCAACGGCACTACCA
TACTTATAGCAGCATATGCTAGTGACAACTGTTTCATGTTTGTAAAAGATATGAGTGAGA
TTATGCCAGGTATAATCATGATGTATAATGTAACGAAGATGACATCTACAGGGACATCAA
TACTATTCATACCAAGTACCATAAATAAACTAAATGATAAAATTGTCACCATTGAAAAAC
CCTGAAGAATACGTTTATTTCTATCGAAATATTGTATCAATAATGCTTTCATTTACCTGT
CTCCTTCTTAAACAATCATGACACATCATTTCATAAAAAAACTAGAACAAAAGTGCATCC
AGTATTTATATATTAGTCAATTTAAATACGATTACGATTGCTTTTTATCGTCCATTAAAG
CCTCTTAATATGGAACTTTGTTAATTAGGAATTAATAATATTTCTTTTTCGAACACTTGT
TACTCACGGTTAAGAAGATGTTTAAATTGTGGCGTTAGGTAGTGTTGAATTCTTTCTCAA
TACAAACGAACACATACATAGTGTGGACAAAAATGTTTAATACGCAAAAGTGCACCATGC
TTAGCCCAAAAATAAACACACCATAATTGATGTGTGAGTTCTTAAAATACTAATACTTTA
TCAGCTTCTGATGTTAGCGTTGCTAATTGACTCATTGTACTTCGTTTAGCACCCTTAACA
ATGCCTGTTTCATTCATCCCTCTAGCATCCATACATGTCCCACATAAATAGACATGACCT
TTACGTAAGATAACCGATTTCACCATGCGTTCCATATTATAATACCCATCAGGTGTTTTT
TGCCCAAGTGCCGCACTAACAACACTATCTCCCATTAGGAATACATTCACATCAGCTTTT
TGTTCTTTTTGTAATGTCATCGCTAGGCGCAAGGCATTATATGGTTTTTCGTTTCCATAA
GGTGGTTCATTGATAATAAATAGATACCTCATTCTTAATCCTCCTAATTAATTGAATTAT
ACTACTACTTAAGGTTTATTTTTTCGGCAAGAATACGTTTACACAACGCCGCAAGTAATG
TAAGAGTAAAAGCAATACCCATCACATAGCTCATGATAAGGATTAACCCAGGCGCATCAT
CCCACTGGGCGATGATAAACCAATATGGTAACTGAATAAAAAAGATCACTGTAATGATAA
ATAGACGCGACATAATTTGATGAACTCTTTGATAGGTTTCTTCTGTGAACAAAGCATTCT
TCTCATATGCTAAGACCACTTGAAAACTGGGTACTAGCGTATAGGTGAACAATGCAGCTG
CAGCCATCACTAAGATATATACTGGATATAAAAACCATGGTGCCAATCCATCTACTAATC
CCAAAACAACATTATAGCCAATAAACCCAAATAAAAAGAGGGCGGGAAATGCTAAAAAAA
TCAATGCAATTTTGAGTAATAAAGGACTATACATTTCTAACTTTTGATACATGGACTCAC
TTACTTTCTTATCGATACTATGACATGCTCTTATAGTAGCGTTAATTTGGTATGAATAAT
TTTATCATAAAAAAGTGTCTTGTGCAATTTTTAATAGGACAAAGAAGCAATATCTGAGTA
TGTATTTTAACTACACTATGTGCTCATTAGTCTGATTTTTTGATATACTATCAATCAATA
TTTTTTAAGATCTATTTTATTAAATTGATAATTCACTTAGCGTATCCATATCAATACCAA
TGGCGGATTTAAAACTGTTTGATTCATCTGTTAAATATTGTATATGACAGAATAGAATTG
TAGAAATATGACGGAAAGAAATGTCGGTTCTACAATTCTATTTTTTTGATATAATCGAAT
CAGTAAAATGATTGGAGGATATCAAAATGAGAAAGGACATCAAAGAGATCATGAAGATGT
ATAAGAAAGAGGGAATCAAACCAAACTTTAGTCAGGAAGCTAGAAGATACAATTGTGATT
ACCGAACAGTGAAAAGGTATTACGATGAGGATGAGAAACCAAAGAAGGAGAGAAAGACAA
GACCATCGAAGTTAGATGGTTTTAGAGAGATTATTGAAGATAAGCTAGAATGGGCTGCGC
CAGTCACAGAAATCCTAAAGTATATCAAGAAAAAAGGATATACGGGACAATATACGATTC
TACGAGAATACTGTCGGACAATTCAATCTGATAGACAAAAGAAAGCAACTGTGAGGTTTG
AAACCAATCCAGGGTTACAGGCACAAGTTGATTGGAAGGAACGAATGAAACTCGTTAGTA
GACATGGAGAAATCTTCGAGATCGATATTTTTTAATGGTTCTAGGATATTCAAGGTTAAA
GTATATCGAATTGACTATCAACAAGAATCAAGATTCATTGTTTCAGGCAATGGTGAATGC
GTTTCAGTATTTTGATGGCGTTCCACAAGAAATACTATTTGACAATATGAGAACAGTCGT
AGATCAAAGTAGAACGTTATATCGAAAACCACTTATCAATAGCAAGTTTTATCAGTTCAG
TAAAGACATGGGATTTGAAGTGAAAAGCTGTATGGCATATCGCACCCAAACAAAAGGTAA
AGTCGAATCACTAGCTAGACTGATGAATCGATTACGAATATACAATACAGAGTTTGAAGA
CTTTGAAGATTTACGAGAAATCATAATAGAGTTTAATGAAGAACTGAACAATAAAGAATC
TCAAGCAACCTATGAAAAGCCGTGGGAGAGATTTAGAAAAGAAAAAGAATACCTGAATAA
GCTACCAAACCAGGATATCTTAGATCACTTCTTTACAAGACCAATTGTGAGAAAAGTGAA
TAAAGAATCAATGGTTCAATACAACAAATCCAAATATTCTATCAGCACGAAGTATATTGG
AAAACTAGTTACGATAAAAGAAACCCAAGGAATACTTCAAATTTATTATAACAAAGAGTT
AATAAAAGAACACAAAATAACGAAAAGAAATTTCAATTATGATAAAGCAGATATGATCGA
AATCTTAAAGGCAGACGCCATGAATACATTATCAAGCATTACTCGAAATACAAACTTCTC
ATTATCGATGAGATTGGCTATCTTCCTATCGAAAAGAAATACGCAGATATCATCTTCCAG
TTAATAGCAAAACGTTATGAAAAGAAATCAACCATTATTACGACCAATCAACCATTTAGT
AAATGGGGAGAAGTTTTCGGCGATAACATCATCGCCACAGCGATCATTGATCGCTTAGTA
CATCATTCATCGATTATTAAAATTACAGGTAAATCATACCGTATTAAAGACAAACTTCAA
TACATGGATTCTTCTTCAAAACCACAGCAATAATTTACCTACATTTTTTACCGCTATATT
TAAACAATTTTTAGTTGACTTTTACATAAATATAATACGCCTGAAGAATATGAAAAAATC
TCTAAATAAAGCCAAAAAAAGACCATCATTGCTGATGGTTTTTCTATTTGAATGGGTAAA
ATTCCCAAAATAAGTGTTGGAAATACCCTATACAGTCCATTTTGTTTATTAAATAATTCT
AAGAATTGATACTCATTTTCAAAAGCTTTGTTATATAAGCTTTCAAATTTATTACTACAC
AAAAGTTTATTGTCTTTATACTAAAAAATTCCGTGTTGTACATCAGAAACGAAATAGTAA
TCATATTCAATATCTGTAAATACATGAATCATATAGTTTTCTCCAATAATAAAATTAAAG
ATATTTTTATAAAACACTACATCAATTTTCTCATTTGTGTTTAAATCTTCAAAAGTATAC
ATATTTGAATAAATAGAAAAATCTTTGATTTCTTCTAGCTTAAGGTATCTAAATTCACCT
TTATCTGAGGCAAGCATACTTTCGAACGTTGGATAAAGTTCGATATGACTAAAGTTGTAA
TTAGTTACTATTCCATTATCATTTTCTATTGTTAAATTGACTTGAATTATTTCAGGTTCA
AGATTACTATCTACAGTTTTTTCAAAATCATTTTGCGTAGAAGTAATTTCAGGAACATTT
ATTGTGCTATTAGAATTATCTGCAAATTCCTGATTACTTTCGTTATTCAATTCTTCTTCA
GGTATTGAATTGCACCCAACTAATAAAAATGATATAAAAAACAAAAATAATATCTTCTTC
ATAAATTTTCTCCTTCCTTATTGATAGGCTAGTTTAAGATGTGCAATATCGTTGTACTGC
GGTTCTTCATATGCATTTTGTACATATGGGTACATTAGTTGATTAGTTGAAGTTGCATGT
CCAAAGTATCCTAAAGCATGTCCCATTTCATGGCACGAAACCTCATTCCATTGACTTTCT
GAAAAGTCGCTTGTTTGTGCTGAATTCATTCCGGAAGTATCCCATATTAAGAAAATTTGG
CTGTAGGCCATTCTATAAATATATATTAGTTTATCGTCAAGGTTCATATAAGTATAATCA
GGTATGGAATAGTGTGACATAAAAGTAACCCCCACAGCATAAGGATTTATTCCTAGTCCC
GAAGCCTGACTTCTTGTAAAACACCCTAGCGATATATCTTCGTTAGAAGTAACTTCATTC
ATTGTAAAAGAAAAATTAGATTCCCATCTATAGATTGCATTATCAAAAGTGTTTTCAAAA
TCAGCTGAATCCATTCCGCATGTGATATTTTGATACTCATAAGATATTGTCGACGAGTCA
AAATATCCAACTTTGTTATCATCTGAATGCCAATATGGAGTAACTAAGTACGGATAAGCA
TTAACTTCAATAAAACTGCTTGCAAAGAAAACACACATGAATGTAATAATAATTAATACT
TTTCTCAATAGATAACCTCCCCTCCTATAATAAAATAAGACCAACATACAACTATGTCAG
TCTTGGTGTTAAATTCAAATTTAACATATCATACATCCTAAATTTTGTCAATACTAAAGA
AGCAATATATTTCACATTTAAATTAGTGATGATTAACTAGAAAAAGCTATTGACGAATAC
ATTATCTTTTTTAACACACTTCGCCCACATGCATCTCTTAAATATAATACTCCTGAAGAA
TATGAAAAAATCTCTAAATAAAGCCAAAAAAAATGCCATCATTGCTGATGGTTTTTCTAT
TAAAATGGGTATAATTCCCAAAATAAGTGTTGGAAATACCCTATACAGTCCAAAATCTGT
CTTATCATAACAGATTTTTACTCTATTTCATAGCAACAAATATAATAGCAAAATCGGTTT
CAAATTTATCAATTAATTTCATCCCAGAGTTAATAATGTATTTTTCCGTCGCTATCGGAT
CATCTGGATAAATTTCAATAATCCTATTGCCATTATTTATTGTTGAACTTTGATTCTTAT
CAATAGATAAAACAAATCTACCGTTTTCATTGATCAAATCATATATTTTTAATATAGCAT
CTTTTTTATTCTTAAAGTGCATGAATGTTAGAGATGAGTAAACAACATCATATTTTGATG
TGAAATGGTATTTTAAAAAATCATCACAAATTAGAATAACATTTTCATAAGCGAGATTTT
TTTAGCTCTTTCAATTGTTTTTTCAGAAAAATCAATTCCTGTAAAGCTCCTACAAAATGG
TACAACATTTGTTGCAATTCGTCCCGTTCCTACGCCTACTTCTAAAACTGTTTTAGTCGG
ATCTAATTTCATTGCGTTAAGAAAACTTTGACCATCCCACTTTTTTATGTGCTCTTTCAT
TTCTATAGAATCATAAAATGGATCATTATTTTCTTCTATCAACATATCACAATGTTTCAT
TATTTTACTCATATTTAAATCTCCTTCTTCAAGGTTAACTGAGTTTATCTAATATACTCT
ATAAGAAAAACTGTTCAATTAAATGTAACCGATTCACATATTATTTATCTAATTTATACA
ACAAGTCTGGTATATTTACTGTAGCAATGTCATAAATGATATTTAGTTTAATACCTTCGT
ACTCATGTGATATCATATTTCTTAATCCAATGATACTTGGCCAATGAATAGAATTATAAA
ATTGTTTTGTCTCATTTGAAAGTTTCTTTGCTGTTTCACCGATTTGTTCTAGGTTTAATA
TAACTGCATCGACTTTCTCGTCGTTGTACTCAAAGTCTGTGAATGTATCGACTTCTTCCA
TATATCTGCCGATTTTCTTTGCATACTTAATGATACGATCAATATATGTCTTATCTTTCA
TAAATCAGTACTCCTGTCTTATTAATTTCCTCATCTATTTTTGAATATTCTTGAATAGTT
TTATTACTTAGCACTTCAACTTTCTTCTTCAATTTTCCTCTTAGTTGTTCAACAAATTCA
AAATACTCTAAACCGTATAAATCAGACTCCATATATAGATCAACATCACTATTTTGTGTA
GCTTGACCTTTGACATATGATCCAAACAAATATACTTTTTCAATATCATAATTTTTAGCT
ATTTTACTTATATTTTCTTTTATTGTTAAGTATGACAAAACACCCGTGAATTCATCGATC
TTAGCATATTCTTCCAATTTTACTCTTAGTAATCTATCCATAACTAAGTCAATTGTCCAC
TCGCTGGGTTTCCTTACTTCTTGTTCCCAGTTTCTTAATGTTTTTACTGGTACGCCAGTT
AATAATGAAACCTGCTCTTGTGTTAGTTCTAAATTGTCTCTTATTATTTTAATATTATTA
GACATAGTATTCACCACCTACAGCATTATTATATACCCCAATGGGGTATTTGTCAATGGA
TTTATACCCCATTGAGGTATAAAATAAAAGGCTCCCATTGATCAGAGTGTATGGTTTCTA
TACCATATCTCCAACTTTTGGAAGCAACTTCAAATTCAAATGGTGGAGTTGAGGGGAGTT
GAACCCCTGTCCAAAGTAGCCGACACTACAGTTTCTACATGTTTAGTTTGATGTAAGTTT
TAATCTACCTCCAAGCATCAAACAACCAAGAAGCAGACGAGCCTTATTACGTTCAATAAC
GTTCTGAAGGCGGTAGAACGCTATTAGATCCTAGATCTCTGTACTCAACAATAACGCCCT
AGGCGGCATCATGCTGAGCGCATGCTTATATTAAGCGTATGCTAATTGTGAATTATTGTT
TCCGGTTATATTTAACCTAGTGTTTTTACAGCCACAACGCTGACATGCTTCTCTAGCTCT
AAACTACCCTGTCGAATCCATAAACAACCCCATGTGTATGATAGTATACCATACATTTAG
TAATTTTTTAATGATTTTTGCATATCTCTTTTTGCTTGTTTTGCTTTTAAAGCTTGACGT
TTATCATATTGACGTTTACCTCTAGCTAGTGCAATCTTCAATTTACATAATCCCTTATCA
ATGTACACACTCAGTGGTATCACTGATAAGCGGTCTTGATTGATGGTGTTTTCTAATTTA
ATAATTTCTTTTTTATGCAGCAATACCTTGCGACTTCTTCTTTCATCATGGTTAAATTGA
TTACCATGTCTATATTTTGCAATATGCATATTGATGATATAAAGTTCACCATTTCTGGGG
ACACAATAGGTATCTTTAATATTGACTTTTCCAGCACGAACACTTTTAATCTCTGTCCCT
TTCAAGACAATACCTGCTTCATAAGTATCTAAAATCTCATAATCGTGCTTAGCTTTTTTA
TTACGGGCTATGACTTGCATAGGTCTCACCTCTTTTTCAATAATCTAAAGTCAATTTCAC
CATCTTTAACATTGACTTTCATGACTTTAACTTGGACATGTTCTCCAATTTTATGAACCG
TTTTAGTGCGTTCTCCAACGAGTAGCATCATTTTCTCGTCATAATGGTAATAATCATCTT
TTAAGTTTGATATGTGAACAAGTCCTTCAATGGTATTCTCTAATCCAACATAAAGTCCAA
ATGGTGTCACACTTGTGATGACTCCTTCAAAGACTTCATGGATATAACCACTCATATACT
CCGCTTTTTTCATATCATTGACATCACGTTCTAAAAGCATTGCATTACGTTCTGTTTCAC
TGCTGTGTTTAGCGATATCAGGCATCGCTTTATCGTAATGATTAATCGCTTCAATACGGC
CTTCTTTATTAAACAAGTACTTACGCAATAACCGGTGTACTATTAAGTCAGGATACCGTC
TTATTGGACTGGTAAAATGTGTATAGTATTTAAATGCTAAACCAAAGTGACCAATATTTT
CAGCACTGTAAATCGCTTTTTGCATACTTCTTAGCATTAACATATTGACACCCATCTCAG
CATCTGTACCTTCTACTTTATTATGTAGACGTTGTAGTTCTCGATGACTAATTTCTTTAC
CCCCTCTGACTTGATATCCTAACGCATTACTCAAGGCAATTAAACGCTGTAATTTCTCTG
GTTTGGGTTTATCATGAACCCGGTAAATAAAGGGTAACTCCATCCAAAAAACATGTTCTG
CGACCACTTGGTTCGCTTTTAACATGAACTCTTCAATAATCCGTTCACTATCGCCACGTT
CATTCACGTAAACATCTGAAACATGTCCTTCTTGATCAAATGAGAAAGACGCTTCCTTGG
TGTCAAAATTAACACTACCATTTTTATTACGGTGGCGTCTTAATATATCCGCTATGACTT
GCATTAAATGAAAATCATCTACCAATGTATTATATTCTTTAGTTAAGTTTTTGTCTCCAT
TTAAGATTTTATTAACATTTGTATATGTCATACGAGCATAAGAGTGAATCACACTTGGAT
AAATATCGTATTTAACAACGTCTCCTGATTCATTGATTTCCATATCACATGTAATCGTTA
AACGGTCTATATCTGGCTTTAAACTACAAATGCCATTGCTCAAGTGTTCTGGCAACATAG
GAATCACACGGTCCGGTAAATAAACGCTCGTTCCGCGTTTATAAGCCTCTTCATCTAAGA
TGCTGTTTTGTGTAACATAGTAACTCACATCAGCAATATGCACGCCTAATTTAAAATGCC
CATTATCTAATTGCTTCACATGGATCGCATCATCAAAATCTTTGGCATTATCGCCATCAA
TCGTGACTATTTTTTCATTTCTTAAATCTTTGCGTCTTTCTAAATCAGCGTCACTCACTT
CATCGAAGCCTTTCGCAGATTTGATAACCTTATCAGGGAAGACAGGATCAATATCAAATT
GGATAATTTTACTTAACGTATTAATCCCTACATCATCTTTGTTTCCTAAAATATCAATGA
CTTCAACACGGATTTTACCTTGGTCATCATAATTGGTAATCTTAGCGTGTACGACGTCAT
CTTTACTTGCATTTTTCAATCCTTTTTGTGATATAGCAACTGTTTTCTTTATCGTTTTAT
CATCCGGATTAATAAATGGTTTGTTATGTTTAAAATAGACCACACCAACAAGGGTTTTTA
TATTACGGTCTAATACTTTTTTAACATGTCCTTCTTGTCGTGCACCATATGAAAAATCGG
TGACATAAACTAAAACATGATCTTTATTCATTGCCCCATTAATATTGTCGGCAGGAATAA
AGACATCTTCTTCTTTTACATCATCTGGAATTAAAAAGCCAAACCCTTTTTCTTTTAAAT
CAAGTTTACCCGTCATGTAATTGGTATATTCAATTAATTGGACATTATTTTGATTACTTT
CAATAACACGTGCATCTTCAATTAACCCATTGAGGGTTTTCATAAAGGTCACGATCTCAT
CACTGTCAGTAATATTCATTTTTGCTTTTAATATATCTATACCAACAGGTTCTTCTTGAT
ACGATTCAAGAGCATTTATAATGCGTTCTTTCATTTTCCCACCTCCTAATTAGTAGAGAA
AAAAAACACTCTACACGAGTGTTCTTAAAGGACAATTGCAATAATACTAACAACAAAGAA
TACAACGCTTGTTCCAAGTGTTAGCCGGGTCATTAACAATTCAAACCCTCGTTGTTTTTG
GTTATTGAACAACTCGCTTTTTTCACCGGAAAAGGCATTGGCTGCATTATCTTTTGTACT
TTGTAAAACAACTAACGTGATTAATAACATACTTACGATTAACAGTATAATATCTATTGA
TCTCATTTTGATTCCTCCTACGCTTTGATGACTGCAATAATCATTTTATCGTGTTTATGG
CATTATGTCAATACATATTGCCTGAATTCACCATACTTATTATAGAGAAAAAATGCGTAA
ATTTCAAGAAAAAAGGAACGATTACTCGTTCCTTATGAATTTACTTTAAATTATAGAATG
AATCTAGTCCATTATAAACAGCTGTTTCACCAAGTTCATCCTCAATACGAAGTAGTTGAT
TATACTTCGCAATACGATCGGTACGGGATAGTGATCCTGTTTTAATTTGTCCAGCATTTG
TCGCCACTGAGATGTCTGCGATTGTCGCATCTTCTGTTTCACCACTACGGTGTGATACTA
CAGCAGTATATCCAGCTTTTTTTGCCATTTCAATTGCTTGGAATGTTTCAGTTAAAGTTC
CTATTTGGTTAACTTTAATTAAGATAGAGTTAGCGATCCCCTCTTCGATACCACGGGCTA
ATTTATCAGTATTTGTTACAAATAAATCATCACCAACTAATTGAACTTTATTTCCTAATT
TTTCAGTTAAGACTTTCCATCCGTCCCAATCATTTTCATCTAATCCATCTTCGATTGATA
CGATTGGATATTTGTCAACAAGTTCTGCATAGAAATCAGATAACTCTTCAGCGGTCATTT
CTTTACCTTCACCTGCTAAATCGTACACGTTTTTCTCTTTGTTATAGAACTCACTAGATG
CCACATCCATTGCTAAACGAACATCATCCCCTGGCTTGTATCCAGCGTCTTTAATAGCGG
TCATAATAACTTCTAACGCTTCTTCATTGCTTTTAAGGTTTGGTGCAAATCCACCTTCAT
CACCAACTGCCGTATTATATCCTTTAGATTTTAATACCGATTTTAAAGCATGAAATACTT
CTGCACCCATACGTAATGCTTCTTTAAATGTTGGTGCGCCAACAGGCATAATCATAAACT
CTTGAAAATCTACGCTATTATCTGCGTGGCTTCCTCCGTTAATGATATTCATCATTGGTG
TTGGTAACTCTTTTGCATTAAATCCACCTAAGTATAAATAAAGTGGTAATCCAACGAAAT
TAGCCGCAGCTCTTGCGCATGCCATAGAAACACCTAAAATCGCATTCGCACCTAATTTTC
CTTTGTTTGGTGTCCCATCTAAGTTGATCATAATTTGATCAAGTAAGACTTGTTGTGTTA
CGTCAAGACCTAAAATTTCAGGTGCGATAACTTCGTTCACATTTTTAACTGCTTTTTCGA
CACCTTTTCCTAAATATCTGTCTTTGTTTCCGTCACGTAATTCAACAGCTTCATGTTCAC
CAGTTGATGCTCCACTTGGCACTAACGCACGACCAAAGGCACCTGAATCAGTGTACACTC
CCACTTCTACTGTTGGATTCCCTCTTGAATCCAATACTTCTCTTGCATATACATCAGTAA
TGTAAGGCATTTAATTAACATCTCCTTTTCATTTTTTAAATGCATTCTTTTACAGTTTAA
TTATAAGCCAAAATGGCTTTATTTACAAATATTATAGTAAGATTGAAAACACTTTCAGTT
TGTAGTTCGTTGATATATTAATCCCATACTTATGACTAGAATTATCCATTCAAACGTGTT
TGATATGTTTGAGAATAACTCAGGAAACGGATTTAACAGTTGACCAATGTACACTGGATG
ATAAAACAATCTCATGAAAAATGGCAACAAATCAAACCCAAATAACAAGACTTGGAATGT
GACCAAACTTAATAAGTAAGCATTTAAGACACTTATTATTGCGATCACACCATAAAGCCA
GTGCGTTATCTGATATTGTTTACGAATATTATTTCCAAGAAACACTATCAATAGTAAGAA
TATAATAGTAAGTCCCGTATTAATTAATCTCATCAATAGATAATTTGTAAGGCCGTAAAA
CACGCCAACAATTAATGAGCCTAAAAGACTTGCGACAACGACATAAGCCAAATCTATTTT
ATCAATTTTTGTCATAAAATCACCCAAAAAAAGGTGCAAAGCACCTTATTTCTTATTCAC
TAATGACTTACCAGTCATTTCGCTTGGTTGTTCAACACCGAGATATTCTAACATTGTCGG
TGCCACGTCTGCCAAGATACCACCATCACGAATGGTAATATCTTTATCGGTAATAATAAG
TGGTACTAAATTCGTTGTATGGGCTGTAAAGATGTTTCCATCCTCATCAAGCATTTTTTC
AGCATTTCCATGATCCGCTGTAACAATTGCTACGCCACCTTTATCTAAGATTGCATCAAC
GACTTTACCAACACATTCATCGACTGTTTCAACAGCTTTGATTGTTGCAGGAATATCTCC
TGTGTGACCAACCATGTCACAGTTTGCATAATTTAATATAATCGTATCATGTTTATCTGA
TGCGATTTCATCTAATATTTTTTCAGTGACCGTGTACGCACTCATCTCAGGTTGCATATC
ATAAGTCGCTACTTTCGGACTATTCACAAGGACGCGTTTACTGTTTTTGATTTCCTTATC
AACGCCACCATCAAAGAAGAATGTTACATGGGCATATTTTTCAGTTTCGGCAATACGTAA
TTGATTTAAGCCTGCATCACTGATCACATCACCATACATATTATCAAGTTTCTGTAACCC
AAACGCGATATCACCTTTGACATTTTCAGAATAACTCATTGTTTGTACGAATGTGATATC
ATGCGGTCCATTCTTATGCTCGACACCAGATGCTTCTGGGTTAGATAATGCAGTACTAAT
TTGGATCGCACGATCAGGTCTAAAGTTCGCAAATATAACGCTGTCTTTATCTTCAATCAT
ACCGTTTTTATTTACCACAAACGGAATCACAAATTCATCCCATATTTTTTCTTTATGGTT
CGCTTTAACACCGGCGATTGGATCTTCATAATGCGGTCCTTTAGCTTGTGTCATAACATC
ATAATGTTTTTGGATACGTTCCCAGTTTTTATCCCGGTCCATTCCATAATAACGTCCCCC
CACTGTGGCAATTTTACCATAGTTAATCTCATCCATGTAATCCAGTAATTCTTGAATATA
GATTGGCGCAGAATCTGGAGGTACATCCCGTCCATCTAACAAGGCATGAACATATGTTTC
TTCGACGCCTTGATCTTTGGCTAAATCTAAGAACGCTTTAATGTGAAGAATGTGACTATG
CACACCACCATCACTTAAGAGTCCCATAATGTGTAGTTTTGAATCATTGTCTTTTACGTT
TTTAATCGCATCAAGATATGTGTCATTCTTAAAAAATGACTTGTCTTCGATAGCTTTATT
GATCCGTGTTAACGATTGGTAAACAACACGTCCGGCACCTAAATTCATGTGTCCAACTTC
ACTGTTCCCCATTTGTCCTTCTGGTAATCCAACCGCAAGACCGTCTGCACGCATCGTATT
TGTTGGATATTCTTTCATTAATAAATCGACATTAGGCGTATTTGCCATTTTCACGGCATT
CCCTGTCTCATTTTCTTCTAAACCAAACCCATCCATAATGATAAGCGCTACGGGTTTTTT
CATAGTTATCACCTCTAACAAACACATTATAGTATAAAAACAGTAAAATTCATAGTAATA
TAGCCTATGTGATAGCGTTTACACATTTAGGTGTATGTATTTCTTTTCTTATCAAAGTAT
ATTATAATGATTGTGAGGTGATTTTATGGCACAACTATATTTAGAAACTGTCCATCAGAT
ATTAAAAGATCAAGTCGGTAAACAAATATATAATTACACGGTTCCTGATTTATGGAACTG
TTTTGACTATGATCCCCATAAATTTATTAAAACTCCAGATAATGAGTTAATGGTTGATCC
CTTTGATTTTTATGCGTCACTTATTGAATCATATATCTTACCTAAGAAAAAGGATAACAA
AGATTATCTTAAAAGCTATGCTCAATTACAGAACCGTTCATTAAATAAACGGAATTATTT
ACCGGGCGATTGGATAAAAAAAAGCACACTCTATTCAACAATGATACGTGCAAGTGGTGC
ATGGGATCATGACCGTAGTGGTAGATTAGAAGATGCTAATATCTATCAGATGCAGGAAAC
AGGTAGTTTTATCAAGATGCTTGCGTTGTTACCACTACTTAAAAAGATGGGTGTTGATGT
GGTTTACATGTTACCGATCTCGCTCTTTAGTTTGAAAGATAAAAAAGGCGATTTGGGAAG
TCCTTATGGTGTTAAAAGTTTCACAAAACTAGATCCTAATTTAAAGGATAGTTTAACAGG
TGACAGTTTGACAGTGGATGAGGAATTCAAAGCCTTTGTTGAAGCATGTCACATTTTAGA
CATGAAAGTTATCATTGATATTATTCCAAGAACAAACTCAGTAGATAGTGACTTAATCAG
AAGTCATCCTGAATGGTTTTATTGGATTAAAGCAAGTGAATATGATCAATACAAAACACC
AACGATTCCAGGGATTCCACCAACAGCTACACCTACTATCGATATGATGGAACGGGTATA
TAAAGACCCTGATACCTTACGACATATTAATATGTTCCAATATGATCCTAAAACACAAGA
TAAAGAACTGTGGGAATCAATACGGCGTAAGAAAAATTTATCAAAAGCAATTGAAGAAAC
TTTTGACTTACGGGTAGCACCGGCATTCAGTGATTATATCAATGATCCACAACCACCATG
GACTGATGTCACTTTCTTTAGAATGTATGAAGATTTTCCAAAAGCAACAAAAAAATTCTT
AGATACTACTGAACGACCACCTTATATATTATATGATACGATTAAGTCGAATATGTACCC
AGGTGATCAACCAAATATGGGACTTTGGAATACATTAGCCGATATTGTACCCGCTTATCA
GCGTGCCTTTGGCATTGATGGTGCACGGATTGATATGGGCCATGCATTACCACGCGAATT
ACTCCATTTAATTATTAGAAAAGCACGCAAAAATGATCCTGACTTTTGTTTTATAGCTGA
AGAACTTCAACCACAAAACGCGCACAAAGCAAGAGAAAATGAATATAACTTAATTATTAG
TAATGGGTTCGTTATGGAACCTCGCTTCTTTGAAGGTAAGTTGCTTGAATTCATTCATCA
AAGTATCAATTTACCTATCCCCGTTTTAGCGATGGGAGAAAGTCATGATACACCTAGACT
AGCAGCTCGTGAGGGTGGACCAACTATTGCCAGACTATTAACAATCCTCAATATGTTTAT
GCCTGAGGCAGTCCCCTTCATTAACAGTGGTCAAGAAGTCTATGAAACGCAACCGATGAA
TACTGGACTTGATTGTCGTGACAATGAACAATATATGCTCGATCCGAATGATCCGTATTA
CGGAAAATTAGCGCTGTTTGATAAATATGAATTCCATTATACCAATGATCGTCGCTGGGA
ATTACCAGATATCTTAGACTTTATTCGTCCAATAAGAACAAAATACTTACCACAAATTAC
AAACAAAAAGTACTTTGTCCCACTTTATGGTGACAATCATCCTGACACACTCATTGGTCT
AAGTTATTACAAAAACACCAAGCGTAAAGAACATAATATGTTAATCATACTTGCCAATAG
TAATCCATATGATGAAGTGAAGCGAGCTATCCCTATTCATACCTTGAGGGATAAATCACA
GAACAAAGCTACTGTAGGTAAGCTTCTCTTTTCAACCCACGAATCTCCAAGGCCATTTAC
ACAGTTTTTCAATGTGAATACATTAGATATTCATTTAGGTCCTGGCGAAGTTAAAATTAT
TGAAATTTAAATATAAAAAAAGTCTGGTGCGCCAGACTTTTTATTTGATGTCTATGATAA
AGAATGTTTTAGTGTTTCAAGATCGTATGCCAAGACACGGCGATAAAGTACATCGATAAC
TAACATTTGTAAAGGTAACTTAATTAATAATGTAACAACTCGCGCTGGGAACATAGCATA
ACTACCTTCTTGGAAAAAGATATAAAGTTGTAACGTATTAAGACCGAATGTTACGGTGCT
TGTCATAAGAACAACTAAGATCAGTTTTAACACCGAGTACTCTTTTTTATATAAGAATAA
CCCTGGCATTATACCCCAAAGCATTGAACTCACTGTAAATAAGTTAAATCCGGTTGCCAA
GTTGGGTACCATAATATTTATCCAGTCCGCTGTGAAGCCACCAATAGCCCCGGCAAGAGG
ACCAAACATTATACCCACAATCATTAAGGGAATGTCATAAAAAGTAAAACGATACGTTGC
AATGGTCAGACTAAATCCAACTTTTAGTACCGTTGCAATTGCCACTAAAATAGCAATGCG
AATTAAAATGTGTAATGTAAAATGTGTTTTACGCATAAATAAAAAACCTCCTATGTATAT
TTAGAGGTCCACCTCAAAAAAGCTTATTTTTCAGCGGACGCACTATTTCACCGCCACATG
TGTGTTCGTTTATACCCAACTTCCCATGGTATAACACTTAACGCGAAATAGCTACTCTGA
CAATACTTATTGTATCAAAATAAAAGTCGATGTCAACAAAGAAACAATCGATTTATAAAG
AAAAATCGATTGGTGTGCGCTGGTTCTTTTTTAAAAAGCTATTAATCTTAGAAAAAACAT
GTGAACCAAAGAATGAATGTCTAGCACTTAACGGACTCGGATGACTCGACGATATGACTA
AATGATGAGGATTATGAATATAGTCTTTATAAACTTTGGCTTTATTTCCCCAAAATACAA
AGACTTTTGGGGTATCGTTTTGATCAAGTAATGACATGATATCTATCAAAAGCTTTTGCC
AGCCCACATTTTTGTGACTGAGAGGAGCATTTTCTTCAACAGTTAAAATGGCATTTAACA
ATAATACACCTTGTCTTGCCCATGTCGTTAAATCTCCATGTTGGGGAATATCTATCCCTA
AATCATTGTGCATTTCTTTAAAAATATTTTTTAGTGATGGCGGAATTTTAATTCCTTTAT
GTACACTAAAAGCCAGCCCATTGGCTTGGCCTTTGTTATGATATGGATCTTGTCCAATAA
TAACGACTTTAACATCTGAAAAAGGACACTCTTTAAGGGCATTAAACACATCACTTTTGG
GTGGATAAATAGTATTTTTTTGATAAGCTTTATTTAAAACCGTTATTATTGTGTCAAGAT
ATGATAGATCAGTATACGTTTCTAGTCGTTTTCGCCAATCTTTTGGTAGTTCCATATTAT
CACCTAATCATAGTATACTAAAGAGTCCCTGTAAACGCAAAAAAAAGATAGCACAAACGT
GCTATCTTTACATATTAAAATCAATTATTTATTACGAATTTTTGCTTGTGCGGCAGCAAT
AATCGCAACTGGAATACGGAATGGTGAACAAGAGACATAATCTAATCCAGATCTATGGAA
GAAATCAATTGATGTAGGTTCTCCACCATGCTCTCCACAAACACCAACTACGATGTCGTT
ATTGACTTTCTTCGCATTGGTTGTTGATAATGCGACTAATTGTCCAACACCATCTTGGTC
AACCGCTTGGAATGGGTCGCGTGGTAAAATTTTCTTATCAGAATATTCTTTTAAGAATTT
ACCAGCGTCATCACGGCTAAATCCAAATGTCATTTGTGTTAAGTCATTTGTTCCGTAAGA
AATGAAGTCTGCTTCTTTACCAATTTCATTAGCAGTTAATGCAGCACGTGGTGTTTCAAC
CATTGTACCTACTTTATATTCTAGGTCTACACCTGCTTCTTTAATTAATGCATCTGCAGT
TTCTTTGATGTAATCTTTTAAGTAAGTTAACTCTTTAACTGTAGATACAAGTGGTACCAT
AATTTCAGGTTTTACAACTTTACCTTCAGCAGCAACTTCTAGTGCAGCTTGGATAATTGC
TTTCACTTGCATAACTGAAATTTCTGGGTAAGTGACACCTAAACGGCATCCACGGTGACC
TAACATTGGGTTGAACTCATGTAATTGGTCAAGTGCTTCGCGTAATTTATCTGCTGTAAT
ATTTAATTCTTTTGCAACTTCTTCCACTTCATCTTCATGAGGTAAGAACTCATGTAGTGG
TGGATCTAATAAACGGATCGTAACAGTTTTACCCGCCATAGCTGAAAAGATTTCTTTAAA
GTCTTTTAATTGGTGAGGTAAGATTTTTTCTAATGCTGCTTCGCGTGCTTCTTTGCTTTC
AGCTAAAATCATACGGCGAACATCTAAAATTCTTTCATCATCGAAGAACATATGTTCTGT
ACGACATAATCCAATTCCTTCAGCACCAAATTTAAGAGCTTGTAAGCTATCGCGTTCGTT
ATCAGCATTTGCTTTAACGCCTAAGTCTTTAATTTCTGCGGACCATTCTAAAATTTGGGC
GAACTCGCCACTAATTTCAGGCACTTTTGTTTTGATTGTTCCAGCGTAAACTTTACCTGT
TGAACCATCAATACTAAATGGTGTTAGTTCTGGATATTTTTTACCATTAATGGTCATATA
TCCTTCTGCTTCATTAATTGAAAGTTCATTACATCCACTAACGCAGCATTTACCCATACC
GCGAGCTACAACTGCAGCATGTGATGTCATACCACCAAGTTGCGTAACGAAACCTTCACA
AACGATCATTCCTTCAATGTCACCAGGAGATGTTTCTTTACGGAATAATAATAACTTTTC
ACCAGTTGTTTCTTTAAGTTCAGCTGCGCGTTCACTGCTAAATACAATTTTACCAGTTGC
AGCACCAGGACTTGCAGCAAGACCGGTTGTTAGTAATTCTCCATTTTCTAGTGATTCTTC
ATCGAAGACTGGATGTAATAATGCATCAATTGCATTAACATCAATTTGATCTACAGCTTC
TTCTTTACTTAATAATCCTTCTTCAACCATATCAACGGCAATTTTTACACCTGCAGCTGC
AGTACGTTTACCATTACGTGTTTGAAGTAAGTATAGTTCGCCTTCTTCAACAGTAAACTC
AATATCTTGCATATTGCGGTAATGTTGTTCTAAGCGTTCGACAATATCCATTAACTCAGC
ATGAATGTCAGGTGCTTTGTTAGCGAATTCATCTAATTCTAATGGTGTTCTGATTCCAGC
AACGATGTCTTCACCTTGTGCGTTAAATAAGAACTCACCAAAGACTTCTTTTTCACCAGT
TTTTGGATCACGTGTAAATAATACACCTGTACCAGAATTATCACCGGTATTACCAAAGAC
CATTTCTTGAACGTTTACTGCTGTTCCCCATGCGTCTTCGATATTATTATGTTTACGGTA
AATCTTCGCACGTGGTGTATCCCATGATTCAAATACCGCATTAACAGACATTTCTAATTG
TGTATACGGATCTTGTGGAAATGGTTTACCTGTTTCTTTTTTGACGATTTTAAGAAATTC
TTCACTTACGAATTTCCAATCATCAGCTGTTAATTCTAAGTCTAAATCATATCCTTTTTC
TTCTTTGACTTTGTCAAGTACGTCCTCGAATAAATCGAATTCAATCCCTTGAACAACTTC
TCCGAACATTTGGATAAAACGACGATAGATGTCATAAACGAATTTTGGATTACCTGTTTT
TTCGATCATACCTTTAACCGCGGTATCTGTTAAACCAAGGTTTAAGATTGTATCCATCAT
ACCAGGCATTGATACTCTTGCTCCACTACGTACACTTAGTAATAATGGGTTCGTATCGCT
TCCAAATTCTTTTCCTGTTTCTTCTTCTAGACGTTTTGTATACTTCTTGATGTCATCTAA
TAGTGCTTGTGAGTTTTGTTTTCCATTCTCATAATACGCCGTACACATGTCGGTCGTAAT
CGTGAAACCTGCAGGAACAGGAAATCCTTCACGTTTCATTTCTGATAAGTTGGCACCTTT
ACCTCCAAGCAAATTCTTTTGCTCTTTGGTACCTTCACCAAACATATAAATTCTCTTCAC
TAGAATCACCTTTCTATAAATTATATTCTCTCTAAAAAGTCCATTAAAAATTATATCATT
GAAATATTTTGTTTGCAACTAATACAATCAAATTATCGCCAATTTATCAGATGATAACGC
TTTTATTTTATGCGATTACTTGATACGGCACAATATCGACAATTTTTATTGTGCCATTGA
TTAATTTCACTGTATATAAATATGATTCACTATAAATTTCTGTTTCGTTTTGTCTTGTTA
AATGAACTCGAAAAATATTGTCTTGATGCGCACTGACCTCAAAATCAAGAATTAAATCAC
CGACATAACTTCTTAAGTTTTCACAATCACGATGTTCGACTTCAGAATAAAAATCATCAC
ACGTAAAGTTCCCAATCTCATCATAAGCTAGTGCGTCCATATAATCATCGATGAAGACGG
TCATCTGTGCTTCTGTTATGTGATATGGGATATCTGTAAACAGTGGTGGGATTTTAAAAC
TATCTCCCATACTTGGAACAGTGATCGTTGTTGTGGTGATATTATCATCAACATCACGTA
AACGGTAAGTTATTTCATAAAGCGTTTCATACCGTTTTGTCACAATCATTGAAATATCTT
CAACTGTGAGTGACTGATATTTTCCTAAGTTAGCTTCTCTTCTTGCAATATAGGCATCCT
TATCGTAATGGGGATCAATGGTATCATCATATAATACATCCGATGTTACACTTTCATCAA
GATAGAGCGATTGATACAAGTTCAACTGACGTTCAAACCGGTCTATTTCATTACCATGTT
CTGGGTCAACTTCATAAGTGATTTGAACATCTTCTTTATAAAAATACGCCATGTCATTAA
TATAGACAGTGACGATTGATTCTACAATTGACGTTACACGTCCATTTTCTTTATAATATT
TAACATTAAAGGTATTGTCTTTTGGTGCATTTTCAACACTAATCAACTCATACGTAAATC
CGCGTTCACGCGTATTATAAAAGTCAATAATACAGTCATCTGTTATAAACGCAGCCTCTT
TCGCTTGGTATGCACAATAATCATACGGATTAATCTTTGTAAATTCATAAAAGGCAGCCT
CTAATAAGACTTCAGGAATATCTGAAGACATCATATGATACTCTTCTTTTTCATAACTCG
CAAGGAACCAACGCTTTGCTGTCTGATTATAATCTACGCGGATTTCATATGCTTCTTTTT
CTGTGTTATCTAAATTGAACGCTTCAACAAGATATTCATTTTCCGCAATATATGTGACTT
GCTTAATCTCATATTTACTGTCCACCGATTGGAAAAAGTCTTGCTCGTTTTTACATGTTT
TCACTAAATCAGGCGAGGAGGTTGAGATATATTTATCACAGATACTCGCTTGACTCAACC
TACCGTAATCTAGGGCATAGATTGTATTTAGCATATTTTCTAAATCCTTAGGGCTTAGAA
AATTGCTTTCAATCGTGTAATCAAACATATCAAAATAGAGTGTTAAGCTATAGTCTTCAG
ATAAAATATTGCGGACATCAAAATACATAGTGAGTTTTTTCTCTCCTGCTAAAATGAGTT
TAAACACTAATTCATTATCAATTCGTTCATAATCAAAGATGACCGATTGGCTATCAATCA
GATTCATAATTTCGATACATTCTGTATCAATTTTATTCTCTTGAAAACAGAGATTTCTTA
CATTACTTGTTGTCACACCACGCATGAACTCATTAATATATATTTTAAGTTCATTAAATT
CATTAATTACACTTTTATTATAGGTGATAATTTCATCAATTCGCATATCATCACCCAAAG
ATTCCATGGTGATATAGTATTGATACACAATCCGGTAGTCTCTAGCAAGCGCTATATTAT
AAATATATGTAAACGCGTCGATGCGGAATAACGACACACTGTCAAACTTATCATCAAACA
AACGTAAGTAATCTCGATTCTCTGTACATTCTACCTGCGTTTCTGCTGCGAAATATTCTT
GACAAAGGACCTCAGGATCGTCCCGGTCATCTAATGCCATAGTCGCATAAAATACAGCAA
CATCTTCTTTTGTAATATTAGGATTATCATTCATTGTTTGAAATAATACATTCGTAAAAT
AGATTTCATCGCCAATCATCTCATACTCGAATACAAACTGAAATACTTGGTTTTTGACAC
CTCTTTGTTCAACATAAATACTCTCGTTATTGATTGAAACGACAGGCTCACCTTCAAAAT
CATCATTATACAGCAACAAATAATTGGTAAAGACCGCATTACAATCATCTGCATTTCTGA
CAAAATATCGATCACAAGTCACTGTCTCTGTGGTCGATATTTCATCAATGATATCATTAA
ACTGTACGGTTGCGGTATCAATAATGACATCATCTGTGATACCTTCTTCTTCGCAACCAA
ATAATATTGTGATACTCATTAAGAAAACGATCGCTTTAAAGTAACGCATCGTATCACCCC
TTTTATCTATTATACCACTTTTAAAAAAATCTGCACAATGAAATTCATTGTGCAGACACG
TTTATTTTTTGACCTTAATCAGTGTTCCATCTTGATTTGGATGGTCTTTGATATATTCCA
AAATCGGATCATAATGTTCATCCTTACCGGGTTTACATGAAGATAATTGATCAACTTCAC
CCGCTACAATCCCTTCAGCAAATCCACTACATCCAGGATATCCGCATGCTCCACAGTTAT
ATCCTGGGAGTAGTTCTGTGATATCTTCTACGCGGTTATCTGCTTCAACTTTAAATATAT
CGGCCGCAAAGGCAAGTCCTAATCCTAAGACTAGACCCATAATAGCAAGGGTTAATGTGG
CAGCCACTATGCATCACCCCGATGCGAACAACTAAAGTTATGACAACTTTTACAAGTAGC
CTCATCAATTTTATCAAGCGATGCTTGTGGGACGGGCACTTTTTTATTCAAGGCATAACT
AAGTATATATACCAAAACGAGTGAGCCAATCATAATATATGGTAACATTTAAATCACCCC
AACTAAGCCAAAGAAAGCCATTGACATAATACCAGCAACGATTAAACTTATCGGAACACC
ACGCCAAGCCTTTGGAACATTAGCGGCTTCTAAACGCTCACGAATAGACGAAAAAGCAAA
GATTACTAAGCCAAACCCTAATCCGGTACCGATTGCGGTCGATACCGCTATAAATAACCC
TTGACCAAACGGGACAGTAGCTCCCCATATATTCGCTATATTCCCTTCACTGACACCTAA
AATAGCACAGTTTGTCGTGATTAACGGTAAATAAATACCCAGTGATTTATATAATGATGT
ACTATAGCGTTTGATTACCATTTCAACAAATTGTACAAGTGATGCGATAACTAAGATAAA
TGCAATGGTTGAAATATACTCAATATTATATTGATATAGCACTAAATCATATAATGTATA
GGTTACAGCAGAAGCAATAACCATGACGAATAAGACTGCAGCGCTCATACCAAGTGCACT
GCTAGATTTTTTACTGACACCTAAGAAAGGACAAATTCCTAGAAATTGCATTAAGATGAC
ATTGTTAATTAACATCGCAGAAATGATTGCCGTAGCAAATACTGTAAAACTCATGCTGCC
TCACCACTTTCTTTTAAGGCTTTTGCTTTTTTTCGTGCTAACGCTTCTTTTTTCTTTTGT
TCAATCCAGGCTTTTTTTGCCGCAGCTTCTTTCTCTTCTTTTCGAACTTTTTTAAATTGG
AAGAAGGCAAGGATAAACGCGAGGGCAATAAAGGCACCTGGTGGTAAACTAAACATCGCA
AGACCAAAATCTTTAATGGTTATTGAATCATCGAATAAATGGATAATTAAATCCAATGAT
AAACTTACCGGCTGATCGACAAAGAATGGTAAGTATTCTCCCCAAACCAGTCCACCAGTA
GCTAAGAACTCACGAATTGATCCAATTACAATGAGGGCAAAGGTAAATCCTAATGCCATA
CCTAACCCATCGATAGCACTGTCTAAAACATTATTTTTAGACGCAAACGATTCAGCGCGA
CCTAAGATTAAACAGTTTACAACAATCAATGGAATAAATATACCTAGTGATTCATATAAA
GCAAACGCATACGCTTCGGTAAACATCTCAACAAGTGTTACAAACGTTGCAATAATAACA
ATATATGAAGGGGTTCTAACATGTTCTGGGATATAGTGACGCAATAAACTGACGACAATA
TTACTAAAGGTTAATACAAAGATAACGAGTAATCCCATCCCAAGTGCAGTTTCAAACGTC
GCCGTTACCGCTAAGGCTGGACACATTCCTAAAAGAAATACAAAGATCGGATTTTCGTTA
AAGAACCCTTTTAAGAAGTTTTCTTTTTTACTCATTTGTCTCACCACCTTCGATATAGTC
AACTGTTGCTTGTACAATTGTTTTTACCGATGTATATGTATAAGTAGCCCCAGTCTTACT
ATCATAACTAACATCTGATAGCGATTGATCACTAAGTCGTGGTAAATACGTTTTTTCAAT
CGTATTAACAAATGTGACCGTATTAGATGTCGACTGTATCACGACATCGGTGATGGTATT
ATTAACAACGCCGACTAAGACCGTGACATCACCATAATTGTTCATATCATATCCTTGATA
GGCACGTCCAACTTCTTGTCCGTTACTATCATAGATGATCACTTCTTTCGTTAATACGCC
ATCTAATGATTTTGTTTCAAGCGTAAACTCTCCGGTTAAATCAAACATCTCTTCATACAA
TGCTAATTCGCGTTTCTGTGTATTCTCTTCAATGACAGGTGATGTTATTGCATTAACACC
CCAGATAAAGAATCCACTTAAGGCACCAATAATAACAAGGACAATAGCTACTTTTAATTT
ATCCAGCATAAGAAACACCTACTAACGTTACGACAATGGATAAGATAATAATTGCGATAA
AGATGAGTGATCGCTTACGATTAAAGCGAGGATGAGTGACTTTATAGTAATCAAAACTTG
TCACAAACATATTCATAATTAAAATACTGAAGACAACACCTTCTGGTAACGCGCCAAAGA
TTCGAATAATGAAGGTAATGACCCCTAAGGCAAACCCATAATAGACTCTTGCTGGTTTCG
TTATAGGAGATGTAATAGGGTCTGTGGCCATATAAATTGCACCCAACATTAATCCCCCGC
TAAATATGTGATAGAGAGGATACCATAGTCCCAATCCTTGTTGAATGGCAACGGCTAATG
CTAACACAAATACCGTTCCAATATACATTAAAGGTATGCGGATTTCAAAGCTAGTTCTTA
CTGCTAAATATCCTCCACCTAGTAATAATAATAACGCACTTGTTTCACCGATACTCCCAG
GAATTCCTATTCCTGTAAAAAGATCCATAATTGGATAGTGATTTAAGACATCCGCACTAA
ACAAATCAGCATTGTTCATACTGAGTGCCGTTGCGCCAGCAACGCCATCAATATTAGTTT
GATAGGTTGCTAATGTGGCAAAGTTCACGACAACTAAAACACGCGCTACTGCGGCTGGAT
TAAAGATATTTTGTCCCATACCACCAAAGAGTAGTTTGGCAAGTAATATCCCTAATACAC
CTGAGAGCGCAACAACCCAAAGAGGTGTTTGGTCGGGTAAGGTTAACCCATAAATCAACC
CTGAGGTTACCGCACTAAAGTTGTATAATGAAAATTGCTTATTGATTACTTTAAACGATT
CACCTTGCAGCAAATCTTGTATTTGATAAAAGACATATTCTGTTACTAACATCGAAACAA
TACTTGTGAGAATAATCCATAATGCAGGCAATCCAAAACTATAGATTGCAAAAAAAGTTG
CGGGTAATAGGGCAATGGTAACATCGCGCATCATCCTTGGTGCATTCGCATTAGGTCGCC
GTAAGTATGGTGATGTCTTTCGAATAATTTTTGGCATAGTATTTGTCATATTAATCACCT
AATCAATCGTTTGGCTTTACGGACATAATCTGTCACATGAATTTTCGATGTACAGACATA
CGCACATAAGCCACATTCGATACAACGATCCGCGTGTAAACTCTTCATTTGATCTTTATC
ATTGCGTTTTACTGCATTCATGATCTGAACGGGTTCGAGATGCGCGGGACAACTGTAGAC
ACAACTGCCACAACGTACACACGGTTCTTCTTTATATTCTGTATTTTTTAAGACAATAAC
ACTTGTTGTTGTTTTGGATACAATGACATCGTCACTTACAGTACTGACCCCCATCATTGG
ACCACCCATCACAACAAGTACTTCATCAAAATCTTCTTTGTACCCATCACTTTGACGAAT
TAAATCCTGGATACTCGTTCCTACACGAACACGGTAATTTTGTGGATAATTAATCGCATC
ACCCGTTAAGGTAAAGTAACGTTCAACAACCGGTAAGTTATGCTTTACGGCATTATAAAT
ACCGGCAGTGGTACTGACATTAAATCCTAATACGCCATATGACATTGGCAACTCACCATG
TGGTACTTCAATGCCTAAAGCATTTTTAAAGACTTCAATTTCCCACCCTTGAGGATAATA
GTTACCAAGTCTAACAACTTCGATATTTAAATCACTATACCGTCGCTCAATCACTTGCGT
TAAGACTTCGTATAATGGGTTTTTATCTGCTTTAATCGCAATCATACCATGCTCACAATT
GAGTGCTTGCATAACATACTTTAAGCCCATGATTACTTCTTCTGGTCGATCAAGAATTAA
ACGGTAATCACTACTTAAATACGGTTCACACTCAACCGCATTGACAACGACATGGTTAAT
GGTCTCTTTTGTAGCTAACTTAATATATGATGGAAAGCCACTTCCACCAAGTCCTACTAA
GGCCTTTTGTTTAAGAATCTCAACCATATCATCTTGATCCAATTTATCAATCACATGATC
CGGACGATCAGTGATGGTTTTATGATAGGTATTCTTAAAATCATTTTTGATTTCAATGCA
ATCTACTTTACGACCAGTTCGGTGTAGTTTTTTACCAATTTTACCAATCGTACCACTAAT
TGTCGCGTGAATTGGTTGTTCGAAAAATCCCCCGTGACGGACACCAATGACTTCACCAAA
ATCAACATGATCTCCTTCATCAACATATAAATCATATGTTTTACAGCGACCATTTTGTAA
GTGAATATAAACAGTCTCTGGATCGAGATATGTTTGTGTTGGTAAGGCCCTGGTTAGTTC
CTTATAATCCCGTACCTTTCTTGATTTTTTAATCATATTGTTCCTCCACTCTAGATGTTA
TTAATCAATGCTAATACGTCTCTTTTGATATCTTCATTTAAGGTCTTGGCGTGTGCTAAG
TCATCTCCGACTACACCGATATATATTTTCAATTTAGGTTCTGTTCCACTTGGACGAAGG
ACAAACCATGATCCATCATCTAAGAAAAATTTTAACACATTGGATTTCGGTAGCTCAAGT
CTATATGATTGATCATCTTTCATACCTTCTTGGGTTAAATAGTCTTCATATTGAACGACA
GTTTTACCCGCAATCGTTTGAGGTTTCTCTTCACGAAAAGTTGATAAGATGTTTGTAATT
CGTTCTTCACCACTTTTTCCTTCTAAGCGAATATTGACTAAATCTTCATAGTAATAACCA
TATGTCTCATATAATTCAAGTAAATAATCATATAGTGTTTTTCCTTCTAAGGCTTTTGCT
TGTGCAACTTCACTTGCTAATAAGAGTGCTTGAATTGAATCTTTGTCACGGACAAAGTCT
TGAATGACATACCCATAACTTTCTTCATATCCAAAGACAAACTCGTAGTCAGTATCTTCA
ATTAATTTTGCTTGTTCACCAATGAACTTAAATCCCGTTAATGTACTTTTAACATCCATG
CCAAAATCTTTTGCGATGGTTGCGCCAAACTCACTTGTTACGATCGTGTTATAGACCATA
CCTTTCTGTGGTAAGGTACCTTGTTCTTGTCGTTTCTTTAGTAAGTAATGGACCAAAATA
GCGCCTGTTTGGTTGCCCGTTAATAATTGATACTCTTTGTTGTGCTTCACAGCAATACCT
AATCGATCAGCATCTGGGTCTGTCGCGATAAGTAAATCGGCATCAACTTCTTTCCCTTTT
TCAATCGCCATGTTAAAGGCTTCTTTGTTTTCTGGGTTAGGACTATCAACTGTGCTAAAA
TTGGGGTCTGGTGTCATCTGTTCAGTAACAGGATACACATCATATCCAGCAACCGTTAAT
GTATCAAGGCCAATGCGAGCACTTGTCCCATGTAATGGGGTAAAGACAATTTTGATTGTC
TTGTCCATATTCGGACTCAGTTGTATATCTAAAACGCTTTTGATATATGCTTGATCAATG
GCATCTCCAATAATTGTGATAAACCCTTTTTTACGTGCTGTTTCAAAGGGTAATGATTCA
ATATCAAATACATCTTCAATCGCATTAACATTAGCAATGACTTGATCAGCGTATTTCGGA
ACTAATTGACAACCATCCTGGTCATAAATCTTATATCCATTATATTCTGGTGGGTTGTGT
GAAGCAGTAACAACAATACCACCCGTAGCATCTAACTCTCTTACTGCAAAAGATAGTTCA
GGGGTTGGACGCAATCCATCAAATAAATAAACATGAATCCCTTGTTGAGCAAGGACACAT
GCACTTTCTTTCGCAAATTCTTTACTTTTATGTCGATTATCATGTGCAATGACAACACTT
GGAGAATCACTTTGTTCTAATAGATACTGCGCAAATCCTAAGTTTGCCTTACGAATCGTA
TAGATATTCATTCGGTTCGTCCCAGGACCAATTTTTCCACGCATACCTCCTGTACCAAAC
TCTAAATCTTTATAAAAGGCATCTTGTAATGCCTCTTCATTCATACCTTCTAATTCTGTT
TTAAGGTCTTTATCTAGTTTACTGTAGCTTTTCCATCTTTCGATTATATTTTTCATCATT
GCCACTCCTTTAATTTCTCAAAAAACCCATTCTATATTATATAATAAAAAGACTATTTTT
ACAATGTAAAATAGTCTTTTTCTCTATTAGTTTGTAAACGACCTATGACCAGTCTTTATT
CCACAAAGTTTTCTCCAGGTTTCCATCCACATGGGACCATTTTACCTTTAACCTCGTTTT
GGAATACTTCTAGTAACCGTAACACTTCATCAACATTACGTCCACCTTCACCATGGTTGA
TTTGTGCACTTTTCAAAATACCATTTGGTGAAATAATAAATGTCCCACGCCAAGCGACAC
CTTTTTCATCATCTAACACACCATATGCTTCACTTACTTTATGGTTATTATCAGATGCAT
GGATATGGTTTAAACGTCCTAAATCTTTGCGGTTTTGCCAAGCTAAGTGACTATGTAAAC
TGTCCGTTGATGCAGCAATCAATGTTGCCCCTTTTTTCTCAAACTCTTCATTCAACTCAT
TGAAGCGTTGAATCTCAGTCGGACACACAAATGTAAAGTCAAGCGGATAGAAATATAAAA
CAACCCATTTCCCTTCGTTTAGTAAGTCATCTAGATTAACAGATCCAAAGCGATCCATAA
ATTCACCTTCAGGTAAAACAGCTTCCATTTCAAATTTTGGTGCAGGTTTACCAACCTTTG
CACCTGTTACATAAAAATCATTTTCAAATGCCATAATATTCACTCCTTTTTAATTTATCA
ACATTATAAATTGTAACATAAAATAGATAATTTTCAATTAATATGGCTGCTCTTTTAAGT
GTTATTGTCACTATTTAGAAAAAGAGAATAACATTACAATTAAGGGTTGCTTAACTTATT
ATAACAAAAATAACACTTCCGAAGAAGTGTTATTGATTGTAGGTTAGACACCCTTATTTA
AATGATACAATACGTTGGCGATTTAGCAACTCATAAATTGCAAAGAATGATAATGTAATC
AATAATCCCTTAATAATATTAAATGGCGTATAAAGGATTATGATTGTTTGTAAATAACTT
GGCGACCCTTCTAGTCCAAATGTGGATAACGTTACCCAGTCTTGGACATCTAAGAATGTC
AAGCCACCCATATAAATTGGTGTGATAAATAAATAGTTAGCTACTACCATTAAAACAGTT
ACCACCATCGCAACAATTAAGGCCGCAAGATAGCGGTTTAAGTGGTAAACTTTAATCGCA
ACAAACATACCACCAACATAGCCCATACTCGCAATAAAAGCAGAAATCTGCCCAATTGCA
ACTGGTCCAACAGGTCCTTTGATAATAAGATGCACAACGACTTTTAATAAAGCCACGAGT
GATGCTTCTTTCCATCCATATAACATAAAGATAACAAGAACAACGACATCACTTAAATCA
AAAGTTAGAAAAGGTACGAGTGGATATGGAATCTCAACCAACATTAAGACAGCACCTAAT
GCGGATAAAATTCCTAACGTAACAATTCGATTGGTTCTTACACTTGATTCTGTTTTCATA
TTTATTCCTCCTATTTTTCCAATAAAAAACCAACGAATAAATCTTCGTTAGGCATTGTTA
AAAGGAATATCAACATATGATTGATCTTCTCCTATCCAGACTTTACTGTCGGTGTAGGAA
TTGCACCTACTCCTGTACTCTCGTACTCGCGGACTATACCGCCGGTCGGGAATTTCACCC
TGCCCTGAAGATTTTATCCAACTAAAGTATAGTATAAAAACCGGTAGTTGTCAATAAATC
TAAAAAAAATAGCGACATAGGTCGCTATTTAATTTTTTTGATATGCCAAATATCTTCTAC
ATATTGTTCAATCGTACGATCACTTGAGAAGTAACCAGATTGTGCAATATTGATAATACT
GGCTTTAAACCATGCTTCTTCATCCTTATACAAGTTATTCGCACGCTCATGTGCTTGACG
ATAACTTTCAAAATCTTTTAAGACAAAGTATTGATCACGGTCCATGAGATTGTCATAAAT
GTCTTTAAACTCATATTGATCAACAGTATCAAAAAATCCATTCACAAGTTGATTAATAAC
TAAACGTAAATCTTCATGTTCATGATAGACTTCTTTTGGATCATAATCGTTGGTTTCATA
TAAGTGGTTGACTTCATCACTTTTTAAACCAAACAATATAATATTGTCGTTACCAACGAG
TTCTGCAATTTCGACATTGGCACCATCAAGGGTTCCAATTGTTAAGGCACCATTCATCAT
AAATTTCATATTTCCTGTTCCGCTGGCTTCTTTTGATGCGGTCGAAATTTGTTCACTTAA
GTCACAGGCTGGCATAATCATTTCAGCATAAGTAACATTGTAGTTTTCAACAAATACTAC
TTTTAAATAGTCATTGGTGTCGTCATCATGATTGACTTTATCAGCAATCGTATTGATGAG
TTTAATAATTTTCTTTGCAAAGTGATACCCACTTGCCGCTTTCGCCCCAAATATAAAACT
ATGTGGATGGTAATTTGCTTTAAAGTTTTCATCTGTTTTTAGTTTATTATATACATACAT
GATATGCAGGGCATTCATTAACTGACGTTTGTATTCATGCATCCGTTTTACTTGAATATC
AAAGATGCTTGTCGGATCAAGTTTAATCCCTTGTTCTTCATAAATGCGATCAGCAAGTGC
TTCTTTTTTGGTTTGTTTCATTTTTTTAATTAAGCGACGATACTTTTTCGTTTTCGCTTT
TTTCATCAATTGTTTTAATTCTTCTGGGTGATCATGCCACTCGGTTGTGACTTGATCTAA
AATATCGGTTAACTCTTTATTAGAATGCATTAACCAACGACGATGTGTAATACCGTTTGT
TTTATTATTAAATTTATTAGGATATAACTGATGCCAATCTTTCATTTCAATATTCTTTAA
AATGTTTGTGTGTAATTCAGCAACCCCATTTACACTAAATGATCCAACAATCGCTAAATG
TGCCATATGAATTGTATTATGACTAATAATTGCTAATTCAGTAACTTTATCTTGTGCATA
AGATTTGTCTAATAGTTCCTGACAGAATCTCCGGTTAATTTCTTCAATGATCCGGAAGAT
TCGTGGCAATACTGGCTGTAATATTGAGACAGGCCATTTTTCTAACGCTTCTGCTAAAAT
AGTATGATTGGTATAGGCACATGTCTGTGTCGTAATTTGCCATGCATCCTCCCACTCAAA
ATTGTGATCATCAATTAAAATACGCATTAACTCAGGCACCACTAAACTTGGGTGAGTATC
ATTGATTTGAATGACGACGTAATTCGGTAAATCAGTTAAATCTCTTCCTCTTTCAAGGTG
ACGATTCACGACACTAAGAACCCCAGCTGCACTAAAGAAATATTGTTGTTTTAAGCGCAA
AACTTTTCCTTTGTGCGTTGTATCATCTGGATACAAGAATCCACTAATTTGGCGGATTTC
GCTATCATATTCAAAACTATTTTTATTTTCTGGACGCACTTTTGTTGGTTCTGCGTTCCA
TAGTCTTAAAGATGTCACAACACCATTATGATCACCAACAATCGGCACATCATAAGGGAC
GGCTCTAATCATCTCATTTGGTTGGTAAACCGCTGTTTCTTCAGCAACGTATGCTTGACC
CCCGAAGGGAATTTCAATCGCTTCTTCTTCTTTTCTGACTTCCCAAACGTAGCCATCTTT
TAGCCAATCATCTGGTTTTTCTATTTGATATCCGTTCTCGATTTCTTGTTCAAAGAATCC
GTAACGATAGCGAATCCCATTACCATATCCGGGATAACCAAGTGATGCGATAGAGTCTAA
GAAACACGCCGCAAGGCGTCCTAACCCACCGTTTCCAAGTCCGGCATCTGATTCATAATG
TTCTACTTCATTAATATCTATATTTTCTAGTTTTAGGCCTTCTTCAATCACATCACGCAA
CCCTAAGTTCATGATATTGTTTGTGATAAGACGTCCCATTAAAAACTCCATAGAAAAATA
GTACACTTCTTTTTGGTCATTATTGGATAAACGGTCTTTTGTATCCAACCACTGATTGGC
TATCGCTTCTGAGACCATTTCACCAAGAACGTTATAACGTTCGCGTGTACTTGCATCATC
TAATGTTTTGATATAGCGTTTTTTTATGCGCTGTTTGTATTCATCTATGAAGGCATATTT
GTTTTCAAAAAAAGTCATTTGTATCACTCCTCGATTCCATTATACTCCATTTTTGAATCG
TCTGTCACATGAAACCGTTATCTTATTCTTGGGCCTCAATGACAATCCGATACAAATCTA
TATATTTCCGTGCTTGGCGCTTTAAACTGTAATCCGTTTTCATTGCCCGTTTTTGCATGG
TGTCCCAAAGGTCAGGGTGGTTAAAAAAGACATCTTTCGCGGTATCAATTGTTTGGGCTA
AATCATACCCATCATAATTATAGAATTTAAACCCATTCCCACTTCCCGTGATTGGGTCAT
AATTATCAACTGTATCTGAGAGCCCACCTGTATCTCTTACGATCGGTAATGTCCCATACT
TAAGGGCAATCATCTGACCAAGACCACATGGCTCATACCGACTTGGCATTAAGAACGCAT
CCGCGCCTGCATAAATATAATTGGGTACAGTTCCATCATAACTTAAGTTTAAACGTACTT
GGTTTGGGTACTGTTTCTCTATATTACGTAAAGCCTTTTTATAATGGGAATCCCCCTCAC
CAAGTAACACAAACTGAACACGGTCATCTTTAAGAACATCAGGTAAGACATTTAGTATAA
TATCAAAGCCTTTTTGTTCTACAATCCGTGTGACCATCCCTATTACAAAGGTATCATCAC
CTTTTGGAAGATTCATAATATCCTGTAAATAGGTTTTATTGGCGATTTTGTCATCACGAC
TACCGATTTGATATTGGGTATGAATGAGTTGGTCACGCTGTGGGTTTAACGAACTACTGA
TCCCATTTAAGATGCCAAAGAAATCGCGTTCACGTTTTATAATAAAGTAGGTTAAGTTCT
TACCATAATATTCATACTTAAGCTCTTCTTTATAGGTAGGTGATACGGTTGATAGTTTTG
TTGCTGTATCAATTCCGATTTCTAAAATATTAATTGTTTCAGCGCGGAAGACAAAGTTTT
TAATATTTAGTTTCTGAATCACATCGTTGCTTACTTGACCTTGATACTCAACATTATGTA
TCGTTAACAAGGTTTTTAACCCCTGGTGTTTTGAGTTATCAAGAATCAATGGAATCAGTG
ATGTGTGCCAGTCATGAATATGAACTAAATCAAAATCATCGATATAATCAAACAGATTAA
CAACTGCTTGGTTAAAAAATGCGAATCTGTCTGGATCATTATCATACCCATAGATTTTGT
CAGTATCAAAGAAATCAAAACTTTCAATAAAATAGAACCGTACGTTTTTGTATAGCCGTG
TAAATATGGTTGTCTTGTATTGTTTGTCACCATAGGTTACGACCATTGAAAAGTCACGTT
TAATGGTTTCACTAAAATCATCTTTAATACGATTATAGTAAGGAATGATAACAGTCACAT
CAACACCGAGTCGCACTAAGTTACGTGATAATCCACCAATAACATCCGCTAAGCCACCGC
GTTTCATAAATGGATAAGCTTCACTTGCCACCATACAGACCCGAATTTGATCAAAGTTAG
TAACTACTTGGCGTTTTTGTGAAATATAAGGAAAATCTTTCGTACCATTAATATAAGTAT
CTGCTTTCACAACGGTGCGTTTATCTAAAATGACATTTTCCAAATAAGCGCCTTCTTCGA
TAAAGCAATTGGACATAATATAGCTATTTTTAATGGTCGTGTTTTTTTTAATCACAACAT
CACGACCAACAATCGTTCGCTCTAAATTACCATCAATGATACTTCCTGATGCTACTGCTG
AGTTTTCAATTTTCGCATGATTTAAATATTTAGCTGGCGGAGCCGTTTTTTCTTTCGAAA
AAATATGAACATCTGGTTTAAATATGTTACGTCCACTATCAAAATGTAACATGTCCAGGT
TAGTTATTAAAAAGTCATCGAGCGTTTCTATCAACTGCGTATAACTATCGTGTTGGTATA
TATTTACCGTTAAACTTGGACTATAAGCAACCACATCTAACATCGTTCTATACTGTAACG
AATCAGCTGTTTCAATTAAATCAATCAACCGTTTTTTAGATACAATATAGGTTCTTAAGC
GATTGTTTTGATGCATCACTTCCGTGATATCTTTTTGTGAGGCAATATGCGCTTCTAGCA
CGTCGTTAAAATCAATACTCCATACAATGCTAGATGGCATAATAATAGCGTATTCCTGCG
TTGAGCGTAAAAAGAACTCAATATGTTCTGACATCCGTTGAAAGGTGATCATTTTACCAG
GCATAATATATGCATTTTTAGGCGGTAAAATAAACAAACCATCCCGACGTCTATCTAAAT
CCCAACGTTTCCCACTCCCTACATGATCTTGTAAAGAACGATAGTTCCCGTAAGGAAAAA
TTGCCACATTCGTTATCCGTGAATTACGAATATTGGATAACGTAAAATCAATAAGACGAA
ATTTACCAAAAAATGGTAATGCCCCTGGCATTCGGTGCAGCGTTAAACTTTCAAAATTGC
CTTTATAAGTCGCATCAACAATCGCTAATAGTTCAGCCATTTTTCTCACCCAGTTTCCAT
AAAAACTCATTATCAACAACGGTAATCTCATCAAATTCTAGTTTTGTTTTAGGAAGCAGT
ACACTGCCTTTTAAAATGATAGCATTCTTGATGAAACACCCTTTCCCAATACGGACGTTT
TCAAAGATAATTGAATCTTTAACAATACTGTCGATTCCCATATAAATGCCACTCCCTAAT
ATACTATGGTATACATCCCCATAGAGTAAACACCCATCAGCGATGAGTGAGTTATTAATC
TGTGATTGTTCACCGATATGATGCGGTGGCAAATTCGAACTTTTGGTATACACAGGAAAG
TCCAAATATTCATGTAATTTTAAATAATGGGGATTGTCTAATAAATCCATGTTCGCATCA
TACAAACTTTTTACGGTTCCGACATCACGAAAGTACCCTTTAAATGGATAGGCGTAAACT
GCCTTCTTCTCATTTAAAGCAAGGGGTATTATATCATGTCCAAAATCGAATTGGCCGTCT
TTTTGTTTGAATAATAACTCTTTTAGGACGTTTGTTTTAAAGACATAAATACCCATCGAT
GCTTGGTTGGTTTTAGGATTATCTGGCTTCTCTTCAAAGCTTAAGACTTGATGATTATCA
TCACAATCTATAATCCCAAAACGAGAGGCATCCTGATCTACTGAAAATGTCGCGATGGTA
AGATCCGCATGATGTGCTTTATGCGCCTTTAATATGTCACGGTAATCCATTTTATAAATA
TGATCACCACCAAGGACAATCACATGCTTAGGGTCATATTGCGTAATATAATGGAAATGT
TGTTGAATCGCATGCGCTGTACCTTTTTGCCATTTTTCGCCATCACTAGATGTATATGGA
GTTAAAAAGGTAATTCCACCATCATTGACATCTAAATCCCATGTGCTACCAAAGGAAATA
TACCGCATCAACTCATGTGGTTCATATTGCGTAATAATCCCACAAGTATCAATAGAACTA
TTGGTTAAGTTGCTTAATACGAAATCAATCAACTTATATTTCCCACCAAACGTCACGGCA
GGTTTTGCCGTGTCTTTTGTGATTTGTTTTAAGCGGGTTCCACGTCCACCTACTAACACC
ATTGCAACAACATCTTTTTTCATTTTATCACCTACTAATTAGGTTTTATAATGGTAATCG
ATAATGGGCTTAATAAGCATTCTAATGACTGCTCATAGCCATGAATCGATTCATCATTTG
TATATAACGTGTCACCATTATAAAGATTACTGCCACCATATATATCTTTATCACTATTCA
TGACTTCTTTGTATGCCCCTTTATTCGGAACACCAAACTTATAGTGTTGATGGACAACAG
GGGTTAAGTTTAAAATAACAATGACAAAATCTTGCTTATCTTTTGCATATCTAATAAAGG
TAAAGATAGAGTAGTCGACATTGTTCGCATCAATCCACTCAAATCCTTCCGTTTGATGAT
CACATTCATATAATGCTTTATGGTGTTTTACGACATCGTTCATGTCTTTATTAAAACGTT
GTGCTCCCTTATGAAGCGGATATTGTAAGAGATGCCAGTCCAATTCTGTATAATCCTTCC
ATTCATGCATTTGGGCAAACTCGCCCCCCATAAATAGCAGTGTTTTTCCTGGATGAGTAA
AAAACAATCCCATTAATGCACGATAATTAGCAAATTTTTGCCAATAATCGCCAGGCATCT
TATTGACGAGTGATTTTTTCCCATGAACAACTTCATCATGGCTTAATGGTAAGACATAAT
TTTCTGTAAAGGCATAGGTTAATCCAAACGTAATTAAATGGTGATGGTATTTACGATGAA
CAGGATCTTCTTCAAAATACTCAAGTGTATCATTCATCCATCCCATATTCCATTTATAGT
TAAAACCAAGTCCACCATGATCGACAGGGTGCGTGACTTTAGGATAAGCTGTTGAATCTT
CAGCAATTAATAACGCATTATCAAACGTTTCAAAAACCTTTTGACTTAAATGACGAATAA
ACGTCAATGCCCCATCATTAATGCCATTATTGCTGTCACCTAAGAAATAGATTAAGTTAC
TTACCGCATCGATGCGGAAGCCATCGACATGGAAGTATTTCATCCAAAACAAGGCATTTG
ATATTAAATAACTTTGAACTTCTCCTTTACCAAGGTCTAAATTGGCTGTTCCCCACACTT
CATTTTCGCGTTTCCACGCCTCGTCATATTCATATAGAGGTTGTCCATCAAACATGTAAA
GTCCGTGGGCATCTCGACAAATATGACCAGGCACCCAATCGATAATAACTTTGATGTTTT
CCTGATGTAAGCGATCAATCAAATACATCAAATCTTTCGGTACACCAAAGCGGCTAGTTG
CGCTGTAATAGCCTGTCCCTTGGTATCCCCAAGATTGATCTAATGGATGCTCCACTAAAG
GCATAAATTCGACATGGGTAAACCCATTCTCTTTTAAATAAGGAATCAATAAATCAACTA
GTTCATTGTATTTATGATGTGTGCCATCAGGTTTGACCATCCATGTCCCTAAATGACACT
CATAAATACTCATCTGTTTATCATATGGTCGCTCATCTTCGCGATTATGCATATATTTGG
CATCGTTCCAAAAATAGCCATCAATATCATACACTTTACTTAATTGACCCGGCCGTTCAC
TTGAGAAAAATGCATAGGGGTCGGCTTTATATAAGACCCGTCCATCATGGGTTTTTATTT
CATATTGGTACTCATCCCATTCACTTGCTTTCTCAATCTCAATTTGCCAAATACCACTCT
CATCGATTTTACGACAATTATGGACCCACGCTTGGTAGTCGTTAAACTCACCTAATACAC
TCACTTCTTTCGCATGTGGTGCCCAAACAGTGAATCTGACACCTACATGGTGTCCGTGAT
CATCTTTGATAATGTGCGCTCCAAAAACACGATAAGCATCGTAGAGTTTACCTTGATTAA
AGAAATATAAATCGTCTTGATTCATAAGATCCTCCTATTCTTCAAGTGTGGCGATTTGTG
CACTTGAATATCCTTTTTGTCGTAACGTTTGTTTCATCGCATATCTACTTACACCTTTGT
TGTGTAATTTAGACACATCTTTTTCAAAAGATGATGATTCATCAATCATTTGATCAATTA
TATCCATATGTGCTTGAAAAACTTCATCAATAATATATGATTGAAAACCATAGCGATAAA
ACTTTTGTTTTAGGCTTTTAATCGCTTTATAATAAGGCTTTTTTACAGGACGTTGACTCA
ATTTAATTAACTGTTTACGAATCGTTTCTTTTTGTTCGGGAATATCATAACTGAGTAAGG
CCTGATCAATTATAGGTTTGTCAATTTTCTTTTTGTGTAAGTATTGCCCAATTTTTTTAG
GACCATCATGGGAATACATTTTTTTATCTTCTACATACAAACTAGCGTAGCGTTGATCGT
TTAAATAGTTATTTTCTTGTAAGCGATCAATGACTTGTTCGATAACAATTCGGCTATAAT
CTTTTTTGCGTAAATGTGCTTTTGTTTCCCCAACCGTTCGCATTTGCCTTGTCACATAAC
TCAGTGCCTGTTGATAGGCAAGGTCAAAATTAGCGCCTTGTCTAATCTCTTTTATCTCAT
TTGGCTCTAGTTCTTTTTGGACATACAAATGGTATTGACTTAGGGTCTGTTCACTCACAT
CAAATGCAATACGGTTTGATAATGTAATCCGATAGCCATTTGTCTGTTTGTGAATATCTG
TAATTTTAATCATTGTTACTGAAGTAATCTAAGGCTGCTTGTAACTGTGAATCGTTACTT
GGGTTATCACGGAATGCATCTAGTGCTGCATTGATGACAGTTAAAGTAGCTTCATCAATC
ATACCCGTTGCGGGGATGTTATGATCATTTTGAATATTGATAATAGCACTGTAGGTATCC
TGGTCAAAATAACCATCCGTTCTGACGTTATATCCCATGGTATTAATGATTTGTTGTACA
TTGGCAATACGGGGATCGACCGTGTCGACTTGTAGTGGACCTTCGTCTATTAAAAAGACT
TTATAGGCTGTTTCAGCACCTGTTGGTTCGACGATGATATCCGGTGTAATGCCATCCGTA
CCACCATTAAAATGGACCCAATTCCCTTCACTTGTAATCCATTTACCAATGGATATATGT
AACCGATCCCCCACTGTTGCTTGAACAACCATGTCCGTCTGCATGGTCCCTTTACCGTAT
GTCACTGTTCCGACTAAAGGATAATTCCCTTGTTCTTGCATAGCACTTGCAAAAACTTCT
GATGCACTGGCACTATTTTGATTGACAAGCGTAACGATATCATAGGGCTTTGGTGTACTA
TTAGATGCATAATAATTGTTACTGAAGAATTCTCCATCAGAATAATATTCAGTTGAGAAC
ATTGGCTTCCCATTATCCACTAAAAACTCATTCATCATATTGTACACTGTCGATAAATGG
CCACCGCCATTATTTCGTAAATCAATAACTAATCCATCTATATTTTGCGCTTCTAAGGCT
GTGATTGCATCATGAAATTTATTGGCTGTTTCATCGCCAAATTGCGTGACTTCAATATAG
CCAAGTTTTTGTCCGTTTTTGTTAAATACTTGATAATTAACACTGGCATTTTGGATTACG
GCGCGGGTCATGGTTAATTGAATAATATTATCAACACCTTGACGGAAAATACCAATAACG
ACATCCGTACCTTCTTCTCCTAAAATCATGTTGATGGTGTCATAAAAGTTTTGCTCAGTA
ATATCCACCCCATCAACACTCACAATGATATCATTAGGTAAGATGCCAGCTTCTTCGGCT
GGGCCACCTTCCATCACATCTTCAACAATGATTTGCCCTTCAACAAAGCTCACGCGAACG
CCAATGCCGACATAACTTTCTTCAAACCCACTTTGAAATTGTGAGTATTCTTCATAGTCA
AAATAACTTGAATGTGGGTCATTTAATGCATCAAACATCCCGTTCACTGCGCCTTCCATT
AACAAGTCTCTTGATGGTTGTGTATAATGATTTTCCATCAATGATTCTAAAACTTCTAAG
AAAACTTCATCGGTAATGGTTGTTGCACCGTCTTCATTTAACGGCGGATTTTCATCTTGA
TTGCCCGTATCCTGTGGTTCAACTGTATCCATGTTGTACCCAATATAAAAACTGGTTCCT
ATTGCGACGATGAAGGCTAATAAACCTACTAATCGTTTACTCATAAATCATCACTCTCTC
TTTCTAAAAATTCACCATGTATTTCTGTAGCCGGGGTGACATACACAAATGCCGTCTCAT
CAATATGGCTAATTACATTTCTCACTAAATAATATTCTCGTTTAGTAATGACTGTAATCA
GCATTATTTTTTTGGACTCTGAGTACCCACCCTTAATCGGTACTTCTGTCACACCACGAC
TAATAGAATCATAAATTGATTTTTTGATCTCCTGTGGATAATCTGTAATAATTTGTAAGG
CTTTTTTCGAAGTACCCCCGACAACCACCATGTCCGCAACTTTACCGCTAATCGCAATCG
CGATTATCGCATAAAGCCCAACAAGTACACTCCCAGATTGGGAAAAGACAATAGTTCCTG
CAAGGACAATTAAGCCATCAATTAAATACACACTAAAACTGATTGGTAAATTAAACACGC
GGTTTAAGATTTTAACGGGTATGTCTGTTCCTCCGCTTGTACCACCATATTTAAGCACAT
AGCCAAAACCAAGTCCAAGTAGTGCCCCACCAAAAGTGACCGCAATGACATAGTCATTTT
CGATATTTAATAAGGGCACAAACTGTTCTAAGATGAACAGGACAAAAGGAAACAGAAGGC
TGCCATAGATACTTCTAAGAAATAGTTTTGTGCCTAAGACAATCCAGCCAACCAACAATA
ACACCATATTCATCGCAAATACGGTGAGAGAAATTGAAATCTTACTTGATACTTCATTCA
GTATCATACCGATTCCAGTAACCCCTCCAGCAACTAAATCAACAGGAATTAAAAAGAAAT
AAAACCCTGAAGCCATCAAAATAATACCTAATGAAATCCATCCGTAACGTTCAGGATGAC
TAATAGGACGTATCCGGTGTTTATCCATTATGATCGTCCTTTTGTTGCTGTGTTAGATAG
GCTTTGATGAATGGATCTAAATCGCCATCCATAACTTTATCGACATTCCCTGTCTCGTGA
TTTGTACGATGGTCCTTAACCATTGAGTAAGGATGCATAACATATGAACGTATCTGACTT
CCAAAAGAGTTAGAAATATCGGTAGACCGATATTTTGCAATATTTTCTTGTTGTTCTTCT
AACGCTTTTTGATATAATTTACCTTTTAAAATTTGCATTGCCTTATCTTTGTTTTTAATT
TGCGACCGTTCATTTTGTACTGTCACAACGATATGAGTAGGTATATGGGTAATCCGTACA
GCACTATCGGTGGTATTAACACTTTGTCCCCCTGCACCACTTGAGCGATAGGTATCAATT
TTTAAATCTTTGTCATCAATGTCGATGTCAATATCGCCCTCAAATTCAGGAATCACTGTA
ACACTAGCAAAAGACGTATGACGTCTTCCGCCACTATCGAACGGACTAATTCTAACTAAA
CGGTGAACACCATGTTCTGCTTTTAAGTAGCCGTAGGCATTATCGCCACGAATCGCAAAA
GTAGCACTTTTAATCCCTGCTTCATCCCCAGCTTGGTAATCTAGCACTTCCTGAGTGTAG
CCACTACTTGCGGCATAACGGTTATACATCCGATAAAGCATACTTGCCCAATCTTGTGAT
TCCGTACCACCAGCTCCTGGATGAATTTCTAAAATCGCATTTAAATCATCATATTCCTCT
GATAATAACAACAGAATCTCTAAGTTTTCGGCTCGTTTTGTCAGTTGTTTATCATATGTC
TCGATATCATCTAGTAAACTCGCATCTTCTTCAACTAACTCTTTTGATAATTGCAAGTTT
TCAATCAAATCATCATATGCCGCTATTTGGTCATAACGTTTTTTTAACCGCTTTAATTGT
TGAATAATATGATTAGCTTCTTGTGGGTTATCCCAAAAAGAAGCATCATAGGTTTGTTTT
TGTAACGAATCAATCTCATTTTTTAATGCCTCGAGATCGATTAAATTATGGATTTTTTCT
TGTTCATTTAAATGGCTTTGAACAATGCCTTTAACATCAGATAGTTGCATAATTAATCAC
CTTCAAGAAAGACCCTAGGATATCCCTTCGGGTCTTTATTCTATTTACCATGACAATGTT
TATATTTTTTCCCTGAGCCACATGGGCAAGGGTCGTTTCGTCCTACTTTATTGACAGAAC
GTGGTTTTTTCTTTGACTCGATTTCTTTACCACTAGATGTGTGCGTTGGTTTAATCACTT
GTACGCGTTCCATATTATCACGGATTTGAGCGCGTAAGACATATCGTGTTACATCTTCAT
CAATCGCTTCTAACATTTCGTTAAATAACCGATACCCACTATCTTGATATTCGCGTAATG
GGTTCATTTGTGCATAACTTTGCAGGCCAATTGATTGGCGTAATTCACTCATTTGATCGA
TATGTTCTGTCCAATATGTATCGACCACACGTAAGATAATGGCTTTTAAAAATTCGTTAA
ACTTCTCATCACCAAATTTGTTCAGTTTATAAGTCATATCCTCTTTAACAACATCATAAA
GTTCACTGATAACCTCAGGTGCGGGTTTATCTAATTCAGACTTACTTATACTGTTTGGCG
TAAAGTACCGTCCTGCGAGGACATTATATAATTCACTACTATTAACCATTTGATCTTTAG
AATCTTGATTGACATGGGCATAAACTGTCCGTTCAATAGAACGATTTATCATTTCACGGG
CAATATCAATAATTGAATCTTTAAATAAGATATCACGTCGTTGTTTATAGATTACTTCAC
GTTGTTTACGGTTTACTTCATCATATTGTAATACGGTTTTCCGGCGATCAAAGTTGTTTC
CTTCAATTTGTTTTTGGGCCCGTTCTACAATTTTAGAAAAGATTCCGTAATCGATTGGCT
CTTCATCATCAGACCCCCGTGTTTTGGTTAACATCTCCAATTGTCGTTTAAAACGATCGC
CACCAAATCGGCGCAACAAATCATCTTCTCCTGATAAGAAGAAACGACTATATCCTGGGT
CTCCTTGACGTCCACTACGTCCGCGTAACTGATTATCAATCCGGCGTGACTCATGACGTT
CTGTCCCTAATACCGCAAGTCCACCAAGTTCGACAACGCCTTCACCAAGTTTAATGTCTG
TCCCACGTCCAGCCATATTGGTTGCGATTGTGACTTGACCCTTCATTCCTGCTTTTGCGA
CAATCTCAGCTTCACGCTCATGCTGTTTCGCATTTAAAACATCATGTGGTACCCCTAACC
GTTTCAATAGTTTACTGAGCAATTCTGATGTTTCAATAGAAATGGTCCCGACTAACATGG
GTTGCCCAATTTTATGACGGTGTTGTATTTCTTTCGCAATTGCTTTATATTTTGCTTTCA
TTGTCGCGAAGATTAAATCATTATCATCTTGACGGATGACCGGTTTATTGGTTGGTATTT
CAACGACAATCATATTATAGATATTTCTGAACTCTTCTTCCTCAGTTTTCGCTGTCCCTG
TCATTCCGGCAAGTTTGCTATACATTCTAAAGTAATTTTGGAATGTTATTGTTGCTAGTG
TTGTGGTTTCTTTTTTAATGTCAACGCCTTCTTTAGCTTCTAATGCTTGATGGAGTCCTT
CACTAAATTGGCGTCCATGCATAAGTCGTCCTGTGAAACTATCGACAATAACAACTTTAT
TATCTTGAACAACATAATCAACATCGCGTTCCATTGTAAAATTCGCTTTAATCGCATTGT
TTATACTATGTAGTAAACTGACATTATGGATATCATATAGATTATCTAATGAAAAGTATT
TTTCGGCTCTAGCAATACCGGATTCCGTTAAGTTGACAGCTTTTGTTTTAATATCTAAAT
CATAATCTTCTTCAGTTAAATTTCGCGTAAATGCTTGCGCTTGTAAATATAAGCTACTGG
TATTTTTTGCGCCACCACTAATAATTAATGGGGTTCTTGCTTCATCAATTAAGATCGAAT
CAATCTCATCAATAATCGCGTAGTTTAATGGTCTTTGGACCATTTGTTCTTTATAGATAA
CCATGTGATCACGTAAGTAATCAAATCCTAATTCATTATTGGTTGAATACAGTACATCAC
ATAAATACGCTTCGCGCTTTTCTTCCTTTGTTAAATCACGTGTATTCAGCCCAACAGTTA
GTCCTAACCATCGAAATAAATCACCAATTTCACCGTTTGCTTCACGCGCAGCTAAATAAT
CATTGACTGTGACAATGTGAACACCTTCACCTAATAATCCATTTAAGTAGGCTGGCATAA
CACTGGTTAAGGTTTTCCCTTCACCGGTCTTCATTTCCGCAATATTACCATTATGTATTG
AAATAGCCCCCAACAATTGCACATAGTAAGGGGTTAATCCAACGACACGTGTCGCCGCTT
CGCGAACGGTCGCAAAGGCATCAACTAAAATATCATCTTTTGTTTCACCGTTGTTTAATC
GTTCTCTAAATTCATCTGTTTTTGCTTTTAATTCTGCGTCTGACAATGTTTTATATGTAT
CGCTTAATGCCTCTATTTGATCCGCTATTTTGCGGTTCTTTTTGAGTGCTCGATGTCCTA
AGTCAAACCATTTTTTAAAAAACATGTACCTCACCTCATTTTGTCACATCTATGATATCA
TATTTATGAACTTTTTGAAAACAAAACTCAAGAAAAATGCGCCCTTGGGCGCATTTATTT
ATTCGGTTTCAATAACTCCAAATGTTCCATCATTTCGTGTATAGGCCACACTGACTTGTT
TTGTTTTATCATCACGGAAAATGAAAAAGTCATGATCCAATACTTTTAGTGCAGTAATGG
CTTCATCAACTGTCATTTCTTCAAGCATAATTTCTTTCTTGCGGACAGGTTGCTGTACCA
ATTCCTTTTCAAGTGCTTCAATATCTAAATCATCATGGAAGATATCTTTAACACCATCAC
GTTGTTGTAAACTGCGTGTAATTTTTGTTTTATGTTTACGAATTTGTGATTCTAATTTAT
CAATTGATAAATCAATCGCTGCGTACATGTCTTCATCTGCGACCTCAGCACGCATGGTAT
AATACTTGGTAGGGATGGTCACCTCAACTTTATGATGATCGCTATAAACTTTACAAACCA
CAAAGGCATCTAACGCCTGTTTGAAATACCGTTCTACTTTTTGTAATTTGTCTTCTGCGT
AATCTCTAATGGCATCGGTTACTTCAAACCCATTTTTCCCTCTAACTTCAACTCTCATCT
TTTTCAGCTCCCTTTCAATTTAATATAGTTTATTATAACATATAATCAGACTATTGTTTA
AGAAATGTGATTTTTTTCTCTTACAACAGTGTATCGCGATATAGAAATGCTAAGTATAAA
AAACGGCGTGTTAACCCTAAAACAAGTTTAAACATTGGGCTGTTAAGGAATGTTATTAAT
GTATCATCATAGTAAAGCATTAGATCACTATCAGAGGTTTTAAAGCCGGTAAACAGGTGA
TGCCCTAGTTCTGTAAATAAGGCGTGATCATCACCATCTTTGTTTTGATCAAATAAATAA
TGCAAGATTATTTCTTTATCCAACACGGGAATCATGTCTTCTGTTTTTACATTAACTTTT
TTCACACAGTCATCATGGATGACATACGGTGTTTTAAAAAGTGTTTTAAGTGTCATCTGT
TTATATAAGTGTTTCTGACAATAAATACAATTCATAAAAAAGACCTCCATCCATATAGTA
TGGATAAAGGTCTTATTTATCTTTTGCGAGTAATTGTTCATAGACTTCATATGTCGCATA
GACATCGCTTAAAGCCCGATGTGCCTGCTTGTTTTCTATTTGGAAAATACGGCACAATGC
TTTTAAAGAATAACTTCTAAGTCCTTTTAATCGTTTTCTTGCTGAGAAAATCGTGTCTTT
CACTCTAAATTTAGGATATTTAACCATATATCGCGTACATTCATTTTCAATGAACGGATA
ATCAAATCGTACTGCGTTATGTCCAATTAAAAAATCTACCCCTTCACAAAAGGATATAAA
TTCTTGTAAAGCAATACCTGGGAAAAGCGCATCTTTAACCATTTCGTTGGTAATGCCATG
AATCGCAATCACATTGTCTGGAATGGTTATCCCGGGATTAATTAATTGTTCAAAAGAATC
AACGACTTCACCATTCTTAATACGAAGTGCCCCAATTTCGATAATTCGATCTGTTCTTGG
ATTTAATCCTGTTGTTTCAATATCAAATACAACATAGTCCATAATTATCACCAAAATTAG
TATATCACAAAAACAACTTATGGTATACTAAAAACAATCAAGGAGGTTGTCTTATGAGCT
TATTTTCATATCAATCGTTAAAAGATTCAAACTATTTTGAAGGATGGTATGTTCGAATAA
TTGATCCTGTTATCGAACTTAATATGGCTGTTATATTCGGGATTACGAAAGAATCAACCA
ATCCTCATGCATTTATTCAAATCGCAAAAGCTGGTCAGAAAAAAGGGATTTATAGAGCAT
TTGATCTGTCATTATTCTATTATCATGAGACCTTAGAAACAGTCACTATCGGCAATAATG
AGTTGTCGCTTAAACATCTACTACTTGATATTGATGATATTAAGTGTAATTTATCGTTTG
AAGATGTGTCACTTCAAACAAAGTCATCTATGGGTTTCTTTAAAAAAATGCCCCTTGAGT
GTTATCAAGAGTTACTTTATCCTAATGGTAAAGGGATTGGTAAAATCGAGATGGCGGATG
AGAAACACAGCATTAACGCAAATATTTATCTAGAAAAGACATATGGTCACAAATTTCCTC
AAAAGTGGATTTGGTGTCAAAGTTCTCACGCTGAATCATCAAACGCAACTATCTCCTTAT
CAGTGGGTAAAGTTCCTTTCAAAGGCTTAACTATTAACGGCTTTTTCTTACATCTAGATT
TACCGGATAAAGGCTATCATTTTTCATCATACAATCTTTCAAAATTCCTTTATGAAAGTC
ATAAGGGACAGATTACTCTAACCGTTTTAAAGCCGTTTTATAAAGTTATTATTAAAACAT
CGTTAGATGCTCCAATTAAACTGGTTGGACCAACGGATGGTGGCAACATGAACCTAGAGG
TCTTTGAGAGTTTAACCTCGCATGCAAAAGTTACGCTATATAAACGTAAGAAGATTATCT
TTGAAGATACGTTTACGTATGTTGGATTAGAAAATACAATGGATTAAAAAAAGCCAACTA
AGTTGGCTTTTTACATATCATATTTTTGTGCGCGTTGTTTGCCTTCAATGACTAACTTCA
TATTGTAAGCAAGTGCACTGAGTTCGTTTTCACCAGGATAGATAGTGATTTCTCCTAAGT
GATCTATGTATTCTAGCAGTGGTTGTAATACATCTTGATTATATGCTAGGCCACCGGTAA
TAATGATCGCATCAAGTTTCCCTTTTGTAATGGCATATAAACTACCAATTTCTTTAGCAA
TTTGATACACCATAGCATGAAGGATATCTTTTGCGACGGTACTGCCACTAGCAATCATTT
CACTGACTTCTTCAGCATCATTGGTATTTAAATAAGATACAAGTCCACCAAATCCATGAT
TTAGTTTTTGAACTTGTTCTAACGTGTATTGTCCATTAAATGCAAGTTCATACACAGACG
CTACCGGTAATCCCCCAGTACGCTCTGGGCTAAATGGTCCATCTCCGTCTAAAGCGTTGT
TAACATCAACGACTTTGCCTTCTTTGTGAAATCCAACACTAATGCCACCACCTAAGTGAG
CAACAATTAGATTGAGATCTTCATAATTTAAATTATTTTTCTCTGCGTACTGTTTGGCGA
CCGCTTTTTGATTTAATGCGTGCCATATCGGCTTACGGGTAATACCGTTCAATCCCGATA
TTTTAGCGACATCTTCCATTTCATCAACAATGACAGGGTCAGCGATGTACGCTTTTTTAC
TAACTTTTTTGGCAAGTGTATCCGCTAATATTCCACCCAAGTTACTGGCATGTTCCCCAT
ACTTTCCACTTGCTAAATCTTTTTTCATGGCATCATCAACTTCATAAACGCCACTTGCGA
GTGATTTCATTAATCCCCCTCGACCGATAAATCCATCGATTTGGTTTAACCGAATCGCAT
TCTCTTTTAAGAAGGTTTCAATATCACTGCGTCGTAAAGGGATTTGATCAATTAAATCAT
CATATTTATTGAGTATATCAGAGGAATAGCGGATCGTTTTTTTGTGCACACAGTCATCGC
CTTCAAATAAGGCTACTTTAGTTGATGTGCTTCCTGGGTTGATAGTAAGAATCTTCATGA
GATCCATCCTCTCTTTAAAAATATTACTTAACGATATCGCGTCCGCGATCAAGTGCTTCT
TTATTAATGTCAATCAGTTTTGCTTTCGCACCTGTAAATTTCTGTTTCATTATATCAATA
ATATCATCGTTCGTAAAGAGATTTGCCGCCTTTAAATAGGCTCCTAACATGACCATGTTT
GCAACTTTTAGGTTACCAATCTCTAGTGCTAAATCATTCGCTTTGACAAGAATAACATTC
ACATCATCACGAATGTCAACATCTTTTACAAGACTTGCGTTAATTAATAAGTTTCCACCT
GTTTTTAATTTTGGTTGGAATTTAGCAAGCGAAGGTTTGTTCATAATAATTAAAGAATCT
GGTGTTGAAATAACAGGACTCCTTACCGGATCTTCACTGATTGTAACTGAACAATTTGCT
GTACCCCCACGGGTCTCTGGTCCATATGATGGAAACCATAATGTGTTAATGTCTTTTTTT
GTTGCAACGTAACTAAGGAGTTGCCCCATTAACATTACACCTTGTCCACCAAATCCGGCA
ATGATTACTTTTTCATCAATCATGCGTTATCCTCCTTCGTTCTATCTTTGTAGACACCTA
AAGGATAGTAAGGAATCATATTGTCAACAGCCCAATCTACAGCGTCTTTTGGTGTCATAC
CCCAGTTAACTGGACAGGTAGAAATAAATTCTATTAAACTGAATCCTTGATTATTTTTTT
GAATTTCAAACGCTTTTTTCAAGGCTTTTTTTGCTTTGTTTACGTGTTTAGGATTATGGA
CACTTACCCGTTCAACATAGGTTGCCCCTGGGATTGTGGCCATCATTTCGGCGATACGTA
ATGGGAACCCTGAATGTTTTGGATCACGACCATCTGGTGATGTGGTCGTTTTTTGGCCAA
CGAGGGTTGTTGGTGCCATTTGACCACCTGTCATACCATAAATCGCATTATTCACGAATA
CAATGGTGATATTTTCACCACGATGCGCTGCGTGGATTGCTTCTGCAATCCCAATACTTG
CGAGGTCTCCATCTCCTTGATATGTAAATACCATAGTATCAGGACGAACCCGTTTTAATC
CTGTCGCAACAGCTGGTGCACGTCCATGTGCCGCTTGGAACATATCGAAACTAAAGAAGT
CATAGTTTAAGGCACTACAACCAACACTACCGATTCCAACTGAGCGCTCAAGGACGTCTA
ATTCAGTTAAACATTCAGCAACCAGTTTATGAATAATACCATGGGTACACCCTGGGCAAT
AACTTAATGGAAAATCTGATAATCCTGGTGATTTTTTATATACCGTTTTCGTTTTTGCCA
TTATTTCTCACCTACGATTTCTTTCACTTTGTTGACAATTTCCTCTGCCTCAGGAACAAT
CCCGCCAACACGTCCGTAGAAGTGTATCGGATATCTTCCTTCATTGACAATTTTAACGTC
GTCTATCATTTGACCAGTTGACATTTCAACGACTAATAAATCTTGAACACTTGCTGGAAT
TTCATCAAATGCTTTACTAGGGAATGGATAAATTGTAATTGGTCTAATAATACCACAGTT
GATGCCTTCATCTTCTAACATTTCAATCGCACTTCTTGCGATACGAGCTGTCGAACCAAA
TGCTACAATAGCAATTTCAGCATTCTCCATATTAATGAGTTCGTACCGTTGATGATTGGC
TTTCATTTCATTATATTTATCTAATAATTTATAATTGTGATCTTCTAAATCTTGAGGATC
GAGGTATAAACTATTAATAACATTTTTATCACGTTTGCCGCGCATACCATCTGCGGCCCA
TGTTTTTTCTTTCAAATCCCACTTAGGGATTTCTTGATCAAAATCGACCGGTTCCATCAT
TTGACCAATTAATCCATCAACCGCAATCATAACAGGGTTTCTAAAATAATCAGCAATATC
AAATGATTCTTTAATTAAGTTAACCGCCTCTTGTAAACTTTCAGGTGCAAGAGAATAGAG
ATAGTAATCCCCATTTCCGCCACCACGTGTGATTTGTTTATAATCTGCCTGGCTTGGTTG
GATACCTCCAAGACCTGGTCCACCACGCATAACATTAATTATTACCGCAGGTAATTCTGC
GCCTGTTAAATAACTAATACCTTCTTGTTTCAAGGCAATCCCTGGTGAACTTGAGGAGGT
TAATACACGCGCACCACCACCAGCTGCACCATAAACCATATTAATAGCAGCAACTTCACT
TTCACTCTGGACGAATACTCGTCCATTTTCTTTCATATGTTTACTTAAATATTCTGGCAA
CTCATTTTGGGGTGTGATGGGATAACCATAAAAGGCATCACATCCACCTTTAATTGCTGC
GAGTGCCATTGCTTCATTTCCTTTCATCAATACTTTAGCCATTGTTAGCCTCCTTCAGAA
ATCGCTCGACAGTAATGACAGAGTCTGGACACATGGTCGCACAGAATCCACAACCAATGC
ATTTTTCCATATCTGTGACCATCAATGGAGTGTACCCTTTTTTATTGGTCCGAGATTCAT
CTAATTTTAAGATATGAACAGGACAATAAAAGGTACATAAGTTACACCCTTTACAGGTGT
CTTCTTCGATAAAAATTCTTCCTTTTGCCACGATCGTTCCTCCTATAATCTTTGTTTTGC
TATATATCTATGTAGAATAAGCTTTTCACCTTTGAATGATCTAGATGTGTCAATGGATTC
ATCAATTGCTGTGTAAACAATCGGGACATGCAACTCTCTTGCGACAGATGCAATAACTTG
TTCACCATTTAAAATATCATCTTCCGTTGTTTCTTGCATCAAGTTCGTATTATTGATTAA
ACCTGTAACTTTAAGCTGACTTTCCGCTTCATACATAGCAATCGTTTTTAATATATCCTC
TTTAGTTTGCGTTTCAGGACGAAATGTATTTACCGTTACTAAGAAATCAATCTCATCCGG
ATCTTTTATCTTATGTAAAAACTGATGCAAGACACGAACCCCATTTTCAGTACCACCAAG
ATCATATATGGCAGTCACATTTGGATGGGTAAAAGGAATCGCCCCTTCACCACTTACAAA
GGGTAAATCTGAATTACGCATGCCTTTAATCGTTGATTCAACTAAGTGGATATCATTCTC
TTTTAATAATGTGTCTAATTCTCGAGATCGGAAGTAGACATTGATGATATCTAAATCGAC
TAAATAATTAATTTTATGTGTCAATGCAAGTTCTACAGATATTTCACTTTTACCACTTCC
ATAGTGGCCAGCAATAATTGTAATCCGTTTCATTATTTTTTGCTCACTTTCTTAGGTGCT
TTTATCATTTTAAATGAAAGCGTTTTTACACCATTATTATTATATCATTTTAAAAATCTA
CTTTCAACAAATCACGCATTTGAAATGAAAAAAATAATCATTTTACACTCATAGATAAAA
TGGCTATCTTTAGCCATTTTATTTTTACTGATTAGCATTGATAGTGAATTATTTTTGTGA
AAATATTTTCACAATCCCCATTGACAAAATTAAATAGATGATAAATATAGCTATTACAAA
TAAACTAACTCTGAGTAGTCCAGCATTAATAAAATCAAAAAACGGGTAAATAGGATTATT
TGTTAGCGCGCTGTAATTGAGTGCAAACCCCAAATAATAAATAGGAAAAATCATCCATAA
CGCAATATGCTCAATCATAAAGTTTTTATTCTCATATTGAATAAAATACCCAATCGCAAG
TAATGGTGTCACATAATGATTCATAATGTTCGATAAGATGTATAATCCTTCTGGTGTATA
CGTCCAACTCAAGAGCGTAATATAGACAACCATTGTGATTGTGATGTTGATATAAATACC
ACCTTTTAATCGATCAATCCAGTGCCAATTTAAAGCCTTACCAAGAAATAATAGTAATAC
AAAAACATTACTCCAAATTGTGAAGTATTTAAATAAGCTTAAAAAGGATATTATTGGACT
CTCACTAAGTAAACTAACAATCATATTTGTAAGGAGTCCAATACTACTGGTCAGCACGAT
TAAATAAGCCATTTTTGTTTTCATTCATCCACCTCCACTACCTATTATATCACAAAAAAA
AGTGCAAGGATAAATTCCTTGCACTAAACGACAAAATTAACGAGCTTATTGGGTACATAT
ATTGTTTTTTTAATCGCTTTATCTTCTAAATACGGTATTATTTTTTCTTGCGTTTTGGCA
AGCTCAATTACCGAAGATTTATCTTGATTAAGCTCTATAGCGACATTATCTCGGACTTTA
CCATTAACCATGATGGCAATCTCAATAGTGGATTCAACCAACTTATTTTCGTCATACTCT
GGCCACTCAACAAATGTCATATCGTCTTTGTGTCCTAAGTTAGACCATAATTCTTCACAT
AAGTGTGGTGCGAATGGATAAATCAGTTTTAAGAATGCTTCATAATCTGCTTGTTGAATA
TGTGATACTTTGTTTAACTCATTAGCTAATGTCATTAGTTTTGCTATCGCTGTATTAAAC
TTCACAGCTTCAATATCTTCTGATACCCCTTTGATGGTCTGATTCAGTAAGATTTCATAA
TCTTTATGTGGCTTATTAGAAACTTTATCTTCTAAGCGAGCTACTTTATCTAAAAAGCGT
CGAGCCCCTTTAACCCCACTATCGCTCCATGGCGTTGCTTGTTCATAATCACCAATAAAG
AGAATATATAGACGTAATGTATCTGCGCCATACTCTTCAATAATTTCTAACGGATTGACT
ATATTGCCTTTTGATTTACTCATCTTATCTCCGTCAGTACCCAATATAAGTCCTTGAGCG
GTACGTTTTTTATAAGGTTCTTCGGTTGGGACTACACCAATATCATATAAGAATTGATGC
CAGAATCGTGAATAAATAACATGGCGTGTAACATGTTCCATACCACCGTTATACCAATCA
ACTTCTAGCCAATACTTTAGTTTATCAAAATCAGCAAGTTCTTGGTCATTATGTGGGTCA
GTATAGCGTAAGAAATACCAACTACTACCAGCCCATTGTGGCATAGTGTCCGTTTCACGT
TTCGCGTCATGACCACATTTCGGACAAGTGGTATTGACAAATGATGGAATATTCGCAAGT
GGGCTTTCCCCATCTTCACCAGGTTTAAAATCATCTATATCAGGTAATTCAAGTGGTAAG
TCTTCTTCTGGGACTGGCACCATACCACAATGTTCACAGTGAACAATTGGAATGGGTTCT
CCCCAATAACGTTGACGATTAAATGCCCAGTCCTTCATTTTATAGTTGACAGCACGCTTC
CCAATGTCTTGTTCTTCTAAATAGTGAATGATCTTTTGTTTTGCTTCTTTGACATCTAGA
CCATTCAAGATATCACTGTTTATCAGTATCCCTTCAGCGGTATCCGTGTAGGCTTCTTTC
GTAATATCGCCACCCTGGATAACTTCAACAATGTCACAGTCAAATTTTTGTGCAAATTCA
TAATCTCTAGTATCATGAGCCGGAACGGCCATTATAGCGCCAGTACCATACCCAATCATA
ACATAGTCGGCAACAAAAATAGGCATCTCTTTTTGGGTTAACGGATTCAGCGCAACAAGT
CCATCAAGTTTAACCCCTGTTTTATCTTTCGCCAACTCTACACGTTCAAATTCCGTTTTC
AATTTTGCTTGTTCCTGGTATGCTTTAACATCATCCATATTATTAATACGGTTGGCTTGA
TGTTTTAAAATCGGATGCTCTGGGGCAACAACCATAAACGTAGCGCCATATAATGTATCT
GGCCGTGTCGTATACACCTCTAACGACTCACCAACATCTTTTATAGGAAAGGTTACATGA
GCCCCTGTCGACTTACCAATCCAGTTCTCTTGTTCAATTCGTATGCGCGGTAAGGTATCT
AGGTCTTTTAATCCTTGTAATAATCTTTCAGCATAGTCTGTTATTTTTAAGAACCATACG
TCTTTTTCTTTTTGGACAACAGGTGTATCACATCGATCACATTTACCACCTTGTGAATCC
TCATTTGATAACACGACTTTACAACTCGGACAATAATTAACATATGTTGTATCACGGAAG
GCCAAACCTTTTTTAAATAGCTGAATAAAAATCCATTGGGTCCATTTATAATACGAAGGA
TCTGTTGTATCAACTTGCCGATCAAAATCAAAGCTGAATCCAGCTTTTTTAAGTTGATTT
AAAAAGGTTTTAATATTTTTATCTGTTACCTCGCGAGGGTGCGTATTGGTTTTAATCGCA
TAGTTTTCTGTCGGTAAGCCAAAAGCATCAAAGCCGATTGGGAATAAGACATTATATCCT
TCCATTCGACGTTTACGAGCAACAATCTCTAAACTTGAGTAAGCTCTAATATGACCAACG
TGCATTCCAATCCCTGATGGGTATGGAAATTCCACTAACGCATAATATTTTTCTTTATCA
GAAAAATCTTCTGCCTTAAACCGTTTGTTGTCATACCAGTGTTTTTGCCATTTGGCTTCT
ATTTCTTTGTGATTATACTGCATATGATCATCTCCTTAATATATAAAAAAATCGTCCTTT
AAAAAAGGACGAAATAATTTCCGCGGTACCACCTTTGTTCTAGTTGCCTAGCACTTAACT
CTTTAACGCAGAGATACGGTATTAACTCACGGGTTGCGCTAATACTGCTCCTTAGACTAA
TTCGACACACTGTCATCCTAATTCTCAGCACCATTAGGTCTCTTAAATGCAGCTATGTTT
ACTCTTTCTAGTTCTTCACATCTAATACAAGCATATCATACAAGAAATCGTTAATCAAGT
ATTATTGCTTGGTGATAAATGGTTATATTAAAACGCTGTTAATAAACTCATTGCCCAACC
TAAAGCGGCAAGTATAATGTTTAACCCAACCAATCCAAGGACACCATAAATAACGCCTAG
CCAGTATTCAGATTTATCCTTCTGATAACGGAAAATCCCCATAATAAGCAAGCCTAATAA
TAAAGCACCACCAACAAATACGGTAATCATCGCTCCCGTCATACCCATCCATGGATTGTT
TATTGACATAACAGCTACGATTGCGCCAATTAATATACTGAAAATAACCGTTAAAATAGC
TACTGCGACAACCGTTAATATCCCTTTAATCATCTGATTCATATATGTGCCTCCTTAGGA
ATCTCATATCTTTATTATAAGGCCAAGTCTCAAAAAAAGCAAAATCTAAATTAAAACAGA
TAAAAACCTCTTTAATCAGATACTATTCTGAATAAAGAGGCAGTCTTTTAAAATGTTTTT
TAATTGTATAATATGTTACAATAAGAAGGTCTTATTCATCGTTTTCATCATTATTTTGTG
TCTTTTGATTCGTGTGTAGACGACGAAATAGCTCTCGACTCAACGCATTATTCTGTCTAA
ACGCAATCAAAATTAAAATTACAATTAAGAAGAAACTTAGACTAAAGAGACTATCGAAGA
TTAAGATTAAATATAAAGCTGTTCCTGCGTAAGCAGTCATAACAAATAGATCACGGTATT
TAATCGGCTTAAAGCGCATATTCATAAACCAACTACTGATCAGCACAAAAATCATAAATA
ATATAAAATTAGAGATAATTTCCATTATAATCATAATTGGTGCGAAAATCGGCTTTTGTG
ACAATAAAAAAGTATTAATACCATTCACTAATTCAGTATAAAATTGATCAGGATCTGTCT
CTTGTAAAGCAAAATCAAGATTATGCAAACTCTCTGGTAAATCACTTATTTTTAAAGTCA
CAGCATTTACTAAGGTCCCATTAAACACAAGGGCTACATTATCTTTATGAAAAATAATAT
TGTACCCTTCTGCGTACATATCTGGATTAATACTGCCGTAAGAATCAATGTGATAACGAA
TAAACCCATCAACATACACTTCTTCTCTTAACGCAGAATCACAAGTTACTGTCGCATCTA
CCACAGCGCACTTGTCGCCTATCACAGTCATTTCATTCTTAATATATTCTTGTGTATTAG
GTCGAATTCCATTAAATGTGACCATTTCGATGGTTGTTCTGGTACTGAGTAAGGCCGCAA
AAAATAAGACATATAAAATAACAAGGATTACTTTATCTTTTCGAAATTCAACAATTCTTG
TTGGATTGACTAAACTGTCACGAAAACGTTCATACATAGTATCACCTTTTGCTATTATAA
CATAAATTTTTAAAAAGATGTGGTAAAATAAAGAATAGGTGAAAAAAAATGATAAAAAAT
TTAATGACAAAAGAAAAACGATATAATACCTTAAGTGCCTATTTAAAAGCTAAATACGGT
AAAAAGGTTTTTAAGGTTGCCTTAGATGGCGGATTTACTTGCCCAAATAAAGATGGGTCT
AAAGGTACTAAAGGCTGTATTTATTGCACACCACTTGGCAGTGGTGACTTCGCTGGTAAT
AAAGATAATACCATCACAAAACAATTTTCAAACATAAAAGCTAGAATGTCTCAAAAATGG
TCTGATGCCTACACGATTGCGTATTTTCAAGCAAATACAAACACCTATAAACCCGTACAA
GAATTGGATGCCTTATATAACGAAGCCCTTATGGCGGACGATTCAATTGTAGGGTTAAAT
ATTGGAACGCGTTGTGATGCATTAACAGACGAGGTATATACGTTACTTGAATCATATAAT
CAAAAAACTGATTTAACTGTTGAACTCGGTCTTCAATCGATTCATGATAAAACCAGTAAA
TTTATCAACAGATTGCATTCACTTGAATGCTTTGAAACCGCGGTCAAAGAACTTAGAAAG
CGCAATATTGAGGTAGTCGTTCATATTATTAATGGCTTTCATATTGAATCAAAAGCGGAT
ATGATTGAGACTGTTAAATACTTGAACCAATTTGATATACAAGGTGTTAAAATTCATCTC
TTACATGTGATGAAACACACACAATTAGGTCACTTATATGAGAAAGACCCGTTTTCAATC
TTATCCCTTAATGAATATGTAGATATCGTATGTGATCAACTAGAATGGCTTAGAGATGAT
ATCATTATCCATAGACTCACTGGGGATGCACCTAAAGCGTTATTAATTGAACCGAAATGG
AGTCTTAAAAAATTTGTTGTAATGAATGAAATCGATAAAGAAATGCGACGGCGTGACACG
TATCAAGGTGCAAAATATCATAAAAATACCAAAAGAGAACCCATTCTAAATTAAATGTGT
TCTCTTTTTAAATAGGGTTTGAACGTTTCAAATAAGCGAGATATAACCCATAAATCAGCA
CTACCACCCGGTGAGATACCTGCTTTTTTGTAGGTGTTACTCAACGCATTATACCGTGCA
TGGTTATGGGGATATCCTCCCTGTTCAATCAATGCCTTGATCTCTTTTTTGACACGCTTT
AATGTTTCATAAGAGGTTTTATGAATGATTGTCGTATCATCTATGTTAGCCATAAAATAT
AATAATCTATCATAGTCAGTATTAAACGGTGGTTGATTTAAAACAACATCAAATCCATCT
AACGCAATGCCTCTTACGCCTTTGGTCTGATAATCAATATAACTTCTATCCCCAGCTGTT
TGGGGAAGTTTTAAATTGTTATAATAATCCCCCACAATACTGTTTGCTAAAGTTGTTAAG
TTGTTATGAAAATGCGCGATGGAATGTCCTGAAACAATTGCTTGTTTTAGCACCGGCAAG
AAGATACCTAAGAGAAATATTAACCCTTTATGGGTATTGATGCCTTCGGTAGCCTCAAAC
ATTGCTTTTTCAGCGTTCAATCCAATCGCTTTCAGTTTTTTTGAATCGTCTTCTTCTAAA
TACGCTTTTATAAAAGGTTTTAACGCACGAATACTTGCAAGAAATGTGTCAGAATTCATA
TCCTTATGACACCCTGCATCCTTGTTACTTACCAGTCCAAAACAAGGGTAAAGGTTAACT
TCTTCAATCATTGATTCAATGGTGATATGTGTCATGTACGCAGTTAAGGCGTTATGCATG
ATCGATGTCATTATGGAACGAACGTCTTCAACCGAATGAGCTTGGGATCTTACACAATGA
TGCGCTAAATCATCACAGATGATACATTGTCGCGGGCGCTTTCGTGTGAGCGGATGTTGA
TGGTAGACATCAATGTCTATAAGCCGGCCTAAAGCACTATCGTCTTCTAACGCAACCATA
TGGTCTTTTACCAGTTTAGGATCTCTTTTTACTATATATAAGAAGTAATTCCCATCGACA
CTTTCATGATAACTATGACGTATTATGTGCGAGTTAAACTGAGTCTGTAATTGAATGTGA
TAGTACGTTATAATCCATTGAAACGCTTTAGGGTTTTTATCGGGACCTACCATGTTTAAT
TTTAGTACAACACATGTCTTATTAGGAAACGCAGTCATCACTCTTTGAATGTGATGACTG
CGTGCTTCTCGTGCGGATAAAATATCCATTAATGACGACTCCATTCACTATTTTGAATGG
CATTGATGACTTTTTGTCCTTGATCACTCTTTAAGTATTCAAAAGTAACATCAGGTACAT
AAGGTTTCACTTTATCCAATTTGTTTGCGCGAATCAATTTACGTACAAAAGATGCACTAA
TTGGGTGATTAAACAGTTCTTTCCGCTTTATAATTTTTATATGATTTCCTAGGTGATCTT
TGAGAACAGTATTATATTTTTTCGTGTTATAACTATAGGGTTCTTCACCTAAATATCGGC
ATGTAATATTAAAAATCGGGACAAAGTATTCTTTATAGACTAAGACATCAATTAGCGTTT
GTTCATCTTTAATTAATTGGTCTTCTTTTAAAAAGTATTTAGGGAATGTGATTTTTGAAA
CCAAGTAGTCTAATGTGGGTAATACCGTCACATTATCCATGTGTTTTGTTGCTTTTTTAA
TGAGTGAAAATCGATCTTCAAATGGAAATTTACTCACATCTTCACTCACGACAAAGACCA
AAACATGGTCGTGCTCATCTGCGGCTGTTTCGACAAGATGTAAATGACCTAATGTCATCG
GATTAGCGTTCATAATAATAGCAGCATGTTCTTCATCTGATACATTATAATCATGCTTTA
AGTTAGTTAATACGTGATCAATAGTATCCCCACCTTCAAGCAGGGTTGTATTCATCGTTT
TTACGAGTGTTTTCATATGCAGTGTTTCAAAAATCTTTTGATTATCATTTGGGGTATAGA
CAAAATAATGATGCACGTTTTTTGCATCAAGGACTTTCACCAAATGATGAAATAATTTGG
TCATAATTTGGTTGTCTTGATAGTTTGGATCAACTAAGAAGCATTTCATCACATTGTTCG
CTAAAGACGCTGTCCCAATGATTGTTTCTTGATCGTAAGCCAAAACTGAGTATGTGACGT
CATTATCACATGTCATATTAAATTGTTTTAAAAATGCGTTACGATCTGTTCTTTCAGAAT
CAAGTAATACTTCTTTAATTTCAATCATGCTATCCCTTCTTTTTATAGAGTGTGTCAATC
CGGTTATAATCACGATCTAATATATAGCCTATTGGCTCGTGTGACTGCCCTATCTCTTTT
GGTTTACCGGTATAGTTTTCTGCAATGTTTTTTAATGTGTCAATTGGTAAGAGATTAATA
TTGGTTTGTGATAATTCATTAATTAAATCCTCACGGTTAGGATTAATTGCAACACCACGC
TCTGTCACAAAAATATCAATGTGTTGTCCTGGTGTAGTAATTGTTGTAACCCGGTCTTTT
ACAATGGGTATCCGTCCCTTGATTAAAGGTGAGACAACAATGGTTACATTTGCTTCTTCA
GCAACGTCATGATGGCCACCACTACCTCCAATAATGGTATTGAAAGAATCGGTAGTGACA
TTACAATTGAAGTTAACATCTATTTCGGTTGCGCCTAATATGACAAAGTCTAACGCTTTA
ATCACACGGGTATCATCCTGTGGGTTCGCATATTTTGATGCACTAATGGCATGATGATGT
TCATACTGACTGATTGACTCAACGGCACGTAAATCAAAACATTGTACATCATATAACTCT
TCTACGAGTCCTTCTGTTAACATATTAACATGATAAGCTGTAATTCCGCCACTAAAAAAC
TGAGCTTTTATATTAGATGTTTCCATATATTGACGTAAATAATCGGTAACTTTAAGGCTT
ATACCTCCGGCTCCACTTTGGTAAGAAAAGCCTGATTTCATAGATGATAAAGACGTTAAT
ATTGTTGCTGCCGTATGTGCAATTTTAACGCCAATGGGATTGGTTGTGAGTTGTGTTATC
CCTGAGACAATCCCTTTTGGATCACCAATACTTTCTACGGTAATCACATAATCAACATGA
CGTCCATCTATTTGTGGATTAATGAGCGTTTCATCAACAATATTATCAGTTATTAATACG
ACAATATCAGCATGTTCACTATCAGCAACAGCATAGCCTAAACTACCACATCGGCTAGGT
CCAATCGTTCCTGTTCCATTTCCATTTTGATCAACCGTAGGAACCGCTAAATAGGCAATA
TTAATCGACTCTTTTCCCTCGATAATGCCTCTTGCTCTAGTCCCATGACTGGTCATAAGT
AGGTTCCCTTTTAAGCCATACTCAGAGATATATTCGCCAACATCACCATTAATATAACTT
GTTGTAATATCGGTAATTTGTCCGCGTTTAATGAGTGATAATATACGATGGTATGAGGGA
AAAATAGCACTTGGATGAAGATGGATATCTTTCACATTATACGCTTCATAGATACTTAAA
ACACGATTAATCACATCATCACCATTACGAAGATGATGATGAAACGAGATATGTTTATGT
TCATGAATATTAATATGTTCAAATAGGTCGGGGATGCTGTTTAAAAATACCGGTTTACTC
ATCATCATCACCAGCTAGTATGCCGGCATGTTTAGCGTCCGTTAAGACTTGCTTGGCCCG
GTTTATAATTGGCTTATCAATCATTTTACCATCTAAGCTAAATGCGCCTTTACCGTTCTG
CTTGGCTTTGGCAATAATCCGCTTGGCGTGATGAATTGCTTGTTCATTTGGGATAAACTG
TTGGTTTATATCTGCGACTTGGTTAGGATGAATAGCTGTTTTTCCTGTAAAACCAATTGA
TTTGGCAATGCGTGTATCCTTAATTAACCCAACAGTGTCATTTGGCTTTGTAAATGGCGT
ATCGATGGCTTCAATGCCAGCGGCATGTGCAGCATAACAAATCTGATGTCTAGCAAATTG
AATTTCATCACCGTCACTTGTCCGTTCTATCCGTAATGTTTGGGTTAAATCTTCTGCGCC
TAATATCAGACCAATCACTTGCGTTGAATCTGCGATTTTTAATGCATTCATTACACTTCT
AGGTGTTTCGATCAATGCGATAAGGGGCTTATCGGTGAGTGACGCTACTTGCGATATTAG
TGATTTACTAGCTTTTGGTATCACATACCCTTTAATCGCGGTTTGATTTAATGTATCAAT
TTCTTGTGGCATAGCATATTGATAATCATTGACGCGAACATAGATATCAGTATCTTGGAT
ATCAAATGTCTCTAAAAATGTCTGAACAAGATCTAATGCCGCATCTTTATCACTTACATC
AACACTATCTTCTAAATCTATAATAATCGCATCGGCATTAAAAACATCGAGAGTTTGAAT
CATCGATGGGGTATTGCCTGGAATAAATAAATAACTCCTATTCAAGATAACCACCTCGTC
TAAGTGCGGTTAATGTACGTGCTTTAATTGTATAATCAAGCGCACCTTTATCATGACAGG
TTATGTTAATATGTTGTATATCATGTTCGTTTAAAACTTGCTTTATCACGGCGTGTATTT
GATCACCAAATTGCGCTTTGACAACACTTTCGATATGAATATCTAACTGCTCACTCTCAG
CGACTTTAATTAAACAATCACCCGATTCAAACGTTCCGGCTTGAGCCATCATTGTTTTGC
CTTTCTGTGGTGAATTCGTGCTAAGGTACGATTCATTTCATTGTTTACAATCATGATCCC
TTCATCTGTGCCCATACCCGGTTTTGCTAAACACTGTGTGGCATCACATGCGATGGCAAT
ATTCGTTGTAATTTCAGCACTAATATTGGTTTCATTACACGTTCCCCCACTATAGGCACC
GATGCCTCTTTCATGACAATAGTTAAGCGCTTCAATAATATTATTAACGCCGCCTAAGTC
TGGGGTTTTTACTTGTACCATATGACAGGCATCATGATCCGCAAAATACTTTACATCTTC
TAAGGTGTTACACCATTCATCCGCAACGATTTCAATTGATGAGCGGTAACTTTCAAGTCC
TTCTTTGATAGCTTTTAATGCTTCCATGGTGTCTTTTCTATTGTCTGCATCAATCGGTCC
TTCTATTCGAAGTTTAAATGGTGCAGCGGCGTCTTCTAAGGAAAGTAAGTACTTTACAAT
TTTATCGATATTATCATCAAAAATAATCGCAATTGTGCCATACACATCAATATGAAAAAC
GGGGTTATAGTCTTTTCTAACGCGTAAATCTAACACGCGTTTACGTAACCATTCTACATA
GTGATAAAGAATTTCACCCTTGTACCCCAGTTTTTGATTAATATTATTAATTAATGCGTG
TGGCATAACTTCAACTTCTTTAATGATCATTTTATCAACGTTAGTATATCTATCGTCTCC
ACTTTGAGCAAAAATCGGGATTCGTTCATACGTCTTTTTTGCGATGTCATACTCTTTACG
AATCACTTCTGCAATGGTTAATCCGGTAGCTTTCGCCGTTGCATCGAGTAATGCCTGACT
AATCCCATAGCGAAGTGCTGAATGAAGTCGATGGCCATCGACTTCTAAATGGTCAATCAA
TTTTACATTCGCTTTAAAGGTCGATACATCCATCCCAATTAACTGAGGAATAATGTGTTC
TTTTAATACGGTTATCGCATCTTCCGCTAGAAACAATGGATCTCGACCACCAGCTCCACT
ATATTGAACAGCGGCGGCGTCACCGACTGCGATCATACCATTTTCTAACAATAACTGGAT
ACTGACCGCTTCTCCTTTTTGTCTGACTTGGGTAAATTTATCTGTTTTTACTTCACCAAG
GTAGGTAAACCCATCATTTTCAGCCCCTGCTTTGATTGCTAACTGGTCATCAAAAAAGAA
ACCAGTCAAACTTTTACTTACAATCACATCTTGTATTTTCATCGTTATTCTCCTTTGTCG
CCAACAAGATTTCCATTAGCTACAGCATAAATGTCATCAATCACAAGATTGACATCTAAT
GGACGATTTTGTTGGTTTGCACGTTCTTGTAGTTTTTTGTCATGATAGGCTTTTATCGTA
TCTGAAAAAGCAAGATTACCAAACTCAAGAATACGAATTTTTCCATCTAAGTCTCTTGCG
GGTAAAATTTTTCCATTGTTTAATTCACTAGGCGCAAAAGGGATATCAATTAGACCATTT
TTAAAGGCTTTGATGACACCTCGTGCTAAATCCCCTTTACCGACGCGAACAATTTCGTGA
ATAAGTTCATCTACTTCAGCCTTAATTTGTGTCATTTCTTCTTCTAATTCAGGGGAATCA
GAAAGTTCTTGATCTTTTAATAATTGTGTTACATAACGACTTGTTTTTAAGCCCATAGCA
TTGGCTTCTTTGGTAGGAATACCGAATGATTCATGGACGGTTTTTGTAATCATTTTGGTC
GCTTTACCAAGTGCTGCTACGGTACTTGCATACCCAATCAACGCACTGGCTTGACTCTCA
TCTGATGGGAAACCACCCATCCATTGATGAAACACAGTGGTAACAAAAACATCGTTGTAT
CCAAAGCGTTTTAAATATGCATTGGTTTGTGCTTCTAATGTTCTTAGTGCGGCAACATCT
TGAATCATATTTCCACCTTGTCCATAGCCAACCGTAATATTCTTAACGCCTTGTTCTGCC
GCAAGTAGTGATTCAATAATGGCCACAGTATTACTAATTGATGGGGGGACAAGCGTTCCT
GTTAGTGGACCGAATGGTTCACGGTTAAGTTCAACACCATGTTCCTGATAATATCCGACT
AAACGATCACAATATTGCCAATACTTAATTGTATCTTCTAATGAAATATTTTTAGCATAA
GGGATGTTGTAACTAATTCCACCACCTTCGTTACTGGTCCAACCTGAGGCATGAATGATT
TCTGATAATAATCTTGCATCAGGGGTACCGTGTCGCGCTTGTAATGGCGAAGATACTTCG
TTAACAACACGCGTACATCCTTCAACACCATAGTTGACACAGGGAAATCCGTTGAGTAGT
GATCGTCCTTGTTTTTCTGATTCTTTAATCCCATCTTCGGCATTATTATAACGGTTATGG
CGTGTATATGAATCTATTGTTGATGGCAAAAAATCTGCGCCACCTTCGGTTTCTAAATAC
TGTAACAGTTTAATATGTTCCTCTAACAAAGCAACCCCTGCACGTGGTTGAACTAAGGTG
ATGCCAGCTTTTTTTGCTTGACGTAATTTATACGCAAAATGTTTTTCTTTTGGCAATGCT
TTTAACTTAGCTACTGCTTTGTCTAAATCTAAATCAGGATGTTCTCCTGTTTTCCACTGA
CTTAAGACTTCCTTACGGATTGCCAAGAATTCGTCTAGAGGTATTTTTTTATTTGATATC
ATGATTAGCTCCTTACATTAAGTATTGTTTCATTAGTTTAAGTGCGAGTTTTGGGTATTT
CTGACTTAATAAGCCCATTGCGGCTAATATATATGATTGATCGATCAAAATCGAAGGATT
AGTCGGTCTGAGTTCTAATGCTTTATTTGATTTTTTATTGACTTGATTTAAGATTCGTTT
GGCATCCTTGTGATTGATAAGTACGCCACCTGTCCCAATAACATATTGGATACCCGTTAA
ATCTTTACCTGTTTGATAATACATATCACCAAGTGGTGTATGGACTACTTCAACGTGTCC
AACGTGGCGGCTAACTGACACATCACAACAGATTTTTGCGATCGCTTTATCAAATTCTTC
TTCGTCTTTTGTTTTAGGAATAAAATCTATTTCTTGGCTTCGACGATTTAATGATTTTTC
AATATCATGATTACAAGTATCATCTTCTTCAAAATATTTCTTAAACTCATAATTGCTGAC
AAGGCTGAGTAACGCACGCGCACTATAACGCATACCTAAATCACCTTCAACAGTCCGTTT
TGCAAAAGGTTCTTCGAGCCCTTTTAAGATAACTTCTGTCCGTTTCGGGAAACCTTCACC
AATCGTATGAACATCCGTCGTTGCCCCACCAATATCAATAACGATTAATTCACCATAGCC
TTCTTGGTCTTCATAGCCCTTGCTGAGTAATTCTGCGGCTTTGAGAACAGCTTCAGGTGT
TGGCATGATAATGTCACCAATTTTTTCTGCGGCTTTAGAAATCCCTTTTGCATCGATAAT
TTGATCAATGAAAATTTTACGAATTTGATTCTTTGCTTCCGTAACGTTAAGTTTCTTAAG
TTTAGGCATCACATTCGCGACAAAATAATATTCAAGATTTGTATTTGCAAAGATATCTTC
TATCTCATCATAAGCATCTTTATTCCCTGCCACAATAATCGGCACATCTATGTCAATTTC
TTTTAAGCGTTTCGCGTTATGAATAATACATTCTTGGTTACCACCATCGGTCCCACCAGC
AAGTAATATAATATCAATGTTTTTTTCTTTTAACGATCTTGCTTCACGTTTTGTCATATG
ATGGGTATACACAGCATCTACAATCGCTCCCGCCCCCAAACATGCGCGCTTAGCAGCTTC
TACAGTCAGTTCTTCGACAAGGCCAATTGCCGCCATCTTTAAACCGCCTGCAGCACTACT
GCATGCAGAAACACCAGCAATCTCACTGATTCCTGGGTGATCATCCATTAAATGTTTAAA
TGCACGGTCATATCCTTCTAATACATTTGTTTCAACAGTTGTAGGTGCTTTTGCAGTCCC
TATAATATACTCATTTTCTAAGTCAACAGCAGTGAGTTTTGTGTAAGTAGATCCAAAATC
AACCAATAAATAAGGTTTCACTAGTTACCAATATCCTCCCTCAAATCCTCGAGTGCATCT
TCTATTTTTTGTCCGGGTCCATAAACACGATCAAATCCCATATCCATAAAACGTTTTTTA
ACTTCGGTAAAGTCTTGTTTACCAACAACAATATTTCCTCCGACATAAAGTTTTACATGC
CCGATACCGGCTTCTTCACATTTCTCTTTCATAAATTTACAATCCATTTCGCCATGTCCA
TAGAGACTAGATACTAAAATCGCTTCTGCGCCAGTTTCAATGGCAGCGTTAATAAAGTCT
TCTTGTGTAGACAAGACACCAATATTCACAACCTCATATCCATTGTTCGATAAGACATAA
TCCATGATCTTATTCCCGACTGCATGTACATCTGCTCCTATGACTCCAATTACGACTGTT
TTCATCTAGTATTCTCCTTTAATTATGTAAAAAGGATGATTGCTTCAAGAGCTATCATCC
TTTATTTTTAGTTAATTGAAATAAAGGTCGTTTTTTATTACAAAAACGGCGACAGATTTT
ACAACTTTGAGTTTGTTGTAAAGGTTTTTTTCCATCATTTTCCGACCTCTATAAAAATAT
AATTGTCCAATTCACATTACTTATTATACATCCTTTATGTCAGAAATCAAGGGTTTTTCA
AGTTTTTTTGTAAGCGCTTTACTATATTTGTTTTTTTCACTATTTTTTTCATTAAAAAAG
AGCCTTTTATTAAGGCTCTTATCCGAAATATTCTTTAACTTCTAACTCCAACTTTATAGC
TAAATACCGCGTAGGAAAAATGTTAATTGTTTGGTTATATAATAAAACTTTGGAATTATA
TGTACGCCGTGTTTTTTGTAGTGAACGAAATGCCTTTTTCAACGGTTTTAAATCCGGGTC
CTCTTGCCATTCGATAATACTGTATAAATTTCTTAACGCACTGAAAATATCTTGTCGTTG
GTGTAAGAAAAGTTTTCGAATTTTATCTTTACGATATTTTTGTAAAATCTTTAAAGGGAC
GTTGGCTTCAGGCACATCAAAAAACGTTTTGTGTGTCAAATAGACAGTTAGTGTATGTTC
AATTTGTCGATAAAACTGTACTTCTAATTCAGTAACCTGACGCCATAGATTTAATAAGCG
TAATCGTATTGTATATATTACGATAATGACAATTACGATTAATGATACTAAGAAGATCCA
ATCCCAAACAGTCATAACATTGCCTCCTCAACAATTATAAATAATGTTTTAAATCATCTA
CTTTATCAAGTTGTTCCCAAGGAAGAGATAGATCGTCGCGACCAAAATGTCCATAAGTAG
CGGTTTGTTTATAAATCGGGCGTTTTAAATCTAGCCCATCAATTATCCCTTTAGGAGATA
AATCAAAATTTTCTTCAATCGCTTTTACGATTGTTTCTTCAGCGACATGCGCTGTATTAA
ATGTCTCTACGAATATGCTCATAGGCTTGGCAACGCCGATGGCATAGGATAATTGAATTT
CACATTTATCAGCCAGTCCAGCCGCAACGATATTTTTAGCGACATATCTTGCTGCGTACG
CTGCACTTCTGTCAACTTTTGATGGATCTTTCCCACTGAAGGCACCCCCACCATGTCGGC
CAACGCCACCATAGGTATCAATGATGATTTTTCGACCAGTTACTCCTGCGTCTCCTTGAG
GACCACCAATCACGAATTTACCTGTTGGGTTAATAAAGAATTTGGTCTTATCATCAATTA
ATGCATCATCTATCACTTGTGCAATAACATGCGCTTTTAAATCGTTTTTTAATGTCTCTT
GTGAGACTGTTCGACTATGTTGCGTTGACAACACAATCGCATCAACACGTAATGGGTTTC
CATTCTCATCGAATTCCATTGTTACTTGGGTTTTTCCATCAGGACGCAAATATTTTAATG
TGCCATCTTTTCTGACTTCACTTAAGCGTCGTGCGAGTTTATGGGCTAAGTCGATGGTGA
TTGGCATGTAGGTTTTCGTTTCATTAGTGGCATAGCCAAACATAATCCCTTGATCACCAG
CCCCTTGTTCCTTATGGTTACTTTCATCTTCATTAACCCCCTGTGCAATATCAGATGATT
GTTCATCTATAGCTACTAAAACGGCTAAATTTTCGGCATCAAATCCATATTTGCCACGAT
CATATCCGATATCTTTGACGGTTTTACGAACCAGTTTTTGTATATCAATATACGATGTGG
TTGTGATTTCACCTGCGATTAATACTAAGCCTGTTGTCACAGTGGTTTCAACAGCGACTC
TAGCATCTTTATCTTTCTCTAAAATAGCGTCTAATATCGCATCACTTATCTGATCACATA
TCTTATCTGGATGACCCTCTGTAACACTTTCTGATGTAAAAAATCGATTCATTGCTTTCA
CTCCTCTTGAAACTTATAATTATCATAAACTTTTTCAAAATCCATTTGATATCGTAAGAA
CCGATCTAAGATATATGGTTCAACATACTCCTTAAACTCAAGTTGTAACAAATCAATGGC
ACGTTTATGTTTCAGTTCATTTTTATAATTACGGTCTTGCCGTAAAATGTCATAGACTTC
TGATAATAAAATAATTTGCCCCTCTTGCGATCGTTGTACGCGTTTCATTTTTTCAGTAAA
CGCAGGATCGGCAGTTTTTTCAAAGTGTGCCCTCACAATATCTTCACTTTTTTGATTGAG
CTGTAGACGTTTGATAATGACACTTCCAAGAATGGTTTTCTCACGAATATTGGTATAATC
TTTCTCCGTTAAACTATCTTTATCCTCATACTCTAAAATATTCAAATCTTTTAATTTATC
AATGTGGATGACTGAATAATCATAGATTTCACTGCACACATTATTACTCAAGCCAAGGAC
TCTACCAAGGCGCAAGGCAAGTTCAGCTACGCGGTGAACATCTTCTCGGTCTTGATTGAT
GGTATGCGAATTGAACACGTTAATGACATCAAATACATCACCAACAACTGCTTTAAAATC
ACGTTCCATACCACGTCTTTTAACAAGTTCTTCTTTCCGTTTATTATTCATCATTTGTCC
AATAGATACACTAGAATAAAGGGCTAAATAAAATACAACCAAAACCAGCGTTCGAAGTAA
TATATCAATTGTCACATTGGTATGTGTGACAAATAAGTAGTTATACAATGTCATGATATC
GCTTGAATAGCGATATAATGGATACATAATAAAGATATGAATTATAAACATCAAGACAAA
TACCCATTTAAACAATATCCGGAGTAATGTCGCATCTTGATACAGCGCGATAACAACCAA
ACTAAAATAGATTAAGATATATCCAGCTTGGGCAATCGACATATCGGTCATATAACTAAG
AATTTGGTTTTGTGCAACTACGCCACTAATGGTGGTATCATTTATGATATCGAGTAAATT
TATATTACCTGCACTCACACGTAACTTAATATAAACAGCAAAACTGGCTAAAAGTATATA
AATACTTCCTATATACATTGCCATTTGTTGCTTGATTAACGTTCGTGGTTCTTCATTAAT
AATCCGTTTCAAGGTTGTATTAATCGCAAGCATAACGACTCCAAAACCAGCAATAATGAT
ATAGTTAGAGTTACTTTGATTACCAATAAATGTAAAAATAATGAACACAATGTTGATAAC
CCATAATATATTCTTGTTAACCCGGTTACGGCGATATAACACACTGGTGTCATCCAAAAT
ATCAACACCCGCTTCAAAGTTGAATCGCTCGGTGAATTTACGAATAAACCACCGATAATA
TACGCGAACTTTACGTCGGAATGTTGATGTTTCATGTACTTCTTTTTTCTTGTCTTCTTT
ATAATAAGCTCCAGCTTTTTGAGCAATATTTTTAAAGAAGCTGGCGAGTTTATCAATAAA
CGTCTGTTTATTAGGATCTACGCCTTTATTAAGCTTTTCATAATATTTTTTCAATTCTTC
TGGTTCTTCTTTATCAGAACTAAAAAAATCATCTAGGCGTTTATTATTTTTCGCCATAAG
GGTCACCCCTCTCTATCTAGATGTCAAGTTGTATCTCTTCAATATTAGGATCTTTTCGTG
CTTCTTCTTCATTTGTCATTTGTGCAACACGTGTACTAGCAGCAGCTGCAATCGCACCTA
CGATATCATCTAAAAACGTATGACAAATCCCATTTTCTTTTTTACCATCACTGTTTAATC
GATCGACAACCAATGGTTTATTAACATCGATATCACCAAAGTTAGTCTTTCCAATTGTAC
CATAAAGTCCTGCGAGTTCAAGTCCAAATAACTCATCAATTCCAAACATTCCTAAATCTG
TCTTTAGAATATTTAGTATAGGCCCTTTAAATGCCCCTTCATCGGTTAAGCGATCAATCT
CGGCACCTAATTGTAAAATATGGAATGTATCCCGTAAACTTAGAATTTTGCGCACCGAAT
CGACACAATCTGCCATCGAAATCTTATTTGACCATTTTGATTGTTGACGGTAAGCAATCT
CAGCAATTTCTTTGACCGTTACTGTTCGTTCATTCAGTGTTGCAATATTCATATTTAACA
TTTCATCTCGCGAATAAAGCGACCGTTCTTTCATAATGACCTCCTAGTAATAATGTAATT
ATATTATATCATAGAAATTGCTTAATGAAACACTTTTCTTAAGGTTATTAGTTTACGACC
TGCCCCGTTAAGAAACTGAATTGATGGCATTTTTATCTTCCCTGCTAATTGTACTTCATA
AATATCAAGATACCCATCTTTCACTTTAATGGTAAAGAAACGTTTTTCAATACCGACTAC
TGTCCCATTTTCAAGCGCTTCATCTTCTTTTTTTAGTGGCTTATCTGAAACACGAGCATC
ATAGATTTTAAGCCGTTGATCATCAATCTTTAAATAACATCCTGGCTCAGGTAAAAAGGC
ACGTAATTGACAGTCAAGTTCATCCTTTGACCGGCTAAGATCCAATCGCTCTTCATACTT
TTTAATATTATAGGCGTATGTAACCTGTGTCTCATCTTGTTTAATCCGAGGCGCTGTTCC
GTCAATAATACTTGGTAGCGTGTCCAATAGCAGGTCACGTCCAAGTAAACTCAGTTTATC
AAACAACGTTCCTGTTGTATCCTCGTTAGTAATAGGAATCGAACGTTGAGCGATGATATC
TCCACTATCCATTGCCATTGCCATATACATGATGGTTATTCCTGTTTCCTTATGACCGCG
CATAATAGCTCGCTGAATAGGTGCGCCACCACGTAACTTCGGCAATAAACTACCATGTAC
ATTTATTGCGCCAAGTGGGGGCGCAAATAGTACTTCTTTGGGTATGATTTGGCCATACGC
TGCTGTGATGATGATATCTGGTTGCGTTTCAATAATGTGATCATAATCGGTTTTAATTCG
GTCTGGTTGAAACACAGGAATGTCTAACGATTTCGCAGTAATTTTAACTGGGGGTTCTTG
CAAGCGTTGTTTTCTCCCCACTTTTTTATCTGGTTGCGTGACAACTAAATCAACGCCATA
TTGTTCATGAACAGCTTGTAAAATTGGAACAGCAAATTCAGGTGTTCCCATAAATACTAC
TTTCATTTCAAATCACTCCTATAATAAGTTTGGATGACGGTCTATTGCAATAATACATTC
ATCATGGTAAGTATCATATACATTTTGTAACACATCATGAATGTTATGTTCTTCTTCATA
TTTGATTATAATTTGTGCTCTATAGCGATTATTTATACGGGCAACTTTTGGTAAAACTGG
TCCTAAAACTTGTGGATTATTCAACGCATCCTTACGTATTTTTAATACAATTTTAGTCCC
TATTTTAAGGACTTTTTTAACGTCTTGATCACTGACTATTATTTGGACCAATTGTTTTAT
TGGGCGATAACCACTTAACTCTCTAATCGCAATCTCTTCTTTATAAAAGCCGATGTAGTC
ATGCCGTTTGGCATACTGTATTGCATAGTGATCTTCGTTATAGGTTTGAATCACCACTTC
ACCTTGAATCTGATGTCTCCCTGCCCGACCGCTGACTTGCGTTAATAATTGAAATGTTTT
TTCAATGGCTTTGTAATCTGGTAAATGGAGTGACATGTCCGCTGCTAATACACCAACCAG
TGTGACATTCGGGTAATCTAATCCCTTCGCAATCATTTGCGTTCCGATGAGTATGTCCCC
TTTATGTTCAAACTCATGCAAGAGTTTTTCGTGACTATTTTTTCGTGTCGTTGTGTCTCT
ATCCATACGGATGACACGGGCACTTGGAAACATCTTTTCAATGAGTTCTTGTACTTTCTC
AGTGCCAATCCCCATATACCTGATATGGGTACTTTGACAACTTGGACACACGCTAGGATT
TGATGTTTCATGGCCACAATAATGACATTTTAAATGATTATCACGTTCGTGATAAGTCAA
CGAAATATCACAATTAGGGCACATAATTACTTCACCACAACTACGGCACATCACAAAAGT
CGAGTGCCCACGTCGATTTAATAATAACATCATTTGTTCGTTTTTATCTAACCTATCTTG
AATAAGTGTATGTAATCGTCGCGATAAAATACTTCGATTACCGGATTTAAATTCTTCTGT
CATGTCTTCAATGTAGACATCAGGCAACGTTGTTTGGTTAGCGCGTTCAGGTAACTCTAA
TAAATGATACCGCCCATTTAAGGCATGATAATAACTTTCAATTTGTGGTGTAGCACTCCC
GAGTACAAGCGGTATATCATAGGTTTTAGCACGCATTTTAGCAACATCAATCGCATGATA
GGTTGGCGCAGAATCTTGTTTATAGGTATCAGAATGTTCTTCATCGATAATAATCATACC
TAAGTTAGTAAATGGTGCAAATACGGCACTTCTTGCGCCAACAACAACGTGGACTTCTTG
GCGTTTAATTTTTCGCCATTCATCATACTTTTCACCAATGCTTAGATGGCTATGCAAAAC
CGCCACATCATCTTTAAATCGTCCACGGAAACGAGACATCATCATTGGTGTTAAACTAAT
TTCTGGGACAAGTACAATAGCTTCTTGACCTTTATTAACAACCTCTTCAATTAGGTTTAA
ATAGATTTCTGTTTTGCCACTACCTGTGACACCATGAAGTAAAAATACATCATATTGATT
GATGGCTTCTTTTATTTGATGATAAGCAGCTTCTTGCTTGGTATTAAGTGTGATATCTTT
ATCTAATGGTTTTGTTAGCATGTCGACTGTGCGATACGTTTCTTCTTCGAGGGTATCAAT
AATGCCTTTTGATTGAAGCGAGGTAAGTGTCGAGTAAGGCGCATCTGTCACATCAACCAA
GGTCTTTTTAAGCACCTTTTTGTGGTTCTTTAAATAGTCAATAACAGCTTGTTGTTTCTT
TCCTCTAACCGAAATGGATGAATCCATTAGGACAATATAATCTTGATAACGCTTTTGGTA
TTTTTGTGTAATTTCGGTCACGACACTTAATGCACCATCTTTTTCTAAGCGTTTGATATC
TTTATGATGTGTGTTGTCTATTTCAGATAATTTTATCCGTTTTTTTTGTCTAAAAATACT
TTTGATATGACTAGGGACTAATGCCTTATTGTCAATCGTAACATATTTGGTATAACTTGA
CTTTAATGCACTCGGCAACATCGCCTGTAAATTACTGACAAGGGGACTAATATTACGGTA
AGACATGTCTTTTGCTAAGCGTATAAGTTCAGGTGTTAAGGTCGGTGATAAGTCGATTAG
ACGCGTGATATTTTTAAGTCGATCATATTCTGAATGTGCTTTAATATCAAGCACATACCC
CATCACTTTACGACGTCCAAAAGGTACGATAACACGCATACCAATGTCTATGAGTTCTTC
ATAAACTAACGGAATACGGTAATCATACGTTTGATCTACTTGATGGACTTTAATATCAAC
TAATACAGATGCGATCATTTAATCACCTACAAATTGTGCGTAAAACGCTCGGGGTCATTT
AGAAAATGTCTTAAGAATGTCACATGTTCTATATCGTCATAGTTTATCTTTTGTATGATC
TCACTAAATTGATAAATTTTCGCGTTGGGCAATGCCATTAAAATCGGACTATGGGTTGCG
ATAATAACTTGTGCTCCTGATTGTGTTAAATCATATAATAAAACCAATAACTGATACTGA
TTAATGGGGGATAAGGGGGTTTCTGGTTCATCTAAAAAATAGATCGCTTTATCATGAAAT
CGTGCTTTAAAAAAAAATAAAAACCCTTCCCCATGACTTTGTGTTTCTAATGCTTTTTTA
AAAGCGCTATTCAGAGCATACAATTCTTTTTTAAAGGGCCCTAAAAGTAAACTCTTCGCA
TAGTCATTTTTATCCTTGTAGGTCTCACTAAGGGTGTCAATATCACTTTGTAAAGAAACT
TTCATTTTCTTCACATAATTGATATATGTAATGAAATCTTCTCCACTAAAAAATAATGAT
TGATGATCTCTAGCTGTGGTTGCGATGTGGAGTTGATCAGATAAGGGTATGACTGATGTA
AAAAAAGTTTGATTTGGATGACTGACATTAATAGCTTTCATATGATGTGCCAAAGCTTTT
AACAATGTACTTTTCCCACTACCATTATCGCCAACAAAAATAATGCTTTGATGATTCAAA
TCAAGCGATTCTACCTTGTTAAACGCTTTAATATCAAAGGGATATCCTAACGGTTTATTC
TTTGGAAATATGACATCTTTAATCATCGATAAACCCTAACATTTTAAGGCCTTCATATAT
CCCATTCTCATCAATTGATGTGGTAATATACTTTGCGGCTGCTTTTGCGTTCTTAGATGC
ATTCCCCATCGCAACACTGTGTGGAATGAACTCTAACATTTCAATATCATTTTCACCATC
ACCAAATGCATACGCCTGTTCAAGGGGGATTTCTAAAATCTCTAAGATGGTTTTAATGCC
TTCTTTTTTATTCATTCCTTTTGATAAAACATCAAATCCATCACCTAGCCAGGGGACAAC
ATTCAAATCATCTAATGCCTCCATATATTTAGGATGATCAGTTTGTTCACAAAACGCCCA
CATTTGATAGATCCGATTTGTTTTATAAAAATCAGGATTTACTTCTGGCACAGTCATGCT
GGCGAGTTCAAACGCACGCTTACCTTTTTCATCAACAATATTGAGTGTTTCAGAGTGTTC
CCCTAAAAAGCCGTATTTTAACGCGTTATCTTCAAATATCGTCACGATTCGTTCTACGTC
ATCATCACTTAAAGGATTGCGGAAAATAGTCTCATTATCTTTAATAATAATTTGACCATT
AATGAGGATAAAAATATCAACATATTCTTTTATCTCTTCAATAATGTGTAACATATAAAA
TGCCCGACCAGTCGCAATCGCGATTTCTACATTAGGCGCTTCATGTAGTTTTTTTAATGC
GTTTATTGTACTGGTTGGGATTGATTTTGTATTCGGATCATACAGTGTACGATCAATGTC
AAAAAAGATGATTTTATCTGTCATTTACAGCACCTCTTATTCATTATAACACGAGTCATG
GAAATGTCACAATCTATCTAGTTGAAAACCTTTACGATTCTAAAAATGATTAAATGAGAT
GTTTGAGTTTCTTTTTTAGTGGTTATATGGTAATATATGTATGACATATAAAAATGAAAA
TATATATGAAAATAAATAATGAAAGGAGGCAATTATGACAAAAAGTGAAACAGGACTTAA
AAATCATGAAGTCGGTGTTTTTGCCCTAGGTGGTCTTGGAGAAGTCGGGAAAAACATGTA
TTGTGTCGAATTCCAAGATGAGCTCATTGTTATTGATTCAGGTGTTAAATTTCCAGATGA
TTATCTACTTGGAATTGATTATGTTATCAATGATTATACTTATCTTTTTGAGAATCAAGA
TAAAATCAAAGCGCTCATTATCACCCATGGTCATGAAGATCATATTGGTGGGATTACATT
TTTATTACGGCAAGTTAAAATCCCTAAGATATATGCTAGTGGTATGGCCGTCGGATTGAT
TAAAAACAAACTCAAAAAACATCGTGGGTTTAGATCTTCGTTAATTGAATATCAAGAACA
TGAACAAATTGTATTTGGTAAACTAAGCGTAAGTTTCTTTAGAACGAACCATAGTATTCC
CGATTCATTTGGAATTGTTGTCCACACCCCACAAGGGATTGTTGTACATTCAGGTGATTT
TAAATTTGATTTTACGCCAACTGGACCTGATGCCAATTATCAACGTATGGCAGAACTCGG
TAAAGAAGGTGTTCTCTGTTTATTAAGTGATTCAACCAATTCAGAACTCCCTGCTTTTAC
CAAAAGTGAAACAACTGTCTCAGAAAATATTAAAGATATTTTCACTAAAATTGATGGTCG
GGTCATCGTTGCGACCTTCGCTTCTAATGTACACCGTGTTCAACAAATTGTTGAAGCCAG
CATTGCGACCAATCGTAAGATTGCAGTCTATGGTAGAAGCATGTTGAGAACCGTTGAGGT
TGGTAAGGAAATGGGGTACATTAAAGCTCCACAAGGTACCTTTGTCGATATGTATCGCAT
CAGCAAAAAAGATAAACGTCGTTTAACGATTATTTGTACTGGAAGTCAAGGTGAACCTTT
TGCAGCACTCAGCCGTATCGCTGCAGGGACACATCGTCAAATTAAAATTAAAGAAGGCGA
TACTGTCATCTTTAGTAGTTCACCGATCCCCGGGAATCAAATTGGTGTTAACAAAACAAT
TAACGGGTTATTCAAACGTGGTGCGAACGTCATTACAAACTCACCATTAACCGACACTCA
TGCGAGTGGACATGCAGGACGTGAAGAGCAAAAACTTTTACTAAAGTTATTGCGACCTAA
GTTTTTCATGCCAATCCATGGTGAATATCGCATGCTTAAAATACATGCCCAAACTGGCTT
AATGACAGGCATTAAAAAAGGCAATGAATTCGTCCTCGATAACGGACAAGTTCTCGCGCT
TACCAGCAATTCAGCACGTGTCAGTGGTCAAGTACAATCAGGCAATGTGTATATTGATGG
TGGTGGCATTGGTAATATAGGAAATATCGTCATTAAAGACCGTAACATGTTGAGTAAAGA
TGGTCTATTAAGCGCAATTGTAACAATAGATGAAGAGAAAAACACCTTAATTGGTAAACC
TGTTATTATTTCAAGAGGTTTTATCTATATGCGAGAAAATAGTGACATGACAGAAGAAAT
GAGTAATTTAGTTAAGACAGAGATTGAGAAAAAATTAAAGCGATCAAAAAGTCTTAATAT
TAGTCAAATTAAACGTCACATAACGAAAATATTAAACAATTATATTTACAATACAACCGA
ACGTAGCCCAATGGTTATGCCCGTTGTCATGGTGACAAATAAATAACGATGATGCAAATG
CATCATCGTTTTTTTATGAGTTCATTGACAAAGAAACTTGCTACATCGTTCGCATACTTC
TTCGGACCAAAGCCCGCATCAAAGCCTAGTTCTTTGGCAAGTTTATGAGAAATACGTGGA
CCTCCGACAATGACGATAAACCGTTCTCTTAACTTTTCTGCCTCTAGCAATTCTATAAAA
GAAACAAGGTTTTTAATATGGACATCTTTTTGTGTCACTGTCTGACTAATTAAGATGACA
TCTGCTTCTTTTTTTAATGCTTCTTCGATAAGGACTTCATTGTCTACTTGACTGCCTAGA
TTATACGCATCAATGTGCTTATAGCGTTCAAGACCGTAATGTCCTGCGTACCCTTTCATA
TTCATAATGGCATCAATCCCTACCGTATGCGCATCGGTGCCTGTAGAAGCTCCGACAACA
ACTAATGAACGATCAAAATGGGTTGCGATTAAATCGTCAATCTCTGCCATAGATAAGGTT
TCATGGTCTGCTTTTTCAACTGTTATCTTAGTCACATCAATACTATGGGATAATTCGCCA
TACAGCACATAATATGTAAACGTTGATGACACTGTTTCACTTGCGACAACTAAAGGATCA
ATTAATCCCATTGTCTTTGCTAGTTCTTTTGCGGCTTCTTCTCCTACTTCATCGTTGGCG
ATTGGTAAGGTGAAACTTAACTGAACACGTCCATCATTCATGGTATCCCCATATGGTTTG
AGACGTGTTAAGTCCAATGTTTTATCATACGTTTTATCACTTATATCATAACCCATTGTT
TGCCTCCTTTATCGCCCGTTTCATTTCATCTAAAACTGGATTGACATAACGTTCATCCTT
TTTAATAACACCTTCTAATCCTTTTCCACCATCACGAGATCGTTTAATCCCCGCAAATGT
ACCTTCTTCAATCGCTTGGAATAATCCTTTTTGATCAATGTCTTTCAAAAGATGTGTTGC
ATCCTTTAAGACATCTTTTGCGCGCGATTGAATAATACCATCCTTCTTAAATTCAATATC
TTGATAAAAATCTTTCATCGTATTTTCGATATACCGTGCATTATCAATAGCTAAATAGCG
ATCACTCATAAATGGTGTATGCACAGCTTCAGTTAGCATACCGAGTAAATGAATCCGTTG
TTTTGTCGTTGTGGTGACGATATTAAATAATGTATTTTGTGCATAGCCTTTAAAAATATT
GCCTGTCATATGTTTCGTTGGTGGCATATATTTTAGTGGGGCATCAGGAAAGATTTCTCG
CGCCATTTCGGCTTGCGCTAACTCATATAAAAACCCATTTGGTAAGTTAGGATCTATTTC
AAACGCATGGCCAAGTCCTTGTAAGTGCGATGGCATTAAGGCTTTAAACGCAAATTGCTC
ATTTATAAACTGACTTGCTAAAACGGTATGGGCTTCCTCATAAGCATCACTGGTGGTTAA
ATAATTATCTTCACCTGTATTAATAATAATGCCCGCGTACGCATTAATGACACGACTGAA
ATATTGATCAATGAGTGTGCGTTTCATATTAATGTCACGGAAAAGCACACCATATAAAGA
ATCATTTAACATCATATCTAGACGTTCTAATGCGCCCATTGCGGCAATCTCTGGCATACA
TAACCCACTGGCGTAGTTAACCAGCATGATGTATTTATGTAACTCATCTCCAATGTCATC
GAGTGCGTTTCGCATAATGTTAAAGTTCTCTTGTGTGGCGTACGTGCCCCCAAATCCTTC
TGTGGTGGGACCATATGGTACATAATCTAATAATGATTGGCCCGTGGTTCTGATTACAGC
AATCACATCTGCGCCATTACGTGCAGCTGCTTTAGCTTGCGTGACGTCTTCATAAATATT
TCCCGTTGCGACAATCACGTATAGTAACGGTTTATCTGGATCTTGCAAGGCCTCTATTTT
CTTACTTCGGTATGTTTTCGCTGTTTTAATTTGATCTAACGACGCATTGATATGAGGGTG
TAATAACGGCATGATTTCATCATCGTTTACCATTTCCACACGGTCTAATTGAATCAGTTC
TTGATCTAATTCCTTGGCAATTTTTTGTGGTGAGTATCCGGTTAACTTCACTAAACTTGC
CATATATCGACTAACACCTAAGGACAAATCACCATGTTTTTGGATATAAGACACAACGAT
ATTCGGATAGGGTACATCAATGTCATTAACACCATCAATCCCTAATAGACGACACACAGT
CCGCTCAACAGATACTGTGGTATATTGATCGATAAAGGTTTGCGTATCTTCTGCGATTTT
CTTAGCATGTTGTCTGGCTTCTTCTATCGTTTCAATCGAAAGATTTAGTTTACTCATATG
TTTCCTCCTTGTCAGTAACGACATTGATAATCGGATAATCAAATGCCTGTTCGAATGCTT
TTTTCATGTTTGTTGGATCAAAGGCATACCCTAACGTATCAAAGGGATTAATCGCAATAA
ATGGGATGTTGACTGTATTCCGAGTGACTAGATGGACACCAATAGTGTCCAAATAGGTAA
TATATTTGGGTGAACACAAAATATTGACAGGATCATTTACAATCAATGTTTTACCTTTAA
ATAAGGTTCTATGTTCTAAGCAAAAAGCGCATAATGCATCATTGATTGCGCCGTTTACCT
GGAGATACTTAAATGTCTGGTTTATCACTTTAAGTAGTGATTGTGGATGTAAACTGAGTG
ACTCTTTACTCTCATATATTATTTTATAATCATGACTTAATAAGGCCCACTTGGCATCTT
CTAGTTTCAGGGATGGATGATGCGGAATCGTTAAGCTATTGACAACAGAGCTAGTATCGT
TTATCAATCTATTGAGATCTTGGCTATAAGCCGCACCACTAACAACTATTACGGCATCAA
CTAACTGAGATGTGACAAAAGATTTTCGAAATAATGCACCATCTATCAGTATTTTATAGG
CATCTAATTCTAAAAATATATCTTTAATACGGGCAAGTGCATAATTTGATGAAGGTCCCG
CAACTAAGACAGTCCCCGTTCTTTTTACACGGCCGATAATAATCACACCAAGGGGTGTTC
TGATATCTGTTTCGACGAGTATTTTAATGTCCGCAGTGGATTCTTTTAAAGCGTCTTTTG
CGGTTGCAACAAGCATATCTTCATAGAGTATGATACGCGGTTTCACGCGTTGAGTTAATG
TATCATATGCCTCACCATCTAAGCCAATCGATGTGATTGCGATTGACTGTGTTTTATATT
CTTCTAGCAAACTGTTTAATACGGTTGTTTTACCAGCATTTTTACTCATTCCAATGATGC
CGATGGCATCATAAGAGCTTAAGCGGTTGGACAGTTTCATGAACTGCGTTTAATATGTGT
TAATTCTTTTGCGGCAACACAATCTTCGCAATCGCAAGCATTATCGTATGATGTTGGGCC
ATAGTATGTTGCGATTTTACCTTCATAATTACGTAAAATTGTTTTGCCTGGTGCTTGGCT
TAAGACATAGTTTGGCATCACTGGAATTTTACCGCCACCACCTGGCGCATCAACAACAAA
TGTTGGTACAGCAATCCCACTAATATGCCCGCGTAATCCTTCAATAATTTCAATCCCTTT
ACTCACTGGTGTACGGAAGTGTTCAATTCCTTTTGTTAGGTCGCATTGATAAATATAATA
CGGTCTTACCCGGAGTTTGATTAACCGTTTTACCAGTTTTTTCATGACATGTACACAATC
ATTGACACCTTTTAATAATACACTTTGATTACCAAGAGGAATTCCTGCGTCCGCAAGTAA
ATCAAGGGCATGTTTTGTTTCTTCGGTTAACTCTTTATAATGATTGAAATGCGTATTAAC
CCAAATAGGATGATACTTTTTCAACATATTCACGAGTTTAGGGGTTATGCGTTGTGGCAT
CACAACTGGCGTTCTTGATCCAAGACGGATAACGCCGATATGATCAATCTTTCGTAGTTC
TGAAATGATATATTCTAACCGTTCATCACTGACAAGTAATGCATCCCCACCACTTAAGAT
TACATCATTCACTTCTGGATGTTCTCGAATATAGGCAAGGGCTTGTTCAACATGATCCAG
TTTACTACCAGAATCTTGTTGTCCTGCAAAACGGCGTCTGGTACAGTGCCGACAATACAT
ACTACACATATCGGTAATCAGAAATAAGACACGATCAGGATATCTGTGTGTTAATCCAGG
GGCAACACTATCCGCATCTTCATGTAACGGATCATCAGAATCATGGATCCCATAATGAAG
TTCTTCCATTTGCGGGATAGCCTGTAAGTAAATTGGATCCCGTTTGCCTTTTTCTGGGTT
AATTAACGTTAAATAATATGGGGTGATTGCCATTCTAAATGTTTTTAACACATTCATGAT
CGCATGTTCTTGTGAGTCTGACAAGTCCATAAAACGTTTTAAATCTTCTGTCGTCTGTAT
TCTATTTTTAACTTGCCAATGCCAATCATGCCACTGTTCATCAGTCACATTAGGAAAATA
TTGCATCCGTCTTTTTGTGTAATTATCGTATAATTTTACTGTCATTATGATGCCTCCTAA
ATATAAATTTGTTCAAACAATTGTTTGATTTTAGGTTCTGTTTTCACTAAGTTCAATGTA
AAGTCAGCATGATCTTTTGTGTACCCATTACCGATTAACATCTGAACATCTTTTATTACC
CCTTCTGCGCCTAAAGCTGCTTTTGTGAAGGAGGTTGCCATACTAAAGAAATAGACGATT
CCATCATCTTTTGTACTGAGAATAGAGCCCATTTCAGTGTTATTCACGTTAACAACATTG
ATGGTAACATCAGCTAAATCTGGCGCGACGTCTTTAATTGCGTTATAGACATTCATCGCA
TCAGTCGCATCGGCTAAAATAATCTCATCACATACATGATGTTCTTCTAAGAATGCGATT
TGTTTGGTTTCATTAACAACGGCGATGACTTTTCCATCTTTTCCAACACTTTTTTTCGCT
TGATATGAACAAAGTAATCCACTTTTTCCTGCGGCGCCGATAATAACAACTGTATCACCT
GGTTTAACGAGTTTATCTACTTGCGCAGGTGCGCCCGCAACATCTAATGCAGCAAGGGCA
ACGAGTTCATTTAAGTCGTTAGGGATTTCAGCATAAATACCACTTTCAAACAGAATCGCC
TCGCCTTTGATTTTGACTTGGTCTGTCTTTAAATTAATATCAATAATCTCATCAATCTTT
AATGGGGTTAATGATAAAGACACAAGGGTTGCTATTTTGGTGCCGACTTTTGGTGATGTT
GGGAAGTCTTTTCCGACTGATTTGACATACCCTAGCAACATACCACCACTGCCTGTCACG
GGGTTTTGCATTTTACCGCGATTTGAGACAATCTCTAAAATCATCTCTTTCATTTTATCT
TTATCACTTTTACAGGCCTCTTTTATTTGAGTAAATGATGCACTATCAATATTTAATGTA
TCTACTGTGATCAGTAATTCATTGGGATACGGTGTCATTGTGTTATCTAATTTCGTCGCC
GCTTGAGGTAAGACTCCTTTCGGCTTGATAACACGGTTGGTTCCATACCGACATGTTGTC
ATTGTGTTGCCTCCTTTAGTCGTAAAATATGTCTAGCTTCTTCTACTGTAGCGATGGGTC
TATTGTGTTTATGGGCTAATTTAACAACTGCTTCAACAAGTTCTTGATTCCCTTTAGCAA
GTTCGCCTTTTTTAAGATAAATATTATCTTCTAAACCAACACGTACATGGCCACCATCTT
GAATGGCTAGTTCCGCAAGTGATAACTCATACTTGCCGATTCCTGTGATTGTGTAAGTCG
CTTCAGCGGGTAAACTTTGGGTTAAAAAGGTAAAATCACGTTCTGTGCCTTGTTGGCCAG
CACGGGTGCCTAAAACAAAACTAAAATGAAGAGGGGACTTTATTATGCCCTCTTTATGTA
GTTTTAAGATGTGATCAAGATGCATTTTACCAAAGCATTCTAGTTCTGGCATGATGTTGT
TAGCATATATTTTTTCTGCGAAATAAATGATGTCTGACTCCGTATTCTTAAAAAATTCAT
TACCCCCAAAATTAACGGTCCCGCAATCAAGCGTACACATTTCAGGATGTAATGCAATTG
GGGCTAATCGTTCATCATTGGTCATCCCAACCGCCCCACCAGTAGAAGGTTGAATAATGA
TATCACCACAGCGTTTTTTAATAGCGATAATCGCTTCTTCAAAACGCTCTTTAGATTGCG
TTGGTGTGCCATCATCCTCTCTTACATGCAGGTGAATTATACTCGCACCTGCTTGTTTTG
CAAGATAAGCTTCTTCGGCGAGTTCTCTGGTTGTGTAAGGAACATATGGATTATCATCTT
TAGTTACTTCTGCGCCACAAATAGCCGCAGTGATTACGAGTTTCTCCATATTATCATTGA
TTTTCCTTAGGCACAATACACGTTCCTTCTGCGTCGGCAACTAAGATTTTATCATCTAAG
ACACTGGCCGCAGATGGGCCAATCTCTGGATTAGCAGTAATCACTTTGTACGCTTTAAAG
CGCATTTTACGCGAGGTGTTGCCAACATGGGTAATTTCACCAGTGACTTCAATGTAATCC
CCAGCATAAAGTGGTGCGTAAAAATTTACACTTTCATATGCTCGAAATAAGCCTTCATCT
CCATCATGACGAATCAATAACTCTGTCGCAACATCACCAAATAATTTTAATGTGTGTGCT
CCATCGACTAAGCCACCACCATAGTGTGCTTCTTGGGTTGATAGACGCATTCTAATCATT
GCTTTTTCCATTTAATTCACCACCATTTGTTTTGGATTATCGATTATTAAGTTTGCTTCT
GTATGTGCTTGTATGTCTTCTAAAGTAAACATTGGATTGTATTCTATCAGATGAATCCCA
TCATCTTCAATGGTCATAACGCCCATTTCTGTAATAATCATGTCAACTTCATGTTCAGCG
GTTAATGGTAGAGTACAGCGTTTCAAGATTTTAGGATTACCTTTATTGGTGTGTGTCATG
GCGATAATCACCTTTCTTGCCCCAGTGACTAAATCCATCGCACCACCCATACCAGGTACA
AGTTTTCCCGGTATAATCCAATTAGCTAATGACCCTGTCTCATCCACTTGTAAACTACCT
AAGACGGTCATATCGACATGGCCACCACGAATAATACCAAATGAGGTTGCGCTATCAAAA
TACATACCCCCAGGTTGCAATGTAACCGGTTGGCCACCTGCATTAGAAATATCTGGGTCA
ATATGGTCTTCATCAGGTTTAGGTCCTAAGCCTAATAACCCATTTTCACTTTGAAGATAA
ATTGTCATATGCTTTGGAATATAATTCGCTACAAGGGTGGGAAGTCCAATCCCAAGATTG
ACAACATCCCCATCATGTAACTCTTGAGCAACGCGCTTTGCGATAAATATTTTTGTTTCT
TGTTTATTCATGGCTTTCCTCCTGACAAACATAATCAACAAATATATGTGGTGTCATCAC
ATTGTCAGGATCAATGTGATCAACAACCTTGCGGCTATAAGCGATTGTTTTATCCGCAGC
CATAGCCATTAAAGGATTAAAGTTGCGTGTTGTTTTTGCGTAAACAACATTCCCATATTG
ATCCGTTTTATCTGCTAAAATTAAGGCAAGATCTGCGCTTAGAGGGGTTTCTAATAAATA
GGCTTTATGATCAATTTTAATAATATCTTTCCCCTCTTCAACAATGGTTCCAACACCTGT
TGGTGTCAAGAATCCACCGAGTCCGTGGCCTTTAGCGCGAATTTGTTCAGCTAGTGTTCC
TTGTGGTACAAGCGTTACTTGCATTTTTTCTTGGCTCATTAGTTTTCCCGCATAAGGGTT
TAAGCCTATATGTGAAGCAATTAAGTGCGATACTTGATTATGCTTAATTAATTTGCCAAC
ACCTTGTGATTCAAAGCCGGCATCATTACAAATAATCGTTAAGTTTTTAACCCCTGATTT
GACGACTTCATCAATTAATGCTTCAGGGGTGCCAACACACATAAAGCCACCAACCATAAG
GGTCATCCCATCAAAGAGATGCGTTGATACATTATCTAATGCTAAGTGTTTATTCATCGT
TATGTTCCTGTTTTTTGGGTGGCATGACTTCAGCTTCACCAACAATCACAACCTCACCAT
CTTGATTCACAGCTTTACAATCTAATGTCACACGATTTTTATCAGTATTAATATGCGTGA
CTGTAATGGTTGCGGTAATGACATCGTTAAAATACACCGGGTTAGTAAATTTAAGTGATT
GCTTAGTATAAATTGTGCCATTCCCTGGCAATTTTGTTCCAATTAGTCCTGAAAATAGTG
ATCCTACTAACATACCATGACTAATACGTGTTTTAAACATGGTTTGTTTCGCGTAGTCTT
CATCAAAATGTGCCGGGTTATGATCTTGAATAATGTCTCCGAATTGTTCTACATCTTCTT
GTGTAATTGTTTTTGATTGACGTGCTTCATCACCAATCTGAATGTCTTGAATCGATTGTC
CAATCTTCATTTTTGTAACCTCCTTTAAAATATAAAAAAGCTGTTTATGTCTCCATAAAC
AGCTCATCATTTAAATGACAATGGGTAAAGCGTCCCTTTATCCATCAAAATATAATCTGT
GGTTGACTATATTTTTCGGCGTTCAATGCCTTCACAAATTCCTACAGGTCCACACCATAC
ACACAAATATGTTACCCATTGAACGCTCCTCTGTATCATCCCTTAACAACCGTTATTATA
TAGAATAATGTAAGCGTTGTCAATACTTATTTATAGGCTTTTATAAAATATTGTTCCTGC
CTAAAAAAAAGAACACATAACTGTGTTCATCCTTTAGGCATCAATGAGTGAAAAGTGATC
GTGAAAATGATGGTGAAATCGATCATTTAGGTGAAGTATCGTTTTGTCTCATCAATGGAT
ATTAGCTTCATTCGAAGGCTGTGTTATATCTTAATGATTGATTAGTATGTTAGACATTGT
CATCATTACCCTATCCTGTTACATGAGTATTTTCAAACAATATTACCTTTTAAGATTCAT
CCGCAATTTGCCATTCAAGACGCGTTTAAAGCCTTTGTAAATATCGAATGTGGCTTTGGC
ATCTTCTAATGCATCATGAACTTGTTGCCGTTTAATATTTTGATACAGTTTAAGACAGTT
AAATAAACCAATATCGTTTTGTAAATGGAAGTAGTTTTTATGAAGCTGTAATAGGTTAAT
ATACCGTGTCACTGGTTTAAGGGATGGTAAATCATTAACACGGTATCCATCTCTTAATGC
TAAATAATCGTTTTTACCCCAAATGAAAATCGCTGGGTTGTATTCATTTAACATTGCTTC
AAAGTGTTCATAAAATTCGTGAAAACTAATCCCTTTATTGACATCTTCTTGGGTGATATT
CAAAAACTTTTTGGTACGTTTTGTAATCGATTTATGTCGCGTAGGTTTCACCATTGTTTC
ATAACGTTGAATAACATTATCATTCTTATCAACTAACAGGTATCCTACTTGAATCACTTC
TTGAACAAATGTTTTATCGACATAATATGGATGCATACTCATCTCTAAGTCTAAAAAGCA
TTTGTAGTCTAAATTATTCAGCAAATCACGCGTTTCATGTTTATGTTTACGGGTATCATA
ATAGACAATATTTTCCCGCTTACGAATCGACATAATCCGAATAAAATGATCAATTGTTTC
AACTTTTACACCTGAACGAACACGTGTTTGATCATCGTATATTTTAAACTGAACAAAGCG
ATTAGGTGTTAAGTATTTTGCCATATCACTAAAGAGTGATCGTTGAATGTAATAATATCT
TATGGCGCGTTTGTGTTTGATTGCGATAATACGATCATCGGGATTAATCGCATATATTCT
TCCTGTGATAACCATAATTTACTCCTTTTTTAATGCGTAGATTAAGTTTTGGGCTTGGGG
CTCAGTTAATCCTAAAGCTTTTAACTCTTCTAAACTGACTAACTTCATTTTATGTATTGT
TTTGTATTTTTTCAATAGTTTTTCCTTAGTTTTTTTACCAATCCCTGGAATATCGTCTAA
AACAGAGTTGAAGATGCCTTTTGATCGGACATTCTTATGATAATTAACCGCAAATCGATG
AGCTTCATCTTGAATCCGCGTGAGTAGATGAAAGGCATCTGAGGTTGTTTTAAGCGGCAC
ACTTTCAAAGTTCTCTGTCAATAAATGATTGGTTGAGTGACTCTTATCTTTCACAAGTCC
AGCTAAAGGAATATCAAGATTAAAATCGCTTAATATTGATTTTGCCGCTGTGAGTTGTGG
CTTTCCCCCATCAACTAAAATTAAATCAGGTTTCGGGAGGTCATTCATTAACACCCGGTA
ATATCTACGATAAAGTATTTCTTTCATCATCGCAAAGTCTGAATCTGTTTGGGCTTTTTT
AATTTTGAATTTTCGGTAATCATTTTTACTTGGTTTGCCGTCTTTAAAAACAACCAATGA
ACTGACTGCATTACTACCAAAAAGATTTGAGTTATCAAAGGCTTCGATGTGATGTGGGGT
TGGAATATGAAGTTTTTCACCGATTCTTTCAATTGCGCCAATCGTTCGTTCATATTCACG
TTTAATGACGGTACGTTTTTCTAGTAACGCTTGTTTGGCATTATCAATAGCTAGTTGAAG
CAACTTCGCTTTGGGTCCTCGTTTCGGGATATGGATTTTTGTATTTAAAAATTCTTGTAA
GGAAGCATCATCTAATGATTCTGGAATAAAGACCTCTTTAGGGATTGCTTCACGATCATA
AAACTGCGATAAGTAATCGATTAATGAGGTAATCGGATCGGTATAGATTTCAACCAGTTT
TTGATGTCTTGCGGTGATTTTACCATTTCGAATGAAAAAGATTTCAATTGATAATAAGTG
ATCATCATCATAGTATCCAATCACATCCCGGTCTTTCATATCATTTAGATTGATTCGTTG
TTTTTCTGTCGTTGTTTTAATATCTTCAATCGTTTTTTTATATTCATTAGCGCGTTCAAA
TTCTAATGCTTCACTCGCTTGATACATCTGCGTTTCGAGCGTTTTTATTACAGCTTTTGT
ATCCCCTTTTAAAAAGCGTCTAATATCGTCAATGATTGGTTTATAATCGGCTTTTTTGAT
TGGGTTGATACATGGTGCTAGACATTGTCCTATATGGTAATATAAACATTCTTGTTTAGG
GAGTGTGTCACACTTTCTAAGGGGATATATTTTATTGAGTATACGGACAGTTTCTCTAGC
TGCTTTAACGTTAGGATAGGGACCAAAGAGTCGGCCACTTTGTTTTTTAACATTCCGTGT
AATAATCAGTTTGGGATGCATCTCATTCGTGATTTCAATATATGGATAGGTTTTATCATC
CGTTAACATAATATTATATCGGGGATTATATTTTTTGATTAAGTTCAGTTCTAATAATAA
CGCATCTAACTCACTTTTTGTCATAATATAAGAGATATCAGCGATATTCATCACAAGTCG
AGCTGTTTTAGCATCATGGCTTCCTGTGAAATAAGAGGCTACCCGTTTTTTTAAATCTTT
GGCTTTCCCAACATAAATAATTTTCCCATCGGCATTTTTAAACTGATAAGACCCTGGTTT
ATTTGGTATTAAGGCAATTTTCTCTTTTAATGTCATTCGTGTCACCTCGAAATATGTCGA
TTTTCAAATAGCGCCATCGATACTTGGCGAAATGTTTGTGAATAAATTGTAGCCAGTTCA
TTAGGTGCTTCTTGTTTCCCCCGTTTATGCCAACGTGATAAGAGTGTCCATGCACTTGAG
GCAACAATTTCTAATGTGTACGTTTCGGCTGTTGTGTTATTAATCATAATCGGGTAGAAC
TGATCTTTAAAATACGTAATTAACTTTAGTATACCATTTACCATCATATAATCACACTTT
GTCTTTAAAACAACGTCTACCATTTCTTTTTCTTGGTTGATTTTTTCAAAGAAATAACGA
ATTAAATATTGTTCATCTTCAGGCATGTCACTTGAGTACAAAGAAACTAAATCATCATAT
AACTGACTAAAAAAAGACAGTATTTTAGCTTCAACCACATCTGTCATTGAATGAAAATGA
CGGTAAAATGTTGCGCGTGAAATTCCCGCTTTATCGATCAGTTGAGAAATTGTTATTGAT
GATACTTTTTTTGACTTCAATAACTGATGTAATGCTTCAAATGTCCACTCTCTCGTATAT
CGAACACGGACATCTTCTTTCTCATTTTGAAACATATTTGGCCTCCTTGTTTCACAAGTT
TCATAACGCTTTATCTTCTCTATAATATAGTTTATCATAATAGTAGGTTTGAGACAATTG
TTTCATAACGATATGTGTGTATAGGAGGGTTATTATGTCGATTATTATTAGATTACGATG
GGTTTTCATCTTACTAGCGATTGGGCTATTGGCGGTTGGTATGTATTTAACCACTGATAT
TCCCAAACAAGAAATGCCCACAATGAAAACACCCTATTTGCTCGTGTCAACTACTGTTGA
TCCAAATCATCAGTCACTTGATCAAACCATTCAATCGATCCATGACTATTTAGAAGACTT
TGAAGAGGTTAATTATATCAAAACACGGCATATCCAAAACACCGTGCTTTTTGAGATTGT
TTTGTCATATGATACCAGTAATGTTAACCGCCTTAAAGAGACACTAACAAACGGGATGAA
AACATATGAAAACGGAGCTATTACCTCTGTTGATAAAATCCATTATGTGGCGAGAAATAG
CATGATTTTTATGATAACTGGCGAGTTAGATACGTTAAATATAACCGCTAACACATTAAT
TGATGAACTCAGTGACTATGATGATATCATTGATATCTCACAACATAATATGTATTCTGA
ACAACTCGAGATTGTCTTGCATCCTGAGTTATTATCTCAATATAATATTAGTCCACTTAC
GGTTTACAACATCTTAGATAGTCAAGAGGCTATGACAGATCATATTATTGATGACACCAC
ACTCACGACTATCAAGCAAACACCACTACAAGCAAATCCATTAGTAACACTAGAGGATGT
GGCATCATTCAATATTACACCCGGAACACAAACGACATATAATGATGATGTTTCTGTGAT
TGTTGCGGCTAACTTTAAAGATGGAATCGACTATACCGTCTATGAAACTGAAATACAAAA
TCTAATTACTGAAATTGAAAACACGTCCAATCATACAATAACGCCAATCGTTTTCTTACC
TGAAGATGTCAATGATCAATTCAATAATTTATTGATGAGTGTCTTATATGCAATCGTTAT
TGTCTTTTTTGTTATTATGTTAGGCCTCGGAATAAGACAGAGTCTGATTGTTGTTGCAAT
TGTGCCTACAATTGTTTTCACAACCATCATTTGGCTATATGTATTAGGCTATGAACTTCA
TAAGTTATCGATCATTGGCCTCATATTGTCGATTGGGATGATGGTTGATAATGCGATTGT
CCTAACAGAAGGTACAAAAACATTTTTAGAACAAGGTTACTCAAAAGAACGTGCTAGTAT
GGCTGCGATTAAGAAAAACTTCTGGCCAATATTTACCGCAACACTCACCACACTGATCGC
GTTTGGTAGTATTATTTTTATTCCTGGTTTCGTTGGCGAACTTATCCGTAGTTTACCTGT
CACAGTCCTTATTACAATCGCACTTAGTCTTTTGATAAGCGTTATTTTAACGCCTATTTT
AGCGATGTTTTTCGTTAAAACAAAAACCCATAAAAAACGTTCTTATGGCTGGTTTGATGA
TGCGATTAAACGCAGTATACATCACCCTTATTTAATCCTCTCAGTCATACTTATACTAGG
GACTGTGATAGGATATTTCACAGTCACAACACGGGATATTAATCTTTACCCAAGTGAAGA
AAAAACAGACTTTTATGTCAATATTATCAGTGAAGATGAAAGGTCTTTAAGTGAGACAGT
CAATCAATTAGAGATAATTTTCGATCAAAATGAATATATTACCGGTGTCTCAACAGCATT
TAACACCGACTTGCCACGTTTTCATTTTAGTCAAACTGCCTTACCTATGCTTACTCCAAG
CGCTCGATTATATGTCAATACTACCTATCAAAAAGCGGATATGTTAGCGTTTATTGAAAC
ATTTGATTTAACTCCGTTTGATGATAGTGTCACAGTTGAGATCAAAACACTAAAACTGAG
TCCGCCAGATGCCCCACTAGAAGTAATCCTCACTGGTGAAAACGCAACTAGTGATGTCAA
TCATATTTATACCCTTTTACAAGATGATGCGCGAATCGATACGATTTATAAAACAACATC
TATGACAAAGGAGAGTTTGCGTCTCAGTCCTCTTCAATCTATGGATGAACACACATCACA
[truncated: 1,316,979 more chars]
