# Supplementary material for: Extreme fluctuations in ambient salinity select for bacteria with a hybrid “salt-in”/”salt-out” osmoregulation strategy
Source: Front Microbiomes. 2024 Jan 8;2:1329925. doi: 10.3389/frmbi.2023.1329925 (PMC12993556; doi:10.3389/frmbi.2023.1329925)
Supplement: Supplementary file 1 [file DataSheet_1.zip › Prosthecochloris_refined.fasta]

>c_000000000006
GTATCGAGGTGCAAGGTCTTTGGGGCTTTTTCAGGCTTTTCCTTGCATTCAAGATACGAAAAATACCACTTAATTCATTA
CCAAAAAACGATTTAACTATTATTCAGCAACCCCTAACTAATGAGTTTCGCTCTGAAAAAGCGGGCCCTCGTTTCCCGGC
AGCGTGCCGCGAAACTTGAGGTATGCCTGTTTGGTGGCAACGCGCCCGCGGGGAGTTCTGGCGATAAACCCTGTCTGTAT
CAGGTATGGTTCATACACTTCCTCGATAGTATCCTGTTCTTCGCCCACCGAGACGGCAAGAGAACCGATCCCCACCGGTC
CTCCGCTGAATTTTTCAAGCAGCGCGTTCATGATTTTCTTATCCATATCATCCAGGCCGTCTTCGTCGATCTCCAGGGCA
GAGAGGGTTCTGCGGGCAAGCGAACGCGTAATCGTGTCCGATTCGGCCACCTGGGCGAAATCCCGCGCTCTCTTGAGAAG
ACGGTTGGCAATTCGCGGCGTCCCCCGAGAACGGCGAGCGATTTCGAACGCGGCTTCCTCGGCGATGCCGATTCCCAGAA
TAGCCGACGTCCTGACAATAATGCGTTCGAGCAGCTCGGGCGGATAATAGTCGAGACGGTTCGAAATGCCGAACCGAGCC
CTGAGCGGAGATGTCAGCAATCCCGCCCTGGTGGTGGCCCCAACAAGCGTGAAGGGCTCGAGCCTGAGCTGCACCGTCCG
CGCCGACGGGCCGCTGTCGAGCAGGATATCGATCCGGTAATCTTCCATTGCCGAGTACAGGTACTCCTCGACAGCAGGTG
TGAGGCGGTGAATCTCATCAATGAAGAGGACATCCCCCCGCTGGAGACTGGTGAGAACACCGGCAAGATTACCGGGCTTG
TCCAGCAGCGGACCGGACGTAATCTTGATCCCTCCCCCCATTTCCGAAGCGATGATATGCGCCAGCGTGGTTTTTCCGAG
TCCCGGAGGCCCCGAAAAAAGGACATGATCGAGCGCCTCGCCCCGTTTCCTGGCAGCTGCGATAAACACCCGGAGATTAT
CGGTCAGCTTCTGCTGACCGGCAAAATCCTCCAGTTTCGAGGGCCTGATCTGCTCCTCGAACTTCTCTTCAGCCGGATCG
GCCGGCACATTGAGCAACTCCTCACGCACAGTCATTCCTGCAGTAACCATTCAGGCAGCCGCTTACAGCTTGATGCGCGG
ATCAACCACGGCATACAGCACATCAGCGACAAGATTGCCCAGAATGATAAGTGTTCCTGAAATAAATGTATTGGCAATAA
TCAACGGATAATCCCTTGCAAAAATAGCATCCACCGTGACCCGGCCCATTCCGGGAAACGCGAAAATCACCTCGATGAAT
AACGCACCGCTGAAAATAAACGGCAGAGAACCGCCGACAAGCGTTATCACTGGCAGAAGTGCATTCCGCAATGCGTGTTT
CAATACGACGGTCTTTTCTGCAAGCCCCTTGGCACGGGCCGTCCGGATATAATCCTGGCGGATCACCTCGAGCATGCTGC
CCCTGACATATCGTGCAATCCCGGCAGCCCCGTTGATGCTCAGGACGGTCACCGGCAGCACAAGATGCCAGATACGATCA
GCAAGAAAACCTATCGGCCCGAGAAACTCCGCGCCCACTTCATTGAGGCCGGATGCAGGAAACCACTGCAGCTTCAGGGC
GAACAGGATAATCATCATCAGGGCGAACCAGAACTCCGGCATCGAGTAGAAAAAAAGTGCACCGACGGTCATCACCCGGT
CAAGCACCGAGTTCTGCTTCACTGCCGAAATCACACCGATGGCGATGCCCAGCAGGAAATTCGCGATCAGGGTCAGCACG
GCTATCGTCACCGTTATCGGCAGAGCGCTTGCTATCACCTCGAGAACCGGCTGCTGCGCCCTGCTGAAACTCCTGCCGAA
ATCCCCCTGGAGAATGCTCGCAAGCCACTTGAAGTACTGGATATAGACCGGGTCGTTCAGCCCGTACTGTTCACGGATCT
GTTCCGCGACGTTCGGACTGATTCCCGGCTGAATGTAGAATGCCGCGGGATCACCCGGAGCGAGCCGGATGATGAAAAAC
GTCAGCGTCAGTACCCCGAACACAAGAGGAACCGCCACAAGAAGCCTGCGCAGAATATAGATCAGCATAACATGTTATTG
GGCAACGGTTCTTGCCGGATCGAGCGTCCAGTCATCGATATTGTAAAACGTGCTGAGTATGTTGACCTCTTCACCCTGGA
TGCGGCGATTGAAGCCCTGTGTTTCCTTTATCCAGTACAGAAACGTGGTCGGCTGGTCACGATGCAGGATTTCCTGGTAT
TCAATCCAGTACGGCCGTGCGTCCTGCGCTTCAAGCTTCTCCTTGGCAAGGTTGCAGAGCTCGTCGATCCTCGGGTTACG
ATACCCGGTAAAATTGAACCGGCTCTTCTCCAGGTCCGAGCCCCAGCCATCGAGAGGATCGATCTCGAGCCCGATCGACC
AGCCGGCCATCCAGGCGTCGAGCTTGCGCAACCTGAGATTTTCGAAAAACACATTGGATTCCTGAACCTCGAGCCGGCAA
TCGATACCGATCTCGCGAAGATTCTGCTGAATGATCACGCTGGCAAAATTCCGCCGGGCATTACCTGCATTGGTAAAAAG
CACAAAGCTGAACGGCCGTCCGTCCTTGCGGAGAATACCGTCCGGCCCCGGCAGCCATCCCTCTCGAGCGAGAATTCCGG
CTGCCCGTTCGGGGTCATAGGGGTAGGGTTCGAGCCCCTCGTGGTATGCCCATCTGAGAGAGGGCGAAATATCTGTATTG
CAGATCACGCCGTAATTTCCGAGATACCCGTCGATGATACTCTGACGGTCGATAGCGAACGTCAGCGCCCGGCGGACAGC
TGCAGAACCGAACAGCGGGTGGGGACGGATCGTCCCGTCACGATGATAGGCCGCCTGGTCGATATTGGACCAGCCGATGT
AATCATATACCCGCAGGCCGGAAGCCTTGATCTCGACATCGGCCGAGGCCTCTTCCAGTCCGGCAAAATCCTCCGGCTTG
ATATTTTCAACCACATCGACCGCCCCGGTCTGCAGCTGCGCAAGGCGAACCGTGTAATCAGGCACGATACGGAACAGAAT
ATTCGGAATGGTTCCCGGTTTCGGAAGACGGCATCCGGGATTGGAAGAAAGGAGCAGCGACTGCTGCTTTTTCCATTCCT
GCAACCGGTAGGGCCCCGCTCCCAGCGGATTCTGGTTCAATGGAGACTGGCGAAACTCCTCCGGGGCGACTCCTTCCCAT
ACGTGTTTCGGCAATGGCGCCAGCGAGGTATGAAACAGCGCCAGTCGCTCGGAGACAGGTTTGTGAAAGCGAAACACCAG
CGTTGTATCATCCGGCACCTCGATCGCCCGTTCAAAATCGATCGCCCCCTGTTGCGCGCCAACCAGTTCGGCCAGGTACT
GCTGGCGTGGGCTGGCTATGACCGGATGGGCGTACAGCCGGTAGGTGAACCTGTAATCGCGGGCAGTCAGGGGAACCCCG
TCGTTCCAGGTCACATCGTCACGGAGAATGTAGGTCAGTGAGCGGTTATCTTCGGACATCTTCCAGCGTTTTGCCACAGC
CGACGGTAACTCCCGAGTACCAACACTCTCTTCGTCCCGAGGCATGAGACTCTGTTCCGCCGCCAGGAAATTCAGCAACC
CGCTCTCCTCGTCAAACTCACTCTGCAGCAGTCCGGGATATATCAATCCGTAGACATTGCTCGATGTGACCGACGCCCCG
ATCACCGGATTCAGATAATTGGCATCCCCAAGCAAGGCAATGACCACGGTAGAATCCGCAAATGCCCGGGCAGGAGACTT
TCCGGTTGGCGAACACCCGTACAACACCAGGGCCAGCACCAGAAAGACCGCAGCAACAGGCCAGCCATTGACGCTACTCC
TCGTAATCCTTGGCAAAATAGCGCCTGCCACGTCCTGTTCTCTGTTTCGACTCATCATTGATAACCTGTTTGATGCGTTG
TTCAAGAGCCTCTGCCGCCACATAACCGGAATAATGCTTCAGCAGATAGTTCAGGGCAACCACCTCGATAATAACGGTAA
TATTCTTGCCGGGGTTGATCGGCAGCTGGATCAGCGGCACGTCCACCCCCAGGATCTTGGTTGTCTTGGTATCGAGCCCG
AGACGCTCGTAATGCATTTCCTCGTTCCATTCCAGCAGTTCCACAACCACCTGGACGACCTTTTTATCCCTGATCGCCCT
GATACCGAAAATCGCCTTGACATCAACGACTCCCAGCCCGCGAATTTCCATGAAATGATCGACGATCTCGTTGCCCGATG
CGATCAGCACGTTCTCACCCTTGCGATTGATCACCACCGCATCGTCAGCCACCAGTCGATGTCCCCTCTCGACAAGGTCA
AGCGCCACCTCGGACTTGCCGAGACCGCTTTTTCCGACAAGCATCACCCCGACACCATAGACATCCACCATCGAACCATG
GTACTGCTGGTACTGGGAAAACTGGTCGTCGAGAAAGTCTGTCAGCAGATAAATGGTTTTCGTGGAAGAGTGACGAGTAC
CGAATACAGGAATACCTGCACTGGTCGCCATATCAAGCAGTTCAGGATCGAGCTTGTTGTTGCTGGTGAGGATAATGCAG
GGAATCTTGAAATTCACCAGGTTACTGAACGCCTTCCTGCGGGTTGACTCGTCGAGATTGTTGAGAAACCTGGTTTCCGT
GTTACCGAGGATCTGGACCCGCTTGTACGTGAACAGGTTGGTAAACCCGGCAAGCGCAAGTCCCGGACGATGAAGATCCC
TCTCGAAAATCCTGCGTTTCTGCTCATCGACCTTGTTGAGACGATGAAGCTTGATATCGAGGCTCCTGCCGATATTCTCG
AAAAAATAAGCGACCGTCATCGATCGCTTCTTCAATCCTTTCTGATCAAAATTCATGGCGCCTGAGAGCTAACATGCATG
AAATACCGCGTCAGGGCCCCACAGGGCGGCCCTGACGGGTAAGGACCCCTACTTGTGAGACTGCAATTTATCCTTGTACT
TCTTGAGCTGACGCCCCAGGGAATCCTTGCAGCTGTCAATCGCCTGCTCATAGGTAGCAGCCGCTTCTTTCGCTACAAGC
ACCTGTTGTGGAACATGAAGCGTCACTTCCGCCAGCTTGTTGTTTTCATAATCATTCTTCTGATGATCGAGAATCACATG
AATGCTGACAATACCGCTGAACACCTTGTCCAGAGACTCGACAGCATCACGTGCATACTGCTCTATATCGTGATGATTAC
TGCTGTGGCGTAAGGTTACCTGGATATTGACTGCTTCCTTTACGTCTGTTTTGGTCATAGGGAACCTCCTTTTCATATGA
ATTGAACACTGACAAAGAACACACGCGAAACCCTGCAGGTGCCGCTGAACGCTCGACGCACTCAGGCCCTGGGATGAGCT
TTGCTGTACACCTCCCTGATTCTGCCAAATGTTACATGGGTGTAAATCTCGGTGGTCGTCAGATTGGTATGACCGAGCAT
CTCACTGACACTGGTCAGGTCCGCTCCACTGTTGAGCATATGTGTAGCGAAGCTGTGTCGGAGAACATGCGGGTTCTTGT
TTCTGATCTCCGTCACCGTCGAAAGATATTTTTTTGTCACCCGCTGCACAAGAACAGGATAAATACGCCTACCTTTTTTC
GTTACAAAAACATACGGCGCATCGTCCAAGCTCTCTTTTTGTATTCTAAAGAAGTTTCGTTTGACTTCAAAATAATTTCT
CAGGGCTATGGCCGCCTGCTCTCCAAGAGGGACAATCCGCTGCTTCCGCCCCTTGCCCTCGACCCTGACGAGACCGTCAT
CGAGATTCACCTGGTCATGCTCCAGGGCGATCAGTTCGGATATTCTCAATCCACAGCCATAGAGTACCTCGAGCAGGGCG
CGGTCACGGGCAAGGGTAAAGCGTGCATCTGCCCCGTTCTTTCCGGGACGTGACTGCGGCATCTGGCTGAGAACATCGTC
AAACAAACGCTTCATTTCCCGTTCCTGGACAAACCCCGGAACGGCTTTGCTGAACCGCGGCGTCATGACCTGGGCAGCCA
CAGATGCCTTGATGTTGCCGGTTTCGAGCAGGTAGTTGTAGAAACTCTTGATCGCTGCAAGCTTTCTGGCGATCGATTTC
GGGCTCATGCCCCTGTCAAGCAGCGCTCCCATGAACAAGCGAATGTCGAGTACGCTTACATCTGCCGGAGCGACCGGGCA
AGTCCCGGAACCGGCGTGCTCGTCAACGAGAAAACGATAGAATTGGGAGAGGTCGTTTCTGTAGGCTTCACAGGTATGTT
GCGAGAACTGGCGTTCAACCTCGAGGTAGTCGAGAAACTCGTTCAGGAAGGGATATGACGGAGTATCAGGATGTGCTGCT
TTCTTCTCCTTGTTCACGGTCATTACAGATGCAGAGATACAAGTTCTCTTCTGTTTCTAATATAATACATATGAACACCT
CTGACGAGGAAATAATTCATGCACGGCTGTGACGAGCCGGTGCAGATGGTATCGCTGAACCATTTTTTTCCGTTGCGGTA
CACCAGAAGTTCCGCGCTGAACACTGCTCCCGAAGCCGTCTGTTCGATCCGGTGGACCGCACCGGCAAACAGATCGTCCC
GTTCGATATATTCATACGCAGATTCAGGCCGGAATTCGTCGTCGACCAGATTCCGGTGTTGAGCAGCAATCCCCTCTGCC
ACCCGCCGCATCCCGGGCAGGACAACACCCTGACGGTCTTCTTCCCGCAACGCCTTCATGCGCAGCATATTGGCACGCCC
GGCATCATCACCCAGCTGCTCGACAACCTCACCGCTCACGGCATCGATCACCAGGTATGACCGTTCCGGAAATCCGGCGA
ACGAACCTGTACGATAGACCAGCAGGTTCTTTCCCAGGTGAGCGGCAAAAGAGACATCGGGACGCTGCCAGACCACACGG
CCAGCCACAGGATCAACGGCCCATAACCCGACATGTTCCGGACCCTGACCATGATAACGGTGCAGCAGACAGAGGTGTGC
CGCGGTCGTCTCCAGACCGGTCATCACTCCCGTGCCCGCTTCGTCCCCTGCTGGCTCCGGCAGCACAAAATCTCTCATCA
CCACATTCCTGCCATCGGCGGCAACGGCAAAAAACGATGTCTTCCGACCTCCCTCCGAACGCTCTTCACCGACCAGCATG
CCATTATCGAGAAACATGATGGACCAGATAACACTGCCGCAGGCTGTGCGATAAGCTGTTTCAGCCGCGTCACTCCCGAT
CGTTCTCATCACACGCCCCTCGTATTCTGGAAATCCGGTAGATGTTGACCTGCTGCTCCTGCCCGTCCCGGTCGACCGTC
CGTGCGGAGGTCGACACGCTGAAGCCATTTTCAAACGCCATGTCAAGAAACTGTTCGGCAAGGCGACGACGGGGATCAGC
GATCAACGCACAGCCTTCCGGCTGCAGCAGCCTGTCGATAGCAGAGATAACCGGCAGCAGGTTCACTCGTTCGTACAGGA
CGTCAGCTGCACACAGCACGTCGTAGCGCTCGTCGAGATCGATCGAGCGCCAGTCAAGAGGCCGGCACTCGAGGCGGACA
CCGTTCTGCAAGGCATTGAGCGTCATAAACCGCAGTGCTTCCTCACAGTAATCTGTCGCTGTAACCAGCGCTCCTTTTCT
GGCTGCGGCAATAGCCGCAACACCCACACCGCTCCCGATCTCGATCACGCTCCGGCCATGAAGATTTCGCCGCTGGAGCA
GGAACTCCGCAAGAGCGAGCGACGAAGGCCAGATTTCAGCCCAGTAGGGCATCTTCTCGTCCCTGGCAAATTCTTCGGGA
GAAATTCTGTCAAGCAGTGCATAACTGTCACGTACGCTGTAGAACAGAAAATCCTGTGACTGCAGCATACATCGTGTCGC
TGCAATATCGTACTCCCGTGCAAGCTCATCGTACAGGATCGAAAGCTCACCGTGTTTCAACGCGTGTTTTGTCATGGTTC
TCTGTGTCATGAAGGGCGGCTCATTGGTTTTTTCGAGGACAGCCTCCCCGCAAATGCGACGGAATTTAAAGAAATTTGCG
CAGGATTTCTATTTTTGCACTGATCAGAATCCCATAAACAATTCACTACGATCATAGCGCACCATGAAAAAAGAACTGCT
TGAAGTTTTCGACAACCGGTTTCCTGACAGAGACTACACCATTGAAATCAAAAACCCAGAATTCACGTCGGTCTGCCCGA
AAACAGGCCTGCCCGACTTCGGCACCATCACCATCACGTATGTCCCCGACACGGTGTGCCTGGAACTCAAATCGTTGAAG
TACTACTATCTCGAGTTCCGCAATGCCGGCATCTTCTATGAAAACGTCACCAACACCATTCTCGATCACCTGGTTGAGGT
GCTTACACCCCGCACCATCACCATCACGACAGAGTGGAAAGCCAGGGGAGGCATTACGGAAACCGTCTCTGCTTCCTGGC
AGTCAGAATCCTGAGCGAAAAAACAACCAGAAACGAGCAAAGCCCTGAAGGAACACTCCAGGGCTTTGAACATCTCAGCG
AGAGAGAGCGGACGTATGCCGACCCGCTATCAGAACATGCTATTGATACAGTTCACGATTATCGCCACATCCTTGCTGCG
GATACCTGAATTCGGCACCGCTTTCATCTTGCGCACGATCTTCTCAGCCTCGCCTTTCTTGCGGTACTGGGCAAGGGCGT
TCTCAACTGACTTGATCGAGTGACACTTGGAACAATTCCGCACAAACACCTTTTCAGCAACAGCCAGTTCGTCACCGGTC
AGGATCACCACCGGCAACGGACCAGTCTCTTCCTCGACCGGCATTTCGCCTTCAGGAAGATCCTCGACAGCGATAAAATC
CTCGACACCTTCGTTAAAAGCACTCAGCTGCCGGACGGTCCTGATGGACTCACCGTCGAGCGTCGTCGTACGGCCTTTCT
CCCAGACCACCTCGAGGCTCACGAACATCACTGCCACAATAACAAAAATGCTGAGCGGAAAACTCAGGAACCATTTGTCA
CTGATTCTCGATGACATCCTACCCAGCCCCCAGATAATGAGGGAGGAGCAGAAAATCAGCAGGAACCAGCCCATGAATGA
CTGGAGGGGTGTTGCAATTTTCGAGAAATTCTCCGCGGGAAGTTCATAACCGGTCAGAAAAGACGAACCGAAAAAGAGAG
CTCCCATCAGGACAGCACCACCAATTGCAAGTGCAATAAGCTTACCATTTGAATTGTTATCCATGACAGATAAAAAATTA
GGTGTTAGTGGCTTACGTGTAACTTTAGATGTTAAGATAAGCAATATCTCACAAGTGACAAACAAAATAACCCACACCGC
CCGGGAGGGGTTGCAGTATCGCTATACATTTTTTACCATTATAATACACCAGAAGACAGTAATCACCGGCACCTGCCACC
ATCGTCATCCCCCATGCTCTCACAGTTACATGCCGCAGCGCTTACCGGTATCGACGCACTCGACGTCCATGTCGAGACCA
ATGCGGATTCGGGCCTTCCCTCGTTTACCGTCGTCGGGCTTCCGGACAATGCCATCCGCGAAAGCCGGGAACGCATCATG
ACCGCCATCAAAAACTCCGGCATGGAACTGCCGCCGAAAAAAATCACGGTCAACCTCGCTCCGGCTGACGTGCGCAAGGA
AGGGACCGCGTTCGACCTGCCCATCGCCGTCGGACTTCTCGGAGCCCTCGAACAACTCCCTCCTGAGCTCTCCTCGGCCC
TTATCCTCGGAGAACTCGCCCTGGACGGCTCGGTCAGAACGATCACGGGCGCCCTGCCTGCGGCCATGATGGCTGCGGAA
AAGAAGCTGAAACGCGTCATCCTCCCTAAAGACAACGCCAGGGAAGCTGCAGTCGCCGCAGCCGCCTCAGGCAGCACGAT
CGAGGTCTGCGGAGTCAGCTCACTCAGCGAAGCAGTCTCCATTATCACGACGCCATCCCTGTCCAGTCCGGTATCGGTCG
ACATCTCGGACCTGTTCGAACACCCGCCGGCCTACCCGGTCGATTTTCTTGACATCAAGGGACAGCGAGCAGCGCGGGAA
GCACTGGAAATCGCAGCTGCAGGAGGGCACAACATCCTGCTCATCGGTCCGCCGGGAAGCGGCAAGACCCTGCTTGCCAA
GGCGCTACCCGGAATCATGCCGCCACTCGGATTCGAAGAGGCCCTGGAAACGACAAAAATCTACTCGGTCGCCAGCATGC
TGCCGACAGGCCAGGCACTGATGACCCAGCGGCCGTTCCGCAACCCGCACCACACAACCAGCAACGTCGCGCTGATCGGA
GGAGGTGCGAACGCAAGGCCGGGTGAAGTCAGCCTTGCCCACAACGGCGTCCTGTTCCTGGACGAGCTGCCGGAATTCAA
TCGCAGTACACTCGAAGTGCTCCGCCAGCCACTGGAGGACAGGGAGGTCACCGTGTCGCGCATCAACCTTACGACCCGCT
ACCCTGCCAGCTTCATGTTCGTGGCCGCCATGAATCCCAGTCCCGCCGGAGCCCTGCACGATGAACACGGCAACCTCACG
GCCTCCCCGCGCGAAATCCGCCGTTACCTTTCCAGAATATCGGGCCCCCTGCTCGACCGCATCGATATTCATATCGACGT
TCCCCGGGTTGAAAACCGGGAGCTTTTTTCAGACGAACAGGGAGAAGACTCCGCAACGATCCGCGACCGCGTCATCCGGG
CCCGCCGTGTACAGCACGAACGGTTCAGCTCCAGCAACCACTCCGGCATCCACACCAACGCCCAGATGTCCCCGCAGCTG
ATACGCCGCTTCTGCCGACTCGACCGTAAAAGTGAAACCCGGCTCATGGAAGCCATGGACCGTCTCAATCTTTCAGCCAG
GGCGCACGACCGCATCCTGAAGGTCAGCAGAACCATCGCCGACCTGCAGGGCGCGGACGACATCGCCATGAACCATATCA
TTCAGGCCATCCAGTACCGCAGCCTCGACCGGGAGTTCTGGAGTTTCTGAAACATCGGAACGCTTACGTATATTCCTTCC
CCTTCCGGCAGCGTCCCGGAAGTGAATTACAGATCGCACATTCAGCGCGAATCAACCACGTCACGCAAAAATCAGAACAT
GATGCAGAATCATCGCTCAGCTTTTCTTTCCGTAATCCTGTTCAGTGTGCTGGCCGGGCTCGTCATGCCCCCGCGGCCAG
CTGCGGCTTCGACCATTGAAGAGCGAATCGGCCGCCTCGAATCCGAACTTGCAGAACTCAAGGAACTCCTGAAACAGCAG
CAACAGGCGCAAGCCGAACACAGCACGGGAGAAACATCAGCTGAAGAGGCTGAAACGAACGATTTCAGGGCAGAACTCTA
CGGATTTGCACGCCTCGACGCCTCGTACGATACCGGTGCACTGCAAACCGGCAATATCGCTCTCTGGGCATGTGCGGGAG
GCAGTGACGACGGGAAGTGGAACATCAGCGCCAATGCCAGCCGCCTCGGCCTGAAACTTCACGGCCCCGACTCGAAAACC
ATGAAGCTGTCGGGGCGGGTAGAGCTTGATTTTCTGGGTGGCGGAGCGGAAAACCAGTCGAACCCCCGACTTCGCCACGC
CTATGCAACGCTTTCCTGGCCGAAGCACGGCCTCAGCCTTCTTGCGGGCCAGACCTGGGACCTCCATTCCGCACTCATCC
CCCCGGTCAGCGATCCGGCCCTGTTGTGGGGTGCGGGAAACACAGGGATGCGCCACCCCCAGCTTCGCATCACCAGAAAA
TTCGACCTGCAGGAAAACGGACGGCTTGAAGGAGCCATTGCCCTGGCCCGGGCAATCGGAGAAAACAACGATGCTGCCGA
AAGTTACAATACCGATCCGGGCGAAGATGCAGATCTGCCCGTCCTGCAGGCACGCCTGGCCTACATAAAACCATTGCAAT
CCGGCCAGCAGCTCACGATCGGCGTATCGGGGCATTACGGAGAAGAAGAGTGGGACATCACGCCAACCGGCCAGAGCATC
GACGTACCCAGCTGGTCATGCATTGCCGAACTCGGCATCCCGCTGTCGCGTACGCTCGCACTGCAGGGCGAACTGTTTAC
CGGCACCAATCTCGATGACCATGCCGGCGGCATCTTTCAGGGAGTCAGCACGAACGGGAGCACAGCCCGGGAGATCCGCA
GCAGCGGCGGATGGGGTGCGTTTGTCTGGCAGGCAACAGCACACACCCGCCTGAGCTTCGGCGGCGGCATCGACAATCCC
CGGGACGGAGACCTCGCCGATGGCGACCGCTGTGAGAACCGTGCCCTGTTCACCGCACTGAGAACGGCACTCACCCCGCA
CCTGGTTCTCGGGGCACAGGTCGCCCACTGGAAAACCCGGTACCTCGGAGGCGACGATGCCGGAGTGCTGCGCACGCAGA
GCTCACTTTCGTATCTGTTCTGAACCTTACTCGATACGAATCGTCCAGGGCAGCATGGCCATCCTGAACATGCCGCCCTG
GCGGCTGTCGAGCAGAAGAAGAAGATCGAGCATCTCCCGCGTCGCTCCCTGAACGAGCTGTACAGAACCATTTGCCACAC
CGGATGCAACAAGCGCCGACGGACCACCCTGAAGCAGCAGTTCCACGATCCCGGGCCGGCGCGGGTAGAGCTTCAGCACG
GGCCGCAGCCCGGGATCAAGCCCGGCCATGTCCTGTACGGCCCCGATGGCCTCAGGCAATCCCCCGAGACGATCGACCAG
CCCCCGTTCGACGGCATCTCTTCCCATCCAGACCCGTCCGCCGGCCACCCGTTCGACCTCTTCGAGGCTCATATTGCGCG
AAGCAGACACTTTGGCCAGAAAATCATCATAGATCCAGCCGGTCGTCTCCATAAATTTTTCCATCCCCTTCTCGTCAAGC
GGTTCGAACAGGGTAAACGCATCGGCGTACTCGCCCCTGGTCACCACCTCGCGTCGCAACCCGATCCGTTCACCGAGGCT
GCTGATTTCGGGTTTGAGCGCATACACGCCTATTGAGCCGGTCAGGCTCAGCGCGTCGGCGAAAATACTGTCGGCCGCCA
GCGCAATCATGTACCCGCCCGATGCCGCAACCCCCGACATCGATGCCACGAGCGGCTTTCGCACACGTGCCGAATCAAGC
ATCTGCAGCATATTGGCCGATGCCAGGGCATCGCCGCCACCACTGTCGATACGAAGCACGATACCCCTGACCTGTTCGTC
CTCCAGCGCGGCCTCGAGAGACTGCCGTAACGTCTCTTCATCGACACCGGGCTGCATCCCTGCGACAGGATCACCTGCAG
ACCTGACAATCGGGCCTTCAACGCTGATCACGGCAATCGCATCCGATGATTCCGCCGCAAACGGCCAGTCGACCGAGGCC
TTGTAGCGGGCTGCGCTCACCAGGACATCCTGTGCTTCCGCCGCGCCCGACGATAGCGTAAAGCGCTCGAGGTACTCCCA
GTACCCGCTCACCGCGTCGACAATCCCGAAGCCCACGGCCTCCCGGGCTGACACCACGGCCTCGTCATTGATGACCTCCT
CGAGCACGCCCGGCTCGATTCCCCGCAACGAACTCACGCTCTGCACATACTCCTCGTACACCCGGTCGAGCATTCCCTCG
AGCTGCCGGCGCAGGTATGGGCTCGCCCCCTCGCGGGTAAACGGCTCGATACCGGTCTTCCATTCACTCCACTGGGCCGC
CTGAAAAGAAATCCCGATGTTCTCCAGCGTTCTGGCAAAAAAAAGAATCTCGGCCTTGAGCCCGTCAAGCTGAAGGACAG
TTCCCCTCTCAGCCGTCACGCTGTCACAGGCCGAAGCCAGCCATACATCCTGGTCTCCGGCATTGCGCAGGAAGGCGTTG
ACCGGCGTACCTGCCTGACGGGTACGCTGTACGGCACGAATCAGCTGCCGGATATCGGCTGGATCCGCCCCGAGAGCGTC
GATATCGAGCAGTACGCTCTCGATACGCCTGTCATCCTCCGCCCGAGCGAGCAGAAACAGGGCATCCTGAAGCGAAATTT
TTTCCTGCAGGGGCTGAAACGGCAGTGACACCTCCACCCCGCCTGTTTCGGCAAGTTCTCCCGACAGGCCGATCTGCAGG
ACAAACCTGTCAGGCAACGATGTAGCGGCAGTCAACATCCACCAGATACCGATCACGGCCGCGGCAGCAAGCAGCACGAC
CACCAGACAACCGGCCCGCATCGGGGTCAGGCGCGGCTTGCGCAGTTCCTTGTTCTTCATGACATTCAGTTTTTCTGGTT
GGATCTCATCAGGCAGCTGACCTCATGACCGGGTTCGTCCTTCAGCGCCATGAGTTCCGGCGCCTCATGACGACAACGGT
CGACAGCCTCCGGGCAGCGGGGATGGAAACTGCAGCCTGAAGGCATGTCCAGAGGACCGGGAATATCCCCCTTGAGCATG
ATACGCTCACGCGAAGACGAAAGGTCCGGGGATGGAATAGCCGACATCAGCGCCCGTGTATAGGGATGCGAGGGACTGCC
GTACAGCTCCTGTGATGAAGCGATCTCCACGATATTGCCCAGGTACATCACCGCCACACGGTCCGAAATGTACTCGACAA
CCGACAGGTCGTGAGCGATAAACAGGTAGGTCAGGCTGAACTCCCGCTGCAGGTCCTTGAGCAGATTGATGATCTGTGAC
TGGATCGACACGTCGAGTGCCGAAACCGGCTCGTCACAGATCAGCAGACGGGGATTCAGCGCGAGTGCACGGGCAATACC
GGCTCTCTGGCGCTGCCCGCCCGAAAACTCGTGCGGATAGCGGCCGTAATACTCCCTGCTCAGGCCGACAATGTCGAGCA
GTTCGTAGACCCGTTTCCTGATCCGGTCGCGGGGGACGACCCGATGCACCTGCAACACTTCATACAGCATCTGTCCCATG
GTCAGGCGGGGATTGAGCGAACTGAAGGGGTCCTGGAAAATCATCTGCATATCACGTCGCACGTCCCGGAACTCCCGGTT
CTTCAGGGCGGTGATCTCACGACCGTCAAACACGATACGCCCGCTCACGCTGACCGGCAGAAGACGCAGAAGCGCTCGGC
CGAGGGTCGTCTTGCCGCAGCCTGATTCGCCGACAAGCCCCAGGGTCTCCCCCTCTGTGACGGAAAACGACACACCGTTG
ACCGCCCTGACCAGCCCTTTTCCGCCGACCGCTCCCCCTTTTTTGACAGGGAATTCCACGGCAAGATTCTCTACTTCAAG
AATCATACTCTCCTCATTCATAGCACTCCAGCAGAGGTTCTCGCAATTATCCGATTAATGCGTATACTGTAATAAGCATG
CAATATACACAGTTTTGTCGAGCACCCGTTCAGCCAATGACCGAAACAGGAACCCTCTACAGTATCGCCACCCCCCTGGG
CAACCTCGACGACATCACCCTGCGCGCCATCAGGACACTGCAGGAGGTCGGCACCATCGCCTGTGAAGATACCCGCAGGA
CGTCGGTTCTTCTCCGCCATCTCGGCATCAGCGGCAAGCGCCTGATCAGCTACCACAGTGCGAATGAAGAGCGCGCGGTC
GAACAGCTTATCGGTCGTCTCCTGGAGGGGGAACATGTCGCCCTGGTCACCGATGCCGGAACTCCCGCCGTCAGCGATCC
CGGCTTCAGCCTGGTCCGCCGGGCACAGGCTGAAGGCATCTGCACGCTTCCAGTTCCCGGAGCAAGTGCCCTGACAGCCG
CACTCTCCGTCTGCCCGCTTCCGGTATCGAGCTTTTTGTTTGCCGGTTTCCTGCCGCACAAAAAAGGACGCAAAAGCCGT
CTCGAATATCTTGCCGGGCTGTCGACCACGATCGTCCTGTACGAGTCGCCCTACCGGCTGCTCAGGCTGCTGGGTGAAAT
CGGTTCCCTGATGCCCGGAGCAGGCATCTTTATCGCCAGGGAAATCACGAAGCTTCACGAAGAGTACATCACCGGCACAG
CGGAAGAACTGGCCACTCATTTCTCGAACAAAAAAATCAGGGGCGAATTCGTCGTCATCGTCTCACCCGCCAGACCGTAA
CCTCGAACAGAAAAACACGAACAGATATGCAGATCATCAGTGACCCCCGCGAGATGCAGAAAACCGCGGAAAAACTGCGT
ATGAAACACCAGCTTATCGCTGTGGTCATGACCATGGGCGCCCTGCACGAAGGGCATCTGAAACTGATCCAGCTCGCCCG
CAAAAAAGCCGGGACCGTCATCCTGACGATCTTTGTCAACCCCCGGCAGTTCGGCGAAGGGGAAGACTTTCACCGCTACC
CGAAACCGTTCGACAACGATGCGGCCATGGCAAAAACCGTAGGAGTGGACTACCTGTTCGCCCCGGAATCCGCAGGCATG
TACCCCGAGGATTTTCAGACAACCATCGCAACGGGAGATATCGCATCGCGCCTCGAAGGCGAACAGCGACCGGGACATTT
CAACGGCGTTGCCACCGTCGTCGCCAAGCTCCTGCACATCACCAAGCCCCATATCGCGGTTTTCGGGGAAAAAGACGCCC
AGCAGCTGGCGGTGATCAGGCGCATGGTCGATGACCTGAATTTCGATGTCAGCATCCTCGAAGCGCCCCTGATGCGTGAA
GAGGACGGACTTGCCATCAGCTCCCGCAACCGGTACCTCTCGATCGACGAACGCCAGGAGGCCACCGTGCTCTACCGCGC
GCTCATGGCCGCCGAAGACCTTGTCAGAAAAGGCTGCCGCGAGAGCGATGCCCTGATCGAAGCTGCCAGGGACGTCATCG
GTTCCGTTCCCGATGCTGAAACAGACTATATCTCACTGGTCGATGCCGCCACGTTCCGGGAGGTCGACCAGCTGCAGGAC
AATCACGATTACCGCATGCTGCTTGCCGTCCGGATCGGCACCACCCGGCTCATCGACAACCACAGGCTGAGCCCCTGAAC
CGCTCTCGCGCCATGTGCTCATAAATCTCTTAAATAATCGTATATTGCTGAATTCAGTACAAAGCTGGCTCACAGCTTAG
GTCACTGCCTGCCCCGATACAGCATCTTGCCACGATCAGGGAAAGCATGTTTTTTCAAGAGCTTTGTTCACTAACAATCG
ATGTCAATGTTTATACGAAAAGAAATTGATCTGGGAAGCGGCAAAAAACTCACGATCGAAACTGGTAAAATGGCCAAACA
GGCCGACGGTGCGGCTGTTGTCCGCCTCGAGGACACCATGGTGCTGGCAACCGTCGTCTCCAGCAAAAACCCGCCGGCCC
CCAACCAGAACTTTTTCCCGCTTCAGGTAGAGTACCGCGAAAAGTACTCCGCTGCCGGAAAATTTCCGGGAGGATTCTTC
AAGCGCGAAGGACGTCCTTCAGAAAAAGAGATCCTGTCCGCCCGCCTGATCGACCGCGCACTCCGCCCGCTCTTCCCGGA
CGGTTACTACCAGGACACCCAGATCATCATTTCGGTCATCTCGTCCGACCAGGTCAATGATGCCGACATTCTTGGCGGCA
TTGCGGCATCAACAGCAATCATGGTGTCGGATATTCCCTTTGACAACGCGATGTCGGAAGTCAGGGTGGGAAGGGTAAAC
GGCAGTTTCGTCATCAACCCCGACATCAACCAGCTGAAAAAAAGCGACCTTGACATCTGTATCGGCGGCACGAAAAACAC
CATCTGCATGCTCGAAGGAGAGATGGATGAAATCTCCGAAGCAGAGATGCTCGAAACAATCCGTTTCGGGCATGAGGCCA
TCAAGGACATCTGCGCCGTCCAGGAGGAAATCGCCAGAGAAGCCGGCAAGCCTGCACGCACATTCGAGCCGGTCAGGCCG
CCTGCCGATATGATCTCCACCGTTTCGTCCTTCTGCCGTGACGAACTCAGGGAACTGGCGTACATGCCGCTCGCAAAGGA
AGAGCGTGCAGAAAAAACCTCGGAACTCTGCGCGAAAGCCCTTCAGGCAGCAATCGCCCACTACAGGGAGGAAATCAGCG
AGGAAGAACGCACAGCGGACCCGTCGAAAGAGGTGTATTTCAACGAACAGCTGCTCAAGGATGCTATCCACAGGGTCGAA
AAAGACGTGATGCGGCACATGATTCTCGATGACGCCAAGCGGCTTGACGGCCGCAAGCTCGACGAGGTAAGGCCGATCAG
CATCGACCTCGGGCTCATTCCGCGCGCACATGGTTCGTCACTCTTCACCCGTGGTGAAACCCAGGCCCTCGTCACCCTGA
CACTCGGCACCAAAAAAGATGCCCAGATGGTCGACACCCTGACCGACGACACGGAAAAACGGTTCATGCTCCATTACAAC
TTCCCACCCTTTTCCGTCGGTGAAACCGGCAGGGTCGGCGGTACCGGCCGGAGGGAGATCGGGCACGGCAACCTTGCCGA
ACGCGCCATCAAGAAAGTAATCCCGTCAGAACAGGATTTCCCCTATACCATCCGCATCGTTTCGGACATCCTCGAGTCCA
ACGGATCGTCATCGATGGCCTCTGTGTGCGGGGGGACCCTGGCTGCCATGGACGGCGGCGTACCGGTCAGAAAACCGGTA
TCCGGCATTGCCATGGGGCTCATCAAGGAAGGCGACAACTACGCTATCCTGTCGGACATTCTCGGCAATGAGGATCATCT
CGGCGACATGGACTTCAAGGTCGCCGGCACCGCCGACGGCATCACCGCTTGCCAGATGGACATCAAAATCGACGGTCTCG
ACTACCATATTCTCGAGCAGGCTCTCGAACAGGCGCTGCAGGGCAGGCTCCATATCCTGCAGAAAATGACCGAAGCCATC
GAAAAGCCACGCGAGGAAATCGGCAAGTACGCCCCGAAACTCACCACCATCCAGATCCCGGTGGATGCCATCGGTCTGAT
TATCGGCAAAGGGGGCGAAACCATCCGCAGCATCACCGAAGAGACCGGTGCGGAAATCAACATCGACGACGACGGCACCG
TCACCATCGCCTCTCCGCACGGTGAAGGGGCCTCGGCAGCGGTCGAAACCATCAAGACCCTGATCTCCAAACCCGAGGTC
GGCGTCGTCTACAGCGGCAAGGTCCGTGACATCCGTGAAGAGCTCGGTGCGTTTGTGGAGTTTCTCCCCAAAACCGACGG
TCTTGTGCACATCTCGGAAATCGCGCACGAACGCGTCAGAAAAGTCAGCGACCACCTCAACCCGGGAGACCGTATCAAGG
TCAAACTGATCGACATCCGCAAGGACCCGAGAACCGGAAAAACACGCTATGCCCTTTCCATCAAGGCACTCGATACCCCT
GAAGCAGAGCCTCAGACCCCTGCAACCGGGCAGCAGTGACAAGGGCTCAAGGAGAAAACCCTGGAAAAAGCTGTGCAGGA
TCACCTGCATGGCTTTTTTCTTTTACTGATTTTTGTTTCTTACATGCAGTGACATCACCATAATTTTTATCCGCTTACCA
AAGGGCCACCATGCGTTACGATTTTTCCAGCATCGAAAAAAAATGGCAGCAGTACTGGGCCGAACACCAGACATTCCAGA
CCGACGAGAACCGGGACAAGCCCAAATATTACGTCCTTGACATGTTTCCGTATCCAAGCGGTTCAGGGCTGCATGTCGGG
CACCTTGAAGGATATACGGCAACGGATATCATAGCCCGCTACAAACGCAGCTGCGGCTACAATGTCCTCCACCCCATGGG
ATGGGACGCATTCGGCCTGCCTGCCGAACAATACGCCATCAAAACAGGGACACATCCGAGCCTGACCACCGAAACCAACA
TCTCGAGCTTCCGCCAGACTCTCCAGCGCATGGGCTTTTCCTATGACTGGGAACGCGAAATCAACACGACAGACCCCGCG
TATTTCCGCTGGACACAGTGGATTTTTCTCCAGATGCTCGACAAGGGACTCGCCTACATGAGCGAAGTCGACGTCAACTG
GTGCGAAGAGCTTCGGGTCGTCCTGGCAAACGAGGAGGTCGACGAAAAAATCCAGGCCGGTTACACGGTTGTGCGCAAAC
CGCTGCGACAGTGGGTGCTCAAAATCACCGAGTATGCCGAACGCCTGCTCGAAGACCTCGACGAACTCGACTGGCCGGAA
AACGTCAAGCAGATGCAGCGCAACTGGATCGGGCGTTCCGAAGGCATGGAGATCGAATTCGAGCTTCCCTGCCACAAGAA
AAAACTCAACGTCTATACGACACGGCCCGACACCCTGTTCGGGGCGACGTACCTGGTGATCTCTCCCGAACACCCCCTGG
CGGAAAAACTCGCTACGGCCCAGCACCTGGTCGAGGTCAGGGAATACATCCGGAAGGCAAAGCTCAAAACCGAACTGGAA
CGCACGGGCCTGCAAAAAGACAAAACCGGTGTCTTTACCGGTTCGTACGCCGTCAACCCGGCAAACGCACAGGCCCTTCC
TGTCTGGATTTCGGATTTCGTGCTCACCACCTACGGCACCGGGGCCATCATGTCCGTTCCTGCCCACGACAGCCGTGACT
GGGAATTCGCCAGGAAATTCGACCTTCCCATTGTCGAGGTCATCAAAAGTCCGCATAACGTCGAAGAGGAGGTATTCGAA
GGAAAGAACAGCGTCTGCGTCAACTCGTCCAACAGTGACATCAGCCTTGACGGCTTGGACTTTGCAACAGCCTTCGACAC
CATGGCCAGCTGGCTCGAATCAAAAGGAGTCGGCACGAGAAAAGTCAACTACAAGCTGCGCGACTGGATCTTCAGCCGCC
AGCGCTACTGGGGTGAGCCCATTCCGGTCAAGCACTACGAAGACGGAACACTGCGGCCCGAAACCGATCTGCCGCTCACC
CTTCCGGACGTGGAAGCCTATCAGCCATCGACCACCGGGGAATCACCGCTGGCAAACATTCCCGGCTGGCTGTACGGTGA
AGACGAACACGGGAAGTTCCGCCGTGAGACAAACACCATGCCGCAATGGGCCGGCAGCTGCTGGTACTACCTGCGGTTCA
TCGACCCCCAGAACAGCGAGGCTCCTCTCGACCCGCAAAAAGAGCGCTACTGGATGAATGTCGACCTGTACATCGGCGGG
GCCGAACACGCCGTTCTGCACCTGCTCTATGCCCGCTTCTGGCACAAGGTGCTCTACGATATCGGTGTCGTTTCGACAAA
AGAACCCTTCGGGCGCCTGTTCAACCAGGGCATGATTCTCGGGGAAGACAACGAAAAAATGTCGAAGTCTCGAGGCAATG
TCATTCCCGCGGACCAGGTACTCTCAGCATACGGTGCCGATGCGGTGCGCATGTACGAAATGTTCCTGGGCCCCCTCGAG
CAGGTCAAGCCATGGAACACCCACGGAATCGAAGGCATCAGCCGCTTCCTCGGCCGTGTATGGCGCCTGGTCTGCAGCGA
GCGTGACGACTCCGTGCTCCTGACAGACGGCCCGCTCGACGAGAGCATGCAGCGACGGATGCACAAAACCATCAGAAAGG
TCTCGGAAGATACCGAACAGCTCAAATTCAACACGGCAATCGCGGAGCTGATGGTCTATGTCAACGACCTGCACAAGGCA
GACTGCCACAACAGGACTGCGCTGGAGGCCCTGATTGTCATGCTCGCCCCCTACGCACCGCATATCTGCGAAGAACTCTG
GCAGGCTGCCGGGCACAGCGAGTCGGTCAGCAGGGCACCCTACCCGGTATTCGACCCCGCACTGGCCGCCGATGACGAAG
TGACGATCGCCGTCCAGGTCAACGGCAAGCTCCGGGGAACCTTCCGGACCGCTGCCGGCACCCCGCGTGAAGAACTTCTC
AACCGGGCCAGGACACTTGACAGCGTCCTGAAATTCCTGCAGAATGTCGAGATAAAAAAAGAGATTGCGGTCCCCGACAA
GCTTGTCAATTTCGCCGTCAAACCGCTGTAACACGGCAGGCATTGTGCAATCGGCAACAGCAGCGCTCCGCCGCTCTTCC
TCCGGAGCGCTGCAATTTCAGCAACATCACCTCATCTGCAATAAAATTCTCTCCGCCGCTTCTCCCTGAACTTGTTTGCT
CCACTCTTTTTTTTGTATTATTTCCATTTACGGTCATTATCCTGTTGTTATGACATGGACATGCAATTCGCCAGCAGTGC
CCAAGCGGACACTGTTCCACTCAAACTGTCCTGTATGCACGAATCTTCCGCGATCCGTCATGAAGAATACTCTATATGCC
TGTTAAGGGTGCCTACCCTTTTTGTAAACCTAAAACCACGTATCAATGGCTAAGGACAAAACAACATCGCAACAGCCACA
AGCAGCCGAAACCGAATCCATCAGCTCTGTCCTGTCTGAAAAACGCAAGTTCCCGCCACCGACCGAATTTTCAGAACAAG
CCCATATCTCCTCGATGGAGCAGTATGAAAAGCTCTATCAGGAAGCGGAAGACAACCCTGAAGCATACTGGTCAGGCATT
GCCGAACAGTTTCACTGGGAAAAGAAATGGGACAAGGTACTGGAGTGGAACTCTCCCTATGCCAAATGGTTTTCAGGCGG
CACCACCAATATCTGCTATAATGCGATCGACCGTCATGTCAACAGCTGGAGGAAAAACAAGGCTGCCATTATCTGGGAAG
GAGAGGAAGGAGACCAGCAGGTCCTGACCTACGGCGAACTCCACCGCCAGGTCAGCAAATTTGCCAACGTCCTCAAAATT
GCCGGCATCAAACCCGGCGACCGTGTGGCCATCTACATGGGCATGGTACCTGAACTGGTCATCGCCGTTCTCGCCTGTGC
ACGTGTCGGTGCCGTCCACAATGTCATTTTTGCCGGTTTTTCGGCCCACGCCATTACCGAACGCGTCAATGACTCAAAAG
CCAAGCTCATTATCTGCTCCGATGGCACCCGCAGGCGCGGCAACACCATCAATCTGAAGAACATCGTCGACGAAGCGATT
GTCGACACGCCATCGGTACGCAGCGTCATTGTCCTCAAGGTCACCGGCGAAGAGGTCACCATGCATGACGGCATGGATCA
CTGGTGGCACGACCTGATGGGCCTGGCCATGGACCACAACGAACCGGAATTCGTCGAATCGGAGCACCCGCTCTTCATTC
TCTACACCAGCGGCTCGACAGGCAAGCCGAAAGGTATTCTCCATACCACCGGCGGCTACATGGTCCATGCAGCGAGTTCG
TTCAAATACGTCTTCGACATCAAGGACCAGGACATCTACTGGTGTACCGCAGATGTCGGCTGGATCACCGGTCACAGTTA
CCTGGTCTACGGTCCGCTGCTCAACGGTGCAACGCTCATGATGTACGAAGGCGCGCCGAACTATCCGCAGTGGGACCGTT
TCTGGGATATCATCAACCGCCACAAAATAACCATTCTCTATACTGCACCGACCGCCATCAGGGCCTTTATCCGGGCCGGT
GACGAATGGGTCACCAAGCACGATCTCAGCAGCCTCAGGCTGCTCGGAACGGTCGGCGAACCTATCAACCCGAAAGCATG
GATGTGGTATCACTCCGTAGTCGGCCAGGAAAAATGCCCGATCGTCGATACCTGGTGGCAGACGGAAACCGGCGGCATCC
TGGTATCACCGCTGCCGGGAGCGACACCGACAAAACCGGGGACCGCAACCCGCCCGCTTCCCGGCATTATGGTTGACGTG
GTCCGTAAGGACGGCACGCCATGTGAAGCCAACGAAGGTGGTTACCTGGTCATCAAAAAACCGTGGCCGTCAATGCTGCG
TACCATCTACGGTGACAACAAGCGCTACGAAGAGACCTACTGGTCTGAGTTCAAGGACATGTACTTCACCGGTGACGGTG
CACGAAAGGATGAAGACGGCTATATCTGGATCATGGGCCGTGTCGACGATGTCGTCAATGTCTCCGGCCACAGGCTCGGT
ACCAGCGAGGTAGAAAGCGCACTGGTCGCCCACGAAGCCGTCGCCGAAGCAGCGGTCGTCAGCCGACCGGACGAAATCAA
GGGCAACTCCCTGATCGCGTTCGTCACGCTCAAGGACGAGTACGACGGCGATATGAAGCTTCGTGAGGAACTCCGTGCCC
ATGTCTCCAAGGAGATCGGGCCTATCGCCAAACCTGACGAAATCAGGTGGGCCCAGGGACTGCCGAAAACCCGAAGCGGC
AAGATCATGCGACGTCTCCTGCGCGAACTGGCATCGACCAAGCAGATCAAAGGCGATGTCACGACGCTCGAAGACTTCGG
CGTGCTCGAACAGCTCCGCGAACAGGAAGAAGAGGATTAAGCACTCCGTTCCCGTCGGGACGAACAAAAAAAGCCGTTCA
GGACAGAAAAGCCTGAGCGGCTTTCTTTCTCTTTTGTCATTTTTTCTTTTCTCGTTCTGCTGATGTTTCCGGGAGGATGT
ACGAACGTCAGCGACACCGAAACCTCTTCGATCTCCGGGCAGTCCGCCCGCCAGGGGCTGATCGAGCCCTGTGAACTGAT
CACGCGAGAAGATGCAGAGCGCATTCTCGGTGAACCGGTTCTGAAAGGAGAACGCTCGGAACAGGAGGCTGTCGGCCTCA
AGCTCTGCATGTACAACCCCGTCGACACGAATTCATGGGGTTTTCTGCAGGTTGCGCTCACCCAGTCGGCGTTCATGCCG
GAAAACGGCCTGCCGCCCTCCGACATCTTCTTCTCGATCAGGGACGCCATGAGCGAAACGAGACAGGACCTCGAAGGGCT
TGGAGACAGCGCATTCATTGCAACCGGAGGGCTCTACCTGCTGAAAGACGAATATTATATCTCCATCGGAGCCGGCAACA
TCGACCGACCCGATGTACAGGAACGCCTGAAGCGTGCAGGAAAGCAGGCGCTGGAGCGTCTCGAACTTCTTCTGTAAGCT
TCCCTCAGGGATTCAACTGCCAGATGGTGAAATTCAGATAGGAGGCAAAACTCACCCACAGCAGATACGGCACCAGCAGG
AGAGCGGCATTGCGCGAGACGGCATTGAAACGGATGATCGTCGTAACGATAGCCAGCCAGAGCAGCAGGATCTCGATAAA
GCCCAGAAACGGTGACTGAAGCCCGAAGAAGGTGGCAGACCAACCGAGGTTGAGCACCAGCTGAACAGCAAAGGCCACAA
CGGCCCCCTTTACCCCCGGTCGCTCAAAACCGTCACGCACCACCATCCAGAGCGCGACCCCCATCATGACAAACAGTGCC
GTCCATACGGGGGGGAAGAGCCAGTCAGGAGGGTTCCACGATGGCTTGTCGAGCACCTGGTAATACCATTCCGATCCGGG
CTCCGGAGTAAACATTCCCCCGGCAAAAGCCACGAGAATGCAGATGCCGATACAGAGCGCGAGTTGTCCGACAGAACCTT
TCATACCTCATCATTTTTTTGTTTTCAGAATAACGTCTTTCACTATAATCGGTTCCGCCACCTGTTCGTTTCCCGAAGGG
CCAAAACAGCCTCTTCATGGTCAATACACGTAAAACCGTATATTGTCGCCGCACACAACAACATCACCAAACCCTCAAAC
AGGAACCATCCATGAACCAGGAACTTCAGACCGCTGTCCGCGCTGCCCGAACAGCTGGAGCAGGGATTCTGAAAACATTC
GGCGAACTCGCCCACAGCGATATCCAGCCCAAAGAATACAAGGATTTCGTCACAGCCGCCGACAGGCAAAGCGAAGCAGA
CATCACAAAAATTCTCACCGAGGCCTTTCCGGACGACAGCCTGCTGTGCGAAGAAGGCAGTAACAAAACCGGCACATCAG
GACGCCAGTGGATTGTCGATCCTCTCGATGGAACGCTGAACTTCATCCACTCGTTTCCGGTTTTTGCTGTCAGTATCGCC
CTTCGTGACAGCACAGAGGAACTCGCTCTGGGGGTGGTCTACCAGCCGGTGCTCGGTGAACTCTTTACCGCTACCAGAGG
GGAAGGGGCATTTCTCAACGGGATCCAGATCCATGTATCGACACGCAATGACCCCGAACACTTCCTTATCGCGACCGGCA
TTCCGTTCAAGGACTACGACTACCTCGATGCATATCTCGCCACACTCCGCGACGTCATTCACGATTCGGCAGGTATCCGA
AGGGCTGGTTCCGCTGCGCTCGATCTCGCCTATACCGCATGCGGAAGGTTCGATGCGTTCTGGGAATACAAGCTCTACCC
GTGGGATTATGCCGCAGGGGTTCTGCTGGTCAGGGAAGCCGGGGGTAGCGTCACCGGATTCGACGGCAACAGTGACGTCT
TCGCCCATCACAGCATCATCGCCGGCACGCCGGCCACTCACGGCCTGATCAGTGAAAAAGCCCAACGCCATTTCATCCTC
TGATACCGTGCCCCGGCCGGACTGTGCGGAATTTGAACTAGCCGGGCCCTTTGTTATCTTAAAGGTTTCTATTCATCGAT
AATTTTCAGCTTACTATTTTCCAGCGACTCATGCTCATTCATCAGCGAACACTGAAAAAAGAAGTCTCACTCTGGGGAAC
CGGGCTCCATACCGGCAAAGAGTGCATGATCACCTTCAAGCCCGCACCGGCCAATTACGGCTACTGCTTTGTCCGAACGG
ATATTGACAACTGCCCCGAAATTCCCGCACTGATCGACCATGTGGTCGATGTCTGCCGCGGTACAACCATTGAAAGCGAC
GGCATCAAGGTACACACGACGGAACATGTCCTGGCCGCGCTCTACGGGCTGCAGATCGACAACTGCAGGATCGAAATGAG
CGGGCCGGAGCCTCCGGTAATGGACGGCAGTTCACTGCAGTTTGCCGAAGCGCTGATCGGCGCCGGGTTCGACGAGCAGG
AGGAACCGAAAAACTATCTCGTCCTGGACGAAACCATTGAATATCACGACCCGCAGAACAGCGTCGATATCGTCGGGCTT
CCGCTCGACGGATTCCGCGCTACCGTCATGGTTGATTACAAAAATCCCGCTCTCGGCTCGCAGCATTCAGGACTCTTCGA
CCTGGAACACGAATTCCTGAAGGATTTCGCTCCGTGCAGGACATTCTGTTTTCTCAGCGAGGTCGAACAGCTGGCGAACC
TCGGCATCATCAAAGGGGGGGATGTCGACAATGCCGTTGTCATTGTCGATAAATCCATGACAGAAGACCAGCTGGAGGAA
CTTGCCGGAAAAATCGGCATCGACAGTTCTCAGCTTATCCTCGGCGACAACGGCATTCTCAACAACCGCGAGCTGCGTTT
CAGCAATGAACCGGCACGACACAAGCTGCTCGACATGCTTGGTGACCTCGCTCTGCTGGGCATGCCGGTCAAGGCGCAGA
TCCTCGCTGCCCGCCCGGGGCATGCGTCGAATGTAGAATTCGTCAAACAGCTGAAAAAATATGCAGACCGCAATGCGCTG
GCACGCAAGTACCAGCACGAGAAAAAATCCGGTGTGATTTTTGACATCAACGCCATCCGGAACATTCTCCCGCACCGATA
TCCGTTCCTGCTGATCGACAAGATCGTCGAGTTCACCCTCGATGAAAAAATCGTCTCGATCAAGAACGTCACCATGAACG
AGGAGTTCTTCCAGGGTCATTTTCCGGGAAACCCGATCATGCCCGGTGTACTGATCATCGAAGCCATGGCACAGACCGGG
GGCATCATGATGCTCAACGGCAACGACAATATCAATGACATGCAGGTATACTTCATGGGCATCGACAAGGCGAGGTTCCG
CAAACCGGTTGTTCCGGGCGACACGCTGGTCATCGAAGCCACGATGAAAAGCCGCCGGCGCAGTGTCTGCCAGTTCGACG
GCAAGGCCTACGTCCGGGGCGAACTGGTCTGCGAAGCGTCACTGATGGCCACGGTCGTCCAGAAAAACAGCTGACCAGAC
ACGGACGGCAACAAATTGCAGCGGCAGCGGTACTGGGTGTGTATCGTTGCCGCTCGCGTGTTTCAGGCCCTATACTCCAG
CCCTTTCACAATACGGTAGAATCGCAGGCAGTACTGCACAAACGACACAAACAGCATCAGCACCGAAAGGTACATGAAAA
ACTCCTGCAGAGGGTAGCGGTCGAACACGGGATGCGGCCAGATCATGGCAAGAAACATCATCGACACGAAACCAACTGCC
CATTTACCGGGCCAGAGAGAGGTCGTAATCACCTGGTGACGGTACTTGACATACGCCGCCCCGAGAAAAATCAGCAGATC
ACGCAGGACAACGAACACCACGAACCAGACCGGCAGCTCTCCGATATACATAAAATACACGGCAACCGTCGCCAGACACA
CCTTGTCGGCAAAAGGATCGAGGATCTTGCCCATATCGGACACCTCGTGAGTCCAGCGGGCCGTCCTGCCGTCAAACCAG
TCTGTCAGCACAGCGACGACGAGCACGCCGAGCGCCGTCCAGATATCCCCCCTGTCGTAGTAATAGATAAAGAACGGGAT
CAGCACAATCCTTGACAGGCTGAGGATATTCGGAAGATTTACAATATGGCCCTTCATGGGCATTTCCCGGATTTCTCAAA
GGTTAACAAATCAGACAATCAACTCGGGGTTCGAACGGACGTACTCGGCCCACCCCCGAGACGATGAGCTGCGCCCGGAA
GTCCCCCGTCTCTGCCCTCCCGGAGCGTCACAGAAGAGATCGCAGAGCGCAATACCGAGGGCATCAGACACATCATAGGG
CTTCAGGGGAGTCGTGATGCCGAGAAAATGCTGAACCATGTAGGCCACCTGGCCCTTTCCTGCCCCGCCTTTTCCGGTCA
GCACGAGCTTCACCTCGCGAGGAGCGTACTCATGAAGAACAAGCCCCCTGTTCATGGCCAGCACGACGATCGCCCCTCTG
ACCTGGCCAAGCTTCAGAGCGGACTGTGCATTGCGGTTGACATAGGTGGTCTCCAGCGCCAGTCGCACAGGACCGTACTC
CGAAACAAGTGCATCGAGTTCGTCATAAATTATCTTGATGCGTTCAGGGAGCGACTGCGCCGAACGGAGCCGAATCACCC
CGCAGCTCACCAGGCGCCAGCCGTTCCGCTCACGTGAGACAAGCCCGTACCCGGTATGAACGCTGCCGGGATCAACTCCA
AGCACCAGCATCGATCAGGAGTCAAAGCTGTTCATCGCCTGCTCGCTGATCTCGAGATTGCTGTACACCGCCTGAACATC
ATCACTGTTTTCCAGTGCATCGATCAGTTTCATCGCTTTTTCCGCATCCGATGCATCGAGTTCGACATACGTATCGGGAA
TCATGTCGACACGCGCATTTTCATAGCAAATCCCTGCATCATCCAGGGCCTGCTTGGCATTCTCGAGTTCCCTGACATCC
GTAATAACCGTAAAATAACTCTCGTCATCCGTATTGAGATCCTCGAGACCCGCATCGAGCAGCACCTCCATCAACCGGTC
CTCTTCCGCCTCAGCACGAGCGACCTCGATGCACCCCTTGCGCTGGAACATCCAGCTGACACTGCCGTTCTCTCCCAGAG
AACCGTTATGACGGTTGATGATATGGCGAACGTCCGCCACGGTCCTGTTACGGTTATCGGTGGCGGTTTCGATAATCAGT
GCAATACCGCCGGGTCCATACCCTTCATAGGTGATCTCTTCGTAGGTCACCCCCTCCAGCTCACCTGTGCCTTTCTTGAT
GGCACGCTGGATATTTTCCTGCGGCATGGAGCTGGCTTTCGCATTATCGACAGCGAGCCTCAGGCGAGGGTTGGCGGCCG
GATCGCCTCCACCCATTTTCGCGGCAATGGTGATTTCGCGTACAAGTTTGGTAAACAGGTTGCCTCGTTTCTGATCAGTC
GCAGCTTTCTTCCGTTTAATCGTCGACCATTTACTGTGTCCAGACATGATACAATACTAACAGTTGAAAAAACCCGGCAG
ACCGCCGGTCTATGATATTAGAGTTATTTTCTGTAAATAAAACCAAATCTACTCCGTTTCAGTGAAATTAATCACAAGAA
CAAATAATGACAAGCCGCTTGGTCGCTTATCAGGGAGAGCCCGGAGCATACAGTGAAATCGCCGCCCTGCGTTTCGGCAC
CCCTGAACCGTTCGAATCGTTCGATGACGCCTTTGAAGCCGTCGAGAAAAAACAGGTCGCCTGTGCCGTCATCCCGATCG
AAAATTCTCTCGGAGGCAGTATCCATCACAATTACGACCTGCTCATACAGCATCCAGTGCACATTGTCGCTGAAACGTTC
GTCAAGGTCGAGCATTGCCTGCTCGGCCTGCCTGGTTCCACGCTCGAGAACCCGGGCAGGGTTCTTTCGCATCCCCAGGC
GCTTGCACAATGCAGAAACTTTTTCACCACGCATCCGGCCCTGAAAGCCGAAGTCGCCTACGATACTGCGGGCAGTGCAA
AAATCATCGCAGAACAGAACGACCCCTCGAACTTCGCTATCGCCTCGAAACGGGCCGGCGAACTCTACGGGCTCGACATT
CTGCAGGAAAACCTGGCTGACGAAGAGTGGAATATCACACGTTTTTTCTGCATCACCCATGAACAGGAGACGACCCGCCT
CCCTTCCATACCCGACTGCCGGGAGTGCCCCCAGAAAACATCGATCGTCTTCACCCTGCCCAACGAACCGGGCTCTCTCT
TCAAGGCAATGGCGACACTCGCGCTGCGCAATATCGACATGACAAAGATCGAGTCGCGACCGTTCAGGAAAAAAGCATTT
GAATACCTGTTCTATGTCGATTTCATCGGCCGGTCGGACGACAGAAATGTTCAGAACGCCCTCAGCCATCTCAGGGAGTT
CGCAACGATGGTTAACGTATTAGGGAGTTATGGCATCGTCGAATAAATCCACCCAGTTCGAGCTATCGCTCGGCACACCG
GCTCCCCGGGGCAGCGCAGCACCTGTCAGCGCACCGGGAGCCGCCCCGAAGCCTCAACTGTTTCTGCTCGACGGCATGGC
CCTGGTATACCGGGCATTCTTCGCCCTGCAGAGAAGCGGAATGAAAACACGGGACGGGCATCCCACAGGAGCCACGTACG
GCTTTCTCTCCACGCTGCTGAAAATTTACGAAAGTTATTCCCCTGATTACCTTGCCGTCGCGTTCGACAGCCGTGAAAAA
ACCTTCCGGCACAAGCTCTACAGTGAGTACAAGGCCAACCGGCCGGAGCCGCCCGAAGACCTGGTCAGCCAGCTCGAGAC
GATATTCAGTCTCGTCAGGGCATTCAACATCCCGGTCCTGAAGGAGCCCGGTTACGAGGCTGACGACCTGATCGGCACCG
CGGCAAAAACATTCGAAGCCGACTGCAGCATCTACATTGTCACTCCCGACAAGGACATGAGCCAGCTCATTCATGACGGA
GTCCGGATTCTCAAACCCGGCAAACGTCAGAACGAACTGCAGCTGTATGGTTCCACCGAACTCGAAGAGGAACTCGGCAT
CACCCCGGACCAGTTCGTCGATCTGCTCACCCTCACCGGCGACACCTCCGACAACATTCCCGGCGCCAGGGGAATCGGAC
CGAAAACCGCATCGAAACTGCTCAAGACCTATGGCAGCCTGCAGAACATCGGGAACAACCTCGACAAGCTGACCCCGAAA
AACCGCAAAACCCTCGAGGAGTTTCTCCCCCAGAGCGACCTGATCCATGACCTGGTCACCATTCGCACCGATATCCAACT
CGATATCACCCTCGACGATCTCCACTGCCGCCAGCCGGACGGCGGTGAACTGTTCAGGATCCTCGACAGGCTCGAAATGC
GCACTATTGCCGCCAAACTGCCGGCTCTGTTCCCCGCAATATCTCTTCCGGAAACAGAGCCGGCAGCCGCCGGGCCTGTC
ACCGACACTCCTCCCGGGCCGCATCCTGACGCAACCTATCGCCTGATCGACACCATCAAGGAGGTCGAGGAACTAGCCGA
TCACCTCGCGACTCTCGAAGGATTCGCCATCGATACGGAAACCACGAGCCTGAACACGTTCGAAGCCGAACTGATCGGCA
TTTCACTCAGCTGGAAAGCCCGTCAGGCCATCTTTATCCACTGCACTCCGGACGGACTGCAGCCCGAGGAGACTCTCCGG
CCGCTCAGACAGGTACTCGAAAACCCGGATATCGCCAAGTGGGGACAGAACCTGAAATACGACATTCTGGTGCTCCGCCG
CTACGGTATCGACATGAAACCGGCAGGGTTCGACACCATGCTTGCCAGCTACGTTCTTGATCCAGAAGAACCCCATAACC
TCGACGATCTCGCAGCGAACTACCTCGAGTACCGGACAACCACCTACAGCGAGCTTGTCGGCAGCGGACGCAAAGCCGTG
CCGCTGCGCGATGTCGACCCGGAAGCCCTGCGGGACTACGCCTGCCAGGATGCCGATATCGCCCTGCAGCTGCGCGAGAC
CCTCAAGCGGAAACTCGACAATGAGCAGCAGCTGGAATGGCTCTGCACCAATATCGAGTTTCCTCTGGTCAACGTCCTGG
CCGAAATGGAATACCACGGCGTGAAGCTTGACACGGCCCATCTGAAAACGACCTCCGACAAGCTCACGACACAGCTCGGG
CAGCTCAGGGAACGTATTCATGCCACGGCAGGCGAAGAGTTCAATATCGACTCACCGAAACAGCTTTCGGCCATTCTCTT
CGACAAGCTCGGGCTGCCACCGGGCAAAGCCACAAAAACCGGCTACTCCACCAACGTGCGCGTCCTCGAAGAACTCGCTC
CGCTGCATCCGGTTGCCCGGGATCTCCTGGAATACCGGAGCCTGCAGAAACTGCTGTCGACCTATATCGATGCCCTGCCC
AGGCTGGTCAACCCGTCAAGCGGCAGACTCCACACATCGTTCAACCAGCACATCACCGCTACAGGCAGGCTTTCGTCATC
GAACCCGAACCTGCAGAACATCCCGGTCCGCACTGAACTCGGGCGCGAAATACGCAAGGCCTTCATCGCTTCGGAAGGCA
GGCTGCTTCTTGCCGCAGACTATTCCCAGATCGAACTGCGCATTGCCGCCGAACTTTCAGGAGACCAGGGACTGATCGAC
GCATTTCGCAACCATGAAGACATTCACTCCGCAACCGCGCGTACCGTCTTCGGAACCGATGAGGTCACCGCTGACATGAG
ACGGAAGGCCAAAGAAGTCAACTTCGGCATTCTCTACGGCATACAGCCTTATGGCCTCGCGCAGCGCCTGAACATTGCGC
AGAAAGAGGCGAAATCGATCATCGATGCCTATAAAAACACCTATCCCGGGCTGTTTTCCGCGCTTCAGAGGATTATCGAC
ACTGCCGCAGAAACCGGCTATGTCACCACACTGCTCGGGCGGCGGCGCTACATTGCGGATCTCAGGAGCCGCAACGGCAA
CATACGCAAAGGAGCTGAACGCGCAGCCATGAACACGCCTGTCCAGGGAACGGCAGCGGATATCATCAAGTACGCCATGT
GCCTGGTCGACCGGCAGCTCAGAGAGAACTTCTCCGGCTCGACGATGCTCCTGCAGGTACACGATGAACTGATCTTCGAA
ACCGTCGACGCCGAACGCCACCGACTCGAGGAAATGGTCACCCGATCCATGACTGAAGCAGCCCGTGTCTGCGGCCTCGA
ACAGGTCCCAGTAGAAATCGATACCGGGTGCGGGCAGAACTGGCTCGAAGCCCACTGAGCGACGCATGGAGCGTACTCTT
GCCGAACACGAAACTTTTTTTATATTCGAAAAAATTCCCTGATGCCTGCCGGTGTCAGGATTCCACCATACACCCGGACG
TCTTTCGGGGCTTTCAAGCCGGGTGAAGCTGCAATCTGCAGCTGCAATCCTGTCAGAGATTCATCAAGACATTCTTTCAA
CCTGTATTAACTGTTAGCGTGTATGTACTGGAACCTTGATTTATCGCGATACATCGCCGATGCACCCTGGCCCGCGACGA
AAGACGAGCTTATTGACTATGCGAGCCGCACCGGGGCCCCCCAGCCAGTTCTTGACAATTTGTACGATCTGCCTGACAGT
GACGAACTGTACGAAAGCCTCGAGGAGATCTGGCCCGATTACCCGACAGACGAAGATTTCTGCTATGGTGATGAAGAACC
GTTAAGTTAGTGCATTCTGAAACATGATATTCTGATACGGCGTGCCCGGCTCCCCCTCCTGGTCCTGACGGCTATCCTTG
CAGTCCTCTGCAGCCAACGAGCATCCGATGCCGCTCAACCGGCCACGAAATCCGCAACAGCTGCGGGTTTTGTCACTACC
ATTTCCATTTCCGGCAACCGCGCAATCACCACCGAAGAGTTACGTTCGGTCATGTCGACCAGGGAAAACACCCGGTATTT
CGGTTTTTTCAAGCCCTGGGTCGGAATCCACCGTTTTGCGGAACACCTGTTCAACGATTCACGCGGCGCGTATTCCAACC
ATAAAACGCTCCTTTCCGGCTCCAGCTCAGTAAAAACCTGGATGCAGAACTCCATCGGGGAAGCGCCTGTGGAATATGTC
GATCAGGAATTCCGGCGGGATATCTCACTGATCAAAAAACTCTATGCGTACAAGGGATACTTTTACGCAAGAATCGACAC
CGTGATTGACCGTGACCCCGAAACCGGACGCACCAGCCTGGACATCATCATCGAGGAAAACACGCCGGCAAGGATTGACA
CCCTGCACTATCGCGGTATCGACCAGCTCGAGACATCCGTCAGGGAGCGCTACCTTTCCACGGGCGTCCTTCACCTCGAC
GACATTTTTTCGGTCGACAATCTCATCAGGGAACGTGACCGTTCAGTTGATTTTTTCAAGGAGTACGGTTATGGCCTGAT
GCATGAAGACAGCATCAGAATCCAGGTAGACACCGTCGGAGTGCTGGCCGGGGTACGGGTCGATATCAATCTGCCGGAGC
GACTGAGATACGGATCTCTCAGGGCTGTCGTCCATGACCCGCGAACACCCGACTCCATCGCAACGGTTACCAGGACCATA
CGCGACAGCATCGATATCACACACTACGGAGAACAGCATATTTCCGATAACCTGGTCAGCAGCTTTACCGCCTACCGGCC
GGGTGAGCTTACCAGACAGTCGCTTCAGCAGAAAACGCTCCAGAACTTCGGGGCCACCAACGTGTTCTCCTCGGTCTTTA
TCCGCAACGACTCCGTCAGTAACGGCCGGCTACACACCTCCATTCATCTGGAGCCCAAACCCCGGCATCTCATAGAGCCA
TCTGTTTTTGCCGACAACCGTTACGGCAGCCTGTTCGCCGGAACATCGATCAGCTACGAAAACAAGAACCTGTTCGGAAG
TGCGGAAAATCTCTCGATCAGCACTGATTTCGGCATGCAGCTCGGCACATCGAACAACCTGCTCGACAGTCTCGACGAGG
AAGACTACGATCCCTACCGCGCCTATGAACTCGGCATTTCCGCAAGCCTTGTCATGCCCGAACTCAGCAATCCGGGAAAC
GTCTGGGAAACCTCTCTTGAATACAGCCGCTCTCGCCTGCCGATACTTCTGGACAATCAGAAAGCGCTTGCTCGCATCAG
TTACAATACCTCACTCTCACCCTACTCGAGGCTCAACGTTGACTTTTTTGAACTGGAATGGGTAAAAAAAGACTCCCTGC
GCGGATTCGGAAAGCTGTTCACCTCAGACCTGGCTGAAAATATCGGCATCGACCCCGATGACCCCACAGAGATCAGCGAT
GGCCTCGACAGCCTGCTGCAGACAAGCATCAATCAAACCCTCCGCCTCCAGTACTACTTCTCGAACCGCAACGAACCGGC
AAAAACCACCACGTCGAAATTCAACATCACAGCTGAGGCTGTCGGCGGACTCGCATGGCTGATCGACGAATATGTCGACA
CCGGAAGTTATGGCGGCTTCACCGACAGCGACCCGCAGATATTCGGGACCACCTACTCACAGTTCCTGAAACTCAGCACA
CAGTACAGCTTCTTTACCAGGCTCTCTGAAAACGAAGAACTCGCAGGCCGGTTGTTTGCCGGCTGGATGGCCCCCTACGG
CAAGGCTGAAAGCACTCCGGATGAACGCCGTTTTTACGCCGGCGGGCCCAACAGCATGAGAGGATGGCTCTTCAACACGC
TCGGACCGGGAAATAACGACAACGAAGCCTCCGCCACCCTTGGTGCAGACATCAAGCTCGAAGGCAACCTCGAGTACCGG
GTGCAGTTTTTCAAGGTTTTCGGCCAGCCATCAGGCATAGCTCTCTTCACCGATATCGGCAACATCTGGGACCGAACCGG
CACCTACGGGCTGACCCTCAACTCACTCTACCAGGACATCGCCTGGGACATGGGGATCGGACTGAGAATCGGTTCTCCGA
TCGGTCCGTTTCGTTTCGATTTCGCCTACAAGCTCTACGATCCCTCAGAGAAACCCGATCCCTGGCAGTTGTCGGAATGG
AAACCGGGGGACTATACCTTCAATTTTGGAATTGGAGAACCATTTTAATATCTACTTCCAGTTCAGCACGTATCTCCTTA
ATACCTAAGTATCCGAACGTCATGCAAGGCAATACCACTCTACTTGCCCCATCGATCCTTTCAGCGGATTTCACACGCCT
GAACGAGGCCGTCACCACAGCACAGGAGGCAGGGGCCGACTGGATCCACTGCGATGTCATGGACGGTCACTTCGTTCCGA
ACATCACCTTCGGCCCGTTCATCGTCAAAGCTGTCGCAGCCTGCACCTCCCTGACCATCGACACCCACCTGATGATCAGC
GACCCTGACCGCTATATTCCTGATTTCATCGAAGCGGGTTCACACCAGGTCACCGTACACCAGGAAACCTGCCCGCATCT
GCACCGCAGTGTTCAGCTGATCAAAAGCCTGGGGGCGAAAGCAGGGGTCTCGATCAATCCGGGCACACCGGTCTCGACCC
TGGAATCGATTATCGGGGATGTCGACCTGGTCCTGTTAATGTCGGTCAATCCGGGATTCGGCGGGCAGAAATTCATTCCA
TCATCAATCGGCAAGATCGAGAGACTGCACGAGATGCGCAACACCTACAACCCGGGCGTGACCATTGCAGTCGATGGCGG
GGTGACAACCGAAAACGCACAGGAACTTGTTTCGGCAGGCGCTGATGCCCTGATAGCCGGAACAGCGTTTTTCAAGGCTC
CCGACCCTGCCGAAGCGGCACGTCAGATCAAGGCTGCTTCCAGGTAAATCGCTGCAGCTCATCGCCAAGCAGCCCCTCAC
CGATCAGGACGGCATCGAACGATGCCTCCTGCATCATCAGGACATCCGCCTGACGCTTCAGGCCGCTTTCAGCAACCGAG
ATGATACCTTCCGGCATACGGGACCTCAACCGCAGTGACGTATCGAGCGATACCGAAAAATCCCTCAGGTCGCGGTTGTT
GACGCCAACCATCCGTGCGTGCCGCTCGAGAGCCGTGTCGAGCTCCCGCTCGTCATGGACCTCCACCAGCACATCGAGTC
CGATCTCATGAGCGAGCTGGATGTATTCTTCGAGCTGCAGAGGATCGAGAGCGGCAACAATCAGCAGAATGGCGTCAGCA
CCGATCAGGCGGGCTTCGTAGACCTGCGACTCATCGACAATGAAATCCTTGCGCAGCACCGGCAGGTCGAACTCACGGCT
CACGGTTGAAAGGTAGTCGTTCGCCCCCTGAAAAAAATCACGGTCAGTGAGAACGGAAAACGCCGAAGCCCCTATATCGG
CATACCGCCGGGCAAGCTCGAGAGGATCGAAATGCTCCACAAGCACCCCGCGTGAAGGGGAGGCCTTCTTGACCTCGGCA
ATCAGTCTGAGAGGCTCCCCTTCCCCGCGCGACAGGGCAGCATACATTCCCCGTGATGCCGACAGATCATGTTCACACTC
ACGGTACCGGCGATCGGGAGCCTGCTGTTTCAGACGGGAAACCTCATCAACTTTCACATCCAGAATCTTCGTCAGGTAGG
TTCCCATCACTCCCCGGATGCAAGAGCGAGCTCACGAAGCTCCAGTTCATAATTGACAATCTGCTGGATGTTATCGAGGA
ACCAGCGATCGATTCCGGTTGCCTCGTAGACTTCCTCGACCGTCGCACCGGCAAGAAATGCGTAACGCAGGTAGAACATC
CTGTCAGCCTTCGGAATCCTGATTTTCTCGAGCAGGTCTTCCCTGGCGAACTTCTTCTGCTCCTGGGTCATGCCGAACAC
ATTGATAATGTCCTTGCCGTCGCTGCCAAGACCGCCACGTCCGATTTCCAGCCCCCGAAGGGATTTCTGCAGGGCCTCAC
GGAAATTACGGCCGAACGCCATAACCTCTCCGACAGACTTCATCTGAACGCCGAGGCGGGCATCGACATTCTTGAACTTC
TCGAAATCCCAGCGCGGCACTTTCACCACGCAGTAGTCGATCACCGGCTCGAAGCTCGCCGGAGTCGTTTTGGTGATATC
GTTCTGAATCTCGTCAAGCGTATAACCGACAGCGAGTTTGGCCGCCACTTTCGCGATCGGGAACCCTGTTGCCTTCGAGG
CGAGTGCCGAGCTTCTCGACACCCTCGGGTTCATCTCGATCACCACGATCCGCCCGTTGTCGGGATTGATGGCAAACTGG
ATATTGCTTCCGCCGGTCTCGACACCGATTTCACGGATAATCTTGACCGAAGCATCCCTGAGTTCCTGGTACTGTCTGTC
GGACAGCGTCTGTGCAGGAGCTACGGTAATACTGTCACCGGTATGCACGCCCATCGGGTCGACATTCTCGATCGAGCAGA
CGATAATCACATTGTCCGCCAGATCACGAATCACCTCGAGTTCGTACTCTTTCCAGCCGATCAGGCACTCTTCGACAAGC
ACTTCGCCGATCGGACTTTCGGCGATACCGCGACGTACCGCATCGTAATAATCCGACTTGGTTTCGGCAAACCCGCCGCC
GGTCCCACCGAGAGTGAATGAAGGGCGGATCACCATCGGCAACCCGATCTCCTCGAGCGCCTCCTTTGCTTCCTTCTCGT
TGCGCACGAAAAAACCTTTGGCCATTTCGAGGCCCAGCTTTCTCATGGCATCACTGAAGAACTCGCGGTTCTCGGCTTTT
CTGATCGCCCGAAGCTTGGCTCCGATCAGCTCGACCCCGTTACGCTCGAGAATCCCCTTTTCGGCGAGCTTGACAGCGGT
ATTGAGTGCCGTCTGCCCTCCCATGGTCGGCAGCAGGGCGTCTGGCTTCTCTTTTTCAATGATCTTCTGAACATACTCAG
GCGTAATGGGCTCGATGTAGGTACTGTCGGCAAACTCCACATCGGTCATGATGGTCGCAGGATTGCTGTTGACCAGAATG
ACACGGTAACCGTCCTCCTTGAGGGCCCTGCAGGCCTGGGTTCCTGAATAATCAAACTCGCATGCCTGACCGATCACGAT
CGGGCCTGCGCCTATAACCAGAATCGACTTGATATCTTCCCGTTTTGGCACTTTTTTCCCCGGGTTTTAAGCTTGTAAAA
CAATAAACGATGACAATGTACAAAATAAATAAATCACGGCTCAATCACACGGATCTCCTCCTGGTGAAACCCTCCTTCAG
CGCGCCGCAGCCAGCAGGTCACTGCTGCAGGCTCACGGTTCTGCAGGGCGATAATCAGCATCGAGTGCCCCGGTGTGGCA
AAGTTGATATCGTTGTTCGATGGAACGGCGGGAGAGTCGAGATGGGAGTGGTACGACCCCACGATCTCATACCCCAGGCC
AAACGCTTCACGCTCCACCTCGAGGTACTCGGAGTATGATATTTCAAAACCCTTCTCCCTGCCCTCGTAGAGCACATTCT
CACAGGGAGCGATCTCGTATACCACATTTTCCATCTCCCCCTTGTGGTTTCTCTGCCGCTTGCCGGCAAACAGGCCGCAG
CACTCATACGGATACGCTCTCAGTGCATGTTCCTGAACAATCTCGAACTGTCGACGGGGTAAACGCATGGCAACCGGTTA
AACAAGAAGATCATAATGCCTTGGCGCCGATATCACGGCGGAAGTAACACCCGTCAAAGTGCACTCCGTCAACAGCCCTG
TAAGCATTTTCGAGACTCTGCTTCAACGACGGCCCGACGGCGGTCACCGACACCACACGACCGCCCGATGTTTTCAGTAC
CCCATCGTCGAGCACGGTTCCCGCATGAAACAGCATAACGCCTTCAGTGGCAGAAACTGACGCATCGATGGAAATATTTT
TACCTTTCTCGTAGCTGCCCGGATATCCCGCTGATGCCAGCACGACTGTAGACGCCGACTGATCCTGCATGCGGAACGGC
ACCTCATGCAGCCGCCCGTCGAGACTGGCACGAAGAGCTTCGACAAGATCGTCCTTCAGGAGAGGCAGCACCACCTGCGC
CTCGGGATCACCCAGGCGAACGTTGAACTCGACCACAGACGGTTCACCACCATCGATCATCAGGCCGACGTAGAGAAAAC
CGGTGTAGGGATGGCCATCCTCCCGCATCCCCTCGAGCGCAGGCTCGACAATACGACGGCAGACCTTCTGCATGACCTCG
CCGGTCACCACAGGAGCCGGAGCGTACGCTCCCATACCTCCGGTATTGCGGCCGGTATCCCCCTCCCCGATGCGCTTATG
ATCCTGGGAGGGAAGAAACAGGCGGTACTCGGTACCGTCCGTCAGCACAAACACGCTGGCCTCCTGGCCCCTGAGAAACG
ATTCAATCACGACCTCGTCAGCGGCATCACCGAAAACCCGGTCGTCGAACATCGCCTCGATCGCCTGAAGTGCCTCGTCA
CGGCTCTCTGCAACGACAACCCCCTTACCCGCACACAACCCGCTTGCCTTGATTACGCAAGCAAATGCAGCGGCAGACGA
AGCAAGCATATCGATATGCGCCCGGGCATGCCCGGCATCGGTGAACACCTGGTAGTCAGCCGTCGGAATGCCCTGCCGCT
TCATGAACGCTTTGGAAAACGCCTTGCAGGTCTCGAGCTGCGCGGCATAGCGGTCAGGGCCGATGATGGCAAGGCCCCTG
TCACGAAAACGGTCGACAATTCCCAGCTCGAGCGGCTGTTCAGGCCCGACAACCGTCATCCCGATACCGTTCGATTCGGC
AAACCCGAGCAGGGCATCGATATCCGTGGCTTTGAGTGAAACATTTTCAACGTTGCCCCCCATGGCGGCCGTCCCTCCGT
TTCCGGGAGCGACATAGACATGGGTAACGAGAGAACTGGAGGCTATTGTCCAGGCAAGCGCGTGCTCTCTGGCACCGCTT
CCGATAACGAGAACCTTCATAAAGGATGGCAGAAATGGTAACAAGAATTCATACTATATAGTCCGGGCCTGATAAAAAAC
AAAGAAAAAAAAACATCCCCAAATTCCGCGTCATACCGGCAGGCATCGTGTATTTCTTTTCTTATTTTCCCCTTCATGAA
CCGTCAAGCATCAAAACAGCTCCTTGCCGTTCTTTCCCGCTACCTGCTTCCGGGACTGCTGCGGCTCCTGTGTGCAACAC
TGAAGACCTCGGTGAACATAACAACTCCGCTGCCACGCAAAGGCCACGGTATGATCCTGGCATTCTGGCACGGCAACATG
CTCAACGGCTGGATGCTGGCACGCACACTCACGACAGACAGAAGCACTGCCGCGGTGGTCAGTCTGTCCGACGATGGACG
CATTCTCGCTGAGGCACTGCGCGGGCTGGGGTTCAGCCTCATCCGGGGATCGAGTTCCCGGGGCGGCGGCAGCGTCAGGG
ACAGCATGCTGCATCATCTCGACAACGGAGGGGTGGTCGCCATCACCCCTGACGGTCCCCGGGGGCCGCGACACCGGTTC
AAATACGGCACCCTCGAACTTGCATCACGTCACGCCATCCCGCTGCTGTTCGCCCGCATCCACTGCCATCGGAGCTGGAA
ACTCAACAGCTGGGACCGTTTTGAAATCCCCAGGCCGTTCAGCAGGGTCGACATGACCGTCGAACAGCTTGACCTGCCTC
CATTGCACAACCGAACAGACACCCGAAAGTGTGAAGAGCAGCTCGCTGCCACATACGCCACTCCCTGACCTGCTGCAGAA
GCTCCTGGCCCCGGCCGCCAGCATCTACGGCATGATCATGACAGCCCGCAACAAGCTGTTCGATGCAGGAATACTGCGCT
CCGAAACCGTCCCACTGCCAGTCATTTCAGTCGGCAACATCACCGCGGGAGGAACGGGCAAAAGCCCGATGGTCGACCTG
TTCACGAAATACGCACTCTCACAGGGAATCACCCCGGCAATCATCTCGCGCGGTTACGGCCGTACGACGCGGGGCGTCCG
CCTGGTATCCGACGGACGCTCGCTGCTTCTCGACAGCCGCGAAGCCGGTGACGAAACGGTTATGCTTGCCCGTCAGAACC
CCGAAGCGATCGTCGTCGTCGCAGAACGACGCACAGCAGGCGCGCGCTTTCTCATGGAGCACTTCCGCCACAATCTTCCC
GGCGTCATCCTGCTCGACGATGCGTTTCAGCACCGCCGGATCCAAAGAGACCTCGATATTGTGCTGATCAACGCCCGTGA
ACCGTTCTGGAAAAACCGCATGCTGCCAGCCGGCAGACTTCGCGAGCCCGTCAAAGGCATCAGGCGGGCCGACCTTGTCA
TCATCAACAAGCTCGACCGGGAGCACGACGGCAGAGATATCGAGGGCCCGCTCGCTGCATGGGGCATCCCCACGGCAAAA
GCCCGCATCAGGACCGGAGAACTGGTCTGGGCAGGAGGAGAGGCTGGAAACAACCGGCGCTTCCTGGCGTTCGCAGGTAT
CGCCGGACCGGAAAGCTTTCTCGCTTCCCTGCGGCATCACGGCCTCGATATCGCTGAAACCGTCTGGTTCAGGGACCACG
AGCCCTACACCGCTGCCAGCATCCGCTACATCATGAAAAAAGCCAGGCTGCACAGCCTGGCTCTCGTAACGACAGAAAAA
GATTTCATCCGGCTCAAAGCCACCCCTGAACTGCTCGATGAACTGACAACACTGCCATTGAGCCACCTGCCCATCGAACC
CGAATTTTTTCCCGGCAGTCGCACACTCGTCGAATCCATGATCGACCGGGCAATCAGCAGCACGCCACAGACTGATACTA
CTCCTTGATGATGGACGAAATTGCCTTGAACTGCTCCCCTTCGGCAATTTTCAGAAGCTCGAAAATCACCATTTCCGTAC
TCTTCACCCACGCTCCGGCCGTTTCGATGCAGTGAATACCGATATCACGGTTGTCGCGGCTGCGTGAAGACACCGCATCG
GTAATCAGGTGAACGTTATAGCCGTACTCGATCAGCTCGACAGAGGTCTGGTAGACACACACATGCGACTCGATCCCGGT
CACAATGATCTCGTTGCGGTTGATGGTACGAAGATGCTGCATAAACCCTTCGGCACCGCAGCAGCTGAACGAAACCTTCT
CGAAAGGGGCCTCCTCGACCAGGAGCTCCCTGATGCTGTCAACTGTCACCCCCAGCCCTTTGGGGTACTGCTCCGTATAC
AGCACCGGTACACCGAGAATCCTGCAGGCCCTGACCAGTTTTGAAATATTCTTCACCAGTGCCTCGGAATCATGGACCAG
TCGGGCAAGCTTGCCCTGAACATCGATAATCAGAAGAACCGTCTCGTCACGTGTCAACATAGAGCAACGCCAATTAAAAC
TTTTAGGGAAAACCGGCTGTTTTTGCAGCACGGAACAACGACAAAACCTACAAAAACGTAATTTTCAAGATACTGATTTT
CCCGACATATGAACAATCAAAAAAAGCGCAACAACCCGTGGTGGCACGGCAAAAAAGGAGAGCATCTCGTTCTGCTGCAG
TTCCTGATCCTCGTCACGTTTGTCATTCTGCCGGAATGGAGACCCGGCAGCCTCCATAACATGCAGGCTGTCGCCTCTGA
GCTCCGCCTCGGCATCCTTGCCGTCTGCGGCCTGCTCGCCCTGCTCTTCGGCGGGCTCGGATCACATACGATCAGAGAGT
ACGTCACCCCGCTGCCCTACCCGGTCGACCACAATGAACTGGTGCAGCATGGCATTTACGCGTACGTCCGCCATCCCCTG
TACAGCAGCCAGCTTATTGCTGGCCTGGGATGGTGCATCTACACTCTCAGCCTCTCCCACCTGCTCCTGCTGGCAGTCGC
ATTCCTGTTTTTCGACGTCAAGGCATCGAAAGAGGAACTGTGGCTTACCGAACGCCATCCGGAATACCGGACCTATGCCG
CGAAAGTGAAAAAATTCATTCCCTGGGTGTATTGAAATTCACCCCTATGCCCTCGCGATCACGGCGTTGACGAGTTTTTC
GATACCCTGGGCGACATGCCTGATCGACGGGCCGAGCATATATGCCGGAGTACTGATCACTTTTCCCTCTTTCGAAGCAC
AGATGTTGGCTACTTTGCAGTTGGCATGTGCCGCCCCGGTCGATTCGATCACACCGGCAGTTGCCTTGTCGTTACCGATC
GTCAGCTCGACATCCTCCCGCCCGAGCACCCTGGCGGCAATCACCGGAGATATGCAGATAAAACCGAGAGGTTTGCCTGC
ATCGTAGAACGATCGAACTGCTTCGGCCACTGCAGGGAGCACCTCGAACTCGGCGCCCCTGAATGCATAATCACTGAGAT
TCTTGGCCGCACCGTAGCCCCCCGGCAACACCAGTGCATCGAGGTCAAGCGTCCCGATCTCCGCAAGATCGTGAATTTCA
CCACGGCAGATCCGTGCCGACTCGACAAGCACATTCCTGGTCTCTCCCTCCATTTCCTTGCCGGTCACATGATTGATCAC
GTGACGCTGGTCGATATCAGGAGCGAGGCAGACCGCCTGTGCTCCGGCAACATCGATAGCAAGCAGCGTCAGCACGGCCT
CGTGAATTTCCGAACCATCCATGACACCGCACCCTGAAAGCAGAACTCCTATCTTCTTCATACATTAAATCCGGTTTGAA
TGTATTAGCTGAAATATGACAGAATACTGACAACAATATTGTACACAATAAACGCCCAGAGCAGAAAAACGAGCCATTTC
ATCATAACAGGTGTTTTTTTTCAATGTAAAACCTCCCTCCCTGCTTTCAAAACCACCGCGGGGATGCGCGTTGCGCAGTG
ACTGGGACGCCTTCTGCGCGGAGAGAAAAGAGACAAGAGACGAGAGGCAAGAGGCAGGAGCGCGTTGCGCAGTGACCGGT
GACCGGTGACCGGAAAACGCGGGATAAGCTGTTGTGGCGGGAGGTGCCGGGGCGTTCGTCTGTTGGCGAAGGTTCGTCGC
GGGCGAGCGCCGCTCGCCCCTGCACCATCAACCATTCACGAATAACATCAACACCTTTTGACTTTCTCCTGCGGAACCGT
ACTTTTCTGGCAGCATGATGATTTTTCGGTTTTTGTATAGATATACAATGAGATATTTCTCCGTTCCGCTGCTCTTGTTC
TCGCTTGTTCTCTCCAGCCTTGCCGGCTGCGGCAGTGATACCATCCCGTCCTCTATCGAATCAGTAACCATAGGCCCGCA
AACCTGGATGGCAGACAACCTCGATACCGGGCGCTACCGGAACGGCGACCCTGTCCGTCATGCCAGAACAGAAGAGGAAT
GGCACGACGCATTGTCCCGGGGCGAAGGGGCCTGGTGCTTCTATGCAAACAGGGAGACCAACCGTACCCGTCATGGAAGA
CTCTACAACTGGTATGCCGTCAACGATCCCCGAGGGCTCGCCCCGGAAGGGTGGCGCATAGCATCAGACCATGACTGGCA
GCAACTGACCGATCACCTCGGAGGCGCACTGAAAGCGGGTGGCCACCTGAAATCCCCCACCGGGTGGAACAGGCCGAACA
CCGGTGCCGACAACAGTACACTGTTCGGAGCACTGCCGGCCGGCAGCCGCAACTGCCTCGGCAGTTTTTACGGAAAAGGG
CGCTACGCCTACTTCTGGACATCGACACAAGCTGGCAGATTTGACGCGTGGAACCGTGAACTCAGCAGCACCAACAGTGA
AGTCCGTCGGGTCAAAGTCAATAAAAGCCTCGGTTTTTCAGTCCGCTGCATAAAAAACATACCGGCAGCAACAAAGCATT
GAAATAAACCCGCAACCATCAGCACACACGGCATACCAGCGCACACTTGCGGAGACTGCCTCAGTGGGTCTGCAAACCCT
CGAGCGTGAAGGCCTGCTTTGCGCCCGCTCCACACAAGAGGTCACTCCTTACGGTACGGCACCCCCACTTCACGGGGAGG
CTCCGACCGCCCCACGAAACCGGCCAGTACCAGGAGCGTGATCACGTACGGAAGCGACTGAACCAGCTGCGACGGGATGA
GTCCGGTCTGCAACCACATCTCGAGCGACTCCGCCCCGGCAAACATCAGGCTTGCGAGCGCCGCTCCCACCGGGTTCCAT
TTCCCGATAATCATCGCCGCAAGCGCAATATAGCCCCTGCCGGCAGACATGTTATCGGTAAAACTGTGCTGCTGATAAGC
GAGAAACACGCCGGCAAGCGCACCGAGCACCCCTGACACCAGCACCCCCGAATACCTCATCCGGCTGACACTCACACCCG
CCGTATCGAGCGTTTCGGCACTCTCACCGGCAGAACGAAGCCGCAGGCCGAACGGGGTATGAAACAGCACCAGCTGCCCG
ACAAGTACGGATGCAACCGCAAACAGGAAGAGCGGATCGAACAGCACGGTCGAAACCCCCGTACCCTCGATGCGCGGCGA
GTTCATCGTACTGCCGTAGAGCAGGTTCAACCCGAAGCGTGTCGCCCCCATCACGAAAATATTGAGCGCGATGCCGCTGA
CAATCTGGTCCGCTTTCAGGGTCACCGTTATCAGCGCATGCAAGAGCGCCACCACCAACCCGCAAACCACTCCGGCAAGA
ATACCCAGAACAGCCGAACCGGTCACATGCTGACCTGCCGCAGCGCCGAATGCACCGGCGAGAATCAGCCCTTCGAGCGC
AAGATTGATCACCCCGCCACGCTCTGAAAACGTCGCGCCCACAGACGTCAGCGCATACGGCACCCAGATCCTCAACACCT
GGAGCAGAAAAACAGTGAGTTCAAACCCTTCCATGTCACAACGATGTTAAACCCGTCCCCCGGTATCGCGGGCCGTTTTT
TTTCATTAAATTCCAGACGTACAAAAGTAGCCATCTCCCGACTGTTTTCACAACCTGTTCACCAGAGAAAAACAAACACC
CACATTATGCCGACGTCCAAACTCAACATACAGGCAACATCAGGAAAACAATATATTTACAACTTCTCTGAAGGTGCGGC
CGAAGGCGACGCCACCATGAAAAACCTGCTTGGCGGCAAAGGTGCCAACCTGGCTGAAATGGCCAATATCGGCCTGCCGG
TCCCTCCCGGCTTCACCATTTCAACCGAAGTCTGCACCTACTACTACGATCATAACAAGACCTTTCCCTCCGGACTCTTC
GAGCACGATATCCCGGATGCGCTCGCAAAGCTTGAAACGGCGCTCGGCAAGCGGTTCGGCGACTCCGCAAACCCGCTCTT
GCTCTCCGTACGCTCCGGCGCCCGCGCATCGATGCCCGGCATGATGGACACCATTCTCAACCTCGGGCTCAACGACACCA
CCGTCGAAGCCCTTGCCGAACAATCCGGTAATCCGCGCTTCGCCTGGGACTGCTACCGCCGCTTCGTCCAGATGTACGGA
GACGTCGTGCTCGAGCTCCGTCCTGCCGACTCCCGCCAGCCGGATCCGTTCGAAAAGATCCTCGACGAACACAAGAAGGC
GCTCGGCGTCACGCTCGATACGGAACTGGAAACCGAAGACCTGAAAAAAATCGTGATGGCATACAAAGAGGCCATCAAAA
CCGAAACCGGCAAAGAGTTCCCCGAAGATCCGCGTCAGCAGCTCCAGGGTGCGATCGGCGCCGTCTTCGGAAGCTGGAAC
AACGAGCGCGCCGTCGTCTACCGCAAGCTCAACCATATTCCCGGCTACTGGGGAACCGCCTGCAACGTCCAGGCGATGGT
CTTCGGCAACATGGGACCGACATCGGGCACCGGTGTCGCCTTCACCCGTGACGCCGCTACCGGCGAAAACATCTTCTACG
GCGAATACCTGATGAACGCCCAGGGAGAGGACGTTGTCGCCGGCACCCGCACCCCGCTCACCATCAGCCAGCTGGAAGAA
GAAAACCCCGGCATCTATCGCCAGCTTGACGGCATCCGTTCCAGACTCGAACAGCATTACCGCGACATGATGGATATCGA
GTTCACCATCGAGAACGGCAAGCTCTTCATGCTGCAGTGCCGGGTCGGCAAACGCACAGGCCTGGCCGCCATCCGCATCG
CCTACGACATGTGCATGGAAGGGCTCATCGATGAAAAAGAAGCCCTGCTGCGCATCGAGCCGCAGCAACTCAACCAGCTG
CTCCGCCCGGTCTTCGACCAGCACGAAAAACAATCCGCCATCGACAGCGGCAGGCTGCTGGCAACCGGCCTCAACGCCGG
CCCCGGAGCCGCCACCGGACGTATCTGTTTCAGCGCACAGAAAGCAGAAGAGGTTCGCAAAAAAGGAGATACCGCCATTC
TCGTCCGCATCGAAACCTCTCCCGAAGACATCAAAGGCATGTCGCTTGCCGAAGGCATTCTCACCGAGCGGGGCGGCATG
ACCTCTCACGCCGCCCTGGTCGCCCGACAGATGGGCAAGGTCTGCGTCGCAGGGTGCGGAGCACTCGACATCGATTACTC
GAGGGGTGAACTGCGCATCGAAGGAAAGAACACCCTCCTCAAGGAAGGCGACTACATCTCCATCGACGGTACGACCGGCG
AAGTGCTTCAGGGAGAGATCAGCACCCGGAACTCCGAAGTCATCGAGGTGCTCGCCGACAAGACCCTCAAGCCGGAGGAA
GCACCGACCTGGAACATATTCGACCACATCATGCGCTGGTCCGACAAGTACCGCAAACTCAAGATCAGAACCAATGCCGA
CCAGCCGGACCAGGCAGACCTTGCCGTCTCCTTCGGGGCGGAAGGCATCGGGCTGTGCAGAACGGAACACATGTTTTTCG
GAGGGGAGCGCATCGACGCCATGCGCGAAATGACCCTCGCCGACGATATCGAAGGGCGCAAGAAAGCGCTCGACAAGCTG
CTCCCCTATCAGCGCGACGACTTCTACGGGCTCTTCAGGGCCATGGGCTCCAGGCCGGTCACCATCCGCCTGCTCGATCC
ACCTCTGCACGAGTTCCTGCCGCATGGCGACAAAGAGATCGAAGCCCTTGCCGCAAAATTCGGCAAGCCGTACCACGACG
TCAGGAACAGGATCGACAACCTGCACGAATTCAACCCCATGCTCGGCCTCAGGGGCTGCCGACTCGGCATTCTCCACCCC
GAAATCCCCGCCATGCAGGTCCGCGCCATCATCGAAGCCGCCTGTCGCCTCAAAAAGGAGGGGCACGATATCATCCCGGA
AATCATGGTGCCGCTTGTCGGCACCGTCCGTGAACTCGAAATCACCAGCGAAATCATCCACCGGGTCGCCAGGCGCGTCA
TGGCCGAACAGGAGAGCGGGGTCACCTACCTGGTCGGAACCATGATCGAGGTCCCGAGGGCCGCCATGACCTCCGGCGAT
ATCGCAAAGGCCGCAGACTTCTTCAGCTACGGCACCAACGACCTGACACAGATGGGGCTGGGCATGAGCCGCGACGACTC
CGGCCAGTTCCTGCCGTCATACCAGAACTACGACATCTACCAGCACAACCCGTTCGAATCACTCGACCAGGACGGTATCG
GGCGGCTGATCCAGCTCTCGGCCAAGGAAGGCAGGACGGTAAAGCCGGAGCTCAAGCTCGGCATCTGCGGCGAGCACGGC
GGCGACCCCGACACCATCGCCTTCTGCCACAGCCTCAGCCTCAACTACGTCTCCTGCAGCCCCTTCAGGATTCCCATCGC
CCGCCTTGCCGCAGCGAGAGCGGCACTGATGGCTTGACGGCCCCCGGGTCTTCTGTGCTCCCGACAATGTTTCGGGAGCA
CTTCCGGATCGCTGTACTCCGTGCTGCTGCCGTTCTGTTCGAAAGCTGACATCAGTTAAGCTGTTGCTTTGTAGCTGTGG
ATTTGATATATAGGTTTCTTGCAGTTGAAGAAACCTATCATGTCAGAATTCAGCCATATCAGCATACGCGGGGCACGGGT
GCACAACCTGAAGAACATCTCCCTTGACATCCCGCGCAACAGGCTTGTCGTCGTGACCGGCCTGTCAGGGTCAGGCAAAT
CAAGCCTGGCGTTCGATACCATCTATGCCGAAGGCCAGCGCCGGTTCATGGAAACCCTGTCGGCATATGCACGCCAGTAT
ATCGGCAATATCGAACGGCCCGACGTCGACAGCATCGACGGGCTTTCGCCGGTTATCTCCATCGACCAGAAAAGCACCAG
CCGTTCACCACGCTCGACAGTGGGCACCATCACAGAAATTCACGATTTCGTCCGCCTGCTGTATGCCAAGACAGGCAGGC
GCTACGACCCGTCAACCGGCCAGAAGCTCGAAAAGCAGAGCGAGGAGTCGATCGTCCGGGCGATCCTCTCTCTGCCCGAA
GGCACGAAGGTACAGATCCTCTCGCCACTGGTAACCGGCAGAAAAGGCCATTACCGGGAACTCTTCGAGCGCCTGCTGAA
AAAAGGGTTTCTGCGCGTCCGGGCAGACGGGGAGTTTCTTGAAATGCAACAGGGGATGCAGCTGGAACGCTACAAGAGCC
ACAACATCGAACTGGTGGTCGACCGGCTGGTCATTGGCGCCGACATCACACCGCGCCTGAGAAAAGCGGTCGCGCTCGCT
GTCGGCATGTCGGAACACAAATCCTCCGTGATCTGCGCTCCGTTCGAAAGCGAAGAACAGGAACAGTTTTTCAGCACGAA
ATATGCCTATGCCGACGGCTCTGTCCCGATCGACACCCTGGCCCCGAACAATTTCAGTTTCAACTCCCCCTACGGAGCAT
GCCCGACGTGCAACGGCCTGGGAGAAATCAGGAGCCTGTCGACGGACCTCATGATCCCCGACCGAAGCAGATCACTCAAC
CAGGGGGCCATCGAACCGTTCGGCAAGCCGGGCAAACGTAACCTCTGGCAGGTTATCCGGGCCATCGCGAAGGCATACAG
TTTCGATCTCGACACCCCTGTCAGCGATATCCCGAAAGAAGCGCTGAACGTTCTCCTCAAGGGCTCCGGCTCGAAAACAT
TCGATGTGGTGTACAGTTATTCCGGCAAGGAGCATATTTACCCGCAGGAGTTTCCCGGAGCTCTGGCCTATGTCCGGGAG
CTGCAGAAAAACTCCGGCACCACGAGGATCAACGAATGGGCAGAAGGGTTCATGCTTCACCAGCCCTGCCCCGAATGTGG
CGGTGCCCGGCTGAGAAAGGAAAGCCTCAATGTCCGGCTCGACGGCATGAACATTCACGAGGTCGAATCCATGCCGCTGC
CCGATGCACTGGATTTTTTCTCGTCACTGCCGCAGCACCTGACTGACCGCGAACGGCTGATCGCGGCCCCTGTACTCCAC
GAAATCACCAAACGTCTGCGATTTCTTCTCGATGTCGGGCTTGCCTACCTGACGCTCAGCCGAAGCTCGCAGACCCTGTC
AGGAGGCGAGGCACAGCGAATCCGCCTTGCTTCCCAGCTTGGTTCCCAGCTGAGCGGGGTGCTCTACGTGCTCGACGAAC
CGAGCATAGGCCTTCACCAGCGCGACAACAGCAAGCTGATCACCTCGCTGCAGAACCTGCGGGATATCGGCAATACCGTT
CTGGTTGTCGAGCACGACAAGGATACCATGCTTGCCGCCGATGAAATCATCGATCTCGGGCCGGGGGCAGGAGAACATGG
TGGAGAACTGATCGCCCAGGGACCGGCCCACGCGCTTCCGAAAACATCTCTCACCGCCAAATACCTGCATGGCGAGCTCG
ATGTCGTTGCAAGAAGGGAGAAAACCACAGATCGCGAAGGAAGCAGCAAGGCCATCACGATCACGGGATGCAGGGGAAAC
AACCTGAAGAATGTCCGCGCCGACTTTCCGCTCGGTTCGCTGATCTGTGTCAGCGGCGTGAGCGGATCCGGCAAGTCCAC
ACTCGTCAACGACACCCTCTACCCTGCCCTGGCACGCCATTTCTACCGTTCGAAACTGCTTACCCTGCCCTATGACTCCA
TCAGCGGCCTGAAGAATATCGACAAGGTTGTCAACGTCGACCAGTCACCGATCGGCAGGACACCGCGTTCAAATCCAGCA
ACCTACACCGGTGTCTTTACCTTCATCAGGGATTTCTTCACCCAGCTGCCCGAGGCACGCATTCGCGGCTACAAACCCGG
ACGGTTCAGCTTCAACGTCAAGGGAGGACGATGCGAAGCCTGCCAGGGAGCCGGCACGAAAAAGATCGAAATGAACTTCC
TGCCCGACGTCTACGTCGAGTGCGACGTCTGCAAGGGCAAGCGCTACAACCGCGAAACCCTCCAGGTCCGCTACAGGGGA
CGCTCGATCGCCGATGTACTCGACATGACCGTCGAGGAAGCTGCAGGGTTCTTCGAGGATTTTCCGAGAATACAGAGAAT
TCTCTCAACCATGCAGAGCGTGGGACTCGGCTACATCACGCTCGGCCAGCAGTCGCCCCTTCTCTCAGGAGGTGAAGCGC
AGCGCATCAAGCTGTCAGCGGAGCTCTCGAAAGTCCAGACCGGCAACACGCTCTATATACTCGACGAACCGACCACCGGC
CTTCATTTCCAGGATATCCAGCACCTGCTCGATGTACTGCGCAGACTTGTCGATAAAGGCAACACCGTCATTGTTATCGA
GCACAATCTCGATATCATCAAAAATGCCGACTGGATTATCGACCTCGGACCCGAAGGCGGCAGAAACGGAGGAACGATCG
TTGCGACCGGCACCCCGGAAGACGTTGCATCCGGTTCCAGCCATACCGGGCGGTTCCTTGCTCTTGAGCTCAACCGCTGA
ACTCCCTACAGCGACTCCGGACAGCAGTACTTTTCGACAGCGGACACATCCTGCTCGACCGCATGGGCATGTTCGAAGCG
CTGGCATGCGGTCAGTGCATTGGGCACGACAATACACTTCAACCCGGCAGCATGTGCAGACGCCAGGCCTCGTTCGGAGT
CCTCGACGGCCAGGCACTCCCGGGGCTGAAGCCCGAGGCGTTCCATGGCCGTGCGATAAGGTTCGGGATGAGGTTTGGTC
CGTTTCACGTCATCAAAGGTGATCACGATATCGAAATACCCGTCGAGGCCGCTGTGGCGATGCATCAGCTCGACTTTCTC
CCGCGGGCTGCCGGTCACCACTCCATGCAGCAGACGCCCCCTGAGCTGGTCGAGCGTCCGGCGCACGGCGGGACGCAACG
GCAGAGGAGACTGCAGCTTTTCGAGAAAACGGCGGTCACGCTCTGCAATCAGTTCAGCGGCAGACTGTTGGCTCATACCG
AATTCAAGGGCAACCTCCCTTGTCCTCCGGGCCCTGCCCAGGTACTCTCTTCCCCAGTACTCCGGAGTCAGCACATAACC
GGCAGCGGCAAACGCGCTGCGGGTAAGCTCGAAAAACACCGCCTCACTGTCAAGCAATAGACCGTCATTATCCCACAACA
CTGCCTTGATCATGATGTTCTTCACCTCTTGACGTTTAGCGTTGAAACCTCCAGTACATGCCGTCAGGCGACTCGACAGG
TTCAAGCGAGAACCTCTCCGCTGCCGGGAGCTGCCGGTTGACCAGATAATACATGTCGGACAGCACCGGGCGGGACAAGC
GGTAATACGAGTGCCCGTAACCGCCTTCGCTGACGCAGCCGGCATCCACGGTCTCCATCCCTTCGATCACGAGCGGATGA
CCATCGATATAGCCTGCCCGGCTGTAGCGATGCAGGCGTTGCGATACCTTCAGCGCCGTGTCCTCAGCGGAAGCGTACAG
CGTGACCAGTGCCCCCGAATCCAGGAGACCTGGGGCGATATCCCGCCGGAAGACCTCGCTGTCGATATCAGGTGCATGCA
GGATCACCGAGGCAAAACGCCCCTTGAGTTCCGGCCGGCGCTCAAGCAACTCTGCCAGTGCTGCCGTCAGCACACGGTTG
CCCATGCTGTGAGCGACAAGCGCGACCTGTCCTGTCCCGGCTGCCAGTGCCACGTTCTCGAGCACACGCTCGAGATGCGG
CCGCGCCCACACGACAGCGGTCTCGTCTGCAGGATAGCGGCTCACCTTTCCTTCGGACGGCCAGCTGAACAGCACCGCCG
TGCCGGTAAACCCCATATCACGCACAAGCTGCGCGCCATGGCGCACAGCTTTTTCAAACGTCATGTTGAACCCGTGAATA
TACACCAGTACCGGCTCCCCCCGGTATGCAGCGGCTTGCAGTTCTTCCGTAAACGACTCTTCGGACATCAGCGACACCTC
GTACAGAAGCACGTGTTCCTCAGGATCATCTGTAAAAACCGGCGACTCGAGTTCTGCAAGTTCGTGATCAGCAGGAAACG
ACACCCTGCTGACGCCATAACGGAGCGAATCGCGTCCGGCAATGAACATCTCTCCGGGCTCGCTGGATTCACCGCGCTGC
CGGTCCGTCGCAAACAGTACAGACAGCGGCGGACCGGGCAGATCTTCGTATGCATGCAACTGCGCGGCACAACCGGAAAG
GAGAACAAGCAAAAGGAGCACCAGCCCCCGCACGGTCTTCTCCCCCACCACCCATCTGTTGCCGCGTTCGGTCATATCAC
TCTCCACTGGTTCTGATTACCGCTTGTCAACTACAAGTAAACTACAAAAAAAAGGCAGGCCCGGATGAAACCGCCCGATC
CCTTTTCTTTTTTCTATATTTCATCAGGAGAACCCGTTATCACCTGAGAACCCGAACCTTTTTCCCTGCTGATTATGCTC
CAACTCGATACCGCAGGCAGTCGAGCGTTATGCAACCTCAGAACGCGCCTTGATCTTCCTCCGCGCTGGAACACCTATGA
CGAGCTCGAGCAGCGTACCGACGAACTGACTGCCATGTTTCTCGACGAACGGTTCGACGTGTCGAAAGAACTGGGGCCGA
CCTACTTCATGGCGGAGCTGGTTGACAGGTCCCTGCGCACCGATGAGATGGAGATCATGGACTCCGAAAAAGTCCCGGCA
GCGGAAAAGCTCGACATGATGCGCTCCCTGGACCGCCTGAACTCCATGATGATGCTCTACCCTCACTATATCGGCATTAT
CAGGCCGTATATCGAACAAACCGCCCTTGCCAACAAACGCCCGGCACGGATTCTGGAACTGGCGGCAGGAACCGGTGGTC
TGTCTCTTGCCCTGGCTGAAGAGGTTCAGCGCCATGGACTGCCTGCAGAAATCACGGCATCAGATATCGTAGCATCCTAC
ATGGAAGACGGACGCCGAAGGGCACAGGAGCTGTCCCTTCCCGTCTCGTTCAGGCAGATCGATGCGTTTGATCTCGGCAC
CGCCCCACCGCAACAGTACGATATCATCCTGGTTTCCCAGAGCCTGCACCATTTCTCCCCGGGCCGCATCGCGGTCATGA
TTGCCAGAAGCAAAGCGCACGGGGCATCCCTCTTTCTCGGCATGGACGGTCACCGGGGACCAGAACTGCTTGCCGGAGTG
CCGCTCATGGCAATCCTGCAGGGAAAAAAGAATTTCATGCTTGACGGCTATACCTCCGCCAGGAAATTCTACAGTGAGTC
CGAGCTGAAGCTGATAGCCGAAACCGCCATACAGTCCCTGAACTTCAGCCTGAACTTTATCTGGCCACTGAGTGTTCTTG
CCATTCCACTCGACGGAGAATAACACCGCAACGGTGATTCGTTCGAGCTATCTGTCAACCCCGTATCAAAGGAGAACAAC
GCTATGAGCACCGGAAAAATTCTCACGATCATTGTCATCGGTTTCGCACTCATCCAGCTGGTTCCATATGGCAGAAACCA
CACCAACCCTCCGGTCACGGGAGAACCCTCATGGGACAGCGAACGCACGAGAGAGCTCTTTTTCAAGGCATGCCGTGACT
GCCACTCCAATGAAACGCTCTGGCCCTGGTATGCCAATATCGCGCCCGCATCGTGGCTCGCACAGTTCGATGTCGATCAT
GGACGTGAATACCTGAATGTCTCGGAATGGGGACGACCGGAAAAAAACGAGGGCGACGAAGCGGCGGAGATGGTGCAGGA
AGGAAAAATGCCTCCCTTTTTCTACCTTCCTCTTCACCCGGAAGCCAACCTGAGCGATGAGGAAAAAAGAGAGCTCATCG
AAGGGCTGCAGGCCACATTCGAGACAGAACACCATGAGACAACACATGAATGACAGAAGACGTTTCCGTACGCCGTAGCA
TCATCGCCGAGCAGAAGTACCCGCTGCACATCCTGCTGTTCGCCATCACTCTCCTGACCACGCTCTGGGCCGGTGCGTTC
TGGACCGGCCACGAGGTGCGCATGAACAGTGCCCGGCTGTTTCTGCAGGATATCCTTGCCGGAACAGCGTATGCCGTGGG
GCTGCTCCTGTTTCTCGCCACCCACGAATTCGGCCATTTTTTCGCTGCGCTCGCCCACAGAATGAGAACCACGCTCCCCT
ACTTCATCCCGGTTCCCCCGCTGCCGTTCCTGTTGAGCCTGGGAACCCTTGGGGCGGTGATCCGCATCAGGGAGCGTATC
CCCGGCACGAAAGCGCTGTTCGATACCGGGGTCGCAGGGCCTCTTGCCGGATTCGCTGTCGCCTTCGGGCTTCTGCTTTA
CGGCTTCACCCATCTTCCCCCGGCTGATTATATCTATACAATCCATCCGGAATACCTGCTGACGGGAGGCATTCCCGACC
CGCCGGCCCCCGGAACGCTGTTTTTAGGCAAAAACCTGCTCTACGTTCTGCTCGAAGCTGTCATCAGGCCGACCGCTCTC
CCGCCCATGACCGAAATGTACCATTACCCGTTCCTGTTTACGGGGTGGCTCGGCTGTTTCGTTACCGCTCTGAATCTGCT
GCCGGTAGGCCAGCTGGACGGCGGCCATGTCATGTATGCCATGTTCGGCCGCAGAGGCCACAGGTACGCGGCCAATGCGT
TTCTTGTTCTGATTATCCTGCTGGGACTCCCTTCTTTTCTTTTCAGCATTACGGAACTGCTCCTGCCGGGCATGTCCCTG
AATCTTCCCGCCACCGTCATCGAATGGTCATGGCCGGGCTGGATCCTCTGGGCGATCATCCTGAAAAAGCTGCTCGGCAC
CGATCATCCGCCGACGCTCAATGACACTCCGTTAACCGGCAAGCGCCGCCTGACCGGCTGGCTCGCGATCGTGGTATTCG
TTCTCTCTTTTACCCCTGTACCGTTTGCAATGACCTGAAAACACTCTGCGTAGATGATGCAAAACAACCTGCTGACATGC
CGAAACGCCACGCTGAACCTGTCGGGTGACCCGCTGATCATGGGAGTTGTCAATACCACTCCTGACTCGTTTTATGATGG
AGGGCGGCATCAGGACGCCCCCCTGCACCATGCACGCTCACTCATGAACGCCGGTGCGGCGATTATCGATATCGGGGGTG
AATCGACCCGTCCCGGTTCGCAAGAGGTCGACACAGAAGAAGAAATCCGGCGCACGGTCCCCCTCATCAGCGAGCTCAGA
AGAGAATCGGATATTGTCATTTCGATCGATACATGGAAATCAGCCGTTGCGGAAGAAGCGCTCAGGGCAGGAGCCGACAT
CGTCAACGATATTTCAGGCTTCACCTTTGACCCCGATATTGCAGATGTCTGCCGACGGTACCGTGCAGCGGCTGTCCTGA
TGCATACCTTCGAACGACCGGACCGGATGCGATGGAGCACGGATACAGACCACGAACATCGGGATATTGTCCATATCGTC
AAAAACAGCCTCAGAGCATCCGTCGACACCGCTCTCGAATACGGTGTAGAGAACCTGATCCTCGATCCCGGCTTCGGTTT
CGGCAAAAGCGCCGGAGAGAACTTTGAACTGCTCGGGCGTTTCAGGGAGCTGCTGGAGCTCGGAAAACCCCTGCTTGCAG
GGCTTTCGCGCAAATCGTTTCTCGGCTGGGCCGTCAGTGATTCCACCGAAACGGTACCGCCTCCCGAAGAGCGTCTTGCC
GCCACGATCGCAGCCAACACCATCGCTGTCATGAACGGCGCAGCCGTTCTCAGGGTCCATGATGTCAGGGAAGCCTGCCA
TGCAGCCCGCATCGCCCGTGCCGTCATGACGGCACAGCGCAGCAGTGCATGACCACTGAATGAAAATTTTTTTCTAAATT
TTCGGCGGAGCTATCACGACCGGAACCAGAGCGGGCAACGATATGTACCTGTCAAAAATTGAGCTTTTCGGCTTCAAGAG
TTTTGCCCACAGGGTAAAAATAACCTTCGACAAGGGCCTGACCGCTATTGTCGGGCCGAACGGATGCGGAAAGACCAATG
TCGTCGATGCCATCCGCTGGGTCCTCGGTGAGCAGAAGTCCGCACTCCTGCGATCCACAAAAATGGAAAATATCATTTTC
AACGGCACCAGGAGCCTCAAGCCTCTCAGTCTCTCTGAGGTATCGCTGACCATCCAAAACACCCGCAACGTCCTGCCTGT
CGAATATACCGAGGTGACCATTACCCGCCGCCTCTACAGAAACGGAGAGAGCGAATACCTGCTCAACCAGGTGCCCTGTC
GCCTCAGGGACATTCTCGACCTGTTTGCCGATACCGGCATGGGCAGTGACGCCTACTCGGTTATCGAGCTGAAAATGATC
GAGGAGATCATCAGCAACAAGAGCGAAGAGCGCCTTCGCCTCCTCGAAGAGGCTGCCGGCATCACGCGCTACAAGCAGCG
CCGCAAGCAGACGTTCCGACAGCTTGACAGCACCTCCCGGGACCTAGAACGGGTCGACGACCTGCTGTCGGAAGTCGCAA
AAAAAACCCGAAGCCTGAAAACACAGGTGCGCAAGGCAGAAACCTGCCGGGAACTGAAGCAGAACCTCAGAACGCTGGAA
CTGTCACTCGGGCTCGTTCGCCTCGAAGAGTACGAACAACGGCTCGAGCCACTGAAGCAGAAACGGGCTGCGGAAGAGAG
CCGTAACGAAGAACTGGCAACACGCCTGACGCTCCTTGACAGCCAGCTCCAGGAAGACGAGCTGAAGCAGCTGAATCTCG
AGCAGGAACTGGCTGAGCGTCAGAAACAGCTCAACGCTCTCTCGGAACAGCTCCATAGCGGCGAAAAACGCCTTGTGGAG
CTCAACGAGCAGACAAAACGGCTGGAAGAACGCGTGACACGTGCAGAGCACTCGATCATGGCTCACCGGGATACGGCAGC
CTCACTGCAGAAAGAACAGGAGGAACTGAAAAAAGCAGCCGACCCGCTGCTGCAGAAGCACAAGGACGAGGAAGAGCGAC
TGCAGCGACTGCGCGACGAACAGCAGAAGGCCGGAGCGATTCTTGCGGACAATCGCAACAACATCCGCGCCCTGCAGCGA
AGTCTTGACGAGCACGAAAGGCAGCTGTCGTCGCTGCGGATCTCCCGACAGAAAGAGCAGACAACCTGCGAGCACCTTCA
GAAGCGTCTCCGCTCACTCGACGAAGCAATGAACGAACATGACCAACGGCTCGAAAACCTTGCCGGGGAGCTGCAGGAAC
TGACCGAAAAACGCGACGCGGTGCAACAGCACCTGCACCGGGCAACCGAAGAGATTTCCGGACTGAGAGCGCTGAAAGAA
CAGATTGCAGAACAGATCGAATCCGGCAGGGAGCGGCTTTTCGAGCAGCGCTCCCGGAAGGAGCGGCTCCAGAACAGCAT
TCTGCTTGCCGACTCTATCCTCGATAGTTACGAAGGCCTTCCCGAAGGCATCGAATTCCTTGAAAACGAAGCAGCCACGA
AATCCGGCCTGGGTTGCCTGTCAGATGTCATTTCTCTCGATCCCGAATACAGAAAAGCGGTCAATGCCGCCCTCGGAGAA
GCACTCGGGTACTACCTCTGTGCAACGTTCGAGGAAGCCCACGGCAACATCTGCCGGTTGATGGATGCCGATAAAGGCAA
GCTGAGTTTTCTTGTCCTCGAACATCTCCCCTCCCCTTCTCCTGCAGAGCAAACCTGTATCGACGGCTCCCGGCCGGCCC
TGTCGGTGGTCGAGTGCCCGGAACCCCTGTCGAGAGCCCTCTCGCTGCTGTTGCACAACACCCATATCTCAGCGGATTTC
GAGACGGCACGGAGACTCTCGCACAAACATCCGCAATACACGTTCGTCACCATGGAGGGAGAAAAAATCACGCCCTCGGG
CATCGTTCACGGAGGCAGCACACGGGAGAACGAAGGTCTACGGCTCGGAAAAAAAGCTGAACGTGACCGGCTCATGCAAC
AGAAGGAGGAACTCGATGCTCTCATTGCCCAACAGGACAGCGCACTGCAGGACCTCGGCCGAAAACACGCATCGATCCCC
CTGAAAGACAAGGAGCGGCAACACAACAGCCTCGAAAGGGAGCTCAACGGCCTGGAACGCGGGCTGACCGCTCTCGAAAC
CCGACAGTCGTCAGGAGCAAAAGAGCGGGAACGCGCCAGAGAAGAACGCAGGCGGACAGAAGAGGAATACCGGCAATCCA
TGCAGGCCGCGGCCGCACTGGCACCGGACATCAACCGGCTGGAAGAAGAACGCGATAAACTGCTCGAAGAACTCAAACAG
GTGCGCGAAAACAACCGCAGGGCTGAAGAAGCGCACAACCAGCGGAACCGTGATGTGCAGAACCGGGAAAACCGCTTCAG
GGAACTCAGGCTCGAGCTCGACAAGCTCCGGTTCCGGCAGACCGGATGCAGCGAAAACATCCTTAAGGCCGAAGCGCAGG
TCAAGGACCTGCAACAGGAAATCTCGACAGCTGAATCACTGCTCGAGGAAACCCGTCGCGACATCGCCGCCTGCAGTTCC
CGACTCGACGAGCAGCGAATACAGAGCGGACAACGGCAGGAAACCATCAACGGGCTCGAAACCGGGTACAGAGAGATAAA
AATACGCAACCAGCAGACCCGCAATGACCTGCGCGATATCCGAAGAAGTCACGATACCGGCGTACAGCTCGCCACGGAAC
TCCGGGAACAGCAGCGCACCATCGAAAAAAACATTGACGCCCTGCTGACATCGGTACAGACCCGTTACGACTGCAACCTT
CATGTCATCGACCATGACGTCCCTGAGGGATTCGACCCGCAGCAGGCAGAAGCCGACATCGAGATCATACGATCACGACT
CCAGAAATTCGGAGCGGTCAACGAGCTGGCCCTCGAGGAGTACCAGCAGGAAAAAGAGCGGTTCGATTTTCTCAATGAAC
AGAAAGACGACCTGCTGTCAGCTGAACGGCAGCTGCGGGCAACGATCGACGAGATCAACAAAACGGCGTTGAAAAAATTC
GACGACACCTACCAGTCAGTCCGCAGCAACTTCATTTCCATTTTCCGGGAGCTCTTCGAGGAAACAGACGAAGCCGATCT
GAAAATAACAACGGAAGATGATCCGCTGGAGGCCCATATCTCCATTATCGCGAAACCACGGGGAAAAAAACCGCTGTCGA
TCGAACAGCTCAGTGGCGGAGAAAAAGCCCTGACAGCCCTTTCTCTCCTGTTTTCCATCTACCTCGTCAAGCCCAGCCCC
TTCTGCATACTCGACGAAGTCGATGCTCCGCTCGACGATTCCAACATCGGACGATTCATTAAACTTCTCAAAAAATTTGA
GAATAACACCCAATTTATTATTGTTACGCACAACAAGAAGACGATGGCCTCATCCCAGGCTCTGTACGGCGTTACCATGG
AAGAGGAAGGCGTGTCGAAACTGATTCCGGTCAGACTGGAAAAACAGCGAACGTGAATGTTCAAACGAGCCAAATGCGTA
AAAAACTTGTTCTCTTTGACATCGATGGAACCCTCCTGAAGGTCGGCAAGGTCAACCGCCAGACACTGATTGACGCGCTC
GTCGAGGTCTACGGTACCGAAGGCAGTGCGGCACGGCACAATTTTGCCGGCAAAATGGACAGAGTCATCATCTACGAGGT
CCTGCAGAACGCCGGTATCAGTGATCATGACATCGCACTGAATTTCGACACGGTAAAGCACACCTATATCGACCTGTTCC
GGAAACGCTCACGAACGGAGGATGTCGAACTCCTTGCCGGCGTGCGCGATCTGCTCCAGGCTCTGAGTGAACGGGAAGAC
ATTCTGCTCGGGCTCCTGACGGGCAATTTCGAGGGTTCCGGGCGACACAAGCTTCATCTTCCTTCCATCAACCACTTCTT
CCCGTTCGGCGCCTTTGCCGATGATGCCCGCCACCGGAACGACCTTCCGGCAATCGCCGTCAGCCGAGCAGAACAGCTCA
CCGGAACCACGTTTGCGGCTGAAGACACCATCATCATCGGCGATACGGAACACGATATCCGCTGCGCACGAGCCATCAAT
GCCCGCAGTGTCGCCGTCGCCACCGGAACATACAGCCGGGCATCCCTTGAAAAACACAAGCCGGATATCCTGTTCGAAAA
TTTCAGTGATACCGGCCGGGTCATCAGCCGGATCACCCACTCTTCACACACTTAACTGCTCTTTTCCATGAAGGCACATC
GACGACACATTCGCGAAAAAGTCATACAGGCGCTCTATACGCTGGAACTCCGCGACACGGATCTCAATACCGCTGCCGAC
TGGCTCGTAACACCGGAAATTTCGAAAGACCCCAACGCCATGAGGTTTTTCCGCTCGCTGCTCGAAAACATTGTCGAGCA
CCGGGAGGAAATCGACAGCTACATTTCCAAACATACCTTCAACTGGGATATGAGCAGAATCGCCATCATCGACAAGAACA
TCCTGCGCATGGCGATGGCTGAAATCCTCTATTTCGAGGATATCCCTCCGAAAGTCTCGATCAACGAAGCCATCGAAATC
GCCAAAAAGTTCAACAGCACCGACAAAAGCAGCAAATTTGTCAACGGCATCCTCGATGCGATCTACAACGACCTGAATAC
GTCCGGAAGAATCAGGAAATGCGGCCGCGGCCTGATCGACAAATCCGGTCAGCAGAAAAAAAAGGCTGCCGGAGAGCCCG
ACGACAACAGCTGATCAACATGGATCGACAACTGTCAGAACAGCACAGGATCATTGCCTTCGGTGACATTCACGGTTGTC
GCCGGACGCTTGCCGCGCTGCTCGAACAGCTCGACCCGGAACCATCCGATCAGCTGGTTTTTCTCGGCGATGTCATCGAC
AGGGGGAGTAACTCCAGGGGAGTGATCGACGACCTGATCACACTGGCAGACCGCTACCGTTGTTTTTTTGTCATGGGGAA
CCATGAACTCCTGCTGCTCGAGTCACTCGAGACAGGCGACAGCAGCCTCTGGCTCGACAACGGCGGTTCAGCTACGCTCT
CATCGTACCATACTGCCGACAGCTCCGGACTGCCACAGAACCATATCGATTTTCTCCGGTCCTTCAACTACTACATCGAA
TCGGACACTTTTATATTTGTCCATGGAGGACTCGACCCGGAGATGAGCGTCCGCGATAACATCCGCTTCATGCAGCCGTC
CGACTTCTGCTGGATGAGGACGCACCTGCGGCGCTCTTTTCTCGAGACCGGCCGCTATCAGTGGGAAAAAACTGTTGTCT
GCGGCCATACGCCCATGCCTGAGGTCATCAACCAGAAGAAACTGATTTCACTCGATACCGGCTGCGTCTATAAGGACACA
CCGTCCCTCGGCAGGCTGTCGGCAGTCGTTCTCCCTGAACGCCGGATTGTGCAGACCGGCAACATTGACACCTGAACCAC
CATGACCATCCCTGAAAAAATCTCCTGTATCAACGAAGCGCTCGGAGCGGCATATCCATCTCCGAAAAGCGAACTGAATT
ACGAGACCCCCTTCCAGCTGCTTGTCGCCACCATGCTTGCCGCACAGTCAACCGACAAGAAGGTGAACATGATTACGGCA
GAACTGTTCAAGGCTGCGGCGGACGCACACCGTATGAGCAGGCTGGAGCTTGACGATATCCGCCAGATGATCCGCTCGAT
CAATTATTACAATAACAAGGCAAAGCACCTCCTCGCTGCCAGCACGACCCTCGTGGAAAAATTTGACGGCGAGGTGCCTG
ATTCACGCGAAGAGCTGGAAAAGCTGCCCGGCGTCGGCAGAAAAACCGCCAATGTGGTGCTCAGCAACGCATTCGGCAGG
CCGGTCATGCCCGTCGATACCCATGTTCACCGTGTCTCTAACCGTATCGGCCTCGTTTCGACCTCCAATCCCCGTGACAC
GGAAGACGAGCTGATGAAAATCATCCCCGAAGACCTGGTGATCAACTTCCACCACTACCTCGTTCTCCACGGACGCTACA
CCTGTAAAGCCCGCAAACCCCTGTGCGCAGAATGCCCGATCGTTGACGCCTGTGATTACGAGGGGAAGGTGTTTTGATCT
GTTTGGGCGCGGTGGCGTTGTGATGGGGGGTTCATCGGTTGGCGGGGTTCGTCGCGGGCGAGTGCCGCTCGCCCCTACAC
CATTCACCATTCACGGTTTTCTTCCTGTTCTTCCGTAGGGGTCAGCGGCGCTGACCCGCTCGATCGCGGGCTTGCCTACA
GAGTACATGGATTGGCGCCTGGCGGCGCAGTGATCAGTGACAAGTGACCGATGACGAGAAAAGGCGGCATCGGTTGGCGG
GGGTCGTCGCGGGCGAGCGCCGCTCGCCCCTACGGCGGGTGTGCTGTTGATTGCCGAGTTGGGCGTTTTTGCCTTTTGAC
GTTTTACTTTTGCCTTTTCACTGTTTACGTTCTCCTGCACCTACACCAGCTCGATCTTGCGGTCGACGGCATAGATCCAT
TCGCCTTCCGGCCGGTTACGGTGACCGGTCCAGAGCTCGAGCATGATCCCTCGCGAATCATCGACCTGTGACGTAAAGAT
CTCGACCTGGTAATAGAGTTCATCGAGCAGATCATCCCACGCCTTGTCCATTTCACGGTACCCTGGCGCAGGAACAAGGC
GGTCACCGTCCGCCTGCACATAGTCGGTAATGTAGACGAAACTGTCCGGCATCAGAACCCCCCCCCTGTAGGTGCCTCGA
GGACGCTTGACCCCCGGAACCTCGACCCAGAACTCAAGCAATGAATCCGATGAGAGCTGGCTGTCGCCGGCAAGCCGGAC
AAGAAGCTGCTGCACCGTCTCTTTGATGAGCGATTTGTTCTCTGCCGAAAGTTCCTGCATTTTAAAGTCGGGCGTGTGGT
CTCGCATAACAAGGGTATTTTTTACAAGAGGTTAGAAGAGAGATCCGAAAAAATATAACGCTATTTCACCTGATCGTCAA
CCGCTTTGATTCGATGAGTGATCAAATAAGGCGTCGATCAACCATGGCCCGGCGCAGTCCCCGCACGGAATTGCAGATAA
ACACGGCATCGGCACGGAGCAGGTCATCGATGGAGAGCACTCGCTCCTCCACGTTCGGGCGCGTCCTCTGAAAATAGCTG
CGATACACCCCCGGCAGCAGGCCGGACGAGAGCGGGGGCGTCAGAAAACGTCCTTCCCGCATGATCACGACACTACTGAT
CGCCCCTTCACAGACCTCGTGACGTTCATTGCAGAACAGCACCTCGTCATACCCCTCCCCGGCGGCAGCGGCGAACAGAC
GGTCGTAGAGCATCCTGCGGGTGGTCTTGTGCCGCAGCCAGGGATCGTCGGACCTGACACATTCCGCAGCAAAACAGACG
CGTACAGGTGAACGCGATGCATCGAGGGAAAGCGGCTCCGAGGTCACACTGGCTGTGCCGTCAGAACTCAGGGCAAGCCG
AACTCTGCTCCGACCGCCCCGCAGCCGGAGCACCTGCCGCTCATGCTGGTCGAGCAATCCTGCAAGAAAACCGCCATCAC
AGCGATACCCCAGCGCAAGAGCCGAAGAAGCAAGACGCCGCAGATGCTCCTCTTTCCAGACGTATCGGCCATTCCACAGC
ATGGTCTCGAACAGCTGCACCCCGTCTGTATCCTGCCGGTCAAGCAGGAAAGAGGCTTTCAGATGACATTCGGCATATTC
CGCCTCTGCACCGGAATCCCAGACAATACCGCTGCCGGCCCCGTACTCGGCGTTTTTCCTGCTGAGTATCAGCGTCCTGA
TGGCGACGTTGAACTGCATCCGGCCTTCAGGAAGAATAAACCCTACTCCGCCGGTGTAGATCCCTCTCGGAGCATGTTCA
AGGTCCCGGATCAGGCGCATGGCGCTGAGTTTCGGAGCCCCGGTCACCGATCCGCAGGGAAACAGGGCCCGGAACAGGGA
CTGCAGTGTGGTCGATGAGGAGAGCCTCCCGGTAATATGCGAAATCATCTGATGCAGGGTCGGGTGCGTTTCGATAACAA
AGAGCTCGGGAACCTGCACACTCCCCCGGACACAGATCCGGCCGAGATCGTTGCGAAGAAGATCGACGATCATGAGGTTT
TCCGCCCGGTTTTTACTGCAGGTCCGCAGTGACTCGCTCAACTCCCGGTCCTCCCGGGAACTCTGCCCTCTCGGAGCGGT
CCCTTTCATCGGGCGAACCTCGATCCTCTGGTTCTCGACCGTGAAAAACAGTTCCGGAGAAAACGAGAGCACATCGGCCA
TCCCCGGGCGAAGCCATGCCCGGTAGGCATCCGGCTGACGGGAGGAGAGCTGCTGAAACAGTACTGCCGGGTCACGCTCT
TCACGCCAGGAAAAACGGCCGGTAAAATTCACCTGGTAGACATCCCCTGCAGCAATGGCGGCATGGATTGCCGCAATATC
TTCCCGATAACGCCCGGGGGAAAGATCAAACTCCGGAAGAACAGGGAGCGGCGGCACTCCGGCCAGAGCGGAAACGCCGG
GTTCAGAGACTGTCCGACGGTATGACCGGTACACTCCGAACCAGGCAAGGGGAAGCTCTTCATCGCCTCCGGCTGACTCG
ACCTGGCGGAACACCTCCGGTTCGAACCCGTAACCGGCCTCATAGCCGACATACCCCGCCAGGGCAAACCCTGCGTCATG
CCGTTCCTGCAGCCCGGAAAAAAATGCCTCGACATCCGAAGACGATCTCAGCTCGAGCGTCTCGACGGGATCCTCGAATA
CGAGGCCTCCACCGGAAGGGCCTCCGCTGAATGCCCCCCCGAACCATGCTGATCCCGGCTGAAGGTTCTGCTCAGAGGCC
GTGAAAGAACTCATAGCCGGCCGAGGTGGTGAAAGGAAATTGTTTTGCCGGTCACGGTCTCCAGCCAGGACTTCATGCGC
TCAGCGGCCCATATCTCGATATCGGGCTCCTGGCGTGCTTTCAGCCCAAGCGTGATGGTTCCATTGTCGATACCGGCTTC
AACAGCGAGAATATTGCAGCGATGCCCCCTGTCGAGGCCATTGGCTATGCGGAGAATTCCGGCCATCACGTCGACCGCAC
GCCGGGACTTCGACTTGAGCGATGCATACAGCTCATGTTTCTCGGAGGGCGGAGATTTCCGGTGATATCGGGCTACGCAC
GCGATCATACTGATCTCCACAGGCGTGAATCCCCTGAGCTCGCCATTGATGATGATATACTGGCTGTGCTTGTGGTGGCC
TGAAATGGAGATAAACGTACCGATATTGTGAAGCAGCGCCGCATGCTCGAGAAGCTCCCGCTCATTCAGGCCCAGGCCGT
GAAGGGGCTGCAGCTGATCGAACAGCTGGCGGCACAACCGGGCGATATGACTCGAATGCTGACGGTCCCACTGGCAACGG
TATGCAAGCTCGATCACGCTCTGTCGACGGATATCGACCTGCTGCCGTACGCCCGGACCGCTGCGGCCGTTTCGCTGCAG
GAGATGCTGGATCACCATACCTTCCCGCAGAGCAGAATCGGAAATCACGATCTCCTTGAGCTTGAACACCCTGAAAATCA
CATCGACCAGAATCATGCCCGGAATAATCAGGTCAACACGTTTTTCGTCGAGCCCGGTCAGCTTGCGGCGCTCCGCAGAT
GTCAGCCCGATGATCTGTTTGTAGAGTTTCTGAAACTCCTTACGGGTGAACGAACTGTTATTCAGGGCAACTTCACCGCT
TCGCCCGGTCATGGAACGGATCATCCGGGCGATATTCTGCGCTGTTCCTGACGAAGCGATAGCCCGTCGAATGTTCATCT
GGCGCGCTTTTTCGACCGAGGTATGCAGCTCGGCACAGAAAAACTGGTCAAGCAGGTTCAGTTCATGTCGTGAAAGAGGG
TCGGTCGTGATAAAGCGCTCATGCATGCGCGCGACCCCGATCTTGCGGCTTTCCAGCAGGTGAACCCTGCGATTGTCTGC
AATCACGAATTCTACGGAACCGCCTCCGATATCGAACAACAGGTCCGAACCGACGGATAATTCCACGGCATTGCGCACTC
CGTAGTAGATAAACTGGGCTTCTTCAGCTCCCGTGATCACCTTCACCTTCAGCCCGGTCTCCTCGAGTACCCTCCGGAGA
AAGACATCCCTGTTGTGTGCTTCACGAATGGCGCTTGTGGCAAAAGCAAGAATGTCTGACGGCTCGACGCCGTGCTGGGA
AGCCAGAAGCACAAAATGCTTCAGCGTCGCAACGCCCGACTCGATCGCCTCCTCATTGAGCATTTTCGTCGAAATACTGC
CCCGGCCGATACAGATCATTTCTTTCACCCGGTCGATCTCCACGATCCCTTTTTCGGGACTCTCTTCGACAATGACCATG
TGAAAGGAGTTGGTCCCGAGGTCTATGGCAGCGACACGTTTATGTTCTGTCATCTTCTGTCTGCTCGTTGTCTGGACTCA
TTATGGCCAGTAAGATACAAGAATTACATGGAATTAATAACTTCCATCCCCGACTGTACGAGACAATAAAAAAGCCGGTT
TACCCTTGTGGTCAACCGGCTTTACCATACATGTGATCTTTAGCTATCAGAGCTCATCTACTAAAAATAGTAATGGGCAC
CAAGAGCGACTGAGATGCCATTGAGATCGATCTCGAGATCCTTATCATCAACATCTTTCACTCCAGCATCGATCATATGC
ATTTTATAGCCAACTTCCCAGTTGAACCCCAGTTCAGGAAACTCACTGAAGTAATGCTCAGCACCGATGAGCGGATTCAG
GACATAGACATCGACATCATACGGCCATTCCTCCTCATCAAATTCAGCATCAACAGCACCAATTCCACCTTCTAAGCCGA
TATAAAAACGACTATTCTGGTTCACGACCGGAGCATACATAACTTTCGCTGTACCAAGATAAAACGACCCATCAAAAAGA
TCCGTATCTGTTGATTCCATACCAACGGTGGCATCACCGTAAAAAAAATTACCTTCGACACCGATTTCATTGGTCGCCCA
GTAGCGAGCGCTGACACCCTGCAGAATGTCACCGGCGAAAACACCCTGGTAACCAGCACCAACCTTGCCAGCGTTCGGAG
CAACATTGTCGGCAGCCATCAGACTTCCGGCAGACATGACAACGGCCAGACAACCCGCAAACAGGGCCTTAAGATTTTTT
TTCATAATGCACTTCAATTTTAATGATTTTTCTCAACGGATGACAATCAGCATAGCATGACCGCCAATCACTTCAACACG
CGACACATAATCACGCAATTCAAGTATAAAAACACGCAACCTAACACGCAAAAACAAAAAAAACTTATACCATTATAATA
CAAGCATTTAACAGCAATAACACTTCGCAATAAAAAAATTTTACAAAATATTACATGAGAACAAAATAAAAAACCATTAT
CACACCACAAATCTCACAAAAACACATCATACACTTCAAACCCTTTTATCATGCAGCACATCACAAGAGTAAGCAACACC
CCTCCAGGACGAAAACCCTGAAGAGCATTCGCTGATATCACAGCCATTCTGTATCTTGATGCGCAGAGACTGGACAGGAG
CAAACAGAGCATATAAACAGCAAGAATCATGACCCTGCATCACAACCAGCATCGTGATGAACAGAACGCATTCCGCTACG
AGATTGCCAGAAAAATCATTCACCTCTCTTCGCTGTCAATTGCCATCATCTACTGCCATATCACCAGGGAACTGGCACTT
CTCCTGCTGATTCCGCTCTTTGCCGGCTTCTTTCTCGTCGACCTCATGAAAAACAGCATCGAACCGATCGCCGAATGGTA
TCACCGTACCTTCGACGGGATGCTGAGAGTGCACGAGCGGGAAAAAAAGCGCATTCACTTCAACGGGGCCACCTATATTA
CGCTTTCGGCTCTCCTGCTGGTGCTCTTGTTCCCGAAAATTATCGCTGTAACGGCCTTTGCCCTTGTCGCGGTGTCCGAC
ACCATTGCCGCTCTTGTCGGCAAAAAATTCGGTCGTCACAAAATCGGCGACAAAAGCATTGAAGGAAGTCTCGCTTTCCT
TGCTTCCGCACTGCTGATCATTGCCGTCGTCCCGAACCTGCATCCTGCTGCAGGCGTGCTGATGGCCGTCACAGCAACCC
TGACAGAAGCTGTGTCACCGAAAGTCAACGGTTTCAAGATTGATGACAACCTGACAATCCCTCTCGTCAGCGCAACCGCA
GGGTACCTGCTGTACCTTGTTGTACTGCCCGGGGAGATTGAACTGCTCTTTTTTTGCCCATAGTCGACCACCTGAACCCA
TGCAGACTGTCCTGACCGATTCTCCGGCTGAAGCCGCCGCATTTCTCAACCAGGGTGAACTCGTTGCATTTCCGACAGAA
ACCGTCTACGGCCTGGGGGCAGACTGCAGGAACGACGCAGCTGTCAGCACTATTTTCACCGCCAAGGGACGCCCGTCAGA
CAATCCCCTGATTGTACATATCAGCGATCCGTCCCGGGCATCACTGGTGGCTGGCGATATTTCCCCTTCTGCACAACTCC
TGATGCAGCGTTTTTTTCCCGGTCCGCTGACCGTGGTCCTGAAGAAAAACGACACCGTTTCACCGCTGGTTTCCGCCGGA
CTGCCGACAATCGGCATACGATGCCCTGCACATCATCGCGCCAGAGAGTTCCTCAGGCTCTGCCACCACCCGGTTGCAGC
TCCATCAGCAAATATCTCCGGACGCCCGAGTTCGACAGACTGGCAGACTGTGAGCCATGACCTGGATGGAAAAATCCGCT
GCATTCTGAAAGGGGAACAAAGCTCGATCGGTGTTGAATCGACCATTGTGGACTGCACCGGAAGCAAACCTGTTCTGCTC
AGAACCGGAGCGATCAGCCGCCTCGACCTGGAGAATGCGACCGGCTGCATGATTGCTGACGCCACCAGAATGACGGATGA
ACAGCCCAAAAGCCCCGGGCAGAAATACCAGCATTACGCGCCGCAGGCAGAGGTCATCCTGTATGAACACGACATGCCTC
CGGCCGTCATCCCCCTGAAGGCGGGCTGTATCTCACTGGGCGATCCGCTGCCGGGATGCAGCATCACCTGCCGGTGTCAC
TCCCTGGAGGAGTATGCTCACCACCTCTTCCGTTTTTTCCGCCGGTGCGACATCTCCGGCGCCAAAGCCGTGTACTGTGA
ACTTCCGCCCGCTTCGGGAATCGGCTCCGCCCTCCGCGACCGCCTGCAACGGGCTGCCGGACACCGGTAAGGCTCCGTCA
GAAGGTCAGCACACAGCCCAGATGCAGCGAGGAAGGCGAACTGGTCGGACGCTCGTCGTACCCGCTGCTGTAGTGATCCC
GGTCATGATACCAGGTTGTGCCGAACCGGCCTGACAGCTGCAGACCGGGAGCGGCTTGCCACGAAAGAACAGCAAAAAAT
GACTCCCCCTTTCCATAATAGGACGGCAGACTGAACACACGCGGCAGATCATCCTCATAGACATAGACAGCGGAATCGTA
ATCATCTGTTTCGAATATGCTGTAACGGGTTTTCAGCCGAATCCCTCCCGTCAGGATATTCGCCTGGCTGTACACCAGCC
AGCCGCGGGAATGCTCGTTCCCCGACGGATAGCGTCCGTCAACCGATTTCAGTTCACCACGCAGCTTCCAGGTCAGCCAT
CCGGCCGGTTCGGCGATCATATCGAGACGGATACGATCGGTCACAAACGGTACCGCCGTGTAGTACTCTCCGTCATGCTC
GGATTCATAACGCTTCGCCTGCTCCTTGAACTGGTGCTGCAGGAGAAGGTGCCATCGCAAATCCGGGGTCTGACGGTACG
AAACGAACACTTTTGCCTCGTCTCCGGTGGACGACAGCCCGTAGTAGCTGCCAAGTCCGGGAAACCTGAAGATATCGTAA
TACGCGCCGACCTGCAGATTTTTCAGAATCCGTGCCTCGATCCCCGCATAGTACCCTTCTTCACCGGCCGCATCCGATGC
CCGCTCCGCAAACGCAGCGGCAAATGGTGAGAAGTACGCCTGGTGATAATCACGAACCGCCAGAACGGCACCGACATGCT
CCGCCAGGGTGAACCCGACTCCGGTAATCCACGATACAGCCTCCTGTTCGGGTTCAAGCGCGGCCTCACCGAACAGAACT
GTACTGCCGAGCCTCAGTGAAAAGTCGACGCTTCCGGCATCGCTCCACCCCGGCCTGCCTCCGGCATCCTCGAGAGGAAG
CGAGTAACGATACCTCATCCAGGTCACTCCGGCACTTCCCTCGACAGTTTCGGTCGCAACCGGGTAACGAACGTGAATCC
CGGCAACTTCCTCCCGTACATTGTCCTTGTGCAGAAGCTCCCGTTCTGTCCGGTGATACCCCGATATCCGCTGCCGGGTG
ATCATCCCTTCATCGATCGAGGCATCGATGCGGTTATCGGAATAAAACAGCGTCACGTCAAAGGGACCGGAGCCAAGAGT
CACACCCGCACCCTGCATAAACCCGTACTCGGCGCTCGAACTGTAGGGCTTCAGCACCTTTCCCCGGAGGTCTACACCAA
GGGGATCGACACCCTTCGAGAGGTAGCGCCCCTGGCCCAGCAGCAATCCCTGTCCGGTGCTCACCACGTAATTCCCGGCT
ACCAGCTGTTTCATGATCCCGCGATTCGAGAGTGCCACACTGAGCGATGTGAAATCATCCCACTGCGGCTCACCCGTATC
TTTCTGAAGAACACCCCGGACATCCAGATCCCCGTAGACAATCCGCAGTCGGCTGTAGAGCTTGTCATTGCCTCCCAGGT
ATACCCCTTCGGTAATTCCTGCTCGTTCAGGATACTCCCTGAACCAGCGCACATCCCATCGCCCTTCAAGCGGCAGGGCG
GGCTGACGAGGAGCTGCAGCCAGCCCGAACCCGACAAACGGGTCGATACGTGCAGCCATTTCATCACCGACCGCCCGGGC
GAGGTCTTCCGGGCCCTCTATCAGCCCGTGTTCCCGCCGCCACTCGAGAATGGCGCGGGCATCATGAACGGAAAGAAAGG
GCAGGAGGAGAAGAGCGTCGAGGTCTGCTGCGTTGATCTGGAGTTTTTCATCCCTGAACAGGGTCAGGTCATCGATGAGC
TGCTGGATATTGCCCGGAGAATCGCTCTGATCGAAGAGCACCCCGACATCGTCGGCGGCAAGCGGAGGAACTGAAGCAGG
AACCGGAAGAGAACAGAACAGTGAAACGAGCGTGGCGCGCAGGCAACGCACCACTCGGGGAGAATAATGGCGCATGCTGT
GGGGGAATTGTACAGTTAGCTGAAAACATCACGGAGAGCCGCAAAGCTTCTGCAACTCGGCAACCTCCTTCGGACGAAGA
AAACGCCATTCCCCACGACGGAGTTTACCCGGCCGCAGACCCGCGTAGGAAACCCTGTCAAGTTTTTTGACTTCATAACC
GAGCGAACGGAACATCCTGCGCACCTGATGGTTTTTACCTTCATGAAGGGAAACCAGCACCTGCAGACCATCTCCAAGAA
TTTTCGCCCTGCAGGGAAGAATCTTTTCCCCGGTATCTTTCAGGCGCATACCGCCTGTCAGCTGGCCGAGCTCTTTCTCG
GCAAACGGTCTGTCGAGCGTAGCGAGATACTCTTTTTCCACCCCGGACGACGGATGCATCAGACGATGGGCAAGCTCACC
ATCATTGGTCAGCAACAGCAGGCCCGTACTCTTGCGGTCCAGCCTGCCGACCGGAAACACCCGCTCGGGCACCCTGATCA
GGTCCAGCACGGTCTCCCGCCGGCGTTCGTCACGATTCGTGGTAATGACGTTTTTGGGTTTATTCAGCAGAATATACACT
TTTTTCTCTTCAGGCAAAGCAAGCATTCTGCCTCCCACCACAACTTCATCATGACCCGGCACGACTTTTACCCCCGGGCC
GGTCACAACCTGGCCGTTAATCATCACCTTACCGGCCTCGACAAGCCTGTCCGCCTCCCTGCGCGATGCAACACCGCACA
ATGCAAGGTATTTATTGATCCGTACGTACTGGTCGTTATCGCTCTTCTGTAGACTCATCATCATCACTCTTTACTGTTTC
CTGGACGGAGGCAGCCGACGAGAGGTACTCCCGGACCTCCCGGTCATGCACAAGCTCTTTGATTTCACGCAGTTTTGGCA
GGTCCTGCAGCGACGGAAGCTGAAAAAGGTCCAGAAACTCTTTGGTCGTTCCGTACAGCAGGGGCTTTCCGACCGTTCGC
GCTCGCCCGCGCACATCGATCAATCCCCGTTCGAGAAGTTTGTTGATTGCATAATCAGGGCTCACCCCCCTCACCTGCTG
GATCTCCGAACGACTGACCGGCTGGCGATACGCAATGACGGCCAGCACTTCCAGGACCGACTGCGAGAGTTTGCGCCGTA
CAGTCGGTGCCTGCAGCTTCCTGAGAAGGGGTGCGAGAGCGGGAATGGTCAGAAACCGGAAGCCTCCGGCTATCCTGACA
ATGCGAAATGACCGGCCTGTGGTGTCATAGGAATGGTTCAACTCATCGACAAGGCGGTCAATCTGACGAACGGTGAGATC
GGTACCGAGCATGCGGATGATGTCATCCGCAGATACCGCCTCTTCGGAAGCAAAGACCAGTGCTTCGACCTGCTGATGCA
ACGAGGGTTCCTGATGTGGCACAAACGTTCGGATTCAAACAGTTGGCTGCCCGGCACTTCCCTGCCATGAGCTGCTACGG
GCAGCATTGACGGCGGATGGTCGCCGTGGTGAAATTGCAGTCGATCCCCATACCCTTCTCGTAATTATACCAGAGCCTCT
GGCAGGGGAAATTGCATTCATACAGCGCCTTTCCGACAATCACGGAATCAACCCCGTACTTTTCCAGCGACTGCAATCGC
TTGAGATCGTCGGAGCTTGTCACCCCTCCTGAAGCGGTCACCTTCACACCGGCTTTCATGGCGAACCGCCTGGTGCTCTC
GTAACCGATCCCCTGCATCATACCGTCGCGTGAAATATCGGTATAGATAATGCGCTGAACCCCCATGTCCTTCATCTGGA
GGGCCAGCTCATAGTCCTGCATGGAACCGCTTTCCGTCCATCCCTTGATCTTCGGAATCCCCTTGTCGGCATCGATACCG
ACAACGATCTGCGAAGGCGAATACTTTTCCAGCAGAATCCTGACCAGGTCGGGGTTGGTAACAGCAGCCGAACCGATCAC
AACTCTGCTGACTCCGATACCGAGGTAACGGTCGACATCTTCTACCGAACGAATGCCTCCGCCCACCTGCACCGGAATAT
CAACTGTCTGTACGATATCGGCAATCCTGTCAAAATTCACCAGTTTGCCGGTCAGTGCCGCATCGAGATCGACAACATGC
AGCATCTTGGCATTCTGCTTACGCCAGATAATGGCCATATCCCTCGGGTTGTCGAGGTAAATTTTCTGCTGACCGAAATC
ACCACGCGTCAGTCGGACGCACTTCCCATCCTTGATATCTATAGCCGGAATAATCAACATAACCTCTTCCTCCAGGCCGT
TTTAACACTTCGCAAAATTCTTCAGTACCTGTAGTCCCGCATCCGAACTTTTTTCCGGATGAAACTGTACAGCGAAAATA
CCATTTTTTTCAATCGCCGAACAGAAGTTTTTTCCAGCGAAAAACGTTGTCGCAGCAATATCGGACTGGTTGCAGGGCTC
ACAGTAATATGAGTGTACAAAATAAAAAAAGGTGTGGTCGTCAATCCCTTTGAACAGTTCGCTCTCTCCGGTAACATCCA
CGGAATTCCAGCCGATCTGAGGAACCTTGTCATCAGGGGCGTCAAAGAGTTTCACCTCCCCCTCGACAACGTTCAGCCCC
TGATGCACACCCATTTCATGGCTTTCGGTAAAGAGCAGCTGCATACCGAGACAGATACCCAGAACATGGCGACCTTTATC
AATATGCTCGAGCAATGCTTCGCCAAACCCCGAACGCTGAAACGATTCCATAGCCGGTCCGAAGGCGCCCACTCCCGGCA
CGAGCACTTTCCGGTAATCGGAAAGCTCTGCCGGGTCCGAACTGACCACGGTCTTCACACCGAGAAATTCCAGCGCCTTG
TTGACCGAATGCAGGTTTCCTGCCCCGTAATCTGCAATAAATACCATCGAAAAGATCTGTCGCTATCGTTGATGTTGCAG
CCGTTCTGCACAGCTGTGGACCGGCCGTTCATTTTTATATTACTTTTTAATTAAGTATTATAAAACTTTTGACCCTCCTG
AAAATTTGATCAGTAAATTCTTTTACCAATCGAAATCCCGAAGTACGATGTATACAATCGTCTCAGCAGATTTTTTAGCG
GAAAATATCAAAAAATTTGAAATTGACGCTCCGCGCATAGCAAAAAAACGTCAAGCAGGCCAGTTTGTCATGCTGCGTGT
CAGTGAGCATGGCGAGCGCATCCCTCTGACCATTGCCGATTCGGATGTTCAGAAAGGAACCATTACCATCATCGCGCAGG
GGGCCGGAAAAACAACCCGTGAACTCAACCGGCTGAACAAGGGTGACACCATCAGTGACATTGTCGGACCACTCGGCACA
CCGTCACACATCGAGAACTTCGGCACCGCCGTCAGTATCGGAGGAGGAGTTGGTGCGGCTATTGCCTATCCGACCGCTGT
AGCCCTGAAAAAGGCAGGTAACTACGTCATCACCATCAACGGGGCTCGTTCGAAAGAGATGGTGATCCTCGAAGAGGAAA
TGAAATCGGTCAGCGACGAAGCCTACATCACCACGGATGACGGCTCGTACGGGTTTCATGGTTTTGTCACCCAGAAACTC
CAGGAACTCATCGACTCCGGTAAAAAAATCGACTATGTGCTGGCTATCGGGCCAATCCCGATGATGAAAGCGGTTGCAGA
TGTTACCCGTCCATATAATATCAAGACCGTCGTCAGCCTCAACCCGATCATGGTCGATGGCACCGGCATGTGCGGCGGCT
GCAGGGTCACTGTCGGCAATGAGCTGAAATTCGCCTGTGTCGATGGCCCTGAATTCGATGCGCACCTGGTCGATTTCAGC
AACCTGAGCGACAGAAACAAGATCTACATATCGGAGGAAAAAGCATCCGCCGAACAGGACGAGCACCGCTGTCAGCTCGA
CAGGAATTCTTAATCACACACGACAACACATCACAACCATCTGCCATCAGGGCCTCCTGAAGGCCCGCGGGAGATGTTTG
ACAAAAATGAACAAGGGATAACTATGGACAATACAACACTGACGAACAAGGAACGCATGGCGATTCCACGCCAGGAGATG
CCCGCACAGGACCCTGGAGAACGCATACAGAACTTCAGGGAGGTCAACCTGGGTTACACACCGGAACTGGCCATCAAGGA
AGCCATGCGCTGCATCCAGTGCAAGGACCCTGTCTGCATCAAAGGGTGCCCGGTCAACATCAAAATTGACGAGTTCATCG
ATCTTATCGCCCATGGGAATTTTCTCGATGCCGCAAAAAAGATCAAGGAAGACAACGTCCTTCCGGCAATCTGCGGACGC
GTCTGCCCACAGGAAGACCAGTGCGAAAAGGAGTGTATCCTCGGCAGGAAACACAAACCTGTCGCTATCGGTCACCTGGA
ACGGTTCGTAGCCGACTATGAACGTGAAACCGGCAACATCACCGTTCCGGAGGTCAAGCGGTCGACCGGAAAGAAAATCG
CAGTCATCGGCAGCGGCCCGGCGGGCCTCTCCTGCGCAAACGACCTGGCCCAGTTCGGCCACAAGGTCGTCGTGTTCGAA
GCACTGCACGAGCTGGGAGGCGTCCTCATGTACGGCGTACCGGAGTTCAGGCTGCCGAAGGACATTGTCAGGACCGAAAT
CGAAGGCCTGAGAAAAATGGGAGTCGAGTTCCAGACGGATGTCGTGGTCGGCCGATCGGTCACGATTGACGAGCTGCTCG
ACGAAGAGCAGTTCGATGCGGCCTTCATCGGTGTGGGTGCAGGACTGCCCTGGTTCATGGGAATTCCCGGTGAAAACCTC
GTGGGTGTGCTCTCGGCAAACGAGTTCCTGACCAGGGTCAATCTCATGAAAGCATATGACTTTCCTGCAAGCGACACGCC
GGTTTTCGACTGTAAAGGCAAAAACATTGCCGTATTCGGTGGCGGCAACACCGCAATGGACGCCGTCAGAACAGCCAAAC
GGCTCGGAGCGGAACACGCCTACATCGTCTACCGACGATCCGAAGCCGAAATGCCTGCCCGTGTCGAGGAGATCCACCAT
GCAAGGGAGGAAGGCATCGAGTTCCTGCTGCTCAACAACCCGGTTGAGTTCGTCGGCAATGACCAGCAGTGGCTGACCGG
AGTCAAGCTGGTGAAGATGGAGCTCGGCGAGCCGGACGATTCAGGACGGCGCAGGCCGGTTCCTGTCGAAGGATCGGAAT
ACATTCTGCCCATCGATATGGCCGTAATCTCGATCGGCAACGGCTCGAACCCGCTCATCGGCCAGACCACACCGGATATC
GACTTCAGCAAACGCGAAACCATTGTTGTCGATGTCAACACCATGGCGACATCGAAAGAGAATGTCTACGCCGGAGGAGA
CATCGTTACCGGCGGAGCCACCGTCATCCTTGCCATGGGTGCCGGGCGCACCGCGGCTAAAGCCATCCATGAAAAGCTCA
TGGGGGAGTCTCACGGGTTCGATGAATGGTAGGAGTTCCTGACACAAGCGGCAGCGTCGGCTGCCGCTTTTTTTTCGTTC
AGGAAAGCATCCTGTGACGGATGTCATCAACCCGCGCACGATTGACCCCGAGATCCGAGAAACCAAGCCTCGAGGCGGAA
CGCACGTGAATCACACCTGCCGTTCCGTCAAGCCGGAACTCGACATCATCGACGAACCCGAACACCGGAACGGTAAATGT
GGACCAGAGATACTCTCCATCATCCGTCTCGATTCTCCCCCCCATATCACGGATAACCTTCGCCAGCCGCTTCCAGGCTG
CATCGGCTTCACCACTGAACGAAACCGGCTCGACCGGAAACGGACCGCTGTCAGCTTCACTGCAGACACAATTCGGAGTT
CCGGGGCATGGCCTCAGCTTTCCATCCTGGAGCGACGGGTGATCCTGCGGAGCTGGCCAGAGCCCTGATGCGGCCGACGT
CACACCGTTGAGAAGATCATTGAATATATCCATAAGTCGGGAATCATGGGTTATCGGGAACGTAAGCGACTTCTGTTGTA
ACGCCGCACACGTTCTTCGAGTTCCGCAGACAGCTGCCGATCGACAAGTTTCACGGTAATTTTCGGGGTCTCCTCGGCGG
TTTCGACCGAGAACACAGATACTCGAAAGATATCGGTCGACCGCACGATTGACGGCAAACTGTCGATCCTGGTGGCAACC
CCGAGAAAACTCAGCGGCAGCAGGCATTTTGCCTGGTAAGGATTGCTGAGAAACACGCCGTATGGCTTGACGGCAAGCAC
CGATCCGGTAAACATGGTGCCTTTTTCAGGAAGCTGCCTCTGCACAGGTGATTGCGCTGTATCCGGAGAACGACGTTCAG
CCGGCGACCCCGGAACGACGGACTGTTCAATCCGGGAACGGATTGCATCAAGATCTTCAAAGACGATACCGGGTTCGCTG
ATCAGCTCACGGGCACTCACGCCACGGGTCGAGTAGACCCGGACGCCACGGCCCATTGATCGTAATGCCCGCATCAGCGG
CAGGAAATCACTGTCTCCGGAAAACAGCACAAAGACATCGTAACCACCAGCCATCATCAGGGCATCGACAACCAGTTCGA
CATCGAGATTTCCCTTCATGACAAGTTCCCCGGTCTCGTGGTTGACGATTTTCTTGACCGGCTTGGAAATCACCGTATAA
CCGTTAGCCTGCAGCATCCGGTAAAACCCGGCCTGGTCCCCCGAAGCATCCTCGGCCTCGGGCACGTAATATCTCGCCTC
GACAGAATCAAAACTCTGCATGAAATATGCCATCAATCTCACAAAATCAATCTGCCATCCCTGATGGCGCTGTGTATAGA
ACAGGTTGGCTCCATCAATAAACAGGCCGGCTTTTCTGCTGGTTGACTGGGTCATTGAAACACTACGTTGCAAAAAGAGG
GTTAGAAAAATCTGTCGAACACAAAGGCCCAGGCAGGAAGACTGACAAACGACAGAACGATACCGACCGCCACCATGAGG
CTTGCGAGCCGGGGCTCGATATCATGCTCCTGGGCGATAATACCTGCCGTCACCATCGGGGGCATGGCGGCTTCGAACAA
TGTCACCTCCACGGAAAGACCGCGAAGCCCCAGGACACCACCATACAGAAACAGGAAAAAAATCGGCGCAAGAACCAGCT
TGAACCCCAGGCCTGCGGCTAAATTGCGCAGATTGCCCCCGACATGTCCTGCATGCAGCTGAAAACCGACAGAGAGCAGA
GCCAGGGGTGCAAGCGTATCGGCGAGCCGGGCCAGCAGAACGGTCAGCCATCCGGGATACTCGACAGGGATCAGCACCAG
CGCAGCTGCAAGCGCAAGAAAAGGGGGAAACGTCACGATTCGTCTGGCGATGGTCCCGACACCCGGACGTTCTCCCGCAT
ACATACCCGCCACCGTGATACCGAGTGTCGACAGCACCATGAACGAACCCGCCTGGTCGACAATAATGCCATGCACCAGT
GCCTCGCTGCCGTAAAACGCTTCGATCATCGGAAGCCCCACAAACGACGTATTACCGAGGCCGCCGGTCAGAAGCAGCGC
GCCGACAACGGACCTCCTCAACCGCAGAACACGGCCGAGAAAAAGAAAAAAAAGAGCAGCCAGCCCGAAATGAAGCCACG
GCATTGCGGCCATAACCAGTACATCGCCCGACAGACGGAGGTTATGAACATGGAGAAGCGTGACTGCCGGCAGGGAAACA
TGGATAATCACTCCGTTGAGCACCTGCGACGTGGTACCGGGAAGCCGGCCTGCATGCCTCAACAGCACGCCGGCAAGAAA
ACAGACGATCAGAAGAACCAGATTATGCATTTCATTCACCAACCGTTGAAATCAAGCGGCATCAGCGGAAAACGCCCTCG
CCGCAAAGAGCTTACAGCTCAAAATCAGCCTCCATGCCTTCCCTGAAACGCTCCTCTGGAGTTGCAACCACGAGATCACC
TTCCGCAAGCCCGTCGGTCACTTCGACATGGGTAAGATCAGCCGAGCCGACAGTGATCGGTTGTTTCCCGAGCCGGCCCT
GCACGATCTTCCAGACATACTGTCCGCCATTGTCAGACACGACCGATGCCCTCGGGACCAGTAGAGCCCCCTCCCGGGTG
TGATAGATGATGTTTGCCGTTGCCGTCATTCCAGCCTGCACTCCTCCGACCGGTTCGTCAAAACCCAGATACACGCCGGA
TGTCTTGGTTATCCTGTCTGTCTGGGGCACCAGACGGTCGACCGTCGCCGCAAACCGCTGCTCGGGAAGGGCATCGAACG
CAACCGTCGCCTTCTGTCCCTTCTCGATTTTCGGAACATCGAGCTCGTCGATCTCCGCATTGATGACATAACTTGACGGG
TCGACCACCTTCGCAACAAGGGTATTTGCTGTGATGTAGTCTCCTCTGGTCATATCCAGCTCGATGAGGACGCCATCGAC
AGGAGCCGTAATCTGAAGTTTGGCAAGATCGTCACGGCGACGGCGGTACTGCGCCTCGACCTGTTCCAGCTGGCCAACAG
CCTGCTCATAGGAATATTGCGCATCTTCATACTCCTGACGTGACACCGCCCCAGCCGCAATCAGGCTGCGATGTCGCTCA
AGAGCTGTTCTGCGCTCACGGACCAGTGACCGCTGCCGGTCAACCACGGCTTGCGCCTCCTGGACGGCAAGTTCAGGCTG
CTGCTCGTCAAATACCGCAATCACCTCACCGGCCCGCACCTGATCACCCTCACGAAACCTCACCTCCCCTACGGTCCCGG
AAACCTCTGCGCGCAGGTCCGCCCTGGTGTCGGCATCGACAAAGCCTGTAGCGTACACCGCCTGCACCAACTGCATTTTT
TCCACCTCGAGCACATCGACCTGCACGATATTTCCCCGGGTCATGAGAACAATGACCGTCACGGCAAAAATCACCCCGAG
GGCTATCGTATATTTCGGTAACAGTTTCTTTACGGTCTTCATGGCTTTGTGCTGACATGTTGCTGTGAGATCGTGGAAGT
TAACAGTTTCGCGATTTTTCTCCCGGACGACCTTGGTTTTTCGATAATTTTATGAATCTTTAAGAACAACCAGCATTATC
TGTACCCGGCTACAGGTCACAGAAGCAAACCTTAATCTACCGTATCGATGAGCGAGAGTCAAGATCTGCAGAAAAGCTTT
CTCGAGACCGTCAAATTTGATGACAACGGCCTGGTACCGGCAATCGTCCAGGACCAGAAAACCGGCAAGGTCCTGATGAT
GGCATGGATGAACCGCGAAAGCCTTGAAATGACCCTGGAAAAAAAGAAAGCCTGCTACTGGAGCCGGAGTCGCCAGAAAC
TCTGGCTGAAAGGTGAATCCTCAGGCAATATGCAGGATGTGCATGATATCCTGATCGACTGTGACGGCGACACCCTGTTG
CTGAAAGTCTCACAGAAAGGCGGAGCCTGCCACATGGGTTACCACTCCTGTTTCTACCGTAAAACCAAGGATGATCTCTC
CATGGAAATCTGTGACACCCTGATGTTTAACCCTGAAGAGGTCTATGGCAAAAAAAGCTGAAACTGGCGTCAAACGCTCC
ACCGAAACAGCCAGGTCGCTGTTCCGCTCGAAATCACATGCCTCGATCCAGCACATGTTCGACGAGGTAGCGCCGACATA
TGATTTCCTGAACCACCTGCTCAGCCTCGGCATCGACAACTACTGGAGATCGACTGCTGCACGTAAAGCAAAAGAGTTCA
CTGCCGGCAACCCCGCACCGGCTATTCTTGACGTCGCCACCGGTACGGGTGACCTGGCCAAAGCCATGTCAGCTATCCCC
GGCGCGCGCGTCTCGGGGATAGACCTCTCCAGCGAAATGCTGACGATCGCCGCCCAGAAGTATCCCGATATCAGTTTTCG
TGAAGGCTACGCGGAAAACATCGAATTCGACGACTCCTCGTTCGATATCGTCAGTGCCGGGTTCGGAGCGAGAAACTTCG
AAGACCTGCTCCAGGGCCTGAAAGAGTTTCACCGTGTTCTCAAGCCGGGCGGTCACACACTTATTATCGAACCGATGATT
CCACGCAATCCGGTGCTGAAAAACCTCTACCTGGTCTACTTCAAGAACGTGCTTCCGAAAATCGCGAGCCTGTTCAGTAA
ATCCAGTTTCGCGTACGACTACCTGCCTCACTCGGTCGAGGAATTCCCGCAGACAGAAGAGTTTCTGACCATTCTCAGAG
ATGCGGGCTTCAGCAAGGCCAGCTATCGCCCGATGACTTTTGAAACCTCCATCCTGTACATCGGCCAGAAAGAGGGGTGA
AATCTCCCGGGTCAGCGCTGCTGACCCCTACGGAAGACAAGACAAAAAGTCGTGAATAGTGAATGGTAAATGGTGAATGG
TGAATGGTGTAGGGGCGAGCGGCGCTCGCCCGCAACGAACCCCGCTACCCGACGAACACCCCCAGCACCTGCCGCCACAA
CACACCAGGCCAACTCATCCTGCCTTTTCTCGTCACTGGTCACCAGTCCCCGCGCCCCCAGGCGCTCCTGTCTCTCGTCT
CTCGTCTCTTTTCTCTCCGCGCCCCAGGCGCTCCCGTCTCCCCACCTTTTCTCGTCACTTACTGATAGCCGCAACGATGA
TATAATACAACCCGATCCCCGCGACATCGGCAGCGAGGTCGAGCAGTGAAAAACACCTCCATGGCAGCATGTACTGCTGC
ACCTCGATCGCCACTCCGAACGACACCAGGCAGGCTATGACGGCATACCGGAAGCGCGCAGCGGGAAACGATACATCTGC
CAGCAGAGCCAGGACAAAAAACGCCCCCACATGAAGCAGCTTGTCTCCCCCCTGAAAACCCGGTGACACAGGCTGGCAGG
AACCTGCCTGAACAAAAACGGCGCCAAGAGCGACAACAAGGAAAAAACGGGCCAGCCACCGCAGCATCATCATGCATCTC
CCCTGAGAGGGTGAACAGTCAGTCAGCCTTCATCAAACTGTACACGGTATTTTTCAAAATTGGTACAGACATGCGAACGT
GTCAGGCGATCCTGGTGAATTTTTCGAATCAGCCTGAGTACTTCGTCGACATCGTTGATGTGAAAAATCATGCGCATATC
CTGCCGGTCCATCAGTTTCCGCGAGACGATCTCCCGTTTCATCCAGTCCAGCAGTTCCCCCCACATCGTACCGAAGAGAA
TAATCGGGGTTTCGCAGATATGCTCGACCTGGACCAGCTGCCAGGCGTAAAACAGTTCAAGAATGGTACCGATACCGCCG
GGAGCCACAACCACCGCGTCAGACAGGGACATGAAGGTATCGAGACGCGTACTGAAGCGATCGAATTCATGCTTGATGTC
AAGACACTGGTTGGCTTTCTGTTCATGTGGAAGCCGGATATTGAGCCCGATGGAACTGGTACCGGATCCGGCACTCTTAT
GGCCGGAATTTGCCGCCTGCATCAGGCCGGGACCGCCCCCTGTCACGACATCGAACCCGGACTCACCGAGCCCCCGGGCG
ATCCGGAACACGTCTCCATACTCGGGATCTCCTTTTCTGATTCGTGCCGAACCGAAAATCGCAACCCGGTAATGCACCTC
ACTGTCCATAGTACAGGCAATTTACAACAATGATTCGAACTCCTCCTCGGAAACCACCCGAACACCGAGTTTCCGGGCTT
TTTCAAGCTTGCTTCCTGCGTCACTGCCGGCCACGACCAGATCGGTCCGGCGACTGACCGAGGACACCGGCTTCCCGCCG
CGCTCCCCGACAAGTGCGGCTGCCTCATCACGCGTATACCGCTCGAGGGCTCCGGTGAACACGACCTTCATACCATCGAA
ATTATCGTTGACCAGGCCTGTCTCCCGGCGAGCCTCGAACTGAAGGCCGGCCTCCTTGAGACGTTCGATCAGCTGCGCAC
CTGCTTCGTCGTGCAGAAACCGGTAGACGCTTTCAGCAATGACCGGCCCGATATCGGCAACCTCCGCAAGCGCCTCCTCG
GACGCATCGCTCATGGCCGAGCACGAAGGAAAGGCTGAAACCAGTTCACGTGCCGTAGCAAGCCCGACATGGCGTATGCC
AAGCGCGTACAGGACACGCTCATAGGGTTTCTGCCGGCTCTCTTCAAGGGCCTCGAGCAGGTTGGCGGCGGACTTCTCCC
CTATTCTGTCCAGGCTGACGAGATCATCGACTGTCAAACGATACAGATCGGCCGGATCCCTCACCATCTCCCTGTCGACC
AGCTGCTCCACGAGTGCCTGGCCAAGGGTTTTGATATCCATGGCGTTGCGTGACGCAAAATGCAGCACCCTTCCCCTGAT
CTGTGCAGGGCACCCCTGTTCGTTCGGACAGTACACGTAGACACCGTCATCTGCCCTCTCGAGCGGAGTACGGCACGAAG
GGCACACGTCGGGAACCGGAATGCTGCGGGTATCGTCACCGCGGGCATCGGTCAGTACCCGGATCACCTTGGGAATAATC
TCACCCGATTTTTCAATCATCACACGGTCGCCAATCCGGACACCGAGACGCTCGATCTCGTCGAAATTGTGGAGTGTCGA
CCTCGACACTGTTGACCCCGCAAGCCGGACAGGTTCGAGTTCTGCAACGGGAGTGACCGTACCAAGCCGGCCGACCTGGA
ACACCACATTGCGTACGACAGTTTCAGCCTGTTCGGCAGGATACTTGTACGCTATAGCCCATCGAGGGCTTTTCGAGGTG
GCGCCAAGTTCTTCCCACAGTTCGGTATCGTTAAGTTTGAGTACGATTCCATCTATCTCGTACGGCAGTTTCAGACGAGC
TGTCTCCCACTCTGCAATAAAACAGCGGATCTCCTCGATACCGGCACAGACCCTGTAGTGCCCACCGGTAAAAAACCCCA
TACGCTCCAGGCGACGCAGACGGTCGACGTGGCTCATTCCCCGTTGCGAAGGATCGTAAAGATAGTAAGCGACAAACACC
ATTTTCCGGTTAGCCACCTCGGCTGAATCCTGCAGTTTCAGGGTTCCGGCGGTCGCATTGCGGGGATTTGCGAACTGTTC
TTCTTCGGGACGGCCCTCGTTCAACTGCCTGAAATCATCCTTGTTCATGAATACCTCTCCACGAACCTCGATTTCCGTAC
CCGTCCAGTCATCAGTATCGAGAGATGCACTCTCGTCAAAAACTCCGAAACGCAACGGAACGGAACTGATCGTACGAAGG
TTCGCGGTAATATCATCACCCTGTGCCCCGTTACCGCGCGTTGCGCCCTGCACCAGCACACCGTCGCGATACAGCAGGCT
GACAGCGACACCATCGAACTTGAGTTCCGTCACAAATTCGACATCGTCACGCCGTGCTTCTACCAGCTGGCGCTGAACGC
GCCGGTAAAACTCACCCACCTCCTCGAGAGAATAGGTGTTCGACAGGCTGAGCATCGGACGGGCATGATGCACAACGGGA
AACTCCCGTGTCACGTCCCCTCCCACACGACGGCTTGGACTGTCCGGCGTAACGAGCTCCGGAAACTGCTCCTCGAGACC
GATCAGGCGCTCGAGCAACCGGTCGAACTCGACATCGGAAATCTCCGGCTGCGCCCTGACATAATACAGGTAGTTGTGGC
GGTCAATCTCTTCTCGCAGCCGCTTGATTTCAGCTGCAGCATCCTGTTTCTTCATCGGTAGCTTACAAAGATGTTCTGTC
TGTCACCTGGTGGGCGATATCGCCCACCCGGCAAGATTTTTCAAAAAGGAAACCGTACCGCCTGCACCGAGTTTCTGCCA
TGTCGATTTCAGAACCGCAGGATAACGCCAGGCTACCTTCAGCAGAACCGTCATGAGTTCCTCCAGCTTCATCTCGTCAC
GGAACATCGCCAGGCGGTAGCGATGAGGAAGAGTGTCGAGCACGATCATCACCTCGTTCATGAGTTCGTTGACAAAATCA
GGTTCGTCGCTCCGTGCGTCGTAGCACATGTATTTCATCAGGTTGGACATGCTGGCCACATTGGGCTCATATGCACTGAT
GCTCTCGAGATCCCGCTTCCCGAGAGTGTTTCTCGACAGCGCCTCATCGAGGCCTGCCGTGAGTTTCGGCAGATTACGCA
CCATGGAACCGAAGCCGCAGAACGTCAGAGGTGAGCCAAGCGTCGCCGCATCACCGAAGAGCAGCACGCGATCGGCGGCA
ATCTCTTTCTGGCGTCCGGTACCGTCATGGTCATAGGCCGGAATGATGCCGAATACCGGACGGTGAATCACAAACTCCGG
ACCACGCCGCTTGTACGTATCAAGTTTACGGAAGTACGCTTCAAACAACCCGAGCAGCGACTTGTCGTTGTCCGAGTCAA
CCGCGTCGTAGAAAAACAGATACGTGATGTATTCAGTGCCTTTTGCGGGAAACCCCTCCCAGATCAGCTGCCGGCCGCTG
CCGGCGGAAAAATCAGCATGCTCCGTGCTGGCGAGAATCTCGCCGGTATCGTAATCAGCATCGGCAAAACCGCTGGCAAT
CGTCCCGACCGTGGGACACACATGGGTATGGGGGCGGTTGCGGTTCAACTGCATCGCCACCGGAGAGAGAACGCCCATCA
CATCAACAAACGCCTGCGCCCGGATGTAGGAGACTTTCCCGCTTTCGTCCTCCGTCTCGACCACCACAGAGTCAGGGAAA
ACATAACACCTCCGGAACGTGGTATGATCGAGCACGCGGCCGTGACCCGAAGCAAGCAGTTTACGCTTCGCGAGCCCCAG
AAGCTTGTCGGCATCGACCGCGCAATCCAGGACATGATCGATATAGAGGCGCTTACGCCGGCTCTCCTCGGCAAAGAATT
CCACCCAGCCGGTGTTGTACTGCCGGACAATGACCTGTTCCAGCTCTCCGGCACTGAACACCCCTGTTTGCGTCAGACGA
AGGAGCTCCTCGCGGGAAATATTCCAGTCCCTTGTCGACGTTCCGGCCACCCCCCGGTCGATCAGCAGAACATCACGATG
ATAACCCTCGGCCATGACCGCAGCGTGAAGCATACCGAGGGTACCTCCTGCATACAGAAGATCGCACTCCTCTCCAACAG
TGACATCCTGAGGAAGGAGATCTCCCGAAAGAAGCACTGCCGGCGGTTCCCGGCGCTCGAGCTGCGCCCAGTAGCGGTCC
AGCTCCATGATCCTCCCGAGGCTGTGCTCTGCGTTCTCCCTGCCAAGTGAAATGAAATTGCGGTACACCAGCGGGTGCGT
CTCCCTGATCTGTTCTAGCATGTCTGTCATAGCAAGTGGTTACAGGCGTTTATCGGTCTCGATCTCTCCATCGACAAGAT
GAATACGACGGCGGGCCCTGGAAGCGAAGTCCTCATCATGAGTCACAAAGATAACCGTCTGGTTCAGCTCCCTGTTCAGG
CGTTCAAACAACTCATAGACCTGCTTGCCCGACCTGGTATCAAGGTTGCCTGTCGGCTCGTCGCCAAGCACCAGCTTCGG
CTCGTTCGACAAAGCGCGCGCAATGGCTACCCGCTGCTGCTGTCCTCCGGAAAGCTGGCTGGGGCGATAGTCGGCACGGT
TGTCGAGGCCGACCAGATCGAGGAGCATACGGGCCCGCTCCCGAATCTCCCCTCCGGTTCTCTTCCCGTTGATCATCATG
GGCAGAGAGACATTCTCCAGAGCGGTGAACTCGGGAAGCAGAAAATGAAACTGGTAGATAAAACCGATCTTTTCGTTGCG
GATCACGGTCATTTCCCGTTCGCTCTTGTCGGTCAGGCTCTCCCCGTCAAGCCAGACCTCGCCGAAGGTCGGCCTGTCAA
GACCGCCCATCATGTAGAGCAGGGTCGACTTTCCGGAGCCTGAAGGTCCGGTAATGGAAATGAACTCTCCCTCCCTGATC
TCGAGGGAAAGACCGGGTATAATGGTCTGGCGGATATCGCGTGACAATTCAAGCTCCCGCCGAACCCTGTCAAGCTTCAG
AATAATATGATCCATAACTGCGGAAGGTTCCTCTGAACGGCATAGTCACTGTCAACGCAAACATAACAACAAAAACGCAT
TACTGAAATATTCAACTTTTTGCCGCCCTATCCCGTTGCACAATATAAACTCCTCAATTGAGCGACAATCCCGGAGGTTC
CAGCAAATGCGGCTCTGCATGCAGTTTCCATGCGCACCTGACAGGTGAGGGGTAATTCCATGGAAACACAGTATAACAGA
TTGTTATGAATAAAGTTACTATTATGAGGCATTTGTTGAAACGCTCAGTTCAGGAACCTGTAACGACACAAAAAATACCA
CAGCATGACAGATAACACCCGGAAAGTATGCTTCATGACGGGCGCGTCAGGGCGTCTCGGCAGGGAGATTGCTGTCGGAC
TTGCCAGAAAAGGGTTCGACATGTATTTCACCTGGCGCTCCAGCAGACAGGCTGCTGAACAGACCCTCGACACCATCAGG
ACGTACTCGCCGGCTTCCGGCATGATCGAGTGCGACATTTCCGATACGGCACAGATCCGCCATGCGTTCAGGAGCTTCAG
TGAACGGTTCGACCGGCTCGACCTTCTTGTGGCAAGTGCATCGAACTTTTTTGCCACGCCTCTCGGCTCTGTGACCGAAG
AAGCATGGGACAGCCTGGTCGACACCAACCTGAAAGGGACGTTTTTCACACTGCAGGAAGCCGCCAACCTGATGAGTCGC
CAGCCATTCATCTCGAGGATCATTACCATGACAGACATCTCCGCCGGCATGATCTGGAAAAACTTCGCCCCCTACACCGC
CTCGAAAGCAGCCGTTCAGCACCTCACACGGGTATTTGCGAAAACCTACGCCCCGGGGATTCTTGTCAACTCCATCGCAC
CCGGAACCATCACCATCAACCCGCAATGGAACAACGCTGAAGAACTCGAAGAAGAACTGACCAGCCGAATCCCCCTCAAA
CAGCTTGGAGGAACAGAAGATATCATGGGCACGGTCGACTTCCTTATCGAAAACAACTATATCACCGGCCAGGTCATCAA
CGTGGACGGCGGGAGAACGCTCTCGTGATAACAGTCTTACAGATCCTTGTGATTTTCATTATATTATTTTACGATAGTTT
CTCCAGCGTCACTTGCAACAACGACCTAACAGAACACACCGATCATGCAGGAAATCAAGGGCCCGAACACCAGAGAGAGC
GAACAGTCCCCCGGGAGCGCATCGCGCCCCCAGATTCCAGAGCAGGTAGCCGGAATCAGCGAACATGTTTCGGATATGTA
CAACCAGTTCCGCGAAAGCCAGCAGTATTCAAAACTCCAGGACCGCAAACAGCAGCTGAAAGAGTATATCAAGGACCATC
CTCTCGAATCAGTGGCTTATGCTGTCGGGGCAGGCTTTCTGTTTGGCCTGGTTTTTCATAAGAAACGCTAAACCACGAAC
GTCGTTGTCATGCCCCATTCATTCAGCAGAAAACGCACCAGCTCGTCGGAAAAAGAAGATCTTGCAGGTCTTGTCAGCAG
AACGATAACGGACACCTACGACGATCTTTTCGACATTATCGATGCACGTATCGAGCTGGTAAAAATCGAGCTGACCGCAA
AACTTGCCACGGTGGCCGCCCTGCTGATCACCGCTGCCATCCTCTTTGCCGGCATCATCTACCTGATCGCAGCTGTCGCC
CTGCTTATCGGAGAACTGCTGGGGCACTACTACCTCGGCTACCTCATTGTCAGTGCCGTTTTCCTTCTGACCGGGCTCTT
CCTGACAAAAATCAGGCCTGACGTGCTGAAAAACCTTATTCAAACGATTCTCCTTTCTTCACATGGCACCGGAAAATAAC
CACCCGAACAGCATCGAACAACGCATACACGATCTGGAACAGACAATTTCCGAACGCCAGGAACAGCTGAAACAGAGAGC
ACACCACCTCAAGGATGATCTGCATGACGAGCTGGCTCCGGAAGAGATCGTCAGAAAATATCCGCTGCAGGCTGCCGCCG
CCTCGCTTGCAGCCGGTTTTCTCGCAGCAAAAGCCATACGTGCCGTAACAGCGCATCCAGCGCCTGCGGCAGACCAGCCG
GCCAGGGAACCGTCACAGCTCAGGAAAGCCCTGGGTGACATCGGTACGGACCTGCTGTATTCAGGCAAGGACCTGGCCTT
GAGCTACTTGCGTTATCATCTCGACAGGAAGATAAAACCGGAATGAGAACGGAGCGGTAATTAAAAACAGCAGCAGCACT
TGCGGCGGTTGTCGGCACCCTTGCGACCAACCCTGTTTCAGCCAGCACCGTCATGAAAGAGGAAAGCAGCGGTTTCCTGT
CGTTCCTGATGGAAATCTGCTCGTTTATCATGAAGTGGTTCAGTGTCCAGCCACCGGCATAGGTCGATCACATGAGCTGT
CCCGGAAACCTGCTTTCCCGGGACAGCCCCTCCTCCTTTTTTTATGCTTCTCTTAGCTCTTTGCGGTATTTTGCTATATT
CCCTTCATCCGCATGAACCTGTTCAGAACTGCAGAACAGACTATGACACGGCCTGATGATCCGCAAATGAGCAAAAGCAT
ATCGTGAACGTACATCTTGACAGACTCTCCTCCGGCTTCTGCATCGGAGTACAGGGAACCATACACCTTGCCGAAGAAAA
ACTCAGGGAATACGAGGGAAAACTCTACTGCCTCGGAGATATCGTCCATAACGAGGTCGAGGTGAAACGACTTGAACGAC
TCGGCCTGATCACCATCGGCATGGACGAGTACAATGCCCTGGACCACGCCCCCGTGCTGATCCGCGCACATGGAGAGCCT
CCATCGACATATACCACAGCACAGGAGCATGCACTCACGGTTATCGACTCCACCTGCCCCGTCGTGGCCAAACTCCAGCG
TACAGCACGAATGCTGCACGAACAGGGATTCCAGATCATCATCTACGGCAAGAAAGCGCATCCGGAGGTCATCGCAATCA
ACGGCCAGTGCGCCGACGAGGCAATCATCATCAAGCATGTCGACCTTTCTGTCGAAGAGGAAACCGCTGCACTGGACTTC
TCCCGCAAAACTGCGCTGATCTCCCAGACCACCATGGATGTCCCGGGATTCTACCAGCTCAAGAACAATCTCGAACAGCT
GTTTGCCCGTCAGGCCACTCGAGAGGAAGGCATCGAACACAGATCGTGGACGGATGTCCGCGATATCGATATCACCGCAG
AACTGACCGGTGCGCGTCCTCTTCCGCACTTTCTCTACAAAGACACTATCTGCCGCCAGGTCTCCAGCAGGAATGAAAAA
CTGCACAACTTTGCAGCGGAGAACGATGTCATCATTTTTGTCGCGGGACGCAAGAGCTCGAACGGACAGGTACTCTACAA
TATCTGCAAGTCATCCAACCCCCGCAGCTACTTTGTTGAAAACGAAGAAGATATCGACCGCGACTGGCTGATGCGAAACG
GCTCTCCTGTAGACAACGTCGGAGTATGCGGAGCAACCTCGACACCGATGTGGCTGCTGGAAAATGTCGCCCGTTCTCTT
GAAACCATGTTCCCGGAACCGTCGCGTTCCTGAAGGACAACACCAGTTACCATGAAGAGTGTAACACTGACCATCGACAA
CCGGACCGTCACTGCCGCTCCAGGGACGACCATTCTGGAAGCGGCCCGCCAGTACGGCATAACAATTCCGACACTCTGTT
TCCAGGAGAAGCTGGAATCGCACGGCTCCTGCTGGATGTGTATTGTCGAACTCAAAGGCAGAAACCGTTTCGTTCCGGCC
TGCAGCACCAGCATTACCGGAGGCATGGAGATCGAAACCGACAATGCTCAGCTGCGCGAAATGCGCCGAAAAACCCTCGA
ACGTCTTCTCGAACAGCACAGCGGCGACTGTGAACCGCCCTGCCGGGACGCCTGTCCTGCCGGCTGCAGCGTTCCAGCAT
ACCTCGGGGCTATCGGCACAGGGAACGACAGAAAAGCGGCAACCATCATTCACGAGACGATTCCGCTGCCGGCGACCCTC
GGCCGGATCTGTCCAGCGCCGTGTGAAGACGTCTGCCGACGCCACGGTGTCGACGATGCCGTTTCCATCTGTGCACTCAA
GCGTTTTGCCGCTGACCGGGACCATGAGTCCCCGACGCCGTTCGTTCCCGCGCAGGAACCTGCAAGCGGCACAAAAGTCG
CCATCATAGGTGCCGGACCGGCCGGCCTCAGCGCAGCGTACTATCTGCTGCGCAAGGGCCACGGGGTCACCATTTTCGAT
TCCCGTGAACGTCCGGGAGGCATGCTGTACTACGGCATCCCCCGTTTCCGTCTGCCAGCGGAAGACCTCGATGCCGACAT
TGCCCCAATCATGGCGATGGGTGGGGATTTTGTCCCGGGCACCTCGTTCGGCACGGATATCACCGCCGATGACCTCCGCA
GAAAGGGATTCGACGCGATCTTTCTCGCCGCAGGAGCCTGGCAGGCATCACGTCTCGGCATCGAGGGAGAAGATCTTCCC
GGAGTACTGACCGGTATCGGGTTCCTCAGGAAAATCGCAGAAAACACCACACTGAACCCCGGCAGACGCATCGTGGTCAT
CGGTGGTGGCAATACCGCCGTCGATGCCGCGCGGACCGCACGAAGGCTCGGGGCAGAACAGGTCACCCTTCTGTACCGGC
GCACGCGAGACGATATGCCGGCCAACGCACAGGAGATTCTCGAAGCGGAAGCAGAAGGAATCACGCTCGAACTGATGGCT
GCGCCGGCCCGGATCACCGAAGCAGATGGCGCCCTGCACATCAGGGTCCGCAGAATGACGGCGGGAGAGCCTGATGAAAG
CGGCAGGCGTCGCCCGGTACCGGTTGAAGGAGCGGATTTCACGCTCACGGCAGATACCGTCATCACGGCGATCGGTCAGC
AGGTTGACCCCGCCATCGCACAGACATGCAACCTCCGCATGACCGACAGGGGAACCATCGAGACCGACCAGTCGACATGC
CGGACCTCCGCTGAAGGAGTGTTCGCCGGAGGCGACTGCGTGAGTGGTGCAGACATTGCCGTTACCGCCGTTGCACAGGG
AAGACGGGCAGCTCTGGCTATCGACCGGCACCTGAAAGGAGAACCCGACATCAAGCGGAGGCGGCCGTTCAATTCAACCT
ATGGACCGGCAGGCACGGCCCCCAAAGCACTTGCCGAAAGAGCAAAGCCGCTGCAGCGGGCCCCGATGCATGAACTTGCG
GGAAAAGAGCGCTTGACGACATTCCGCGAAGTCGCAAGCGGATTGACCGAAGAGCAGGCCAGAGCTGAAGCGACTCGCTG
CCTGCGCTGCGGCTGCAGCACAAAAAACGACTGTACCCTGCGGTCGCTTGCATCACAGCATGGCATCGACAGTACTGCAT
GCCTGAACGCCGGCTCCGACAACGCCTACATTGTCAGAACGGAACATGTACGCTATGAACGCGAAAAATGCGTCGATTGC
GGCATCTGTATCCGCACCATCGAGGAAGCCCCGGACCGTCAGGTCGACCCCTCGATTCTCATCGACAACTGCCCCACCGG
AGCGCTGAGCTGAAGGAAGGACGAGAAGAGAAGAAAACGTGACCGGTAAACAGCCGCCGTTCACTCGCCATTCGGGTCAG
CGCCGCTGACCCCTACGGAAGACAAGGCACATATCCGTGAATGGTGACCGGTGAATGGTGAATGGTGTAGGGGCGAGCGG
CGCTCGCCCGCAACGAACCGTCGCCAATCAACGGACATGCCCGGCGTATGCCGCCTTTTCTCGTCACCGATCACCAGTCC
CCACGCCCCCCATCACCCCATCAC
>c_000000000021
GAAGCTCTCCACCTGATGGGTTGTGTTATTTTGAATGGTAATTTCGTCGTTACCCATTCCAATATAACACTTTACGCCCA
TAGGTGAGGGCTTTTTTTATTGCAAATCGCTTAAGTCAGGTGACGGTAAGCGTAAGCGAAGAGAACAACTATTACATAGG
TGTATCGTCGCAGCCGGTGCGTGTAGCACTGTTCGAGCGACTGATCGGTCCGGTGCTGCGCGAGTCGGGTATGGGAGAAG
CCGCGTTGAGGGATTCGCTGGAGTCGTTCAGGCTGACGGAAAGCTTTCGTGTGGAGCAGGAAGCCCTCGAGCGCTACATC
ACGACCGCGCGCCTGTCGGACCAGGGTATCCGCCCGGTGATCAGGGCGGACGTGGAGGCGGATTTCAGTGCGGTGGATCA
TGTGCTGAACGTGTTCAAGGAGTCGAACATCCTGACGTTCAACCTGGTGACGGAACTCGAAAAGGAGGGGGGCTGAGATG
GGACTGGTAGACTCCCCGGACAGGAAGTCGGGCAGGAGGGGTAAGCGTGAGCGCAAGCGGCTGGGATTTCACATCGACAT
GACGCCGATGGTGGACGTGGCGTTTCTGCTCCTGACGTTTTTCATGCTGACGACGACGTTCGGTCTGCAGAACACGATGG
AGATCAACATCCCGCCGGAGAGCGGAGAGGTGAAGATAGCCGAGGACAACGTCATGACGCTGCGCATCGGTCCGGACGGC
AACGCGTACTGGTCGATCGGTTCATCGGCGCCGCAGACGGTGTCGCTGTACGATGGAGAGGCGGGCAAGGCGGTGTCGCT
CAGCGACGAACTGCGAGGTCTGCTGGTGTCGGAGACGCGCCGAAACAGCAAGCTGGTGATCGTGGTGAAGCTGAGCGGTG
GAGCGAAGTACCGCAACCTGGTGGACCTGATAGACGAGTTCAACCTGCTGCAGATCAACCGCTTCAGTCTGGACGAGTTC
ACGGAAGCGGATGCGGAAGCGATAGGAATGGCGGCAAGGGAAAACGGTAGAGAGAAAGGAAGAGGGCATGAGTCTTGAAC
AGATGCACAAGGGTGCGCCGGAAAGAGCGGGCCGGTGGTCGCTGGGCAGGGGATATCTGGATACGGACCGCTTGCGCGGG
ATCAGCTACGGCAACCTGTCGCTCCGGCGCCAGAGCCATCTCTACCTGGCGCACGGAGTGATTGTCGCGCTGTTGCTGCT
GGTGGCGTTCTGGGGCGTGAGCGCCAACTGGGGGCGCCTCGCCGGTTTCCTGGGGTTGATGCCGGATACCAGTGACGATC
CAACATGCTATACCGTGATCACCAGCGTTACCCAGCTGCCGCCGCCGCCGCCGATCGACCGTCCTGCGCCGCCGAAGGCG
CCGGAGACGCCGGCGCAGCCGGTTGCGCCGCCGAAGGTGGAGACGCCGCCGAACGTCGGTAAGGTGAAGCAGGTGAAGAA
GGAGGAGGCTCCGCCGGAACAGACGCTCGCGACACAGGAGGAGATCCGCGAGGTGGTGCAGAAGCAGCCGGGAGCAGGTG
ACGAAGGCTCGGGCGGGGTCGTTGGGGGCATCGGTGACGGCCCGGTGTTCGTTCCCTGTGAAACCATGCCGACGTTCAGG
CGGCAGGTCAAGCCGCGGTATCCGGATATTGCTCGTCGGGCAGGTATCGAGGGAAAGGTGATTGTCAGTGTGCTGATCGA
TGAGCAGGGGACTCCGCTGAAAGCGCAGGTAGTCAAAAGGATTCCGGGCGATCAGCATGTGTTTGACGAGGCAGCCAGGA
AGGCCCTGATGGATTCGAGATATACCCCGGGGATTCAGAACGGCCGGCCTGTCAAGGTCTGGCTCACGGTGCCGATGCGA
TTTACGCTCGATTGAGCGGCGATCATCTCGGCGGTTTGCGCCAGAGGATGCCCACCAGTACCAGCCCATAGGCCAGCAGG
AGCAGCACGGGGCTGACGACGAGTGAAAAGACTCCGTCGACGCTGTTTTCGATATACATGCCCGTATAGCTCAGGGCGAT
CATGGCGACGGCGACCCCGATCATGAGATAGCCGGCTTTCCCTGTAGAGGGGAGAGCCGGCTTTTCGTGCTTGCGCTTAC
TGTTCCTTGCTGAAGATTTCATCGAGACAGTCAATGCATTGCGAGGCTTCTTCGGTGCTGAGGGTCAGCGGAGGCAGCAT
TCTGATCACATCCTGGCTGGTGGCGTTGACGAGCACGTTCCGCTTCAGGGCTTCCTGAACGTAATATGCGGCTTCACGGT
GTACGGTGATGCCGATCATCAGGCCGTACTGCCTGATTTCGAGAATCTGCTTGTGCCGTTCTGCAAGTTCTTCAAGAGCG
GATTTCATCCATGCCCCTGTTGCTTCGGCATTCTCCATGATCCTGTCGCTGTAGAGCGCCTCGATCAGGGCATGACCGGC
AGCGCAGGCGACAGGGTTGCCGCCGAACGTCGTGCCGTGGTTGCCTGCGCTGAAGACATCTTCGACCTTGGCCGAGCCGA
TGACAGCGCCGAGCGGCAGCCCGCCGCCAAGCGGTTTGGCGGCGCAGACCAGGTCGGGAGTGATGTCGAAGTGCTGGTAG
CTGAAGAAACGGCCTGTCCTGCCGCAGCCGGCCTGGATTTCATCTGCGACGATCAGGAAATCGTGTTTTTTCTGCAGTTC
CTTCAGCCGTTCGACGAACGGTTCCGAAACCCGGTGGATACCGCCTTCACCCTGGATGAATTCGACAAAGACTGCGGCGG
TGTTGTCGGACACCTTGTTGTCGAGGTCAGCAACATTGTTGAACTCGATACTCCCGGTGCCGGGTAGCAGGGGGTCGAAA
CCCTCGAGATATTTCGCTTTCGCTGTCAGGGACATGGCTCCGTAAGTTCTTCCGTGAAAGCAGTTCGAGAGTGAAAGCAC
CTCTTTTTTGTCGGGAGATCCTGTCGTCGAGGCCCATTTTCTTGACAGCTTGATGGCCGCTTCGACGGCTTCTGTGCCGC
TGTTGGAAAAAAATACTTTCGAAAGGCCCGAAATATCGAGCAGCCTGGAGGCCAGTCTGAACTGAGGTTCCAGGAGAAAG
AGGTTCGACGCGTGAATGATATTCTTCGACTGTTCGCAGATGGCATCGATGAGCCGTTCGTCCCCGTATCCGAGAGCATT
GACCCCGATGCCGGCGATCATGTCGAGGTAGCGGTTGCCGTCCTGGTCGTACAGCCAGACTCCGCTTCCGTGAGATATGG
CTAGCGGAAGGCGTGCATAATTATGAAAAAACAGGTTCTGTTCGGTTTCTTTATTCAGTGTACTGCTCATGGTTCAATGA
TTCTGGTGGACATGATTGCGATGTGCCTGCACGGCACGGATTGTTCGCCACAGCCTGACGAGGCCGTAGGCGCCTGTCAG
CAGGGCTATACTGCGGATGTCACGAGCATGGGCTTCGTTCACCGCCGCGAGGATGAATCCCGTATACAGGGAAAGCCCGA
TAAAGAGTGCTGACGTGATGAACGACACCACGTCAGTGACGGTGATGATACCTGCAGGTTTACGCCTGTCGGACAGGTCA
GGCATGTTTCAGGACTCGTCCTGCATTTCACATGGCGGGCACGGCCGTTTTTCAGGATAGAACCGCCACTCCTTGTTGAC
AATCAGCCGGGCTCCGTGTCCGAAGGTGAAATAGGACCATCCCCACTGCATCAGGACCAGCATTCTGTGCTTGAACGTGG
TCAGGTAGTAGATATGGACCAGGAGCCAGGTGAGCCATGCCGGTGCTCCGTCGAACTTCAGGCGGCCGACCTCGACAATT
GCCTTGTTGCGTCCGATGGTCGCCATCTGTCCCTTGTCGCGATAGCGGAACGGCTTGCGTTCCCGCCCTTTCAGGTCGAG
CATGATGTTGCGCCCGATCGACCTCCCCTGCTGAAGTGCGACCGGGGCCATTCCCGGCAGCGGATAGTCAGTGTGATGGG
CGAAATGGGCCTGGTCGCCTCCGACGAAAATCTCGGGATACCCCGGCACCGAAAGATCCTCTTCGACAATGACCCTGCCG
GAGCGGTCGATCTCGACTCCCATTTTCCTGCCCAGGCCGACAGCGCGTACACCGGCAGCCCAGAGAACGGTGGACGATTC
GATGCGCTCGTTGCCGATCTGTACCCCGTCACCGTCAACCTTGGTGACCATGCTGCTCGTCCAGATCTGCACGCCGAGCT
GTTCGAGCGCACGGGTGGCCCTGCTGGCCAGGTCGGGAGTGAACGAGCCGAGAATCCTCGGAGCGGCTTCGACAATGAAG
ATCCGGGTAAGTTTCGGATCGATATTGCGGTAGAATTTCGAGAGCGTATGACGGCTCATCTCGCCGATCGAGCCGGCGAG
TTCGACCCCTGTCGGCCCGCCGCCCACGATGACAAAGGTCAGCAGTTTTTTGCGGGCGACCGGATCATCGGTGCGTTCGG
CGGCTTCATACGCTTCCATGACGCGCCGGCGGATTTCGGTGGCCTGGGCGATGGTTTTCAGTCCCGGAGCATACTCTTCC
CACTGTTCATTGCCGAAGTAGTGGTGCTTGACCCCGCAGGCAAGAATGAGATAGTCATAACTCAACTGTCCGAAATCGGT
CATGACGATTCGCTGGTCCTTGTCGATGTTTTCGACAACGCCCTTGAAAACCGTAATGTTGTTGTAGCGTGAGAGCATGT
TTCTCAGGGGCTCGGCAATATCACCCGCTCCGAGTGCGGACATGGCCACCTGGTAGAGCAGGGGCTGGAACAGGTGGTAG
TTCTTGCGGTCTATCAGGGTGACTTTGACATCTTTCTTATTGCCCAGCTCTCTGGCAGCATTGATTCCTGCGAACCCGCC
ACCGATAATTACAACGTGTTTCATCTCTGGTATTCAATTAATCCGGTCTGGTGTGGAGGAGTCGGTTCGGTTCGACTTCT
GTTCTTTATTCGTAGGTAATTATAGGGTTATCTTAAACAAATTCAAAACAGCGGTTTTGCAGGCGTTTTTCAGGTAAGCT
TGCGGATCAGTTCACGGTACTGCGGGAATTTTCGGCTGAGCGCTTCGCGGTCGGCAAAGGTAAAGTCGTTGAAGTCAAAC
CCCGGGGATACCACACAGCTGCTCAGGGCATAGGCGTCTTCGCGGCAGTCGTCCGGCAGTTTCGCCCCGAACCAGGTGTT
GGCCGGGACGATTCCCTGCATGACCCCTTCTTCGGGGGAAAGCGTAAACGAGGAGACAAAGCCGATATCGTGAAACAGAT
AGACCGTCAGCGGTGAGCCGGCATGAAAAAACCAGAGCTCATCGGACTTGATTCTGTGCAGCCTCGAGCGTTCGCCGCTT
TTGAGCAGGTAGTAGATCGACGTTGCATAGGCCCGCTTGCCGGAAAAAGGCTGATCGTCCTGAAACCGGAATGCTGACTT
GCTGCGATAGGTTTCCCGGAAGTATCCGCCTTCCGGGTGTTGTTCGAGCTGGAGCTTTCGGATCCAGAAATCAGCTGAGT
GCATTGAGCTTTTCCTGTACCTTTTTGTTTTTCTGCATCGATGCTTCTGCCAGGCGTTTACGGAACTCTTCGAATTTCTG
CATGATTTCGCTGTCGCCGAGTGCCAGCATCTGTATCGCAAGAAGGGCGGCGTTGCGTGCATTGTCGATACCGACGGTCG
CTACCGGAATGCCGGCCGGCATCTGTACGATGGAGTACAGAGAGTCCTGGCCGCTGAGTTTCTTGCTGTAAATCGGCACA
CCGATGACCGGCAGGGTGGTCATGGCTGCAGTGACTCCCGGCAGGTGAGCGGCAGCTCCCGCACCGGCGATGATGGTTTT
CAGCCCCCTGGATCGGGCGCTCGACGCATAGTTTTCGAGTTCCTTTGGCGTACGGTGGGCAGAAATCACGGAAACTTCGT
AAGGGATCTCGAATTCATCGAAAACCAGGGCAGCTTCTTTCATGGTGTCGAAATCTGAATCGGAGCCCATGAGGATGCCG
ACGAGAGGAGTGTTATCTGTCTGTGACATAGTATATATAATGTTCGTGAGAACCGCAGGCAGGGCTGCAGTCCGGATTTT
GGGATTGATTTATGAAATTGACGAGTTTTGTGTATTTTCACGGAACGGAAGCTTGAAAAATAATACATGTCAAGGAAGAT
TACAATGGCAACAAATCTTGCAGAAAAGTACAGCAATCCCGGTCCCCGTTACACGAGCTATCCAACCATCCCTTCCTGGA
GCCCCGACGGCGTGAGTCAGGAAGAGTGGAAAGAGGCCATGGTCAAAGGCTTCAATGACAGCAATGACACCACCGGTGTC
AGTATGTACATCCATATTCCCTACTGTGAGAATTATTGTTACTTCTGCGGCTGTAACGCCCACCGCACCCAGGACCATTC
CTACGAGGAGCCGTATCTGCAGGCCCTTCTCAAGGAGTGGCAGATGTACCTCGATGTTTTCCCCGGCACCCTCAATGTCA
AGGAGATGCATATCGGCGGCGGTACGCCGACATTTTTCAGCCCCGACAACCTGATTCGCCTCGTCAACGGCCTGTACGAA
CATGTCAACAAGGCTGACGACTACATGTTCAGTTTCGAGACCAATCCCCGTTCGACCACGCGGGAGCACCTCGAAGCTCT
CTACAGCGTCGGTTTCCGTCGCATGAGCTTCGGTATCCAGGATTTCGATCCGGTCGTGCAGCAGGAGATCAACCGTCCCC
AGTCGTACGAACTGGTGAAGGAGAAGGTCGATATCGCCCGCGAGATCGGCTTTACCTCGGTCAATTTCGACCTCGTGTAC
GGGCTGCCGAAACAGACGCTCGCAACGATCACCGACACCATCGAGAAAGTGATGGAACTCAGGCCGGACCGCCTGGCATT
CTACGCGTACGGGCACAATCCGCATATGTACGAAGGTCAGCGCCGCTTCAAGGAGGAGGACCTTCCGGTCGGTGCTGAAA
AGCAGGAACTGTACGACAAGGGTCTTGCGATGCTCGAGTCGATCGGGTACCACGAGATCGGCATGGACCACTTCGCTCTC
GAAGGAGATGCGCTCTACGAGGCGGCGAAGAACGGAACGCTGCACCGTAATTTCATGGGTTACACTGAAAACACCACGCA
GATGATGCTCGCCCTCGGCGCATCGTCAATCAGCGATACCTGGTATGCGTTCGCACAGAACGAGCGCCACGATCAGAAAT
ATATCGACGCCGTCAACGAAGGCCGCTTTCCGCTCATGCGCGGTCATCGGCTGACAGACGAGGATCTGGTGCTCCGTCGC
CATATTCTCAACCTGATGTGCCGTCAGGAAACCTCTTGGGAGGACCCTGCGCAGTATACCGACGAGCTCGATGTCGCTAA
ATTCCGTCTCGAAGATATGCAGAATGACGGCATTGTCGAACTCAGCGAAAACGGTGTCCGGGTGACCGAAGAGGGGATTC
CCTTCCTGCGCAATATCTGCATGGCGTTCGATGCCAGGCTCTGGCGCTCTGACAGCCTGTCGAAAGCCTACAATGTTTCG
CGCGATATCCAGAAAGAGTATATCGAAAGGGCCCGCAGGGAAAAAGCGGAAAAAGAAAACCAGCCCGGGTAATCAAGGAG
TAGAGATCTGTTCATAAAGGGTGACACTGTTCACCCTTTTTTTATGCCTGACATGAAAACAGTCGTGAAAACAGGGTTTG
TCGGCAGCGGCTGGGCCCGGGTGACCCAGGCTCCGGCGTTCGCTATTTTCGACGGGGTGGAACTGACTGCCCTGGCAAGC
CCCACGCAGAGGCGAAGGGAAAAATTCCAGGAACTCTTCGAAATTCCGCATGCGTATGCTGACTGGCGGAAGCTGATGCA
GCATGACCTGGACCTGCTCTGTGTTTCCGCCCCTCCCCATCTGCATCTGCCCATTGTGCGCGAGGCGCTCGATGCAGGCA
TCAATGTGCTGTGTGAAAAACCCATGGCCGTCACCGTCAACGAAGCTGAGTCCATGGCCGAGGCCGCGTCCCGCAGCGGC
AGGCTCGGCCTGATCGATCACGAACTCCGGTTTCATCCTGCCGTTCGACAGATCCGTCAGATGCTCGAAAGCGGGGAAAT
AGGCCGGATTTACGAGGTCCGTACCGTCGTCAACCTGGCAAGCCGAAACCGTCCTGATCTTCGCCATTCCTGGTGGAGCG
ACGCCGCTAAAGGCGGCGGGGCGCTTGGGGCGATCGGTTCCCACCTGATCGATCTCAACCGCTTCCTGATCGGCGAAATC
TCCGAAGTGTCGTGCGAGCTCTCCACATTCATGTCGAAGCGCCCGGATGCAGACGGTGAGCCTCGACCGGTGACATCCGA
CGATGCGTTCAGCATGATGCTGCATTTCGGCCCTTCGTCACTCGCTTTCGGAGCTCCGGCGTGTGTACACGTGACCACGG
TCAGCGGCTATACCTCGTTTGCGTTCGAGGTGATCGGCAGCCTCAAGACGGTGCGGTTCGACGGCGCAGGCAGGGTCTGG
GAGGTATGCAACGGTGCAGCCCGGGGCGGCCGCAGCATGATCGACCCTCCTGCCTGGCAGGAGGTCGAACCGGTGCTGCC
ATGGGACGAGCTGGTCGTACAGGAAAAAATCCGGCAGTCCTCCCTTGCCATGCACGGTATCTTTGCCGTCGGGTTCGCGT
TTTTTGCCGGCCGCCTGGTGCGGGCGCTGCAGAACGGTGAAAAGGTCATTCCGGATGCCGCAACCTTCGATGACGGGCTC
GCCGTGCAGAAGGTCATGCAGGCATGCCGCGAGTCGGATGCCGCTCGTTGCTGGAAGAAGGTCCCGCAGTGAAGAGCCCC
GAAAGCATTGCGTGGCTGTACCTGCTGGCAGGCGGCGTGTTCGAGTGTGTCTGGGCGGTGAGCCTCAGTTACAGTGACGG
GTTCACCCGTGTGCGTCCGTCGGTCGTGACGGTGATCGCCATGGGGCTGAGCTTGTGGCTGCTTGCCCAGGCGATGAAGA
CTCTTCCTGCCGGAACCGCCTACGCAGTCTGGACCGGTATCGGGGCGGCAGGGGTTGCCGTGGCCGGTATGCTTCTGTTC
GATGAATCCCGCGACCCTGTCCGCCTGCTCAGTCTCGTGCTGATCGTTGCCGGGGTGGCCGGGCTGAAACTGTTCGGTTC
CGGTTCCGGCTGAGCGGTTCCGGGGCTGTACCTCTTTACGACAGTGAGGCTTCCCACTGTTCGTACAGTTGTTCGATGTC
ACGGCAGAGGTCCTTGTACGTTTCGAGCTGGTCACGGGTCCTCTCCTCAGGCTGGTCGTAGAAATCCGGCTGCGCCATGG
CTTCTTCGAGTTCCTGCTTTTTGGCTTCGAGCGAGCCGATCTGCTGCTCCAGCCGTTCGGCCTGCCGCTGTTTGCGCTTG
TCCTGGCGCGATCCGCCTGCTTTGCCCGCCGGTGAGCCGGAGCCGCTCTGGCGTCGGGGCCGGCTGCCTTGTTCTTCCCG
CTGGTTCTCTTCCAGTTCCTTGCGATAGGCCTGTTCCGCTTTCTGCAGGTACTCCTGGTAGGAACCCAGGTAGACCTGTA
CGGCGCCGTCCCTGACTTCAAAGACCTTGTTGACCAGGCTGTCGAGAAAGTAGCGGTCATGGCTGACCAGGAGCAGGGTG
CCGTCATACTGCTCCAGGGCATCGATCAGCATCTCTTTCGAGCGCATGTCGAGGTGGTTGGTCGGTTCGTCCATGATCAG
CAGGTTCGAGGACTGCAGGAGAATTTTAGCCAGGGCCACCCGTGATTTTTCACCTCCGGACAGCACCCCTGTCTTTTTTT
CGACGCTGTCACCGCTGAACAGAAAACAGCCGAGAATGTCTCGTACGTTGCGTTGGGACTCTGCATCCGGCGCCGCGTGC
AGCATCTCGTCGAGAATGCTCTTGCGGGGATCGAGATGCTCGGTCTGGTGCTGGGCAAAGTAGTTCAGGGAGACGTTGTG
GCCGTAACTGACCGTCCCCTCGTGGCCGAGGTCCCCGGCAATGATCCTGCAGAGAGTGGTTTTGCCTGCCCCGTTCGACC
CGACCACCGCAATGCGGTCGCCGCGCATGACGTGGAGATCGACATGGTCGAGTACCGTTCTGGTCGATCCGTCGGGCAGC
GGCCAGGATTTCGAGACATCTTCGAGCCTCAGGACCTCCTTGCCCGACTGCCGGGCTTTCGGGAACCTGAAGACGATCGT
GGACGTATCTTCTTCGGGGCACAGCAGTTCCTCTTCGAGCTTCTGCATCTGGCGCAGCCGGCTCTGGGCCTGCTTTGCCT
TGGTCGCCTTGTAGCGGAAGCGGTCGACAAACGACTTGAGGTGGGCCATTTTTTTCAGGTCGTTCTCGTACTTGGCCATC
ATGAGCTCGTAGCGTTCCGCTTTCTGCTGTTCGTAATAGCTGTAATTGCCCTTGTATTCGGTAATGGTCTGGAAACTGAT
TTCGAGCGTTTTGGTGGTGACCTTGTCGAGAAAGAAACGGTCGTGAGAGACAATGATACAGCTGTGCTCGTAGTTGATCA
GGTAGTTCTCCAGCCAGCGGAGCGAATCGATATCGAGATGGTTCGTCGGTTCGTCCAGCAGAAGGAGGGTGGGGTTCTCG
AGAAGCAGTCGAGCAAGCAGCAGCCTCATCTGCCATCCCCCCGAAAACTCCCTGACTGTTTTCTCCGTATCGGTTTCGCT
GAACCCGAGCCCGGCCATCAGCTTGCGGGCCTGCGCCTCCATGGTATAGCCGCCGAGCCGTTCGAACTCCATCGAGGCTT
CGCTGAACTTTTCGATCAGGCGGTGGTACGCTTCACTTTCGTGGTCCTGCCCCGGTTCTTCGAGGGCGTTCTGCAGACGT
TCGATGGATTCTGCAAGCGCGTTGAGCTTCCTGTTTGCCTGCATCACGTAGTGGAGTGATGGAGTGTCGAGGTCCTCTTC
GAACGAGATTTCCTGTGGAAGGTAGCCGATCGTGGTGCCTGCCGGGCACACGAATTTTCCCTGCGAGGTTGCACTGCAAC
CGCTTCCGGATTCCCTGATGAGTTTCAGGAGGGTGGACTTTCCCGTCCCGTTCAGGCCGACCAGGCCCGCGCGGTCGTTG
TCGCCGATACGCAGGGATGCGTTGCGGAGGAGCTCCTTGCTGCCTGCATGGAGAAAGACGTTCTGTGCTTCAAACATGAA
ATGGCCCGGTTCTGTATTGTCAGTCGATCGTTACGGCACGTAAGATACAATTATTCAGCAATGCTCATCGATTCCATATT
CCCGGACGATGGCTTTCGCGTAGTCGGGGACCAGTGTGTCGAAGAGGTCTGGCTGATGATACTTGACATAGCAGTAGTGC
CTGATCGTGTGATAATCGGTCGAGTAGCGGGCAAAGCCGATGCCTTTGGGACCGATGAGATTGAGCATGCCTGCCATCAG
GTGCCCGAGCCAGAGCGGGATTTTTCTGTCGGGAGAATACTCGGTTTTCCCCGGTTTCATCTGCTCCACGGTTTGCGGGG
CGGTTTTCCGGACGAACGAGCTGCAGTCCCAGGAGCCGGTTTCCTTCGAGCAGTCGAGTTCCTGACGGACCAGGTCGAGC
AGCGCGGCGCCTTTCTGGGTGCGCACCAGGATCCACTGCTTTTTGTCGTCCGGGGAGAACTCGGCGGCGAGATAGCCGAC
CGTGATGTCCGAGAGGCTGTTGAGGTAGTCGAAGCAGGAGAGGCAGGCCCGGGGAAATATCCCCGGATCGGAGAGTTCTT
CGGGAAGGCTGAAAAACGGGACTTTTTCGATGGATCCGTCCGTATGGCGGATATGAATGCGGAAGTCCTGCATGAACTCC
ATGTGGCAGGCTGTCGCTGGTGAACGCGAGATCCGTGACAGTGCCCGGTTGAAGTTCGAACGGTCGATGTTGTCCACGCA
GGGGATACCGATGGTCGTGATATCCATGTCTCTGAGATACGGATAGCGGTCGTGGAAATCGCGCAGCATATGGATATGGC
ATCCGGCTCCGATCACCAGGAGTGACTGAAGCCCCTGGCGATACGCACTGTCCAGTGAACGCAGTAGCGGTGAAAGCACC
GGTTTGTTTCCGCGCGATGCCATGATGTCGTCGCGGGTCATGGCCAGGACAGGTGTCGAGAAAAAGTTGCTGTCGGGGGC
GTGGTGCAGGGTGACGACACCTTCCACAAGCCCTTCTTCAAATGCCCTGGTGGCCATTCGCGTTACGATGCCGCCCCACT
GGGCACCCTCGAGCGGCGGAGCGAGCGTGGCGATACACCGTTCACGGGTGATGCCGAAACGGAGTTCCTCGGGGTCGTTC
TGGTTGCGTTCCCTGCCGAAGACGCGCCGCTCCAGCTCCCCCAGCCAGCCGTTGTGAAAAACACAGGACTGCAGACTTTC
CTGCATGGGCCAGCTTGTGACGGAACAGAGTCCGCATGAACTGCAGATATCTTTTTTTCTTGTCGGGTTCATACGTTGTG
ACGGTCTGACATGTTGCGATGTTACTGCAGGTAAGATACACATCTCCGCCTCGCGTGGAAACCGCTGTGGCCAGCTCGAC
ATGCACGTGAACGGCAGCCTGGAATTTTTTTTGAAAAAATGTGCAAGAGAGTACGGTGAAGGGCGTCGAATTACATGAAG
GCGCTTGATTTAAGGTGTCAGGTGCTTTTGCTAATCAGTTAGGTTAGTGTTGCTGCTTTACTGTTTGATTGCAGGTCAGC
ATGAAGTGAGTGAGAGATGAAAAGTACTTTGAGATTGTAGATATGAGTTGATTTCATGTTGTTTGTTCTCTGCTGATCTG
TTATCGAACACAGCCGGAAGGTACTCAGGACCCTTCCGGCTTTTTTTATTCTGGCTTTTTTTGACCTCCCTTTTCTTTTT
TTCAGTTAAATTTCCGTTATTCTTCCGCTCCTTGAAAATGGCTGGTGCCGTGTGTTGATGGTTTTCATGATGCAACGTGT
GTTATGGGGGTTGAGCAATGGTGCTGCATGGGTTTGAGATGGTTGACGGGCGCAGTCCGCTGATTGCGGTGGCGCTTCAT
CATGGGCATGAGCTTCGTCCGGAGCTCCATGATTTTCTTGCTGTCAGTGAAGCTGACAGGCTTCGTGAGGAAGACCCGTT
TACGGGTGTGCTGGCCGATATCGCTCCGAGTCGCCTGATCAGTTACGTGTCACGTTTCGAGGTTGACCTGAACCGCGCGC
CGTCACGCGCTGTGTACCGCAAAGCGGAAGACGCCTGGGGGCTGGATGTCTGGAACGCCCCGCTTCCCGCACCGCTTATT
CGTACGTCACTCAAGCGGTATCGGCTGTTCTACCGCCATGCGTCCCTCCTGCTGAAGCATGCGGAGGAGCGGTTCGGTCG
TTTTGTGGTCTTCGACCTTCATTCCTACAACTATCGCCGGGGCGGGCCGGCAGCGCTTCCTGACGATCCGCTGCTGACTC
CTGATATCAACATTGGCACCGGTTCCATGAACCGGGTGTACTGGGCGCCGGTTGTCGATCATGTGATGGCCGTCCTGCAG
TCATCCGACATGCCCGGCCATCCTCTCGATGTCCGTGAGAACGTGAAATTCCGGGGCGGGTATTTTGCATCGTGGGTGCA
TCGCCATTTTCCTCTTTCCGGGTGCGTGATTTCTCTCGAGTGCCGGAAGTTTTTCATGGACGAATGGACCGGAGAGCTCT
ATCGTGACGAGTTCCTGGCGCTCGAAGCGGCTCTGAAAAAAGCGGCTGCGGCTGCGCTGGAAGTCCTGATGGACGGTTCG
AAGGGGAGATGCGCATGAGTACGGCATCTGCGGCTCAACACGTGGAAACGGTGACGGACGAGATGCTCGCCTCCCTGGGC
GGGCGGCTCGTCGGGCAGAAAGAGATACGTATGGAGCTGCCGTTCGGCGGTGTGCTGCATATCGACCGTCCCCTGCCGTT
CGTTCTGCTCTACCGCCGTCCTTCCCGGGGTGATGACCCCGGAACGGAGAGCTTTATCCGTGGCGAGGCATCCTATATTT
CAGCCAGCGGCAGTCCGAAGTTCCGTCCGGACCTTGTCCGCCTGTTCGACGTGCTTGCCGGCTCCCTTGCCCGCCTGTAC
GGCGCATGTCTGGTTATCGAGATTTTTTCGTGCGCGCCGGATACCGCTGCTGCGGGAGAGGGCGCCGTGCCGCCGTCGTT
CACCCTTTTTGCATCCCATCGCTGTCCGCCGACCGCGGCGCTCGATGCGCTGGCAAGGTCGTTGCGGTCGGTCCGCATCC
ACCGCAGGCCCGCCACGGTGAGTGTCCGGCTTGACGGCGGCACGAAGGCACGTGTGCCCAGGCCCCTGGTCGGGGCGGTT
GAGTCACAGAAGCTGCATGTGTACACGATCGGGCTCGGCATTTCCCCGGTGTATCGCCACCCCCGGACAGGTGAGCTCTA
CCCCCTGGTACTCAGGTCGTTGCAGCGGGGGCTGTCACGTGCCTTCAGGCGCTCGTTCTTCGAGTTTTCCCACAGCATGA
CGACGTACAGGCCGCTGCACTATCACGTTCTGGGAAGAACCGCGGTGAGAAAGCAGGTTCTCGAAATCGACCGGGAGCTG
GCCGGGATCAGCCGTTCGTTCGATCTTGTCCTTCACGCTACACCGGTCAATATCGAGAAGTCCTGGGCCGTTTTCCGACG
ATCGAAGTTCGAGTCGATGCCCGAGCTGTACTACCGGCCGCTGGCTGTCGATCCCGACCATCTGAAACGGCAGCTGTTCA
GGATTCCGCTCGATCGTGTCGAGGATTCGACCCTTGCGTTTCTGTTCCGCCAGAAACGTCGGGAGATCGACAGGCAGCTC
AGCATGCTGCTCGACCGCGGGAAACGGACGTTTCTCTATGGCAGCCTCCAGCTCTACGGTCCGGTTGACCCGGAGCTGCT
CGACGCTGCCCGCTATCTTCTCCACCGCCTCTCTCCGCGCCGTCATGATGAATCATCACGCGATCTCGTCTCTGCGCGTG
ATCTCGAAACCAGGGCCTACGAAGAGCTTGACGTCTACCGGAGCGTTTTGCCCGGGATGGGGGCGGGAGTGGAAATCCGT
GATGATATTCTCGGACTCCTGGTGTCGAAGGGGACGCTGTATATCGGAAAGGATACCCGCGTGGCGCGTTCACGCATGGA
GGCACTGATCGAGCATGAGGTGGGAACGCATATCCTGACCTGGGTCAATGGCAGCTGTCAGCCGTTTCTTCAGCTTTCGT
GCGGTTTTGCCGGTTACGAGGAACTGCAGGAGGGGCTGGCGGTCCTGGCAGAGTACTTCGCCGGGGGCCTGAGCGGAACG
AGGATGCGGTTGCTTGCAGGGCGCGTGGTGGCTGCGGAAGCCCTGGTGAACGGGGCGACGTTTGTCGATGTCTGGCGTCA
GCTGAACCGGGAATACGGCTTCAACCAGAGGACGGCATTTACGATCGCCATACGTATTTTTCGTGCCGGCGGGTTGACCA
AGGATGCCATCTACCTCCGCGGGCTTCTTGCCCTGCTGGGGTATCTCAAAAAGGGTGGTGAACTGCTGCCGCTCCTGGTT
GGCAAAATCGGCCTCGAGCACGTGCCGCTGGTCCGGGAGCTCATGTTCCGGAAGGTAGTGTCGCCGCCGCCGCTGCATCC
GCGCTACATGCTGCGGAGTGATTTTGAACAGAAGTTGAACGCTCTCCAGTCCGGAGTTGCGCCTATTGATCTTGTAACAG
GAGTCAGATGATGAGAATTGGATTTGTCGTAAACGACGTCATGACCGAGCAGCCTTCCTATACCACGATCCGGCTGGCCA
TGGCGGCCGTGAACATGGGGCATGAAGCCTGGCTGACAGGAGTGGGGGACCTGGTGTATGATACGGATGAGAAAGTCAGG
GCATCTGCGCGTAGCGTATCGGGGAAACGCTACAAGCTGACCGAGGTGTTTCTGCGTGAGCTGCAGGGGCCGAAAGCGAA
AATGGAGCGCGTGACGGTTGACGATCTCGATGTCCTCATGCTGCGCAATGACCCCTCGGCCGATATCATCCGGCGTCCCT
GGGCCCAGTCGGCCGGATTTATTTTCGGCAGAATAGCCATGCGCAACGGAGTGATTGTGCTCAACCACCCCAACAGCTTG
GCAAATGCACTCAACAAGATGTATTTCCAGTTTTTTCCCGAAGAAGTGCGCCCGACCACGCTCATTACCATGGACCGCGA
GGAGATCCGTGCGTTCGCGCGTGAGCATGGCGGCAACCTGGTGCTGAAGCCCCTGCAGGGATCGGGAGGGCAGAGCGTGT
TCCTCGTACGAAAGGATGACCTGTCCAACCTCAACCAGATTGTCGAGGCGGTCAGCCGTGACGGGTATGTGATCGCCCAG
GAATACCTCCCGGAGGCTGAAGCCGGTGATACCCGCCTGTTTCTGATGAATGGTCATCCGCTGCGCTACAACGGGCGGTA
TGCGGCGTTCCGGCGCGTACGGCATGGCGATGATATGCGAAGTAACGTCCACGCCGGCGGTAAAATAGCACAGGCCGAGA
TTACCGAGAGCCATCTCAGGGTCGCCGAAATCGTGCGTCCGCGCCTGGTCCAGGACGGCATGTTCCTCGTCGGGCTCGAC
ATCGTGGGCGACAAGCTGATGGAAATCAATGTGTTCAGCCCCGGCGGGCTGGGCAGTGCACAGAAATTCGAAAAGGTGAA
CTTCTCTCACGCCGTCATCCACGCTCTCGAGCGCAAGGTCGATTACATGCGCTACTACCGCCGCAATTTTGATAACATCG
AGATGAATACCCTCTGAGCGGGCAATCGTTATCGGGATCGGAAATCCGTATTCCGTTTCGCCCACGGATGACACAGATCA
GCACTGGTTGCGAGTGATGGAGAACATGGGCTGCAGGGGGCACGAGCCCAGCAATCGGTGATAAACAGCAAAGGCTGCCG
CGGATGGTGTGGCCGGGGCAGCCTTTGCATGGCAATGAATTGTCGCGGGCAGGCTTACGAAAGCGCGGCGTTGACTTTTG
ACGCTGCGTCACGCAGGCCGCTGGCGGCGATCAGGTTGAGGCCCGATTCGTCAAGCATTTTCTGTGCGACTTCGGCATTG
GTGCCTTCCAGGCGAACGATCACCGGAAGGTCGAGATCGACCTTCTTGGCCGCTTCGATCACACCGCCGGCAACCCTGTC
GCAGCGGACGATGCCGCCGAAAATGTTGACAAGGATCGCTTTGACATTCTTGTCCTTGAGAATGATCTTGAACCCTTCTT
CGACGGTCTGGGGGCTGGCACCGCCACCGACGTCGAGGAAGTTGGCCGGTTTGCCGCCTGCGAGCTGGATCATGTCCATG
GTGGCCATGGCTAGCCCGGCGCCGTTGACCATGCAGCCGACGTTGCCGTCGAGCCGGACGTAGTTGAGGTTTGATTTCGA
TGCTTCGACCTCGAACGGGTCTTCTTCACTGACGTCGCGGAGTTCCATGAAGTCCTTATGGCGGAAGAGAGCGCTGGAAT
CGAAGTTGATTTTAGCGTCCAGTGCAAGCACATTGCCCTCTTTTGTGACTACCAGCGGGTTGATTTCGGCAATCGATGCG
TCGATGGAGGTATAGGCCTTGTAGAGCGCGGTAATGAACCTGACGGTGTTCTTGAACTTGTCGCCTTCGAGCCCGAGGAA
AAAGGCTGCCTGGCGTGCCTGGAAGCCCTGCAGGCCCTGCAGCGGGTGAATCTGGATTTTCAGCAGTTTTTCCGGGGTTT
CCTCGGCAACTTTCTCGATCTCCATGCCTCCTTCGGTCGATACCATGAGGACGTTGTTCGAAGTCGCCCTGTCGAGGGTG
ATGCCAACGTAGAATTCCTTGTCGATATTCATGCCTTCCTCGACAAGCAGACGGCGAACCTCTTTTCCTTCCGGCCCGGT
CTGGTGGGTGACGAGTGTGCAGCCGATCATCTGGCTGGCGATCTCGTAGACTTCATCCGGTGATTTCGCCAGCTTGACAC
CCCCGGCTTTTCCGCGTCCGCCGGCATGGATCTGGGCCTTGACAACGACGACAGGGTTGTCCTGCTCCTCAAAAAGCTGT
TCGGCTGCCTGGCGTGCCTCTTCGGCAGTAAAGGCAACAATACCCTTCGGGACCGTCACCCCGAATTTGCGCAGTATATC
CTTGCCTTGATATTCGTGGATATTCATGGTTTTCTGCTATTGGTTTAAAACTGCAGAACAGATACTGACTGTTCGTAAAA
GTGGGAAACAAAAGCTTTATTATAGCAAAAAATGAGGTCTCAGTAAAATCTCCTGCAGAGAGAGCGGGAAATGACGGTAG
TCGGGGAGGAGCAGATGGAACTTGCATCATTGATGGACATGGCCTTGCGTGAGGCGATCAAGGCATACGAAAAAAAAGAG
ATTCCTGTCGGGGCGGTCGTGCTGGACAGCAACGGCCGCGTGGTCGGCAGGGGGCATAACCAGGTCGAGGCGCTGTCGGA
TGCAACGGCGCATGCGGAAATGATTGCATTGACATCGGCCATGGCGACACTCGGCAGCAAGTATCTCACGGATTGCACCC
TCGTCGTGACGCTCGAGCCCTGCCCGATGTGCGCCGGAGCTATTGTGAACGCGAAAGTCGGACGGGTGGTGTTCGGTGCG
TACGACCCGAAAATGGGGGCGTGCGGGACCGTGATGAACGTGACCGCGAACCGTGCGCTGAACCATCAGCCGGATGTATA
CGGAGGCATCCAGGAGCACAAGGCCCAGAGCCTTCTGCGTGATTTCTTCCGCGGCCTGCGCTAGCTGCCCGTTACGCTCC
TTTTTCCACGCTGACGTTTTCGCGGAGAATGGATTTGAGCGAGTGGGCCAGGTGGGTGACGATGTCCTGGGCGAAATTGC
CTTTCTCGCTGGCGGCCTGTACACTGTCGAGACTGTCGACGCCGGCGTTCTTGACGGCTTTGCTGACGGTGACCGAAAGC
ACCGGGTTGCACTCCCGCACGATCTCTTTCAGCAGAAACGAGGCTTCGAACTTGCTCTGGGCAATGATTTCGGCCTGGTC
CTCGGCCGTCATCGCCTGGTTGTATCGCAGGCTGATAATGCCCGAGAGGCAGGTGAGGTAGGTGTTTGTCGCTCCGGCCA
GGAACAGGTTCATGAAGAACGGGGTGAGCAGGTTGCCGCCGGGAAGCAGTGAGGCAAGGGTGTTGCTGAACGCGGACTGG
ATGACCGGCTTGATATGCGACGGCAGCTCCTCCTTGCTGAAATCCGACAGTGGAAGCGACTCGTAGGTGAACCGGCAGAG
GTCCATGTACCCCCTGATGTGGTGGTTCCTGTGGTGGATTTTATAGATGCGCCATACCAGCTTCAGGTTGTTGAGCATGG
AGGTCGTCGTGCCGTATGAGGTGTTCTGTGCGAATGCGCCGATAAAAAAGTTTTTTGTGGCGATCTGCTTGACCTGCCTG
AGTGCATCGACTTCGAGCAGTTTCAGGTTGGTTTTGACCCAGCGAGCGCTGTCGTTCCGGTTCGAATGGTCCGGGTGATC
CGGGTGGACGGGCAGAGAGCGGGCAAGGGCGGCGCTGTAGTCTCCATATCCCGGGGCGCGTTCGGTATCCGGCAGGGGGG
GCAGGGATGGCGGCTGCCAGAGTCGGTGGAACCGGTAGGCGAAAAGTGCGACAGCCACAGACCCGGCGGCGAGAATGCCG
TATCCGGCAAACGGATGCAGACGGTGAAAGAGGGCCGAGAACTGATAGAGCTGATTGAAAAGGAAAATCAGAAAAAAGCA
CAGCAGGAGAATGCTGCCGTAGCGGATCAGTGATATCAGTTTTTTCTGCATGAGCGGCCTCGTGTTGGTTCTGCTGTCCT
CGAGCCTGATGCGAAATCCGTACCTAGTGCAATGTAACGATTTCTGCCGCTAATCGTTCGTTTCCGTTCATCCGGGGAGT
GACGGCTTGCGGATTTCCTCTCCGGTGCTGAACTGGTAGTCAAGGAAAATGTCCTCTGCAGTCGGCAGCAGCCACGAGCC
GTCGTCAAGCCGGTGCGTGGTTTCCTTGAGGCGGTAGGTCGTGTCACCGCAGGTCCAGCAGTCGTATTTCGCCATGCCGG
TACAGAGGCATGTTTTGCCGCTGACCCTGAGCGGTTTGCCCGCTTCTTTCTGTTCGAGCGCCTCGTAGTAGGCCTCGATG
TAGCTGCACGAGCCGTTGTTGTCCAGCAGGTAGCCGAGTCCCTCGCAGTTCGGCTTGATGCCGTAACGCAGCGTGGGGGA
CTGCTTGAGCATGCGCATCGGGTACCCGGTCGGCGAGACGGTATTGATGACGATGTCCTCCTGTTCGGCATTGAGGTAGT
GCTGCTTGACATTGTCCGGAAGCCCCGATTCGCGGGAAATGGTGAAACGTGTCGCCACCTGGACCGCGGCAGCGCCGGAA
TCGAGATACGCAGCAGCGTCCGACCCGGTGAAAATACCGCCGGCGGGAATCACGGGGATATCGAGTTCCTCTTTTTTCAG
GTAGGCAATGACATCACTGACGATCGTGCGCAGGTCGTAGGCGTGCCAGTCGTCCGGCCCGAAGCCGAGATGGCCGCCTG
CGAGCGGGCCTTCGACAATAATGTAATCCGGCAGGCGCTCGAGCTTGATGGCGCGTTTGAGAAAAATCGAGAGAGCCCGC
TGTGAGGAGATGATAATGCCGAGCTTGACATCATGGAACCTCGGGTGGTCTTTTATGAGGTCGAGCGTCCGCAGGTTGAG
TCCGGCAGCCAGCGTCAGCCCGTCGATGCCGGCATCCATGGCTGCAGAGAGCCTGGTCTTCAGCGTTTCGGATGAGTTGC
GCATGGTGAGCTTTTCCATGCAGTTGAGGAAGATCGCCCCATTGCCGCTTTTCTGCGAGACGGTGTGCTCGACGTAGCGT
TTCTGCGCTTCTGCAACCTCTTCGAGATCGAAGTGGAGGTCCGATTTGTCAGGGTTGTCGACGTTGTAGCTGTACTTCCT
GCGTTTGCGCGTTGTATAGGAGGTGCTGAACAGCTGGTCGCACACGTAGCAGACCTCTGCGTCTGAAATGTGCCCGACTC
CTCCGAGCTTTTCAGCTGCAAGGGCAAGCTCGGTTGTTGATATGTTGACTCCCATTCCCCCGATGATGATCGGGACATAC
TCTCTGTTTCCCAGCTGGAATCTGAAATTATCTACCTTCATGTTGCTTAGCAGGATCTTTGACAGACTGATGCATCCCTG
ATGGTTGATGCTCCGGGAACGACGATTTGACGAACGTCTTCCCAAAAACACCTAAGATATCATATTTGAACCGATAAATC
TATATGTAAGAGACAGATTTAAAGGGTTTTTGGACCCGAGAGGCCCATTGTGACACTTTTCAGGCATCAGTGGGCCGGCG
TTTGAGAATAGTTATCAAGATTGTTAAATTGGCCAAACTTACAAAATCAGAGTCCGTGAGCTCATCGCTCAACTTATTCA
TTATCGTACAGAGAAGGAGGAAGTTTCATGATCAAGCTGGTACTGCTCAGGCATGGTGAAAGCCAGTGGAACAGGGAAAA
CCGCTTTACCGGGTGGCGGGATATCGATCTGACAGAAAAGGGTGTCAGTGAAGCCTGCACTGCCGGTCAGCTGATGAAAG
ACGAAGGGCTGACCTTCGATATCGCCTTCACCTCTGTTCTCAAGCGCGCTATCCGCACATTGTGGAATGCGCTCGATGCA
ATGGACCTCATGTGGATTCCGGTCGAGAAAAACTGGCGCCTCAACGAACGTCATTACGGTGCGCTTCAGGGCCTCAACAA
GAGCGAGACCGCGGAACTCCATGGTGAAGAGCAGGTGCTCGTGTGGCGCCGCAGCTACGATACCCCTCCTCCGGCACTCG
AGAAAACCGACGAGCGATACCCGGGCAACGATCCGCGGTATGCCGGTCTCGATCCGGCAGAAATCCCGGTGAGCGAATGC
CTGAAAGATACGGTCGGCCGTTTTCTGCCGTTCTGGGAGAGCTCGATCGTACCGCAGATCAAGGCGGATAAAAACGTGCT
GATCGTCGCGCACGGCAACTCGCTGCGGGCCCTGGTCAAGCACCTTGACGGTATTTCCGAAGAGGATATCGTCGGGCTGA
ATATCCCGACTGGTATTCCGCTGGTGTATGAACTCGATGAGGATCTCAAGCCGATCAGGAATTACTACCTGGGGGATCAG
GAGGCAGCTGCCAAAGCCGCGGCGGCCGTGGCCAACCAGGCCAAAAGGTAGCGCAGGAGGGTGTGCCGGGCAGGAAAATT
CAATCAAAAAGCTTATATTCAGCACTTCTGTTTTTGCAGCGCCCTTTTTTGAAAATTTAGAAAAGATGTACCTGGAAAAT
ATGAAAGCAAAGAAATCGACGGGGCTTTATGATCCTCAGTACGAGCATGACGCTTGTGGTGTGGGATTTGTTGCCAATAT
CAAGGGGAAAAAGTCTCACGAAATCGTACGGCAGGGATTAGAGATTCTTGAGAAACTCAAACATAGGGGTGCTTGTGGAT
GGGAAAAAAATACCGGCGACGGTTCCGGTATTCTTATTCAGGTCCCTGATACCTACCTGAGAAAAGTATGCGCTGAAAGA
AATATAGAGTTGCCTGCGGAAGGGGAGTACGCGGTCGGCATGATGTTCATGCCCCCCGATATCTCGCAGAGAAGAGCCAT
CGAGGACATCTGCCGGCACATGATCCAGTCGGAAGGCCAGAAATGCCTTGGTTTCAGGAAGGTGCCGACCGTGAACGAAT
CACTCGGTAATGCCGCAAAGTCACAGGAGCCGGTCGTCAAGCAGGTGTTTGTCGGCAGGGGCAGGGACATTCAGTCGCAG
GAGGAGTTCGAGCGCAAGCTGTACGTGATCCGCCGCCGCATTACCAAGAGGGTCAAGTATACCGCAGGGTTGCTGGGGAG
TAATTTCTTCTACGTCTGCAGCCTCTCCTCGAGGACCATGGTCTACAAGGGAATGCTGCTTCCGGAGCAGGTCTCGCTGT
ATTACCCGGAACTCAGCGATCCCGACACCGAAAGCGCGATTGCCATGGTGCATTCCCGCTTCAGCACCAACACGTTCCCG
AGCTGGGACCGTGCACATCCCTACCGTTTTCTCAGTCATAACGGGGAAATCAATACCCTGCGCGGCAATATCAACTGGAT
GAAAGCCCGCGAAAAGCAGTTCCAGTCCGACCTGTTCGGGCATGAAATCGAGGATATCAAGCCCGTGGTCATGGAGGACG
GCAGTGATGCCGCGATTCTCGACAACAGCTTCGAGTTTCTCGTGCTCAGCGGCCGTTCGCTCGCTCATGCGGCCATGATG
ATGATTCCCGAGCCGTGGACCGGCACGAAGGGGATGCCGGAAGACAAGCGCGCGTTCTATGAATACCACAGCTGTCTGAT
GGAGCCGTGGGACGGCCCGGCCTGCGTCACCTTTACCGACGGCAAACAGATCGGTGCGATTTTGGACCGTAACGGGCTGC
GCCCATCGCGTTACTACATCACGAAAGATGATCTTGTCGTGATGTCGTCCGAGGCCGGTGTGCTCGATATCGAGCCGGAG
AGGATTCTCCGCAAGGACCGCCTGCAGCCGGGCAAGATGTTTCTCGTCGATATCGCCGAGGGCCGCATTGTGTCCGATGA
GGAGATCAAGGCCACCATTTCGAGCGAGCAGCCTTACCAGGAGTGGATCGACCGGAACCTCATCGAGCTGGATGCCCTGC
CGAAGCTGCCTTTGCAGAAGAACCCGGATGAGGACAAGTACAGCATCACCGCCCGCCAGAAGGCGTTCGGCTATACCCAC
GAAGACCTGAACCTGCAGCTGATCCCGATGGCCAATGCCGGGGTGGAGCCGGTAGGCTCGATGGGCAACGATACGCCGCT
CGCCGTGCTCTCGAACCGTTCGAAGATGCTCTACGATTATTTCAAGCAGCTCTTTGCCCAGGTGACCAACCCGCCGATCG
ACTCGCTCAGGGAAGAGGTCATTACCTCGACACTGGTGATGCTCGGGACGGAAGGAAACCTCCTGCAGCCGGATGAGAAA
AGCTGTCGCAGGCTGCGCCTCGACCGCCCCATTCTCTCCAACGAGGAGCTGGAAAAAATCCGCGGAATCGACAAGCCGGG
CTTCAAAGCTGTCACCTTCCCGATTTTCTATAACGTCAGCGAAGGCGGCCGTGGCATCGAGCGCGAAATGCAGGATATCT
ACCGCCGCTGTGAAAAAGAGATCGAGAAAGGAACCAACCTGATTATTCTCTCCGACAAAGGCATGCTCGAGAAGGACCGT
GCTCCGATTCCGGCACTGCTTGCCATGTCGGGGCTGCATCACTTCCTGATCAATGCCGGTCTGCGTACCAAGGTCGGCCT
GATCCTCGAGTCCGCCGAGCCGAGAACCGTGCACCACTTCGCGGTACTCATCGGCTATGGCGCCGGTGCGATCAACCCGT
ACCTCGCATTCGAGTCCATCCGTGTGCTGAGCGAGTCGGGCCAGATCAAGCACGATGTCGAAACCGCCCAGAAGAACTAT
ACCAAGGCCATTGTGAAAGGCGTGGTGAAAACCATGGCCAAGATGGGTATTTCAACGGTCCAGAGCTACTGCGGGGCCCA
GATTTTCGAAGCCGTCGGTCTCAATACCGAGGTGGTCGATTCCTACTTTACCCGCACCGCCTCGCGCATCGAGGGGATCG
GCCTCGACACCCTCGCCGAGGAAGTCCGCCGTCGCCACCAGGCAGCGTTTCCTGTGACCGGCAACAAGGTCGACCGCGGC
CTCGAGTCGGGCGGTGAGCGCAAATGGCGCCACAATGGCGAGTATCACCTCTTCAGCCCCGAATCCATTCACCTCTTGCA
GCACTCATGCCGCAATGGCGATATGGAGCTGTACCGGAAATACGAAGAGCTCATCGATAACCAGAGCGAGCATCTCTGCA
CCCTGCGCGGCCTGATGGACCTGAAGTTCAGCAAGGCTCCGGTGCCAATCGAGGAGGTCGAGTCGGTCGAAAGCATCGTC
CGCCGTTTCAAGACCGGTGCGATGTCGTACGGCTCCATCAGCAAGGAGGCGCACGAGACCCTGGCGATCGCCATGAACCG
CCTCGGCGGCAAGAGCAATACCGGTGAGGGCGGCGAGGACCCGGTCCGTTTCCAGCCGGATGAAAACGGCGATTCGAGGA
TGTCTGCCATCAAGCAGGTGGCATCAGGCCGGTTCGGTGTTACCAGCGAGTACCTTACCAATGCCGAGGAAATCCAGATC
AAGATGGCCCAGGGCGCCAAACCCGGTGAAGGCGGTCAGCTGCCCGGAACCAAGGTGTATCCGTGGGTGGCGAAAGTCCG
GTATTCGACTCCAGGCGTCGGCCTGATTTCACCGCCGCCGCATCACGATATCTATTCCATCGAGGACCTTGCCCAGCTGA
TTCACGACCTGAAGAACGCCAACCGCGAAGCGCGCATCAACGTGAAGCTGGTCTCGACGGTCGGTGTCGGCACCATTGCC
GCGGGTGTGGCCAAGGCTCATGCCGACGTTATCCTCATCAGCGGCCACGATGGCGGTACCGGTGCGTCGCCGGTCTCGAG
CATCATGCACGCCGGCATGCCGTGGGAGCTCGGGCTTGCAGAAGCTCACCAGACTCTTGTGCTGAACAATCTCCGCAGCA
GGGTGATTGTCGAGGCAGACGGTCAGATGAAAACCGCGCGCGACATCGTGGTTGCCGCGATGCTCGGCGCCGAAGAGTTC
GGGTTCGCCACGACCGCACTGGTCGTGATGGGCTGCATCATGATGCGGGCCTGCCAGCACGATTCCTGCCCGGTCGGGGT
GGCGACACAGAACCCTGAACTGAGGAAGAATTTTACAGGCAAACCCGAGCATGTCGAGAACTTCATGCGCTTCCTCGCCG
AAGGGGTGCGCGAGTACATGGCACGTCTCGGTGTGCGTTCGCTCAACGAGCTGGTCGGGCGCACCGATCTGCTGGAAATG
AAAAAAGCGGTCAGCCACTGGAAAGCCGAGGGGCTCGACCTGTCGAAGATCCTCTACCAGGCTGAGCCGGGCGAGCAGGA
CCAGAGCGTGTACAATACCTGCGCGCAGGATCACGGCCTCGAGGAGAGCCTCGATATGCAGACGCTGCTCAAGCTCTGCG
AACCGGCCATCAAGCGGGGAGAGAAAGTCAACACCAACCTGCCGATCCGCAACATCAACCGCGTCGTCGGCACCATGGTG
GGTAACGAGGTGACCAAGGCGTACGGCAGTGAAGGGCTGCCGGACGATACCATCCACCTGAAGTTCAACGGATCGGCCGG
CCAGAGTTTCGGCGCGTTCATCCCGAAAGGCATGACGCTCGAGCTCGAAGGCGATGCCAACGACTATATCGGCAAGGGCC
TTTCCGGCGGCCGGATCGTGGTGTATCCGCCGGCACAGTCAACCTTCGTGCCCGAAGAGAACATCATTGTCGGTAACGTG
GCCTTCTACGGGGCTACCTCCGGCGAGGCATACATCCGCGGTATGGCCGGCGAACGCTTCTGCGTGCGGAACAGCGGCCT
GAAAGCGGTCGTCGAAGCGGTCGGTGACCACGGCTGCGAGTACATGACCGGCGGCACCGTCGTCATTCTCGGGCCTACCG
GCAAGAACTTCGCGGCCGGTATGTCGGGCGGTATTGCCTACGTCTACGACAAGGACAACAGCTTTACCAGCCAGTGCAAC
TGCGACATGATCGGTCTCGATACGCTCGAGGAGGAGGATGAAATCCATGAGCTTCGCTCCATGATCGAGCGTCATCTCGA
GCTGACCGGAAGCCGGTGCGCATCCGAGGTTCTCGAGGACTGGGATGCAGCGGTCGGACGGTTCGTGAAAGTGATCCCTC
ACGATTACAAGCGCGCGATTCTTGCCATGAAAGAAGTGACAGAGGCAGGCATGACCGGTGAAGAAGCCGTCATGGCAGCA
TTCGAGAAAAACATTAACGATCCTGCCCGTCTTTCGGGTAACTGATGCCCCGCCGTGCAGCGAAGATGATACGGCCTTGT
CATTGTTAAAAGAAAAAGAGGTATATGGGCAAAATAAAAGGCTTTCTGGAGTATAAGAGAGAGGTCCCCGCAGACCGGGG
GCCGCTGGAGAGAATACAGGACTGGAAGGAGTTCCACGAAGAGATGTCCGAAGAGGATCTCCGTGACCAGGGTGCGCGGT
GCATGGATTGCGGAACACCGTTCTGCCATACCGGTATCATGCTGAAGGGAATGACGTCGGGATGCCCGATTCACAACCTG
ATTCCCGAGTGGAACGACTACGTGTATAACGGGTACTGGAAGGACGCTTTCGACCGGCTGATGAAAACCAACAACTTTCC
GGAGTTCACCGGCCGGGTCTGCCCTGCGCCGTGCGAGGGTTCCTGCGTGCTGGGCATCATCAAGCCGCCCGTCACCATCA
AGAACATCGAGTGTTCGATCATCGAACACGCGTTCGAGCAGGGCTGGGTGGAACCGAAGAAGATCGCTGTCCGTTCGGGC
AAGAAGATCGCAGTCGTCGGTTCAGGTCCCGCAGGACTCGCCGCCGCCGACCAGCTCAACAAGGCCGGCCACACCGTTAC
CGTGTTCGAACGTAATGATCGCATCGGCGGCCTCCTGATGTATGGAATCCCGAACATGAAACTCGACAAGGAGGGCGTTG
TTCAGCGCCGTATCGACCTGATGGAGCAGGAAGGGGTCTCCTTCATGCCCGGCACCGAGGTCGGGACCGACTACCCTGTC
GAGAAGCTCGAAGAGGAGTTCGACGCTGTGCTGCTCTGCACCGGTGCGACCAATCCCCGCGATCTGGACGTCGAGGGGCG
CAAGCTCGAGGGCGTGCACTTTGCCATGGATTTCCTGCGCGCCGGCACGAAAGCCGTACTGACCGGCAGCGATCCCGAAA
TATCCGCCAGAGACCGCAAGGTGATCGTCATCGGCGGAGGTGACACCGGCACCGACTGCGTGGCCACCTCGATCCGACAG
GGCTGCGACCACGTCATCCAGCTCGAGATCATGCCGAAACCGCCGCTCGAACGCCAGTCCGACAACCCGTGGCCTGAGTG
GCCGAAGACCCTGAAAGTCGATTACGGCCAGGAAGAGGCTGCAGCCCTGCAGGGCGAGGACCCTCGCCGCTACAGCGTGA
TGACCAAGAAAATTATCGACGACGGTAACGGCAAGGTCAGGGCAATTGAAGTTTCGCAGGTGGAATGGGTTGTCGACGAA
GGCCGCACGGTGCCCCGTCCGGTTCCCGGCACGGAAGAGATTGTCGAGGCCGACCTGGTACTGCTGGCTATGGGCTTTCT
CGGCCCGGAAGCGGCACTGCTCGAAAAACTTGGTGTCGAACAGACGGAACGTTCAACCATCAAGGCCGGTTATGATGACT
TCACGACGAACAGGGAAGGTGTGTTCGCTGCCGGAGACGCCCGGCGGGGCCAGAGCCTCATCGTCTGGGCGATCAACGAA
GGCCGTGCAGCTGCACGCGAGGTCGACCGTTTTCTGACCGGTGAGACCAATCTACCGTAACTCCAAGAGCTGATCGAGTA
TACCACCATGGAAAAGCAGAAACTGTACGAACGGCTCCAGGAGCTTCACCGTGAACTGGAGAACACCTCTTCTGTCGATG
AACGTACCGAAGAGGTGCTCGAGCGCCTGAAAAACGATATCAGCAAACTGGTCAGGGAAGAGGCGTCCATCGAGGAAGAG
CAGGAAGGCCTGACACGAAATCTGAGTGAGGCTGTCAGCCACTTCGACGAAGAACATCCACGCCTGAGCATGGCGATACA
GTACGTGCTCGATTCCCTGGCACGAATGGGATTCTGAGAGCTCCCACAGAAGAAAAAAATGAGAGGTAACGTTACGTATG
TCACGAGAAAAAGATACACCAAAAGGAAAGCAGAAACAGAAAGGCCGCGACTACCAGACCGTCGTCTGCTCGTTCTGCGG
CCGAAGCAGTGACGAGGTCAACAGCATGGTCGCAGGGCCTGACGCCTTTATCTGCGATCGCTGCATCATGAGCTCGGTCG
AAATCCTCCGCAAGGAGATCAGCGCCATCAAGCAGACGCAGCCGAACGGTGACGACCAGGAGGCGTTCCGCCCCAGGCTT
GTCAGCCCGCGTCATATCATGGAGTCGCTCGGCCAGTACGTGATCGGCCAGGAGCGTGCACGAAAAGCGCTTGCCGTTGC
CGTGTACAACCACTACCGCCGCATCGAGTCGCAGGAGTGGGTGCGCGAGGAGAGCGACGAGGTGCAGATCGAAAAAAGCA
ACATCCTGCTGATCGGGCCGACCGGTACAGGCAAGACCCTGCTTGCGCAGACTCTCGCCACCATGCTCGATGTTCCCTTC
ACCATCGTCGACGCCACCTCACTGACCGAGGCAGGCTATGTCGGTGATGACGTCGAAACCATCCTGACCAGGCTCCTGCA
GGCAGCCGATTTCAACCTAGAGCGTGCCGAACGCGGCATTATCTACGTCGACGAAATCGACAAGATCGCCCGCAAGTCAG
CCAATGTTTCCATTACCCGCGACGTTTCGGGTGAAGGTGTCCAGCAGGCCCTGCTCAAGATTCTCGAAGGCGCCGTCGTC
GGCGTACCGCCGAGAGGTGGCCGCAAGCATCCCGAGCAGCAGCTCATCAACGTCAACACCCGCAACATTCTCTTCATCTG
CGGCGGGGCGTTCGAAGGCCTCGATAAAATCATCGGCCGCCGTGTCGCCAAGTCCTCTATGGGCTTCGGTTCCAAGGTCA
AGGCCCAGCAGGTCGAGTACGACCCGGCCATCCTGCAGAAAGTCAGCCAGGACGACCTGCACGAGTACGGTCTGATTCCA
GAATTCATCGGCCGCCTTCCGGTCATTTCAGCCCTCGAACCGCTTGACGAAAAAGCGCTGCGCAACATTCTCGTCGAACC
GAAGAACGCGCTCGTCAAGCAGTACCAGAAGCTCTTCGAAATGGACGGGTGCGAGCTCGTCTTCCAGGACGACGCGCTCG
ACCGCGTGGTCGAAATCGCCATCGAACGCGGCACCGGCGCCCGCGCCCTGCGCTCCGTCCTCGAGAACATCATGATCGAC
ATCATGTTCGAGCTTCCCTCCATGGAAGGAGTCAAGAAATGCGTCATCACGCTCGACACCATCAACGGAGAAGGAGAACC
GGAATACTACTACGGCAATGGGCGGCGCAAAAAAACTGCCTGAATCCGAAAAGGGCTTTGGAAATAAAAAACCATTTCCT
ATATTATTGGCCCGCGAGGGTGATTAGCTCAGTTGGTTAGAGCGCTACCTTGACATGGTAGAGGTCAGAGGTTCGAATCC
TCTATCACCCACAAAGCCTCTAAAAGCCTGCAAATAAAGAGTTTGCAGGCTTTTTTCTTTCCCAGAAAATCCCTCCTGTT
TTTCGTTGTTTATCGATACGCCTTTTTTTGTGATCATTTCTGCGACGTATATGCGACGTGAAATCAGGTTGCATGGACGT
GCCCCCGATCAACCAACCACTTGTTTTTCGAAACAATCTGCTTGCTCAGCCAGAAATTCCTCTGGCGTGAGCATGCCTAA
TCCGCTGTGCGGTCGAATCAAGTTGTAATCTGAAAGAACCCTATTATGCAGGGATTCTTTCCGCCGGTGAGTTTTATGGC
GCTGCCCATCAACGCCCTCAGGCGTTTCAGGTTGTTACGGAGCATTCCAGGTCCGGGATTCTCTGTGGAACGGTCAAGGT
ACACGACGCTCCCGGCAGGCCGAGACGGTAGCGACCACGATCCGGCATGGGTGGAGCTGGACATGTAGTGGCGGTTATGG
CGCATCCGGCAGTTTTCTCTTCATCACCCCAGTATTTCCTCCGTTGCGGAATTTTCACTGTCTTGACAAAATGCCAGTGC
TCTTGTTGGTAGATTGTGGTGCCCCGGAACCGGGGTGACAGGAAAGAGCGGAAACGGAACGCAAAAAAACGGAGCTCATG
ATGAACAGAATCAAGCGGATAGGGCTTGTTGCCCATGATAACCGCAAGAAAGACCTCATCGAATGGGTTGAATGGAATTA
CCTGATACTGATACATCATCATCTTATCTGCACAGGCACGACAGGGAAACTGATAGAAGAGGCGATCCAGCAAAAGCTTC
ACGTCGATGAAGCGGAGCGGTTTTCAGTCAGAAAGCTCAAATCCGGTCCCCTGGGCGGCGACCAGCAGCTTGGGGCGCTG
ATTGCCGGGGGAGAGATCGATTTCCTGATATTTCTCTGGGATCCCATGCAACCGCAGCCTCATGATGTGGACGTCAAGGC
ACTGCTGAGAATAGCCGTTCTCTACAACATCCCTACAGCATGCAATCGTTCGACGGCAGATTTCATGATCTCCTCGTCGC
TTATGAACGAAGTCTACCAGCCTGTGCTGAAGGATTACGCCGACTATATCGACAGGCACCTTGACCAGGTGTACACCTCG
ACCCTCTGATCAGCGGGCATCGTGATGTGCTGACGGGAAGTGAGCCCTTCTTTTATTTTCAGAACCATGAAAAAAAATTG
GATATTGATAAAACTGATACTAAATTAATATCAATTAAAAGATTTTATCAGCAATGCAGCTACTGACGAAACATGCCGAT
TTTGCCATACGGGCACTTCTCATGCTTGCCGGTCAACCGGATACGTATCTCTCTGCCCGCCGGATAGCCGATGATCAGCA
GATCCCCTACCAGTTTCTGAGAGGGCTTCTGCAGGAACTGTCGAGCGAGGGGCTGGTTCGCTCCAGATGCGTGTTGCGCC
ACCAGATCATGAGGATCGAGGGGATGGTGAGCCGCGAGTTCGACCAGATAACCATCGGCTCGCTGCTCGACGACCTGCAT
GCTGTCAACAGGGGGAATGATGGTAACAGGCCGGCGCCGGAAGAGCCAAAGCAGGCTGCAACAACAGTTATATCATGAAG
CGAACGATAGTCAGCATCGATGAACAGCTTTGCACAGGATGCGGAGAGTGCATTCCGGGCTGCCCGGAAGGGGCGCTGCA
GGTCATCGACGGCAAGGCGAGGCTTGTCAGCGACCTTTTCTGCGACGGCCTCGGTGCCTGCATCAGAACATGTCCTTACG
GAGCTATTTCCGTCGAAGAGCGCGAGGCGGAGCCCTATGACGAGCGGCGGGTAATGGAAGAAAGCATCATTCCGGCAGGC
ATCAACGTGATTGCCGCGCATCTGGAGCATCTTCGTTCGCATGGCCAGACGGGGTATCTCGCTGTAGCGATGGAGTGCCT
GAAGGAGAGAAATATTGCGGTTCCCGAACAGGCAGGCACTGCTGAAGAGAGCAAGCGCCCTGCTTCAGGGGGCTGCCTTG
GCAGCGCGGCACAGCAGTTCGGGAATGGAGAGCCGGCAGGGCGTTCAGTCAAGCCTGCATCTCCGGCACCCTCACGCCTG
ACCCACTGGCCGGTACAGCTGCACCTGGTGACTCCGCTGGCCCCCTGTTACCGGGAGTCCGATCTTCTTTTGGCAGCAGA
TTGTGCAGCGTTTGCTGTCGGAGATTTTCACGAGCGCTTTATGGCCAGCAGGACTCTTGCCATTGCCTGCCCGAAACTCG
ACAGCGGGATCGACAGGTATATCGACAAGCTTGCAGCCATGATCGACATGGCCCGGATCAGGTCGGTTACCGTGGCGATC
ATGGAAGTGCCCTGCTGCAGCGGGTTAATGACGATTGTCGAGCAGGCGCTGGCCAAGGCGTCAAGAAGCGTACCGGTCAA
ACGCATCGTCATCAGTGTGCAGGGCGACGTGCTGGAAGAAGAAACGGCGGACAGTGGTTCAGCCAGCGAGTGCGGGTGCT
GCCGATGCTGAAGGACGCACTGGGAAATTACCGGGGAACGTTAAGCGAGGTCGACCGTCTCCTTTCTCGCAATCGCGGCA
ATGCCATGGCATGGTACGATCGGGCGAACATCAGGCACGGAGCAGGAGACGTTTCCGGAGCAGCAGATGATTATACGGAA
GCCCTGAGGATCGGATTGAGGAAACGCGAAGAGCTTCTGGCACTGGGCAACAGGGCGATGGCATTGTCGGAGCTCGGTCG
CCTCGAAGAAGCTATCAGGGACTGCACCTGTATTATCGATGCGAATCCACGGAACCGGGGAGTTTTGAAAGCTGCTCTTC
TCAGGAGAGCGGACCTGAACAACAGAATCGGCAGGACCGGAGCAGCGTACCTGGATACCCGGGCCGCTGAAAACGTAACA
ACAAGATAAAGGAGAACAAACACTATGGGAATGTATTGTGATCAGTGCCAGGAGAGCGTGAAAGGCACGGGATGTATAGC
ACGGGGCGTGTGCGGGAAAAGCGAGGCAACGGCAAAACTGCAGGATACGCTTGTCTATACCCTCCAGGGCATTACCCTGT
GCGCGGAAGCATCGCGCCAGCCGCTGGCCCCCGAGCACGGGAGGCTGATCAGCGAAGCGCTTTTTGTCACGGTGACCAAC
ACCAACTTCGATGACGAGGCCATAGCGGCCAGAATCAGGGAGATGCTGGCACTGCGCGATGAGCTGAAGGCGTCTCTCGA
GACCCTGCCGGTGCACGACAGTGTTTCGTGGAGCGGTGAGACGAAGGATGATTTCATCCGGAAAGCCGAGACATCAGGCA
TCGAGGCGTTGAGCGAGCATGAAGATCTGCGTTCTCTGAAAAGCCTTGTTCTGTATGGCCTGAAAGGCATCGCCGCCTAC
ACCGATCATGCGGCTGTGCTCGGCTACACCGATGATGCCATCCATCAGTTTTACGTGACCGCTCTGGCAGCACTCACAAA
AGATCTCGATGCTGATGCGCTGTTCAGACTGACCATGGAGACCGGCAATATTGCGGTGAAAGCCATGGCGCTGCTTGACA
AGGCAAACACGGAAACCTACGGCAACCCGGAAATCACCAACGTCAATATTGGCGTCGGGAACCGGCCCGGCATCCTGATT
TCCGGCCATGACCTGAAAGACATGGAAGAGCTGCTCAGGCAGACCGAGGGGACCGGCGTTGATGTTTACACGCACTGCGA
AATGCTGCCTGCACACTACTATCCGGCATTCAAGAAGTATTCCCACTTTATCGGCAACTACGGAAGCTCATGGTGGGCGC
AGGACAAGGAGTTCGAGTCGTTCAACGGTCCAATCCTCATGACGACCAACTGCATCGTTCCCGTGAGGGAGTCCTACAGA
AACAGGATTTTCACCACCGGCAATGCCGGGTACGAAGGCGTGAAGCATATTCCCGCACCGGCAGCAGGTGAGGCGAAGGA
CTTCTCGGAGCTCATCGAACTGGCAAAAACCTGCTCGGCCCCGGTTGAAATCGAAACAGGCGAGATTGTCGGCGGCTTCG
CCCATCATCAGGTCACTGCCCTTGCCGACAAGGTGGTCGATGCCGTGAAAAGCGGTGACATCAGTCGGTTTGTGGTAATG
GCCGGTTGCGACGGCCGCCATAATACGCGCAAGTACTATACTGAAGTAGCCAGCAAACTGCCGCAGGATACAGTGATCTT
GACAGCGGGATGCGCAAAATATCGCTACAACAAGCTTCAGCTTGGCGATATAGGAGGTATTCCGAGGGTGCTCGATGCCG
GCCAGTGCAACGACTCGTACTCGCTGGCAGTGATTGCCATGAAGCTGAAAGAAATGTTCGGACTCGATGATATCAATGCT
CTTCCGATCTCCTACGATATCGCCTGGTATGAACAGAAAGCGGTGACCGTGTTTCTCGCGCTGTTGGCTCTCGGCGTGAA
AGGCATCCGGCTTGGCCCGACCCTTCCCGAGTTCCTGACGCCCACCATTGCGGCGACTCTTGTCGAGAAGTTTGACATCA
AACCGATCGATACGGTTGAAGGGGATATAGAGGCGATGATGGCCGGGGCATAAGCAGGGCACGTATCCATGAGAAAACGC
GCCGGGGAGAGAAATCCCGGGGAGATTACCACGGCAGCCATTGCGGAGAGAATGAAACTGACACAGGGTGCGCTGTTCAG
GCATTTTCCCTCAAAGGATGCGTTGTGGGAAGCAGTGATGCGATGGGTTGAAGGGAAGCTTTTTGGAGAAATAGACAAGG
CTACCGGCGTCACGTCGTCTGTCGATGCCCTCAAGAGCATGTTCATGGCTCATATCGAGTTTGTCAACCGTCATCCGGGA
GTTCCAAGGATGTTGTTTGCCGAGCTTCAGAAGCCTGATAATACCTCGGCTAAAAAGGTTGCAAGGTCGCTGCTTCAGCG
ATATGCAAAGCGACTGAAAGAACTTCTGGAACAGGGGGTCAGGGATGGTGCACTTGATTCGGGCATAGATCCTGGTGCGG
CTTCGGGCATGTTCATCGGAACAGTGCAGGGACTGGTGATGCAGCTGATGATCAGCGGAGAGGTGGAGATCAAGGTTTCC
GATGCAGAGAAGGTATTCATGCTTTATCTCAGGGGAATAAAAAAAGGGGCATGATGCTCTGAAAAAGTCAGATAAAAAAC
TTTTGGGTATCGCGGCGGTACTCGTGCCGCTGCTGATTGTATTTGTTGTGGTGTTGTTCGGCTCAGGCCCGATGGCTCCT
GTCGAAGTGACAGTTGCTTGCGTAGAACGTCGTTCGATCAGGCCTGTCCTGAAAGGCATCGGCGTCATCGATGCGCGATT
CGTGCATAACATCGGTCCGACAGCTTCAGACAGGGTTTCAGAAGTTCACGTGGATGCCGGAGATATGGTCGCACAGGGTG
ATGTGTTGTGCGAAATGGATCCGGTGGATCTTGACGAGCGGCTGCGGGTACAGAAGGCGCTTGTTGAAGAGGCAGAAACA
TCGATTTCAAAAGCACAGGCTTTCCTGGTGCAGGCGGTGACGCCAAAGGCGCACGCCAGCCAGGTCTTTCCTGCACCGGT
TGGGCCGGTGATGATCAGGTTTCTGTGGTTTTTGATCCACTAGGACGTGAGGCCATAAACCAGACAAATTGGTCGCATAT
AAATGTGAAGAGAGATTTGTTCAATAGAGCGGCTTGGAACATTCTTGCTTCATGATTGTCATTTTGGCCCGGGAGGATCG
TTTCTGTATATTACACTGTAATACAATGCAGTATGACGGTTAAAAAAATGAGGATCACTTACCATGCTGACTTCACAGCA
AAAAGAGTCTCGGGATCAATTAAGTCTGAGAATAGCGTCAAGCACGAAGAAACGCATCGAGGCACTGGCGCAAGCCACGA
GGCGGTCGAAATCATTTGTCATCGAAGAGGCGATCAATCAGTACCTTGAGCTCAATGAATGGCAAATTGAGAGCATAGAG
AGGGGGCGTGAAGATGTGAAGGCAGGGAGGGTGATATCCCATGAGGATATGCTCAAAGAGTGGGAGGGCGACAGTGAAGG
TGATCTGGACTAAGGAGGCCAGAGATCGGCTCAAAGACATTGAGGGTTATATTGCGCAGGAAAATCCGAAAGCGGCAAAA
AAACTGGTTCGAGGGATTATTCTCAAAGTCGCAGAGCAGCTGACATTCTATCCATCAAGCGGGAAGGCAGGGCGGGTGAC
CGGTACTCGTGAGCTGGTTTTCTCCAGCCATCCTTATGTTGTCGTGTATACTGTTACGAATGGTAACGTTTATGTCTTGA
CTGTTTTTCATGGAGCGCAGAAACAGCCTCTTGTCGGGTAAAGTGAACTCGTTCCGGCAGTTGTTTTTGTTGATTGTTAT
TCATCGTTTTTGATAAAATTTTTGTTACGCGACTGTTACACGAAAAATCGTGCCGGGGCCCTAAATTTTTATTAAATATT
GTTTTAGTCTGGCGTGCCCTGATATACATGGTAGAGGTCAGAGGTTCGAATCCTCTATCACCCATAAAGCCTGTAAAAGC
CTGCAAATAAAGAGTTTGCAGGCTTTTTTCTTTCCCCGAAAATCCCTCCTGTTTTTCGTTGTTTTTCGATACGCCTTTTT
TTGTGATCATTTCTGCGACGTATATGCGACGCGAAATCAGGTTACATGGACGTGCCCCCGATCAACCAACCACTTGTTTT
TCGAAACAATCTGCTTTCTCAGCCAGAAATTCCTCTGGCGTGAGCATGCCTAATCCGCTGTGCGGTCGAATCAAGTTGTA
ATCTGAAAGAACCCTATTATGCAGGGATTCTTTCCGCCGGTGAGTTTTATGGCGCTGC
>c_000000000025
TCCCCGGGACGGCGGTAGCTTCCCTGCGGATAACGGATAACGGATAACGGATAACGGATAACGGATAACGGATAACGGAT
AACGGATAACGGATAACGGATAACGGATAACGGGGCAACAACGCATGGTCATTGCTGTCAGCGGGATTGATACGGGAGTC
GGGAAAACGGTGGCGACGGGGATGATGGCTCGCGCACTGCTGCAGTCCGGGTACCGTGTCATGACTCAGAAAATGGTGCA
GACGGGGTGCAGCGGGATTGCGGAGGATGTCGTGGAGCACCGCCGCCTTATGGGCGTCGGCATGCAGGATGTCGACCATG
AAGGGCTGACCTGTCCGTTTGTGTTCGGCTGCCCGGCATCTCCTCACCTGGCGGCGGCTATCGAGGGGCGGGAGGTCGAT
CCGGCAGTCATTACCCGGGCGACAAGGCGTCTTGAAGAACGTTACGAACCCGTGCTCCTCGAGGGTGCCGGCGGTCTGAT
GGTGCCCCTGAACAAGACGACGCTCCTGATCGATTACCTTGCACAGAGCCGTTATCCGCTTGTCCTGGTCAGTTCTTCAC
GCCTCGGCAGCATCAATCATACGCTGCTTTCCCTCGACGCCTGCTCTGCAAGAGGTATCCGGGTGGCCGCACTGCTCTAC
AACCGCTTCAGCGATGCGTCGGATACTATTGCGGAGGATACGCGCTCAGTGCTTGAGGAAGCGGTCCGCTGCCAGGATGG
GCGTTCGAGAGTCATTGATCTGCCGGATGCGTCACATGGCGTGACAGATCGTTTTCGGCAGGAGATGGCCGCGGTTATCG
ACAGTCTTGAACAGAGAAACGAGTGATGAACATGAACGGAATTGATCGAGAGTTCGACAGGGAGCATATCTGGCACCCCT
ATACGTCCATGCAGGATCCGTTAACGGTATATCCGGTTGCCGGGGCGTGCGGGGTCATGATCGAACTCGAGGATGGGCGG
CGGCTTGTCGACGGGATGTCGTCATGGTGGGCTGCCGTGCATGGATACAATCATCCGGTTCTCAACCGGGCTGTGCATGC
CCAGCTTGAATCCATGAGTCATGTGATGTTCGGCGGCCTGACTCACGAGCCAGCCGTGGAGCTGGCCCGGAAACTTGTGG
AACTGACTCCCGAGCCGCTGACAAAGGTGTTTTTCTGCGATTCAGGTTCCGTAGCTGTCGAGGTGGCTGTCAAGATGTCT
CTCCAGTACTGGCAGGCTGCGGGATACCCTGGCAGGCATCGCCTGCTGACGGTCAGGTCCGGTTATCACGGTGATACGTT
TGCGGCTATGTCGGTATGCGATCCGGTTACCGGTATGCACAGCCTGTTCAAGGACGTCCTGCCAGAGCAGGTGTTCGCTG
AGGCGCCGTCGTGCAGCTTTGACGGGGAGTGGGATGACGCCTGTTTGGAGGATCTGCGACGGAAGCTCGAGAGGCATCAT
CAGTCGCTGGCGGCGGTGATTGTCGAGCCGGTGGTCCAGGGGGCCGGAGGAATGAGGTTTTATTCCCCGCGCTATCTCCG
GGAACTGCGCAAGCTGTGTGATCGCTACGGGGTGCTGCTGATATTCGATGAAATTGCGACAGGGTTCGGCAGAACAGGAA
AACTGTTTGCGCTTGAACATGCCGGAGTCGTTCCGGATATCATGTGCGTGGGCAAGGCGCTGACCGGCGGATATCTGACG
CTGGCAGCTACGATGACGACGTCTTCCGTAGCGGAGATGATTTCATCGGCAGAGCCGGGAGTGTTCATGCATGGGCCGAC
ATTCATGGCCAATCCTCTTGCCTGTGCCGTGGCCAATGCCAGCATCGGGTTGCTGCTGGAGCGGGGATGGCAGGATGAGG
TGCTCTCGATCGAGGCCGGATTGCACAAGGGGCTTGCCCCGTGCCGCGGGATGAACGGTGTCCGGGATGTCAGGGTGCTC
GGTGCGATCGGGGTTGTTGAGCTTGAGGAGCCTGTCGATATGCGTGTGGCCCAGGATTTTTTTGTGCATCGTGGTGTGTG
GGTCCGACCGTTCGGCCGGCTTGTGTATCTTATGCCTCCGTTTATCATTGCGCCTGACGATCTTGCCCGCCTGACCGATG
CTGTACGGGCGTATGCAGCCCTGTAGCGGGGGCTGCCAGGTTGTATGTTTCGAGCCGCTTGCATAACTTGGGCCTTTATT
GCAGGGGTTTTCGATCGGCGACCCTGCCCCATTTTTAACGTCAGCAAAACGATGGGTTATGCTTGGTGACATTCTTCTGA
TCGGTGATCAGCACAGGTGTGCGGCTGCTGAAATTTCCCGGCATGCACAGGGTTTTCGTAACGCGCTTCTGGAGGAGGAT
CCCTCCTGCCGCTACACGATTGCGATTTCCGGTGAGTCCGGCGCGGGCAAGTCTGAACTTTCCCATGCTCTGGCCAGGGA
GCTCAAACGCAGCGGCCTGCGGGTGAAAGTTCTTCATACGGACAACTATTACCGCGTCGAGCCCATGCTTCGCCGGGAGC
ACCGTGAACGGACAGGTTTCAGAGAGGTCGGTCCCGGCGAATATGACTGGGAGCAGTTGAACCGCAATATCCGGGATTTC
CGGGAGGCCCGCCAGGCTGTCATGCCGTGTATCGATATCCTGACCGATGAGGTCGATCAGCTCTCGACGGATTTCAGCTC
TATCGATGTACTCGTGGTTGACGGGTTGTATGCGATCGGCATTGATGATCTTGATCTTCGCATCTTTATCGATCTTACCT
ATCACGAGACCAAGAAAAACCAGCTTTTGAGAGGAAAGGAGTCGACCGACAGTCATCGCTGGCAGGTCCTTGAACGGGAG
CATCAGGGAGTGCGTTCACTGATGCATCGTGCGGACCTGGTCGTCGATTCTTCTTATGCTGTCAGTGACGCTGCCGACTA
CATGCCCAAAGAGCGATCGGCTGTTGCTGTCGAGTACGCCTTTGCCTGAATCCTTGTTGTATGCCTTCTCCAGAAGAGCT
TCGTCAGCTGATGCATCCCGGGGTGCTGGAGATTGTCCGGCATCATGAACACGATGATCCTTCACAGTTCGCCTTGCGTT
TTCACGGCCGCGATGACCTTCCTGTGCGCGCGGTTGCCGAACAGATAGGCTGTCGTCGCAAGGCCGCCCGCAAACTTCCC
GGCTTTTCAGGCTATGACATGCTCTATACCCCTCGTGCGCTCGAACAGGCTTCAGGAGAGCGTACCGCTTCGTGGAAGTC
CGCAAGCCTGCAGGGGGAACGGGTGATGGATATGACCGGCGGACTTGGTATCGATTCGATTTTTCTCGCCCGGAGGTTCA
GGGACGTGGTCTATTGCGAGCGTGACGAGGTTCTGGCGTCGATTGCTGCCTGGAATTTCAGACAGCTTGGACTGAACAAT
ATACGAGTGCTGCAGGGCGACAGCGTAGAGCACCTCAAGAGCGAGTCTGACAACAGCTTTGACTGGATATATATTGATCC
TGACCGGAGGCAGGGCGGCAGGCGTTCGGCTGCACTGGAGTCTTCCCGTCCAGATGTGACCGTGCATCATGACCTGATGC
TGCGGAAGGCTCGCCGGATGTGTGTGAAAGCATCCCCGGTGCTTGAACTTTCCGGTTTGCACGCAAGCCTTCCCTCTCTG
GCTTCCGTGACGGTGCTGTCTGTAGACTCGGAGTGCCGGGAAGTTCTGCTTTTCTGCGATCCGGCTGTCGGCGGGCCTGT
TTCCCTGCAGGCCGTCTGTCTTTCCGGCAAAGAGGAGGTTGTGCTGACACACACGGGCGGTGAACTGCCGACGCGCCGGG
TTGCCGATGTACCGGGGCCCCTGCTTTTCGAGCCTGATCCGGCTATCATCAAGTCCCGGCTGTCGACGCTGCTCGCCCGG
CGTTCGGGGCTCGATTTTCTCAATGGCTCTGTCGATTACCTGACGGGTACGGGCGTGCCGGAGGGGTTTTCCGGCAGAGT
GTTCAGAATACAGGCTTCATTTGCGTATAAGCCCTCACGTGTCCGTGCGTATCTCGAAGCCCACGGTATTTCCGGGGCGA
GTATCCTGCGCAGGGATTTTCCGCTTGCACCCGAAGACATCCGGAAGAAATTCCGGTTGAACGAGAGTGAGTCATGTTTT
CTGGTTTTTACGCGCGATGCCGACGGAAAGCTTCTCTTCCTTTCCTGTGTTCGTGAGATGTGACGTGGTCCTGGTGTGGT
TTCGGACGTGGTTGCCGCTGAGAGCCTGAAGAGGGGGTTACAATCTCCGTTTGAATTTCTTAAATTGAGAAAGGCGAACA
ATCCTGATTGTGCCTGAACGGTGTTAAATCCCCCCATTATGATGACGTTTCGTTACATCTTTCAGCTCCCATTCGTTACG
GTATTGCTGTTGTGCTGGAGTGCGTACGGCTTCGTTGCCGATGCGGCAGTGCGCGATATTGACGGCAATGTGTACAGGAC
CGTCAGTCTCAACGGTATGGTCTGGATGGCCGAGAATCTTGCTGTCAGTCACTACCGTAACGGTGATGCTGTCCGCCATG
CCCGTTCGACCGCCGAATGGGTCGATGCTGCCCGGAAGCGCGAGGGCGCCTGGTGTTACTACTACAACAGTTCTGCTTCA
GGTGCGGCGTTCGGTAAGCTCTACAACTGGTACGCAGTCAGCGATCCACGCGGCCTCGCCCCGGAAGGATGGCGTGTCCC
GACAGATCGTGACTGGGAGAACCTGGCCGGCCTCTTCGGAGGAAAGATTGCTGCCGGTCGTTACCTGAAAGCATCTTCAG
GCTGGTCCCCTCCGGGCTCTTCTGCTACGAACAGTTCCGGTTTCAGCGCGTTACCCGGCGGATACCGCAGGTGTGACGGG
AAGTTCATGTACCAGAAAGCCATCGGCCTGTTCTGGTCATCGACAAAGTTTGTCAGAGGGTATGCCTGGTTCCGCAACAT
GAACAGCCGCAATGCCGTGCTTTTCCGTAACGATACCGGTATGGGGAACGGGCTTTCGGTACGGTGCGTCAGGCAGTACT
GATTTCCTGTTCATCATCGTTCTCATCGTTTCGCTGCAGCATCTGGTGGAGTTCCCTCAGGGCGAGCCCGTAACGGAGTC
CCTGGATGCTGACCTGCACTGAATCGCTTCCCAGCAGTCTCATGAACTGGCGAAGAATGAGCGTTCCCATGGTGATGACG
TCCGCCCGCCCTTCAGGTATTCCTCGCTGCATAATCGTTTCGACCGTTTCATGGCGGAACGATTCGAGAAGGGTGTCGAT
ATCCTGCCAGTCGAGTCGGGCATTGTGCACTTTTTCGGGATCGAAGGTGTCGAGCCTCTGGAGAACCGCAGCTATCGTCG
TCAGGGTCCCGGCGACTCCGTATACCCTGTTACGGGCTTCGAAGAATGGAGGCAGTGCAGCGGAAAGCTGGTCGGTGATC
TCCTGCTTTGCAGCAATGAACTCCTCTTCAGATGGCGGTTGCGAAGAGAATAAACGTTCTGTCAGCCTGACGGAACCGAT
GTCGAGGCTCACACTGTGATGGATGCCTTCCCGGTTTCCCATGGAGATTTCCGTGCTTCCTCCGCCGATATCGATGACCG
TGTAGTTTCCCTCGAGGTCTTCCATGCCGGCAACGGCCCCGCTGAACGTCAGCGCGGCTTCTTCTTCGCCGGACAGGGTC
TTGATGACGATGCCGCAGGCACGGACGACTTCGTCAATGATTTCCATTCGGTTTTTTGCGTCACGCAGGGCGCTGGTGCC
GGCAGCGATAATCTGTTCCGCTCCATGTTCCTTGCTGATCGCCTTGTATTCGCTCATGCACTGGATCAATCGCTGCATGG
CGGCATGATCGATGATTTTCTGCTCATCGACACCTTGTCCGAGCCGTATAATGCTTTGTTTGTGCATGACCGGGATAATG
TGCCGTGTTGAGGGGTCAAGGTCCGCGATCAGCAGCAGGGCGGTATTGGTGCCGATATCGATACAGGATATTCGTGTCAT
GTCGGATGTCTCGATGTTCACGATGCCGGCTCTACCAGTGTCGAGAGCCATTCGTCCTCATACAGGGTTCCGGCGGTACT
GTAGCCGAGTTTTTTGAGGAGTTTTTTCAGCCATGGCTCGTCATAGATCATGATGCCCGAAATCAGGATACGGCTTTGCG
GGGCACGATTCTGGATGGCCGGCAGGATCCGGTCGATCACATTTTTATTGATATTGGCCAGGATCAGATCAACCGGGGAA
CGCAGAATTTCCTGAAGATCGTCTTCCGCATCCAGCATGTCGATACGGATGTTGTCTGCGTTGTTTTCCGTGACGTTTTC
CCTGGCATTTTCTGCGGCCCAGTCATTGTTGTCGACCCCGAGAATCGGATGGATGTTACCGAGTTTCCGGGCAGCTATAC
ACAGCACGCCGGTACCTGTGCCGATGTCGAGAATCCTGAGGTCTTTCAGATCCATGGTTTCCATGAACCTGAGCATGAGC
CGGGTGGTGGCATGGTAACCGGTGCCGAATGACATTTTCGGGTTGATTTCAATGACAATCTGTCCCGGTTTCGGTTTGAA
ATCCTTGTTTTTCTGGACAATGGCGAGCCTGTCGGAAATTTCGATCGGCTGAAGATGCGCTTCCCATTCGGCGTTCCAGT
TCCTGTCTGCCATATGGCGGACCGTGATGGGCGGCGGCGGAGCCAGTGTCGCTGACAGTCGCGAACTGATGGCTTCCTTT
CTGGATTCCGACCATTCCGGTTCCGGGATGTAGGCCAGCAGGCGGCGGGGTTCTTCCTGGAAATACTCCACTCCCTCTCC
AGCCAGCAGCCCGATGCACGGCTCGATCTGTTCGGGTTGGAGAGCGATGGTTAACTCTATGTAATCGTTCGATCTGCCCA
TGTTACGGGATGTTAGGTCCGGTATGACTGCGTTGTCTGGAGCTAATATACAGTTAAAAATTCACCAAAGCCAAGCACTG
TTCTTTCAGGTCCCCTGGCCTGCAGAGGTCAACGGATTTCGAGAAGGCGGACGGCCTTGATGAAATGCCTGGCATAGTAG
GGGTGACGGAGGCTCGCCAGTGTCACCCCTTTGCTGGATGAGGCATGTACGAAGAGCCCGTCGTCGAGGTAGATGCCGAC
ATGGTCGATTCGGCTGCCTCCGAGCCTGAAAAATACCAGGTCGCCTCGCTGCAGTTCCCCGTCGTCTGTTTCCGGGCCGA
AACGTGACTGGTTTCTTGCCGTGCGTGGAATGCGGGCGTTGAACGTGTCGCGAAAAATATGCTGGACAAAGCCGGAGCAG
TCAAACGCGCCATTGCCGGTCCCGCCATAGCGGTAACCGGTTCCGACCAGTTCTGTAAGGCTTTCCAGCATGCGTACCAG
TTGCTCTTCGGTGGTGATGACAGGGAGGGGGGTGTAGATATCACTTTTTGAGTTTTTTGAACTATATTGAACGCCTTGAA
AGGAAGACGTGCCAGCGCATCCTCCGAGCGTGATACAGAGCAGGACCATGACGGCGCGACGGAATGCTTTCTTCTCTGCT
TTCATGCGTTGATTGAATATCAGGTGTTTGCCGGCATCCTTCAGCCGGTCGGGGCCACGATCCCCGGCAAACGGTTGGAA
CATGACGATACGCATAACGATAAGATAACAACTGTCAGGTTTATGGCTGTAATGAAATTCGGCGGAACCTCCGTAGGGAC
GGCGTCCGCCATGAAACAGGCAATCAGGATTGTTGCTGAGGAGAACAAAAAAGCGGTGCCGGTGGTTGTGCTCAGCGCAT
GCAGCGGCATGACCAATCTCTTGATCAGGATTTCCGAAGCGGCAGGTGAAAGCCGTCTCGATGAAGCGATGCAGATGGCG
GGAGATGTCCGTCTTCACCATCTGTCCCTCGTCGACGAGCTGATCACCGATGCACAGCGGAGAGAGCGAGTCAGACAGCA
GGTTGAAGAGTATGTCACGAAACTGGAGCTTCTTGTCAAGGGGGTGGATATTGTCGGTGAGCTGACCGATCGTTCGTTCG
ACAGTTTCTGCTCGTTCGGAGAACTGCTGTCGACCACGATTTTCGCGGCAGCCCTGGAGGACGCAGGGTATGACAGCCTG
TGGATCGATGTGCGCAGGGTCATGGTTACCGACCGTCATTTCGGTACGGCACGCCCCCTCGAGGCTGTGTGCGAAAAGCA
GGTTCAGGAGGTGATCCGTCCAGTGATCGACGAAGGGCGGATCGTGGTGACGCAGGGCTTTATCGGATCGACAGAGGACG
GGCATACCACAACCATGGGCCGGGGCGGCTCGGACTTTACCGCCGCCTTGCTCGGTTCCTGGCTTCCTTCGGATGCGATC
CAGATCTGGACAGATGTCGATGGCGTGATGACCTGTGATCCCAGAATGGTGCCGGAAGCTCGCAGTATCCGTGTGCTCAC
GTTTTCGGAAGCTGCGGAGCTGGCGTATCTCGGGGCGAAAGTGCTTCATCCGGACACTATCGCTCCGGCGGTGAAAAAGA
ATATTCCTGTCTACGTGCTCAATTCCCACCTGCCCGATGCCAAAGGAACGGTGATCACTGATGATTCCGGGATTCTCGAG
GGGATGAGTTACGGCGGTCTTGTCAAGTCCATTGCCGTGAAAAAAGGGCAGTGTATCGTGAATTTCCGCTCGAACAGAAT
GCTGGGGCAGCACGGTTTTCTGACCGAGTTTTTCAGTGTGTTCGCCCGGGCAGGAGTATCGGTCGATATGATTTCCACCA
GTGAGGTGTCCGTGTCGCTGACTGTCAGTGATACTGACGGTATCGAACAACTGGCGGAAGAACTCGGCAGGATGGGAGAG
GTCGAGGTCGAGCATCATGTGGCGACGGTGAGTGTCGTCGGTGATAACCTGCGAATGTCGCGCGGGGTTTCGGGCCGGAT
TTTCAGTTCCCTGAAAGATGTCAACGTGAGAATGATCTCGCAGGGGGCATCGGAAATCAACGTCGGGTTCGTGGTTGAGG
AAGCAGATGTGCCAAAGGCAGTCCGCAACCTTCACCATGAGTTTTTCTCCGGAGATGATATGCAGGGGATTTTTGACAGG
CCGGCACAGCATCCGGCTGAGTAACAGAGAGATTGTGAACCTTAACGAGTGATAATTATGGATTACAAATCGGCAGGAGT
CGATATCGGTGCTGGTGAGGAGTTTGTCAAGCTGATCAAGCCCCAGGTGCGCCAGACCTTCACCAGCCGTGTGATGACTG
ATATCGGTGCTTTCGGCGGTTTTTTCCGCCCTGACTTCGGGGCTTATCAGGATCCTGTGCTGGTCAGCAGTATCGACGGG
GTCGGCACCAAACTGAAAGTTGCAGCTGAAGTCGGCCGGTACGATACGATCGGGTCTTGCCTGGTCAATCACTGTGTCAA
CGATATTCTTGTCTGCGGCGCCCGCCCGATGTTTTTTCTCGATTACTATGCCTGCGGACAGCTCAGGCCGGCCATGGCGG
CTGATGTCGTCAAGGGCATGGTGACGGCCTGCCGGGAGAATGGCTGTGCGCTGATCGGGGGAGAAACCGCTGAAATGCCG
GGAGTCTACGCGAAAGACGATTTCGACCTGGCCGGTACGATTGTCGGCATGGTCGACAGGCCGATGATTATTAACGGCAG
CCGCATATCCGACGGCGATGTCCTGATAGGTCTGCCGTCGACCGGCCTGCATACCAATGGTTATTCGCTGGCACGTAAGG
TGTTCGAGGGCAGAATGGGGCATACCTTCGAGGGTATGGAACGTTCTGTCGGCGAAGAGCTGTTACAGGTACACCGCTCA
TATCTGCCGGTTATCGAAGATATTCTGTCATCTGAAGATCTGCACGGCATGTCGCACGTGACGGGAGGAGGGCTGGTCGG
CAATACCATGCGTATCGTGCCGTCAGGCCTCGAGCTCGATGTCGACTGGAATGCCTGGCCGGAGCCGGTGATTTTCGACG
TGATCCGCCGGGAAGGCGGTGTTCCTGAAGATGATATGAAGAGGACGTTCAATCTCGGTATCGGACTGGTACTGATCGTT
GCCGCGGCTTCGGTCGATACGATGATGGCCGGTTTGAAGGCAAAACAGGAAAATGCCTACATTATAGGAAGAGTAAAGAC
TGGATAAGTTTTTACCCTACGGTTTCTGTCATTAATCAGAACAACGATGGTTACACTGATTGTTATACTGGCTGTGAGTT
ATCTTGTCGGGGCGATTCCTACCAGCATTATTGCAGGGAAGCTTCTCAGAGGTATCGACATTCGCGATTACGGCAGCGGA
AATGCCGGAGGAACCAATGCATTCAGGGTTCTTGGCTGGAAAACCGGTCTCGCCGTGACGCTTCTCGATATTGTCAAGGG
AGCGGTGGCCGCTATTTCTGTGGTTGTCTTTTTCGAGGCGCACCCGATAGGCTCCCTTCCTGAGATCGATCCGGTCGCCC
TTCGGCTGCTTGCCGGTCTCAGCGCGGTGTTCGGCCATGTCTTTACGGTTTTTGCCGGATTCCGCGGAGGCAAGGGAGTC
AGTACGGCAGCCGGCATGATGTTCGCAATCGCGCCTGTCAGTACCCTGATCGTCCTGGGGATTTTTCTGCTGACGGTCTT
TGTTTCACGCTATGTTTCTGTGGCCTCTATTCTCGCGGCCGTCGCCTTTCCGCTGGTCATAGCCGTCCGCCGTTACGTTT
TCGATCTTGGCGAGGGCCTTGATTACTATATCCGGATGTTCGACGGGCAGGTCTTCATTCACGACAGTCTCGATGCCCAC
CTGCTCGTGTTCGGCCTGATTGTGGCTTTTGCCATTGTTTATACACACCGGTCCAATATCGGCCGCTTGCTTTCCGGAAA
TGAAAACAGGGTGAACTTTGGCAGGCATTGAGCACCCTCCTGTGTCGACAGATATGAAGATTGCCGTTCTTGGTGCAGGA
AGCTGGGGAACTACCCTGGCAGTTCTGCTTGCAGAAAAAGGATATACGGTGAGCCTCTGGGCTCACCGTTCACGTTTTGC
CCGGGAGCTTTCCGCGAAACGTGAAAACAGCCGCTATCTTCCGGGGGTGCGATTTCCCTCTTCGCTTGCTGTCGAGTCAG
AGATTCGTGATGCCGTTTGCTCTGCCGCAATGGTGGTGGTGGCCGTGCCCTCCCAGGCCGTGCGTGAAACGATGCTGCAG
CTCACAGGAGTCGATCTGCATGGCAAGGTGATCGTCAATGTCGCCAAGGGTATCGAACTGGAGACAGGAAAGCGCCTGTC
ACAGGTGATACTCGAAGCGCTTCCCTCGCTGGATGCGTCACAGGTGGCCGTCCTGTACGGTCCGAGCCATGCCGAGGAGG
TGTCGAGACATCAGCCGACCACGGTTGTGGCCGCTTCCTCCTCCCGTGCGACCGCCCTGCATGTGCAGGACGTTTTTCTC
ACCCGCATGTTCAGAGTGTACGCCAACACCGACATTGTCGGGGTCGAGGTGGCCGGTTCGGTGAAAAATATTATCGCCAT
TGCGGCCGGGATCGCCGATGGTATCGGGTATGGTGACAACGCCAAGGCGGCGATCATTACCCGGGGACTGGCAGAAATAT
CACGGTTGAGTGCCGCGATGGGGGGCGATGCCATGACGGTCAGCGGTCTTTCCGGGATCGGCGATCTTGTGGTGACCTGC
CTGAGCCAGCACAGCCGGAACCGCTATGTCGGTGAGCAGATCGGCAAGGGCAGAAGCCTCGAAGAGGTGACCGGAGAGAT
GAGCATGATTGCCGAAGGCGTGCTGACGACCAGGGCCGTTGTCAGGCTGAGCAGCCGCCTTGGCGTCGAGATGCCGATTA
CCGAGACCGTGCACGCCATGCTGTTCGACAACAAGCCGGTCGAAGAGGCCATCCTCGACCTCATGACCCGCGAACCCAAG
GAAGAGTAAGGCCGTTGCCGACATGTCGGCGATTCAGCAGATCAGCCGTCTTCCCCCCGGTGTTTTTTCGGATACTCATA
CCACTCCATGGCGCCGGAATCCATCATGGTGTCGTTCCACCGGTCGTGTTTCAGTGTGATTTTTACCACACTGCATGTCA
CCATGTTCTCCAGGTGTTCACCGCTGATGAAATTGGCCAGCATGGTCAGGGTGGGGTTGTGCCCGAACAGCATGACGCTG
TGGACGGTGTCGGGGATCTCCTGGATGATCCTGATGCAGTGGTTCAGGCCGCCCTCGTATATTTCCATCCGTTCCTGCAG
CTTGTCGACAGGATAATCGAGTACGTCGGCAAAGATCTGTGCGGTTGTCAGTGCCCTGTTGGCCGGGCTCGTGATCATCA
GGTCGGGGGAGGCCTGTTTTTCAGCCATCAGCCGAGCCATGAACGGAGCGGCTTTCTGCCCCCGTGTGTTGAGAGGACGG
TCGAAATCCGCCATGGCGGCATTGTCCCAGCTTGATTTGGCATGCCGTACAAGGTAGAGCGTTTTCATGGGTGTTCAGCG
TTGTGCCCCATCAGGGCATCGATTCGTCTGGCAGACTGTTCAATGCGTTCAGGGGGGATGGAGCCGTTGTCGATGAGGCG
TCGTATGATGGTGTGGACCTTGTCCACAATTTCCGGGTCATAGGTTGAGTTGTTGGCAAAAAGCAGGATATCCACGCCAG
CCTGCAGGGCGAGGCGGATGGCGGTTTCGAGCTCGTAGTGCGAGGCTACGGCATTCATCTGAAGGTCGTCACTGATCACG
ACTCCGCCGAACCCGAGCGAATCGCGCAGCAGGCCGGAAATGGTGCTGTGCGAAAGGGTGGCCGGGTATTGGCGATCAAG
CTGACTGTTATAGACGTGCGCCGTCATGATCATGCCGCGGTACCCGTGGTCGATCAGGTTTGCGTACGGCGTGAGTTCTG
TTTTTTTCCACGATCCGCTGATATCCGTGAAATCCTTGTGGGTATCGGTTGCAGAGCTGCCATGGCCCGGAAAGTGTTTC
AGCGCCGTGATGATTCCAGCCTCTTCCATGGCCCGTATGGTTTGCCGTGCGTGAACGGTGACCGTGTCGGGATCGTGTGA
AAAACTTCTTCCGAGACCGCCGATGACCGGATTGTCTGGATTGATGTCAAGGTCGACAACCGGGGCAAAGTTCAGGTTGA
TCCCCATTGCCCGGAGGGTTTCTGCCGTGACGCATGCACTGCGGTAGGTGCTGTCCGGGTCGTTCAGCCGGCCGAGTTCC
GCTGCTGACGGGGTTTGCCGAAAGCCGCGGGATGGCTTCAGCCGGCTGACCGCTCCGCCTTCCTGGTCAATAGCTATCAG
CAGGGGATGGCTGGCCGTGTTCTGCAGTGCGGCAGTCAGCTGTGCCAGCTGTTGCGGGGACTCGATATTCCGCCTGGTCG
AGTGTGACGGTACGTCGTAATCAAACAGAATGACGCCCCCGATCCTGCCGTTTTCAAGGTGATCCCCGAGGTCCGGACAT
TCTTCGAGGCTGGTTCCTCGGAATCCGACCATCAGCAGTCGCCCGATATCGTGTTCCGTCGGAGGAGCTGTTGCAGGGCC
TGCGGTCGAGCATGATGCTGTCATGAGCAGGCAGAAGAGCACAAAGAGCGTGTGTTTCATCGGCAGGATCGGGGCTGTTC
CCGGTTACATTTCCAGGTTCATGTTCAGGGCGATCATGTTGTTTTTCATGTCCTCCAGCAGCCGGTTGAGCAGATGCGTG
AAAAAATACATGCCGTCAAACAGGTTGATGAGGCTGACGGCGACATTGCTTTCGAGCTTGTCGATAGCCCTGATGAGAAG
GTAGGTGGCCTTCTGACGGTTCATCGGTTCAAGGGCCGGTCTGATGGCTTCCGCCAGGGTGAGTTTGTAGTCCTGGAACC
AGGTTTCAAACAGTTCGTGTTCACTTTTGGTCATAAGGTCGTTACATCATGTTCGGCAAAAGCAACAGGCTCCGTTTCAG
GAGCCTGTTCTGACCAGGACGATGTCGCCGTTCCGGGTCGTTACGTTGACGGTGTCGCCTTCCTGGACACTGCCTGCGAG
GATCATTTCGGACAGCTTGTTGGTGATCATCCGCTGCATGACCCGCTTGAGGGGCCGGGCACCGAAGGCAGGGTCGAATC
CTGCTTCCGCAAGCCGTTGCTGCGCATCGTCGTCAAGCACGAGGTCTATACGCTGACGCTGGGCCAGTTTTCTGATCATG
TCGAACTGGACGCTGACGATGCGCTGAATGTTTTCTTTGGTGAGCGGCGTGAAGAGAATGATTTCATCGATCCTGTTGAG
GAATTCCGGCCTGACCTGCTGTTTGAGCAGCTGGAACAGCTTGTCCTGGAGCTCTTCGAGCATCTCTTCGCGGTTATCTC
CACCGAGACGTTCCATTTCACCCTGGATCATCTGTGCTCCGATATTGGAGGTCATGATGATGATGGTGTTCTTGAAATTG
ACCGTATGTCCCTTGCTGTCAGTCAGTCGGCCGTCATCGAGAATCTGCAGCAGGATGTTGAAGACATCCGGATGCGCTTT
TTCGATTTCATCGAGCAGCACGACAGAGAAGGGTTTGCGCCTGACGGCCTCTGTCAGCTGTCCTCCTTCTTCGTAGCCGA
CATAACCGGGAGGGGCACCAACCAGGCGGCTGACGGTGTGCGATTCCATGTACTCGCTCATGTCGATGCGAATCATCGCG
TCTTCGTCGTCAAACAGGTACTCGGCCAGTGTTCGGGCGAGCTCTGTTTTTCCGACACCGGTCGGCCCGAGGAAAATAAA
TGAGCCGATGGGCTTTTTTTCATCTCCCATGCCTGCCCGTGAGCGCTTGACGGCGTCGCTCACCGCCCGCACGGCGTTAT
CCTGCCCGATGACCCTGCGGTGCAGCTCGTCTTCGATATGCAGCAGTTTTTCCCGCTCGGACTGCAGCATCTTGCTCACC
GGTATACCGGTCCACCGCGAAACGATATCGGCGATATCCTCCGCATCGATCTCCTCTTTCATGAGAAGGTCGCCTGACTG
CTGCTTCTGTTCGATTCTTGCCTTGTTGTCCTCCAGTTCCTTTTCACGTGCGGCTATTTTGCCATACCTGATTTCAGCCA
CCTTTCCGTAGTCGCCGTTCCGTTCGTATTCTTCTGCTTTGACCCTCAGATCTTCGAGTTCCGACTTGAGCCTGCGTGAT
GACTGTATCAGCTCTTTTTCCGCTTCCCAGCGGGCCTTGATCCTGCGCTGTTCTTCATGGAGGTCCGCGAGCTGTCGCTC
AATGTCTTCCAGCCGTTGCCGTGTATCGGAAGAGTTCATAGCTGTGATTTGATGACTTGTGGATGAAGAATGTATATTAT
GGGGTAAATTTAAGATTTACCGCAAAAAAGTTGCAACCCCTGGTTTGCGACTTCTGCTGTACCATAACTGTCGATAGTGT
GCAAAAGTTCAGTATTGGCGGGGTCCATACCGGCACTGAAGCCCCGTTGTTTTTTATTGCAGGCCCCTGCCTGATTGAAG
ACCGCGACATGGCGTTGCGTGTTGCCGGGGAACTCGATCGTGTTCGCCGCGAGTTGATGCTGCCGGTGATATTCAAGGGT
TCGTACCGCAAGGCGAACCGCTCTTCGGTTTCTTCGTTCACCGGAATCGGTGACCGGGCTGCGCTTGAAATTCTTGCCGA
GGTGCGTGAGACCTATGCCATGCCGGTGCTGACCGACGTTCATGAACAGCAGGACGTCCGGCTTGCCGCGGAGTATGTCG
ATGTGCTGCAGATTCCAGCTTTTCTGTCCCGTCAGACGGAGCTTCTCTCGGCTGCGGGAGAGACCGGGCTTGCTGTCAAT
ATCAAGAAAGCTCAGTTCATGGCCCCCGGTGATATGGCTCTGGCCGCGGAAAAAGTTGCGGCAACCGGTAATCACCGGAT
CCTCCTGACCGAGCGGGGGACCTCGTTCGGCTATCACAATCTTGTCGTTGATTTTCGAGGTGTTCCCACGATGGCCCTGA
CAGGCTATCCTGTCGTCTACGATGCCACTCACAGCCTGCAGCTTCCGTCAGCTGCCGGCGGCGTGTCGGGGGGGCAACGG
GAGTTTCTTCTTCCCATGGCCAGGGCTGCTGTGGCTGCCGGTGTCGACGGGGTGTTTCTCGAGGTCCATCCCGATCCGGC
ATCTGCCCGGTCCGATGCCGCGACCCAGTTGCCGCTCAGGGATTTTGCCGGCGTGGCCCGTCAGCTTCGGCAGCTGCATG
ATTGTGTTACTTCTCTCTGACCTGCATACGGGACGGTCCCGTGCAGTGATTAACCTTTAAACAGTAGAACGACGTGTCAG
GAATCAATTATTTCGGTATCCAGTTGTCATCAGGCGATCATTCACAACGTCTCCAGGACGCTCTTGTGCGGGTCAGGGGG
CTGCTGTTTCCTGTCGAAGGAGTCATGGCTGGCGGCCATATGACGTTTACCGCTTCAGGAGAGGACATATGCTCCTGTTT
TGTCCGTGACGCCCTGGCGATCAGAGAAGCCGAAGAGAACGGCGTGAAGGTCGCTGTGGTCAGTGACCGGCGCAGCCCCG
CTGTCGAGGAGATGCTCCGGCAGGCTGGAGTCAGGCATGCGTATCTTGGTTATGGCAGTGCCCTCGAGGCGTACGAGCAG
TTCAAGAACGACTGCGGGCTGGAAGATGGTGATTGCGCCTATATCGCCGATGATATTGTCGATATTCCCGTTCTCGAAAA
AGTACTGTTGTCGATAACTCCTATCGACGGGGTCGAATATCTCCGCAACCGGGTTTCGTATATTTCAGCGTATGAGGGCG
GTAAAGGATGTATCCGGGAGGTGATCGAGCTGATCCTCCAGCAGCAGGGCAAATGGCAGTACAGTGACCACTGTGTCATG
TGATGTCAGTGGTCACTCTCGAGCCCCTGGTCGCGCAACCATTGCCGGGCAGGGGTGTAGCCGAGTTCAGCCGCTTTCCT
GTAGTCTTCGATAGCTTCCTGCCTGTTTCCCATTTTGTCGTACAGCCAGGCCCTGTTGCCGTAAGCGATCTCGAGCCTTG
GATCGAGTTCGATCGCTTTGTTGTAATCCTGCATGGCCAGTTCCGATTCGCTGTTTTTTTCCCTGCATATCCCCCGGTTG
TTGTAGGCCCGGGCAAGATGGCTGGCTTCTGAGGGGATGCCCTGAAGCAGCTCGATAGCACGGCTATAGCTGACGATGGA
ACTGTCACAGCTTTTTGAGCGGAATCCCTCCATAAACTGCTGCTGCGCACTGTCGACTTTTTCCGCTGTTTCGATGCGCA
GGAAAACGTCCCGGTCGGATTGCTGGTCGCTGAGTTTCAGCTGCCGGGCATCATCTGACAGCAGGACAGGTTGTTCCCCG
TTCCCCATGTCAACCAGGAGATTGTTGTCCGGATCCCTGCGGTACGTGCCCGAAACGGTTGTCGAGGAGAGCATGAGATG
GACAGATCCATCCTCCCGGAATTCTACGCTGATATCTTCACCGGGGAGTTTCCAGGTTCCCGTGACCGGGTCTTCTCCGG
AGGAACATGCGTACAGCAGGATGATCACCAGGAGGAGGACAGGAGTGCGGAGTATGAGCCTTATGCCAGGCATGGTCTGT
ATTCTTTTTTCGGGCTGGTTGTCAGAAACGGCTTGTCGGGACAGGACGGCGTGCACTGGTCGTGAACCGCACACCTGTAT
GATCATTATAGCAAAAAAACATTGTCCGCTCAACCATTGAGCAGTCGGGCGGTCTGTGCCAGGTCGAGCGAGCCCACGAT
ATTTGTTCCGTGATGTGGTTCGATATGGATGTCTCCCCGGTAGGGGCGACCGGTTTTCAGCGATGCTTCGAGAGCTTCAA
GTTTCCCCAGCAAACTGTAGGCAGCCGATTGCGGTGTCGAGCAGGAAACCGGAGGGTTGTGCTCCCCGTGCGTAAAGTAT
CCTTCGCTTATCAGTTCATGTTGTCCGTGCTGCGGGTACCCGTGCCAGTGCGTCATCGATGCGCCTTTGGACGCGAGATC
TCCGGGGAAATTCCACGATGGGCGGAGTGTTTTCAGCAGGCTGGCAATAAACGTGTTGCCGAGTGCATGCGCCAGAATGG
TCAGAGTGTCGAATGACGGGCGGACCGGAGAGGAATCGGGGTGCTCGCTGCCGGTCCTGAAGGTGATCCGGCCGTTGTCA
AGGGTGATCGAGACCAGGTCTGTGGCGGGGTCCAGTTGTGTTTTCCTGCATCCCGACCGGGTGGTGATGACAGTCACCGC
TGCCGGTTTGACACGGTACCACGAGTCGAGCACCCTGACAGCGATCCCGTCGTCGGAAGTCTCCGTCAGGCCGGGGGCAG
GTGCTGTTTCGCACGGGATTGCGGGGGGAACCGCCTGCGGCAGCTGGCGTGCGAAAAAGCCGTAGCTCATTCCGCTGCGC
TGATCGAGATAACGAGCTACGACTTTGCGATAGAACGCACTGCGGTAATGCAGTGATTCTCTCGATGTGTGAGTCAGCAG
GTAGTCGTTGCCCCTCCAGAGCCGGGCGCAGGCCGTGAAGTCATCGGCTATGGAAGAAAAGATTGCGGATGTCGACGCGA
GCGTACCGGGAAGAAAGTTGATATCCGACGGCCGGGGCGGAACAACCTGCGCTGCCAGTTTCGGGACGAGGGTTGCCTGG
ATGTCTGACGGCAGGGGGCAGGGTCCCGGAAGTTCCACGACTCCGCCGTTCATGGTGCAGACGGTCCAGCGGTCGTCGTC
GAGATAGATGCTGATATGAACCATGTCCCAGGCAAGCCGACTGACAATGGCATCGAGTTTGTTCTGTGTGGAGGAACCGG
CATGCAGTGGCGCAGGCATATCGTGAATGCCGACAATGATCGTGTTATAGAGAGCGGAAACCCTGTTGATGGCAAGCTCG
TCGTCAGGGTAGTCTCCGGGGGCGATCACGACGATACCGGGCCTGAACGTTCCGTCTTCCCGGATGGCCTCTTTCCGGCT
CAACAGCCGGACCCCGAGTACCCGGAATGCCTGTGACAGTGACGATACGAAGCATTGCAGCCGCCCGGATGTCTTTGACG
GGGGATACAGGTAGACCTGCAGTCGTTCGTTCATCTCCCTGGTGGTCAGCGGAGTGGAGCCGGGAATGCCGAGCAGTGAC
GAGAGGGCGGTGAGATTGATCGGTGTCTCCATTGAACGCATCAGTTTCCAGAGTGGTGTTCGCGGCCCCAGAGAAGTTTG
TTGCGAAGGATTTCGCAATAACGCCGATCTGCATTGGCGACCAGATTGATCACTTCGTTCGATTTCCTGACGGTGATGGT
TTCGCCCGGATTCAGCATTTTGGTGACATGCCCGTCACAGTTGAGCGGGAACTGTCCTCCATGGGCGTCGACAGATACTT
CGATGGTTTTGTCGTCACTGATCACGATAGGCCGCACGGTAAGCATATGAGGGCAGATCGGGGTGATGACAAAGACGTTC
GACTTGGGGGCGATGACCGGGCCTCCTGCTGAAAGGGAATACGCGGTGGATCCGGTAGAGGTCGCAATGATAATGCCGTC
GGCACGGTAGGCACTGAGCAGTTCTCCATCGAGCCGGATGATGAAGGTCGGAATGCGGGGATAGGTCCCTTTTTCGATGA
CAACGTCATTGAGTGCCCTCAGGTAGTGGGGCTTCCCGCCGATCCTGACTTCTGTTTCAAGCTGAGATCGTGAATGGATC
GAGTACGATCCGTTGACGACGCTCTCGACTGCATCGTACATTTCTGTTTTGCTGAATTCTGCAAGAAACCCGAGATGGCC
GACATTGATGCCTATGACCGGTTTGGTGACCGAGTAGTGGGAGGTGAACAGCAGGGTGCCGTCACCGCCCAGCGAGATAA
AGGCGTCACACTCTTTGTTCAGTTCCGTGATCGCTGCCGATGGTCCCATGCCGGTTTTCCGGGCAGATGTCGCATCGAGC
ACATAGCGCAGGTTGCGGGCTTTCAGCCAGTCGACAAGTTCTGCCGCCAGTTCCAGTGCGTCCTCCCTGTTGATGTTGAC
AACGATACCGAATTTCATGTGCTTGTTCTCCTGTTGAGTGTGCTGTAGAGCTTGTTCGCCCGTCGGAAACGCTCGTCAAT
GCTCTGCAGGGAGCCCTGTTCGACATCATCGGCGAGGATTTCGAGTTCCCTGCTGAATGAGCGCAGTTCAGCCGCGATAT
GTGTGCCGTTGGTTGAGATGATGTCACGCCAGATGTTCCACGGGCTGGCTGCGAGCCGGGTGAGTGTGGCAAACCCGGGG
CCGGAGGTGTCGAGGTTGCGGCCGCAGTGGTTGATGAGGGTTGTCGACAGCAGTTGGGGCAGATGGCTGATGCTTGCGAC
GATACGGTCATGTTCTTCCGGGCTCATGACGGTGATGGCACAGCGGAGGGATTCCATCAGGTCCAGCAGGTCCCTGGCGG
CCTGTGTGCTGATCGTCCGGTTTTCAGCGCAGATGATCAGCGGTTTGTTCTCGAACAGTTCTTCACGGCTCGCGCTGTAC
CCCTGCTGTTCGCTGCCGGCAAGCGGATGCATGCCGATAAAATTCAGTCCCAGCTCTGCGGCCTTGTCTGCTATCGCCTG
CTTGGTGCTCGAGACATCCGTTACCAGCGTTCCCGGGGGCGCCCATTGCACGACGTCGTCAAGCAGAGCGATATTGGTCG
TGACGGGAGCCGCCAGGATAACAAGGTCTGCCTGGTAGAGCTTGTGTTGATCCTCTTCAAACCGGTCAAGCCCGAGCTGC
GTGATCCGGCCGATATCATCCCTGTCGAAAGCCGGGTCGTAGCCCTGGAAACGGATTGCCCGGCTGCGGGCGATCGGGCT
CTGCTTCAGGGCCTGCAGCAGGGATGCTCCGATCAGTCCGAGCCCGACGATCGCGATGCGTTGTATGCTGAATGGTGCCA
TGTTCCCGTTCAGCTGTTGTGAGACGCGCGGCTTCCCGGTGCTTCGAGGGGAATGTTTTCACGGCACATCGGGCAGTCGT
CAGGCTGGTAGCTCCTGACCTCCAGGCTGAGCAGCGAAAACTGCCTGTCAGCCAGTTTGACAGTCCCGTTACTGCGATCG
ACAACGGTGCCGACGCCTGCAATCTCTCCACCGTTCTTTTTGACGATGTCGATGACTTCTGCAACGGAGCCGCCGGTCGT
GATGACATCCTCGACAACCAGTATTTTTTCGCCGGGCGAGATATGGAATCCCCTGCGGAGCTGCATGGAACCGTCTTTGC
GTTCTGCAAAGAGTGTTCGTACACCAAGCTGCCGTCCTGTTTCGGTCCCGACCACGATTCCTCCGATAGCAGGAGAGATG
ACGGCATCGATCTCTGTCGTGGAGAAGTGCTGTGCGATGTGGTGACAGATTTCCGTCAGGTGTCGGGGGTGCTGCAGCAC
TTTGGCGCACTGAAAGTAGGTGTTGCTGTGAAGGCCTGAGGTGAGTTTGAAATGGCCTTCGAGCAGGGCCCCTGTATTGC
GGAACATATCAAGCAGTTCTGGTGTGCTTATCATGGTGTGGTTGTCTCCTCGATAGATGGTTGCATGTGTATGAGGCAGT
AAAGATACATAAGCGCCCGGAAAAAGGTAAACAGAATTGCTGCATGTCAGCGCTTGCTGTCGAGGTGGTTCTGGAGAAGC
ACGCAGGCCGATGCGCTGTCGAGCCGTCCTTTGCTTCGGCGTTTTTTGCGGCTCATTCCCGATTCGATGAGAATTCTGCC
TGCTGCTTGTGACGTGCCATATTCATTGAGCGTTTCGATGACAATATCGGGATGGATGTGGTGAAGCCGCTCGATGAAGC
TGTCGACAACCGCTGTCATCCTGTTCTGCGATCCGTCAGCGTTGAGAGGATAGCCGATGATGATACGTTCGATCCCTTCT
TTTTCCAGCAGGTCGCGAAGAACTTTCAGAAACGATTCTTCGTTGAATGTCCCGACAGGCTGGGCGAACAGGTGGAGCGG
ATCGCTCTTGGCGAGCCCGATGCGCTTGGTTCCGTAATCGACGCCAAGTATACGTTTTGCGGAGTGTTGTGACACAAATG
GGTAAACAGTCTTTTCCCGGGCGACAGGGTGGTGTAGTGCTCGCGCCAGCAGAAGAGGTTTGAGAATTTTATTGCTGAAG
TGGTTTGGTGCTTATGTATAACTGTTTGGTTATATGCTTTGTTGGTGTTAACTTGACGATCTGAAATTTCTTCATCAAAC
ATTGTCTGGATTCATAACACGAATAACTGGAGAGTAGTCATGGCAAAGGTTGTTATCATAGGTGCCGGCTTTGCAGGCCA
TACAGCGGCTATGTACCTTGGCGACGCTATAGGTAAAGAGCATGATATTACCGTCATACACAAGTTTGACATCTTCGGGT
TTGTTCCCTCCTGGGTGTGGCTGGGAATCGATGCGGTAAAACCTGAAGAAACAACGTTCAAGTTAAAACCTGTTTACGAT
AAATTCAATGTGAATTTCGTTCAGGGAACCGTCGTCTCTGTTCATCCCGATGAAAATTATGTCATTGTCGACCAGGCGTC
CAGTGCTGGTGAGGCGAGTGTCGAGTATGACTACCTGATCGTTGCTACCGGCGCGCACATGAACTATGATGCGACCCCCG
GGCTCGGGCCGAAAAAGTTTACGGAATCGATCTGTCACCTTGACAGCGCTATCCAGGCACGGGATTCCTATCTTCAGCTT
GTCGAGCGCATGAAGCGCGGAGAGCGGCAGCGCCTCGTGATCGGTACCGGACATCCGATGGCAGCCTGCCAGGGCGCGGC
GTTCGAGTATATCACCAATATCCATGCAGATCTTACCCAGCGGGGCATCCGCGACAAGGCGGAGCTGGTGTATCTGACCA
ACGAGCCTGCCATCGGCGACTTCGGGGTGAACGGTATCAACGTCGTCAAGCGTGGAGGCAGGATTGCGCGGGGCGGGGAC
CTGATCGAGGCGGCAATGGATGACTTCGGGATCGAGAAAGCTGTTCGCCGCGGAGTGAAAGAGGTCGATGAGAAAAAAAT
CTACTGGGAAGATTTCGAAGGCAATTTCGGCGAGGATGAGTACGATTTCGCCATGCTGATTCCGCAGTCGCGCGGTGTGC
GCTTCCCCTTCATCGACAGGAACGGCGAGGATATCTCCTCGAAAGTCACCAACCCTGGAGGCTTTGTGCTTGCCGACGGC
ATCTACGGCCTGAGTTACGACGAACTGGTCAGAACCCCGGATGCCTGGCCGGCAAACTATCAGAACCCGCTCTACAAGAA
CATCTTCTCGGCCGGTATCGCGTTTGCGCCTCCGGGTCCTATTTCCGTGCCTCACATCACCAAAAACGGCACCAATATCA
CCCCGGGAGCTCCGAGGACAGGCATGGTATCCGGTGTGATCGGCAGGGTTGTCGCGCTCAACATTATCGACCTGATCCGT
GGCGGTGCCATGACCCATCGCGAGAGAATGTCCGAAATGGTGACGGTCTGTATCGCATCGAACGGAAAATCCCTCTGGAA
CGGTTCTGCCATTGTGATGATTATCTACCCGATCGTTCCCGATCATACCCGTTACGATAACAAGGAGGGCCGGGATCTCT
TCGTGACGAGGGTCGAACGCGGACTGTCCGGTGCCTGGCTGAAGCAGATGGTCGAGACGACCTTCATGCACAAGTTCCAG
GGCCGTATCGGCTGGCAGATGATTCCCGAGTAGGGGGCACAAGGAGAGTATTCATTTCAATCAGATAAAATCGGAAGAGA
TCATGAGGCCAACAAAAATGGATCGGTTCAAGATGAGGTGCAAGTTGTACCAGCTGTATCGCTTCATCGTTCTGAACCTG
AAGATTCTCAAGGCGGTCGATCACAGTAAACGGTCCTGAAACAAGGCAATACCGCTGTCGACGATCATTGAAGCCCTGCA
CGTTCACCCTGAAGGACATGCAGGGCTCTTGTTGTGGTCACAATTGTTAAGTTGTTGTTTTTTATGAGGATATGTGTACA
TTGAAAATGTTTGTTCCCTGATCGTTGCCCGGTTGCGGCAAAGCAGGTTGCAGCAGGATCCTGTCGGGATGTCTTCATAC
AAAAACACCTGCGTTATGAAAAAGCTGATGATCTTTCCAGTGCTGTGTGCACTGTTCGTCCCCCTCGCCTTTTCCTCCCT
CACAGCCCGTTCTTTTCATCCTTCTGTCGATTCTGTCATGATTTCGACAGCTGATCACACGAAGTTCGATCAGTTGAAAC
AGGATTTCTCCAGCGGTCCGGAAGTGACAGAGGCCTGCCTCGAGTGCCATACCGAGGCGGCAAAACAGGTCCATCAGACG
AAACACTGGCACTGGGAGGTGCTGATGAAGGATGGCCGAATGCTGGGCAAACAGCATGTGGTCAACAACTTCTGCATTTC
GGTCGAAGGCAACGAGCCGCGTTGTACGTCGTGCCATATCGGGTACGGCTGGAAAGACCGGAGTTTCGATTTTACCAGTG
AACGGAATGTTGACTGCCTTGTCTGCCATGACGGGACCGGAACCTATAAAAAGTACCCCAGCGGTGCCGGACATCCTGCG
TATACAGATACAGCATTCGCCGGTAAGCCGTTTCCGGCTGTCGACCTTTCCTATGTTGCTCAGAATGTGGCGAATCCCAA
CCGTCATAACTGCGGTATCTGCCATTTCGAAGGAGGCGGTGGTGATGCGGTCAAGCATGGCGACCTCGATAACTCCCTGA
TCGACCCTACAGCACATATCGACGTTCATATGTCTGCGGAAAACGACGGCCTCGACATGACCTGTATCGATTGCCACCAG
ACGGAGGGCCACCAGGTTCCGGGCAGCCGTTATGAGCCCCACGCCCGGGATGTGCATGGTTTCGATTATCCTCTGCCGGA
CGATTACCCGACAACCTGCAGTTCGTGTCATGGTCTCGAACCCCACACCAACTACGCGAAACTTGACGATCATGTCGACA
AGCTTGCCTGTCAGACCTGTCACATTCCCACGATAGCGCGCCAACGCCCGACCAAGATGTGGTGGGACTGGTCGAAAGCC
GGTGAACTGGATGAAAAGGGGCACAAGGTGACTCGCAGGGATTCGTCGGGGCTTCCGGTCTACATGTCGAAAAAAGGGGA
GTTTGAATGGGCGACCGATGCAGTCCCGGAATACCGCTGGTTCAACGGCGAGATGAACTATGTGACGTTTCTGACCCAGA
TCGACGATTCCGGTGTTGTCCCCATCAATCATCCCGACGGCGAGCCAGGGGATTCTCTGTCGAGGATCTGGCCCTTCAAG
GTGCATCGGGGTAAACAGCCCTACGACAGTGAGTTCAAGCGTTTTGTCAAACCGAAACTGTTCGGCCCGAAGGGTTCGGG
AGCGTACTGGTCGGATTTCGACTGGGACCGTGCCATCGCTACGGGAATGGAGTACGCCGATATGGAGTACAGCGGGTCCT
ACGATTTTGTCGAAACCGAAATGTACTGGCCGATTTCCCACATGGTGACCCCGAAGGAGGAGGCTCTCGGTTGCGTTGAC
TGTCACCGTCGCAACGGAAGGCTCGAGAAGCTTTCAGGATTTTACCTGCCGGGCCGCGACGCGAACCGCTTCGTTGAAAT
ACTCGGCCTTGTGGTGATTGCGGGTTCCCTTGCAGGGGTGCTTATGCATGGTTATTTACGGTTTATTTCCTACAAACGCA
GATCAGGGGAGGAATAAGGATGAGAAAGGTTTATCTCTATGCGAGATTCCAGCGGTTCTGGCACTGGATGCAGGCGCTGA
TTATTTTTTCCCTGCTGGTGACCGGTCTCGAGGTGCACGGGTTGTTTCATCTCCTGGGCTACGAGGCGGCATTTCATGTT
CACAACGCTTTTGCATGGGGGCTGGTGCTGTTCATCCTGCTGGCGTTTTTCTGGTATATCACCACCGGTGATTTCCGCCA
GTACCTGACAGAAGGCAACCTGCTGGAGAAGATCATGATGCAGGCGAGATACTACATGGTGGGGATATTCAAAAACGAAC
CGCATCCTTTCAAGAAAAACGAGATTTCACGCCTCAATCCACTTCAGCGTATTACCTACCTGATGCTGACGCTTGTCGGG
CTTCCGCTTCAGATTATCGTCGGTTTCGCCTATTACTACTACAACGAGCTGGTTGCGCTCGGTATGGACCCCGATTGGAT
CGAGCCGATCGCCGTGATCCATACCCTTCTGGCGTACCTGCTGATCGGGTTCGTGATCATGCATGTCTACATGACCACCA
CCGGCCATACGCTGACATCGAACATCAAGGCCATGGTTACCGGCTGGGAAGAGGTCGAGGAGTGAATCATGCCGGGCAGC
CGGGTTTTCCAATCTGCTGAGAAGCCGCAGGACATCCACGAGCCGGACCATCCATGTTCAGTTCTGCAATGCAATGCGCG
GCAATGAAATGGCGGACCGGAACCTCCGCCCTTCTTTGGAAGGGTGCTCTTTTTTTCATCGTCGAAAAATCAGGAGTTGA
TTTTTTATCCTGCCCCTGGTCTTGTATCATACAGGAGAGATGGTTTTTGCATGGTATGTGATGAAACTCTCTTTTTTCCG
GATATGGCGATTTCACGCAGAACCTTTCTTGTCCGCACGGCACAGGTCGTTGTCATGGGCGGTTTGCTGCCCGGAATGAC
GGGATGCAACGGGCTGGTGCGCGATGATTTCGAACGGGGCGAAGGCTATGCAGCTCTTCTTGCGGCCCTGGGTCAACAGC
GCACCGAAATGCTCTGGCATGCATCGTTTGCTCCGAGCAGCCACAATGTTCAGCCCTGGACGGTACGGGTTGTCGACAAC
GATCACTGGCTGATCGGGATTGCTGCTTCGCGGCGCCTTCCTGCGGTTGACCCCGGCAACACAGAGATTTTGCTTTCTCT
CGGCGCGTTTGTCGAAAGCCTTGTGCTTGCCGGCAGCGGGCTCGGGCTGAAGTGCCGAACGACGTTGATCACAGATGACC
CGGATGCATCGGAACTGATCGAGCTCCGTCTGCAGGAGGCCTCGGCTGAGGACTATCCACTGAGTCGGCTTCTCGAGCGC
AGGACACTGCGATTGCCGTTCGAGAACAGGGAGGTCGAGGCGGCAGATTTTTCCCATCTGGTAGAGGGTGACCAGGGGTT
TTACTACTTTCCGTCAGCCTCACGCGAGGCGAACTGGCTCGATAACGCGACGATCGATGCCAACCGGCAGCAGGTGCAGC
GGGATGACGTCCAGAAGGAGCTGGCGTCCTGGATCCGCTGGTCCGATGCGGTGGCAAGGCGACACCGAAACGGTTTGACC
CCCGAAGCTATCGGGATTACCGGTCTTGCCGGCTGGTATGTGCGGAACTTCTACGGTCGTGACGATGTCTTCAACAAGGA
TTTTCGTCGCAATACCGTCAACCGGGTTGTTTCCCGGGTGTCTCAGAGTGGCGGGTGGATGGTGCTGACCGGACGGGATC
ATTCGGTTGCATCGCTGATCGATGCCGGCAGGCGTTTCCAGCGAATGTTCCTGCGGGCAAGGGAGCGTTCCGTCGCCATA
CATCCCATGTCGCAGGTGCTGGAGGAGGCTCCGTGGAAAGAGAAGGTCAGGGCATCTCTCGCGCTTCCGGGGGAGCCGCT
CTTTCTGCTTCGTACCGGCTACAGCCGAGACTATCCTCCTCCTGTCAGTCTCAGGATGCCGCTCGACAGGTTTGTGTCTG
CCGGGGAGGGGTGATCATCAAACCTTTTTCTTCCTGATGGTGTTTGTATAGGGAACAGTTTCTGTCATTCACCTGAAAGG
AGGATATCATGACTTCACCTGTTCTTGTATTCACCACTGTGCTTCTGCTCACAGGCTGCTCTGTTTTGGGCAAGAGGAGC
GCTGAAGAACCGCCGTATACCGTGAGAGTACAGAGCGGTGCAATTGAAATACGTTCCTATCCTTCACTGATCGTTGCCGA
GACGGTGGTCGAGGGGGATTACCGCGAAACCAGCGGTAAAGCGTTCAGCAGGCTTGCCGGATATATTTTCGGTCGTAACA
GCGGTGAGCAGAAGATCTCGATGACGGCTCCGGTCATTCAGGAGCCCGAGGGCAAAAAGATCCCGATGACCGCTCCGGTG
CTTCAGGAGCCTGAGGGGGATTCATGGCGCATGGCTTTTGTCATGCCAGGGGAGTATACCATGGAGACCTTGCCGCGCCC
TCTTGACAAGGCTGTAACCATTCGAGAGCTGCCGCCCCGTCTGGTTGCAACTATCCGCTACACCGGTATGCATTCACAGC
GAAATATCGACAAGTGGTCTGAGAAGCTGAAAGCCTGGCTTGACAATGAAGGCTATGAGCAGCTTTCACCACCGAAAGCG
GCAAGTTACGATCCTCCCTGGACCATCCCGATGCTGCGGCGCAACGAGATCCATATCGATGTGAACGATCGTTAACCGGG
AGCCGGACGGGGGTGTGAATAAAAAAAGCTGACGGTTCTGCCGTCAGCTTTTTTTGTGTCATGTGCATCAGTCACTACAT
GAAGGTATGGTAGGTCTGGCCGGCAAAGACGATCAGGAAACGCAGAACGAGACCTCCGATCAGGACCAGGACCGGCGCGA
CCTGTGGAAATTTGATGTGGACACCTGCAGCTTCCAGGAATTCGAGCAGGAGCGGGACGAGCAGGCCGAGCGCGACGAAA
ATACCCCAGAACCAGATCATGTAGGACAGCCCGGCCATCTGGTAGTCGCCGGCGATCAGGTGCATCATGGCTCCGCTGCT
GTTGGCCGGTCCGGTGATTCCGCCGAGGACGAACAGTCCGACAACAACCAGCTCGATCCAGATGGAGTTGGCGTCGATCA
TACTGTAGGTCGGTTTTTCATCGTCAGGTGCGAGAAGCAGCATCAGGGCCGCCGCGCTTGAGATACCTGAAACCAGGAAC
AGCATGCCGAGAATCGAGCTCGACCAGAGCGGGCGTGCCGAAAAGAACGACAGCAGGATTCCCGTATAGATGCCGATGCC
GACTCCGATATGTGCGTTGACGAGCGCTACCGGTGTGAGATGGTCTTCTGTCCAGTCGATCAGCTTGTTGACGATGCCGA
TATTGCGTTCACGCAGGAATTTCTTGTTCACCAGCATGGCCTGCAGGACGGCAAGCGGGAAAAAAGCGATCAGGATCCAG
CTGCCGGCCGACATGGGCGAGGTTGGCTGGATGGTGGTGTAGAATGCCCACACATACAAGGGATGGGCCAGATCGAGAAA
GAGAAACAGCATGCCGACTCCCAGGAGGACCGGCGAGAGGATCGAACCGATACGCACGGCAAGGCACGGGCACCCGTCGC
CTTCATCTCGCGGGCCGATGCCGAACCTGCGTTTGAGTACGATCATGATGGAGGTGATGACCAGGAGACCGCCGGCCATA
CCGCCAAGGAACAGGTAGAGAGGAATGTGCCATTCCCAGATGTGCAGGTGCGGAAGCACATTCGGGTTGAGTTTCGTCGA
TATGATTTCTGTCGTCGTTTCTGTCATGGTTAGGCTCCGGGTTTGTTGCTTGCTGAAATCCAGTAGAGGCTCGGATTGGT
GCCGGCATGCTCTTTCTGGCGATACACCTCCTTACCATTCATCATTTCGTCAGCTTTCGCCTCTGGTTCGTTGAAATCGA
CCAGGTTGAGGCTGGTGGTCGGGCAGACCGACACACAGGCTGTTTCGAGGCCCTGTTCGAGCCGGTGCTTGCACAGGGAG
CATTTATCGACATATCCTTCAGGATGCACGTAACGGGCATCATACGGACATGCGGCAAGACAAGCCTTGCAGCCGGTGCA
CCGGTAGCGGTTCACCTGGACGGTCCCGTCTCCGGCGTAGTGAGATGCTCCGGTCGGGCAGTAGGTCACGCACGGTGCAT
TTTCACAATGCTGGCACCGCTCTGAGCGGTTTTCCATGCGAAGTTTCGGGTAGGTTCCTTCGGTTTCCTGAACAACCCAG
TCGCGGCAGTACCCTTCGGGTACGCCGTTTTCCGATTTACACGCATAGACACACGCGGAGCACGCTACACAAACCCGTGT
GTCGATCACCATTCCATAATTTTTCTGCTTAGCCACGTGTTATGCCTCCTTGATAAAAGTCACAAAGTTGTTTTGAAAGC
CGACAGCTCCGATCGCTTTGTCGATTTCGGTCTGCGATATCAGCTGGTTGTGCGAAGCTCCCCGTTTATAGGCCCAGTTG
AGCTTTTTGAAGTAATGCCCGTAACCATGCACCATGTAGACCGCATCTTTTCTGATGCGCTCGGTGACCTTGACCCTGAT
CGGGAATTCCGATACCACTCCTGCCTGGTTTTTCAGGTGAACGTATTCTCCGTGCGTGAGTCCGTGCTGCTTGGCAACTT
CAGGATTGACCCAGATATCGTTTTCGCGGGCGGTCGGCAGCTCGTTCAGGAAGCGGTTGTTTGCCGTGCGCCCGAAGGTC
AGCATAGGTTTCCGACCGGTAAGAATCCGGTAGTAGCCTTCCGGAGCTTCAGGGTGCTTGATGTATTTCGGTACGGCACT
GAACCCGGCCTCCCTCATCTTGGACGAGGCCAGCTCGATTTTTCCGCTCGGGGTCTTGAACGTGAGTTTTTCGCCCGGCT
TGCGGTACAGGTCGGTCGGTTCTCCGAGCAGCACCCCGGTCTTCTTGACTTCTTCGAGCGACGAACCGGCCGCTTTCAGT
CGTTTGTCGAGATACTCTTCGACACTGTCTTCGAATACACCGTGCAGGTCCAGCTTGTCGGCCAGCATGCGTGCAATCTC
GTTGCCCGGTTTGCTGTCGAACATCGGCTCCACGGCGGGCTGGCGAAGGGCGACAAACGGGGTGCGGTACGGTCGGCCGC
CGTCGAGATCGTCGTAGCGCTCGAGATAGGTGCATTCCGGCAGGACGACATCCGCATAGCCGGTGACCTCCATCGGCAGG
GTATCGACCGCGACAAGGAAGTCTACCTTGTCGATGGCTTCCAGTGTGGCTTTTCTGCCGAGGGTGACGGTTTCGGGCAC
GTTCACGCCATAGACGAACCACGCCTTGATTTCATCGTTCATGGTCTGCTGCATGACTTCATGCGAGGCCATGGTGTTCG
ATGGCTTGATATCGGTAAAGAGCGGATACTGGCTCCAGATCTCCTTTTCGAATTCCGGATAGTGGTGATGCGGTGCTTTC
GGCAGCTTGTATTTTTCGTACTTCACGACACCGCCGGGCATTTTGTAGTTGCCCACCAGCGCGTTGAGAATGGCGATGCA
GCGTACCCGCTGGGTACCATCGGCATACCACTGGGTACGTCGTCCGGGATGCACCGCGGCTGAGGGAGCGAAACTTGCAA
ACCTTCGGGCCACGTCACGGATATCTTCAGCGGGGATATCGGTGATTTCTGCCGCTTTTTCCGGTGTCATTTCCCTGACT
TCAGCCCAGAGTTCGTCAAATCCGACAGTGTTTTCCTCGACAAACTGTTTGTCGTAGAGGTTTTCCGTGATCAGCACGTT
CATCATTGCCTGCATCATGGCGATATCGGTGCCTGCCTTGATCGGCAGCCATTTTTCCGCTTTGCCGGCGAGCGTCGAGA
AGCGCGGGTCGAAGACCACGATTTTCAGTCCGCGCCGGATGCCCTCCGAGATCTCCTGAACCGCTGTATTGTGCATATTC
TCGCCGTAATGGGTGCCGAAGAAGATCACGTATTTGCTGTTCTGGATATCGATACCTTCCGGAGTGCCTGCAGAGTGGCC
GTAGGTGAGAATGTAGCCCTGGTGGCGAGGCCCGCAGCAGAAGTCAAAGGACGGCTTGGCAAACTTGTTGACACCGAACG
ACTTGAACATTTCCTTGAAGAAGGTGTATCCATAGCCGTGGTGCAGCATCGCGATGGCCTGGGGGCCGTATTTCTCCTTG
ATCTGGTAGAGCTTTTCCGCAGTCAGGGTGATGGCTTCGTCCCAGGTGGCTTTTCTGTACGTTGACTGGCCGCCCTTGCG
TTCCCTGATCAGCGGATGGGCAAGACGGTCGGGATCATAGATCTGGCCGATGCCTCCGGTCCCTCTCGGGCAGAGTTTGC
CATTGCTGAGCGGGTGGTGTTCGGATCCGGTAATCTTGTAGATTCTGCCATCCCTGACGTGGGCGGCAATGCCGCAACGC
CAGAAACAGTGTTCACAGAACGAATGGACGACTTTTTCGGCATGTTCGCCGGCAAGTGCGTTCCCGGTGCCTGAAAAGGT
CCGGCCGATCTGTGTCGACATGGCGGCGGAGCCGGCTAAAAACAGGGAGGATATTTTAATGAAGTCCCTGCGGTTCATGT
CCTGGCCATGGCTCATGTTCATGGTCTCCTACTGATGGTTAAATGTTCTCTGTACTGCTTTGCTGATCTTGCCGGAATGG
CCGCAACTCTCTTGTGGGGCAGCACAGGCGCACTGAATTCCTGCCTTATGTGCCACATAAGAGAAAAAGCTGATGAATCG
TTGATAGATTACGGCTTACAGGCAAGCGTGTACTTCAAGCATGCGTTGTTTGTTATACCTAAATTGAGCGATTTGTGTTG
AATCGCCGTTGTTTTGAGTCTTCCAACCAGGTGCGCGGTACTGATGTGCATGTTTTCACTCTCGATATGGCTATCCGCTT
TTATGCGCCGGTCGCTT
>c_000000000007
GAGGCAGGAGAGAGGAGACGGGAGACAGGAGACAGGAGACAGGAGGCAGGAGACAGGAGACAGGAGACAGGAGACAGGAG
ACAGGAGACAGGAGACAGGAGACAGGAGACAGGAGACAGGAGACAGGAGACAGGAGACAGGAGACATCGAAAGGTTGGGA
AAGTACGGAAAATATATGAATTGGCGCTTGACTTTTTCCCCGGGACGGCGGTAGCTTCTCTACGGATAACGGATAACGGA
TAACGGATAACGGATAACGGATAACGGATAACGGATAACGGATAACGGATAACGGATAACGGATAACAATGAACAGTTTT
TTTGCCCGGGTGATCGGGAGTTGCGGGGGATTGGGGTTTGTTCCGGCGGCTCCGGGGACGGTGACGAGCTTTGCTGCAGT
GCTGGTGTACCTGTTTGTCCCGGCACTTGGTCGTATCGAGGTGATGGTGCCGCTGCTTGTCGTTGTCTTTCTTCTGGGGT
TGTGGGCTTCAGGGGAGATGGAAAAAATCTACGGTCACGATCCATCGCAGGTAACGGTGGACGAACTGGCCGGTCAGTGG
ATCGCCCTGCTTCTTCTGCCGCATGACTGGCTGGTTGCCCTGCTCGGTTTTGCGGCTTTCCGTTTGTTCGATATCGTCAA
GCCGGAGCCGGTTGACAGCGCCCAGCGCCTGCCTGGCGCCTGGGGGGTGATGGTTGACGATGTGCTTGCCGGTGTTTACG
CCAACCTTTCGGTCCGGATCGTGCTCTGGCTGTTGCCGTATGTTTCTGTAGCTGTGCCGTTGCAGAACTGACTGATTGTC
GTGCCAAGGGCATGCCGTTCGAGCCCGAGCATGGCGTAGAGCTCTTTCATGCTTCCGTGGGTGATGAACTTGTCGGGCAG
GCCGATTTTCAGGAGTTCGTTATTGTGCCTGTGTGCATGCAGGTAGTCGCTGATGGCGGAGCCTAACCCTCCTATCATGC
TGTTTTCTTCGATCACGACAATTTTTTTATGAGCTGCCGCAATTCCCTCGAGCAGGTCGGTATCGAGGGGTTTGAGGAAC
CTCATGTTGGCGACAAGTGCGCTGATGCCTGCCTGTTCGAGCTCTTCGGCCGTTTCGAGTGCTTTGTGGACCATGGTGCC
CAGGGCGAGAAGAGCGATATCCGACCCGTTGCGGAGCGTTTCTCCATGTCCGATATCGAGGCGGGTAAAGGCGGTATCGA
GCTTCATTCCGGTGGCACTGCCGCGGGGGTAGCGTATGGCCGCGGGGCCGTCATGGTGGACCAGGGATGTGTAGAGCATG
TTGCGCAGTTCCTGCTCATCCTTGGGGGCCATGATGAGCATGTTGGGAACAGGGTGCAGGAACGAGAGGTCGAATGCTCC
ATGGTGTGTGGGGCCATCTTCGCCGACGAGTCCGGCCCTGTCGATGGCGAAGACGACATGCTGGTTTTGCAGGGCGACGT
CGTGAATGAGCTGATCGTAGGCGCGCTGCAGGAAGGTTGAATAGATGGCACAGACGGGCTTGTAACCTTTGGCCGCCATC
CCTGCGGCAAAGGTGACGGCATGCTGTTCCGCGATCCCGACATCGTAGAATCTTTCGGGATGGTGTTGCTGAAACAGGTC
GAGAGATGTGCCGCTCGGCATGGCGGCGGTGATGCCGACGACGTTCTTTTCCATCGCGGCAATGTCGTTGAGGGCGTCAC
CGAAGACTTTCTGGTACTTTGGGGGGCCGGGCTTCGGGGCGGCTTGTTTCAGGGATTTTCCGGTTATTCTGTCGAATCCT
CCGCTGTGGGCGTGCCAGGCGCTCTGGTTCTGCTCGGCGGGTTTGAACCCTTTGCCTTTTTTCGTGATGACATGCAGCAG
TTTGGGGTGGGGAAGCTCATGCATTTCCCTGAGTGCCATGACCAGCTGCTCCGTGTTGTGGCCGTCGATAGGGCCGAAGT
AGCGAAATCCGAGAGCTTCGAAAAATGCCCCTGGGGTGAGTGAGGCCTTGATGCCGTCTTCGATTTTGTGTATAGCTGTT
TTTGCGGCTTCTCCGATGTCGTTGTTGATGCCGGAGACGGTGTTCCAGATGAAGGCCCTGAGCTTGTTGTAGGTCTTGTT
GAGACTGATGTTGACAAGGTAGTCTTTCAGACCTCCTGTGCTGGGCGATATGGCCATCTGGTTGTCGTTGAGAATGACCA
GAACCTCTGATTTGAGGTCGCCAAGGTGGTTCATGGCTTCGAAGGCCATGCCTCCGGTCATGCTGCCGTCACCAATGACG
GCGATGACTTTTTCATCCGTTCTGGCAAGATCGCGAGCGGCAGCCATGCCGGCTGCGGCCGAGATCGACGTTGAGGCGTG
GCCGGTGCCGAACGCATCGTGCGGGCTTTCGGGTATTTTGGGAAAGCCGGCAATACCGTTGAACTGCCGGTTGGTCTGCA
TAAGGTCTCGCCGTCCGGTGAGCATCTTGTGGATGTAGGCCTGATGGCCGACATCCCAGATGATATGGTCACGGGGGGTG
CTGTAGACATAATGCAGTGCAACTGTCAGTTCGACAACCCCCAGGCTGGATGCGAAATGTCCGCCGTTCTGCGATATGAC
GTCGATCAGATACGAGCGGCATTCATCGGCAATGTGCTGCAAATCTTCCAGCCGGTATGTTTTCAGGTCTTCAGGTGAGT
TGATATGAGGAAGAAATCTGAGCGGCTCCCTGTCCGGCCGGGTGGATGCGTGTGCCATTGGCAGTTCTTCTATGACGGTT
GAGGCATTTTGTTATGTAACCGTAACGAATTACAGCAAGTTCCCGTGAATCGCGGGGGGAAAGAGAATGGTGAATGGTGA
ATGATCTGACAACTCTCTTACACAACCGTTCTGATTTTCGTACCTTGAGTTTTGTTTTGACAATTTTAATCGACGGTATA
TTTCATGGCGTTTGTGACAAAAACTATCCGGCGTGAGACGACGGAGCCTGTCCAGGTTATCGATATTACGGTTGAGGTGA
AAGAGATCGTGGCGAACTGCGGGATCACCGAGGGCCAACTGACGGTGATCAGCCAGCATACGACGGCTTTTGTCAATATC
AACGAGCAGGAGCCGCGCCTGATGGAGGACATGGTGACGTTTCTGAAACGTCTCGTGCCCCGTGACGGGAATTATGCTCA
TAATATTGCTCCTGTCGATGGACGGGACAATGCTCATTCTCACCTGATGGGGCTGTTTATGAACACGTCAGAGACCATTC
CGTTCAGTGACGGAGAGCTGATGCTGGGGACATGGCAGTCGGTTTTTCTCATTGAACTCGACGGACCTCGCAAGGAGCGC
AAGGTGCTGCTTCATCTGTCTTAACCAAACCATCCTCCTGTGATGTTTCCTCTTGTGTACGAGATTAATACCAGGGTGTG
GCTCCGGCAGCTGTCGGAGCGCTGTCAGTGTTCTGTGACCCTGGGGAATGTGCCGGACAACGAGTTCGACTTTTTCCAGC
GTTCGGGATTCGATATCGTGTGGCTGATGGGGGTGTGGCAGCCGAGTATCTACAGTGAGGCGATCGCTCGTTCCCACCGG
GGGTTGCGATCTTCTTTTCTCGAGCAGATCGACCAGCTCGATCCTCTTGATATTGTATCATCCCCGTATTCGATTTCTGA
TTACCGCGTGAGTCCGTTACTGGGGGGCGAGAGCGGTTTGGCCGTGTTCAGGGAGCGCCTGGCCGGGATGGGGATCAGGC
TGATGCTGGATTTTGTGCCGAACCATATGGCTCTTGACAATCGCTGGCTGCCGGAACATCCTGAATACTTTATTACCATG
TCGGCCGAAGAGCAGTGTGCGGATCCGGAGTCCTGTTTCGAGTATCGGCACAATCATTTTCTGGCTCACGGGCGTGACCC
CTATTTTCCGCCGTGGACCGATACGCTGCAGCTGAATTACTGGAATTACGCTACGCATGAGATGATGATCGAGAACCTGA
TGACGATTGCGGGGCAGTGTGACGGTGTGCGGTGCGATGTGGCGATGCTGATTCTGAAAGAGGTGTATGATACGACGTGG
GGAGCTGTCAGCGGCCCGATGCCGGAGGAGTTCTGGCCGAAGGCGATCAGTACCGTCCGTCAGAAGTACCCGGATTTTCT
GTTTCTCGCTGAATCCTACTGGAATAAAGAGTGGATTCTGCAGGAGCAGGGATTCGACTTTACGTATGACAAGCCGTTTT
ATGATGGTATTACGTCCCATCCTGTTTCGTTTTCAAAGCTGAAAGGGCATTTGAAAGGGAAATGGGGCTATCAGTCGCAG
TTGTGCCGTTTTCTCGAGAATCATGATGAAGAGCGTGCGGCGAGGAAACTTGGGCCGAACCATTGTGCTGCGGCACTGGT
GATGATGACAGTTCCCGGAATGCACCTTATTCATCAGGGACAGCTGGAGGGGTATCGCCTTGATCTGCCTGTTCAGTTGC
TGCGGCAGCCGAGCGAACCGTTCAACAGTGAATTGCCGGCGTTTTACCAGAAGCTGTTCCGACTCTCGAATCGTGAGGTG
TTCCGCCGGGGTCACATCGAACCGCTCGATCTCCACTTCAACGGTCTGGCTCATTGCCTGGGGTACCGAAGGTACACTGA
CGATGCATGGGCGTTCGTGATTGTCAATTTCAGTTCGACGGGGGTCGAGCTGGAGTTCGCCCATGAGTGCCTTGCCGGGG
TTGAGCCGGACAGAACGGAGGTGTTCAGCACACGCAGTGAACAGAAGCCGGTCGGGCTGCATGTCGGGGATGGTTGTGTA
AAGCTGAAACTTACGCCTCATGAGGCAGTTGTTGTTGCAGGGGGATGGTGATGTGTTTGGGTGCTTTGCGCCCGGGAGAA
CGGATGAGCGGAGGCCGGAGACCGGAGCGCCTGGCGGCGTGGAGAGAAAAGAGACAAGAGGCAAGAGACGGGAGACGGGA
GACAGGAGACAGGAGACAGGAGACAGGAGACAGGAGACAGGAGACAGGAGACAGGAGACAGGAGACAGGAGACAGGAGAC
AGGAGACAGGAGACAGGAGACAGGAGACAGCGGAAGGTTGGGAAAATACGGAAAATAAATGAATTGGCGCTTGGCTTTTT
CCCCGGGACGGCGGTAGCTTCCCTGCGGATAACGGATAACGGATAACGGATAACGGATAACGGATAACGGATAACGGATA
ACGGATAACGAACCATGCTGAAACTTCATGACAAGGAGATCGAACGGCGGCTGGCGGATGTGCCGGGGTGGGAGCTTGTG
ACTGTCGATGGCGAGAAGCGCCTGTCGAGAGTGTTTGCGTTTGACGATTTTGTGTCGGCGATGGCGTTTGCGGTGCGGGT
GGGTATGATTGCAGAGAAGGCAGATCATCATCCCAGGCTTGTTGTCGAGTGGGGCCGTGTTCAGGTGGAGTGGTGGAGCC
ATTCGCTGGGCGGACTCGGGGAGAATGATTTCGTGATGGCTGCCAGGACCGGGGAGGTCAGGGGGTGCTGACTTGCGTTT
GACGTTTTACTTTTCACTTTTGCCTTTTCGTCTGGTTGGCGGAATGGGAAAATTATACGAAATTCTACCTGAGTTTTCAG
GCCATTCTTCCACCCTATTGATCTGATTGTATTTTGACTGATCTTCTCCAGCAGCTGAACGATGTGCAACGCCAGGCCGT
ACAGACAACAAGCGGTCCCGTGATGGTCCTTGCGGGCGCGGGTTCCGGCAAAACGCGCGTGATTACCTACAGGATTGCTT
ATCTGATAGAGCACGAGCGTGTCGCTCCTCACCAGATTCTTGCCCTGACCTTTACCAACAAAGCGGCGCGCGAGATGCGT
GACAGGATCGACGACCTGCTGTATCCGGGAAGTACCCGGGGGTTGTGGATCGGGACGTTCCACTCGATTTTTGCCCGCCT
GCTTCGCAACTATATCCACCTGATCGGGTACACCTCCAACTTTTCCATTTACGATGCAGATGACAGCAAGAGTCTGATCA
AGCAGGTCATGAAGGAACTGGGGATTTCCACCGATTCCGTACCTGTCAACACGGTGCAGGGAATTATCAGCCGGGCGAAG
AACAGTTTTATCATGCCTGCCGAGTTTCAGCGGGATGCGTCGGATTACAACCAGCAGAAGGCTGCCAAGGTGTATGAGGT
GTATGCGCGCAAGCTTCGGGAGAACAATGCCCTGGATTTTGACGATCTGCTCATCAAGCCACTGGAGCTGTTTGACAAAA
GCCCGGAACTGCTCGAGAGCCTGCAGAACTATTTTCGCTATATCCTGATCGACGAGTATCAGGATACCAACCGGGCCCAG
TACCTGGTGGCGAAGCGGCTGGCGGCGAAGCATCGCAACATTTTTGTCGTGGGGGATGACGCCCAGTCTATTTATTCATG
GCGCGGGGCCGATATCACCAATATCCTGAATTTTCAGGATGATTATCAGGATACGGCGGTGTTCAAGCTGGTCGAGAATT
ATCGCAGCACGCGAACTATTCTCCGTGCGGCCAATGGTGTGATCAGCCGTAACCGTCGCCAGATCGAAAAGGAGCTGGTG
TCGCACCGTGATGACGGTGAGCCGCTCTTCCTGCTCGAGTCGTTCAACGAGAAGCGTGAAGCGGACAAGGTTGGTGAGCA
TATCCAGTCGCTGAAGATGCTGCATGGTTATGACTACCGGCAGATGGCGGTGTTTTACCGGACGAATGCCCAGTCGAGGG
TGATGGAGGATGTGCTGCGTATTCACCGTATTCCGTACCGGATTTTCGGCAGTGTCTCGTTCTACAAGCGCAAGGAGATC
AAGGATGCGGTGGCATATCTCCGTTTTATCGTGAACGATCAGGACAGCGAGTCGCTTCTGCGCATCATCAATTTTCCTCC
CCGCAAGATCGGGCAGGCCAGTATCGTGAAACTCAGGGAGTATGCTGATGCCCGGGGGGTGTCGCTCTACGAGGCGATCA
GGAACGCTCCTGGCGGCGGGTTCCAGACCCGCCTGCTCAACGCCCTGAAGGGGTTTGTTTCGATGATCGAACAGCTGAAG
ATGATTGCAGAGGAGGGAACGGTGTACGATGTCCTGTCGAACCTGTATGAGCTGTCGGGTATTACCTCGCTCCTGCAGGC
CGAGAATACCCCGGAGTCCCTGACGCGTTACGAGAACCTGCAGGAGCTGTTGTCGATGGCCCGTGATTTTTCGGATCACA
ACCAGGGAGCGAACGGGCTGAACGAGTTCCTGAATGATATTTCGCTGGCAACTGATTACGATGAGACGCCTGAGAGTGAG
AACTATGTTTCGCTGATGACGGTTCATGCGGCAAAAGGGCTGGAATTCCCTGTGGTGTTCATTACCGGGCTCGAGGAAAA
GCTGTTTCCCCTGAACTGTTACGAGCCGGAGGAACTGGAAGAGGAGCGACGCTTGTTCTACGTGGCGCTGACCCGTGCCG
AAGAACGGCTGTTTCTCTCGTGGTCGAAGAGCCGCTACCACTACGGCCAGCCGCAGGTGTGTATGCGATCGTCCTTTGTC
GACGAGATCGACAGCGAAATCGTGATGACCGAGGGCGGGCGGTCTCTTTCGGATGCGCCTCTCCGCCAGCGTGACGATGG
TGGTGGTTATGCCGGTCGTTTTAACGGCCGGCCTGCTGTTCCTGAGGCGGTGCGAGGAAGAGGCGGCAGCGCTCCGGCAG
CTTCTTCGGAGAGCGATGGCTTGCGCAAGGGCGTGCGGGTGCATCATGCGATGTTCGGCCCCGGTGAAGTGCTCTCGGTC
CAGGGGAGGGGAGAGCAGCGTAAAGCACGTATCAGGTTCAGGACTGCGGGAGAGAAGACCCTTATGGTGCAGTATGCCAA
ATTGAACATAGTTTCGTAACTGTCGATCAGCTGCAAGATGAGAATTCTTTTCGGGGTTCAGGGGACCGGGAACGGGCATA
TCAGCCGGAGCAGGGAACTGGTTTCCTGCCTGCGTGATGCCGGCCACGAGGTGGAGGTCATTATCAGCGGCCGGAAAGCG
GAGGAGCTGAAGGAGGTGGAGGTGTTCGAGCCATACCGTGTTCTGAAGGGAATGACGCTGGTGACCCATCGTGGCCGGAT
GAACTATATCGACACCATGTTTCAGCTCGACCTTGCGAGGTTGATGAATGATGTGCTGGCGCTCGAAATGAACGGGGTAG
ACCTGGTGGTGACCGATTTCGAGCCGGTGACGTCAATGGCCGCTCGCCTGAAAAATATCCCGACAGTCGGGTTCGGGCAT
CAGTACGCGTTCCGTTACCGGGTGCCGATGGCCCGGGGTAACCTGTTTGAGCGCTATACGCTCCTGAACTTTGCTCCTGC
CCGTTACAATGCCGGTCTTCACTGGCATCATTTCAACGAGCCGGTGTTCCCTCCGGTGATTCCCGCATCTCTGTATGAGG
CGGGCAGGCGAGAGAGTGTCAGCAACAAGATTCTGGTGTATCTTCCCTTTGAGGAGGTCGAGGATATCAGGCGCTTCCTG
ATGCCGTTTGACCGGTACGATTTTTACGTGTACGGCAAGGTGCGTGAGAACCGTGATGAGGACCACCTGCATTATCGGGG
ATATTCCCGCGAGGGGTTTCTTCAGGACCTGCAGGAGTGCCGCGGTGTGGTCTGCAATGCGGGTTTCGAACTTCCCGGAG
AGGCCCTGCATCTGGGCAAAAAGCTGCTGTTGAGGCCGCTCGATGGCCAGATCGAGCAGGAGTCCAATGCGCTTGCCCTG
CATGAACTCGGCTATGGCATGACCATGCACCAGCTTGATGGTGATATTCTTCGCGACTGGCTTCTGAAGCCGGAGCGTAA
ACCTATGCTGTACAGCAGGGCTGTGCAGTATATTACGGAGTGGATCTCCCGGGGGGACTGGGAGGATCTTGAAACGTATG
TCGAGGCTGCCTGGCAGGATTGCGGGCAGGCTTGAGTGCCCTGACTGCTATGCTGAAGGTTGAAGATGTTCTGAGAGCAT
ATTACCACGGGTATTTTCCGATGGGAGACCCTGATGATGGAAAGGTGTACTGGTGCCGCCCGTATATGAGAGCGGTGGTT
CCTCTCGAAGCGTACCGGCCGTCACGTGTTGTTCGCCGACTGGTGAGGGACCGTGAGTTCAGGGTTGAGCTGAACCGTGA
TTTCGAGACGGTGATGCGTGAGTGCGCCCGGCCGAGGCGCCATGAGAAGGAGACGTGGATTTCCGAAGAGATTATCGATG
TGTACCTCGAGCTTCATACGATGGGCCTGGCCCACAGTGTCGAGTGCTACGACCGTTCGGGGCTGGCTGGCGGACTCTAC
GGGCTTGCTGTCGGGGGGGCATTCTTTGGCGAGTCTATGTTTTTCCGTCGTTCGAATGCGTCGAAGGTGGCGTTCGACGC
GCTGGTGAACCGCCTTCGCCTGCGCGGGTACGAATTGCTCGATGCACAGATCATAAACCCGCATCTCGAGATGCTCGGGG
CGGTTGAAATCAGTCACGAGGAATATATGCTGAGGCTGCAGCACGCACTTGACAAAAAGATTCGCTTTCTCTAATGCGGG
AAAAATGGTAAATTTAAAGTTTTAGGATTGTCTGACTGACAAACAAGGAGATAGTGCTGTTATGCTGTCACGGGATCTGG
AAGAGGGCGGCAGGTCGAAGCCCAGGGTGATAATTTATTCCGGCAAGGGTGGAACCGGGAAGACGACTGTTTCGTCATCG
ACTGCTGTGGCGCTTGCGCGCCAGAACAAGCGGGTGCTGATTATGTCTTCCGACCCTGCTCATTCGCTGTCCGACGTATT
CGATACGACGATCGGGCGTAACGAGCCTAAAATGATCGAGGAGAATCTCTACGGTCTCGAGGTGGATACGATTTACGAGC
TGAAGAAGAACATGTCAGGCTTCCAGAAGTTTGTATCGTCCTCGTACAAGAACCAGGGGATTGACAGCGGGATGGCTTCG
GAGCTGACGACGCAGCCGGGGCTGGATGAGATTTTCGCTCTCGGTCGCCTGCTCGACGAGGCACAGTCAGGGCGCTGGGA
CGCTGTGGTGCTCGATACGTCGCCGACCGGAAATACGCTCAGGCTGCTCGCCTACCCCGAAATTATCATTGGCGGCAACA
TGGGGAAGCAGTTTTTCAAGCTGTACAAGAGCATGTCGTCCCTTGCACGTCCGATGAACAAAAATGCCATTCCTGACGAG
GAGTTTTTCAACGAGGTGAACGTGCTTCTGAAACAGATGGAGGATATCAATGCGTTTATCCTGAGCCCTGAAGTGACGTT
CCGTCTGGTGCTGAATCCCGAGAAGCTTTCGATCCTGGAGACGAAACGTGCCTATACGTTCGTACATCTGTACGGCATCA
ATATCGACGGTATCGTGATCAACAAGATCCTTCCGACGTCGAAGACTGTGGGTGAGTATTTCGAGTTCTGGGCGGACCTC
CACAGCAAATACCTGATGGAAATTGACAATTCGTTCTACCCGACCCCGGTGTTTCGCTGCCAGCTGCAGCGGACTGAACC
GATCGGGCCTGATGCCCTGCATGAGGTGAGCCGCCTGGTGTTCGGGGATAAAGAGCCTGACAAAACATTTTATTCCGGCA
AGAATTTCTGGATCGAGTCCAGGAAGGGGGCGGACGCAACCGAGCATCGAGAAGTACTCTGCATCAGGATTCCGTTTCTC
AAGGAGGTTGAAGATGTCGAGATCGAACGGATGGGTACGGATATCGTGGTGACCATCGACCGTGCCCAGCGTATTATTAC
GTTGCCGCGTGCGCTCTACAGCCTCGAGATGGAAAACTATGTCCGTGAGGATGATCTGTTGAAATTGAATTTCAGAGAAG
TTCCTGTCGACAAGGAAGAGATGGAGCTGAATGTGAACAAGAATGTCCTCAACAAGCTGCGTTCCCTGCGCAAAATGAAG
CTCTGAGAGCTGCTTTCGCGGGTTTTCGTTGTATAATTGGCGGTATTCTTTGTATTTTCAGTTCTTAAAATGTTAACTTA
GCAGGAATTTTCACTCCAAATAATTCTATAAAGGAATCAGCTTATATCATGCCTGATAAAGCGCATTACGGTCTTTTGAA
AGGAAAGAAGGGGATTGTTTTCGGTCCTCTGGACGAAAGCAGTATCGGCTGGCAGATTGCCCTTCATGCCTACAATGAGG
GGGCCGAAATTGCTATATCAAATGTCGCGACAGCTCTGAGGTTCGGAAATATAGATGAACTGGCCGGGAAATGCGGAGAT
GCTCCGGTTATTGTCTGTGACGCTACGAAGAACGAGGATGTCGACAAGGCATTTGTGGAGCTGAAAAAGAAGTTCGGTCC
GGTTGATTTTATCGTTCACTCGATCGGCATGTCGCAGAATATCCGCAAACAGATGCCGTATGAAGAGCTGAACTACGAGT
GGTTCATGAGAACTCTCGATGTTTCGGGCATGTCACTTCACCGCCTGGTATCGTATGCTCTTCGTAACGGGGCGATCAAT
GACGGGGGAAGCATTCTTGCGCTGTCCTATATCGCGTCCCAGCGGAATTACTGGACGTACTCGGATATGGGCGATGCAAA
GTCGCTGCTGGAGTCGATTGTGCGCAGCTATGGCCCGAGGCTTGCCCAGCGGGGGATACGCATCAACACGATTTCGCAGA
GCCCGACCTACACGAAGGCCGGCAGTGGTATTCCGGGTTTCGAGCAGATGCATGAGTACAGCGACCTGATGTCTCCTCTC
GGCAATGCTTCAGCTGAAGAGTGTGCCGAATATGCCGTAACTCTGTTGAGTGACCTTACCCGTAAGGTGACGATGCAGAA
CCTTTTCCATGACGGAGGGTACAGCTCCATGGGAGCGACCATTCCCATGATCAGGCTTGCTCATGAAGCACTTCATGATG
AAGATCTTGCACGGCGAGTAGATCTTGAAGATTACAAGCCCTCCAGGTAAGAACGCGTTCCGGGGATTTTTCACTTCTTC
CCCGGAATTCCTGCCGTTTTTCCGATAGATGATTGATGTTGAGACGGGTTGACTGATGATGTGACCGCCTGGTTTCTCCC
TGGCGGCCTTGATTTTTTTTGTGTCGGCTTTGCGTGGCAGGAGACTATTGTCAACGGTTTGACGCAGCGGATATGCTGCA
GGCAGGTTGCCGGACAGTACCGGCGGCCGGGTGGGTTTTTTTGTTTTCTGCAGCGGTTTCTCTGTCCTGCTGCAGTTGTG
TTGTTGCTAACGACAGAGGCAGCTTTATACAGTTAATTCCGAATATCCTATAACTTATTGACAAGCGATATGGCAAAGAT
TATCTATACCAAAATCGACGAGGCGCCGGCTCTGGCGACCTACTCTCTTCTGCCGATCATTCAGGGGTTCACCAATGGCA
GCGGTATCGAGGTTGAAACCCGTGACATCTCTCTGGCTGGCAGAATCATTGCGACCTTTCCAGACAAGCTGACCCCTGAG
CAGCAGATTCCAGACTATCTCTCGCAGCTGGGCGAACTCGCCAAGACAAAGGAAGCAAACATTATCAAACTTCCAAATAT
CAGTGCCTCGATTCCTCAGCTGGTTGCTGCTATCAAGGAACTGCAGGGTAAAGGGTTCGACATTCCGGATTATCCTGAAG
AACCGAAAACCGAAGAGGAAAAGCAGGTCAAGGAGCGCTATGCGAAAGTGCTCGGCAGTGCGGTCAACCCGGTTCTTCGC
GAGGGGAACTCCGACCGTCGTGCAGCTGCTTCGGTCAAGCGATATGCCCAGAACAATCCTCACCGCCTCAAGGCATGGGA
AAGTGGGTCGAAGTCGCATGTCGCCCATATGGACAGCGGTGACTTCTACGAGACCGAAAAGTCTGCGACCATGCCAAAAG
CCGATACTGTCCGTATCGAGTACGTCGACGAAAGCGGTAACGTGACCGTGCTCAAGGAAGGTCTCGCGCTGCAGGATGGC
GAGGTGATCGATACCTCCGTCATGAATGTGCGCAAGCTCCAGGAGTTCTATGCGCAGCAGATCGAGGATGCCAGGGACCA
GGACCTGCTTCTTTCGCTGCATCTGAAAGCGACCATGATGAAAGTGTCCGATCCCATGATGTTCGGTTATGCGGTGTCGG
TTTTCTACAAGGACGTGTTCGACAAGCATGGCGATACCCTGAAAGAGCTGGGTGTGAGCCTTCGTAACGGTCTTGGCGAT
GTCTATTCGAAAATCCAGAAACTTCCGGAAGAAAAGCGTGCGGAGATCGAGGCAGATATCCAGGCTGTCTACAAGAACCG
TCCGGCACTTGCCATGGTGGATTCCGACAACGGTATCACCAACCTGCATGTCCCGAACGATATCATTATCGATGCGTCGA
TGCCGGTTGTCATTCGTGACGGCGGCAAGATGTGGGGGCCTGACGGTGAACTCCACGAGACCAAGGCGATGATCCCTGAC
CGCAGCTATGCGACCATGTACCAGGAGATGATCGAGGACTGCCAGAAAAACGGTGCGTACGATGTCTCTACCATGGGCAG
TGTCTCGAACGTCGGCCTGATGGCCCAGAAAGCCGAGGAGTATGGTTCTCATGACAAGACGTTCGAAGCTCCCGGTAACG
GAACCATCCGTGTCGTCGATGCTTCGGGCAATTCCATGCTCGAGCAGAGCGTTGAGCAGAACGATATTTTCAGAATGTGC
CAGGTCAAGGACGCTCCGATCCGTGATTGGGTGAAGCTCGCTGTCAACAGGGCGCGTGCAACCGGTGACCCGGCTGTTTT
CTGGCTTGACAAGGAACGTTCTCACCACATCGAGCTGATCGAGAAGGTCAATACCTACCTGAAAGATCATGATACCGAGG
GACTCGATATCCGTATCATGTCTCCGGTCGAAGCGATGCGTTTCTCGCTCGAGCGTATCCGTCAGGGCAAGAACACGATT
TCCGTGACCGGTAACGTGCTCAGGGACTACCTGACTGATCTTTTCCCGATTCTCGAGCTCGGTACCAGTGCGAAGATGCT
CTCGATCGTTCCTCTGATGAATGGCGGCGGCCTGTTCGAGACCGGTGCCGGCGGTTCTGCTCCGAAGCATGTTCAGCAGT
TCCTGAAAGAGGGGCACCTGAGATGGGATTCGCTTGGTGAAATGCTTGCGCTGGGTGTTTCGCTCGAGCATCTCGGCAAT
ACGTTCGATAACGAGAAAGCTCTTGTTTTTGCCGATACCGTCGACAAGGCCGTGGGGCAGTACCTCGAGAACGGCAAGTC
GCCGTCACGTAAAGTCAATGAGCTCGACAACCGTGGCAGCCACTTCTATTTTGCCATGTACTGGGCACAGGCCCTTGCCG
AGCAGGACAGGGACCAGGAGCTCAAGGAGCGGTTCACGAAGGTTGCCGAAGAGCTGACGTCCAACGAACAGCAGATTGTC
GACGAGCTGAACGCTGCGCAGGGCAGCCCGCAGGATGTCGGCGGCTACTTTATGCCGGATGACGAGAAAGCGTACGAGGC
AATGCGCCCGAGCGCAACCCTGAACGCGATTGTCGACAGCCTGAAGAACTAAGTATTGCTGTTTTTCTATCAGTTGCTGA
TGCAACAAAACCCTCCGGTGTTTTCCGGGGGGTTTTTTGTTTGGTGCCCACAGATTACACTGATTTTCACTGATGGGTTT
TTGACTGTCCGCGGATTGGCGCGGATTTTTGCGAATTGGTTTGGTGGGTTTGGCTGGAGGCGTGGTGACAGATTCCGTGG
GCATTCGCTGGTTGGCGAGGTTCGTCGCGGGCGAGCGCCGCTCGCCCCTGCGGGTGGGTGCATGGTGGTGATTGCCGAGC
CGATGGGCTTTGCCTTTGTTTTTCTCCCCTATCTTTTTCTGGTCACTGGTCACTGGTCACTGGTCACTGGTCACTGGTCA
CTGGTCACTGGTCACTGGTCACTGGTCACTGGTCACTGGTCACCATTTCCATGCAGAGTTCAGGGCAAGCGAAAAAGATT
ACGTAAATTCAACGATTCTATATTCAGTTCACAGAGAGACATCGACTTATGAGTAAAAAAACAGCTACACTTCTTTTCAT
CGGGGATGTTGTCGGCAAGCCCGGCCTTCAGATTGTTACGCACATGCTCAAGGGTTTTATCAGTAAATACGGCATTGATT
TCGTGGTGTGCAACGGTGAGAATGCACATAATGGCAAAGGGATGAGCCGCGAGGCATTGCACCAGCTGCGGGAGGCCGGG
GTGCAAGTGATTACCGGCGGTAACCATATCTGGAACAATTTCAACTTTTTCGATACGCTGAAGAGCGATCCTGCCGTTCT
TCGTCCGCAGAACTACCCGAAGGGGGCATACGGTCGCGGTTACGGGGTGTACTCGATGCCTGACGGACTTGGCGATATCG
CTGTTGTGAACCTTCAGGGCCGTACGTTCATGTATTCGATTGATTGTCCGTTCCGGACGGCTGACTGGGTGATCAAGCAG
GTAAGGGAAAAGGTGAAATATATCTTTGTGGATATGCATGCCGAAGCGACAGCTGAAAAGATCGCCCTGGCGCGTTATCT
TGATGGCCGTGTGTCGGCGGTGATCGGCACGCATACCCATGTGCAGACGGCGGATGAGCAGATTCTGTCGAAGGGAACAG
GCTACTGTTCTGACGCCGGCATGAGCGGCCCTCACGAGTCGGTGATCGGGATGAAGATCAAGTCTGCAACGGACCGTTTC
CTCTTCCAGACACCCCATAAGTACGAGTGTGCTGAGGAGGATGTGCATTTGTCGGCCCTGCTTCTGCAGTTCGATACAGA
AACAGGGATGACAACCGGTATTCAGAGAGTGTTTTATCCCGAGTTCAATCGAGGAGTGATTGTGTAGACCGGCTCAGTGC
TCGAATGATTCAGCTTTGAGCACATCCTGTGTGCTGCCGATGTAGAGCGGGGTGCGCTGGTGAAGTTCCGTGGGATCGAT
GTCCATGATACGGGTTTTTCCATTGGTTGCCCTGCCGCCGGCCTGTTCACAGATAAATGCGAGAGGGTTGGCTTCGTACA
TGAGGCGCAGCTTGCCGTCCGGGTGCATTCTGGTGGCCGGGTAGATGAAAATGCCTCCGGTCAGCAGGTTTCGGTGAAAG
TCAGCGACGAGGGACCCGATGTAGCGTGTGCTGTAGGGTCTTCCCGTAGCCTTGTCTTCCTCTTTGAGATAGTTGATATA
GTCGATGGTGGAGCTGTGAAGCTGCTGCCATGATCCTTCGTTGATCGAGTAGTATTTTCCCTGTTCCGGAATGGTGATGT
TTTCATGTGACAGCAGGAACTCGCCGATCGTCGGGTCGTAGGTGAACCCGTGCACGCCATTACCTGTGGTGTAGACCATC
ATGACGGAGGAACCGTAGATGACGTAGCCGGCGGCGACCTGTTCCGATCCTTTCTGCAGGCAGTCATTGACATCTGCCTG
CGAGGGATCGTCTCCGGTGAGGCGATAGATGGAGAAAATGGTTCCGACACTTACGTTGACATCGATGTTGGATGAGCCGT
CAAGCGGGTCGAAGAGGAGGACGTAGCGGCCTGTCTGGTTTTTCGGCGGGATAATGGTGCCTTCGTTTTCTTCAGAGCCC
ATGAGGGCGAAACGTCCGTGCTGGCCTATAGCGTTGATGATTTTTTCGTTGGCGAACAGGTCGAGTTTTTTTACCTCCTC
ACCCTGGACATTGGTGGTGCCGGCCATGCCGAGAATGTCTGCCAGACCAGCCCTGACCACTTCTCTACGGACCAGTTTCG
CGGCAAAGGCGACATCGTTGAGCAGGTCGGTCAGTTCTCCGGTGGCTTCCGGATGTGATTTCTGCTGTTCGAGAAAATGG
CGTTCTATCGTGATGAGTTTGTTCATGATTTCTTTTGTCGACAGGTTGATGGTTGGCTGAGGCCGTTCATGTTCCCGAAG
GTGTTTTGGGGGTGCGGCATAGCGACTAATCTACCGTTTTTTTTCTCCGGTTTCAAGTGCTCCGGAGGCTTGGCGGGGGG
GCATGAAATAGTTATATAGCCGGTATTTGCTGTAAATTTTTCTTTTCCTGAGTTACTGAACTGATGAAACGATATCGCTG
GACTGTTCTGAACCCGGATGCTGAGCTTTGTGATCGCCTGACAGAGGAGATCAATGTAAGCCGTCCGATCGCACGCGCGC
TCTGTAACCGCGGCATTACCGGTTACGACGATGCCAAACTGTTTTTTCGGCCGGACGAGGCAGAGGTTCCTTCGCCGTTT
CTTTTCCATGATATGCAGACGGCGGTGGCGCGTGTGCTCGCGGCTGTCGATCGAGGAGAGCACATTCTGCTGTACGGGGA
TTACGACGTTGACGGTACGACAGGGACGGCTTTGCTGGTTCTGTTTCTGCGTTCTCTCGGGGCGGATGTCTCATACTATA
TCAATGACCGGTTCACCGAGGGGTACGGGTTGTCGCAGCGCGGTGTCGACTGTGCCGTGGAGCGGAAGGCCGGCTTGGTG
ATTACCGTGGACTGCGGTATTTCTGCAGTCCGCCAGATCGGTTCTTTGCGGGAGGCGGGGATTGATGTGATTGTGTGTGA
TCATCATGAGGCGGGCGAGGAACTGCCGCCTGCATCCGCGGTTCTCGATCCGAAGGTACCGGGGTGCAGATACCCTTTCA
GGGAGCTGTGCGGCTGCGCTGTGGCGTTGAAGCTGATTCAGGCTGTGGTGGAGCGGACAGGAAGGCCCGAGGAGGTCTGG
AAGGAATATCTCGACCTGGTGGCGATCGCCACCGTTGCCGACATGGTATCGCTTCAGGGTGAAAACCGTCTGTACCTGCA
TGAGGGGATGAAGCGCCTGCAGTGCCAGCCGAGGATGAGTATCGGGGAGATGGTGTCGGTCATGGGATCGAGTCCGGAGA
AGCTGAATGCCGGTCTGATAGCGTTCGGGATCGCTCCGCGCATCAATGCTGCCGGACGCATGGAACGTGCTTCGACGGCT
GTCGAGTGGCTGGTTTCGGAGGAGCGTGAAGCGTGCCGCGGGTACGCTGACGAGCTGGAACGGATGAACGGTGAGCGCCG
GGATATCGATGCGGAGATTGTCCGTCGTGCAGAAGAGATGGTCGAGGGGTATGCGGCGAGCTACTGCTCGTCGCTGGTAC
TGTATCACGAGGAGTGGCATCTCGGGGTTCTCGGTATCGTGGCCTCGAAACTGCAGGAGAAGCATTACCTGCCGACGGTT
GTCATGGGAGGGAATGACGGGGTGATCAAGGGATCTGCACGGAGCGTCAATGGCCTGAACCTCTATGAGGCGCTTTCGGA
GTGCGGTGAACTGCTCGAGAATTTCGGGGGGCATGAGGCTGCCGCCGGCCTGACGATCAGGCCGGAATCGCTTCAGCCTT
TCCGCAGGAAGTTCGATAAAATCTGCAGTGAGCGGCTCGGGTTCGAGCAGCGCCAGAAAGAACTGGTGATCGATACCGAG
CTGTCGCTCGATATGGTGACCACTAATTTTCTCAAGGTGCTGTCGCGTTTCGGCCCCCATGGGCTGGGCAATCCTGAGCC
TGTGTTTCTGAGCCGCAGCCTGAGGGTATCCGGCTATCCGCGCCTGCTGAAAGGCCGGCATGTCAAGTTTGCGGTCAAGA
GCCAGAGCGGCGAAATCTACGATGTGATCGGCTTTAACCGAAAGGATGTCTACAAGGCACTGGAGCGAGGATCGAAGTGC
CCGGTTGCACTGGTGTATACGCTTGAGGAAAACGAGTGGAACGGGCGGAAGTCAACGCAGCTGAAGCTGAAGGATATTGC
GTTCGAGGAGTGATAGGGGGGATTTGTTTAGGGGCGTTGCGCCCGGAAAACGGATGACCGGAGGCCGGAGCGCCTTCGGC
GCTTTTTTTTTGTTTTGCCCGCAGATTACACGGATTTGCACTGATTGATTTTTGACTGTCCGCGAATTGGCGCGGATTTT
TGCGAATTGGTCTGGCGGGTTTGGCTGGAGGCGTGGTGACAAATTCCGTGGGCATTCGCTGGTTGGCGGGGTTCGTCGCG
GGCGAGCGCCGCTCGCCCCTACGGTGTATGTGGTTGCATGGTGGTGATTGCCGAGCCGATGGGTTTTGCCTTTGTTTTTC
TCCCCTATCTTTTTCTGGTCACTGGTCACTGGTCACCACCTTCTCCTGCAGTGAACGGTTCTGGAAGAGCATGCCTGCCA
GGGCGGAGATGGCGGAGATGGTGAAGAAGATCAGGGAAAGCGCGACACCGGTATTTGGTTCGAGCTGCAGGTAGTTGAGG
GCGTAGAAGAAGGTGATTTCCCGTGCCCCGGCGCCGCCGACCGTGATGGGCAGCACGGTCGCGACGGTCGAGATGAGAAA
AATCGCAAGGTAGTCGATGTGGTGTGACGGGAGCGAGAGCGCAATCAGGATCAGCAGGGCCGAAAGGGTCTGGGCTGCCT
GGATGAGAATCGATTCGATGGCGGTGATGGTGAAAATGCTTTTGAACTGCTGGTAGAGCAGGCGGGTCAGTCCCCAGGAG
AGAGGGTAGGTCGCTGCCAGGAGCGCCAGGGCCGCTGGCATATATTCAGGGTGCATGTCGGCGAAGCTGCTTGGCAGCAT
GAGGATGATCGTGAGGAACAGGAGTGCGAAAATGCCGGCAACCCGGTCCCAGAAGACCGCATTGAAGACATTGAGCATTT
TCATGCGGTGGTTTTTTTTGAGCACGTAGATTTTGTACCCGTCACCTCCGATACCGCCGGGCAGGAACATGTTGTAGAAC
ATGCCGACATAGTAGAGTTGCAGGTTGTAGAGTGAGGAGAGTTCCAGGCCGATCGCCCTGAAGAAACGGTTGAGGCGGAC
GGCATTGAGAATTTTCGAGATATTGAACACGATCACAGCGAGCAAAAGGTACCAGGGATTTGCAGAACTGATTACCTCGA
TGAGTTTTGCTGTATCGGTTTTGGTCAGGACGATGGTCAGGGCAATGATCGAAATGCTGATCTGGAGAACGGTCCTGAGC
AGTTTTTTTGCGTTGACGCTACGATTTGACAAAGATGTCCCGGATGATATAGGGTTTTTTGTTTTGCGACTCATAGTAGG
TGCGCATGATGAATTCGGCGATGAAGCCGGTCGTGATGAGCTGAATGCCGGTAAAGACGAGCATGACGCCGAGAATGAGC
AGAGGGCGGCCCCCGATATCTTCACCGAGCAGCTTGACGATGCCCAGGTAGAGGTTGATCAGGATTCCCAGCATGAAGGC
GAGAACCCCCAGCGATCCGAACAGGTGCATGGGTTTCTGGCCGTATTTCTGGAAAAAGACCATGAACATGAGATCACTCA
GTACCTTGAAGGTTCTTCCGATACCGTATTTCGAGGTGCCGAACCGTCGTGCATGGTGGCGGACGTCGACTTCAGCCATG
TTTGCACCGTACAGCTGTACGAGGACCGGAATGAAACGGTGAAGTTCTCCGTACAGGCCGAGATTTTTTGCGACGTCCCG
GCGGAACAGTTTCAGGGTGCAGCCGTAATCGCTGATATGGACATCGGTCAGTGTACGTATCAGCGCATTGGCGATTTTGC
TCGGGATCTTGCGCAAGAGCATCCCGTCTTTTCTTCCTGCGCGCCGTCCGGCCACGACGTCGAGATCGTGTTCCTTCAGG
TGGCGCATCATCATCGGTATGTCGGCAGGATCGTTCTGCAGATCGCCATCCATGGTGGCGATGAACTCTCCTTCGGCATG
GTCGATGCCTGCAGCGAGCGCGGTGGTCTGTCCGTAATTTTTATTGAAAACAAGCAGTCTGGCGTTTTCAGGCGCATGTT
CCCTGATCGTGGCGACGGTCCTGTCGGTCGAGCCGTCATCAACCAGAATGATTTCATGGTCGATGCTCTGGAGTGAGGCC
TCGAGGGCGTCAAACAGGGGTTTGATGCTCTCTTCTTCATTCATGACCGGTATGACGACCGACAGTTTCATTCTGCTGTG
TGTGCTTCTGGTATTCTGGCCAGTACCAGGCCGTTTTTCCGGTAGAGAATCTCTGCTTCAGGAAGTCTTTCGATGTATTT
CACCGAAGTGAAGACAGTTTCACCCGGTTCCGGCCTGCGGCGGCTGACAAAAGTTTCGGAATATACTAAAAAAGACGGGT
AATTGACTTTCCACATGACGATTTTATCTCCCCGCTCTTTTGCGATCATGGCTGCCTCTTTCACCGGCTGCTGCAGCAGG
ATTCCTGCCCTGGGCGTGATCACCATGTTGACCGTCAGGGCGAAGATGGCGCCTGCAGCTGCGGCGCGGTAGCGGAAAGC
GGTCAATGGCAGTGCCCAGATGAGGATGATCAGGAGCCCTGCAATGAGCAGCTGTATGCTGTAGCCGGGGGTCAGGACCA
GATGTGCGTTTTTAAGGACGGCTCTTACGTACGGGTCGCTGACCGATGGCTGAACAGCAGGGATAACGCGTGGCAGTGCG
GCAAAAGCGCCAAGCAGGAGAGCGGGAAGTATGCCGGTTATTGCTGGTCTGCGCAGGTCTTCGATGTGCGCTGCCATGAG
GATGAAAACCGGTGTGTATCCGTAAATGACATAATGATGAAGCTTGGTGCCCGAGAGGGAAAAGAACACGAAGACGAAGG
TGAACCACAGGAGCAGGAAGCTGAACAGCGGCTGTTTGATCATGCCCTTCATGTGGCGTGCCATTGGGCCCAGGAGGCCT
GTTGCCGGAAGGATGCCGATGAGAAGGACCGGGAGGTAGTACCAGATCGGTCCCCCGTGTTTTTCCATGGCGTCACTGAA
ACGTCCGACATTGTGTTTGAGGATGAAGCCTTCGACAAAGGCTATGCCCTGGTCGAGATATTCGAGCGTGTACCAGGGCA
GGACAATGAGGCAGAACAGGGCGATGCCACGAGGATTGAAGATTGCTGTGAACCATGCCTTCGTCTCCTTTTGGGTGATG
AAGAAGATGCAGGAGACGGCAAGGGGAATGAGGATGGCTACAGGGCCCTTCGTCAGCGTCCCGAGCCCGATAGCGGCAAA
GGCCAGCAGGATATCGCGCTCACGCCGCTGCAGGTAGTAGCTGTAGACGGCAAACATGCTGATTGCAAGCAGGCAGTTCA
GCAGGGCGTCCGCTATCGCTGCTTTGCCGATGATCGTTATCTGGAACGCCGTCGCCATGAGGATGGCGGCTGTCCATCCC
CCTGTGTGCCCGAGGTGTTTGCGCGTAAACAGGTACACTGCTGCGGTCCAGGCTGTCGAGGCAAGAGCTGACGGCAGGCG
GAACGCGAATTCCGTGATACCGAAGAGCCTGACGGAGAGGAGCTGCAGCCAGTAGATCAGGACGGGCTTGTCGAAACGGG
GTTCGCCGTTGAGGTACGTGGTCAGGTAGTTTCCGCTTTCGAGCATTTCCCTGGTCGCTTCGCTGAATGCTCCTTCATCG
ACATCGAAGAGCGGGAGGGAGCCGATGCCGGCAAAAAAACTGATCAGGCAGACAGCTCCAAGAAGCACGATGTCTGCCGT
GATGACGTTGTTGTTATTGTTCCTGTCCATGCAGTGAAGTCATGAAGTGTTTTCTGTAGAGCAGAATAGTGGTGGCGAGC
CCCAGGAGCGAGCCTGCAATGACATCGCTGACCCAGTGCTGGGCAAGTACGACACGGCTGAATGCGACAACGATACCGAC
AGTATAGCATATGACGCGGTAACGCGGAAAGATCAGTGCGAGTGCCGATGCCGCTCCCAGGGCTGTTGCGGAGTGGCCTG
ACGGAAAGGAGAGCCAGGCGTAGTCGATATGAAAAAAATCGAAACCGTAGATCTGGTGATGGTCATAGAGGCGCGGACGG
GCGCGTCCGAGCAGCGCTTTGAGGATATTTGCCGTTATACCGGATACGGCAACCGAACTCAGCAGCAGCATGCCCCCTGC
CGCTATCGGTGGGTTTTTGTGTTTCAACATCAGCCAGGTGATCAGGCCTCCGATGAGATACCATTGTGACTCTCCCAGCC
GCGTGATGATTTTGAAGGTGTCATGAAGCTGCGTGTCCCTGAGAGAGAGAAACACATCGGTTACAGGCCGGTCAATCCAC
ACGTAGCTCACGATGCAGAGCAGTGTTGCCATGAGCAGCCATTTGAGTTTTATACCGTATGTTGTTCTATCGGATACCAT
CGGGGTCTTGTGCTTTGATGCATGGGTTATAAGCGGTTTTCTGCATGCTGGCTGTGAACTTTTTGCATGCCGCAGCTATT
ATATGACCCTGAAAATAATTTTTTTAACCTAGTTTGAGAACAGTTTGTCACCCCATAGTTCATTAGCCACTCTTCTGCTA
TCCTGCCCCGATCGTACAGGTCTTGTTTCCCGCATATCCCATTTCATTTTTGAACGTGGTGGTAACATTCTCGATCTGGA
TGAACATGTTGACCGTGAGAGCGGGAAATTCTTTATCCGTGTCTCATGGAACATGGATGGATTTTCCATCCCGTCCGATG
AGCTCGAGTCTGCATTCGGCCCGCTGGCAAGAGAGTTCGGGGCGCAGTGGCGTATTCATGCCGCAGAACGTCGTCATCGG
GTGGCGATTTTTGTTTCGCGCTATGATCACTGCCTGCAGGATATTCTCTGGCGCCACCGGGCAGGGGAACTGGATATCGA
TATTCCTCTCATCATTTCCAACCATCCGGACCTCGAGCCGCTGGCCAGGTACTACGGGATTGCCTATCATGTGTTTCCCG
TGACGCCTGACAACAAGCGTGAACAGGAAGAACGCGAGCTGCAGCTGCTGGGTGAGCATGAGATCGATACGGTTGTGCTT
GCCCGTTATATGCAGGTGCTGTCGGAACGGTTTGTTGCTGAGATGCCGGAACGCATCATCAATATCCACCATTCCTTTCT
TCCTGCATTCTCAGGTGCTTCGCCGTACCGTCAGGCGTATGAGCGTGGAGTCAAGATTATCGGGGCGACCAGTCATTATG
TGACCTCGGAGCTTGATGAGGGCCCGATAATCGAGCAGGATATCGTGCGTGTTTCCCATCGTGATGCCGTCAGGGACATG
ATCCGCAAAGGGAGGGATCTCGAGCGCCTGGTGCTGGCACGGGCCCTGTCTCTGCATGTCGAGCATCGTGTGCTCTGCAA
TGGCCGGAAGACGATTGTGTTCGAGTGATCAGTGACTGGTGAATGGAAAAAATGGGGAGACCGGAGGCTGGAGCGCCTGG
CGGCGCGGAGAGAAAAGAGACAAGAGGCAAGAGACGAGAGACGAGAGACAGGGCGCGCCTTTGGCGCAGTGACCATTCAC
GAATAACGATTCACGGATATGTGCCTTGTCTTTCGTAGGGGTCAGCGGCGCTGACTCGTGGGGGCGTGGGGTTGCCCACA
GATTACACGGATTTTCACGGATTGGTTTTTGACTGTCCGCGGATTGGCGCGAATTACTGCGAATTGGTTCTTTGGGTATT
GCTGGAATGGAGGCGGCATGTGCCGGGGATGTTCGGTTGTTGACGGGGGTCTTGTTCGGGCGAGCGCCGCTCGCCCCTAC
GGTGTATGTGGGTGCATGCTGGTGATTGCCGAGCAGATGGTTTTTGCTTTTTGTCATGTTTTCCGTAGGGGTCAGCGGCG
CTGACCCGGGAGACGGGAGATATCGGAACGTTGGGGAAATACGGAAAAATAGATGAATTCGTGCTTGACTTTTTGCCTGG
TGCGGCGATAGCTTCCTTAACGGCTTACGGCTAACGGCTAACGGCTAACGGCTAACGGCTAACGGCTAACGGCTAACGGC
TAACGGCTAACGGCTGATTCTTTTCAATCATACATGGAGAATTTTTTATGATGAAACGTCTGTTTTTTCTGTTGCCGATG
CTGCTTCTGGGGTGCATCAAGGTGCCTGAAGGGGTTCAGGTGGTCGAGGACTTCGAGTTGGATCGCTACCTGGGTACCTG
GTACGAGGTTGCACGTCTGGAAAACTCGTTCGAAAAGGATTTTTCCAGTGTGACGGCAACCTACAGCCTGGACGAAGACG
GCAAGGTAAAGGTACTCAACAGAGGCTATGACCGGGGTGAGGAGGAGTGGAAAGAGACAGAGGGAAAGGCGAAGTTTGTG
GGTGACCCTTCCCGTGGAGAGTTGAAAGTTTCGTTTTTCGGGCCATTTTATTCGAGTTACAATATCATCGATCTCGATCG
CGAGAACTATTCGTGGGCGATGGTCTGCGGTTATAAAAAATCGCTGTTCTGGATTCTGTCGAAAGAGCCTGTCATGGACA
AGGCCCTGCTCGAACGTCTGCTTGAAAAAGCGGAATCTCTCGGGTTCGATATGACAGAACTGGTCATCAATGCTCCGGTT
CCCGGTGAGGCAGGATAACCCTGCTGTCAGCTGCCAGAATCGAGTTGATTCCGGTGCTGCAGGTTCCACATGGCGGCATA
CAGCCCGCCACGAGCCATCAGTTCCGAGTGTGATCCCTGTTCGGCGATGTGTCCGTTTTTCAGTACGAGAATCCTGTCGA
ACGCTTCCATGCCGTAGAGACGGTGAGTGATCGCTACCAGGGTTTTGCGGTTTCCGAAAGCCATCATGTTTTCCATGATG
GCTTTTTCCGTAATGGTATCGAGATTTGCGGTTGCTTCGTCAAGGATGAGTACCGGGGCATCGTGCAGCAGGGCGCGGGC
AAGTGAGAGTCGCTGGCGTTCGCCGCCGCTCAGCTGCATGCCGTGCTGTCCTGCCCACTGGTCGAGTTTGTCGCTGAATG
TTTCCAGCCCAGCTTCTTCGAGGGCGCGTTTCAGTTCCTCGTCGTCTGCCTGCGGGTTGCCGATGAGCAGGTTCTCGCGG
ATGGTACGGGCAAACAGGTAGGTTCGCTGGCTGACGGTGCCAACATGGTTCCGGACATCGTCGGGATCGAGATTCATGAT
ATCGATGCCTCCAAGCGTGATCGTTCCTTCTGTCGGGTTGTAGAACCGGTGGAGGAGAGCGGCTATCGTTGATTTTCCTG
CTCCACTGGGGCCGACAATGGCGGTTTTTCGCCCGTGCTCGAGCGTGAAGCTGACCTGGTCGAGAGCTTTTCGCCTGCTT
CCTGGGTAGCTGAAGCTGACGTTATGGAACCCTATGGTGTGGTCAGCGCCTGGCTTGAGGGGGTTCTCGGGTGTGGCGAC
TTCCGGTTCCGCATCGATGATGTCAAATATTCTTTTTCCGGCTTCACGGTCGGCGTCGAGATGTTCCAGGGCTGCAGGGA
GCGGGAGAAATGCTTCGAACGAGGCCATGACGCCGATGACGATGACCCCGCTCCAGATGCTGTCGAGCGTTCCCGACCCG
ACAAGAGGGCCGAGTATCAGCAGGGTGGTGATGACAGCTGCGCTCATGCACAGGCTGACGAGGGGCTCGTGAGCGTTCCG
CACCAGGTTCTGGCGCCTGATCAGGTCGAGTTCCTGCTCTTTGAGGGTGTTCATACCTGCCAGCTGACTGTCGAGGCGAT
TGAAGAGCTGGAGTTCCGCCATGCCCTGAACGAAATCGATCGTTGTTGCCTGCTGGGCTGTCCTGACAGCTGAGAGTTTT
GTTGCCATCCCGCGGGTGAGATGTGCCGAAAGCAGTGGAATACCAAGTGCCGCAAGGGCGTGAAAACAGAAGAGTGCAAG
GGAGAGCGGCCAGGCAAAGATGCCAAGCACCCACCACATGAGGATCGTTACGAGCAGCGCAGTCAGGGGTGGTGCGATGA
CCCGCGAGTAGATGTTTTCGAGGGTATCGATATCCCCGACGATCCGTTGCAGCAGATCTCCGCTTTTGTAGTTGCTGAGG
CGGGCGGGAGCGAGCGGCTCAAGCGATGTGTAGAACCAGACACGAATGCGCGCAAGCAGTCTGAAGGTCGTACTGTGTGA
TACCAGGCGTTCGAGATACCGCAGGACGCCCCTGGCGATCCCGAAAAACCGCACCCCGACAATGCCGATCTGCAGTTCGT
GGAAAGAAGGCTGGAGGGCTGCCTTGGCGATCAGCCAGGCTGCGGTCATCAGCAGGCCGATACTGCTCGTTATGGTTGCC
CATCCCGTGATCAGGGCGAGCAGCAGCCACCAGGTGTAGGGGCGTGCGAGCTTCAGCAGTTTCACGAGAATGTTCATGAG
GCGTTTCCTCCGGTTGTCCTGACGGCAGAACGGTAGTAGCCGTTCTGCCTGATCAGCGTATCATGGGTTCCGCTGGCGGT
GATGTGACCGTTTTCCAGGACCAGAATGGAGTCGGCGTCCATGATGGTCGACAGCCTGTGGGCGATGACCAGGGTTGTCC
TGTTCTGCATGAGTTGACGCAGGGAGTGCTGCAGTGATTCCTCGAGTTCCGGATCGGTATGCGATGTCGGTTCATCGAGC
AGGAGCAGCGGTGCGTTACGCAGGAATGCCCGGGCTATGGCGACACGCTGGGCTTCTCCGCCGCTGATAGCGGTGCCCTG
TTCGCCGACTACGGTGTCGAGGCCGTCGGGAAGGTTTTCGATGAATGAGTGGAGGCCGGCATTGTCGATGGCCTGCATGA
GTTCCTCCCGGGAGGCATCCGGCCTGGCGATGAGCAGATTTTCGCCGATACTGGTATGGAAAAGCCACGGGTGCTGCGGT
ATCCAGGCGATCCGGTTCTGCCAGCTCTGCCGGTCTGTCTCTGCAAGATCGGTCATCCCCGTGATGATGGAGCCTGCCGA
AGGGGAGATGAAACGAAGCAGGAGGTTCATGCAGGTTGTTTTGCCGGCTCCGCTCGGTCCGACAAGGGCGGTTGTCGTGC
CGGGCTCGAGCGTGAAGCTGATATGCTGGAGTGCGGCATGATCACTTCCGGGATGCGTGAAGCTGACATCGTTGAACGTA
ACTGGTTGAGCGTCGTCGACCAATGCGCCGCCAGCCGCCTGGGCACGGGATTCTTCTGATGCTTCGATGATCGGGAAAAT
ATCTTCTGCGGCGCTGGACCCCTCCATGCCGGCATGGAACTTCGTGCCGAGCTGGCGGAGGGGCTGATAGAATTCGGGGG
TCAGGATAATGATGAAAAACGCGGTCTGGAAGTCCAGTGCTCCTGCCATGAGGCGCAATCCGATCTGGACTGCGATGATG
GCGGTTCCGATGGTTCCCACCAGTTCGAGGGTGAGCGAGGAGAGAAAGGCGATTTTGAGGACGTTCATGGTCGATGTACG
GAACTGTTCGCTGATCTCCTCGATGGAGCCTGCACGGCTTCGGCTCTGGCCGAAAAGCTTGAGGGTTGTCAGCCCCTGCA
GCATATCGAGAAAGTGCCCGCTCATTCGTGTGAGCGACTGCCATTGCTGCCGGGTCATGTTCTGCGCGGCTTTGCCGATC
AGGATCATGAAGAGCGGTATGAGCGGAGCTGTACAGAGCAGAATGGTTCCGCTCAGCAGGTCTCTGGGGAGAATGGCTGC
GGCAATAGCTCCGGGGACCAGCACCGAAATGAAGAGCTGGGGCAGGTACTGGCTGAAGTATGGATCGAGTGCTTCGACGC
CCTGCTGCAGTGTCGTTGCAAGGCTTCCGCTCCGGCGTGATGCGGTGAATGATGGTCCGAGACGGTAAATGGCCGCCGTC
AGCCTGTTATGGAGCAGCTGGCGGAGTGTTTCCGACCCCCTGGCGGCTTCTCGTGCGGAATACCAGTTGAGGGCGGTTTT
GAGAAGACTGACGATTCCGAAAGCTGCGAGAAAAACAGGAAGGTCCGCCATGGACGATGGTTCGAGAAACAGGATGGTGA
CAGTTCGGCAGATCAGCCAAGCCTGGGCTATCAGGGCGAGTGTCGCGAAGACCGCAGCGATGACGGATGTAACGAACGGA
ACCGGTTGCTCCCGGACAAGGGTTATCAGACGGCGGTCAAGGTTCATGACGCTGCAGCTGTTGTTGATGGACTGTCGGGA
AGTAGTGTACGGAATTTCATCGGTGTCTGCAATCCGGCCTGCAGGAACGGTGCCTGCAGGCCGGGTCGCTCGAGGCGGGA
GCTCAGTATTCGAGTTCCGAGTCTGTTCCGATCCTCTGGCGGAAGACCCAGTAGGTCCAGCCCTGGTAGATGAGGACCAG
CGGAACGAAGATCAGGGCGACTATGCTCATGATCCCCAGGGTGTATTCCGACGAGGAGGCGTTATAGATGGTCAGCGACC
AGTCGGGGTTCAGGCTCGAGACCATCACCCGGGGAAAGAGACCGAGAAAAATGGTAACGGTCGAGAATGCGATGGCGATG
CCGGTCATGGCAAATGCCCATCCGCTGGAGCTGTTTTTCAGCAGAAAGATAACCGAAGCCAGGGCGATGACGCTGAACAC
CGGCACGATGCCCGGGTTGACGCCGAGCCTGGCGAACAGGTCGGTTTCCAGGTAGGTGTAGGCGGCAAAGAAAAACGACA
GGATGGTCGCCGGTGCCCACGCTTTTTTTGCGACGCTCATGGAGGAGTCGTACAGTTTCCCTTTTGTCTTGAGGGTCAGA
AAGACCGCTCCATGCAGGGTGAAAATGCTGAGCGATGCAATGCCGCAGAGCAGCGCGTAGGGATTGAGCAGTGTAAGGAA
GCCTCCGGCATAGTTCATGTCGGCATCGATGGGGACTCCTCTGATGATGTTGGCGAGGGCAACGCCCCACAGCAGGGCCG
GAATTGCGCTGCCGGCGAAGATCGACCAGTCCCACAGTGCTCTCCATGAAGGATTGTCGCTTTTGCTGCGGAATTCAAAG
GCGACTCCCCGGATGATCAGCGCGAGCAGCATGATGATCAGGGCCGGATAGAAGCCGCTGAAGAGAGTGGCGTACCACTC
CGGAAACGCGGCGAACATGGCTCCGCCGGCGGTAACAAGCCAGACTTCGTTGCCGTCCCAGAACGGGCCGATGGTATTGA
TGACCGCCCGTCGTTCGCGATCTTCCCTGGCGATGAACGGCAGCAGAATGCCGACACCGTAGTCGAATCCTTCCAGGAAG
AAGAATCCTGTAAAGAGGACCGCGACAAGAATAAACCAGATAATCTGCAGGGTTTCGAGTTCCATCAGTTCCTCCCTTCG
GTTGATTCTGCATGCAGGCCTGCTGCAGCGTATTTTCTGATCAGGTAGATGTCAACCAGTGTCAGCAGGGCGTAGATCAG
CACAAAGACCGTCATCGAGAACATGAGTTCTCCGCTGCTGACAACAGATGCCGGTGAAACGGCTTCTTCCGTTCTGAGCA
ACCCGAAGACGATCCAGGGCTGCCGTCCCATTTCTGCAAGGATCCACCCGGCTGAATTGCCGAGGTAGGGGAGCAGGAAC
GACCAGAAGATGAGTTTCGTGCTCCATTGCGGGAAGTCGTAACGGTTGCGCAGGACGTAGAACAGCGCGAGTCCGGCGGT
GACGAGCATGAGTGTACCTGCGCCTACCATCAGCCGGAAACTCCAGTAGGATATGGCTATCGGCGGTATGTAGTTACCCG
GTCCATAGGTCTCTTCGTATTCTGCCTGTAGGTCCTTGATGCCTTTGACTTCACCTTCGAACGAGTTGAAGGCAAGGAAT
GAGAGCAGGCCGGGGACCCTGATGGAGAAGACATCGCGCAGCTCCTCTTCGTTGCCGATCGTGAAGAGCGAGAAACTTGC
CGGGTTTTCAGTTTCCCAGAGGGCTTCTGCAGCTGCGACTTTCATTGGCTGGCGTTTGAGCAGGTCCTGCATCTGTGTGT
GACCGGCCAGGGTGACCAGGACCGTTCCGAGAAAGCCGTAGACAGCACCGTATTTCAGCGATTTCCTGAAGGGATCGATA
TCTCCCTGGTTTTTCATGATGTGGTAGATGCTGATGGCCATGACGAGGAATGCCGCCGTGGTCATGCCTCCGGAGATAAC
GTGAGGGAACTGTACCCAGACATGCGGGTTGAACAGCAGAGCCCAGAAGTCCACCATTTCAGCCCGGCTGCCGTCTTCTG
CAAGGCGGTATCCGACAGGATGCTGCATGAACGAGTTGGCCACCAGAATCCAGAGTGCCGAGAGATTCGAAGCGATGGCG
ACAATCCAGATGGTTGCTGCATGCAGTTTTTTCGAGATCCTCTCCCAGCCGAATATCCAGATACCGAGGAAGACGGATTC
GAGAAAGAACGCCAGCAGGGCTTCGATGGCAAGCGGTACACCGAATATGTCGCCGACGAAGCGGGAGTATTCGGACCAGT
TCAGACCGAACTGGAATTCCATGACAATGCCGGTGACAACGCCGACAGCGAAATTGATGAGAAAGATGTGACCCCAGAAT
TTTGCCAGGCGTTTGTACATCTCGTTTCCTGTCCGTACCCAGGCGGTTTCCATGATTGCGACAAACAGGGAAAGGCCGAG
AGTGAGCGGGACGAAAAAGAAATGAAATACAGACGTCAGTGCAAACTGGAGTCTCGCGAGCAGTAGTGCGTCCATAACGG
CTCCTTGTGATGACGGTTGTGAGTTCAGGGTTTATAAAAAGATAACATTTTCATCCTGAATGAATGAAATCGGTCAAATG
TAGTCTTATTTTCTGAAAAAGCAAAAAAAGGGGGACGTTTCGTGCGTCCCCCATGTTTTCAGTCGATCAGCTGTTTCAGC
TGTTGGTCGTAGTCGCCGACGACAGCTTTTTTGTCGGTGACAATGCCCCTGATAAATCGGTTCGGGGTGATGTCGAAGGC
GTAGTTGATGACCGGGGTGGTCGGGGTGGCGACCTGAGTGCCGAAAATCGTTCTCAGCTCGTCCGCGTTGCGCTCTTCGA
TCGGGATTTCATCGCCGTTTCGGATCGTGATATCGATCGTGGAGACCGGGGCGGCAATGTAGAACGGAATCTTGTGATAG
TGGGCACTGATGGCATGTGCGCAGGTGCCGATCTTGTTGGCAGTGTCGCCGTTGGCGGCGATGCGGTCTGCTCCGACGAT
GCCGAAATCGATCATGCCTTTCTGCATGAGGAATGCGGATGAAGAGTCGGAAATCGAGTAAAACGGAATGTTCTCCTGTT
CGAGCTCCCATGCGGTAAGACGAAGTCCCTGGAGCAGCGGTCGGCTTTCAGCGGTGATCACCTTTTCGATCAGGCCTTCC
TTCCAGGCGTGCTTGATGACGCCGAGTGCGGTGCCTGAGCCGCCTGTTGCAAGGGTTCCGGTGTTGCAGTGTGTCAGCAC
GGTCAGCTTGCGTTTGGCAAGTGAGTCACTGAGGTCCCGGCGGATCAGTTCGACACCGTGGCGCGCCATGGCGTCGCAAT
TGGCAATTTCGTCATCATGAATGCCTGTTGCTGTGTCGCGCATTCTGTTGAAGAGGGTATCGAGGGAGTCCTGTTCGAAA
TGCCGGTCATAGACTTCTTTCATCCGTGCGGTGGCGAAGAAGAGGTTGACTGCGGTCGGTCGTGATGCCTCGACATCGGC
AATGAGGTTGTCGAAGTAGGCCGGGAATTCTTCCTTGGTGCCGTTGTAGCTCTGTAAACCGAGAATGACGGTATAGCCGG
CAGCGACGCCGATCAGCGGTGCACCGCGCACGGCGAGGGTCTTGATAGCGTCGATCGCTTCACTGTGGCTGCGGGTTTCA
ACGTAGTTTTCCTGCAGCGGCAGAAAGCGCTGGTCAAGGTAGCGCAGGGTTCCGTTGGTAAAGGATATTGCGTCAATCAT
GCAACGGTGTTTTTTTTGTTTTGAGTTACTGGTCCGGAGCGAAAAAGATCAATATATAAAAAAGCGGCAGAGGATCATGG
TGGGAAGGCCGTAAAAGGCAACCGGCAGGACAGTGCCCGTGTTCCTGCTCTGTCTGCCGGTGTGATGTTGCGACTGCGTG
CGACTGAACCGATGAGGCCAGTTTTTCTGACGATATCAGAGTTTCTCGACGACGTTTTTGAAGATTTTCGTCATTTTCGG
TTCTGCCAGGTTGGAGACCTCGATGATTTCCTCGATGCTGACCGGCTGCAGGTTATCGGGGAAGCATTCGTCTGTGACGA
TAGACATGCCGAATACCTCGGTTCCCTGGTGTACGGCGGCGATGACCTCTGGAACGGTCGACATGCCGACAACGTCCGCG
CCGATGGCTCGCAGCATACGGTATTCCGCACGGGTTTCAAGGCAGGGTCCTGTGAGGGCGACGTAGACGCCGCGCTGGAC
CTTGATCTGGTTTTCCAGGGCGATCTGTTCAGCGAGCTCGAGAATACGCGGTGAATACGGGGCGCACATGTCCGGGAAAC
GCGAGCCCATTTCCGGATCGTTGGGGCCGATGAGCGGGTTTCCGCCGAGCATGTTGATGTGATCGTCGATCAGCATGATA
TCGCCTTTGCTGTATGACGGATTCAGGCCGCCGCAGGCGTTGGTGATGCCGAGAGTTTTGACGCCAAGCTGTTTCATGAC
CCTGATCGGGAAGACGATCTGGTGCATGGAGTAGCCTTCATAGAAGTGGAAGCGTCCCTGCATGGCAACCACTTTTTTGC
CTGCAAGTGTTCCGAAGATCAATTTGCCGTGATGTGTTTCGACGGTCGAAATCGGGAAATACGGGATATCGCCGTAATCC
AGTGCGAGTTCGACTTCGATTTCCTTTGCAAGAGCCCCCAGGCCGGTGCCAAGAACGATGCCTACAGGGTAGTCTTCTTT
GGTTTTGGTGCGGATGAACGAGACCGCCTCCTGGATTTTTGCGCGCTGTTCGATCATGATGATGAGGTTTTGGTTATGTT
TGCTGTATGCGTTACAGTGACTTTACGAATGTTGCGAGCCTGGTGTAGACATCTTCAAGCACATCGGTACCCGGCAGGTA
GACGATCCTGATGAAGCCGTCTTCTGCGCTGGTCCCGAAACCGGAGCCGTGAACGAACAGGATCTGCTGTTCCTCGAGAA
GTTTCAGGACAAATTCCTCGTCTGTCGTGAATGGTGTGTCGGCAAGTTGGATTTGTGCCATGACGTAGAATGCGCCTTCA
GGCTGGTTACAGCTGATGCCGTCAATGCTGTTGAGCATGCTGATCGTGGTGTCCCTCTGTGACCGCAGCCGCCTGACGAT
GGTGTCGTGATAGGTGCTGTCGAGCTGCATGGCCGCCCTGATGGAGAACTGCGGCGTCATGGGCGCGCACAGTCGTGCGT
CGGCAAGCTTGATGAATGCCTGGCGGACGTCAGGGACAAGTCTGCTGTTGGTGATCATCATCCAGCCGGTTCTCCAGCCT
GGAGCCATGTAATTTTTGGAGAGGCTGTCAATGGTGATGACGGCGACATCGTCTCCTGCCAGCGATGCGAGCGGTATGTG
CGTCGCATCGTAGACGAGCTTGTGGTAGACTTCGTCGGTAATGATGAGCAGCCTGTGGCGTCGTGCGATATCGATGAACT
GCTGCAGTGTCTCCTTCGAGTAGACTTCTCCGGTGGGGTTGTTGGGATTGATGACGACGAGAATTTTTGTTTTCGACGTG
ATCTTTCGCTCGATGTCGTCCGGATCGGGCAGCCAGCCATGACGCGGGTCGAGCGTGTAGCTGACTTCACGTGCATTGAG
TTTTGCGATGATGGCATTGTAGAGCGGGTATCCCGGAGCCGGGCAGAGGACCTCGTCACCTGGATTGAGCATCGAGGTGC
AGACCAGGTCTGCGGCTTCCGAAGCTCCGAAGGTGATAATGGTGTCCTCCGCTGATGTCGGAATCCCTCTTTTCCGGGCA
TCTTCAGCTATCGCCAGGACGGCGTCCGTTATGCCGGAGGAGGGAGAGTAACCGTTATGGCCCAGCTGAAGGGCCTGGAT
ATTGGCTTCGATCAGTTCTTCGGGAGGCTGAAACCCGTAAAGGATAGGATCGCCGATATTGAGATAGGTGACCGTTCTGC
CCTGTTCCTCCAGCTTTCTCGCGTGGGTGACGATATTGCGTATGGCATAGCGGTAGTTCTGTACTCTCTGGGCAGGGGTG
AACACTGGTGAATTGGAATACGGCATAGGTCTCTGTATGCAGGCGTTGCGATCTACGGGTTTTGACGTTGCAGAGAAGAA
CGAAAATATATGATGTTCTCCCTTCAGTTGAAAATTCCGTTCCCTGCAGGAAACGGTGCACGTGACAGGTCGACAGCGGA
TCAACGGCTTCCGAAAATGGCGGTTCCGATTCTCACCATCGTCGAACCGGCCCTGATGGCTTCTTCGAAGTCGCCACTCA
TGCCCATGGAGAGTTCCGTGACGGTTGATGGATCCGGGGCGATGCTCCTGAGTTTTTCGAGCAGGTTACGCAGCAGCTCG
AATTCCCCCGGAGCCTTGCGGGGGTCTGGTGAGGCAATGGTCATCAGCCCCCGAAGCCTGATGGATGGAAGATCGAAAAA
GGAGGGGGCTGTATCGAGAAGTTCCTGCGGTGAGATGCCGAATTTTGTGGATTCTCCCGAGGTGTTGATTTCAAGCAGGT
AGTCTACGGTCAGCTCTTTTGCTCGAGCACGTTTCGAGAGTTCTTTGGCTGTGCTGAGCTTGTCGATGCTGTGCACCATG
CAGACCCTGTCAATGATATACTTGATCTTGTTGGACTGCAGGTGGCCGATAAAATGCCAGTTGATCTCCAGGTCCCGGAG
TTCGGGATCTGTGCTCTTATCGAGAAATTCCTGGACGTAGCTTTCGCCGATATCTGCCTGTCCGGCTTCCACGGCTTGCC
TGACGAGCGAAGCGGGCTTGGTTTTTGAAACGGCGATGAGCCTGACCTCTTCCGGGTTCCTGCCACACTCGCGGCAGATG
CTGTCGATATGCGTCCTGACTGCTGCAAGACGTTCCTCTACGCTGTTCATGGCTGGTTATTTGGACGGTGCGGCAGGCTC
GATCGTCGTGATGGTGACAGGTTCTACAGGATTGTCATTGAAATCAGTTTCGACGGTGGCGATGGCATCGACGGTTTCCA
TGCCGTCCGTCACCCTGCCGAACACCGTGTAGTCTCCATCGAGAAAATCGTTGTCTGCCTGGTTGATATAGAACTGGCTT
CCGGATGACGCTTTCTGGGGGTTGTTGTCACGTGCGGCGGCGAGGCTTCCCTTGACGTTGGGATGGCGGATTTCGGCAGG
GACCCTGTAGTCCGGTCCCCCGGTGCCGTGCAGTCTTCTCTGGCTGTCATCGCGGGAGAGGGGATCTCCTGTCTGGATCA
TGAACCCTTCGATGACCCGGTGGAACCGGATACCGTCGTAGTAGTTCTCGCTGACGAGTTTTTCGAAGTTCTCTTTGTGC
TGTGGTGTGTCATCGAAAAGTTCGATGGTCATGTCGCCATGGGAGGTCCGGATAGTGTATGTCGCTGGCATGGTGGTAAT
GGTTAACGTTCTGTATCGGCTGTGGCCGAAAGTTGCTGGAGTTTCTGTTGTGCCCTGGCTGCCCCGGTGGTTCCGGGATA
CTGTTCTTCAACCTTGTGGAGCAGCGTGATCGCCTGTGCCGTTTCTTCAGCTGCAGCGAACAAGGCCGCGGCATCGGCAA
GGTAGATGGCTTTCAGTGCATGATTTTCTGCTGTATTGCCGGCTTTTTCCATCTGTTGGGCGGCTTCGAGGGGCTCGGCG
AGGCGTTCGAGGCTTTCTGCCGCACAGGCAAGAGCCGCGGCTTTCAGGTCGGGAGTACTGCCGGAGAAGGATCGGCTGGC
GGTGAGCGCCTCGTCAGGGCGATCAAGGGCCAGCAGGGTTTTCGCCTCGAAGAGGCGGGCAAGCTGACCGCTTTCTGTCG
ATGAATAGGTGTCGGCAATCCCGGCCAGGCCGACAGACAGGGAATCTCCTTCGATGGCACGTTCCATGTTGCCGTTGTCG
ATGTTGGCTATGGCGAAGCCGAGCAGCCGTGAGGCTTCCCGCTCCTGTGCCCGCTGCTGCTGGAACAGGTAGAAGATGCC
GGCCGCAGCGAGGACAATAACGACGCCTGCCGCTATCATCTGTTTCTGGTATTTCATCAGCCAGGCCAGCAGCAGGTCTG
CTTTGTGCGCCAGGCTGTCGGTTTCTTCCTGTGGCGTGCTATGTTGACGTTCTTGTTCTGTCATGATGGTAGAGACGTTA
TTGCGCTCCCCTGAACGGTGCTGTTCCGCAAGGCGTTCTGCGCATGAAGGATCTTTAACTTATGGAAGTTACGTGGTATT
TCAAAATGATCGATGTCCCCCCGTGCCGAGGCGGATGCGCCTGTTATGCCGGATCTCCGAACAGGGTTCTTGCATTGGCT
GCGACAGCTGCTGCCGTGGTTTCCAGGGACTGCTGCTTGATGTCGGCGATCCTGGCGGTGACGTACCTGACGAGTGCCGG
TTCGTTGCGTTTGCCCCGGCAGGGAACGGGGGCAAGATAGGGGGCATCGGTCTCTGTCAGCAGATGCTCCAGTCCGATGG
TTCTGATGACATCCGGGAGCGGTGATTTTCTGAAGGTGACGATGCCGGGGACGGAGATGCTGAGTCCGAGGTCGATGCAT
GCGGCCGCATGGTCGGCGGTGCCGGAGAAACAGTGCATGATCCCCCGCAGGTTTGAACAATGTTCGTCACGCAGAATTTC
GAGCGTGTCATCCCAGGCGTCACGGCTGTGGATGACGACCGGCAGATCGTGCTTTTCTGCCATGTTCAGCATGGTCCTGA
AGGCTTCCTGCTGGGCTTTCGCGTTGTGGTCCGGGTAGTGGTAGTCAAGCCCGATCTCCCCGATGCCGACGACATTCGGA
TCTGCAACCAGCGATTCGAGTTCGTCGAACAGGTCGGGAGCCGGCATGTTCATGACTTCATGGGGATGCAGTCCGACCGT
GGCACGCATGAAGGGATATCCGGATGCCAGCTGAATGGATTTCCTGCTCGACGGGGCATCGATACCGGGATCGATCAGGT
AATGTACATCATGATCAAGCATGCGTTGCACGACCTGGTCACGATCTTCATCAAACTGCGGAAATGACAGATGACAGTGA
ACGTCGACGAACATAGGGCGGTACAGGGTTACTGTTGTGGAAATATCTGTTTGTAGAAGACGACGAGCAGAGTTGCCCCG
ACAGTGATAGCGGAATCAGCCAGGTTGAAGACCGGCCACAACGAAACCCATCGATCAAGAATATATCCATTATAGAGGTC
GAGATGGAGGAAATCGATCACGCTTCCATAGGCGATGCGATCGATCAGATTACCGATGCCACCTCCGAAAATCAGGCTGA
ATGCCGAGAGAAACAGGGGAGACCTGTTGGATGACCAGAGGACGTAGCCGAGAATTGCTGCCAGGATGAGTGCTGTGCCA
CCGATCAGGATGATCCTTGAGCCGGGGTCGACACCGAAAGCAATACCGGTGTTTTCCGTATACGTAAACTTGAACCAGTC
GGCGATGATGGTTATGCTGCCATGTTCACGCAGGTAGCTGGCTGCAACCTGCTTGGTCAGCTGGTCAATGAGGATGACGC
CTGTGGAAATGAGAAAAAAAGCGGTCATGACTTGGTGTTGTTGGATATCATGGGTTGTTCAGGCTGGTGGCTTCAGTCTC
TGCGGCGTTCAGGAGGAGAATTGACCGAGCAGGTTCTGGCGGATCGTATCTATCGGCATGGTCCGCCCTGTCCAGATAAA
GAAGGACTGGGCTGCCTGGGCAAGCAGCATCTCGATTCCCGGGATGGTCGTCGCCCCGGCTCTGGCTGCCATGGCGAGCA
AGGGGGTCTGAAGCGGGTTGTACACCATGTCGAAGATGATCTGGTCGTTATGCAGCAGTGCGCTTTCGGGTGAAAGCAGG
TGCGCGCTGCCGGAGCCGGTCGTTCCGACAGGAGTGGCATTGATCAGCAGGCGGCAGTTCTGTATGGCTTCATGGTCCTG
CATGCTGAAAACCTCCATCAGGGAGCGGCTGCGGGGATTCTGCAGGCTTTCGGCGAGCTGCTCTCCTTTGTGAAGGTCTC
GGACAAACAGGCGAATCGACGAGGGCGAGAAGTTTCTGCTGAGAGCTTCGATGGCCGCCATGGCAGCGCCTCCGTTCCCG
AAAATACCGGCAGGTTTTCCGCTGATGCGGTCAGCATGGACGGCAAGGGGTCTGGCAACACCGGCAATGTCCGTGTTGTA
GCCTTCGAGGCGGCCTTCTTTCAGCACGATGGTATTGATTGCACCGACCGATTCGGCTTCAGGCGAAAGCTGGTCGAGCG
ATGCGAGAACGGTCTGCTTGTAGGGAATGGTGACATTGAAGCCGGCTATCCCGAGTGCTTTCGCTCCCTGGAGAGCTGCC
GGGATTTCTTCGTGTCGTCCGATGTTGAAAATCGTGTAGCAGAACGGAAGATCCAGCAGGTCCGCTGCGGTATTGTGAAT
GAGCGGGGACCAGGAATAGTCCACCTTCCGACCGATCAACCCGAGGATTTTCTTGACAGTATGCATGATGTGTTGTGCCG
GGGCAGGTGGTTCACGAAATATCGAACATCCTGCGGATGCGTTCCTGGCGGTACAGCTCCGGAAATGACGATTTCAACAG
TTGTTTCTTGTCAGGATCGATTTCGAAGGCTTTTCGGAGAGCCTCGATCGCTTTGGCGCTGTTGCCGATAGCCAGGTAGG
TGACGGCGATTTCGACATGCGTGTCGGCCGATCCGGGCTGAAGTGCCAACGATGTTTCCAGGGCCTGGATGGACTGTTCA
TGGTTGCCGGTTTCGCGCAGTACCATGGCGTAGTCGATCCAGACCTGGTGGGAATCGCTTTCATGTTCGAGAATGGTGCG
GTATGTCTCGAGTGCCAGACCGTGATTGTTCATATTGTAATGAATTTCAGCTTTCAGCTGAAGGAAGTCGACAGATCCCG
GTGCGTGCTCAAGAGCCTGGTTGATCGCTTCGTGGGCTTTTTCGTAGCAGTCGTCCGCCTCGAAACAGCAGGCAAGGGCG
AACCAGGCATCGGCAAAATCGGGTTTGATTTCGACGCAGCGCAGGTAGTGTGTGGAGGCTTCTTCGTAACGTTCGAGCTC
TTCGTACGCGATACCGATGTTGTAGAGCGCATTGATGTCGTTGGGTTCGATTTCGATGGTTTTCCGGTAGCACTCTGCAG
CCTCTTCGATGCGACCGGTAATGGCCAGGACATTCGCCTTGTTGTACCATGCGGAGCTGAAATCCTCAGCGATCGTGGTT
GCCATGTCATAGCTCTCGAGAGCGTCGTCATAGCGTTTCATCTTGCTGAGCACCAGGCCCCGGTTGTACCAGGCATTGAT
GTTGTATGGGTCCAGGTCGATCGTTTTCTGGTAGCAGTCCGCACTCTCTTCGAGTTTGCCGAGAATATCCTTGCAGAATG
CGAGTTCGTACCATGCTTCGGTGTATGACGGGTCGAGCGCGAGACTTTTTTCGATGTTCTTTTCCGACTCGCTGTACCGC
TCGAGTTTCTGCAGGATCAGGCCCCTGTAGAAATAGGTTTCTTTTTCAAGCGAAGAGTCGGTGATCATGTTGTCGAGCTC
TTCGAGTGCTGTCGCGTAATTGGCGATGTTGAAATGGGACAGTGCGAGGTTCAGCTGCATTTCACTGTCTGCAGGGCTCA
GGAGCGTGGCTTTCTGAAACGCTTCTTTGGCATCGTCGAAGTAACCGTTCACCGTGAGGCAGTTGCCCAGGTGGAACCAC
GACTCGGTGTTGTACGGACAGGTTTCGGCAAAGTGTCGAGCGACCGTGAGCGCGTCATTGTGCATGCCTTCGTCGTTGAG
CTGGTTGATGATGTCAATCAGCTCTTCCGTATCGTATATAGAGGAAAGGTCAAGGTCGTCAAGCTGTATTTTTCTGAAAA
AACCGTTCGATTCATTACTGCTGCCTTCGTTGAAGAAATCAAGGAAGCTCATATGGGCACAAATATTTTCTTGTTCCTGC
GGCTTATTGCTCACCTAATATACAACAAGTTGGTTGTTTGAAAAATTGCCGGATTTCCGGGTTGGAAAGTCAAAAGTAAA
CAGCCAGACGTCAGGAATGTGGAGGCGCATGGTAACTGGTAACCGGTGAAGAATGAGCAGTGACCGGTTACCGGGAATCG
AAATACCGGCGGATGGCCCGGGCGTTGTTTTTCGTGGTGACCTGGCAGAGGTCTTCTTCGGTCGCCCTTGTTATCTGTTC
TATCGAGCCAAAATGATCGAGCAGTTTCATGGCGGTTTTTTCCCCGATCCCTGTTATGGAGGTCAGTTCAGTGCGGATCG
TGCGTTTTGTCCTGAGGGTGCGGTGGTAGGTGATGGCGAAGCGGTGGGCTTCGTCGCGCAGGTTCTGCAGAAGCTTCAGT
GCCGGTGAGGTCCGCGGCAGGTTGTACGGATCGCGGGTGTTGGGGAGAAAGATCTCTTCGAGCCGCTTGGCGAGACCGAT
GACCGGGATTTCGAGCCCGAGTTCCTGCAGGGTCTGCCAGGCCGTGTTGACCTGCCCCTTGCCGCCGTCGATAACGATCA
GGTCCGGCAGTGGAAGCTGCTCGCTGAGTGATCCCTGGTAGCGGCGTGTGACAGCTTCGCGCATGGCTGCATAGTCGTCG
GAGCCTTCGAACGAGCGGAGTTTGAATTTGCGGTAGTCTGACTTGCGCGGTCTGGCGTTGACGAAACAGACCATCGAGCT
GGTGTAGTCCGATCCCTGAAAGTGGGAGTTGTCGAAACATTCGATGCGTTCCGGGGTTCTGTCGAGATGCAGGGTTTGCT
GCAGTGCTTCGAGCGCAGGGGATTTTCTCGAAAGTTCCTCCCGTTTCAGTTTCTGGATCAGGTACTCCGCCAGATGGTGG
CGTGCGTTTTCCGCACACATCGAGACGAGTTTCGCTTTTTCGCCGATCCTGGGCCGGGTGAAGCGCAGGCGGGGGGTGCG
GGTAAGCGCACGAATGGCATCCTGTTCGTCAGTATCGAGTTCATGCTGGAGAAAAATTTCCGACGGAATGCTGTCGGGGG
TTTCAAGGTAGTATTTCTCGAGAAACCTGGTTATCAGGATGGTGTCGTCTTCATCTCTCACGTTTGAAAAATACATGCGC
TGTGAGCCCAGCAGTTTTCCTTCCCGGATTTTGAAAACGACACCGCAGGCGTCATCGTCTTCCCGGGCGACAGCGAAGAC
GTCACGGTCAATGGTATCTGCGGAAACGACTTTCTGGCGATCGGCATACTTTTTCAGGCCATCGATCTGCAGCTTGAGCT
CGGCGGCTTCTTCGAAGCGCAGGAGCTGTGCGTGCTCGTGCATCTGTTCTGTAAGGCTCCTGATCAGTTGCGAGGTTCTG
CCTTTGAGGAGCTGTGTGATTTCACCGATCATGTGCTGATACTCCTCTTCGCGTATCAGTCCTTCGCACGGCCCTTTGCA
TTTGTGAATGTGGTAGTTCAGGCAGACGGTGAATTTGCGGGCTTCGATGTTCTCCTGTGTGAGTTTGAGCTTGCAGTCGC
GCAGCGGGAAGATCGTGCTGATGAGATCGATCACCGACCGCAGCTGCCGGGCCTCGGTATAGGGCCCGAAATAGGTCGCT
CCGTCACGGCGGACCTGCCGGGTAATCAGGATTCTGGGAAAGGGCTCGTTGGTGATGACGACGTAGGGATAGGTTTTGTC
ATCCTTGAGATTGATGTTATAGCGCGGTTTCAGGTCCTTGATCAGGTTGTTTTCAAGGATCAGTGCTTCGACTTCGGACG
ATGTGATGATGACCTCGAGGTCCCGGATGTGGTTGACGAGTACCTTGGTTTTTCCGGAGTGCTGGTGGTTCGAACGGAAG
TAGGAACGTACCCTCGAGCGGATGTTTTTCGCCTTTCCGACATAGATGACGGTCCCGTTCGAGTTTTTGAACTGGTAGAC
GCCGGGAGCGGTCGGCAGGGAATCGAGTTTTTTCAGAACAGCGTCGGTGGCCACGGGTGAATGGTGAATGGTGAATGGTG
AATGGTGAATGGTGAATGGTGAATGGTGAATGGTGAATGGTGAATGGGGTAATGTAGTGAAAATGCAAAAGGCGCGAAAA
ATCGCGCCTTTTACAGGTGTCGTTATGCTCTTCAGTGAGAGGTCGCCTCGCCTGCACCTTTCGGGTAGCGAAGACTGTCG
ACCAGTTCCTGGATGTCTTCAGGAGGAGCCGGTGTGATTTTGGCGACAACGAAACTGACGGCAAAGTTGAGCAGCATGCC
GAGCGTCCCGATGCCTTCCGGTGAAATACCGAAGAGCCAGTTGTCAGGAGTGTTGGCTGCAGGATTGATGAACTTGAAAT
AGATAATGTATGCGGCGGTAAAGGTGATACCTGCGAGCATACCTGCAATAGCGCCTTCCTTGTTCATCCTCTTGTAGAAA
ATACCGAGAATGATGATCGGGAAGAACGACGATGCCGCCAGGCCGAAGGCGAATGCGACCACCTGGGCGACAAATCCGGG
CGGATTGATGCCGAAGTATCCGGCAATCACAATAGCGACCGCGACGGCGATACGTGCGACCAGTACCTCTGATTTTTCAC
TGATGTCAGGGTTGATCTGCTTCTTGACGAGGTCATGTGCAACCGATGTCGAGATGACCAGCAAGAGGCCCGCTGCAGTT
GACAGCGCGGCAGCAAGGCCGCCGGCAGCGACGAGAGCGATCACCCAGTCCGGAAGGTCGGCGATTTCAGGGTTGGCAAG
CACCATGATATCGCGGTCGATGTACAGCTCGTTCTGATTGTCGGCGACCGGCTGGTTGTCGAGCATGCGCTGGCCGACAG
GTCCGGTTTCCCCGGTGTAGGACGGCTTGCCTTCAAAGGGTGAACCGTTCACGTACTGTACGGCGCCGTCGTCGTTTTTG
TCCATCCAGGCAATCAGGCCTGTTTCCTCCCAGGTGCTGAACCACGAGGGAAGTTCCGTGTACTGCTTGTTGCTGACGGT
ATCGATCAGGTTGTAGCGTGCAAAGGCCGCAATCGCCGGTGCCGTGGTGTAGAGCAGGGCGATGAAGATGAGGGCCCAGC
CGGCGGAGATTCGTGCATCGCGTACTTTCGGTACGGTGAAGAAACGGACGATCACGTGCGGAAGACCTGCGGTACCTACC
ATCAGTGCAAACGTGATGAAAAAGACGTCGATCATCGGTTTGCTGCCGTCAGTGTAGGGCGCGAAGCCGAGGTCGCGGTG
CAGTCCATCGAGCTTGTCAAGCAGGTAGCCGCTGCCATCGACGACCTCGCTGCCGAAACCGACCTGGGGAATCGGGTTGC
CGGTGATGAGGATCGAGATAAAGATCGCCGGTACGAGGAACGCGAAAATCAGCACGCAGTACTGGGCGACCTGGGTGTAG
GTGATCCCTTTCATGCCGCCGAGTACGGCGTAGAAGAACACGATCGCCATACCGATGAGAATACCGGTGTTGATGGGTAC
CTCGAGGAAGCGGGAAAAGACGACACCGACGCCGCGCATCTGGCCGGCAACGTAGGTGAAAGAAACGAAGATGGCGCAGA
TGACGGCGACCGTTCGGGCTGCATTGGAGTAGTAGCGGTCACCGACAAAATCAGGTACGGTGAACTTTCCGAACTTTCTC
AGGTAGGGGGCGAGCAGGAGGGCGAGCAGAACGTAGCCGCCGGTCCATCCCATCAGGTAGATCGAGCCGTCGTATCCCAT
AAACGAGATCAGGCCCGCCATTGAAATATACGAAGCGGCACTCATCCAGTCTGCCGCGGTTGCCATGCCGTTAGCCAGAG
GCGGAACGCCAGCGCCGGCAACGTAAAATTCTTTTGTGGAGCCAGCCTTTGCCCAGATCGCAATGCCGATATAGAGCGCA
AAGGTGATACCCACAATCAGATACGTCCACGCTTGTACATCCATAATGTTGCTGGTTTGGTGATTGTTGGTTGTTTGAAT
GCTGGGTGGGGGCTGGTTGATCAGTCTTCACGGACATCGTACTTGCGGTCGAGCTTGTTCATCAACATGACGTAGATGAA
AATCAGCACCACAAATACATAGATGGCTCCCTGCTGGGCAAACCAGAAGCCGAGTTTGAACCCGCCAAGGCTGATGGCGT
TGAGCTGCTCGACCAGGAGAATCCCGAACCCGTACGATACTGCAAACCAGACAACAAGCAGTCCGATCAGGTATCCGAGG
TTGGTGCGCCAGTACTGCTCCAGTTTTCCTTTTTCCATGGCATCAATGGTTTAAGGTTTGTTAAAAACAGTTCTTAGGGG
AAAAGTCACATCTTGAAGTTAACGAAAAAATCTCCCATTCCGCAAGAACGCGCGTTAACGATTGTTAATGTCTGCTGGAT
GGTAATTGCACAAAAAAGCCGCCCCTGGCTTAAGCTGGGGCGGCTTCTGAGAAATGCGAGTGAGCACAGTTCTCTGGTTT
AGAATGTCATGGTCATCCAGAGATCCGTTCTCAGACGGCTGGTGTTGTAATCCATTCCGTTATCAACTTCGCTGGCGAGG
TAGCGAACGGTCGGGGAAATAGTGAACGAGCCCATGGAGGATTCGTGCACTTTCCAGTTGTACTGTGCCCAGACGAACAT
GTTGCTGTAGTCGACATCGCTGCTGCCGGTTTCATCGGTTGCTGCGTTGTAGTCAAACCATGCGGTGACCGGACCGCTCT
GCGCCTTGATGCGGAACAGGTAGGAATGGTAGTCGACATCCCTGTCTTCAGCAACATAAACGGTTTCGCAACATTCTTCA
CCATCTGCTACAAACTCATACCCTTCTCCGTCAACAAAAGAGTAGAACCCGCTTACGGTGAAGGTTGTGCTTCCTGCAGG
AATCGTTGCATTTGCACCGAGGGTGATCGGAGCGACGTCCTGGTAAGCGCCTTCTCCCAACATATCGGGGTCGATATATG
CACCACCGGCAATATCAGCACCCGTCAGCGCTGCCAGCAGCTGAGGCTGGAACGTGACGTTACCGATGTTCGTTTTATAG
GAGACGTGCAGTGCGTAACCGTCTTCCAGAACATCGTCTTCGTTGTCATCCCAGGCGTCGGTGATGTGGCTGGCGTCGTT
GTTCAGGATGCAGAGTGTTGTATTCAGTTCACCGGGGCCGACCTTGGTACCGTAGTTGAAGCCATAGAGACGGTCGTTGT
TATACAGGAATACCGGGATTTCGGTAGCCTGGAACGGGTACATGGTGATGTCGAACACCGGGTTGTTGAGGCTGCCGAGC
GGCATGCGGCCCATCATGTAGTGGGAGTTTTCCATCATGCGGCCGAAGTAGATCTGCGAGACGCCGAGATCGAATTTTTC
GCTGTTTGCTTCACTGACAGTGGCCAGCCAGCCCGGAGTTTCGCTGGAAATGAGGGCTTTCGCGAAGTAGCCGTCACCGA
GATCCGCGGCAGCTTTCAGGCGGAGTCTGTAATAGTACTTGAGGTCCTCGGTGTTTTCTAAATCATAGTCGTTGACTTCG
TAGTCAAGCATTTCGAATCTCGGGCGTACCTGGGCGTCTCCGCTGAACTTGATCGCAGCTGATGCAGGTGAAGCCTGCGA
AATCAGTACGAGAGCGAAAGCGAGCGATAAAATTTTTTTCATCGGTGTTTTCTCCGTTAGGTTAATTGTGTTGCTTCGGA
ATTCACTTCCCCTGCCTCAGATGCTCAGGGAGACCGGGGAGTGGAAAAGAACATGGTAATGAGGCTTAATTTAATACAAA
ATAGATAAATAACAAAGATGTTGTGTTACAGGAGCGCTTGCGGTGCGGGGGAGGGAAGAGACGAGAGGCGAGAGACAGGT
TGCGCCTGGATGAGCGCGTTGCGCAGTGACAAGTTCTTAGTGATGAGTGACGAGAAAAAGCGGGCGAGCGCCGCTCGCCC
CTACACCATTCACCATTTACCATTCACGATTATTTCCCTTGTCTTCCGTAGGGGTCAGCGGCGCTGACCCGAGCGAGTGT
GAGTTTACCCACAGAGTACACGGATTTTCACTGATTTGACTGTTGACTGATCGCGGATTGACGCCTGCGGCGCGGGGGGA
GGGAAGAGACAAGAGGCGAGAGGCGAGAGACAGGGGGTGAGGTTGGCGAGGGGTGGTTGCGGGCGCGTACGGCTCGTTCC
TGCGGCGTATACATGCTGTTGATTGCCGGGCCGGAGGTTTTTTACTTTTGCCTTGTTACTTTTGACTTTCTTTTCAACAA
ATCAACAATCCCATGTCTTCTGTCAAACTTCGGGTGAGCGCGTTGTGTGTGCATGATGATCACGTACTCTTCATCGAGCA
TAAAACGTTCGCTCCGGGCGATCCGCGATTGCCGGAGAGCTGGTGGATTCTGCCGGGAGGGGTGGTTGAGCCCGGAGAGA
CTCTTCATGAAGCTGTCCGCCGGGAGATGCTCGAAGAGACGGGGCTGGAGTGCCGGGTCGGAGGCATGGTGTTCGTCAAG
GAGCTGCTCTATCCCTATCCCGGGCATGAGCGGGCCGGAGAGCGCCATCAGTCTGTTTCGATAGGTTTTCATTGCGAGGT
GACCGGGGGGAAGCTGATAACGGGGCGGGACCCGGAGTTGCCGCTTGACGAGCAGATGATCATACGGGCTGAATGGCTGC
CGTTTGACCGGCTGGACGAATACGAACTCTATCCGCCGGTACTCAGGGACCTGGTGCGGGATCATGGCCCGGAGGGCTTT
CGGCGCGTCGCCCCCCGGTTCTACGACTCACTGCTATAAATCGACAATGACGCCGAGCGTGGTGTACTCTTCGTCATGGT
TGAAGTACATGCCGTGACGGCTCATCCCGTTGAAATAGTTGCATGCTACTCTGATGTTTCCGAGGCCGAGCGTGGTGAGG
CGCCATCCGGCCTGCAGGTTCCAGGTTCCGTGGAATCCGTCGGTTTCCTGTTTGTCCTGGTTCCATTCGGGCAACAGCTT
GAAGTCTGCTGCAAGGTAGGTGTTGCCGGGTGTGGAGAGTTCGACGCCGGCCTGGAATGCATGGCGGCTGATCTCGTCAG
GAATGGTATGCCACAGAAACTGGTAGCCGAGATAGACCCGGTGCCGGTCATTGGAAAGTGCGGCGATGAGGTTGATGAAC
TCCCTGCTGTAGGTGAAGGGAATGGTGCCGAACGGCGTGGCTTCGGGGTTCATCCATTCGTCAGTGTCTTCATCGTAGTG
GCCGTCTTCGAAATGTGCGGAAATGTGACTGAGGCGGATACGTGTCGAGAACTCATCGAAACCGAGCAGCGGTTCGTCGA
GCGGGTTGCGGTAGGTCATGTTGATGCCGAACAGGTAGTCGATGGTATCGACCGGGAACTTGAAGTTGTCCGATCGCTGC
AGGAGAGACCAGGTCCCGAAATCGATGCCGACAGCGATGGTTTCGCTGTCATTTCGGTAGAGGTCGGCAGAGGCGCCGAT
ATCGAGTTGCAGGTAATCTTCATCGAGCCATGGCATGACAGCGATGCGGGGTTCCATCGGATCGGCGAGCAGGGGGCTGA
ACATGTTGTCGAGCCGTATTGCTGCCTGTGCGGGAAGGGACGATGCGAGCAGCAGAAGCAGCGAGCAGGCAAGTGCAAGA
GGTTTGTTGTGCATGGTGTGTATCTGGGTTTGGTGTTTCAGGTGTCTGAGGCCATCAGCATTTCAAGAACCGCTGTCCGG
ACAGCGACACCGTTGGTGACCTGTTCCAGCAGCATGCTTTTCGAGTAGCCAGGTGGCTGGATGCGGTCGGCGACATTGCC
GGCGATTTCTATTTCACGGTTGATGGGGCCCGGGTGCAGGACGAGCAGATGCTTGCGGACCCGTTCAAGGCGTTCGTCGG
TGAGGCCGAAATGTTCCGAATAGTCGCTGAGTGACGGCAGGTAACCGCCGGTCGCGCGTTCAAGCTGCAACCGCAGAACA
AGAGCGGCATCCGCCCACCGGAGACCGTCATCAAGTGATGCAAAAACCCTGACGTCCAGCTTGCTGCAGTCTGTCGGCAG
CAGGGTTGCCGGAGCGCATACGGCGACCTCCGCCCCGAGGGCCTGAAGCCCGAATATGTTGGAGCGTGCAACCCTGCTGT
GCAGGATATCACCGAGGATCATGACCTTGACACCGGAGAGGCTGGTGAAATATTCTCGAAGGGTGAAGATGTCGAGCAGT
GCCTGGGTAGGATGCTCATGTGCGCCATCGCCGGCATTGATAATGTGGCGGTCGGTGTGATTGCTGATCATCTCGGCGGC
TCCGGACGAGGGGTGGCGGATGACAAACGCGTCGACACGCATGGCTTCGAGATTCCTGATGGTGTCGAGGATGCTCTCGC
CTTTGCTGATACTGCTTGCCGATGCAGAAAAATTGAGTGTGGATGCGCCGAGGTTGCGGGCGGCGATTTCAAACGAAAAA
CGCGTTCTGGTGGAGTTTTCGAAAAATGCAAGGGCGATACGCCTGCTGTGCAGTGTTCTGGTGATGGCGCTTTCGTCGTT
GATGAACAGGTGCTTGTGATGTGCCGCTTTGTCGAGGATTCGGGTGATGGTGTCGGCTGAAAGCTGTCTCAGGCCGGTCA
GGTGCTTCAGTGATGCGCTCATGCTCGGGGCTGTTCGGATCTGTGGAAATCAGTCTCTGGAAATTCTCCGCCAAATTTAC
GAAAAATTGACCTTTTCCGATATTACAATCGTGGGTAGTGTTTCTGTGCCTGTTGCCGGTCGGAAAAAGTTTCGGTAGGT
TTTGAGCGGGAATGTATTTTCATCCGGAGTGTTCATTTATCGGAACGGGAATTGCAATGCATGAAATGTCCATAGCGCTT
TCTATTGTCGATGCGGTCAGCGCCCGTGCACGTGAGGAAGGAAGTACGAAGGTGACCGGTGTGGAGATTGTGGTCGGTCA
GTTGTCGGGAGTTGAGATCCCTTCACTGGAGTTCTGTTTCGACGCGGCAACGAGAAACACGCCGCTCGAAGGAGCAAAGC
TGGATATTGTGCGGGTGGCATCTGAAGGGGAGTGTGAGCAGTGCGGGAAGCGTTTCGGCGTCGACTTTCATTACGCGAAA
TGCGAATCGTGCGGTTCGTTCAGGGTCAGGATTGTAGCCGGAACCGAGTTGTCGATACGTTCGATGACGCTGGAGTGAAG
ATGAGTAAGGCAAAAAAAGTTAAAGGTAAAATGTCATAAGTAAACAGTGTCGAGCGGACACGTGTTTTTCAACGGATAAC
GGTTAACGAATCAATAAATCGACAAACAATTATGTGCGATACGTGTGGATGTTCTTCGGATGGCGGGGCTGTGCTGTGCA
AGCCCGGTGATGCAAACTGGCATGTGCATGTCGATGATGGTGGTCATGTGCATGATCATGGACACGGTCACGATCATGGG
CATCATCATGAACCGGCTGCAGGGCAGGGTCGCCAGGTGAGGATGGAGCAGGATGTTCTCATGCAGAACAATCTGCTTGC
CGAACGCAACAGGGGGTACTTCGAGGCGCGCGGAATTCTCGCGCTGAATTTTCTGAGCTCTCCCGGTTCCGGCAAGACAA
GCCTGCTGGAAAAGATGATTCCCCTGCTTCGGGAGGTACGCCCGGTGAGTGTGATCGAAGGCGATCAGCAGACCATGCAG
GATGCTGAGCGGATCGATGCTCTTGGCGTACCGGTGGTGCAGGTCAATACCGGGACCGGCTGCCATCTCGATGCGGCGAT
GATCAACCGTGCGGTGCGAGAGATGGATGTCGCCAGCGGTTCGCTGCTCTGTATCGAGAATGTCGGCAACCTGGTCTGCC
CGGCGTTGTTCGATCTCGGAGAGGCGTTGAAAGTTGTCATTATCAGTACGACGGAGGGGGATGACAAGCCGTTGAAGTAT
CCGACGATGTTCCATGAAGCTGATGTGTGTATCCTCAACAAAATCGACCTGCTTCCCTACGTGCCGTTCGATGCGGCGGC
ATGCCGGGAACATGCCATGAGGGTCAATCATCACCTGGAATGGTTTGAACTCTCTGCGGCAACCGGTGAGGGAGTTGAAG
AATGGATGGAGTGGCTCAAAAGACGCCTGGAGCAGGTCTGAACGGACCCGGCACCCGTCGTTTCCGGCTCCAGGTGTCTG
GGGTGGTGCAGGGTGTCGGGTTCCGGCCGTTCGTCTATCGCCTCGCGGCAGAGCTCGGGCTCAGCGGATTTGTGCGCAAT
ACGGCTTGTGGTGTCGAAATCGAGGTGCAGTCATCAGAACAGGGAGATCTCGAACGTTTTGTCACTGCTCTCGATTCCGG
CGCTCCTCCCCTGGCGAAAATTGTGTCGCTGGTAACCAGTGAGATTTCGCCGGTTGATGACGAGGGGTTTGCTATTCATT
CTTCAGCAGCAGGAGCGGATGTCGAGACGGTGGTGCCACCCGATATCGCGTTATGCGATGATTGCCGGCGTGAACTGCTC
GATCCCGACGACCGTCGTTATCGTTACCCGTTCATCAACTGCACCAACTGCGGGCCCCGCTATACCATTACCGAGGCCAT
TCCCTACGATCGTCCGCAGACGACGATGAACTCGTTCGTGATGTGTGAAAGATGCAGCAGCGAGTATCGTGATCCTGCAG
ACCGCCGCTTTCATGCCCAGCCGAATGCCTGTCCCGTGTGCGGGCCTGAGCTGCAGCTGCTGGATACCGGGGGGAACGTT
ATCGCTGCAGAGGATCCGGTTACGGCTGCAGCCCGGCTTCTGCGCAACGGCAATGTGGTTGCGGTCAAGGGGCTTGGAGG
CTTTCACCTTGCGGTGGATGCCTGCAATGAAGAAGCGGTTGCCGTGCTTCGCCGCCGAAAAGGCCGGGAGGAAAAGCCGT
TTGCCGTTATGGCGGCAGATTTCGCTGCAGCTGAACGGGTTGCCTATCTCGATGATGAGGAGCGTGAGGCCCTGCTTTCT
CCCGAAGCGCCGATTGTGCTGCTCCTGAAGCGTAACGGCGGTATCCTGGCTTCTTCTGTCGCTCCGGGTAATCCGAGGAT
CGGTATCCTGATGCCGTACACGCCGCTTCATGTGCTTCTTGTGCGTGAGGGATTTTCTTTCCTGGTGATGACCAGCGCCA
ATGCCAGCGAGGAGCCGATGACAACATCGAATGAGGAGGCGTTGGGGACCCTTCGGGAGATTGCCGATGCGTTTCTTCTG
CACAACCGCCCGATTCATGTCAGTTGTGACGATTCCGTCACGATCTGCCTCGACGGCAGTCTTCGCCAGGTCAGGCGCAG
CAGGGGGTACGTGCCTGCGCCTCTGCAGCTGACATCGGATGGTGATTCCGTGCTCGGTGTGGGTGCAGAAATCAAAAACA
CGGTGTGTGCGCTCAAGCGAAGGCAGGGCTTTGTCAGCCATCATATCGGTGACTTGAAAAATTACGAGGCGTACAGGCAT
TTTCAGCAGACCATCGATCATCTGCTCGGGCTGTTCCGGGTGAAGCCCGATCTGCTGGTGTGTGATATGCATCCGGCTTA
TCTTTCAGCGCAGTGGGCCCGGCAGCAGAAGGACCTGGCAGTGCACGAGGTCCAGCATCATCATGCCCATCTCGTCTCCT
GCCTTGCGGAGAACGGGGTTGACGGGCCTGCGGTCGGACTGATTCTCGATGGCTCCGGCTACGGTGTGGATGGAACGGTA
TGGGGCGGGGAGGTGCTTGTCGGTGATGCTGCCGGGTTCGATCGTTATGCTTCGCTCGAGCCGTTGCCGTTACCCGGAGG
CGATTCTGCGGTGTTTCATCCATGGAAATCCGCTGCAGGGTACCTGGATCATGCCGGCTACTCGTGCTCGGGGTTCAAGG
TGTTCGATGGGCGCCCGGTCGATACGGTGCTCGAGATGGTGCGTCGTTCGATTCATTGCCCGCTGACAAGCAGCTGCGGT
CGCCTGTTCGACGCGGTTGCCGCTATCTGTAATATCCGTGCCGATATCAGTTACGAGGGTCAGGCTGCGGTCGAGCTGAC
CAGCGCTGCCGGTCGACTTGCAGGAAAGCCGTTTTCATATGACTGTGATTCTTCCGGCAACGGGGCGGTACGGCTCCTGG
TGTCACCGATGATCAGCGAGATTGCCCATGCTGTGGGGCAGGACCGGTCGACGACGGAGATCAGCCGGAGATTTCATGTC
ACAATTGTGAAAATGTTTTCTGATATTGCAGGAAAAGCCTGTGCGGCATATGGCCTGAACACCGTTGCGTTGAGTGGCGG
AGTGTTTCAGAATCCGTTGCTTTTCGAAGGGCTGGTGCGGGAGTTGCGCGCGAAGGGTTTTGACGTGCTGACTCACCGCC
TCGTTCCGTGCAATGACGGCGGAATCTCCCTCGGTCAGGCCGTGATCGGCAGGCAGTGGCTGAAGATAAGTCCAAAGTAA
AGCGTGTCGTGCGGACACGTGTTCTTCAACGGATAACGGTTCACGGATGTTTGCCTTTTGACTGTCCGCGGATTACGCGA
ATTGGCGCCTGTCGGCGCGGGGGTTTGCTTTTGCCTTGTTTCCGTAGGGGTCAGCGGCGCTGACCCGGGCGATCGTGGGG
GGGGCGCTTTGCGCCGGGAGACCGGATGACCGGAGACCGGAGCGCCTGGCGGCGCGGTGATCGGTGACCGGTGACGAAAA
AAGGCGGCAGGTGCCGGGATGAGCGCGTTGCGCAGTGACAAGTTCTTAGTGACGAGTGACGAGAAAAAGCGGGCGAGCGC
CGCTCGCCCCTACGGTTTAGGGAAAAAGGCAAAAGTGAATAACGGTTCGCGATAACAAATCAACAACACTCATGTGTCTT
GCAATACCGGGGAAACTGATCGAGGTCAGTGATGAGAACGGGTTGAAAATGGGGGTGGTGGATATCAACGGAAGCGCAAC
AAAGGCTTGCCTGGAGTATGTGCCGGATATCACCATAGGGCAGTATACGATTGTGCATGCGGGATTTGCCCTGAAGATCA
TCGACGAAGAGGAGGCGGCTGTAAGCCTCAGGCTCTGGGACGAGCTCATCGAGAGAGGGGCGTTCAATGTCGATGGAGAT
ATTCCCGATTCGCCAGATGGAGGAACTTCATGATGAGGGTATCTTTGTGAAATTCATCGATGAATACCGTAACCCCGCAC
GTGCTCGCGCGCTGCTCGACCGTATCCGGCAGGTGGCGCGGCATGACTGGACGATCATGGAGATCTGCGGCGGGCAGACA
CATTCGATTCTGCGCAACGGCATCGATCAGCTTCTGCCGCCGAACGTGCAGCTCGTGCATGGGCCGGGGTGCCCGGTGTG
CGTGACGCCGCTGGAGACCATCGATCGGGCGCTGGCAATTGCAGCGATGCCTGGAACGATTGTTACGAGTTTCGGTGATA
TGCTTCGTGTGCCGGGGAGCGGGAAGGACCTCTTCATGGCGCGGAGCGAGGGGGCGGATGTGCGTATCGTGTTTTCTCCG
CTCGACGCGTTGCAGATTGCACGCGACAATCCCGACAAAGAGGTGGTGTTTCTCGCCGTCGGTTTCGAGACCACGGCTCC
GGTCAACGCGATGGCGGTGTACCAGGCGGCCCGTGAGAGTCTCGGCAACTTCAGCGAGCTGGTGAGCCAGGTAATGGTGC
CTCCGGCGATGCGGGCGATTCTGTCGTCGCCTGACAACCGCGTGCAGGGGTTCCTCGCCGCAGGGCACGTCTGCGCCATC
ATGGGGTACGAGGAGTACGAGCCGGTGGCGGCGGAGTTTGGCGTGCCGATCGTGCCTGCAGGATTCGAGCCGGTCGATCT
GCTCGACGCGATCCTGAAGACGGTCGAACTGCTCGAATCGGGGAAGTCCGGCGTGGTGAATGCTTACGGGCGCGTGGTGA
GCCGCGAGGGTAACCCCGAGGCGCGTCGGGTGATGCAGGAGGTGTTCGAGATCGCCGATCGCTCGTGGCGAGGCATCGGT
GTCATCCCGGCAAGCGGCCTCGTGCTCTGTGAAGCGTACGCCCGATTCGACGCCGAAAAGCGCTTCGACGTGGGCCATAT
TGCTCCTCGCGAGTCGCCCCTGTGCCAGAGCGGAGAGGTGTTGCAAGGCCATCTCAAACCCTCTGACTGCCCGGCTTTCG
GCAAAGAGTGCACTCCGCAAACCTCTCTCGGCGCGACGATGGTTTCCTCCGAAGGAGCCTGTGCCGCGTATTATCGGTAT
GTGGAGTTGTTGATGCGCTGATTTGTTTTGGGTGGAAAACAGTGAAAGGCAAAAAAACTATTCACTATTGAACATTTTTT
CTTATGCAACTGAGCTGTCCTTCACCTGTTCTTCAGCATGAAACCGTCCAGATGGCTCATGGGGCGGGCGGGCGTTTGTC
TCAGGACCTGACGGCACGGGTATTCATGCCGTATCTCGGCAATCCGCTGCTCGATCAGCTTGACGACCAGGCGCGGTTCG
ACGCCGAGCCGGGGCGCATCGCGTTCACCACCGACACCTACGTCGTTACGCCGATCTTCTTTCCCGGTGGCACCATCGGG
GATCTGGCGGTCAACGGAACGGTGAACGATCTCGCCGTTGGTGGTGCGGTTCCGCGTTATCTCAGTGCCGGGTTCGTGCT
CGAAGAGGGGTTGCCGCTCGCCGACCTCGAACGGGTCGTCAAAAGCATGGCCGACGCCGCGCGCAAGGCCGGGGTGGTGA
TTGCGTGCGGCGATACGAAAGTGGTGCAGAAAGGGCACTGTGACCGGATGTTTATCAATACCTCCGGTGTCGGCTTCATT
CCGCCGGGTCGTGACCTGTCGTGCAGAAACCTCCGTCCGGGCGATGCGGTGCTGCTTTCGGGCACCGTCGGCGACCACGG
CATGGCGATTCTCACTACCCGTGAAGGCCTCTCATTCCAGAACCGGATTTCGAGTGATTCGGCCGCACTGAACGGCCTGG
TTGCCGATGTTCTCCAGGCCGCGCCGCATCTCCATGCCATGCGCGATCCTACCCGGGGGGGCGTCGCAGCCACGCTCAAC
GAACTCGCAGCTGCTTCATCGGTCGGAATCGAACTTGACGAAGCCTCTCTTCCCGTGCGTGAAGATGTTCGAGGAGCCTG
CGAATTGCTGGGCATCGATCCGTTGACGGTTGCCAACGAGGGGAAAGTTATTGTTGTTGTGCCACGAGATGAGGCTGAGG
CTGTGCTGGAGGCGATGAACGGCTCCCGGGAGGGAAAGGATGCCGCCATAATTGGCGAGGTGGTCCGGGAGCATCCGGGT
ATGGTGGTGATGCGGACGGCGTTCGGAAGCAGGCGTATTCTCGACATGCCGCTGGGAGAGCAGTTGCCCCGCATATGCTG
ACGTACTTTTTCTTGGTGTTTCCTTTCCGTTACAGTAAATTGATGATAACTATAGTTTAACCCTCCTTTTCCGTTTTTTG
TCTCTACTGCCTCCCCGCACGTGAACCCGTTTGAGAGGCAAAAGGATTGTAGGTACAGAGAGCAAATTGACACTCTTCAT
GGAGAGGAACTCAGAGAAACAAGGCGACACGAGATTGCCGATATCGCATGATATGCTCGAGTTCCGGCCGGGATGGCAGT
TCGACGACCCTCAGACCGGGGTCTATTATCGCAGTGGAGTCATTCCTCACCATTTGTTTTTTACCGCACTCGGGGGCGAT
TTTCAGTATGAAGTTGCTGAAAAAGTGCTGCCCTGTATCTATCAGGTGTTTGAGGATGGTGTGTTGTCTGATTGCGAGTA
TATCAGGATTGCTGATTACACCGATGTGACGAAGGCTTCGATCAATGCACGGATACTCTATGCCAATGAGTTGAACCGCC
TCCACAGGCAGTACCGCTGTTCTCCTTCTGTTACCTATATCTGTGGAGCCTCTCTTCTCCTGAGGTCGATGCTCCGTATT
TTTTCGCGCATTGTCCAGCAGCGTTTTATCTTTGTCGATACCGTGGACGAAGCGTTTGAACTGATCAATGAGCCGCGCGA
GCCCGATACCCAGCAATACTCGGAAAGCCTGCTTGTCTCACGATCCGAGATCGATAATTTTGCTGCGGTCTGTGGCCATC
TGCTGTTTGAAGACCGCGATATCTCCGAGGTCCTGGAGGGCAGGATCTCGTCCGATCATCCTCTGAGCGAGCTGTACAAG
ATCATCGGGGTGCTTCAGAGTGATTTACGTGATCTGAAGCAGAAAGAGAAGTCACAGAAAGAGCAGCTGGAAACCGCGTT
GAAGGATGCCCGGGCTCTCAACGAGAGGCTGGCTGAAGAAAAGCGCAACGTGGAGGAGAAAGAGCGGGTCCAGCAGGACC
TTATCCATACCCTGAAGAAAGCCCGGAAGGAGGCGGAAGCTGCAAACAAGGCGAAAAGTGAGTTTCTGGCAAATATTTCC
CACGAGATCCGCACTCCTCTTCATGCGGTGATCGGGATGACCGAGCTGCTTCTCGATACGTCGCTCGACAGTGCACAGCA
TTATTATGCCGATACGGCCCATTCAAGTTCGAAAATGCTGCTGCTCCTGATCAACGATCTTCTGGATTTCAGCCGGATCG
AGGCGGGCTATATCGATGAAGAGAAAGAGGCATTCGATCCTGTCCAGCTTTTCGGCGATGTTATCGCTGTCATGCAGGAT
GCGGCAAGCCGTAAAGGGTTGCTGCTTGAAAAGGAGCTTGACCCCGCTGTTCCGACATCTGTCACTGGATATCCCGGTTA
CCTGAGGCAGGTATTGATGAACCTGCTGCAGAACGCCATTAAATTCACCTACAAAGGTCATATCCGACTCGAGGTATCCG
TGGTTTCAGAAGACGGGAAGGGTGTCGAACTCGGGATATCCGTTCGGGATACGGGGGTTGGCATTCCCGAGCAGAAACTT
GAGCAGATTTTCAGGGAGTTTACTCAGCTCGATGCATCATCGACTCGCAAGGAGGGAGGGACCGGGTTGGGGCTCGCGAT
TGTAGACAGGCTTGTTTCCTTTATGGGTGCGCGTGTCAAGGTTGAAAGCCGAACAGGAGAGGGGTCTCATTTTCATTTTC
GTCTTCGTTTTGACAAGATGGCACTCCAGGCGTCCGGTGAGAGCTGTGCTCTGAGTCGTGAGCACCGGTCTTGTCGCAGT
TCGCGGTCTTCGCGTGCAGATCGCGCAGCAGAGGAGAGTTCCGACCGTATTCTCGTTGTCGAGGATAACGCAATCAACCA
GAAAGTCGCCCAGGCTATGCTGGAGAAAATGGGATACCGGAGTGAGCTGGCCGAAAACGGCAAGGAGGCTCTTGAAGCGC
TGCAGCGCAAGACCTTCGCCCTGGTACTGATGGACCTGCAGATGCCGGTCATGGACGGGTTCGAGGCAACCCGGCATATC
CGTGAGGGAAAGGGAAATACGGCTAACAGCCGGATACCCGTGATAGCCATGACGGCAAACGCTACACGAGAGGACCGGCA
ACGGTGTATCGAGTCCGGGATGGATGATTACCTGTCCAAACCTGTTCAGCGCCAGGTCCTTCAGGACATGCTGGACCGCT
GGCTTCACGCCGGTGAATGACGAGGGGCAGGATGCGCCTTTTGCCTTGTCTTCCGTAGGGGTCAGCGGCGCTGACCCGGG
CGATCGTGGGGAAATGATTGGTGTTGTGCGCCTGGAGAGCGGAGCGCCTGCGGCGCGGGAGACAAGAGACAAGAGGCGAG
AGACGAGAGACAGGGTGCGCCTTTGGCGCAGTGACAAGTTCTTAGTGACGAGAAAAAGCGGGCGAGCGCCGCTCGCCCCT
ACGGTTCAGGGGAAAAGGCAAAAGTGAATAACGGTTCGCGGGTAACGGATTTTCGCCTTTTGCCTTGGTTTTTCCCCGTA
TCTTTTTCGGGTCACTGGCGCATTTTCTCCTCAACTCACCCCGATAATGACGCTCGATGCCTTGAACATGGCGCAGGCTT
TTGCTCCTTCTGTAAGTTCGAGGGTATCTGCGCTGGTGTGGGTGATGATGGAGGTAATGATATTGCCGCCCCCGATATCC
AGCTCGACTTCAGTATTGACCTGGCTGTCAACGATACGTTCGACGATTCCGCACAGCACATTGCGTGTGCTGACTTTTCC
GCTGTCTATTTCCCTGCCGATGATGACGGCACTCGACTTGATAATGGCATAGGCTGACATGCCTTCCCTGAGTCCGAGCT
TGTCGATGGCTCCACTGGTGACATTGGCTGTCAGCGGAATTCCGCCTTTGAGCGTGAGGGTGACTTCGGCATTGACCGGA
GCACGGACAATTCTGCTGATGGTGCCGGAAAAGATGTTGCGGGCACTGACTTTCATGGATATCCTGTTGAGGAATTGATA
GAGCTGTTCAGGTTCGCCAAGACGTTGTTCCAGGTTGTGCAGAAATGTTCTGTGTTCTTCTTCGATGACATGGTACTGCC
GGATGACTTTTTTCCCCTCGGGAGTGAGCTTGGTGCCTCCGCCATCCTTTCCTCCGGTGGTTCGATCCACCAGCGGACGT
TCCGAGAGGTTGTTGATGGTATTGACAACCTGCCATGCGGTCTTGTAGCTGATGCCTACCGCTTTGGCCGCTTTACTGAT
CGATCCGAGTTCATTGATCTGTTCGAGCAGCTGTATTCTGTCACTCCCCAGAAATCTGTGATCGGATTTCTGGAACCAGA
GTGATCCTTCGAGTTCGAGTTCCTGTCGTGTATGTGGCATCGGACTGGTGAAGCTTTGGCCGTTGTTGCTGACTGCCGAT
CTGCTGTAAAATAGGAAATGGTGTTGAATATCCTGTTGTTACTCTGCAGTTTTGCTGTGTCCGTTGAGCTTGTTCATGCC
GGTGAACACGGCGACGGAAATAATGGCAAGCAGGGCGGAGAGGAGGAGCGCTTTTTCGAAATTTCCTTCAAAGACGGCAT
TGTAGATAGCCAGTGAGACGGTTTCGGTTCTCCGGGTGATGTTGCCCCCGAGCATGAGTGTTATGCCGACTTCTCCGAAC
GAGCGCCCGACGGAGAGCAGCAGGCCTGCAAGAATAACGCCGCGAATGTTGGGGAGTATGATGCAGACAAGGGTGTTCAG
CTCGCTTTTTCCCAGTGTCCGGGCAGCTTCCCGGAGGCTTCCGGTCGTGTTTTCGATCGCTGACTGGACCGGTTTGACCA
CCAGCGGCAACCCTGAAATGACAGCTGCGATGTAGACCCCTGCTGGGCTGAAAACAATGTCGATGCCATGTGATGCCAGG
TGTTCGCCGATCAGCCCGTAACGCCCGAACAGCATGAGCAGCATAAAGCCGGTCGCGATGGGTGGAAATACGAGTGGCAG
CGTGACGATGGCGTCGAGCAGGAAGCGGAACGGCAGTTTTCTGAGTGAAAGGGCGTAGCCCAGCCCCACACCGAGAATCA
GGTGTGAAACCAGGGCGGCCAGGGCTGTTTTCAGCGAGAGCAGCAGGGGTGCAAGCGTTTCCGGCTGTATGACGGTTTGA
AGGGCCTGATGCATCAGAGTCCGTAGGTTTTCAGGATTGTGCGTGCTTCCGCAGTATCGAGAAAGTCAAGGAAGTCCCTG
ACGTCCGGGTTGTTGCTGAACTCCTTCAGTACTCCGGCATTGATTGCGATGCTGCTGTAGAGTGATTCATCGGCCGGGAG
GTAGCCGCCGATTGCTTCGGCGATGCCAATGGCATCGGTGAGGTTGATGAAGCCGGCATCGATCTCTTTCGAGATGATGT
AGGACGATACCTGCGGCACGGTTGACAGCTTGAGCAGCTTTTCGGCAGTGTTTTCCATCAGGCCGCTGTTGGCAAGGTAC
TGGGTTGCGGCACTTCCATAAATGGCCTTGGACGAGTCGGGAAAGCCGATTCGTTCGATATCCTCAGCGGTTATCTGCCC
GATACGTTCAAGGTTCAGCCCCTTGCGCCATGCCAGAACCAGCCGCCCTTTGCCGACAGGCTGGAACGATGCGAAGTCGA
GTCCCGATCGATCGAAAAATTTCTGGTCACCGATCATGATGGCGATGCTTCCGCTGAGTGATGCCTGGGAAATGATCTGG
TGCATGTTGCCGAACACGGCGGATACCGTGTTCCCGGTTTTTTCCCGGTACAGGGTGGTGATATCCTGCAAGGGTCGTTT
GTAGCCGGCTCCCGAGGCGATCGTGATGTCTCCTGCGAAAAGAGGGGCCTGGCACAGCAGCACAAGGCTGCACAGGACGG
CGAAGAGATGGTTGATCATGATGATTTCGTTGTATTGTCAGGTAAATAACGTAATGGTGAATATATTCGTTATATTTCTT
GATTCATAACGTTGATCCCGAAAAAAGGGCCGTGGCCCATTTTCGGGGCGGCTGGCGGTGCCGCCGGGTTTGATCACTCA
CTGATCAAATAGGTGTCGCATGCTTCTCCTTCTTCGAGTGCATCGAGAATCTCGTCGATTTTCTCTTCACTGTCTATTTC
ACCGTACCAGTGGTTTTCGGGATAGACAACGACGACGGGTCCTTTTTCACAAACGTTCAGGCACCCGGTTGCCGATACGA
CGACGTCGGTCATGTCGCGGTCGGCCAGTTCGCTTTCAAGATACGGGATGAGCGAAAGGGCTTCTTTTTTATGACAGATG
CCCTGAGGCGTCCCCTGCGCACGAAAACTCGCGCAGACAAGAATGTGATGTGCTGGTTTTTCCATGATTGCTGGTGAATT
GATTTGTTGATTCGTTGATTTGTTTGATGCGCTTCGCGTTTTTTTTCCTGTGCCTTGTTTCCTGGCCGTTGCATCGTCGA
TGTATGCTGCACAGCCCCTTTAGCCACATCCTCCACCGGTGCCGGAGCAGCTGGTTTTGCAGGCATGCATCTGGCTGATG
CGCGACATCTGTGACATATCTTTTCCGGTGTAGATCCCGCTCACCCCTTCTTCGATAACCCCGTCGAGCGTATAGACATC
GATGCCGCTTGTCTTGAGGACTTTTTCAGGTGAAGGGCCGACTCCGTTGACCAGAAGTGCCCGGCAGTCGGAGAGCTGGG
AGGCAACGGCTTCCCATCTCATGGAACCGCCACCTGCCGGTGGGGCCTCTCGGGATTCGATAAACACTGGCCGGTCGCTG
TTTTCCGGCATGGAGTAGATAAGAAAACGGGCCGCTTCTCCGAGGTGCTGGTTGATCAGGACCCCCTCCATGCTGGTGAC
AGCGACGTAGGGACGGTGTTCGTCCGGTTTGCGTGGCATGGTCGCAGCCTCCTGTAGTTGTTTCATGAGCGCGTCACTGT
TGTCCTGCCCGATGATGCCGACAGCGTCCGCCCGGCAACGTGCACAGTGTTTCATCTGCGGCAGGTATTGCGATGTTTTT
CGCTGGATCGAGGTGACCAGTTCCGGGTGTGGTTCCGGGATGTTTTCAAATACGGTTTCTCTGGTGTTGTAGTAGGGCAG
GCAGTTGAAAATGTCTGCACCCATTTCGGCGGTTGCTCTGGCGATGTCTACGATATGCCGGTCATTGATCCCGGGGATAA
TGATCGCGTTGATTTTTGCGGTGATGCCAGAGGCCTTGAGTTTTTTGAGCGCTTCGAGCTGGTTGTGCAACAGCATTTCA
GCTGCCCGTGTGTCACGGTACATCTTTTTGCGGTGACGGACCCAGGCATAGATTTCCGCTCCGATCTGCGGGTCGATCGC
ATTGATGGTGAGCGTGACATGGCTGACCTGAAGCTCTTTGAGCTCGTCGATATAGTCAAGCACGTTCAGTCCGTTCGTGG
CGACACACAGCAGCATGTCGGGATAGTTTTTCCGGACAAGGCGCAGGGTTTCCATTGTTTCTTCCGGATTGGCGAACGGG
TCTCCGGGTCCGGCGATACCGACAACGGAGATGTTGGGCGACAGTTTGACGGCCTTGTCGAGATACAGCAGAGCCTGGTG
CGGAGTCAGGACCTTGCTGGTCACACCGGGCCGGTTTTCGTTCAGGCAGTCGAACTTTCTGTTGCAGTAGTTGCACTGGA
TATTGCATTTGGGTGCGACCGGCAGGTGGATCCGCCCGAACGTGTGGCGGGATTCATCGTTGAAGCACGGGTGTTTTTCT
ATTGAAATCGTCATGGTCTACTTCTCCTTACATGTATGTATAACCGATTGGTGAAGAGCTCTGCCGCTGTTCGATCACGG
TGTTGACGATACGGTCGAACAGTTCCTGGGTGCCGCGGTAGCCGAGATGCCGGATGCGCTGGCCGCCGAAACGGTCATGG
ATGGGGAATCCGATCCTGATGAACGGCAGGTTGTTTTTGCGCGACATGGTATAGCCTTTGCTGTTACCGATGAGCAGGTC
GGCCTCAAGTGCTTTTGTTTCGTTTTCGATATCGATGAAATCCACACCTTCACGTACAGTGATGCCCTGTTGGTCCAGGT
CCGGTATCAGCTGTTCGAGCATCGCTTTCATTCTGCCGCTCTTTCCACCCGAGGCGCAGAGTACAGGGACGATACCGATT
TCATGCAGGAAGCCCGCCATGGCGATGACCAGATCTTCTTCTCCGTAGAGCACGGCTTTTTTCTCGAAGATGTATTTATG
ACCGTCTGCGTAGGCATCGACCAGTCTCCTGCGTTCGTCCTCGTACGTTGCCGGAAGCGGTTTTTCCGACAGCTTTTCGA
GGGTGGAGAAAAATGCGTCGCTCTGCCTGATACCGATCGGCAGCGGCATGGTGTAGCGAGGGACTCCAAAAGCTGATTCG
AGGTATCCGGCCGGTGATTTTTCGTTGTTGAGCACCGAGGTGAATTCGATGCTTCCGGATGCCATGCCGCTCTCCGCGAT
CGCGTTGAGTGGTGTCCCCCCTTTCGGGATCCGGTGATATTCCGCCCAGGGTCCTCCGTCGAGGGTCTCTGAGTAGTCCG
GCAGCATGACATAGGGCAGCTTGAAGTCCTCCATGATCTCTTTCAGGTGACGGATATCTGCCGGGGAGACCATGTTGGGA
AAGATGTTGAGCAGGTTTTTTCTCGGCCCTTCTGCCGCCATTTTTTCGACCGTGGCTTTCATTGCTGCATGGAAGCCGTC
GATATGACTGCCCTGGTAACTCGGGGTCGAGGCGTGGATCATGATCGGCAGCGGCTTGCCGTTGGGAAGCGGTTCGCCGT
TGTCGAAGAGTTTGACATAATCGCGCAGGATCATGTCGACATCGTCTCCGATGGTTTCGCTCAGGCACGTGGTCGCCAGA
CCGATGACATCAGGTTTATACTGCTGGGTGACATTTTTCAGGCCCAGTTTGAGATTGTGGCTTCCGCCGAATACCGCCGT
GTCTTCGTTGAAGTTCGATGACGCGATGTCAATCGGTTCCTTGAAGTGGCTGATCAGGTAACGCCGTATATAGGTCGCGC
AGCCCTGGGAGCCGTGCAGAAAGGGAACACAGTTTTCTATGCCTCTGAATGCGAGGCAGGCCCCCAGGGGGTTGCAGAGC
CTGCAGGCATTCTGGGTAGCTGTTTTTGCAGTTTTCATGATACACCTCCTTTTCTCGGTGCGAATTTCCAGACCGGGCTC
ATGACAGAGTTGTAGACCTCCCTGATGAAGTTGAGCATGCCTTCAAAGCCTGCCAGGGGTATCTTGCGTTCATGGTTGTG
GTCGCAGAAACCGATGCCGAGTTTGTATGCGATTGGGCGTTCCTTGACGCCACCGATCAGAAGATCGGCTTCTTTTTCCA
GGACGAATTTCGAGAGCTCGACGGGATTGGAGTCGTCAACGATGACGGTCCCTTCGTCGCACATCTCTTTGAGCCCCTCG
TAATCATCTTTGTTGCCTGTCTGGGATCCGGCGAGCACGACCTTCATGTCGACCGAGGCGAGTGCTTTGATCAGGGAGAA
TGCCTTGAAGGCTCCTCCGACATAGATGGCCGCTTTTTTGCCGGCCAGAGCCGAGCGGTATTTCTGGAGCTGCGGGTAGA
GCTCCGAAACTTCCCGGCTGACAAGCTCTTTAGCGGCTTCCATGATGGCCTGGTTGTCACTGAAATGCCGTGCGACATCG
TAGAGCGCCTTGCTCATGTCTTCGATGCCGAAGTAGGACACCCGCAGATACGGGATGCCGTACTTCTCTTCCATCATTTT
TGCCAGCTTGACCATGGAGCCTGAGCATTGCACGATATTGAGAGACGCTCCATGTGAGCGACGTATATCGTCTACCCGGC
CGTCACCGGTCATGGTGGAGACGACCTGGATGCCCATCTGTTCGTAGTAGCTCTTGATGATCCAGGCTTCTCCGGCCAGG
TTGAATTCTCCCAGAATATTTATACTGTATTTTCCGATTCCTTCTGTCGGCCCGGTGCCGACAAGTTTCATGAGCGCGTC
GCAGGCGGCTTTGTAGCCGTCTTTCTTGGTTCCCTTGAACCCTTCAGAGTGAACGGGAAGAACAGGAATGCCTTGTTCCT
GTGAAACTTTTTTGCAGACCGCATCAATATCGTCGCCGATAATGCCGATAATACAGGTGGAATAGATAAAGGCAGCTTTC
GGCTGATACTGTTCGATCAGTTCAGTGAGTGATTTGTGTAATTTCTTTTCTCCGCCATAGATGACATCCATCTCTTTCAG
GTCCGTCGAGAAACTGAGCCTGTGCAGTTCCGGGCCGGACGACACGGCCCCCCGGATGTCCCACGTATACGCGGCACATC
CGATAGGACCATGAACGATATGAAGGGCATCGGCAACAGGGTAGAGAACGACGCGTGAGCCGCAGAAAACGCAGGCACGC
TGACTGACAGAGCCTGAGAGGCTGGTGGTTTCGCATGTGATGTCGAATTCAGCCGGGGTATTGTTTTTTTCGTATACCTG
GCTCTGCCGTCCTTCGAGTATGGTAATCTTTTCCATTGCTTCAGCACCTTTTTTCTTTGTGATTACATCACGAGTTCAAA
TGATTCTTCCGGTGCGTCCCGGTCCTGGCGGTCCATCAGGACTCCAAGAATTTTTTCGGCGATTCTGAGCCCGCCCATGT
AACCGACGCCCGGGAAGTAACTGTGGCCGATACGGTCCAGGATCGGGAAGCCGAACCTGACGAACGGAATATCCTCGTCA
CGTGCGATATACTTGCCATAGGTATTGCCGATGATCAGGTCGACAGGTTCGTTCTTGATCCACTGATGCAGCAGGAACAT
ATCTGCCTGCGGACCGTTTTTGACATTGGCTTCCGGCACGGTGTCGCCGAGGATGGCACGGATACGCTGCTCGAACCGTT
TACCCGGTGTGCCGCTGACGATGTGGACCGGTTTCATGTTGAGGTCGACGAGGAATTCGGTCAGCGGTATCAGGTGATCC
GGATCGCCGAACAGCGCGACCTTCCTGCCATGGAAGTACTGCTCCATGTCGGTCATCACATCCAGGAGCCGTCCGCGTTC
GTCTGCAAGCGATTCAGGGATTTTTACGCCGGCAGCTTTTGACAGCGTTGACAGGAAGCGATCGGTCGCGCTGAGACCGA
ACGGGATATCTTCGGTCTGGAACGGCACTTTGCATTTCTTGTCGAGAGCGATCGCTGCAGGTTCGCCGCTGAAGCAGCCG
AGAGCAATGGTAAACGTGCTGTCACCGGTGCTTTTGAGATCGTCGACACTGATTCCCCCCTTCGGGTAGAACACGTGTTT
GCCGGTCTGCGGAGCATCGAGCACATCCGATGTATCGGGGAACAGCCTGATGGTAACGCCCATTTCTTTGGCGATCCTCT
TGATTTCCCTCATGTCGGAGGGCTCCATCCATCCGGCAGCGATGTTGATCTGGTTGAGCTTTTCGCCGTTTGATTCGGCA
AACTGCTCAGCCATGGCCTGGGCCATATTGGCATACCCGGTGACGTGCGACCCGACAAAGCTCGGGGTCGGTGCATAGAT
GACATGCTTGCCTTCGGGGATTTTTCCGTCGTCGGACGCTTTTTTGCAGATCTGCTGAAGGTCGTCGCCGATGGTTTCCG
ACAGGCAGGTCGAGTGGACGGCAATGACATCCGGCTCATAGACCGTGAAGATGTTGTTGATTGCCTGGACCAGGTTTGCC
TGGCCGCCGAAGACGGAAGCCCCTTCGGTGAATGAGCTTGTTGCCGCCATGACAGGTTCTTTGTAATGGCGTGTCAGCGT
ACTGCGATGGTACGAGCAGCAGCCCTGTGAACCGTGGCTGTGGGGCAGACAGCCATGGATGCCCAGCGCGGCGTACATCG
CCCCAATCGGCTGGCAGGTCTTTGCGGGGTTGATGGTCAGCGCCTGGCGCTCCATCACATCCGGTGTTGTGTGTCGTAAT
AGCATATTCGTGGTTCTCCTTCTGTTACGGTGTCACGTAGGTTGCTTCCAGTTCGTTCTCTTCTTCCCATGGAGCCTGGA
TGAGTTTCCAGACGCGGCTGTTGACCATGCGGTCGATGTCCTTGTAAAAGTTGATCGCTCCACTAAAGCCGGCATAGGGA
CCTCCGTAGTCGTAACTGTGCAACTGCTTGAGCGGGACACCCATTTTCTGGACGACATATTTTTCCTTGATGCCGGCACA
GAAAATGTCGGGTTTGTAGAGCTCGATGAGTTTTTCTGATTCGTAGTGGCTGATATCGTCGATGACCAGTGATCCTTTTT
TCATATCGGGCATCATGCCTTCGTAGTCCCTGATGTCGAGCCCTTCTTCTTTGAGCCTGGCAAGGTCCTCCTCGCTTTTT
CTCGGCCTGAACCTCTCGGGGTCCGGGGTGACTTTGAGCTCCTCGATGTTCTTGGTATCAGCGTCGATCTTGATGTTCGG
AATGACCCGGCGTCCTTCGTAGTCATCGCGGTGGCCGAATTCATAACCTGCGGAGATGGTTTCCATGCCGAGTTCTCCGA
AGAGTTCCTGGTAGTGGTGTGCCCTGGAACCGCCGACGAAGAGCATAGCCAGTTTTCCTTTCGTGTGCGGGTACGTTGCT
TCGAGCACGTTCTGTACCGCAGGCATTTCTTCGGCGATCACCTCTTCGACCCGCTGCATCAGTTCGTCGTCTTCAAAGTA
GCGTGCGATCCTGCGCAGTGATTTCGCGGTTGCCTCTGCTCCGATGAAGTTGACCTTCATCCACGGGATGCCGTACTTGG
TTTCCATCATTTCTGCCATGTAGTTTATGGAGCGGTGGCACATGATGACGTTGAGGTCGGCGGTATGCGAATTTTCGAAC
TGCCCGATCGTCGAGTTGCCGCTGAAGCTCGCAACCAGCGTGATGCCGCATTTGGCAAGCAGTCGCTCGATTTCGAACGC
GTCACCGCCGATATTGTACTCGCCAAGCATGTTGATCTTGAACTTGCCGCCTTTGTCGGTATCGTCAAGGCCGACGACAT
GTTTGAAGACCTGGTTGTTGGCGATATGGTGACCGGCGGACTGGCTGACGCCTTTGTAGCCTTCGCAGCTGAAACCGAAA
ATGTTGCAGTCGCCGAGTTTTTCGCGCATCTCTCTGGCAACGGCATGGACATCGTCACCGATCAGTCCGACCGGACAGGT
GGAGAAGATGCCGATCGCTTTCGGGTGGAAGAGATCGTAGGCTTCCTGAATCGCCTGTTTCAGCTTTTTTTCGCCTCCGA
ATACGACGTGCTCTTCCTGCATGTCGGTCGAGAAGCAGTAGGTCATGTAGTTTTCACCTTCAGGGCCGTCCGGACGGGTC
TGGTTGCGGCGTGTCAGCCAGGCATAGAAGCTGCAGCCGATCGGGCCGTGCACGAGATTGACGATATCCCTCGTGGGGCC
GAGCACAACCCCTTTACAGCCGGCATAGGAACACCCCCTCTGGGTGATGATGCCAGGAATGGTGCGGGTGTTGGCCTGCA
CCTGGGGGATTTCTTCGGGGTCGTTGACCACGATCGCTTTCCCTCTTTTCTTGGCTACTTTCGGGGGATATTTTTTCAGC
AGCTCTTCCTTGATGTCGGAAGGTGCCGGGTATTTTTTTGTTGATTCCATGAATCTGTCTCCCTTTTCAATCTGTGTGGT
TTATCATACGAGCGCTGCGTCGCCGGTTTCGGCGGTACGGACCCTGACGGTATCGGTGATCGGTGTGACAAAGATTTTGC
CGTCTCCGGGTTTACCTGTCTGGTTTGTCTTGATGATCGTATCGATTGCGGTCTGGGCCATGTCGTCCGGGACGACGATA
GCGATCAGTCGTTTCGCGACCAGCCTCGGAGCGCTGCCGAGCTGCTCGATAGCCTCTGGATGGCCTTCTTCGGCACCCTG
GAGAATATCGAAGTGAACCTGCCCCTTGCCTCTGCCCAGGACCCGCCCGAGGGCGGTGAACGAGGAGATTCCGGCATCGA
TGAGCGCCTGCTTTGTCTCGTTCATTTTTTTCATCCTGATGATTGCGATAATCTCTTTCATTACGCCTCCTTTGACTCTT
CTATCGTCACTGGTTCTTCCTCTTTTGCTCCAGAACTGATGGTGTAGACCTCTTCGACTTTGGAAACGAAGATCTTGCCG
TCACCGAATTTGCCGTCACCGTCTGATTTGGCGTTGATCATAATGGCATCGAGGACAAAGTCTTTGTCGTTGTCGGGGAC
AACCACGACCAGCATCTCTTTCGGCAGTTCGTCATAAACCACGTCGCCAACCTTGAGGCCCCGCTGTTTACCGCGGCCGA
CGACCGGGATTTTCGTGACGGCAGGATATCCCGCATCGAGCAGACCCTGCATGACATCGTTGGCTTTGGCCGGACGGACG
ATTGCTCTGATCATTAACATGTGTGTAACTCCTTTGCTTTGTTGTTGTTTGCTTAGTTGGCGATACCGAAATCGATCAGG
AGCTTTTCGAGCTCGTCAATTTCGAGTGGTTTCGGAATGACAAACATTTCGTTCTCTTCGATTTTGCGCGCCAGGGTGCG
ATACTCTTCTGCCTGTGAATGGGTCGGGTCGAAATCGATGACGGTCTTGCGGTTGATTTCAGCGCGCTGCACCATGTTGT
CGCGTGGGACAAAGTGGATCATCTGGGTGCCGAGCTGGCGGGCGAGCTCTTCGATCATCTCTCTTTCGTTATCGACCTTA
CGGCTGTTGCAGATAAGACCGCCAAGGCGTACACCACCGGCATCGGCATATTTGAGAATACCTTTGCAGATGTTGTTGGC
TGCATACATGGCCATCATTTCACCGGAAACAACGATGTAGATTTCCTGGGCTTTGCCATCACGGATAGGCATGGCGAAAC
CGCCGCAGACAACGTCACCGAGTACATCGTAGAAGACATAGTCGAGATCCCATTCATCATCGTAGGCACCGAGCTGTTCA
AGCAGGTTGACCGAAGTGATAATACCGCGTCCTGCGCAGCCTACACCTGGCTCCGGGCCGCCGGATTCCGTGCAGCGGGT
GCTTTTAAAGCCCTCTTTGATGATATCTTCGAGTTCAACATCTTCACCTTCTTCACGAAGTGTATCGAGAACGGTTTTCT
GGGTAAGACCGCCAAGAAGCAGCCTTGTGGAGTCAGCTTTCGGGTCGCAACCGACAACCATGACATTTTTTCCCATTTCA
GCCAGGCCGGCAACGGTGTTCTGGGTGGTCGTGGATTTTCCGATGCCCCCTTTTCCGTAAATCGCAATCTTTCTCATGTG
TGTGAGCTTTTTATTGTTTTCCTGGTGTTCTTTCTGATTTTTTAAGGACAATGCCTTTCGTGTCCTTGCTTTTTAAGACG
CAATTGGCGTGCCAGATGACTGTCAAAAAAAAGATCCAGGTTTGTTTTTTTTCTTAACTCATTGTTTTACATGATCTTGT
GTATCCGTTTTTTTTCTTTTGCCGGCTGAACGTCTGCGGGAGCATGGTGTTTGAAAGGCTCAAAAGGCTACAGGGATGTA
GGAAAAAGCTTTTTCCTACATCCCTGTAGCCTTTTGAGGTTCTCTGTCGGGTATGTCGTGATGTTTGTTGAGGGAAGGAG
GGGGCTGTTGATTTCGAGGGGGGGGTATTCTACATAAATGTGGTTTTTTTGCGATATCCGCTCCTGCGGAGCTGTTCAGG
GGCGGTATTTTCTGAAGTCGATGCCGAATTTTTTCACTCTCAAGCCCATGACCCGCTCGCTGAGTCCGAGTTCCCGTGCT
GCTTTCGACATATTGCCCTTGGTGCGTTTGAGCGCTTCGATAATCATTTCATGTTCAATGGCGTCGAGTCTCTGCTGCAG
TGATCCTGTTGCAGGAGTGCCGCTGGATTCGGCTGTCTGCAGCGTGGGGGGGAGATGGTAGCCGTGGATGACACTGTCTT
CGCTGAGAATGATAGCTCGTTCGATGCAGTTTTCAAGTTCGCGGACGTTTCCGGGCCAGTGGTAGCGCATGAGCATGTCG
ATTGCCCTGGTGGAGATTCTGCGTACTCCTTTGAAGTTGATGGCGTTGTACTTTTCGACAAAGTAGTCTGCAAGAAGGAG
AATGTCTGATTTGCGTTCACGCAGCGGGGGGACGGTGATTGGAAAAATGTTGAGGCGGTAGTAGAGGTCCTCCCGGAAAT
TGCCATTGCCGACCTCTTCTTCCAGGTCCCGGTTGGTTGCGGCGATGACCCTGATATCAGTAGTCATGGTTTTGGAACCA
CCGACCCGTTCGAATTCCTTTTCCTGCAGGATGCGCAGAAGCTTTGCCTGGATGGAGAGGCTGAGCTCGCCGATTTCATC
GAGGAAAACGGTCCCGCCGTCAGCCAGTTCAAACCGGCCCTGCCGTGTCGCTGTCGCGCCGGTAAACGCTCCTTTTTCAT
GACCGAACAGCTCGCTTTCGACGATGCTTTCCGGCAGTGCGGCACAGTTGAACTTGATAAACGGCTGATCGGAGCGGTGA
CTTTTGAAATGAATGGCGCTGGCTACCAGCTCCTTGCCTACCCCGCTTTCACCGAGAATGAGTGCGGTGGCATTGGTGGG
AGAGATTTTGTCGATCATGCGGAAAACTGCCAGCATTGCTTTCGAGTTGCCGATGATGTTTGCCGGCCTGCTCATGTTTT
CGTCGCTGTCGGCATTCTGGTACGGGTCTTCGCGGTAGTAGGAAAACGGGCTATCTGGCGCAGGGGATGCGTGACGGTTC
GAGCCTGATTCTTCCTGGTCGATCTGCTTGATCCGGACGGCCTGTGAGATCATGGCGGCAATGATCGAGAGCACGTCCAC
CAGTTCTTCCGTACTGTCTTTGTCACTGGTGTTTTTTCTGCAGTCTTCGTCATCCGGCAGCGATCGATCCGCGCTCAGTG
TGCCGATCACTTCGTTGCCGCTCTGGACAGGGACGCAGGCAAAGCAGAGGTCGCTGGTACGCAGGTTGTTTCTCGAGCCG
GTCCTGTCGAGGAACATCGGCTCTTCGTCGATTCTCGGGACGACGATATGCCGGCCTGTTTTGACAACGTTGCCGATAAT
GCCTTCGCCGGGTTTGTATCGTCCCCTTGCCTCTTCTTCTTCGCTGAGGCCGAAGGATTCGTTGATGACGATTTCGTCGG
TGTCGCGGTTGAGAATGGTGATCATGCCGCGCTTCATGTTCATGTGCTCTGACATGATGGAGAGAACCTGCCGGAATATT
TTGTTGATATCTTCCTGGTGATCGAGGGTACGGCTCACTTCTGCAAGCAGCTTGATGGTATCCGGTTTCTCCGGTGCAGG
GGTTTTCATGGTCACTGACGTTCTTTCTTGTTGCGGATGTACTGATGGTAGAGGGTGGTGACCTCTTCGGCCGTGAGATT
GCGCTTGCTGCTGCCGGCTGCCCGCCTGACAGGGTCGAGCAGGCCGGAGGCTTCGGTGCGGTTTACCGTAATGCCGTTCG
AGGCAAGGATATGCTGAATGGCTGCACTTCCTGAGTGTTTCCCGATGACGAAGTCGAACGATGCCCTGCCGACTTCCTGC
GGGAGAAACGGCTGGTATGAAAGCGGGTTTTTCATGAGTGCATTGCAGTGAATGCCGGATTCATGAAGAAATGCGGCGCT
GCCGGTAATCGGTTTCTGCGGCTCTATTGTTCTTCCGGAAGCCTGCGCGACCATATTGCACAGGTCGCCGAGGAGGTCCG
TTCTGATGTGGCATTCATGATGCCCCGACAGTTTCAGCGCAAGTGCAAGCTCTTCCAGCGCTGCGTTGCCGGCACGTTCT
CCAAGCCCGTTGACCGAAACGCTGACAGCTTCACAGCCCGCTTCGATAGCGCTGAATGCGTTGGCGGTTGCCATGCCGAG
GTCGTTGTGGGCGTGAAACTCAAGTGTCACGGGGGCGGCTGACTTGAGGTCCGGGATGGTCTGCATGAGCTGTACCGGCG
TCGAGATGCCGACGGTATCGGCAATACGCACCCTGTCAGCCCCGGAGCGCCATGCGGTGAGGATAAATGCCTGGAGTGTT
TTCGCCGGGGTTCGGGTCGCATCCTGTGCGCCGATGCTCACGAAATCGAAATGTTTTCTCGCTATGCCGATCATGGCAGG
TACCTGGCGGAGTACCCATGCTATATCTTTCTGCATCAGGTGCAGATAGAGTTCCGAGAGGGGGAAGCTGATATGAATGC
CTTCTGTTGCGCATCGGGCGGCCTGTTCGATATCGCTTTCTCTGGCCCGGGCCCAGGAGGTCAGGCGTAATGGAAGGTGC
AGTCGCGCGATATCGGAGATGCTCGTTCGCTCTTCGCTGCTGATGGCAGGATATCCGATTTCAAGCTCGTCAACCCCGCA
CCCGGCGAGAGCAGATGCGATAGCTTTTTTCTCTCCGGGGGTGAACGCTACTCCCGGAGCCTGTTCGCCATCGCGAAGCG
TGGTATCGATGATCCAGGGTGACGACCTGGGATGACTCCTGTCGCTCTGTTTCCGGGTATTCACGAGTCAGTTTTGATAT
GTTATTTGTTAAGGCCTTGGTTTTGTTTCCCTTAAATAAATAAGGTTTTTATTTGTTATCATAAAAAATTTTTGACATTT
CTGTATTTTTTTGTTGTTATGGTGCGTATCGAGGCCGTGTGGCGGGGTGATTACCGTTCGACAGCGACAATACATGGAAG
TTCCCTGTAGCGTTCCCTGTCGTCAAGGCCGTAGCCGGCCACGAAGATGTTGTCTATACGGAAGCCGGTATAATCCGGGG
TACATGGAAAACGGCGTGCTGCCGGCTTGTCGAGGAGGGTGCATATGCGGATGGACGATGGCTGCTGGAGCCTGAGGTGG
TCGACAATGCGGTTGATGGTCAGGCCGGTATCTATAATGTCTTCAACGAGAAGAACGTGACGGCCCTTGACTGTGATACT
GCCTGTGATGGCGACAGTGCCTGACGAGGATCGACGGGTTCCATAGCTCGATGCCTGGAGAAAATCAATCGTGCAGGGGA
TGCTGAGTGCGCGTACCAGGTCGGCGGTAAACATAAAGCTGCCTTTGAGAATGCTGACGATCATCAGCGGCTCCCGGCTG
TCGAAATCGTGCGAAATCTGCCCGGCGAGGACAGCGATGCGTTTGCGGATCTGGGTGGTGGTGATCAGGGGGGTGAGTCC
GGGACTGTCCTTCATGGGGGTTCTCATGGTGTTTTTCGTGAAGATGACCTTCTGTTAAAAGGTAGTGAAAAAAATGTTCG
GGGAATTTTGCTGTCCTGTAACAGTTTGTCGTGATCTTGCTGTTTGATTTTGATGTTGTTTGACTAGCTTGAACGGAACG
AAGACAGTCAGCGGAGGATAGTATGGATATACTTGCAGTCAATACCGGTTCATCGAGTATCAAGTTCTCTCTGTTCCGGG
TATCGGAGGAGTTCCGGGTGCTCTGTTCCGGGGCTCTCGATGGCATCGGTTCGTCACGAGGCCAATTGCATGCCGAGGAC
GGAGAGGGTACTGTTATGGTCAATGAGCGGAACGATGCTTTGGACCATGGATCGGCATGCATGGCCGTGCTGTCATGGAT
TGCGTCCCGCCTGCCTGCCCCGGATGCTGTCGGCCACAGGATTGTTCATGGCGGTCCGCAGTACGCGTCTCCCGTTCTGC
TTACAGAGCAGGTGACCGGGGAGCTGCAGCAGCTGAAGCCGTTTGCGCCCCAGCATCTTCCCCAGGCCCTGAATGCGATA
AACCGTGTTTCAGAGATTTTTCCGCAGTCGATTCAGGTGGCGTGTTTCGATACGGCTTTTCACCGTGCCATGCCGCCAGA
GGCCAGGTTCTATCCCCTGCCGGATATCGTTCGGGATCATGGCGTCGAACGCTATGGTTTCCACGGTCTTTCCTACCAGT
ATCTGCTTGGCGAACTGGAGCGTGTTGCGGGTCCGGATGCGGCAGATGGACGGGTTGTCCTGGCTCATCTTGGCCATGGA
GCGAGCATGGCTGCTGTCTGCCGGGGCAGAAGCGTGGATACCACGATGGGGTTTTCACCTGCCGGCGGTCTGATGATGAG
CACGAGGAGCGGTGACCTGGATCCGGGAGTGCTTCTGTTCCTGCTCGAGCAGGAACACCTCGATGCCGCAGAGCTGAAGG
CATTGGTCAATCGTGAGTCAGGACTGCTTGGAGTCTCGGGCACCAGCGGGGATATGCGTACACTTGTCGACATTGCCCCG
CAGGATGACCGGGCGCGCAGGGCTGTAGAGATGTTCTGCTACCGTGCCCGCAAGGCGATCGGTTCGTATGCTGCAGCCCT
GGGGGGCATCGATACGCTGGTGTTCAGTGGAGGAATCGGGGAACACTCTTCTTTTATACGCTCTTCGGTCTGCAACGGCC
TTGCTTTTCTCGGTATTGAGCTTGACCAGGATCGAAACATCAGGAATCTGCCATGTATTTCACGGGATACAGGTCGTGTC
GACGTGCGGGTGATTCCGACGGATGAGGAGCTGATGATTGCACGCCTGACCCGTGAGACTGTCGCACCTGTTTAACTGTT
ACATGAGAACATTACATTCAAGAAGGAGATTCGATTATGACGATAGAACCATCACAGGAATACATCGGCCAGGCGCCGCT
TTGCAATGACGAGCTGCAGAGGCTGAACGCCTACTGGCGAGCGGCCAATTATCTGTCGGTCGGCCAGATTTACCTGCTCG
ACAATCCTCTTCTGCACGAACCTCTCAAACCGGAACATGTCAAGTCCCGGCTCCTGGGACACTGGGGGACAACGCCGGGC
CTGAACTTCCTGTACGTTCATCTCAACAGGATCATCAGGCAGCGTGACCTTGACATGATCTATATCGCCGGACCCGGCCA
CGGCGGGCCGGCGCTTGTCGCCAATGTCTGGCTCGAGGGGTCGTACAGTGAGTATTACCCTGACGTGTCGTTCGATGCGA
AAGGGATGAAGCGCCTGTTCAGGCAGTTTTCCTTTCCAGGCGGGGTGCCGAGCCACGTGGCCCCGGAAACCCCCGGTTCG
ATACATGAAGGCGGTGAGCTTGGTTATGCTTTGTCTCATGCATACGGGGCGGTGTTCGACAATCCTGACCTGATTGCTGC
CTGTGTGATCGGTGACGGGGAGGCTGAAACCGGGCCGCTTGCCACTGCCTGGCACAGCAACAAGTTTCTCAATCCCGTAC
GGGATGGAGCGGTGCTCCCCATCCTTCACCTGAACGGATATAAAATTGCCAACCCTACAGTGCTGGCTCGCATTCCGCAT
GACGAACTCGAGTACCTGATGCGGGGATACGGTTACCGCCCCTACTTCGTTGAAGGGCATGAGGCGGACGAGATGCACCA
GCGCATGGCCGCTGCGCTGGAGGCCTGCTGTGACGAGATTCGCGCTATCCAGGATCGGGCGCGCCAGGGGGGGAGCCAAA
AACGTCCGGTGTGGCCGATGATTGTCCTGCGTTCTCCGAAAGGGTGGACCGGGCCGGCCGAGGTGGACGGGCATAAAACA
GAGGGCTCCTGGCGTTCCCATCAGGTTCCGTTTTCAGCCGTGAGAGACAATCCCCAGCATCTGAAACTGCTCGAGTCATG
GATGAAAAGCTATCGGCCCGAAGAGCTGTTTACCCCTGAAGGCGTCCTGATCGACGAATTGCGTGAGCTGGCTCCTGTGG
GCCAGCGGCGGATGGGGGACAACCCGAATGCCAATGGCGGTTTGCTTCTGCAGGCGCTGCATATGCCGGATTTCAGGGAG
TACGCCGTTGATGTTCCGGAGCCCGGAGCGGTTGTTGCGGAGGCTCCGAAGCCAATGAGTAGATTTCTGAGAGATGTCAT
GAGGTTCAATGAACGTGAGGCCAATTTCCGGGTGTTCGGTCCTGATGAAACAGCCTCGAACCGGCTTGGGGGTTTGTTCG
AGGAGACAGACAGGGCCTGGATGGCCGAACTTCTGGAAGAGGACGAGCATCTTTCACGTGACGGACGGGTGATGGAGATC
CTGTCCGAACATACCTGCCAGGGGTGGCTGGAAGGCTACCTGCTGACCGGGCGTCACGGCTTTTTTTCGTGTTACGAGGC
CTTTATCCACATCATCGACTCCATGTTCAATCAGCATGCCAAATGGCTGAAGGTGACCAATGACGAGATCCCGTGGCGTC
GGCCGATCGCATCCCTGAACTATTTCCTGACCTCTCATGTCTGGCGCCAGGACCATAACGGTTTTTCCCATCAGGATCCG
GGATTTATCGACCATGTGGTGAACAAGAAAGCGGATGTGATCCGTGTCTACCTGCCGCCGGATGCCAATACGCTGCTGTC
GGTGACCGATCACTGTCTGCGTTCGCGCAATTATATCAACGTCATTGTTGCCGGCAAGCAGCCGGCGTTTCAGTGGCTCG
ATATGGATGCGGCAGTGAAACACTGTTCCAGTGGCATCGGTATCTGGGAGTGGGCGTCGAGTGACAGCGAGGATGGAGAG
CCTGATGTGGTGATGGCCTGTGCGGGAGATGTTCCCACCCTTGAAACCCTGGCGGCGGTCGATATCCTGCGCAACCAGCT
CCCCGACCTGAAGGTGCGTGTGGTGAACGTGGTGGACCTCATGACACTCCAGCCCCGCGAGGAGCATCCCCACGGTCTGC
CGGACCGCCATTTTGACGATATTTTCACCACGGACCGGCCGATTATTTTTGCGTATCACGGTTATCCATGGCTGATCCAC
CGTCTGACCTATCGCCGGACCAATCACAGGAATCTGCATGTGCGCGGATACAAGGAGGAGGGGACCACGACAACACCTTT
CGATATGGTAGTCATGAACGACCTCGACCGCTATCACCTGGTGGCCGATGTCGTCGACCGTGTGCCGAAACTGAGGCAGC
GAGCGGCATACGTGAAACAGTATGTCCGTGATCGACTGATCGAGCACAAGCAGTATATCCGCGAGCATGGTGAGGATATG
CCGGAAATCCGTGACTGGAGGTGGAACTGGTGAGCGATGTGCGCAGGCAGATCGCTGTTGATTCGTTCTGTTGCCGCTTG
TGAGGTTGTGGTGTGAGACTCCTGTTGTTGCGGCTTTGGGATTTTTTTACGATTATCCTGCGTACTATTCTGCTCAATGC
AACTGACCGGGGTGATCTATGTTTCTTGACAGTGTTCTTCTTGTGCTCGGGCTCGGGCTCCTTCTTGGTGGTGGAAATTT
TCTCGTGACCGGGGCTTCGGCCCTTGCGAGGACATTCGGAGTCCCTCCGCTGGTGATCGGACTGACGGTTGTCGCGTTCG
GTACGAGCGCCCCTGAACTCTCCATCAACCTTCTCGGGACCCTGCAGGGGAGCGGTGAGATTTCGTTCGGTAACATTATC
GGGTCGAACATCGCCAATATCGGCCTGATCCTCGGCCTGACCGCACTGGTCAGGCCGCTGGTGATCGAAAGCGTGATTAT
ATCTCGCGAAATTCCCATGCTGATCCTTGTTTCGCTGTTTGCGCTGATTGCCGGCAACGACCTGTTTCTGCGCTCCTCTC
CCAATGTCTACGATCGTTCTGACGGACTGGTGTTCCTGATGCTGTTCGGCGTGTTCATGTACTACACCATCGGTGATGTG
ATCAGGAAAAAGCAGGATCCGCTTGTTGAAGAGGCCGAGGCGTTCGCTGGCGGCAAGGGACTGCGTGACACCATGATCAA
CTTCACGATGTTTGCCGGCGGGCTCGGAGCCCTGGTGTTCGGCGGGAAGCTTTCCGTCGATGCGGCGGTGGATATCGCAG
CGGCTCTCGAGGTGCCCGAGGTGATTATCGGGTTGACGGTTGTCGCCCTGGGTACGAGCCTTCCCGAGCTGGCGACGTCA
CTCATCGCAACGTTTCAGGGCAAGAACGACATTGCCGTGGGCAATGTGGTCGGGTCGAATATCTTCAATCTGCTCCTGGT
CAATGGCACATGTTCGTCGATCTCCCCGATCGATGTGCCTGCGACAGGCGGTCTCATTGATCTTCTCATGATGATGCTGC
TTACCCTGTTCCTTCTTCCGATGAGCATCACCCACGGCAGAAAAATCGTACGCTGGGAAGGCGCTCTGCTGCTGCTGTTG
TATCTTTCCTATAACGCATGGAGGGTCGCTGGATGAGTGGTTGATCTGTTCCATACTGTTCAACAGATCAGCGAATCAAC
GAATCACCAACTTTTATGAAGCTCATTGAAGTCATTGCTGACGAGGGGAGTCTGAAGACGGTGGAGGCGATTGCCGGGAA
GCAGAAAGCGCGTGATTTCAGGGCCGGCAGGAAAGATGCCCAGGATATGCGGTTGATGCGGATGGTCGTGAGTGACGATC
GGGTTCAGGATGTGCTCGATGCCCTGCAGGGCGTGCTCGGGGCGCAGAGCTATGCGAGGCTGTTCGTGTACCCGATCGAT
ATTTCCCTCCCCAAACAGACCGAAGAGCAGGCCGAACAGGAATCAAAAGCTGTTCAGGCCCGTGAATCCCTGTACCGGGA
GGTACAGAAGAATTCACGCCTGGACATGACGTACCTGGTTCTGGTGATGCTGTCGACCGTCGTGGCTGCGATCGGGCTGA
TTGAAAACAATGTGGCCGTGGTCATCGGAGCCATGGTCATCGCGCCATTGCTCGGGCCCAACCTGGCTTTTGGCCTGGGA
ACGGCTCTGGGTGATCTCCCGCTGATGAAAAATGCCTTTCAGTCCCTTTCTGCGGGGGTGCTGCTTGCCTTGACACTGTC
GGTTCTTATCGGGGTGCTCTGGCCGTTTCCCCTGACAAGCCCCGAACTCCTGAGCCGGACCGATGCGGGTATGGATTCCA
TCGCACTTGCGTTTGCGTCAGGAGCGGCAGCGGCGCTGTCACTCAGCACCGGACTGCCGAGTGTGCTGGTGGGGGTGATG
GTGGCGGTTGCACTGCTTCCTCCTGCAGCTACCTGTGGACTGATGATCGGACATGCCCGTTTCGACCTCGCATCCGGAGC
CGCCCTGCTTCTTGCGGTCAACGTGGTGAGTGTGAACCTTGCCTGTAAACTGGTATTTCTTTTCAAAGGGATCGGTCCGC
GGACATGGCTGGAGAAGGCGGCCGCCAGAAAAGCCATGCGGGTCTATATCCTGATATGGGTGCTTACCCTGCTTGCTCTG
GCGCTGGTTATTTCCGCGCGGACGCTGTCCTGATACATCAAAGATCTGGGAACTCATGGCGAAATTCAGCAGGTACTATT
CGCGTAAAGTCGGCCTGCCGCCCGGCAGCCTGATTCATCTCGGCGATCAACGCGTCGAAAAGACCCGTATCAGTCTCATC
GATTACACCGAAGATCACTGTGTTCAGAAGGAGGTCGGGCAGGTTTCCGATTGTCTTCCTTACCGCGAGAGCCCGACGAC
AACCTGGATCGATATAGACTGGGGGATGTGGGTGTGATCGAGGAGCAGCTGAGCATCGTGGTGGGGGAGCGTATGGTGCT
GACGGTGATTGCAACGATTTTTATTCCCCTGACGTTTGTTGCTGGTGTTTACGGAATGAATTTTCGCTACATGCCGGAGC
TTGAGTGGCGTTGGGGGTATCTTGGGGTTCTCGGCGTTATGGCAGTGATAAGTGCCGGTATGGTTGTCTTTTTTCGCAGA
AAAAAATGGTTTTGAGCGTATGGAGTGGATGAAAGTACTTGACAGCGCTGATGAAATCAGCGAAGGGGCGGTGATGGATA
TCACTGCCGGAGGGGTGGCGTTGGCGGTCATGAAGGTCAACGGGGAGGTGTTTGCGCTCGAGGGAACCTGTCCTCATGAA
GGCGGTCCCCTCGGCAAGGGCGTGATAGAGGACGGTTACCTTGTCTGTCCCTGGCATGGATGGGAGTTCGACCCGTCGAC
CGGCAACGACCGGTACAATCCGTCGAGAGGTGTCAGGGCATTTGACGTCGAGATCCGTGATGATGGGGTGTATGTGACCA
GTGACCAGTGACCAGTGACCAGTGACCAGTGACCAGTGACCAGTGACCAGTGACCAGTGACCAGTGGAAGGTCGGGAAAA
TACGGAAAAACAGATGAATTCGTGCTTGACTGTTTGCTTTTGCCGTTGTCCCGTGTAGGGGTCAGCGCCGCTGCCCCGGG
AGGCCGGAGCGCCTGGCGGCGCGGAGAGAAAAGAGGCAAGAGGCAAGAGAAAAGAGGCAGGAGGCAGGTCGAGAAGATAC
GGAAAATGAATGATGTGTTTGCTTTGTCTCCTCATTTCTTCTTCGTGCTGGTGAACCAGGTGAGGGCTGCGATGATGAAG
GCTATGGCGGCGCCGTAGTAGATGATTTCCTGCTCTCCGTGCCACGCGATGACCTGACCGAGAAACACGACGCCCATGAC
GACGACAATGACGCCGATCAGCTTGTTTTTCAGGTCGTCGAGCGTGTGGATGACGAGCCAGGCGGGCAACTCGATGTCAT
CATCGATGAACAGCTCGTAGAGGCCTGCCGAGATAATGTACATGACCGTTCCCAGCAGGAAGATATCCGAGATTTCGATC
AACGAAAGCATCAGCCCCTTGGCCCCCTTGCTCGAGATGCTGGCCGTTCGGGCGGTTTCGATGATTTCTTTGACGGTGAG
CGCTCCGCCGTACATGAACAGGGCGAGTGATCCCAGGAGTGCCCCGATCACACCGATGATGACGAGATAGCGTCCGATTG
AGAGGAGTTTTTTCATGATTGAAACAGCATGGTCGTGATGGTGTTGAGGATGCTTCAGGTTCCGGGCGATGCAACCCTGA
TGGCCAGGGCCGACAGTGCAATTGCCAATGCAAAGCTCAGCAGTGTACCGATGAGAATATACTCTGCAAATGGTTGTTGT
TTGGCTTCTTCGAAACGAAGAATTGATTTTGCCGTTACCAGAAAACCGATTGCCATCGGCTGACCGATCAGCAGGAAGAG
AAAGATCAGTCCGCGTTCCAGGAGTCCGATCAGCTGTCCTCCGTCGATCAGTCCGTCAGGTTTCAGGTTGTTGTTGTCGA
GAATCTCCCTGGTGACGAGGCCGACAAGAAATCCCGAGCCTCTTGTCGCTGCTACAAGGCCGGCCGAGAGGACGACCCCC
TTGTAGTAGAGGTCAGGCAGTACAGGGAGTGAGAGCAGTTGAGAAAGCACCCCGGCAAGCAGAAGCAGGAAGATGATATG
GGCGATCTGGTCTATGATGAATGATGTCGATGGTTTCATTCCGTTCCGCTGTTTCAGCAGGTCGATGACGCCGTGCGCAA
TGAATATAGAGACCGGAATTATCCAGCACGTCCAGCAGAGGCACAGAGCCCAGGCAAGCGTGGCGTGGATCGCTGCATGA
AGCAGCAGGACCACCGGCTTTTGTTTGTTTTCTGCCATGAACTTCGGTTGAAGTGCAAAATCTCCGATAATATGTGCAGA
TACAAGGAGTGCGGCAATCTGTTCCATTGGGGTGACGGCTTGTGACGTTCAGGATGGTAATGCTCAGAGGTTGCAAATGG
CTTATGCAATGTTCAGGGGTTGCTTTTTTTGCTGTTTTGCGGAAGCTGTCGTTCGATCCACTGCAGCACGGCATGAACGG
TTTTCCAGTGTGCGCGCTTCAGAGCCTGGCTGATCGCCTGGCGGGTCGGAGCGGAACCGTCACGTGAGGTCCATTGCATC
GATGATTCCTCCTGCGTCAGCCCGAGTAAGGCGTTGTTGACAGCCTGCGACTGTGTCGGGGTCCAGCCGGACACGACCGC
GTCAAGCAGAGGGACGGTACTCCGGGCCAGTGTTTCCTCAAGCGGGCTATGATCAGTCCCGGTGGTAAGTGTCAGCAGTT
CGTCCTTCATGCTGTCGAGTGCTTTTCCGGAACGGGAAAAGGCAGGGCCGCGTGAATTGGAAATCTTTCCTGTGTCGGTG
GTATCGACTTCACCGATTCCGATCGCGATGCGGGTATCGTATTTTGTTGTCGCATCGGATTGCATTTTCAGCACGGTTCT
CAGATACAATGCCGAGGTGATCGCCAGTTCGGGCCTCCCGAGAAGAAGCTGCCAGCTGTCGTGGCGGAATGTATCCATGC
TGCCCACGACCGCGTCCGGGAATGCGCTGTTGAACGGTTCGACTGATGTACGCAGGAGGTTCATGGCCCTGGTACTGAGC
GAGACAGGCAGTTTTGACGAGTTGACAAGATCTCCGGTCAGCACGGCATACATGGGTCTGGAGTGGGGCATGGCGCATCG
TTTGGTCTCGGGGTGTGGAGAAAAGAAGGTGCTACTCTGTAGGTAATGTACATTCACCGCTGTTGCGATGCAACGCCGGG
GCGGTCCTGTGCATTGCCTGCTGCGATACAGCTTGTTGGCGGGAATCGTAGGGTGTTGCGTAAAAAAAAGATATTATGTC
AGATGGTTTCCCAACGCTTAAATTCCGTTTTTTATGCAGAGAGAGCAGTACGAGATGTGCAGTTTCAAGACCCCTCCGCT
CCTGCGCTGGACCAGCGTCAACGACGCCGTGATGGGCGGTGTTTCCGAGAGCCTCATGCAGCGCAGCGAGGCCGGGACCG
GAGTGTTTTCCGGTCATCTTTCCCTTGAGCACAATGGCGGGTTCGCCTCGGTACGAACCTCGTTACCCCACAACGATTAC
CAAGGCTGCACCGGCATCAGGCTGCGCGTGAGGGGTGACGGGCACCGTTACAGTTTCCGTATCCGCACCGATCTGCTTTT
CGACGGTGTGGTGTACAGGCAGGACTTCGACACCATTGCCGGCCGGTGGCTCGACATCGATCTTCCGTTCGGCGGTTTTA
CTCCTTCGTTCCGCGGCCGCCCGGTTCCCGATGCGCCGCCCATCGATCCTTCGAGGATATACCAGGTCGGTTTGCTCATC
TCCAACAGGCAGGAAGGACCATTCTCACTGGAAGTCGAAAGCATCGTGGCATACAGGCCATAATCCCGGATGGATCGTTC
GTCTTTTTTTGCATTGGGGAAATGCTTGCTCAGGCAATGAGACCGAACAGCATACCGGCACCTGCCCAGCAGGGGTAAAA
CAGATCAACAAATTCCTACAGTCGTACGACAATGCCGCGCTCTCTCAGGTACTCCTTGGCTTCGCGGATCGAGTACTGGC
GGAAGTGGAAGATCGAGGCGGCAAGTGCGGCGTCGGCTTTGCCCCTGGTGAAGCCTTCGTAGATGTGCTGGAGGTTGCCG
GCACCTCCGGAGGCGATCACGGGAATGCGCACGGCGGTCGAGACCTGGCGAAGTATGTCGTTATCGTAGCCGGCCTTCGT
GCCGTCGCGGTCCATGCTGGTGAGCAGGATTTCGCCTGCGCCGAGTTCCTGGACCTTGTGGGCCCACTCCAGGGCTTCGT
AGTCTGTCGGGTTTTTGCCCGAATGGGTATGGACGATATAGGTACCGTCGATGTTCTTGACATCGATGGCGACAACGACA
GCCTGCGACCCGAATTTCTCAGCGATTTTCGAGATGAGTTCAGGTTCTCTGATGGCGGCGGTATTGACCGAGACTTTGTC
TGCTCCGTGCATGAAGGCGTCACGGGCCCGCTCGAGGGAGCTGATGCCTCCACCGACAGTGAGGGGAATGAATACCTCCT
CAGAAACCTTCAGGACTTCTTCGAGGGTTGTTTTACGGGACTCGATCGAGGCCGAGATGTCGAGAAACACCAGTTCGTCA
GCAAGTTCGCTGTTGTAGAACCGTGCCTGCTCGAGAATGGATCCCGCATCTCTCAGACCTTCGAAGTTAATGCCTTTGAC
GACCCGTCCGTCACGGACATCGAGGCAAGGGATAATACGTTTGGCTAACATATCTGCGTTGATTGGCTTACAGTCCCGCA
GGGCGGCTGTTCTGCCCGCGAAATTCATTCTGTTCCGTGGCGGCAGGTGCCCCCCGGTGTGATGACAACCGATTCAAAAA
GAAATTAATTATCGATAAATCTGCAACAAATCAAAAATATTATATTAGCAGCCTCAACAGAGGAGAAAAAAAGGAGGATG
AAGATATGAAGTTTCCGGTTTGTGATTTCGCGGAATCTGAAGAAGGTTTCTACTCGCAGTGCGCCGGGTGCCCGATCGAG
GCATCGACTCCGGGGTGCGCGCTTGAAGCGCGTGATGACGGTACGTACCAGTTCAGCGGAGAAACACCTCATGGCGGCGT
CAAAGCTATTTTTATTTTCAAGGATAACGATGGCACGCAGGTAGCCAAGGAGGATGCTGTTCATGTCGAGATTCATGAGC
TTGACGAACTCGGCCATCTTGTCACCATTCTGTACGGCATGGTAGACCCTGAAGGGATGATCTACCTGAAGAAGTCGGAT
GACGACGGTTAATTGGTGTCGCATTGTTCAACTCTTTGACAGGAAACTGTATGATACGTGATAATGGAGCGCAGATGCCG
GAGGGAGAAGATCTGCGTGATCTGACGATTGTCGGTGGCGGCCCGACCGGTATTTTTGCGGCTTTTCAGTGTGGAATGAA
TAATATGACCTGCCGCATCATCGAGAGTATGCCTGAACTGGGGGGGCAGTTGACCGCCCTGTACCCGGAAAAGCATATTT
ACGATGTGGCGGCATTTCCTGAGGTCCAGGCCTCTGACCTTGTTGACAGTCTCTGGGATCAGGCTAAACGGTATGGCCCG
GAAGTCATAACCGGAGAACAGGCGGTATCGTTCAGGAAACTGGAGAACGGTCATTTCGAGGTGACGACGTCAGCCGGGCG
GACATGTCTTTCGCGTGCGCTGCTGGTGGCTGCGGGTCTTGGTGCGTTTACGCCGAGGACGTTGCCGCAGCTGGGCGATA
TTTCGCATCTCGAGAACCGTTCGGTGTTTTATGCTGTACGAAGTCGCGATGATTTCGCCGGTAAAAACGTGGTGATCGTC
GGCGGCGGGGATTCAGCGCTTGACTGGACCATGGGGTTATTGCCTGTTGCCGAATCAGTAACGGTCGTTCACCGCATGAG
CTCGTTCCAGGGCCATGGGAAAACTGTGCATGAGGTCCTCGACGCTGCTGACGAGGGGCGCGTAGGCCTCTATTTCAATA
CCGAGGTGACGTCGCTGAAGGAAGAGAACGGGGAGCTCAAAAGGCTGGTCGCTGCATCGAAAAGCGGTCGTGAAATGGAG
CTCGAGGCTGATTGTCTGCTGATCCTCATCGGGTTCCGTTCCAATCTCGGGCCGATCGCCGAGTGGGGGCTGGAGCTTCA
GGACCAGGCCATTATGGTCGATACTCATATGCAAACCTCGGTCGACGGCTTGTACGCAGCCGGTGATATCGCCCAGTATC
CGGGCAAGCTGAAAATCATCCAGACAGGGCTGAGCGATGCGACCATGGCGGTCCGGCACAGCCTGACCTATATCAGGCCT
GGGGAAAAGATCCGTCACCAGTTCAGCAGCGTGAAAATGGCTAAGGAGAAAAGGAAATGAGTTCACGCTTACAGGCCTGG
GCGCTGGCAGTCCGTCCGAAAACACTTCCTGCAGGAGCGGTTCCTGTTGTGCTCGGATCCGCCCTGGCAGCTGTTGATCA
TCGTTTCCAGCTTCTGCCGGCGATTGTGGCTCTTGTCTGTGCCCTGGGTATTCAGATTGCCACGAATTTCATCAACGAGA
TCTATGATTTCCGGAAAGGAGCTGATACGCCAGAGCGTCTCGGGCCGACAAGAACGGTTGCTGCCGGGCTGATCTCCGAA
AAAACCATGATCACCGTTTCGGTCGTCCTGCTTTCCGTGGTTTTTGTGCTGGGGCTGTATCTTGTTCTGGTCGGCGGCTG
GCCGGTGCTCGTTGTCGGCCTGCTGTCCATGCTGTTTGCGTGGGCCTATACCGGCGGTCCTTATCCCATTGCGTATTCGG
GACTTGGTGACCTGTTCGTGTTTATTTTTTTCGGTCTCGTTGCCGTTGGCGGCACCTACTATGTCCAGGCGGGCGAGGTC
GCTCTGCCCGTGCTGGTCGCTGCGATAGCGCCTGGCGTGTTTTCTGTCAATATTCTGCTGTGTAACAATATCAGGGATAT
CGATTCGGACCGAAAGGTGGGAAAGATGACCCTGCCTGCCCGGATCGGCGGGGCGAATGCCCGCCAGCTCTATATCGGGT
TGACTGTCGTGGCCTACTTTGTACCTGTCTGGTTGTGGATGATGGGGTATTCGGCCATGGTCATGCTGTCCTGGCTGTCT
CTGCCGCTGGCTTTCATGCAGGTCAGAGGCCTGATGCGGGGGAATGGCCGACAGCTGAACGATGTGCTGGCAGGAACAGG
CAAGCTGATGACACTGCACGGTGCGCTCTTGTCGGCCGGTCTTTTTTGTACAACGTTTTTGTCCTGGTAAGTCTATGCAT
TCGGAACCTGTTCGTATTGCCCTGGTGCAGATGTCCTGTACCGCCGATCTGGAATCAAACTTCAGGAAAGCCTCCTCCTC
TGTGCGGAAGGCTGCGGCAGGCGGGGCGAAGATCGTCTGCCTGCAGGAGCTGTTCGGCTCCCTTTATTTCTGTCAGACCG
AGGAATATTCCCCTTTTCAGCTTGCCGTGCCGGTTCCGGGGCCAGAGACAGAGCGGCTGCAGGAACTTGCCGGAGAGCTC
GGTGTGGTTCTCATTGCGTCTGTTTTTGAAAAGCGGGCGCGAGGCCTCTATCATAATACCGCCCTGGTGATCGATGCTGA
TGGTCGCTACCTGGGGAAGTACAGAAAAATGCATATTCCCGATGATCCGGGATTTTATGAAAAATTTTACTTTACGCCCG
GTGACCTTGGCTACAGGGTGTTCGAAACCAGGTACGCAACTATCGGGGTTCTGATATGCTGGGACCAGTGGTATCCGGAA
GCGGCACGCCTGACGGCACTGAAGGGCGCCGAGATCCTGTTTTATCCCACAGCGATCGGCTGGGCTGTTTCAGAATCGTC
ACCAGGAGTGAGGGCGGCTCAGCGTGACGCGTGGATCACGGTACAGAGAAGCCATGCGGTGACGAACGGGGTTTTCGTGG
CCGCTCCAAACAGGGTCGGGGTGGAAGGTGAACTCCGGTTCTGGGGCAGCAGTTTTGTCTGCAGTCCTTTTGGCGAGATG
CTTGTTGAAGGGGGAGAGCGGGATGATGACGTCCTGTATGCCGACTGCGACCTTTCAGAGATCGCGTACTACCGTTCCCA
CTGGCCTTTTCTGCGTGACCGTCGGGTTGAAACCTATGGTGATCTGCAGCATCGTTACCTGGATTCGTGAAGATGTCCCT
TCTGCCTGCGGGCACGAGAAACCGAAAATCTCTATGATTGTTTATGAGTTCTGATATGACAGTTCCCGGCGTCGAGAAAT
CTTCTTCATCGACACGCTCTCTCCTGCTTGACTGGGGGCTGGTGGTGCTTCTGGTCTACCTGCTGCTGGTCGCCGTCTCG
CTGATCGGTACGGGTTTCAAGGCGGCTGCCGGCGAGAATGCCCGGACGTTGTTTGCCTTTGCGGTAAATCCGGTGGCCGG
CCTGGTGATCGGTACGTTAGCTACGGCACTTATCCAGTCATCGAGTACCGTTACATCGATTATTGTCGGCCTCGTGGCAG
GAGGGCTGCCTGTCGGTATTGCGATTCCTATGGTAATGGGGGCCAATATCGGGACCACGATTACCAATACCATCGTGAGC
CTCGGTCACGTCAGGGAGGGGGATGAGTTCCGCAGGGCGTATGCTGCGGCCACTATCCATGATTTTTTCAATCTTCTGTG
TGTACTGATTTTCCTGCCTCTTGAAATTGCTGCCGGCTTTCTTGCAAAAACCGGGTATATGCTGGCAGGTTTTGTCGAGG
GGGCCGGGTCGATGTCCATCAAGGAGTACAACGTGATCAAGCCCATTGTCAAACCTGCGGTGCATCTGGTTCAGGATGCT
CTGCAGCATGGGATGACGGAGATGACTGCCGGGGTCACGATGATTGCCGGCGGTATTCTGATGATTATTGTCGTCATCAC
GATGTTGAGCCGGCTGTTGAAAAAGCTGATGGTTGGCAAGGCGAAGAAAATGCTTCATAAATCTGTCGGAAGAGGGCCTC
TTTCCGGACTGGTGTCCGGAACGGCCCTGACCGTCTTTGTCCAGTCTTCGTCGACGACAACCAGCCTGATTGTCCCGCTG
GCGGGCAATGGAGTGTTTTCTCTCCGGCAGGTCTACCCGTTCACTCTCGGCGCCAACATCGGTACCTGCATTACGGCAAT
TCTTGCAGCCACCGCTGTGACCGGTTCCAATGCGGTGTTTGCTCTCGAGATCGCTTTTGTTCATCTGTGCTATAATGTTT
TCGGAGTGGTGCTGGTTTACGGCATACCGTTTCTGCGCAACCTGCCTGTGATGGCTTCGGAGCGGCTTGCCGAACGGACG
GCCCAGAACAAGGTCTATGCCCTTGCCTATATTGTTGCAGTGTTTTTTCTCATCCCCGGAACGCTGATTGCGTTCAGTCA
GTGGTTGGGGCTGTAGATGAGATGACCCTTTAATACTCAGAAGGAGGCTCTTATGCTTGATACAATCAAAAGAAGGGAGG
AGCTCGAGGCGAAAATCACTGACCTGGAGACTTCGCTGAACACCCTCAAAAAACAGTTGAGAGAGGAGGTTGAAAAAGAG
CAGCATCGTGATATCGATCACCTCGAGGAGTACCTTGACGAGGTGGATCATCGTTACGGGAACCTGAGGGATTTCTGGGG
GATTGTCAGAAAAGAGTTACGGGATTTTTTTGCGCGCCGGAAGGCGTCGGATACGAACGGCGGTGATTCTTCCGCGTAAA
TCAGTCGCACCATGAATATCTATGGCATTGTTGTTCTTGTGACCCTCTCTGTGACGTTTCTGCTCAGGCTGGTGTCGAAC
GTGCTCAATATACGCTCGGCCTCGTCGGGCCTTCCCGAGGAGTTTCGCGATGTATACGATGAAGATGCGTATACACAGGC
ACAGCACTACCTGAGGTCCGTTACCCGTTTTTCCATGTTCAGCTCGACGGTCGACCTCGCTGTGCTCCTGGTATTCTGGT
TCGTCGGCGGTTTCGGCATCCTCGATGAATGGGTGCGTGAACTGGGGCAGTCTCCACTGATTTCCGGTCTTGCCTATATC
GGTGTACTGGTGCTGTTTCAGTGGGCGGTGTCATTGCCGTTCAGTATCTACAGGACGTTTGTTATCGAGCAGCGTTTCGG
GTTCAACAAGACCTTGCCATCGACGTTTGTTGCAGATCTTCTGAAAACTGCGGTTCTCGGGATTACACTCGGAACACCGG
TTCTTGCGGCATTGCTGTGGTTTTTCGAAAATACAGGCTCGTACGCCTGGCTTCTGGCGTGGGGGGGGACGACCCTGTTC
GGGCTTGTGCTGCAATATGTCGCTCCGACACTGATCATGCCGTTGTTCAACACGTTCAATCCTCTTGAGGAGGGGGAACT
CAGGTCGGCGATCATGTCATACGCTCGTCGTGTCGGATTTCCTCTCGAAGGGATTTACGTCATCGACGGCTCCAGGAGAT
CATCCAGGGCGAACGCGTTTTTTACCGGGTTCGGTCGCCACAAGCGAATTGCGCTGTTCGATACGCTGATTGACAATCAC
AGCACTGAAGAGCTTGTTGCCGTGCTTGCGCACGAGATCGGTCACTACAAAAAGAAGCATATCCTGGTTTCCATGGTGCT
CAACACCCTGAACATGGGTGTTATTTTCCTCTTGTTGTCTCTGTTCATGCACAATCGTATGCTGTTCGATGCGTTTTATG
TCGAAGAGACGTCTGTCTATGCAAGCCTGGTGTTCTTTTTTCTGCTTTACAGTCCTGTGGAGTTCCTGCTGTCGATTCTG
TTGCAGATGCTTTCACGTCGCCATGAGTTTCAGGCTGACCATTATGCGGCGACAACCTGCCCGGATGGAGGGGCGCTTGC
AGATGCCCTGAAAAAGCTCTCCCGCAGCAATCTGTCGAATCTCACTCCGCATCCTCTCTATGTGTTCCTGAATTATTCCC
ATCCTCCTGTTCTGCAGCGTATCCTGCGGATACGAGAGGTTCTTTCCTCATAACTATTTCATCATGAGTCCGTTTTCATA
TGTTATGCCTCCCGAATGGGCGCGTCATGAGGCCACATGGCTGTCATGGCCCCACAAGGAGGCGTCCTGGCCGGGGAAGT
TCGAGCCTGTGCCCGGTGTGTTCGCCGAGATCGCGTCAGTGTTGTCCCGTTACGAAGAGGTCCATATCAATGTGCTCGAC
GAGAAGATGGAGCGTTCAGCCCGACAATTGCTCAAAGAGCACGACGATAGCTCGGGATGCCATGACAGGATTGTCTTTCA
CCGTGTTCCTACAGATGATGCCTGGTGCAGGGACCATGGACCTGATTTTGTGTTCAGGCGCACTGGCGAAACGGTGGACA
AGGTGATTGTGAACTGGGGATTCAACGCATGGGGGGGGAAGTACGAACCGTTTGACCATGATGACGCTGTTGCGTCGGCA
GTCGCTGCTGTCAGGGGATATGACCTTGTCGATCCGGCCATGATACTGGAAGGCGGGGCTATCGATGTCAACGGCAGCGG
CTTGCTGCTGACGACAGAGGCCTGCCTTCTGAACCCGAACCGTAATCCCTCCATGGGGCGCGGGGAGATCGAAGAGAAGC
TTCGAACGTACCTGGGGATTCACAAGGTATTGTGGCTCAGGGATGGTATCGTCGGTGATGATACCGATGGGCATGTCGAT
GATATCGCCCGGTTCGTGAACGAGGATACCGTGGTGATTGCCGTTGAAGATGATCCGTCTGACGACAACTACGATATTCT
GCAGGAAAATTACCAGTTGCTCAGGGGGTTTACCGGTCTCGATGGCCGACCGCTCAATATCGTTCCCCTTCCGATGCCTG
AACCGGTGTATTATGAAAACGAGCGTCTGCCGGCCAGTTATGCAAATTTTTATATCGCCAACAGGCAGGTTCTGGTGCCT
CTGTACGGGTCGTTGCGTGATGAACTGGCAATCGAGACGCTTGCGGATTGTTTTCCGGACCGGCAGGTGATCGGTATTGA
CTGCAGGGATCTTATCTGGGGTCTGGGTGCCATTCACTGTATAACCCACGAGGAACCGGCATTGCCGTGAGAGTGCCGTC
TCAGTTTGTGAATTCGGAGTGTATCAAAATAAGATTTGTCTCATTATGAGGCGGCTCTCTGCAACACAATTCAAGGTGTC
ATTTTTTTAAGTTTATGTTTTTGTATGCCTTATCCGTTTTTTTCTGTTTTTGGCACGTTGATTGCACTATTGAATTATGA
ACGTATATATGGTTTAACCTCACGCCCGTGAGGTTGGGCAGAGAGAATGGGGGCTTTCTGTCCAGAGAAAAAGCGGCTGT
TACAGCCGCTTTTTTTTATGGGTTATGATGTTCCTTACAGGTGTTTCATTTTGATGTGTCCGATGTTCCATGAAGCCTGT
CCTGAGAAGATATTCCAGAATGAGATCGAGATGCGGGTATGGTTTGGCTGAAGATGATGCAACCTGATCGGTTACGTCGT
TTTATGATAATTCGATAGGTTTGGGACTCCGGTTCGGAGCTGCTGCTGGCATGGTGCGTGCACGGATAATTGTGTACGTA
TGATATGCCTCGCGCGGCAGGAAACAGCCGTCTTTTTTGATCCTGCACGGGGCCTCATGATTCCTTCAATGAGCGACGGT
TACGAGGCGTCGTCGGCGCGAGGTGCGTATGTAAACGACAAGCGGCCCGTCCGGGCCGCTTTCTACGAGTGACGGGTGTG
GATGCTCGTTATCCCAGAACGGATGACAGGTTGTTGCAGTTGGTTTCCACGATGGCTGCAGATTGCTGAAGGGCCTCCCG
TGCTGTCTGGTCAAGGTCTATTTCAATGATCTCTTCCAGGCCGTTGCGTCCGAGTTTGACCGGTACCCCGATAAATACCT
TGTTCAGTCCGTACTGTCCATCGAGTTGAACCGAGCAGGGGAGAATGCGCTTGCGGTCCCTGACGATGGCCTCGATCATT
TCCACAGCTGATGCGGCCGGGGCATAATATGCGGAGCCGTCCTTGAGGTAGTTGACGATTTCGGCTCCGCCTTTACGTGT
TCTTTCGACAAGGGCATCGATCCTTTCCTGTGGCAGAAGCTCGGTAAGCGGTATTCCGGCAACGTTGGTGTATTTGACGA
CCGGGACCATGGAGTCTCCGTGCCCACCCAGCACAAAAGCGTTGATATCCTGCATGGAAACGTCGAGTTCTTCTGCGATA
AACGAACGAAAACGTGCAGAGTCGAGGACACCTGCCATACCGATGACGCGCTCCTTCGGCAGGCCGCTGCGCACATAGCT
GACATGTGTCATGACGTCGAGGGGGTTCGAGACCATGATGATGATGGGGTTGTCGGAATACGTCATCACCTGGTCGGTTA
CCTGCTTGACGATATTGGCATTCTTCATCAGGAGATCTTCACGTGACATTCCCGGCTTACGGGCCATGCCGGCGGTGATC
AGCACGATGTCTGAGTTTGCGGTGTCGCTGTAATCGTTCGTGCCAAGAATTCTTGTGTCAAAGAGGCCGACAGGCCCTGA
TTCAAACATGTCAAGTGCTTTGCCCTGGGGAATTCCTTCGACGATATCGAGCAGGACGACTTCGGTTGCGAGCTGCATTT
CGGCGAGCCGATGGGCTGCAGTAGCCCCGACATGGCCAGCGCCAATAACGGTTATTTTCATATTGCGTAACGTTTGATTC
TGCAGTGCGAATACTAATAATCCGCTGCAAGCAGCGGATTACACTCTATGCTGTTCTGGCAAGCAAAAAAAAAGCCGGCC
TGAAAAAGGTCGGCTAATTTAAATATACGCTTAATTTTGCTTTGAGGCAAACCTTCAGGCGGGAAGGATGTTGATGCGTT
TTTTGTTGTTCCTGCCGCTTTTGAATTCAACAGTGCCGTCGACAAGCGCGAAAATGGTGTGATCCTTGCCCATTCCGGCA
TTGTCGCCCGGTTTGAACACGGTTCCACGCTGACGTACGATGATTGAACCTGCAGAAACGAGTGAGCCCCCGGAAGCTTT
GATGCCGAGGTACTGTGGATTACTGTCACGGCCGTTCTTCGTTGAGCCGCCTCCTTTTTTATGAGCCATAAGACAAAAAA
ATTTGTGAGTTTACACTGGTTGGGTTTTCCGTTACATCGACAGGACTTCAATCTGGGTCAGAGGCTGACGATGGCCATTT
CTGCGCTGGTAACGTTTTCTTCTCTTCTTCTTGAAAACAACCACTTTGTCGCCTTTCAGGTGTTCGAGGACCTTGACCTG
GATATTTCCTGATGGCTGCAGGGTTGTGTTCTCCCGGTCGATGGTGACCATGGGCTTGATATCCAGTACCGTACCCACCT
CAGCGTTCTGATGCGGAACAGTCAGCTTGTCGCCAGGCTGGACCAGATACTGCTTGTCTGAAATCTCTATCAGTGCCTGC
ATTATGCTACTCGTGTTAAAATTTTGGTAAATGATCAGGAATATACGTATTCCCCATCAACTATTCAAACAAACGCTCTG
CTCTTTATCAGAAAAAAAGATGGTGTCAGAGCAGGAAAAACGTAACCAGCAGCACAAGCGCGAACATGCTCAGTGAAATT
GTAAAAAGCTGATACCATTTTCGGTACTCGGCAGGATTGCAGGGATAGGCGAGCGGCTGTATCTGCTTGATGATATACCC
CATGGTCAGTGCGAGCTGCAGGGCTACCAGGCCGATTTTGACAAACACCCAGGTGCTCCATCCGTAGAAGAAGAAGGCAA
GCAGCAGTCCTGAAATGACGGTGCTTTTGAAGCCGGTATCGGCAACTTTCGTTTCCAGCCTGATGAATGTCTGCAGCAGC
TGGGGATGATGGGCAACATCCTCTCGCGAGCCGGTGAGTTTCGGTTCGAGGGTTTTCAGTAACCTAAATTGAGCGATTTG
TGTTGAATCGCCGTTGTTTTGAGTCTTCCAACCAGGTGCGCGGTACTGATGTGCATGTTTTCACTCTCGATATGGCTATC
CGCTTTTATGCGCCGGTCGCT
>c_000000000008
AAGCGACCGGCGCATAAAAGCGGATAGCCATATCGAGAGTGAAAACATGCACATCAGTACCGCGCACCTGGTTGGAAGAC
TCAAAACAACGGCGATTCAACACAAATCGCTCAATTTAGGTTTAACATGAACCTTGACATAAACCACAAACACTGAAACG
TTATTTTAGCATAATGTAGCAATCCCCAAGCAATCAAACCAAAAAACACAAAAACGCTATTTCAGCGCTTTTTCTTCGCC
TGTTAAAGCGGCTTTATACCTTGCAATGAAAGAAGGGCACTGATTCAGAAGTTGAACCCATGAAAACGAGTACTCGCAGA
GGGAAGCAGGAAAGGAGAAACAGAATATTCCGAACGCTTCTGTATCAGGAACTGAAATGTCGAATCATCCAAAGGAAAAC
CCCTGCAATCGAGCCATGGGTATCCCAGAAAAAAATTGCGCCGGCAACGCAAAAGCACGGACAGTCAAGGACAATACTCT
ACCATGACGTCTGTATTTCAAGAAACATCCATGATCGCCGGTGCATCAGGCGTTGTCATCCACGTACTCCACGTACTTCT
CGAAATCCTCTTTCGGCGGAAGCTTGATTGCGCCGGAGGTGCAGATCGGGACGCAGCGGTCGCAGAGCACGATACAGTTG
TAGGGGTGGGCGACCAGGAACTTCGGGCGGTGGATGCCTTCGGGATCGGGGGGGCCGGGCTCGAAGACGCCGGGCTTGCA
GAGCACCTTGCAGTCGGCACAGCCGTTGCAGAGGTCAGGATTGATGGTGGGATACCAGGGGATCTCCTCCCTGGGAACGA
GCAGGCGCTTTTTTCGTTTTCCCGATGCCTGGGGCTTGGTATGAGCGGACTTGCCGGCAAGGACCTTTTCGACCTCTTTC
TTCCAGGCCTCATCGGTTTGCGGAACGTCCTCTTCAAAATCGCCCATGGAACGGGATTTCAGCATCACCCTCAGCGAGCG
TACAGGTTTCAGCAGGCATCCATCGCAGGAGGGTTTTTCGCAGCGACCGAAAAAACAATCAAAGACCAGCATAGTTCTCT
CTTCGTTTACTGAACGAGCTCCTTCACCGAAGCCTCGAAGATTGCAAAAGCTTTCGGGAGACCGGCGGCATTCCTGCCCC
CGGCAGTTGCGAATCCCGGTTTCCCGCCGCCGCCGCCCTGGACTTCGCGGGCCGCTTTTTTGACAAGATCTCCGGCATTG
ATGCCGAATTTCTTCATCGCCTCGTCCCCTGCGAAAGCCACAAGGGAAACCTTGCCCTCCGACTCGGAGGCAAGAAGACC
CGCTCCGCATCCGATTCTGTCATGCAGGTACTGGCCGAGATTCTTGAGTTCGGAAGAGGATGCCTGGCCGACGTTCATGG
TCAATATGCGGCACCCCTCGACCTCTTCGGCCTGCCTGAGCTCGGCAAGGGCCCTGTCAAGCAGGACGGAAAGCTGGACT
TCCTCGAGTTCACGGCTCAGGGCTTTCTTTTCATCGATCAGGTCACGGACCCTAGCCGCGACGCCTTCATCCTGTTTCGC
CTTCAGAAGCTCGCGAACCTGCTGCAGTTCCTGATATTCATTCCACATCAGCTCTTCGGCAGCTCTGCCGGTCACGGCCT
CGATACGCCTGATGCCGGCAGCCACGGATGACTCACCGGTAATCTTGAAGAGCCCGATCCTGCCGATATTGCTCACATGA
GTACCTCCACAAAGCTCGATCGATACTCCGGGCACCTCGACAACGCGCACCTGGTCTGCATATTTATCTCCGAAAAACGC
AAGCGCACCCATCTCCAGCGCTTCTTCGTAAGGAACCCCGCTCTTTTCGACCAGCCCTCTGGCTTCACGGATTTCCTCGT
TGACCAGCCGCTCGACCTCCGAAAGCTGGCGAACGGTCACTTTTTCGAAGTGGCTGAAATCGAAACGCAGGCGTTCGGGA
GTCACCAGAGACCCCTTCTGCTGGACGTGATCGCCGAGTACGCTCCTGAGAGCTGAATGAAGGAGGTGCGTCGCGGTGTG
GTTACGCTCCGTATCCCTGCGGCGGTCCTCGTCAACTGCAGCGTGAACCTCAAGCTGAGACCGCTCGAACTCCACGTCTG
CAAGAGCGACAGGCTGACCGGTCTCCACGTCCCTGACAGCCCCGATCACATGTACGATCATATCACCGTCTTTCTGCGTA
TCCTCGACAACAAAGCGGTACCGTGACGAGGTGATCACACCGCGATCTCCGACCTGGCCACCACTTTCAGCATAAAACGG
CGTCCGGAGGAGCACAAGCTGCAGGGAATCACCGGAACAGTTGACCGCCTGGATGCAACTGTCAGCCTCGAGTTCCGTGT
ACCCGCAGAAGACGGAATGGGAACGCTCGTCACCAAGCCACTGCCAGGCGCCGCTCTTCTGCTGCCCCTGCTGTTTTCTC
CTCCGGTCGCTGCGGGCACGCTCTTTCTGTTGGTGCATACAGGCCTCGAAACCATCCTCGTCAATCCCGATCCCCTCCTC
TTCGGCCATCAGGCGTGTCAGGTCCACCGGAAAGCCATAGGTATCATACAGCCTGAACGCATCGTGTCCAGATATGACGG
TCTCTCCGGATGACTTGAGGGACGAGACGATATCGGCAAAAATATCCATTCCCCTGTCCAGGGTAAGAAGAAAACTCTCC
TCTTCGGACCTGATGATTTTTTCGACGGTTGCATACTGCTGTTTCAGCTCCGGGAACACATCTCCCATGGTCTCGGCAAT
CACGCCGACCAGCTTGTACAGGAGCGGCTTGCGGCAGTCGAGCTTACGCGCATAGCGAAGTGCGCGGCGCAGAATACGGC
GCAGCACGTACCCCCGGCCTTCATTTCCCGGCATGGCCCCGTCGGTTATGGCAAATGCCAGCGCCCTGGCGTGATCCGCG
ATGACACGCATGGCAACATCCCGCTCTCCATCGAGCGATGCCTCGTAGGTCACACCGGTCAATTCGGTAATGGCATTGAA
AAGAGGGCTGAAAATATCTGAATCATAGTTTGACTGACAGCCCTGCAGAACCGCGGTGATGCGCTCGAACCCCATACCGG
TATCGACATGGCAGTTGGGGAGAGGAACGAGTGAGCCGTCCGGCTGGCGGTCTGACTGGATAAAAACAAGGTTCCACAAC
TCGATCACCCGGTAATCATCGGCATTGACCAGCTCTCCGCCGGACAGGTCGTCGGTCAGATCGATATGAATCTCGGAGCA
GGGGCCGCAGGGACCGGTTTCCCCCATTTCCCAGAAATTATCCTTGTCACCGAACCGGAGAATATGGGAAGGATCGATAT
CGGTTTCACGACGCCAGATATCGAAACTCTCGTCATCGTCATGGTAGACCGTGGCGTACAGGCGCTCTTTCGGCAGTTTC
CAGACATCGGTCAGCAGTTCCCAGGCCCACCCGATAGCCTCTTTCTTGTAATAGTCGCCGAAGGACCAGTTGCCGAGCAT
CTCGAAAAACGTGTGATGGTAGGTATCACGGCCGACATCTTCCAGATCGTTGTGCTTGCCTGAAGCCCTGATACACTTCT
GGGTGTCGGCAGCCCTGGAGTAGGGACGAGTGCCCTTGTCGAGAAACACGTCCTTGAACTGGTTCATGCCTGCATTCGTA
AACAGGAGAGTCGGATCGTCAGCCGGGATAACCGGTGCAGAACGAACGATGTGATGACCTTTTGCGGCAAAAAAGTCCAG
AAAGGACTGTCGAATATCTCTGGATTTCATCCCTGTAACATGTTTTTATCGTCATGGAGAGGCGGCCGGCAAGCCCCCTG
AATTTGGTTTGCGTAATGTAACAAAATTGCCCTGGATTTCCCGAGGCAGCAGAAACCCGAAACACATATGCCATTCATAT
ACAGCGCACAGGAGAAACAGCTCATTTATACATTTCCCTGTATACAACCCACTCCTGAACTATAATAATCCGATTCGAGT
TCGTATGTTTTTATATGGTCATTGTCCCGCCAGGCACCATGCTGCCGCTGTATTGCTATCCATCAATGGCTTATTCAGAA
ACCAAAGCGAAATGAAACAGGGCACATGCCACCCGAAAAGCAATCACCCCCCGCGCTGTACAGTGAACTTCATGAGCTGA
AAAAAGAAAACGAGCGGCTCATGGAAAACAACCGGCGGCTTTCCATGGTCATCGACGGCACCAATGCCGGCTACTGGGAC
TGGAACATCAAGACCGGTACACTCACGATCAACGAGCGATGGGCGGAGATTACCGGCCACACCCTCGAGGAACTGACCCC
CGCAACCATTGAGCTCTGGAACAGGCTCTGTCATCCAGACGACCTGAAACGCTCGAACGCCCTTCTCGACAGGCATTTTG
ACGGAGCGACACAGTACTACGAAACCGAGGTACGCATGCGCCATAAAAACGGGTCCTGGATCTGGGTGCTTGACCGGGGA
AAAGTGTTTGAATGGGATGCGCACGATCGACCGCTGAGGATGGTCGGCTCCCACCAGGATATCACGGACCGCAAAACTGC
CGAACAGCAGCTGGAACGTGAAAGGAAGCTTTTCTTCCGCGGCCCGGTATCGGTATTCCGCTGGGCCAACGCTCCAGAAT
GGCCTGTGGAGTACGTGTCGCCAAATATCAGGGAACTGCTCGGCTACCCCCCTGAACAGCTGCAAAACGGCAGCATCCGC
TATACCGACATCATCCACCCGGATGACAGGGACTTCATCGTCAGCGAAGTAGAGTATTACAGCCGCAGCACGGATATCAC
CTCATTCGAGCAGGAATACCGTCTGCTGAAAGCCGATGGCTCGCCGTTATGGGTTTACGATCATACCGTCATCCACCGCG
ACGAGGAAGGAGCGGTGACACATTACGAAGGCTACATTATCGACTATTCGTCGAAAAAAGAGTCTGAAACGTACCAGAGG
CAGCGAATTGAATTCGAACGGCTGATCGCGACCATGTCCAAACGTTTCATCAATCTTGCGCTGACCGAAATCGACGATGC
TCTCAATGACATCCTGCAACTGATCGGTACCCATGTCCATGCCGACAGAAGCTACGTGTTCCAGTTTTACGATAACAATA
CCCTCATGGACAACACCCATGAGTGGTGTGCAGATGGTATCGAGCCCCAGATTGACAAACTCAAGGGCATACCGGCAAAT
ATCTCTCCATGGTGGCTCAGGAAAATCATTGCCAACGAGACGATCCATATTCCGGATACAGACAGCATCCCTGACAACGA
AAAAGCACTGCAGAATATCCTCAAAGACCAGGATATCAAATCGTTGCTTGTCATTCCACTCGTAGCGGAACACCGCGTAT
TCGGCTACATCGGCTTCGACTCGGTCAGGCAGCACCGATCATGGCATCCGGAAACCATCTCGGTCCTGCAGCTTGCCGGA
GGCGTGATTGCCGGAGCGCTCTGTCGGAAGCAGACAGAGCACCTGCTCGAGGCCGAGCTTGACCTTGCCCTGAAACTCAG
TGCATCCACATCTCTCCAGCAAACGCTGCAGCTCTGCCTTGAAACCGCGATTGCCATATCCCACATGGACTGCGGAGGGA
TCTACATGATGAACCCCTTCGACAACAGCATGGAACTTGCCGTGCACCAGGGTCTTTCGGACTCCTTCATCAGAGCGTCA
CAGTTCTACACAGCCGACGACCCTCGTCTTGAACTGGTGAACAGCGGAACACCTGTCTATACATCCATGACCTCTCGTTC
GACGTCAGGCACGGCCCTCCAACAGGAAGGCATCGCCCGTGAAGAAGGCCTGAAAGCACTCGCAATCCTGCCTGTCAAGT
ACAAGGGAGAAGTCATTGCCTGCCTGAACATCGCTTCCCACTCCCTCAACCATGTTCCGGAAACATCGCGCAAAGGGGTG
GAATCGATCATATCGCATATCGGGGCGGCCATTCTCCAGGCCCGTCACGAAGAACAAGTCAACGAAACCAAGCAGAATCT
CGAAACACTGTTCGATACGATTGATGATTACCTTTTTATCGTTGACGACCGGGGCAGGATCATCGAAACAAACCAGACAG
TGTATCGAAACCTGCACTACCGCCCTGGCGAACTCCATGGCAAACATGTGCTCGATGTTCATCCGCCGGAGCAGCATGAA
ACAGCACAACGCAATATCGAGGCGATGCTCGGGGGCACCGGGGCCTGCTGCATGGTTCCTCTGCAGACGAAAAAAGGAGA
GCTGATCCCGGTGGAAACCAGGATCACCCGGGGGGTATGGAACCATCAGCCGGTACTCTTCGGCATCAGCCGTGATATGA
CGGAACGCCACAAAGCGGAAAAAGCGCTGAGGGAAAGCGAACAGCGCTTCAGGGAGCTCACGGACCTGCTGCCGCAACCG
GTCTTTGAATGCGACACTGACACAACGATCAGCTATGCGAACAAAACCGCTCTCGAGCTGTTCGGCTACACACAAAGCGA
CCTCGAGAGAGGGCTCAGCGCTTTCGACCTGGTACTCCCCGAGCGCAGGGAAGCCCTGAACAAGACCAGGCGACAACTTC
TGCAGGGCAGCCAGAGAGAAACGCGGGAATTTCTGGCCATGAAAAAAAATCGCGAGACCTTTCCGGCCGTGCTCTATGCC
ACGCCCATCATGCATGACGACCGCATCACCGGATTCCGCGGCGCATTGTTCGATCTTACCCAGCACAGGAAAACCGAACA
GGCACAGCGGGAAACGGAACTTAAAAAGCGCATCATCGAAAAATACCGCAACATGCTGCACAATATTCCGGGTATTGTGT
ATACAAAAGATGCCGACGGACAGATCGATTTTCTGCTCTCTCCGAAAGTAGAGAGCATGACAGGGTATCGTGCAGAAGAA
ATCGGTCTCCTGAAGGACGGATGGCTCAGCCTGATTCATCCCGAAAACAGGAAGGAGTACATCCGTGCTTCAGCCATCAT
GGAAAAGAAACCCGCTCCGATGATGCTCACCTACCGCATCGTCACGAAACAGGGCAGGGAAAAGTGGTTCGAGGACCGGA
CAGCACCGCTCTATACAAGCGACAGAACGTACAGCGGCTGCGACGGACTGATTATCGATATTACCGAACGCATCGTTGCC
GAAACGGAAAAACAGGAACTCGAACAGCAGCTGCGCCAATCACAGCGCATGGAAACCATCGGAACACTTGCAGGAGGGGT
CGCTCATGACTTCAATAACATTCTGATGCCGATCATGGGATATGCCGAAATGCTCGAGCTGCATATCCCCCCTGATTCCC
CCGAATCGGAATTTGCCAGTGAAATCAGAAAAGCGGCTGAACGGGCCCGACACCTGGTCGAACAGATCCTGACCTTCAGC
CGGATGGACGAGTCAACGCAATGCACGCTCAATCTTGCAACGGTGATCAGAGAGGCGCTGAAACTGCTCAGACCATCGAT
CCCCTCATCCATCGCTATCGAAACCGACATTGCCCCGGATATCGAACCGGTGATGGCCGATGCCTCCCAGATGCACCAGG
TGGTCATCAATCTCTGCACAAATGCCTACCAGGCCATGGACGGAGGCAAAGGAACGCTGAAAATCACGCTGAATACCAGT
GTTCCTCCCCCCGGCATACGCCAACAGCACCCCTCTCTCGATAAGACACCATATGTCACGCTGAAGGTCAGCGATACCGG
ACAGGGCATGGACAGCAAAACTGTCGAGCGGGTCTTCGAGCCGTTCTTCACCACCAAGCCGGTCAATAAAGGAACCGGCC
TGGGCCTTTCGGTGGTTCACGGCATCATCAGCCAGCATAACGGGATCATCACGGTGGAAAGCACCCCTGGAAAAGGATCG
GTATTTTCGATTTTCCTCCCCCCATGCTCCAGGCAACCCACAGGCCGGGACAATGCAAGGGTTTCTCCGGTGACCCTGGA
ACAACAGGCTCAGGGCCGGCTTCTCGTCGTCGATGATGAAGAAGCGAACGTAAACCTGCTGTCAGCCATGCTGCAGAAAG
CCGGCTACACCATCACCCCGGCAACGTCCCCGGCGATGGCACTTGCCTGCATCAGGCAGCATCCGGATGAGCTTGACCTG
GTGATTACCGATCTGACCATGCCGGACATGAACGGTATAGTCCTGGCATCCGAAATTCACGAGGTTCGTCATGATCTGCC
AGTGCTTCTTATCACCGGCCATGGCGATGACGAGGCGCTCAAGGAGTCTGCCCGGCAGAACAATATCGAACAGGTTCTGC
AGAAGCCGGTGAGTTTCACTCTACTCCAAAAAACCATTACATCAATCCTTGCCAAACAAAACCACCATCGAGCATGAAAA
TTCTGATTGTCGACGATGACCCCGCCATCCGTAAATTCCTCAACAGCCTCCTGACACAGGACGGCTACACGATCGTTTCA
GCTGATGACGGCAACAAGGTACCGGAACTGCTCGAGGCGCACCCTGATATCACCACCGTCATCACCGATATCATCATGCC
TGAACAGGAAGGAATCGAAACCATACGCACGATCAGGGCTCAGTGGCCGAACATGAAAATCATCGCTATTTCAGGGGGAG
GAAAAATCGGGCCGGCAAACTACCTGCAGCTCGCTCATGCGATTGGAGCAGATGCAACCTTGAAAAAACCCTTCGGCAGA
ACGGAACTGCTTGCCGCACTGCAGAGCCTCTGACATCACCGCTCGGCCAGTCGACTGAAAAACGTGAACGCCGCCTGACC
GGTTGACGGCAAGGCGGCGTTCGGGTGGGCAGCTCCCCAACTACCCACGTTTTCTCACGGGCGTGAGAAAATTGACGGCC
TGACAGCATATCTCAGCTAACGGCACATAACTGTATCTCTCATCAAAAAGGCAAAAAAGTCATTGAAAAACCAACAGATA
CAGCGAATTTCCCCCTTCGCCGGAAAAAACGAGCGCCACGCCATATACGCGTCATACGTGACACCTGTATCACTGCGTTC
ACGTCAATTGTGATACCAGGGAATCCAGCGGTGAAGGGTTCGCTGCAGCACCCCCGGATACAACGGCTTGGTCAGAACCT
CGTCCATCCCCGCTTCCAGGCACAACTGCCTGTCGTGTTCCGTACTGTGAGCCGTCAGGGCAATGACCGGAACCCTGGCA
GCATCGGTTCTCCCGCGGATACATTTTGTGGCTTCGAGACCATCCATTTCAGGCATCTGGATATCCATGAAAATCAGGTC
GTAACCGGTCTGGTTCAGCATATCGAGTGCCTCCCGGCCATTCATTGCAGTGTCTGCCTCGATACCCAGCTTTTTGAGCA
TAATCAGGGCAACCTGCTGATTGACCGGGTTATCTTCAACCAGAAGGATGCGCGGAACATGCGACGTATCTGCGTGCAAC
GGCTGCGGCCGATCCACCTCCGGACAGGACTCTCGCATTCCTTCCCCATGCTGCGTCTCCTGAACCGGATCGCAAACCGT
GCTGAAACAGTTCCTGCAAGTGTCGGCATATCCGAACACCGCAGTAAACCAGAAGATACTGCCTCCTGAGGGGTTTGGAT
CGACACCGGCCTTCCCGCCCATGCTGGTAACGAGTTTACTGACCACGGCAAGACCGAGGCCCGCCCCGCCATGCGTTCTC
GTCAGCGAGCCGTCTTCCTGGGTAAAGCTGCCGAAAAGCTCCTGCCGACGGTCAGGATCGATCCCCGGGCCGGTATCGGT
AACCGCAAAACGCAACATGACGCCCACAGCATCCGTCCGTTCGGGAACAACGGTGACCGATACCCGTCCCTCTTCGGTAA
ATTTCAGGGCATTGTCCAGAAGTCTCGTCAACACCTGCCTGAGGTGCCCGGCGTCCCCGAACAACTCCAACGGCACACCC
GGATCAACGAAACAGTCAAAATCCAGCCCTTTGGCTTCAGCATCCCTGAGCGATGTTCTGCAGAGAGGCTCCAAACAATC
GCGAAGGTGAAAACGCTTCTCACCCGTCCCAGACGCTCGGCTTTCAGGGCGGGCAATCATCAGGAGATCATCAACCAGCC
GCAGAAGGGATGACGTACTTTTTTTGATTGTCTGAGCGTAACGGTGCTGCCGCGAATCGAGTGAGGTGTCGAGCAGCAGG
TCGGTCATGCCGATAATACCGTTCAGCGGTGTACGGATTTCATGACTGATGTTGGCAAGAAATTCGTTTTTCAGCCGTGA
CACCCGGGAGGGCTCTCCCTGGAGATCCCCCTGTGCCTGCCCGGGAGCCTTGTCTCTGTTCCCCATAATCAAACCTGTCT
CCAATGTGTTAAAAATCCACTTTCGGCAGATGCCGAAAACCGGTTCAGCAATGGGGGAATATGAGTGCTGCGGGGCAAGG
AAGAGAAAAATCAGGAGAAAGGAAAGCGTCAGGAAAACTATGATAGACAGCACCTATAGCTCAACGGATCACTGTCAGGA
ATACCCTGTACACGGAACGATCTCTCCGTATCAGGAAGCATCGTCCGCCTTTGAGGCGAGAACGACGTACTCTTTTCGGT
CGTTCGACATTCCGCTGTTACAATAAAAACACCAGTCGACCGGAACATATGGCCCGTCGGCTGCTTGCATCCTGCAGGAA
AGATCACTTGCCGCTCCGTTCCCATTATCAGAAATCATCTGTTCACGAACCGATTTTCGCTCATCAGGATGTATCAGAGC
GGTAAACAGGGTGCCTTTCAGAGCTCCCGGCGCATAACCGAGAAACTTTTCGAACGAACTGGTAAACTCCTCGAGTACCA
GGTCACCGCTCAACACCGCATATGCGTCAAAGCTGGCGGACAGAGCCTCATCCATCTGCTGACACAACAGCCTCATCCGC
CGCATGATCTGCTCCATCTCCACCTTGTAGCCAGAGGTCATCAGCCTGGTTCCCATGCCGGCAAGCGTACGATGACGTTT
GCCATGCATGATCCAGTCGACGTCGGCTCCATCGTTTGCCAGTTTTTCGAGCATTTTTTTTCCGGGAATACTCTCTCCCT
TCAGGTAGGGGGTCATCTGGGCAGGATACTTGATTCCCGCCGCTCGACAGAACGCACTGACCGAACCATGCTTTTTGAGA
ATGTATTCTCGAAGCCTGAAATTGAAATCCTTGTATATGTCCATTCCCTGTGTCATGATAACGTAACGATGTTACTGCCG
CTATGTTGCAGCATTTCTCTGTCCCGGCGCGACCGGACAATTCGTGCAGTCTGATTGCACCTAATATAATAACCTCTCGT
TATCTGTAACAATTTCCGTCCCCGGAAATGCCCCCCTCATCACCAGCGGCACGCGACACGCCACGGGTGACGAAACACAT
TGATCTTTTTCAAAAAGGCGTATATTTACCTGTATGCGGATTTTTCGAACTGTTTTCATCCGATAAAGGAGCACCATTAT
GAGCTGGGGAATGGAAGACCCGAAAAAAAGAGAGGATATTCTCTTTCTTATGGAGTTGTCCGAAAAGAAAATGAGAGAAA
ATCCCAATTATGTCAACGAGGTCAAAAAAAGCTCAAACGGCTGCTGGATGGACCAGATGTACGGACTTCAGCGCTGTGAC
ATCTGCGATCTCGATGACAACTGCCCCGGAAAAATCGAGAAACTCTGGCAGGAATACTGCGAAGCCAACAACATTATCGT
CGAGAAAAACAGCGACCCTGACAGCTGAAATATTTGCTTCCACTCTTTTTTAGGAGTATATTTTTAGCTTTGCGGAAAAC
CTGCAGCGACTGCTGCAGGGCGTCCCACCTTTGGTATTATACACCGTTACCTCGAGTCAATAGAAGCCGTTTCAAATGAA
GTTCCATTCATTGGCCGGGGGATTTTTTGGCTTTTAGTTTTTTGAATAGCAACAACACGAACAATGAGTGACACAACAAT
CTCAAACACAAACAATATGGTAACATCGAAGACCTACGTGTCTGTTCAGTTTGCCGGCGACTCGGGAGACGGCATGCAGC
TGACCGGCACACAGTTCGCAAATACGGTCGCCGTCTACGGCTCTGACCTGAATACGTTCCCGAACTTTCCTTCGGAAATC
CGCGCTCCCGCCGGCACGATCTCCGGCGTTTCCGGCTTCCAGCTCCAGTTCGGCAGCGAAGCTGTCTACACCCCGGGGGC
CAAGTTCGACGTGATGGTCGCCATGAACGCCGCCGCACTGAAATCGAACCTGAAAAATCTCCACCACGGAGGCATTATCA
TTGCCAATACCGATGGTTTCGATGCGAAAAACCTCAAACTCTCGGGTTACGGTGAAGAGAACAACCCGCTGAAAGACGGT
TCGCTGAAAGACTATACAGTATTTGAAATCCCTGTCGTGACGCTCACCAGGAAAGCGCTTGCCGATACCGGCCTGAGTAC
AAAGAACATCGACCGGTGTAAAAACATGTTCGTACTTGGCGTGCTGTACTGGCTCTACAGCCTCCCGATCGACACGACGA
TCGAAACACTCAGGACGAAGTTCAAAAAGAAAGCCGATATCGCCGAAGCCAACATCAAAGCCGTCAAGGCCGGGTACAAT
TTCGGTGATGAAACCGAAATGTTCTCACAGCACGGACGATTCACGGTCGATCCGGCCCAGAAAACACCGGGTGTCTATCG
CCGTGTAACAGGTAACGAGGCATCAGCGATCGGGCTCGCTGCCGCGGCGAAGAAAGCCGGGCTGCAGCTGTTTCTCGGAT
CCTATCCCATCACCCCTGCGTCCGAAATCCTGCAGACCCTGTCCGGTCTGAAAAAGTGGGGTGTCAAGACATTCCAGGCC
GAAGATGAAATTGCCGGTGTGCTCACCAGTATCGGTGCGTCCTATGGCGGTGCTCTTGCCGCAACGAACACCTCGGGCCC
GGGCCTGGCCCTGAAATCAGAAGGCCTCGGCCTTGCGATGATCCTCGAAGTTCCTCTCGTTGTCGTCAACGTACAGCGTG
GCGGTCCGTCAACAGGCCTGCCGACCAAGCCGGAACAGTCGGACCTGTTCATCGCCATGTTCGGTCGTCACGGTGACGCT
CCGGTCCCTGTGATTGCCGCAACCTCTCCGGTCGACTGCTTCTATGCCGCGTATGAAGCCGCGAAAATTGCAGTTGAATA
CATGACCCCGGTTATCTGCCTGACAGACGGTTACCTGGCACTGAGCTCCGAACCGATGCTCGTCCCGGCACCTGATGACC
TTGCCGCCATCACCCCGAAATTTGCACAAGAACGCAAAGCGGACGATCCGCCATACCTGCCCTACAAGAGGGACGAACGC
TGTGTCCGTGAATGGGCCAAGCCCGGCACACCAGGACTGGAACACCGTATCGGCGGACTGGAAAAACAGCATGAGACAGG
CCACGTCTCTCACGATCCGGCAAACCATGCGCTGATGACAAAACTGCGCGCCGAGAAGGTCGAACGCGTTGCCGACATCA
TTCCTGACCAGACGATCGATAACGGCCCGGAAACAGGCGACCTGCTCGTCCTCGGCTGGGGATCGACCTATGGAGCGATC
AAAATTGCTGTGAACCAGGCCATCGAAAAAGGCTACAGTGTAGCGCACGCACACCTGCGCTATATCAACCCGATGCCGAA
AAACCTCGGCGACATCCTTTCGAACTACAAGAAGGTGCTCATCCCGGAAAACAACAGCGGCCAGCTTATCCACCTGATCC
GTGACAAGTTCCAGATCGAGCCTGTAGGCTTCAGCAAGGTCCAGGGACTTCCGTTCAACGAGATGGAAATCGAAGAAAAA
ATCACAGATATTGTAAAGGAGCTTTAAACCATGACCGATACACGTTCAAAACTTACAGCAAAAGACTTTACGTCTGACCA
GGAACCGAAATGGTGTCCCGGCTGCGGAGACCACGCCGTCCTTCAGCAGCTGAAAAACTCGATGGCCGACCTTGGCCTGA
AAACCGAAGAGGTCGTTGTCGTTTCAGGTATCGGATGCTCCTCGAGGCTTCCGTACTACGTCTCGACCTATGGCGTCCAC
GGTATTCACGGGCGTGCCATGGCCATGGCCTCCGGGCTGAAAACCGCCCGTCCAGAACTCAGCGTCTGGGTGGCGACCGG
TGACGGTGACGCCCTCTCCATCGGCGGTAACCACTACATTCATACGGTGAGAAGAAATCTCGACATGAATGTCATCCTCT
TCAACAACGAGATCTACGGCCTCACCAAAGGGCAGTACTCTCCGACGTCCAAAGTCGGGCTGAAAACCGTGACCTCGCCG
AACGGTGTGGTCGACTACCCGATGAACACGGTCGCTCAGACACTCGGATCGGGAGGAACATTCGTCGCCCGCGTGCTCGA
CCGTGACGGCAAGTTCATGAGAGAGGTCTTCAAACGTGCAGCACAGCACCGGGGCACCTCGGTAGTTGAAATCTACCAGA
ACTGTCCGATCTACAATGACGGTGCGTTCGATGTCTTTACCGACCGTGAACGCAAGGCAGATACCACAATCTACCTCGAA
GACGGCAAACCCCTGGTCTTCGGCAAAAACCAAGACAAGGGGATCAAGCTGGACGGGTTCACCCCGACCATTGTCGACCT
GAATGATTCTGCGGTATCACAGGATGATCTCTGGATTCATGATGAAACGGACAAGCTCAAAGCCAACATCCTTGCCGGCT
TCTTCGATGATCCCGACACGACGGAAAACTGCCTGCCCAGACCGCTCGGTATCTTCTACGTCGAAGATCGCTTCACCTAC
GAAGACGCTCTCGACGAACAGATCGCCGCTGTTCAGGGTGGCCAGGAAGGCACCATGGAAGAACTCCTCGCTGGAGACAG
CACCTGGGAGATCAAGTAGAACGAAAAAAGCCGGCGGAGACGCCGGCTTTTTTTATTGATGAATCCAGAAGCTGTTTCAT
TAATTTTCCGTACTTTCCCAACCTTCCGCTGTCTCCTGTCTCCTGTCTCCTGTCTCCTGTCTCCTGTCTCCTGTCTCCTG
TCTCCTGTCTCCTGTCACTGCGTTGCGCACCGTGCGCTGTCAGAGACATCAAGGATTCAGCAGCTCAACACTATTCTCCT
TCCTCTTCGTTCCACACGCCCATACCGGCGAATTTCTCCCGTCGCTGACGCACCAGCTCTTCAGGCTGCTTCTGTTCCAA
GGCGGTCAGCTCTTCGATCAGTACGGACTTCAGGGTCGAGGCCATGGCCTCAGGATCACGGTGCGCCCCGCCTACAGGTT
CCTCGACAATACGATCGATAATGCCCTGGCTGAGCAGGTCATCGGCCGTGAGTTTCAGGGCCTCGGCAGCCTGCTCCTTG
TATTTCCAGCTTCTCCAGAGAATAGATGAGCAGCTTTCAGGAGAGATCACTGAATACCATGTGTTTTCCTCCATCAGGAT
CCGGTCACCGACACCGATCCCTATAGCTCCCCCACTCGCCCCTTCACCGATAATCACACAGATCACCGGCACCCTGAGAG
AAGCCATTTCGATGAGATTGCGGGCTATAGCCTCTGCCTGCCCGCGCTCCTCGGCCTCGATACCGGGAAATGCTCCTGGC
GTATCGATAAGCGTGATCACCGGACGATTGAACTTTTCTGCGAGCTTCATGAGCCTGAGCGCCTTGCGGTACCCTTCCGG
CTGTGCCATACCGAAATTCCTGTACAGGTTCGACTTGGTATCGCGCCCCTTCTGATGGCCGATGACCATAACGCTCCGGC
AATACCCCGCATCCGTGTCTTCAAGACGGGCAAAACCTCCGACGATGGCCTTGTCATCGTAATAACGACGATCACCGGAC
AGCTCCACGAAATCCTGCATCATCATGTAGATGTAGTCAAGCGTATAGGGGCGCTCAGGATGCCGTGCGAGCTGCACTTT
CTGCCACCGTGTCAGGTTCTGGTAAATCGACCGGCGCAGAGCCTCGACCTTGTCCTCGAGGGCCAGGATCTCCCGGTTCA
ATTCATCGGTTTCAACCGTATTATGCTCACGTGCACTTTTATTCAGGCACACTCTCATCTCATCGAGCTTGGCTTCGAGC
TCGATGACAGGTTTTTCAAAATCAAGAACAACCTTCGTTGCCATAACCTCTCAGCACATTGTATATGATAAAAAAAGTCC
ATCGAGCACATGCCGGATGGACTTGTCAACACATGGATCAGAACACATACCTGTCAGCTGTCAACCTCTTCTTTCAGCGC
TTTACCAGGTTTGAACTTCACTACTTTTCTGGCAGCAATCGTGATTGTCTCGCCGGTCTGTGGATTACGGCCCTGGCGTT
CGCCCCGTTCCCCTGTAGAGAAGGTACCGAAACCGACCAGTGTAACATCTTCTCCAGCTTTCAGGCTATCGGTCACGACA
TTGACAAACGCATTCACGGCTTTCTCAGCATCAGCTTTGGTCAGGCCTGCCTCAGTGGCAATTTTTTCTACTAACTCGGC
TTTTGACATAGGAAACTTTTTTATGGTTGGAGGAAATACCAACTGATTATGTCTTAACTGCAATAAAGCTAATTTAACCA
GTACGTTAGAAACATCCAATTGGTTTTTCCCGGGGAATCCCCGTGCTGCCGGCATCCCCGATTGTTAATCACAAGCGGCT
GTATTATATTAAAGTCTTTGCTGAAGAGCAAACAGGCAAGTATAAAAAACCGTTGAGAACAGACTGCACATGACGTCGAT
CAGTAACGTTTCAAAAGGGACGATCCTCCGCTTCAGGGGAGAGCCTCACAGAATTGACACTCTTGTCCACCGAACCCCCG
GCAACCTCAGAGCGTTTTACCAGGCGGGGATGAAAAATCTTAACACCGGCCGTAATGTATCATACCGCTTCAGCGCCAAT
GAATCCGTTGACGTGATTGTTACCGAACGAAAACAGTACCAGTACCTGTACCGTGACGGGGACGATTTCGTGATGATGGA
CACCGAAACATTCGACCAGATCAACGTTCCCGCAGAAACCATCGGTGAACCGGCCCGTTTTCTCAAGGAAGCGGCAATGG
TCGATATTGTCTTTGCCGATGACAATTCGATCCTGGAAGCGGAACTTCCGACATTTGTCGATCTCGAGGTCACCGAAACC
AGTCCGGCCACCAAGGATGACCGGGCTACCAGCGGAACGAAACCGGCGGTCGTCGAAACCGGTGCGGAAGTGAACGTCCC
GATGTTTATCCAGAATGAAAGCGTTATCCGTATCGACACCCGCACCGGGGACTATATGGAACGAGTAAAAAAATAACAGC
CGCAGCACCACCGGCAGCAGCTGCCACCAACCAAATATGTGACCACTATGAATCTGAAAGAAATCGAGCATCTGATAGAA
ATTATCGATAAATCGGATATCGATGAAGCGACCATCGAAGAGGGCGACTTCAAAATCACCCTGAAGCGATCGGCTTCCCA
GCCCATCGCACAACCGGTTGCCGTTCCGGCGCCGGCGCCTGCCGCGGCAGCACCGGCCCCGCAGCCACAGGCGCCGCAGC
CCGCCAGCGAGCCTCAAACCACCGAGGCTGATGCGGATCTTATCGAGATTCGTTCACCGATTGTCGGCACATTCTACCGT
GCCCCTTCTCCCGACTCCGATCCGTTCATCAATGTCAATGACCGCATCGAGAAAGGTGATGTCCTCTGCATCGTCGAGGC
CATGAAGCTTATGAATGAAATCGAGGCTGAAGTCTCGGGATCGATTGTGGAAATCGCTGTTGAAAACGGACAACCGGTCG
AATACGACCAGGTCCTGTTCCGCCTGAAGCCGTAATTGCTAAATCTGCACCATGTTGTTTAAGAAAATACTGATTGCTAA
CCGTGGCGAAATCGCATTACGGGTTATGCAATCGTGCCGTGAACTGGGTATCGGCACCATAGCTGTCTACTCGACTGCCG
ACCGTAACTCGCTGCACGTAAAATACGCCGATGAAGCGGTCTGTATCGGCCCCGCACCGGGAAAAGACAGTTATCTCAAT
ATTCCGCGCATCATCGCCGCTGCCGAAATCACCAATGCCGACGCTATCCACCCGGGATACGGCTTTCTTGCCGAAAACGC
AGATTTCGCTGAAGTCTGTACATCGTCTGGCATCAAGTTCATCGGCCCGACAGCTGAAATGATCCGCAAGATGGGTGATA
AAAACAGCGCGAAGGAAACCATGATAGCTGCGGGAGTTCCGGTGATTCCCGGCAGCGACGGACTGATCAGGGATGCTGCG
CATGCCCTGAAAACCGCAGAGGATATCGGCTATCCTGTCATTATCAAACCCACGGCAGGAGGCGGAGGAAAGGGTATGCG
GGTGGTTCACGAATCATCCATGCTCGAAAAATCCCTTGTCGCATCCCAGAACGAAGCCCATCAGGCATTTGGAAACAGCG
GGGTATACATCGAAAAATTCGTCGACCGCCCGCGCCATGTCGAAATCCAGATACTTGCCGATCAGCACGGCAATGCACTG
CATCTCGGGGAACGGGACTGCACCATTCAGCGCAGGCACCAGAAACTGATCGAGGAGACACCTTCACCGGCAGTAGACGA
ACAGCTGCGTGAAAAGATGGGTGCAGCTGCCGTTGCGGCAGCACAGGCGATCAGCTATGAAGGTGCCGGAACAATCGAGT
TCCTGCTCGATAACAGCGGTCATTTCTACTTCATGGAAATGAATACCCGTATCCAGGTCGAACACCCCGTAACTGAAGAG
CGCTACGATGTCGATCTGGTCAAAGAGCAGATCCTCGTCGCTGCCGGAGGTTCTCTTGCCGGTAAAAACTATCTGCCGAA
AGGTCACTCCATTGAATGCAGGATCAATGCTGAAGATCCGGAACACGGTTTCCGGCCGAGCCCCGGAGAGCTGAAAGTAT
TCCATACACCGGGAGGGCATGGCGTCCGCGTGGATTCACACGGTTATGCCAGTTATCAGATTCCGCCGCATTACGATTCG
ATGATCGGCAAGCTCATCGTCACTGCAGATACCCGTGACGAAGCTATTGCCCGCATGCAGAGAGCCCTTGACGAATTCAT
TGTCGCCGGTATCAAGACAACCATTCCGTTTCACAAGCAGCTTCTGAAAACGAAGGAATTCAGAAGCGGCTCGTTCGACA
CGCACTTCCTCGATTCATTTACCTTCATACCGGATAACGAATAACCGTTCATCGTCCGGCACAGACAATAAAGAAGCCGC
CGTGACCCAGTCACGGCGGCTTCTTTGTTTTTGACATGTATTCAGCCTATGCGGATTGGCCTGGCATTATGACGCGGCCC
CGTCTTCGGGTGTTTGACTGTCGTTATCACCGTCAGCGGGCGCAAGCTCCTCTGTTACCGGCTCGACGCTCATTTCAGGC
TCCGGCTTGACCAGTTCAAGCTTACGATACGCCTTGAGCCCGGTCCCGGCAGGAATAAGCTTGCCGACGATGACATTCTC
TTTCAGGCCGAGAAGGTTGTCTGCCTTGCCGGATACTGCGGCATCGGTCAACACCTTGGTGGTTTCCTGGAAGGAAGCGG
CAGAAATAACACTTTCCGTCTGCAGGGCAGCACTGGTAATACCCAGCAGGATCGGATGAGAGGTCGCCTGCACAGCCGGT
TCGACAACAATCAGGCTCTTGGCGTTCTTGCGCAGCTCACGATTGATCTTGGTGATATCACGCATTTTATAGAGCTGCCC
TTCCTGGATCCTGGCCGGTGCATCCCCTCTCTCGGTGACACGGACCTTTTCGGCAATCGCTTCATTGGCCTCGATAAAGA
CCGTCCTGTCGATCAGGTCGCCCGGAAGGAGCTCGGTATCGCCAGGTTCCTCGACCTTGACCTTCTGCAGCATCTGGCGC
ACGATGACTTCGAGATGCTTGTCGCTGATCTCGACACCGGCGTTGATCTGGTACACTTTCTGAATCTCGTTGACCAGATA
CTGCTGGACAGCATTCGGTCCCTGAATCCTGAGGATATCCTGCGGAGAAATCGCACCATCGGTCAGCGGCTCACCGGCCT
TGACCTCGTCGCCCTCGTTGGCCAGCACGTGTTTACCGACCTGGACGTAGTAGGTTTTTTCCTCACCGAACTCGTTTTTC
ACCTTGATCTCCTTACTGCTGCGACGCTGTGACCCGAAACTGACATACCCGTCAATTTCGGAGACAATCGCCGGATCCGA
AGGAATACGCGCCTCGAACAGCTCGGTGACTTTCGGCAGACCGGCGGTAATATCACCACCGACCCGGTCAAGGTTCCGTG
GTACTTTCGCCAGCAGATCACCGATAATGACTTTCTGACCATCCTCGACGAACATGTTCGATTTGATCGGCAGCGGGTAG
GTTTTCAGGATCTCTCCGGCCTCACTGACGATCATGATCCTCGGCTCCCTGGTTTCCGAAGCGCGGAGCTTCGTCCTCCA
GTTGATAATCACGTGCTGTACGTAGCCGGTCTGGGGATCGACCTCTTCCTTGTAGGTGACACCCTTTTCGATATCGGCAA
ACTTGACGTACCCCTCCTGTTCAGCGATAAACTGAGTACTGTTCGGCTCGCTGCTGAAAAGGACATCGTCTTTCTTTACC
ATATCCCCTTTGCTGCACATCAGGTTGGCACCGTGCGGCACATCGTGGCGTTTGATCAGCTTGCCGGAGTCGGGATCGAC
AATATTGATCTTACCGTTTTTCTGGATGACCAGGGTCCTGGATTCCGGCATTCCGTCTTCATTGACAGTCTGCTGTTCGA
CGGTCCGCACATTTTCAAGATCGACCATCCCCTCGTACACCGCCTTGGTCTCGGTTTCGGCAATGCCGCCCTGAGCAGTA
CCACCTTGGTGGAAGGTACGCAGCGTCAGCTGGGTTCCCGGCTCACCGATCGACTGTGCGGCAATGACACCGACAGCCTC
ACCGTTTTCAACAACTTTGTGCACGGCAAGGTTGGTACCATAGCATTTCGCGCAGATCCCCTGCTTCGCCTCACAGGTCA
GCACTGAACGAATGTCAGCCTCGAGAACCCCGAGATTGCCCTGGATGGCATCGGCTATGTCATCGGAGATCACACCGCCG
GCCGGAACCACGATCTCGTCCTTGAGGGTATCCCAGATATCACGTGCGGCGATCCTGCCGCGGATTTTGTCACTGAACTT
GATCTGGCCCCCGGTTTCCTCCTCGATGCTTCGCTCGACATGCAGGCCACGGGTTGTCCCGCAATCCTCCATGGTGACAA
TCACATCCTGGGCGACATCATGCAGCCTTCTGGTCAGGTAACCGGCATCAGCTGTCTTGAGCGATGTATCGGACAGACCT
TTACGTGCACCGTGCGTCGAAACAAAGTACTCGAGAACGGTCAGCCCTTCCTTGAGGTTCGAGATAATAGGGTTCTCGAT
AATTTCACCCGGCTGCCCCGACATCGACTTCTGGGGTCGTGCGATCAGGCCTCGCATACCGGTAAGCTGGCGAACCTGCT
CCCTTGAACCACGGGCACCTGAATCAAGCATCATAAAGAGCGGATTGAACCCGGCCCGATCCTTGCGCAGCTTCTGATAG
GACTCTTCGGCGACAAGGTTGGTCACTTTCTGCCAGACGTCGACAATCTGGTTGTAGCGCTCGTTTTCCGTCAGCGTACC
ACGATTGTACTCTCGCAGAATCTTGTTGCTCTCCCTGGTCGCTTTTTTGATCAGCTGCACCTTGGCTTCAGGAATGATGG
CATCAGACAAGCCGATCGACAGGCCCCCTTTCATCGCGTAGTGATATCCGACCTGCTTGATATTGTCAAGAAACTCGGCA
GCCTGGACATTACCCACTTCGGAACAGATCTTCGCGATCAGCTCCTTGGCGCCTTTCTTATCAATCACCTTGTTGACGAA
CCCGATATCGTCAGGAACGTACTGGTTGAAAATCACACGCCCGACCGTCGTCACGAGCAGTCTTCCGGCTTCGATCTCCT
GCTTCAGCCAGGCTTTCTTCTCTCCCTGGTCCTCGGGAATGATCTCGAGCATTCTGACAGGATCGAACTTCTGGACGATA
TGACCGTCGTAGCGGACAAACACCAGTGAGTGCAGGCCGATACGCTCCTCGTTATAGGCGATGCGTACCTCCTCGGTACT
GTAGAATACGTGCCCCTGGCCCTTTTCCCCGATCCTCGACTTGGTCAGGTAATACATTCCCAGTACCATGTCCTGTGACG
GAACCGTCACCGGCTTGCCGGACTGCGGCAGAATCAGGTTATGGGAAGACAGCATGAGCAGTGATGCCTCGAGCTGCGCT
TCCTGCGAAAGAGGCACGTGAACCGCCATCTGGTCACCGTCAAAGTCGGCATTGAACGCGGTACAGACCAGCGGATGGAT
CTGGATGGCTTTTCCCTCGATAAGCACCGGCTGGAATGCCTGGATACCGAGACGGTGAAGCGTCGGCGCACGGTTGAGGA
GCACCGGGCGGCCATCGATAACTTTTTCCAGAACATCCCAGACAATCGGATCCTTTTTATCGATCAGCTTCTTGGCTGAT
TTGACAGATTTCGCTATCCCGCGTTCGACGAGACGGCGTATGACAAACGGCTGAAACAGTTCGATCGCCATGCTTTTCGG
CAGACCGCACTCGTGCAGCTTCAGCTCCGGGCCGACGACAATGACCGAGCGCCCGGAATAATCGACCCTCTTACCCAGAA
GGTTCTGACGGAAACGTCCCTGCTTGCCCTTGAGAGCATCCGAGAGCGATTTCAGCGGACGGTTCGACTCGCCGGTTTTC
ACGGCATTCGCCTTGCGCGAATTATCGAACAGTGCATCGACCGCTTCCTGCAGCATACGCTTCTCGTTTCGCAGAATAAC
CTCGGGAGCCCTGATGTCGATCAGTTTCTTGAGGCGGTTGTTGCGGATAATGACTCTTCGATAGAGATCGTTGAGATCCG
ATGTCGCAAACCGGCCGCCTTCCAGGGGAACAAGCGGACGGAGCTCGGGCGGTATGACGGGAATGACCTCCATCACCATG
TATTCAGGCTTGTTGCCTTCGTAGACATAGGGTTCGGGCATATCATCCTCCGGAAAGAGCCCGCCGGGTTTGCGCCGTGT
CTTTTTCTGGGGTTCATAGCTTTTTCTGAATGCCTCGACGACTTTCAGCCGCTTGAGAGCATCGGCTTTCTTCTGCTCCG
ATCCGCTTTCGCGCAGCACCTTGCGCAGGTGCTCGGCAGATGTATCGAGGTCAAGCCCCTTGAGAAGGGTATGAATCGCC
TCCCCACCCATCTTGGCAACGAACTTTGCCGGATCGTCATCATCGAGGTCCTGGTTATCCTCGTACTCGGTAATGATCTG
GAAATACTGCTCCTCCGTCAGGCGGTCAAGCTTCTTGATGCCCTGTTTTTCACCCGGTTCACCAGGATTGATCACCACGT
ACACTTCGTAATAGATGATCCTCTCGAGCTCTTTTGTCGACAGGTCGAGCAGCGCTCCGATCTTGCTTGGAACAGAGCGG
AAAAACCATGTATGGACAACCGGGACAGCGAGGGAAATATGTCCCATACGCTCACGGCGAACGCTTTTCATGGTCACCTC
GACGCCGCAGCGGTCACAGATGATTCCTTTGTAACGGACCCGTTTGTATTTACCGCAATAGCACTCCCAGTCCTTGGTCG
GTCCAAAGATTTTCTCGCACATCAGGCCGTCCCGTTCAGGCTTGAACGTGCGGTAATTGATGGTTTCAGGTTTCAGCACC
TCGCCGCGTGAATGAGCAAGAATGCTCTCCGGCGAAGCAATGCTGAATTTTATTTTCGAAAAATCACCTTTGATCGGCGA
TGATCCCTGTGAAAAAATCATAGTATATGTCCCTGTTATAAACGACCTTGTTCTAAATCCAACCGGATGCCCTGCCCCGG
TGTTCAACCATGAATATCGTTACGCCTAAGGCACCTTGTCATCGATACGAATTTCGAGACCGAGCCCCTGGAGTTCACGG
ACAAGCACATTGAATGACTCCGGTGTTCCCGGCTCCGGAAGGTTCTGCCCCTTCACAATGGCTTCGTAGGTCTTGTTTCG
CCCGATAACATCATCCGATTTGACAGTCAGCATTTCACGCAGGATATTTGCCGCACCGTAAGCCTCGAGCGCCCAGACCT
CCATTTCACCGAATCTCTGCCCGCCGAACTGTGCTTTACCGCCAAGCGGCTGCTGGGTGATGAGCGAGTACGGGCCGGTG
GAACGGGCGTGAATCTTGTCATCGACAAGATGGCTGAGCTTGAGCATATAGATGTAACCGACGGTCACTTCGTCATCGAA
CGGCTCGCCTGTCCGGCCGTCATACAACCGGACCTTGCCGTGTGACGGCAGCCCCGCCTTGCTGAGCTGTTCCTGGACCT
CTTCGTAGGTGGCTCCATCGAAGATCGGGGTTTTGAACTTCACTCCGAGTGTTTTACCCGCCCAGCCGAGCGATGTTTCG
TACAGCTGACCGATGTTCATTCGGCTCGGAACACCGAGCGGGTTCAAGACGATATCAACCGGCGTACCGTCTCCCATGAA
CGGCATATCTTCAACCGGCAGGATCTTGCCGACAACACCCTTGTTACCGTGACGGCCGGCCATTTTGTCACCGACCTGGA
TTTTACGCTTCTGGGCAATGTAGACCTTGGCCAGTTCCTCGATACCCGGAGGCAGTTCATCACCGACATTGAGCTTGTAC
TTCTCGTTCTCGCACTCGTCGGCAATGTCCTTGAGCATGAACCGGTACTCCTTGATGAGCTGAACGGCCTGGCGGTCGGT
CTCGTCATCACCGGTGAACCCTTTTTTCACGTCCAGGTTCTCGAGAAAACCGAGACCGCTGAATTTATTGAGAAGCCCGG
AATCGAAAACCGTACCTTCTGCAATCAGCTCCTTGCCCTTGTCATTCCATACACCACTGGAAGTTTTCCCCTCCAGGACC
TGGCGGATCCACTTCCCGAAACGCGCACGCAGATCGAGCTCCCTGCGCTCGTACTGCTTGTCGATAAGCTCCATACGCTC
CTTGACATCCATGCCGACCTTTTTCTTCCGGCTGAAGAGCTTGGTCTTGATCACGATCCCCTTCATGCCTGCCGGCACAT
GCATGGATGCGTCCTTGACGTCACTGGACTTGTCGCCGAAAATCGCCCGCAGCAGCTTTTCTTCAGGAGTCGGATCACTT
TCACCTTTCGGTGTGATTTTCCCGACCAGAATATCGCGTTCCTTGACTTCGGCACCGATGCGGATAATACCGTTTTCATC
GAGATTTTTCAGGGCGTCCTCGCTGACGTTGTAAATATCACGGGTAAACTGCTCTTCACCCCGCTTGGTATCGCGAACAT
TGGCCTCGAACTCGTGGATATGGATCGAGGTGAACACATCGTCATAGACCAGGCGCTCACTGAGCACGATCGCATCCTCG
AAGTTGTACCCTCTCCAGGGCATGAATGCGACAAGCACGTTCTTGCCAAGTGCAAGTTCACCGCTTTCGGTCGAAGGACC
GTCGGCAATCACATCCCCTTTTTTCAGAACCTGGCCCTCGTACACAAACGGCTTCTGTGTAATACAGGTATCCTGATTGG
AACGCTTGAACTTGATCAGCTTGTAGGTTTTCACTCCTTCGTCAGGATCGAGCATCGCTACGTGGTTGTCGTCGCGACCC
TCGATATCATACCGGATACGGATACTTTCAGCCGTGACCGACTCGACAACCCCGGAACCCTCGGCAACGATAACCGAGCG
GGAGTCGCGTGCCACCTTGGCTTCCATGCCGGTGCCCACGACAGGCGCATCTGCCGTCAGGAGAGGTACCGCCTGGCGCT
GCATGTTTGCGCCCATCAGCGCACGGTTACCGTCATCGTGCTCCAGGAACGGAATCAGGGCTGCCGCTGCACTGACGATC
TGTACCGGGGAAACGTCCATGTAATCGACTTCCTCTGCGGTAACGACCGGGTAGTCACCCTTGGTCCTGGCCTGCACGGT
TTCCGTTGCGATCTTGCGGTTCTCGTCGAGCGGAACGTTGACCGGAACGGTAATTTTATTTTCCTCGTCTTCCGCCGACA
GCATCAGCACTTCATCGGTGATCACGCCATCTTGTACCACGCGGTACGGCGTCTGGATGAAGCCTTTGTCATTGATCTCG
GCATACACCGAAAGGGACGAAATCAGGCCGATATTCGGACCTTCAGGGGTTTCGATAGGACAGAGGCGGCCATAATGTGT
GTAGTGGACGTCACGAACCTCGAAGCCCGCACGCTCACGGGTCAGGCCGCCAGGGCCCAGCGCCGATACCCTGCGCTTGT
TGGTCATTTCCGCCAGCGGGTTGGTCTGATCCATGAACTGTGAAAGCTGGCTGGTGGCGAAGAAACTCGACACCACGCTC
GACACGGTCCGTGCGTTGATAAGATCGGCCGGGGCGATTTTATCGGAATCCCTGGAATTGAGCTTTTCACGGACATTCTT
ACCCAGCCTGGCAAGCCCGATGACAAACTGAGCTGCAAGCTGTTCGCCGACGGTCCTCACCCTCCTGTTGGCGAGATGGT
CGACATCATCGACCTCGGCCTGGCCATTGACCAGCTTGATGAGGTAATAGATCACAGCGATAATATCGTAGTGGGTCAGC
ACCATGATCTCTTCACCGACCGGCTCTTCAGAATAGGACTGAATGGTCTGGAGAATCTTTTCGTAGATCGAGTCGGAAAG
CTGTTTCAGCTCGGGATTGTTTTCGATATACTCCCTGAACTCGTGCTGTTCACGGCCCAGCTTTTTGTCGATCCGGTAGC
GCCCGACATCACCGAGATCGTACTTTTTCTGATTGAAAAAGGTCCGTTCGAGAAAACTGCGCGCTGCATCGATATCCGGA
GCTTCGTTAGCCCTGAGCTCTTCGTACACGATCTCGAGAGCCTCTTCCTCGGTAGCGGAGCTGTCGTTGAGGATCGTATT
GGTAATGATGGTCTTGTCAAGCCCTTTCTCCTCGGCCGGACGCATGATACGAACGCTCTTGCAGCCGGCAGCGGTAATCT
GGTCGAGAATATCTTCCGTGATCGCTGTACGGGCGCTGACGACCTCGCCGGTCTGCATATCGATGATATCGGAAGCGAGG
TACTTGCCGATAAGGTAGTCTTTCTGGCTGCTTTTGACCGGCACCTCTTCGATCATGTCGAACAGGCCGAGAATATCCTC
GTCACGGGTGAACCCGATAGCACGAAGCAGTGCACTGACCAGGAAGTTTTTCTTCTGGTCGATGTAGACGTAAATCTGGT
TGTTGATATCGGTCTGGAACTCGATCCAGGAACCGCGCGTCGGCACAATCTTGGCCGAATACATTTTTTTGCCGTTCGGA
TGAACCGCTTCACTGAACACCACGCCAGGTGAACGGTGCAGCTGGGCCACGACAACGCGTTCCGCGCCGTTGACGATAAA
CGTCCCGCGATCGGTCATATAGGGAATACGGCCCAGGTAGACTTCCTGCTGGATCGTCTCTTTCCAGTCCGTTTCGTCTG
GTTCGTCCTTGTAGGAGAGCTTGAGCTTCACTTTGAGCGACACATCATAGGTCAGGCCGCGCTCGATGCACTCCTCTACG
GTATATTTTGGTTTATCGAAAGTATATGATATATATTCGAGTAGATAGAGGCCCCGGGTATCGGTAATCGGGAATGCGCT
TCTCAGCACTTTTTCGAGCCCCTGGTCCCTGCGCTTTTCAAGAGGGACACTATCCTGAATGAAACTGTTAAACGAATCTA
ACTGGACCTGTAATAAATCGGGAGGATCTACAATACTCTGGATTTTGGAAAAGGCAATACACTTCCCCGGGGTTAAATCA
GCCACTTTCACGTGCACCTCACTTTTTCTGTTGCAGGAAGTACTTCTTCACTGTATTTACTTGGCTATACCATTCCGCTG
ATCTGCAACCGGCACAGAATCTTCTCGCACACCTGTCACTTGCATCTCACATCAACAGCCTTCGCCGCCCAAACGCTTAC
AAACGGGCAAAGCTCCGTCTCATTTCGACACGGAGCTTATTATCGCAATGACCCTGGGTAAAGATCACTTCAACTCAACT
TCGGCACCAGCGTCCTTGAGTTCTTTGGCAATCTTTTCAGCTTCATCCTTGGATACTGCCTCTTTGACAACTTTCGGTGC
GCCGTCAACAACCTCTTTCGCCTCTTTGAGACCAAGACCGGTAATTGAACGAACAACCTTGATGACGTTGATCTTGTTGC
CGCCAACAGCTTTCAGCTCAACATCGAACTCGGTTTTTTCTTCCTCAGCGGCAGCCTCACCTGCAGGAGCTGCAGCCATA
CCACCAGCAACGACAGCCGGAGCAGCACTCACACCAAACTTATCTTCCAGAGCTTTCACCAATTCGGAAGCCTCAGTCAG
AGACAGCTTACCAATTTCTTCTACCAGTGATTCAATAGATGCCATTATCTTCCTCTCTTGTTTTGTTTAACGAGTATAAA
TTTCGAGTGCGTAATAGTTTTTTACTGCTTCTGCTTCGCCACCTGATCAATCACGGAGACAAGATCCCTCATCACAGCGT
TGACCACCATCGGTACTGAAGCCACAACATTGTTGACAAGACCGGCGACCCTGCCGATATTCTCGGTCTTGCTCAGCATT
TTTGCAAGGTCGGAAAGCTTGTCTGCCTCGAAGACAGCCCCGTCGATCGCGGCCATCTTGAACTTGAGACTTTCGTTTTT
CTTCCCGAACATCTCGATAACCTTTGCCGGAACGACCGGGTCGTCATACCCGATAGCAAGACCGGTTGTATTGTAGAGGC
CGGATGCAAGCTTGTCGCCCCCCGCCACATTTTCCAGAGCTTTTTTGATCAAGGTATTTTTGACGACCTTGTATTCGACC
CCTGCCTTGCGGAACTCCTGGCGAAGCTCGGCCATCTGCTCCACGTCAAGGCCCTGAAACTCAGTCAGGTAGATACCCTG
CGCTTTCTCAAGCTTCTCGGCGATCGATGCTACAACCTGCTTTTTTTTCTCTCGCTTCATCATAAAAACCGTTTATGTTA
GGCAACAAACTTATCTTTCTTGACCCGGATACCGGGTGACATCGTGCTCGACACAGACATACCGAGAAGATACTGCCCCT
TGGCAGCTGAAGGCTTCAGACGAACGACCTCCTTCACGAAACTGGTCACGTTATCGACAAGCTGGTCTGCACTGAACGAC
ACCTTGCCTACCGGTGCGTGCACATTACCGGCCTTATCAACCCTGAACTCTATCTTTCCAGCTTTCACCTCTTTGACCGC
TTTTGCCACATCCATGGTCACCGTGCCTGATTTCGGGTTCGGCATCAGGCCGCGTGGCCCGAGGATCTTACCGACACGAC
CGAGCTTGCCCATAACATCCGGAGTTGCGATGATGACATCGACATCCGTCCATCCATTCTGGATTTTCTCGATATAGTCC
TCGAACCCGACGTAATCGGCTCCTGCCTCTTCTGCCTCGGCAGCCTTTGCCTCGTTGCAGACAACGAGCACGGAAACAGT
CTTACCGGTACCATGAGGAAGCATGACGGTGCCGCGAACGACCTGGTCCGCGTGGCGCGGGTCAACACCAAGACGCAGCG
CAACATCCACCGATGCGTCGAATTTCACCGTCGAGATCTCCTTGAGAAGATCGATCGCCGCAGAAAGCTCGCACTCGCCC
TGAGCCGACACCTTCTCCTGTGCGTTTCTGTAGTTTTTTCCTGCCATAATTCTCCTTTGTGTGGTTTTTGACGGCCCCGA
AGGCCTCCCACTGTTTACATACAAATACCCGTCAGTCTTCGACAACGATCCCCATGCTGCGCGCAGTCCCCATAACCATC
TGCATCGCACCTTCGACGTCAACCGCATTGAGATCCGGCATTTTCAGCTCAGCAATCTTGCGAACCTGATCCCTGCTGAC
TTTTCCAACCTTGTTTTTGTTCGGCTCACCGGAACCTTTCTGCAGACCGGCCTCCTTGATAAGGAGTACTGCTGCAGGCG
GAGTCTTGGTGATGAACGTAAACGACTTGTCGGAGTACACCGTAATCACGACAGGAATGATCGTTCCTGACTGCGACTGG
GTTTTCGCATTGAACTGCTTGCAGAACTCCATGATATTCACGCCCTTCTGACCAAGAGCGGGACCTACCGGCGGCGCAGG
ATTGGCACCACCTGCAGGAATCTGCAGCTTAATAAACCCAACTACCTTTTTTGCCATACACTATCACTGTTCATAAGGCC
GGGCATCCCCGGACCCCGTTTATTGAGAAACTGATTTAACCTGGGAAAAATCCAGCTCGGTAGGAGTGCTCCGGCCGAAG
AAATTAATCATGACCTTGACCTTCATTCTCTCGGTGCAGACATCATGGACAACACCGGTAAGCGAGCTGAACGGCCCGTC
AATCACCTTGACGGAATCGCCAACCTGGAACGGCGCCTCGACAACAGAGCGCTGTTCGACGGCACTCTCGGGCTCCAGAA
TCTTTTCGACCTCATCGGGACGCAGAGGAGTAGGCACGTCGTTGACGCCAAGAAACCCCATCACAGACGGAACATCCATG
ATCAGGTTCTTTGTCTGCTTGTCGAGAACAGCCTCGATAAGCACATATCCCGGAAACGCATTTTTGGTAAGGCTTCGCTT
CTTGCCGTTTTTCACCTCGACAAAACGCTCGTAGGGAACATACACCTGAAGAATCTTGTCGCTGAGACCAAGACGCTCAA
CCTCGTTCTCTATTCCCTCCTTCACCTTCCGCTCATGACCGGAATAAATCCTCAACGCATACCACCGAGTCTTCGGTAGA
CCCTGAGCTTCCTGCTCACTCTTTTTCTCACTCATCTCTGCCTCGGACTCTCTGATTACAACAATTGACTGACAAAGGAG
TTGATCACCCAATCCACGACAAACGTGAACACAGCAAGAATCCCCGAAACCGTCAATACGACGACAGTCAGATCTTTCAC
CTCCTCCCGGCCCGGCCAGGAGACCTTCTTCATCTCGCCAATGACATCATGATAATACCTTACGGCTTTGTCGAGATACT
TCTTCATATGGTGACCAAGGGATTTCCCGCCGTTTACGTGTAACTGTGGTGACTCCTGAAACCGGCACGTCAGGAGGGAC
TCGAACCCCCAACCTGCGGTTTTGGAGACCGCTGCTCTACCAATTAAGCTACTGACGTCTGCTATCGCGCCTTTTCTGCG
AGCTGATGACCGGACTTGAACCGGTGACCTCTTCCTTACCAAGGAAGTGCTCTACCGACTGAGCTACATCAGCCTCTCTC
CTGTGGAGTGGGTAGGGAAGGATTCGAACCTCCGAAGACATATGTCGACAGATTTACAGTCTGTTGCGTTTGACCGCTTC
GCTACCTACCCATGATCGCCCTTTGAAGAGCGGAGCTGGTGATGGGACTCGAACCCGCAACCTGCTGATTACAAATCAGC
TGCTCTACCAATTGAGCTACACCAGCAATGCCATCAAAAATCAGGGCAAGTAATATACCTCTCCTGAGGAGAAATCCAAA
ACAAAAACACACTTTTTCCTAAAAACGGGAATAATTGTGGGGAGCCAGCAGGGCTGCCAGCCTGAGAACCACCTTCCGGG
GCGTACAACGCTGCAGCCCGGCCAGCACTGTATCGCTGAACACAGGAAACACCCGGACCCTGTTCTTTTTCAGCCCGCGC
AGCGCCGCCCTGACGACCCGTGATGCATCGTAGACCGGCATCACGCTCTGCGAAGGATCCTGCCCTGAACGATCGTGGAA
ACCGGTGTCGACATAACCCGGGCACACGGCCACGACCCGTACCCCTGTACCCCGCAGTTCTTCGTGCAGAGCCTCACTGA
GCGTCATGACAAACGATTTCGTCGCGCTGTACAACGACAGAAACGCCACCCCCTGCAGCCCTCCCAGGGAGGCGACGTTG
ATGATTCCGCCCTTGCGGCACCCGAGCATCGAAGGCACGAACAGGCGAATCAGGCGCGCAAGGCTGAGCATGTTGACCTG
CACCATCGATTCAAGCTCGTCCGGCGGCATGTCTGCATACTCTCCCGCGTAGCCGAAACCGGCCGAATTGATGAGCAGGC
CTATGTGGAGAGAGCGGTTGCGGCAAAAGCTGAATACCCGCCGGGCGCTGTCCGGTTCAGACAGGTCTGCCGTACACACC
TCCACCCGGATACCGTAAGCCGATACCAGTTCCCAGGCCAGGCCGTCGAGCACCTGCCCTGAACGGGCAACAAGTACAAG
ATTGCTCTTCCTGCGCGCACACTCGAAAGCAAAAGCGCGACCGATACCACTCGATGCGCCTGTAATCAGCGTGTAGTCCA
TCAATCGTTCAGAAACAGCCCGCGCTCAGGCAGGATCGACCCATCGCCCTTTTGACCGCACAAGCTCGATAAGCTTGTCA
ACCGCCTCGCGTTCAGCAATCCCCGAAGCCACGCACTCCTTGCCCACATACAGGCTGACACGCCCCTTCCCGGAGCCGAC
ATAGCCGAAATCGGCATCGGCCATCTCTCCCGGGCCATTGACAACGCAACCCATAATACCGATTTTCAATCCCTTCAGAT
GGGACATTCGCGCCTTGATGAGAGCAGCGGTTTTTTCCAGTTCAAAATATGTCCTTCCACATCCGGGGCAGGAAATAAAC
TCGGTTTTCGACATACGAACCCGTGCCGCCTGCAGGATATTGAAGGCCAGAAGCGCATCTTCTCCGGGAGACAATGCCGT
TTCCAGCGAAATCATGTCTCCGATACCGTCACAGAACAGCGTACCGGTCTGAACTGCGGTATCGATCAGTACATCCAGAC
GATCACGCCGCGTACTGCTGTGACGCACAACAACCGGAACATCTATGCCTTCAGACTCGAAACGCTGAAGAAGGCGCCGG
CAGACATACACCGCCTCGGGCGAGTCGACAGAAAACATCATCCTGCTGATGCCGTTTGCAGACGCCCTTCTGGCAATCCG
CACAAGCACCTCTGCAGGAACGGTCAGGGATGAGGCCCGGTGCACAAAACAGAATTCAAGCGCAGCACCACGGTCATGCA
GCTTGTCCAGCCACTCTGTCTCGAGCTTCTCGCCTTCGAGTATGTCGAGGCGGACCCTGGATACCCGGTGAAGAAGCTCA
TGCGCGAGAACCGGATCCGTCACCACGGCACAGACGCGGGTACGGATGCCCTCGTCCATACCGAGAAGCTCATCGAGCAG
GACAGCCTCATCTTCCGAATCCACCCTGACAGCGACAAGTTCCGGCTGCAGATCGAGGCTGCCAGGCGAACCGGAACCAA
GCATGCTTGCGAGCTCCTCACGCAATCCTTCAGGCTCTCCAGGTGTCGAACGGGCTGCAACCTCGACCAGGGGCAGGCTG
TCACCTCCAACGCTATGAGGACCGAACGTGAACCCTGTCGTGCTGCGACGCCGATAGCTGAAGGGATCGAATGGCGGCAG
CTCACAGGAAACGGGAGCTTTGCGGTTTTCGATCAGCTGATTGACCGGAACATGGCCGCGAGGCCCCTTCACCTTCTGAA
AATCATTGTATTTCCTGACAAGCGCGAACCCGACGGGGACCTCGTTGACAGGGTCTTCTGTCAGTGAGACCCTGATCGTA
TCACCCAGCCCCTCTTCAAGCAGCGCGCCGATTCCCATGGCCGACTTGATACGCCCTTCGTCACCGTCACCGGCTTCGGT
CACTCCGAGGTGCAGCGGATATGCGTAGCGGAGCTCGTTGTCAGCCTTGACGCACAGCAGGCGATAGGCCTCGATCATCA
CTCGGACATTCGAGGATTTCATGGAAAACAGCAGCTCGTAGTACCCCTCGCTCTCGCACATTCTGGCAAACTCCAGCGCC
GCCTCCACCATACCTTCCGGAGTATTGCCGAAACGGCTGACTATCCTGTCGGACAGCGAACCATGGTTCGTCCCGATGCG
CATCGACACTCCGAGGTCGCGCGCCTTTCTCACCAGCGGAAGGAACTCCTGTCGTACCTTCTCGAGCTCAGCCTGGAATT
CGACCTCACTGTACGCTGCCGATGAAAATTTTTTCCTGTTGGCGTAGTTTCCCGGGTTGATCCTGATATTGTCGACATAT
TCAACCGCCTTCATTGCCGCTTTTCTGGAAAAATGAATATCGGCTACCAGGGGAGTGTCAATACCGTCGTTACGGAGCTG
TTCGCGGATCGCCCCAAGGCTTTCGGCATCTTTTTCCGTCGGAACGGTCAGGCGGATAATTTCACATCCGGCTTCATACA
GACGACGGCACTGCTCGACCGACGCCCTGACGTCCTGGGTATGGGTGGTGGTCATCGACTCCACCCTGATCGGCTGGTAC
CCGCCGAGGCGAATGCTGCCGAAACCGATTTCCCGTGTCAGCCGCCGGCGGTACTCATACATTGAAAGAGGAAAATGCTC
CATACTGCTGTGCTTATACACTCTTCTTCATTTCTCTTGTTGACGAATAATGAACAGGGTCTCTCCCTCCCTGCGAAAAT
TGTAGTTCTCCCTGGCGGTTTTTTCAACCGATTCAGGTTCAAGCGCCCGGCTGATCTCCTTTCGGTTCTGCATGATCTCC
CGCTCTTGCTGAGCATAGCGTGCCTTAAGTTCCCGGTTCTCGGCTTCCATCCGCAAACGGGCAACCAGGCCGTAGTCACT
GAACACGATCCAGAGCACGAAAGCCCCTGCGACAACAAGCAGAAAAATCTTTTTCGGATGGTCCAGAACATAGGAAACGA
TACCGGAAACAAACGCTCTCATGCTGCTGATCATAACGGATATCTCAGGTTAACGGGCGGCCAGAAGATACGAAATAAAA
AAGGAACCCTCTGAAGAGAGTTCCTTTTGATCAGGGTCGAGCCTACACCCTGAAGGCCGATATGCCCGGATACACCGCTT
CGCTTCCCAGCTCTTCCTCGATGCGCAGAAGCTCATTGTACTTTGCCATCCTGTCGGAACGCGAAAGGCTCCCGGTCTTT
ATCTGTCCGGCATTGGTGGCAACCGCGATATGGGCGATCGTACTGTCCTCGGTTTCCCCGCTGCGATGGCTGATGACCGA
CGTATAGCCGTTCCTCGTTGCAAGATCGATCGCATCGAGCGTCTCTGTCAGGGTGCCTATCTGATTGACCTTGATGAGAA
TGGAATTGCCGACCCCGCGCCCGATTCCGTCTGCAAGCCGCCTGGTATTGGTCACGAAGAGGTCGTCACCGACAAGCTGT
ACCGAATCGCCAATCCTCTGTGTCAGCTGTTTCCAGCCATCCCAGTCATCTTCAGCCATCCCGTCCTCGATGGAGATAAT
CGGGTATCGTGAAGCCCAGTCCTCCCAGTATGCCGCCATTTCGCCAGCATCGAACTCCCTGCCGGACGATTTTTTAAAGA
CATATTTTTTCTTGTCGGGATCGTAGAACTCCGAACTTGCCGGATCGAGTGCAATCATGACGTGGCTGTCGCCCAGGCCT
CCTTTCGATCCAGGAGCCCCAACCCGGTATCCCGCTTTTCCGACAGCTTCGATCACCAGCTCGATAGCTTCTTCATTCGA
GGCGAGATCAGGGGCAAAACCGCCTTCGTCACCGACAGCCGTGCTCAGCCCCCTGCTCTTGAGAAGCGCCTTGAGTGCAT
GAAACACTTCCGCTCCGCAGCGCAGGGCATCGGAATACGATGAAAAACCGATCGGCATGATCATGAATTCCTGGAAATCG
ACATTGTTGTCGGCATGAGCCCCTCCGTTCAGCACATTCATCATAGGGACCGGGAGCATTCTCGCAAATGTCCCGCCGAT
GTAGCGGAACAACGGCAACCCGGAATATTCAGCTGCCGCCTTCGCACAGGCAAGGGAGACACCCAGCATTGCATTGGCGC
CGAGTTTCGATTTGTTCGGAGTGCCATCGAGTGCAATCAGCAGATTGTCGATTTCCGACTGCTCGGTCACCAGCATACCT
TCGAGCGCATCATTGATAACCGTGTTGACATGCTCCACTGCTTTTCCTACCCCTTTACCGAGGTAGACGCTGTCATCGCC
ATCACGGAGTTCAACAGCCTCGTGAACTCCGGTAGAGGCTCCGCTTGGTACTGCGGCCCGTCCAAAGGAACTTTCGGTCA
ATACATCCACCTCAACAGTTGGATTGCCCCTCGAATCCAGAATCTGACGGGCGATAACATTGGTGATTAATGGCATAACT
ACTTCTGATTAATTGTGATCGTGATTTGTGGTTCTTCACAGCTGCCGGATGGAGAGCGCAATGCTTCTGACGGCCATACC
TGAAACATAATAATTTAATCACTGTCGGGGAAGATCGGGAGAGGGGAATCGTGAGCAGTCAATCGTTATTCGCGGGTTGT
GAACGGTCGACCGGCGACTCACGATTGACTGCTCACGAATATCGCCTCATTTTGTACCTTACGATAAGCAGGAAACCGTA
AACCCGGACCTGTGGTGTTTGTCTGCCGGATAACCATGCCGGACAAAAAGCAACTCAAACAAGGGAGTACCCGCCATGCA
AGCCGTTCAACCCGATCAACTTCGCAATATTGTCATCACCGGTCACACCGGGTCAGGAAAAACCATGCTCGCCGAATCCC
TCGCCCTGTCGATGAACATCATCAACCGCCTTGGCAGTATTGAAGAAGGCACGACACTTTCCGATTATGCCGAAGACGAA
ATAGCAAGAAACCACAGCCTCAATACAAGTATCATTCACGGCGAATGGAACGGTGCCAAAATCAATGTGATCGATACACC
GGGGCTGCTCGATTTTCATGGCGATGTCAAATCAGCCATGCGGGTTGCCGATACGGTCATGATTGCCGTGAATGCGTCGA
CAGGCGCGGAGGTAGGCACCGATATGGTATGGGAATATACCCAGGAGTACTACAAACCGACGATGTTCATCCTGACCAAG
CTGGATGCCGACCGTACGCGTTATGCACAGACCATCGAGGAGCTTCAGGAACAGTATGGACACCTGGTGACTCCGATCCA
GTTCCCTGCTGAAGAGGGTCTCGGACACCACATTATCATCGACGTGCTGCTGATGAAACAACTGGAGTTCAATCCTGACA
CTCCCGGCAGCATGAGGGTCAGTGAAATTCCTGACCTCTACCGCAAACAGGCAGAGGAACTCCATTACAAACTCGTCGAA
GCTGTTGCTGAAACGGATGAAGAGCTGATGAACCGGTATTTCGAGGTTGGCACCCTGACCGAGGACGAGCTGCGGGCAGG
CATCAAATCCGCCCTCCTGACACGCACATTCTTCCCGGTGTTCTGCACCTCGCCGCTTCACCTCATCGGGTCGGAACGGC
TCCTGAACGCCGTGGTCAACCTCTGCCCATCACCGATCGAGCGGGGGCCGGAACACGCATGGTGCAGTACAGAGAACCAT
GACTCTCTCATCAATCCGGACCCTGAAGGACCGACGGTAGCCTTTATTTTCAAGACACTCTCAGAACCACGGCTCGGAGA
AATCTCCTATCTGCGCGTGTATTCCGGCCATATCGAAACCGGCCATGAACTGATCGATGCCCAGACCGGACAGCTGGAAA
AAATCGGCCAGGTGTATACCATGGAAGGTGAAAAGAAAATTCCGGTCGACAAACTCCTTGCCGGCGATATCGGCATGGTA
GTGAAACTCAAGGACGCCCATACCAACGACACCCTTGCAGATAAAGGCTCCGACTGCCGGATCAGCCCGATCAGTTTTCC
AAAGGCGGTCTACACGTCAGCCGTCGTACCGGTAGCCCAGGGAGATGAAGAAAAGATCTCCGCAGGACTCCAGCATCTCC
ATGAAGAAGACCCGAGTTTCAGTATCGAGCATGACGCGGAGTTCAACCAGACAATTCTCAGGACTCTCGGAGAGACCCAC
CTCGATATCATTCTCAATCGCCTCGAAAAGAAATTCAACGTATCGGTGACCACCGAGCCGGTCAGAATTCCCTACAGGGA
AACCATCAGAACGACCGCATCGGCACAGGGAAAATACAAGAAACAGTCAGGTGGCCGGGGGCAGTACGGCGATGTCTGGG
TTCGCCTTGAACCGGCTGAACGGGAATCGGGCTTCGAATTTGCTTCGGAAGTGGTTGGCGGCGTCGTACCGACCCGGTAC
CTTCCGGCTGTGGAAAAAGGCCTGAAAGAGACAGCCAGCGAGGGTATTCTCTGCGGCTATCCCGTCGTCGACATCAGGGC
TGTGGTGTACGACGGCTCCCACCATCCGGTCGACAGCTCGGAATTTGCCTTCAAGATAGCTTCGAGCATGGCATTTCGTC
ATGCCTTCGAAAAAGCCAAACCCATGCTGCTCGAACCCTATTGCTCTCTGAACGTCATCGCTCCTGATCAGTATACCGGA
GAAATCGTCGGAGAAATATCGAGCAGAAGGGGAAAAATAATGGGCATGGACACCGAAAGCCGGTTCCAGACCATTAACGC
CATGATCCCGCAGGCATCACTGCACGAATTCCACACTCGCCTTGTCCGCCTGACCCAGAGCAGGGCCCGATACACCTATG
AATTCAGCCATTATGAAGAGGTTCCGCAGGACCTTGCCCAGCAGCTCATCGAAGAGCACAACATGTAGCCGGGAGCTTCC
GGTGCGCTGTCCCCCCCTAAAGGGGTCAGCGCCCGGCGCTTCCCCTTTACAGCATGCCGAAAAGCGCCTTCACTTTCAGC
CACCAGACGATGCGGATCGCCTCGGTAATATTTTCCCGCGACATCTTCGAGCGCCCGACAGTCCTGTCAACGAAAACAAT
CGGAACCTCACCGATCGAAAAACCCTTTCGCCACACCCTGAAGTTCATCTCGATCTGAAACGAATATCCTTGGGAATGAA
CGTCCGAAAAGTCAAGCTGCCTGAGTACATCTGCCCGAAAACACTTGAACCCGCTGGTCGGATCGCTCACCGGCATGCCG
GTAATGAGTCGTGTATAGACGCTGGCGACTTTTGACAGGATCAGCCGGCTCAGGGGCCAGTTGATCACATTGACCGTATT
GTTCACATAGCGCGAGCCGATCACCAGGTCGCAGCCGGTCGCCCTCTGCAGCATTTCTTCAAGCACCGACGGGTCATGGG
AATAATCGGCGTCCATTTCGACCAGGTACGCATAGCCCTTCTCGAGACCGAATGAAAACCCTTCCAGGTATGCCGTCCCC
AGGCCGAGTTTTCCGGCTCGAACCAGGATATGAAGCCCGTGATACCGGCTCTGCAGTGAACGGACTATTGCAGCTGTGCC
GTCAGGGGAGCTGTCGTCGATCACCAGAATATCCAGGCGTTCGTGATACATCTCCATGATATCACGGATAAGATGCCCGA
TATTTTCAGCCTCGTTATACGTCGGGATGATAATGAGTACGCTCTCTCGTTCTGCAGACATGTAACAATCAATATGAATT
CCGGCCACCACGTGCCGTCCTGAACAGCAGACTGTAAACAAAAAAGCATTGCCGGATGAGGGCAATGCTTTTTCGTGAGC
TCCAGGTATACTCCGTCAACCCTTCGGTTCCCGATGGAACCTGTGGAGAAAGCGAAGATCGAAATCCAGCCTCTCGGGAG
GAGTATAGGTAAAGTCGAGAACTTCTCCGGAAGGGAGAATTTCCACCAGCGCCCCTGACGGACACTCATCCGAAGAAAAA
CATGCTGAACAGGAAATACAGGCATCCTGATCGATATAGCAGCGGAATCCCCCTTCCTGGACATCACCGTAAAACTTGTA
GCCGATCGCGTTGACTTTTGGCGGGCACTTGTCAAGACAGAGGCCGCAGCCAACACAGAGATTCTCGAGAATGAAATAAT
GCTTTTTCGCTCTCGGAGCTTTTTTCTTGGCTGCCGGTTTGGCTTTCGGCGGTGCGCCTTTCGCAGGAGCTTTCGGGGCC
GGTTTGGCCGCCCCCTTAGCAGCGGGTGCCCCTTTCGGAGCCCCCTTGGCGGCAGCCTTCGGTGCGGGCTTCGGAGCAGG
TTTGGCTTTCGGCTTTGGTCGTACTGTCGGCAGAGCCGATTCCATGCGTCGGCCGGTACGCCCGAGATTCACATCCAGAG
GAGTCAGTCGTTCTTTGACAAGAGCTGAAGATCCCCCCTGTTTCGGGGCCCCTTTCGGTTTTGGAGCAGGATTATCTTTG
GGTGCCCCGGCCTTGGCCGCAGGCGCCTTCGGTTTAGGCTTGGCCTGACCGGACCGGGTCTCTTGCTGTTTGACAGGATC
GGCCATAAAACCTCCAAATCTTTATTAATAACAAAATTGCGGAATTGAATCGAGCCAGTGATCTGCAAAGGGGCCCCGAA
AGGCCCCTTGAGCTGAAAATCAGGCAATAAGCTTGACGATGAAATCGACCACCTGCGTCAGGAGCATCTGGCCTGAGCCA
GCCACTTCGCCGACCGGTGGCAGTGCCGGGGTATCTGTCTGGTAGAACCCGTTACCGATGAACAGGAAGACCAGCATAAA
CGTCCCGCCGAAGTACAGGAACGTACCGGCAAGTTTCGAGTCCGAAATGGTCAGTACCGGGAAACGAAACTTGACGTCAC
GGTTCAGGAACTTCTTGCCAAGCCATCTGACCGTCCTGGTCTGGATATCGGCACCTTCGAGTCGTGACCCCCTGTCTTCG
AACCAGACAGCGAAGCTGATAAACCAGACAAGGTGCCCGATCATGAGAATCACCGAAAGATGCGAGCTGGAGAAGATCGT
CACGGTTTCGGTCCAGAAGTAATAGAAGATACCTGCCGAATAGTGGTGTGACAGACCAGCCACAGCATCCCATGATTTCG
CATCGGCAACCGGAACACCGTACATCATGGAAGCGATCCATGCACCGTCGATATACCAGCAGACAGCTGAAAGACCCTTG
ACGCCCCAGAGCATGGCAAACCAGAGCTGGTCCTGGATGGAAACACCGCAGGTACCGCCATAGACCGGGCCAAGGCACGG
GAACGAGTATGAGTTTTTCTTCAGCCCGAGATCATCCCACAGCGGAGAGGTGTGAGAGAAGAACGCGATACGAGCCAGGG
CGATCAGGGAAAAGAGCGAACCGGCGACGATGACATGAGCCATCACCCAGTCGTTGATGCTCGGATCCTCGAACATCCAG
TGCAGAATAGGGAGCGGTTTGAGCCAGTAGAACGACATCATGATATTGGTGCCGAACACGTTGAGCTCACAGATCGTGTT
CCACACAATCACCGCGTAAACCGAAAGCATCGTAGCGAAACACAGAGCCATGATGGTACCGAGAATCTTCACCTGGAGGT
CCTGGTCACGACCCTTGGCAATCCAGATGGACTTGATCTGGTTGTAGAGCCCGTTGATCTGGATTTTCAGCAGGTACTGG
CCGCCATGGTACACACCGGCAAACACATAGAGCACACCACAGATAATGTGGTTGAAGGTAATCAGGTTGATTACGACTCT
CGACATACCGAAGGATTCACCGTTTTTCGGCAGAATGGCATATGCCGGGAACTCGGCGAACTCTTTGGAGCCTGAAATGA
TCTTTCCGCCTTCCTGCACGAAATCGAAGCTCACACGGTTGAACGGCTCACCGTAAATGTAGAACACCAGCTTATCGAGT
TCCGCATAGTACGGGGCGAACGAATCCTGCTGGAATGCAACGAACGCGATGATACCGAGAGCGATGTTGACATAACCGAT
AGCGGTCAGGTGAACCGAAAAAGCGGCTTTCATGTCATCATTGAGATGGATAGCGGCGTTCGGCGGATTCTTCCACCAGT
ACACGCCAAGCGCGAAGAAGACCGCAAACCAGACGAACGACATGAACGCTTCCGAGTTGATGGTCTGGAAATCAGGAATC
GGCGCGATACCCAGCGCAAGCCACAGCATCAGCCCCCAGCCGAGAAAGAGAAGCGCCATATAGACCGAGTGAGGTCCGAG
AGCGTCCTTGTAGGTCTTCGCGCTGGTTCCCTGGAAGACAGCGTCGCCGAACTTGCCGAGAAAGCGGAAATCGCGGAAGT
TACCGGCCCTGCCAGTGAAAGGATTGGTCAGGTTGTGCGTCCAGTGACGCCACCCGCCGAACAGCAGGATCGAACCTGAA
ACAAAGTGAAGAATGGCCCATCCCATCAGTTTTGCCGATGCAGCCATCAGATCTTCTGTTTTCGGGCTGTAGGTATCGAT
TCCCAGCGAAACCATTCGCGGTTTGATGGTCAGGTAGAACCAGTTGTCATGAAAGCCCGGGCCACCCCACGGCATCACCT
GCATGCCGGAAAGGTAGTAGATGCCCATGACAAAGCCGAGAACGCCAAGGAGTGCAAGGTGCGCCCCGACTACCTGCTCG
TCATCAAGTCTGTCGGTATCAAAAATCTGATACCACTTGGTCGAGCGGGTCTCCGTCCGCTGGAACAGAAACCTTTTCAT
TTTCGACGCATCCTTCTCCTGAATCACGGATGCAGCTCCTGATGAACCATTCCCCTTGGGAGGTGCTGCCTTCCCCTTCG
GAGGAGGAACTTTCCCCTTTGGCGTGACTCCTGTTGGATTCGCTTGATCAGCCATTGTATTCTCTCCTTTATTTGGACAT
ATTAACTGGTTGAAGAAACCGAAAAGAAAATATGAAACTCGCCTCTTAACCTCTTTTTTTCAGAGAGTTTATCGAGTACA
ACCATTGCACATGCCCTACATGCAACCTGCTGTTTTCAGTCCGTACAGACCTGATAATGCCGAAAACTGTTCCGGCCGCG
TTCTACCCGGCTACGGAGCGTTATCGACTGATAATTTACTAAAAAAAATTTCGCTTGCAGTAGCGATAAAGATAAGAAAA
TTTATTTAATAATAAATTTTTTGGGCCTCCGGGACTGCACGGACTGCGCCCCCAAATGCTATAATAACTGAAGATAGAGC
AAACCCTGACAGCGCGTACGCTGTCACATTCCATTCAGATCGAGAAGTATGAACGTTACATTCACAAAAATGTCGGGTGC
CGGAAACGATTTCATTGTCATCGACAACATGAACGCCTCTCTCAGGCTGTCGGAAACCAGCATCAGAGCCCTCTGCACCC
GGAGGACCGGTATCGGGGCTGACGGGCTGATCATGATCGAACCCTCGGATCGTTATGATTTTGTCATGAAATACTACAAT
GCCGACGGCAGGCTCGGCTCGATGTGCGGCAACGGGGGGCGCTGTGCCGTCCACTTTGCCTGGTCTGTCGGGGCATGCAC
GCGCCACACCACCTTCGAAGCGAACGGCAACCGTTACGAAGCCGTAATTACCGGCGACGAGACGGTCCGGCTCAAAATGA
CAGCGCCAACAGACTTCCGGGACCGGTTCGACGCCAACGGCTACTCCTGTTATTATATCAATACCGGTTCGCCTCATGCC
ATTGTCTACCTTGATTCCACGGACACGTTCGATGTGGATACATCAGGGCGCGCGATTCGCAGCAACAGAGAACTCTTCCC
GGACGGAACCAATGTGAACTTTATCGAAATCACCTCGTCCCGCAGCCTGAAGCTCAGAACGTTCGAACGGGGAGTGGAGG
CAGAAACACTTGCCTGCGGAACAGGAGCCGTCGCGTCAGCGTTAGTAAGTTACCGGCTGGGAAAAATAACAGCTGAACGT
GTCGACGTCACCGTGCACAGCGGAGACATCCTGACAATCGACTTTTCGCGGGATATGAACGAGGTCTTTCTGTCCGGTCC
TGCACGTGTCGTGTATACCGGAACAGTAGCCGTGAACTGAATGCATGAATGAAAGAAAACGGGAGGCAGGAACCTGCCAG
AGGCGCATTCTGGCATGCACTGGACGACCAGACAGTCCAGTGCGATCTGTGTCACCGGTTCTGCAGGATCAGGGAAGGAC
AGCCGGGATTCTGCAGAACCAGGGTCAACAGAATGGGATCGCTCTTCTCCCTGAACTATGCTCACCCGGCCTCGATCGCC
CTGGATCCCGTCGAAAAAAAGCCCCTGTATCACTTCATGCCCGGCTCTATGACCTTTTCCCTGGGCACATTCGGCTGCAA
CTTCAGATGCGGCAACTGCCAGAACTGGCAGATCAGTCAGGATGACGGCCGCAGGCATCACCCTGCAGAACGTTCTCCCC
AATCCATTGTCCGGGAAGCGATAGACCTGGGAGCTCCGTCGGTTTCGTTCACCTATAACGAACCGACCGTCTGTGCAGAG
TACGCCCTGGACTGCATGCGCATCGCCCGCCGCGCGGGCCTGAAAACCATCTGGGTCACCAACGGCTACATGTCGGACAA
CCTGCTCGAAAAACTGCTGCCGCTGCTCGATGCCGTCAACGTGGATCTCAAGTCGGTCGATGACGCCTTCTACCGGAGAG
TATGCCAGGCCCGGGTCGCTCCAGTTCTCCGCACTATCGAACGGCTGGCCGGAGAGGGGGTGCACCTCGAATTGACAACA
CTCCTCATACCGGGTTTTTCTGACGGGGATGACATGCTGAAACGAGCCGCAGAGTTCATTGTCACGAAAGTCGGAGCGAA
AACCCCGTGGCATCTCTCAGCGTTCGTTCCTGCCATCTCCTGGCGTATGCAGAACATAACAGAGACACCTGATGAACGTC
TCGAACAAGCCTACAGTATCGCGCAACAGGCAGGAATGACCTGGACGTACAGCGGTGTTCACCATCAGAATACCTTCTGC
CCGTCCTGCGGTTCGCTCCTGATCGAACGGGACCGCTTCGCCCTGCACCGCCACGACCGCGAGGGTCACTGCCCGCACTG
CGGCACCGATACTGCAATCAAAGACAAGTAACCTCCCGTACATTGCAAAACAGCTGAGTCCCATGAATGAACCTACTCGT
CATCCTGCTGTCGCTGAATCCTTCTATCCATCGGATCCCCAGGAACTCGACAGGCAGGTCACAGGCCTGCTTGCAGACGC
GCCCCCGAAACTACACAGCGACAGGCAGGTCAAAGCACTGGTTGTCCCCCACGCCGGGTACACCTTCAGCGGGAACATCG
CCGCGCACGCGTATAAACAGATCGAGCACACCTCCTGCAGAACAGCCATTCTGCTCGGCAATGCCCACGCGTACCTCTTT
GAAGGGATCGCACTGGACAATCACGAGAACTGGCAGTCCCCGCTGGGCAGTGTCGAAGTCAACCTTGACAAAGCAGAACG
GTTCCGCCTGGCAGAGCCGTCACTGGTTCACTACCTCAACATCGCTCACCACTCGGACCATGTCCTCGAAGTACAGATTC
CGTTCCTGCAACGCAGCCTGGCTCCCGGCTTCTCCATCCTGCCTGTCCTGTTTGGAGAAAATCCGAAAAACATCGTCAGA
AAAACTGCCGATATTCTCGACAGCCTGCTCGAGACCGAAGACCTGATCATCGCAAGCAGCGACCTTTCACATTTTCCGTC
CTACCAGGATGCCAACGATATCGACCGCCAGAGCATGGACTACATTGCCGCGCTGGACGTCAGAGGGCTGGAACACCATG
TACGGGCAACCATGAAAAAAAACATTCCTCATGAAGATGCGCTGTTCTGCGGCCCCGATGGCCTGAACGTGTTACTGGAA
ATAGCGATCAGGAACAACTGGAAAGCCGAAATACTCTCCTACTGCAATAGCGGTGATGCCACGTGGCAGGACCGGGAGGC
TGTGGTTGGCTACGGGGCTATAATGTTTTATTGTTGATCTGTTGCTTTTTTTGGGGCGCTTTGCGCCTGGAGACCGGATG
CACGTGAGGTCGCCCGAAGCTGTTGTGGCTGCATATGCAGGGGGGACTCTACCGGTTGGCGGAAGTTCGTCGCGGGCGAG
CGCCGCTCGCCCCTGCACCATCCACCATCCACCATCCACCATTCACTATTCACTATTCACTATTCACTATTCACGAACGA
TGTACCAGCGCGACTGGCGAGGGGGAAGGATGCAGGCGCTCTGTCGACGTATCCGCGTTCTCAGGAGATCCAGCGACGAT
GAACGTTGCGGAGGCAGAGAGCAAAGAGCAGGACGATGAACAGCAGAAGCACGAGAATATCGATGACGGGAGAGAACATG
GCGTCAGCATTGATGGCACCGTGCAGAAGATCCGCTCCGTAGGTCAGGGGAAGCATCCAGGAAAGCGGCTGAAGTACGGC
AGGAAGATCGGCAACGGGAAAAAAGAGGCCACAGAGAAAGATCATCGGGAAACGGAAAAAGTTTGAAAAGGTCTGGGCCT
CGAACACTTCATTCACAGAAACTGCGATAAACAGGCCGAGAAAGGTGGAGACAACAGCGATGAGAAGAACTGCGGCAAAC
AGCCCTGCCGAGTCGACCTGCTGAAGGCCGTTCATGCCGAACGCGATCAGTAACGGCACCATGGCATTGACCGTACCGAA
CAGAATCGCCCCGCCGGTTTTTGCCAGTACAAGAAGACCGAGAGGAAGCGGGGCCAGCAACAGGCGCTCGAACGCCTTTG
CCTTTCGCTCGAACGTCACGGTGACAGCCAGCATGGACGTCGTGCCGAACAGAATGGAAAGCGCAATCATACCGGGCAGT
ACACCGGCAATATCGGCTGGTTCACGGCCTGTCTTGACAAAAAACATTGCTGTCCAGACCAGGGGGAACAGGATCCCCCA
GCTGATATTCGGCGGCTTGAGGTAATACGCCTTCATATCCTTTCGAAGAATCCCCCAGACCGCTCTCAGGTGTCGTACCG
TCATATTGCTCCTCATCTCCGGCCCTTCATCCGATGTGCCTCGATACCGGTTAACCGAACGAACACCTCCTCCAGGCTCA
TCTTCTGGCGTCGGGCTTCGAGTACGTCGATTCCGCACTCATCCAGGTACCGCACCAGCGGAGCTACCGGAATCGTCCGG
GAAGCGCTGACCGCCAGCTGCCCCGGAGCGCCACAACTGAAGCTGAAAGAGGGAAACGTCCGTTCAAGACCGGCAAGCTC
CGCGTCAGGCTGCCGGCTGAGTTCGAACACCATCACCTCGTGCCCCCGGACCGGCTGAAGCAGGTTGTCGATCGTATCGA
TCCTCCTGATCCTCCCCGCGACGAGGAACGCGACTCTCTGGCACAACCGTTCCGCTTCGTCAATCTGGTGAGTGGTCAGA
AAAATCGTCGTCCCTGCACGATGAAGATCGAGCAGCAGACGACGGATCTGCCTCGCACTCTGCACATCGATACCGGATGT
CGGTTCATCGAGAAAAAGGATGGCTGGCTCGTGCATCATCGCGGCGGCAATCACCAGGCGCCGCTTCATTCCTTTTGAAT
ACTTCCCGAACAGCCGTTCAGCCGCATTCGAAAGCCCGAACAGTTCGAGCAGGTCCCGGGCACGATCCCGGCGCTCTCGG
GCGGGCATACCGTATAACGCCCCGCAGAAACAGAGATTGTCGAATCCGGTGAGTTCCGGATAGAGATTGCTTTCATCCGG
CACTACCCCGATCAGGTGTTGGGCCGCCTTCGGGTGACGGGAACACTCTATTCCTCCGATGACAATGTGCCCGGAATCAG
GCCGCGCGAGTCCGGTCAGCATATTGATCGTCGTTGTCTTTCCCGCCCCGTTCGGACCGAGAAAACCGAAAATTTCACCG
TCCCGCACCTCGAACGAAACAGCGTCCACCGCCTGAATATCGCCGAACGACTTCGACAGCTCACGCACGTCAATATTACG
GGCATTCGCCATATCGCAGATTCTGTCTATATTGATCCTGTTACGCTGCAGTATACGAAGAACAGCACATACTAAGACAC
ATACTATTCATGAAACAGCCAGCCGCTTTTTCCAGCGTCTTTCTCATCCTGGCCATGAGTTGCGTTTCCGCAACGACAGC
CTCTCCGGTTCAGGCGGCAACAGATGCCATCGACGCCCGCCAAGTCTACGAACGGCACTGCCGTGTCTGCCATACCATGC
AGCCACCCGCTACGACAGCTCCACCCGTCCAGGGTGTCTCTGCACGTTACAGAGGCGCTTTTGGAACACGTGACGCCGCT
GTTGCCGCCATGGTCGATTTCATGAAGGCCCCCTCTGCCGCAAAGAGCAAATTCGGCCGGGGAGCGATCAGCCGGTTCGG
GCTGATGCCCGCCATGACGATCAGTGATAAAGAACTGACGGCTGTTTCTGCCTGGATATGGGACCAGTATGACCCGTCTG
CGGGAAATGGCAACTGCCGCTAGCCGTTGCCCGGAAACGACAACAGCAGGCACAAGCCTGCTGTTGTCGTCGTATTCCAC
TGCCTGGTATATGAGTAGAAGAAAAACGTACCCTTGGGCAGACTCGAACTGCCGACCCACAGTTTAGGAAACTGTTGCTC
TATCCACTGAGCTACAAGGGTATGCTATGTAATCTAAAATTTTTCGGAAAAGATTCAACCGGAAAACACCCATTCTTCTT
CGCCTATGTCCGACCGAACATCCTGTCGAGCTGATCGAGAGATATTTTGATGATCACCGGCCGTCCATGAGGACACACAT
ACGGCATCGTAGTCGCAAATAACCGGTCGATCAGCGAGCGCATCTCCTCCAGGCCAAGCTTCTGACCGGTCATGATCGCA
TTGCGACATGAGTAGGACTTGGCGAGATTCTCTCGTTTTTCCAGTTTCAGCTGAGAGGCATTCTGCCGGAACTCTTCGAT
CATACTCTGCAGAATATCGGATTCCGACCCATTGCGCACATCCTGGGGAACCCCCTCGATCATCACACTCCGGTTCCCGA
ATGTCCTGACATTGAACCCGAGGCGTGAGAGATCATCGCGAATCTCTTCGAAAACCTCAAACTCCCAGGGCTTCAGGTCT
ATTTTCTGCGGAAAGAGAAGCTGCTGTGCATTCGGCACGTTATGCTCCATGATCTCGAGGGCCCGCTCATACAGAACACG
TTCATGAGCGACATGCTGATCGATAACCATCAATCCGGTTTTGATCTGGCAGACAATGTACTTGTTGTGAAGCTGCCAGA
TTTTCGGATCGACCGACGCGGAATCCGGTCTGTTTTCACCCGAACCCATAGCAACGGACTCTACGGTACTGCTGCTCCTG
AGCTCACGTTGCGGAGCGAACATGTCCTCCTGAACGCCTGCTATCGGCGCCTCTGAAGAAAACGCCGGGGGATCAGATGC
CTCGGCATAGCTCTCGTACAATTCGCGGGTGGAAGACATTCTCGACGGGGTCTCCTGATAACCAAGCCTTCTCAGTGGCT
TCTCGGGATCGCATGCCGCACGTTCGAGGGTACGCTCCCTGAACCCGGCACCTCCGACATCAGGGGAAAAATCCTGCATC
TGAACCGCGCGTTTGACAACCGGGTAAAACATATTGCGCACGCTCCGGTCATCTTCGAACTTCACCTCGAGTTTTGCAGG
ATGAACATTGACATCCACCCGGCGCGTATCCAGACCGAGAAACAACAGGGCGAACGGTGCCTGACGCTCCATGAGCAGCT
CGCCGTACGCCTGCTGAAGTGCCTGGGAAAGCATCCTGTTCTGCACGATACGTCGGTTGATATAGAACAACTGGTCATTT
TTCTGGCGCTTCAGCATCCCCGGTTTACCGACGTAACCATACAGGGAAAGAAAATCGTTGTCTTCGCGGACCTCAATCAG
GGTATCGGCAAAACCCTGGCCGAAAAAAAAGTCCAGGCGCTCATGCATATCGCTGCTCCTGAAATGAAACAGCTCATCGT
CATCATTGTAGAACTGCCACTGGATCTCGGGATACGCCAGCACCTGGGCCTTGAGCGCCTCATAGATGTGCTTGAATTCC
GTGGCATTCGTCTTGAGAAATTTCCGGCGTGCCGGAACATTGAAAAACAGGTTCCTGACACTGACCGTGGTTCCCCTGTC
AGCAGCGACAGGCGAACGATCCGCCAGTTCTCCACCATCATAACGAAGCAGAATTCCGGTTTCTGCACTTTCGGTCCTGG
TTTTCAGTTCAAAATGTGAAACCGAAGCAATGCTGGCAAGCGCTTCCCCCCTGAACCCGAGGGTTTCAAGATGCTCGAGT
TCTTCTGCACGAGAAATCTTGCTGGTTGCAAACCGTTCGATACATCTCAGTGCATCCGTCTCATCCATCCCGTGACCGTT
ATCGATAATCTGCACAAGCTCCCTGCCCGCCTCTTTGACTGACAGCGTAATTTTTGTCGCCCCTGCATCGATAGCGTTTT
CGATCAGCTCTTTGACCACCGACGCCGGGCGCTGAACGACCTCACCGGCAGAAATCCTGTTGGCTACAGCTTCAGGAAGC
TTTGATATTCTCGGCATAGGATCTTCGAGTCCTCGTTACTGATTGATACAACCGTTCAGCTTTTCAGAACAGGAGCTCAC
CTTCATGTCAGCTCCTGCCACAACATTCTCAAGCAGGCTTCGCTGAACCGGTACTTGTTCCTTGACCGGTCACCGTGGCT
TCGAAACACGCTGGTGACCTCCCTGACATTCCCGTCAGCATCACGCCTGGCCAGGCCCAGGCAGACCATACCGACCGGTT
TTTCCGAACTCCCTCCACCGGGACCGGCAATCCCGGTTGTCGATACTGCGATATCCGCCCCGCTCTCGAGCAGACAGCCA
CGAGCCATCGCTGCCGCCACGACCTCGCTGACAGCACCGTGCGCGGCCAGCTGCTCCTGCCCTACCCCGAGCACCTGCTG
TTTAGCCTCGTTACTGTACACCACGTAGCCGCGCTGAAAGTACTGTGATGATCCAGCCACATCCGTCAGGCGGCTTGCAA
CAAGACCGCCTGTACAGGACTCTGCCGTAGCGACCGTCAGGCCTTCTGCAGCAAGCAGCTCACCGACCACCTCTTCGAGG
GTCGCCTCCCTGGTGGCATAAATATATTCCGCCGCTTCCCTGCAGATTGCATCGACCACCTGGCGATTCTCACGTTCCAC
ACCGGACCGGTCCGCTCCAACAGAGCTTACCCGCAGGCTCACACCAGCCTGGTGCGGCAGGTAAGCTATGGAGGTACCGC
CGGGAAGCGATTCCTCGATGCCGGCAATCTTCCTCTCCACCGTCGTTTCACCGACTCCGGACGTCATGATGTGACTATGG
ACGATCACCTGATCCGAAAAACCGCTGCACCAGGGAATCACCGTTTCCTGCATCATGGCTTCCATTTCCGAAGGGACCCC
CGGCATGAGAACGAGATAATGATGGTCAAACGCGGAACCGGCAGGAATAATCATCCCGGGAGCGAGCCCGCGGGAGTTTG
CAATGACGCTCGCCCCTTCTATCACCATGGCATTGTCCCTGAGCCCGGGTGACGGCTCGACTCCCCTGGCACGGTAACGC
TCCGCGCTGGAGCGATAGGTCTCCTCATGGAATACCAGTGAAGCTCCCAGCAGCTCTGCCGCAGCATTGCGTGTCCTGTC
GTCCTTAGTAGGGCCGAGCCCGCCCGTCACCAGCACCAGCTCCGAACGGCGCAGCGAATCGGCAAACTGGCGGATAATCG
CCTCTTCGATATCGGTGCACACAATAATCCGCTCGACAGCGATCCCCACACCGGAGAGCTCCGCACAGATAACAGCAGCA
TTGGTATTGACTTTCTGGCCGGTCAGGAGTTCATCGCCGATCGAGATGATTTCAGCTCGCATCCATCCCTCCCTAAACCA
GATAGCTTGCAATACGGAGAATATCGGCAAACACCCCGCCGGCTGTCACCTCGCCTCCTGCCCCCGGCCCCTTGACCACC
AGGGGAGTATCGAGATAACGGTCAGTGGTGAACACCACCATGTTTTCGGTCCCGTTGAGACCGGCCACGGGATTGTCGAG
AGGCAGTGTCTTGACACCTATCCGTGCGTTTCCGTCCTGGATCTCCCCGGCATAAGCGATTGTCTTCCCATCTTTTGCAG
CGTCCCGAATCATCTGTTCATACGTGCTGTCGACCTCCCTGAGCCTGTCGAGAAATTCGTCGGCACCCATGTCGCCGCTG
AGCGACTCGGGAACAAGGCTTTCACAGTCAATATCTTCGTATTCGAGCCGGAAGCCGAGCTCGCGCCCCAGGATGAGGAA
TTTTCTGGCAAAATCTGCCCCGGACAGGTCCTCACGAGGATCAGGTTCGGTATAGCCGGCTTCTTTGGCCTTCCGGACAA
TCTCGCTGAAGGAACCGCCTTTACGGAGTTCATTGAAAATAAAGCTCAGTGTACCCGACAGCACGCCTTCGATTCTCAGG
ATATTGTCTCCGCTGCTCTGCAGGTCATTGAGCGTATTGATAATAGGCAGACCCGCCCCGACATTGGTTTCATAGAGGAA
ACGGGCATTCGACGAATGCAGGGCGTCATCTATCGTCTCGTATAACTCCAGGGAGCCGGCCATACCGAGCTTGTTGGCTG
TCACAACGGAGATATTCGATGCAAGAAGTTCCGGATAGGCTTCGGCGACATCGCCGCTTGCCGTACAGTCGACAAATATC
GCGTTATGCAGATTACGGCTTTTGATCCGGCTGATATAATCGCCGATCGTACGTTCACCTTCACGAGGCTTGAGCGCCCC
TTCCCAATCCGCCAGATCGATGCCGTTATTGTCGAGAGCGATCATCCTGGTGTTGGCCATGCCGCTCACCACCAGATCGA
GATTTTTCTGCCTGCGCAGATTCTCCCGGTGTTCGCGGATCTGCCCGATAAGGCTCCTGGCAATCGTTCCTGTCCCCGCG
ATAAACACATGAACCGTGCTCTGCGACAGCAGAAATGATTCGTGAATGCAGTTGAGGGCCTTATCCTCGTCATGGCTGTC
GATAACGAAGGAAATGTTCATCTCGTTCGCACCCTGGGCAACAGCGATGACATTGATGCCGTTTTTCCCGAGAGTTTCGA
ACAGGTGGGCGGAAACCCCCGGATGCCCTGACATGCTTTTACCGACAACGGCAATCATGGCGATATGGCGCCGCACCGTC
AGGGACTCGATCTGTCGGGCCTTCAGCTCTGCCGCAAACTCCTCTTCGAGAATTTTTTTCGCCCTCCCCGCCTGGGCCGC
ATTGATGGCAAAACTGATCGACTGCTCCGATGAAGCCTGGGAGATAAAAATGATGTTGATCATGTGCCGTGCAAGGCAGC
TGAACAACCGTGACGCAATTCCAGGGACCCCGACCATACCGCTTCCGGCGATATTGACGAGGACGATATTGCTGATCGAA
CTCAGGCCGGTCACCGGCTTTGAGGGCTCAGCATCAGTCGGCAGAACCTGTTCAATCCGTGTACCCGGCGCCTGGGGATC
GAGCGAATTTTTAATGCTCATCGGAATTCCCGCCTTCATGGCAGGATGAACAGAGTATGGATGAAGCACTTTCGCTCCGG
CGTGCGAAAGCTCCATCGCCTCGGCATAACTGATAAACGGCAGGGCGTAGGCATCCGGCACCCGTTTCGGATCGGCGCTG
AAAAAGCCGCTCACGTCGGTCCATATCTGGATCTCCCGGGCGCCCAGCACCGAACCGATAATGGTGGCCGTGTAATCAGA
TCCCCCGCGGCCGAGCGTCGTCACGGTACCATCCGGAGCCGCCCCGATATAGCCGGTGACCACAGGAACATCACCTGTCT
TGCCGAAGTACGAGCGAATTTTCCTGGACGATGCCGTCATATCGACACGGGCATCGCAATGCGATGTATCGGTGACAATA
AACTCCCTCGCATCGGCGTAGGCAGCGGCAATCCCTTCCTGGCAGAGGAAACTGCTGATAATGCGTGCGGAAAACCGTTC
CCCGAAACTCATGACCAGGGCACTGCTCTTATCGGACAATTCCCTGAGAAGACAAACCCCGTGCAGCACATCTTTCAGTT
CAGCGAGTCCGTCACGGATGCCGACGGCCGTCTCTTCAGCAGCTGGGCCTTCCAGAAGTTCGTCGACAAGACCCATATGC
AACCGCTCGATCCTGTCCAGGTTGTCACGATACCCTTCATCTCCGTTACATGCAGACAAGGCTGCATCAAGCAGGAGATC
GGTCACCTTCCTGATTGCGGAAACCACAATAATCACCGGCCCGTCCTCCAGTGCAGGACGGATGATCTTGAGAATATTGC
GAATCCTCCTGCCGTTTTCAATCGAGGTCCCGCCGAATTTTAAGACGTTCATGCTGTGCGTTCATCCATTAATGTGAAAA
GAAAACTCCCCTAATTTCTATCGGGAGAATTGAAAATCCAAATCATTTGCCAAATGCTTCCACAGGAAAGGAAACGGATG
CGTTCCTGCCCGGCACCAATAAAAAAAGCGCCCGTGAAGGGCGCTTGTAAACAAGACCGGGACTGCTGATCAGTCTCCGC
TCAATGCATCGGCCCCGGCGACAATCTCCGACAACTCGGTGGTAATCGCAGCCTGGCGGGCACGGTTGTAACTGATATTG
AGCTGGCGGATCAGCTCTTTGGCGTTCTCCGTAGCGGAATCCATTGCAGCCATGCGCCCTGCCTGCTCGGCAGCATTGGA
CTCGAGCATCATTCTCCAGATCTGCGTATTGAGATGTTTCGGAACGAGAACATCGATAATCGATGCCGGAGACGGCTCAT
AAATATAATCACTGCTGGATGACACCTCTTCGGCCGCCTCTTCAGGGGCGATAGGAAGCAGCACCTCGCTCCTGAGGTTC
GGCGCAAGGACAGACTTGAACTCGTTGTACACCACGACTACCTTATCCACCTCACCTTTCAGGTACATGTCCGCTGCCTG
TTCGGCAATTTCACGGGCCACATCGAATTTCAGGTCCTGAAACACAGCGGGATAGGCCTTGATGACATTGTAATCGCGCT
TGCGAAAAAAGTCATATCCCTTCGTTCCGGCACAGATCATCGAGATCTTCCCGCTCTTGTGAAGAGCCGCATGATCTTCC
GTCATGATCTTCTGCGCCAGTTTCATGATATTGGTGTTGAACGCACCGCACAACCCTCTGTCGGAGGTGATCATGATGAC
GAGCATCCTGTCAACCTCTTCACGGGCCGACAACAGCGGGTTGAGCGAGGTATCAACCTTGGTCGAAAGGGAACCGAGCA
TTTCCTTGAGCTTCGCCGCATAGGGACGGGCCTGCAGGGCGGCGTCCTGTGCGCGGCGCAGCTTCGCAGCGGCCACCATT
TTCATCGCCTTGGTGACCTGCTGCGTCGACTTGATGCTCTTGATCCGGGTACGTATATCCTTTAACGTTGCCATGAATGA
TTCCGTCGTTATTGAATTTCGAAAAAAGTCCTGATCCTGTTTATGCCTTCACTTTTTCCTTGAAGGAAGCCATAAATTTC
TCAGCAACCTCTTTCAGCTTACTGGCAACATCGGCTTCAAGCTTGCCGGTTTCGACAATCGTCTTGAGAATATCACTGTG
CTTGTGCTCGAGCATGGCGAGGAACTCATCTTCGAACTGGCGGACATACGCTACATCGAGCGTATCGAGAAGCCCCTGTG
TACCCACGTAGATAATCGCGACCTGCTTTTCAACCGGCATCGGCACGTACTGACCCTGCTTGAGGATCTCGACCAGGCGC
TGACCTCGGTCGAGCTGAGCCTTGGTTGCCTTGTCGAGGTCGGACCCGAACTTGGCAAACGCTTCGAGCTCGCGGTACTG
CGCAAGATCCAGGCGCAGCGTACCGGCATTCTTCTTCATCGCCTTGATCTGTGCGCTGCCGCCCACACGGGATACCGAGA
TACCGACGTTGATCGCCGGTCTCTGACCCGCATTGAACAGGTTGGACTCGAGGAAGATCTGGCCGTCGGTGATGGAAATC
ACGTTGGTCGGAATATAGGCCGACACGTCACCCGCCTGGGTTTCGATAATCGGAAGCGCCGTCAGACTGCCGCCGCCCTT
GACCATCGGCTTGAGCTCCTCAGGCAGATCGTTCATATTCTTTGCAGTCTCGAGATCGTCGGTGATTTTCGCTGCACGTT
CGAGCAGACGCGAGTGGACGTAGAACACATCACCCGGAAACGCCTCGCGGCCCGGCGGACGGCGGAGAAGCAGGGAAAGC
TGACGGTAGGCAACCGCCTGTTTCGAAAGATCATCGTAGATAACGAGTGCATGACGTCCGGTATCACGGAAAAATTCTCC
GATCGTAGCGCCTGCATACGGCGAAATGTACTGGAGCGGAGCCGGATCTGAAGCGGAAGCAGCGACAACCGTCGTGTATT
CGAGCGCGCCATATTTCTCGAGGGTACTGACAACCTGGGCAATGGTCGAGCTTTTCTGACCGGTAGCAACATAGATGCAG
TATACACCCTTGCCTTTCTGGTTGATGATCGTATCGATCGCCACCGCAGTCTTGCCTGTCTGACGGTCACCGATGATCAG
CTCACGCTGGCCGCGGCCGATCGGGATCATGGCATCGATCGCCTTCAGACCTGTCTGCAGAGGCTCATGAACAGATTTAC
GGTAGATAACCCCCGGTGCACGACGCTCCAGAGGAAGGCGGATCGATGTTTCGATCGGGCCCTTACCGTCAATCGGCTCA
CCGAGCGGATTGATCACCCTGCCAAGCATCGCCTCACCTACCGGAATGGAGGCAAGAATACCGGTCCTTTTTACGGTGTC
ACCCTCTTTGACGGTGTCTGACTCGCCAAACATAACAGCACCAACATTGTCCTCCTCAAGGTTCAATGCCATTCCCATGA
CGTTATCGGGAAACTCGAGGAGCTCACCGGCTGCGACTTTGGATAACCCATAAATTCGTGCGATACCATCACCTACCTGG
AGCACGGTTCCCACGTCATACACGTCCGCTTCCGACTCGAAGCCTGCCAGCTGCTTGCGGAGTATGGATGAGACCTCATC
AGGCCTGACTGTTGTAGACATATCGTAATTGCTTAGTTATTTGTTAAGAATGGAGAAAGTTTATTTTATTATACTTTCTT
TTGAAAATCAGACACCAGTCATTTTTCCTTCACAAAAATTTCAAAAGCCAAATTTAACGAAAAGCTTTTAGTTATTCAAA
TTCTGCTGTTAATTTGAGACCTAAAGCATTGCAGGCTTTTCCCTTCACAGCAAGGCAACAGGAATTCAGCTACCGATACA
CGTACCACATGAAAACTGTCACAGGATTTGCTTCGGCAACCATCGGGAATGTCGCCTGCGGATTCGATGTCCTGGGATTT
GCCATCAGGGAGCCCGGTGACGAGGTCATTCTGACGCTCCACGACAGCGCACCGTCGACGTCACCTGTTTCCATCAAGGC
AATTCACGGCGACGGGGGCGCTCTGCCGAAAGACCCGAAAAAAAACACCTCGAGCTTTGTTGTCCTCAAATTTCTCGAAT
ATCTCCGCACTCACAAGGATATCGACTTTCAGGGGCATATCGAACTGGAACTCAGGAAAAACCTCCCGCTCAGCAGCGGC
ATGGGAAGCAGTGCGGCAAGTGCCGCAGCAGCACTTGCCGCTGCCAATGAACTGCTCGGAAGCCCCTGCACCAAGATGGA
GCTGGTACACTTTGCCATTGAAGGGGAACGGGTTGCCTGCGGTTCTGCGCACGCCGACAATGCGGCTCCAGCCATGCTGG
GCAACTTCATCCTGATCCGCAGCTACAACCCGCTCGACCTGGTCACCATCCCGCCACCGCAGCACCTCTACTGCACCCTG
GCCCATCCCCATATAGAAGTCCGTACAGCCTATGCACGATCGGTGCTCCCCCGCACCATCCCCCTTAAAACCGCTACGGA
GCAATGGGGAAATGTCGGTGCACTGGTCTCCGGTCTGCTGACATCTGATTACGAACTGATAGGACGCTCACTGGTCGATG
TCGTCGCCGAACCGAAACGCGCACCGCTGATTCCCGGCTTCTACGATGTCAAGAACGCCGCGCTTGAAGCCGGAGCCCTG
GGCTGCAGCATAGCCGGGTCCGGACCGTCGGTCTTTGCCTTCTCTTCGTCAAAGGAAACAGCTGAACAGGTCGGCAGTGC
CATGAAGGAAGCCTTCAGCACCATCGAAGAACGGCTCGATGCGGATGTCTGGGTTTCACCGGTCTGCCACGAAGGCGCCA
GAACACTGTAATCGAACATCAAAACGCCCTGAATCATCCATGATATTCTACAGCACCAATACCTCATCAACACCGGCCAC
GCTGAAAAAGGCCACACTCGAAGGACTGGCGCCTGACGGCGGGCTGTACGTACCGTCTGAAATACCCTCTTTTTCACCGG
AAGAGCTCGAACTGCTCCAGGACGCCCCGTTTACCGACATCGCATTTGCCATTGCAAAAAAGTATACCGGCGGAGAAATA
CCTCATGAACGCCTCTCATCGCTGATCGACGAATGCTTCAATTTCAAAACCCCGCTCGTCGAGCTGGACGACACCACGTT
CGTCGAAGAACTGTTTCAGGGGCCGACCCTGGCGTTCAAGGACTACGGCGCCCGTTTTCTTGCCCGTATGACCGGATACT
TTGCCGAAGAGGACGACAGGCTGATCACCATCCTCGTCGCCACCTCGGGTGATACGGGAAGCGCTGTTGCCTACGGCTTT
CAGGGAATCCCCAATACCAGGGTCGTCCTTCTGTATCCGTCCGGAAAGGTCAGCCGTCTCCAGGAACAGCAGCTGACGAC
AGCAGGAGGAAACGTCACTGCCCTTGAAGTCAACGGTGATTTCGATGACTGCCAGCGCCTGGTCAAACAGGCGTTCATGG
ATGCCGGGCTCCGCTCGAAGCTCACGCTGACCTCGGCAAACTCCATCAACATTTCAAGGCTCATTCCCCAGTCATTCTAC
TATGCCTGGGCGTCTGTCCGCCTCAGTTCACGCTTTGACGGGCGTAAACCGGTCTTTTGCGTGCCAAGCGGCAATTACGG
CAACCTCACCGCCGGTGTCCTGGCAAGGAAGATGGGCTTTCCCATCAGCCATTTCATTGCCGCATCCAATGCCAACGACA
GCGTCACCCGTTACCTTGAAGAAGGACGATACGAACCCAGGCCGACCGTACGGACGCTTTCAACGGCCATGGATGTCGGT
AACCCGAGCAACTTTGCGCGCCTGCTGTATATGTTCAGGAACGATTTCCGCAGCATGGGCAGGGAGATTTCCGGCTACAG
CGTATCGGACCCGGAGACGATCGAAACCATCAGGGAAGTCTACGATCGGTTTGGTTACATCATGGACCCGCACACCGCTG
TCGGCTTCCGGGCACTCGAAACCTGGAGACAGGAAACCCCCGATCATGCCGACTCCCCGTCTGTCGTTCTTTCGACAGCC
CATCCCGCCAAGTTTCTCGAGTCCATCCGCGAAGCGCTCGGCCGGGATATTTCCGTTCCGGACAGGCTGCAGACGGTTCT
GGACAAGCAGAAAATCTCTGTCAGGATCAACGCGGATTACCATGATCTTTCGGACTTCCTCTCGAAACTCGACTCCTGAC
CACTTGCGGTGCAGCCGGGGCGCAGCGGCCCCGGCAAAAGCTCACGAACAGCACATCACGAATACAATTCACGACTCACG
ACCAACGAACTACCCGATGAACCTACAGACGCTTCTATTTTTTATCGTCATCCTTCCGGTCATGTTTTTCGGGCTCCTGA
TTGCCCTTGTCGTCAACCTTGTCGACCCTACCGGAGACCGTTTTCATCGCATGGCCGCATGGTGGGGAAGATTCTGCGCC
CGCCTGCTCGGCATAGATATCGTGATTTCAGGAGAGGAAAACTACCGGAAGGACAGGAACTACCTGGTCATCAGCAACCA
TGCCGGTATGGCGGACATCCCTCTCCTCCTGGGAGCCTTGCACCTGAACCTGCGTTTCGTTGCCAAGGAGGAGCTCGGAC
GTATCCCGCTGTTCGGCTGGGCGCTCAAACAGGCCGGTTACGTCATGATCAAACGGGGACAGAACCGCGAGGCACTCAGG
AGCCTGCTGAATGCCGCCAGCGTACTCGAACAGGGGCGCTCGGTCCATATATTCCCCGAAGGCACACGCTCGGAGGACGG
ACAGCTTCTGCCGTTCAAACGCGGAGCATTCATGATTGCCCAGAACAGCCGAACCCCTATCCTGCCCGTCACCATTATCG
GAAGCTCCGCTATCGCCCCGAAAAAAAGCCTGAAGATCCGCAAGGGACAGGTCAGAATGATTATCGGTCAGCCGATCCAG
ACTGCCGGAAAAAAGGCCGCGGAACTGCAGGAGGAAACATACCGGACCATCAGCGCGAACCTGGACACGTATGGCAACGC
GGCATAAACGGGCTGCCGCCGGCAGACTCTCCCCGGCATGACGGCTTGCTTTTTCAGCCCGTTCAGCCATACATTACATA
CAAGTATACTCCGTTCAAGCCATAATCCCGGGGGGAAAGCTTGAACCAGCAAACAGATACGTTCCATGAGCAGTCATCCT
CCCCGCCGACGTGAGGGACAGCAGCCGGATACGATGGCAAACATTGCCTGGAAAACGGTTTTCGAGGCAATCGGTCATCC
GACCCTCGTGCTGGACTCGTCATACCGGATACAAGCTGCCAACAATGCGGCATCGTCACTCCTCGGACGTTCACCCAGGC
AACTCGAAGGGCTTCACTGCTATCGCCTTTTTCATGAATCCTTCCATACTCCTGAAAACTGTCCGCTGAACAAGGTGTTC
GAAACAGGGAAACCTGAGTCAGGCATCATGAAAGCGGAAGCACTTGACAGATATTTTCTGGTTTCCTGCACACCGGTCGT
TCAGGAAGGAGCAGGCGTACAGCATGTCGTGCATATTTCGACCGATATTACCGATCGCGTCAATGCCGAACACGCGCTCA
GGAAAAGCGAATCGATCCTCAATACCCTCACCGATATCATCAACTCCCTCCAGAACACCGATGGTTTCGAAACCAGCATA
ACCAACGCCCTGTCAAGAATCGGGGCGCTGCTTGGAATCAGCCGTACCTATATTTTCGAAAATCACCGGCAGAACGGGGA
GCTGTTGACCTCGCATCGTTATGAATGGACAGCGGAAAACATCGAAGCCCAGATTGACAACCCGGAACTCGTTGACTTTT
CGTACAAGCAGAGCGGATTCGAGCGATGGATAAACATCCTTGAAACGAGAGGCATTATTTCAGGGACAGTGCAGAGCTTT
CCCGACGACGAGAAAGTATTTCTGGAATCGCAGCAGATCCGATCGATTCTCGTAATTCCGATCCACGTCGATAACAACTG
GTGGGGCTTTATCGGTTTTGACGACTGTCTGCAGGCACGGTCATGGTCAGGCATTGAAATCGATACCCTGAAATCAGTCG
CCGGTGCACTCGGCACGGCAATCCTCCTCCAGCGCTCGATACAGACGCTGAAAGAGAGCGAAGCCCGCAACCGGGCCATG
CTCAATGCCATGCCGGATATGCTGTTCGTGCTTGACCGTGACGGCCGGTTTCTTGACTATCACGCCTCGATTGACAGAGA
GTTCTACCGACCACCAGATGATTTTCTCGGCAAGACCATCCACGACATTTTTCCCGATGATATCGCATCCGACATTGCGG
CGCTGCTTGAACAGGTAACAGGTTCCGGCATGCCGTCAGTGTACAACTATGAACTCAGCGTGAAGGGCTCGCTGAAGTAC
TATGAAGCACGCATAGTCCCTCTCGGTCATGACCGGACCCTGAATATCATCCGTAACATCACCCGTGAAAAAAAAGCCGA
AGAACAGCTCCTGTCGATCAACAGGGCCCTTGAACAAGCTTCGCGCAAGGAGCGGGAACTTGCCCGGCAGGCAGAAGCGG
CAAACAGGGCAAAAAGCGAGTTTCTCGCCAATATCAGCCATGAAATACGCACCCCGATGAACGGAGTGGTCGGCATGACC
GGGCTCCTGCTTGACACAGAGATGAACGATGAACAGCGAAAGTATGCCACGACCATCGACAACAGCGCCCGGTCCCTGAT
GAACCTGATCAACGACATTCTCGACCTCTCGAAGATCGAGGCAGGAAAACTGGAATTCAAGATACAGGAGTTTGACCTGC
TGGAACTGCTCGACGACCTCTGCGATTCACTGGCTATCCAGGCCGAACAGAAGGGCCTTGAATTTATCTGCTCCCCCGCA
CCGGGCATGCCGGTTCTGCTGAATGGAGATCCCGAGCGGCTCCGGCAGATACTGATCAACATCGTCGGCAATGCCATCAA
GTTTACCAGGGAAGGGGATGTCGAAGTCCGTGTCAGGGAAGAATCACGCCGAGGCCGGAACGTCACACTGCATTTTACCG
TCCGGGATACCGGCATCGGAATTCCGGAAGAGAAACGGCAGACGCTGTTTGAAAAATTCACCCAGCTGGATGCCTCCACG
ACACGTGAATTCGGCGGCACCGGCCTGGGGCTGTCAATATCCCGTGAACTCGTGCACATGATGAATGGCAATATCGGTGT
ACACAGCGCACCCGGAAAAGGGTCACTGTTCTGGTTTACCGCTGTCTTCGACCTCCAGGAACCTTCGACATCCCCCGCCA
CACATCGGCACCCTGCCGGGTTCACCGCTTCTCGGGTACTGATTGTCGACGACAACACCAGGAGCCGCAGGCACCTTGCA
CGATTGCTGAAATCCTGGGGCATGCAGATACACAACGCGGCAAACGGACATGAAGCGCTCCGCATCCTTGAAGACGCAGA
CGGAACCACACCGTGTGTCGATCTCTGTATCATCGACAGGCAGATGCCCGGCATGGATGGCCTGGCACTGGCAGAATATC
TGCACAGACAGTACGGAAAACAGTGCCCGAAGCTTGTGCTCCTGACCTCCATGGCCGACAATGCCCGATTGCAGAACCCG
CAGGATATCGGTTTCGATGCCTGGCTCCACAAACCGGTACAGTGCAGGAAACTTGAACACGTTCTTGCTTCGCTTTCGAT
GCCCCGGCACAGTTCTCTTTCGCCCGAACCCCTGCAGGAGAAAAACCAGGGGAAGAACCCCCCAACGCATGACGCACGGA
TCCTCGTTGTCGAAGACAACCTGGTCAACCAGCAGGTCGCACTGCTGATGCTGAAAAAAGCGGGGTTCAGGGCAAATGCT
GTCCCGAACGGCAGGGATGCCCTGACATCCCTGCAATCCATGCCGTACGATCTTGTCCTGATGGATATACAGATGCCGGT
CATGGACGGGCTGGAGGCGACAAGGCTGATCCGTTCCGGCTACGAGGGAATACGGACTGACATCCCGATCATTGCCATGA
CTGCCCACGCCATGCAGAGCGACAGGGAGAACTGCCTCGCAAACGGAATGAACGATTACATTTCCAAGCCGGTCGATCCC
GCGCGACTGGAGGCGATGATACAGCGATGGCTGTCCCGGTAGTCAACCAGCCGCTCAGATCTGCCGGAACAGGTTCACCA
TCTCGATAGCGGCCAGCGCGGCATCGAACCCCTTGTTGCCGGCCTTGGTGCCGGCCCGTTCGATAGCCTGCTCGAGGTTA
TCGGTGGTCAGAACGCCGAACGTCACCGGAATCATGGTTTCAAGCCCTGCCTGGGCAATCCCTTTTGCCGCCTCCGCTGC
AACCACGTCATAATGGCTTGTCGCTCCGCGAATAATGGCACCCAGCGTAATCACCGCATCGTAGCGGCCGGAGACCGCTG
CTTTTTTTGCGACTGCCGGCAGTTCGAAAGCACCCGGGCACTTGCAGATCTCGATATGCTCTTCGGCCCCGCCGTGCCTC
ACGATGCAGTCAATAGCACCTTCGACAAGCTTCTGGCCGATAAAGTCGTTGAAACGTGACACCACGAGCGCAAAACGCAT
GTCACGCGCTTCGAGCGTTCCTTCTCTCGTATTCACAGGCATAACTAGTGGAATTAATCAGTTAACAATGCGGCGGGCAG
TAACCCAGAATCCGCTCAATACAGTCGATCAACACATGACCGACAGCAATATGGCACTCCTGTACACGGTCGGCACCGCC
GCTGTACGGCACGACTACCGATAGATCGGCTTCGGCAGCGATACGCCCTCCATCGCCGCCAAGCAATGCCAGGGTATGGA
GATTGTGCTGCCTGGCGTAACAGAGCGCGCGCCGAACGTTTTCACTGTTACCGCTTGTCGACAGCCCCAGGACGGCATCC
CCGGGCCGGCCGTATGCTTCGACAAGCCTGCGAAACACATCGTCATACCCGAGATCGTTGGCACCTGCGGTAAGCGCACA
GGTATCGGCAGTGAGTGCTATCGCCGGCAGGGCCTGGCGCTCTACACTGCTGCGATAACGGATGGTCAGCTCTGTCGCAA
GGTGCTGAGCATCCGCCGCGCTCCCGCCGTTTCCGCACAACAGGAGTTTACCGCCACGCTCGAACACTCCTGCAACAAGT
CGCGCCATCTCTGCGATCGTGTCACCGTCCCGTTCAGCGACCTGCAGCTTCAGTCGCGCACTGAAATCGAGCGCGGAGCG
GACGAGAGCACCGAGGTCCGGCCGCCGGTTGAGGTCGTCAGATGTATTCGCTGTCATCCCGGATTCACATTTCATGCCAT
AACATCAAGGCGGTAATATACATAAAAATACCCGAGAAGATGATCTGCCCGAACACACAACCTGTTGAGCGGAACCCACC
TTTTTTCATACTTTAGAGAAAGAACAAGCCTGAGCAACCCGATGGAGCCCCGGAACATGAAAAAAATCCTGGTCCCGACC
GATTTTTCACGCCAGTCCGAAAGCGCACTGGATGTAGCAATCAGCATCGCCCGTAAAAGCGGAGCGGAGCTGCATCTCTT
TCACGTCATCGAAACACCGGAATACCCTGAAATCACCGATATCATGGCCTATCAGAGCCTGGGTAACGCCAACATTCTCG
ATTCGATCGAGGAAAAACTCAAGACGCTGTCAGAATGCCCTGCCTGCAGCGATCTTCAGGTGAGTTACTCTGTTGATTTC
TCCTCACCGTATGAAAAGATCGTTCGTAAAGCCGAAAATGATGGCTATGAGCTTATTGTCATCGGTTCTCATGGCAAGAA
AGGCGTGGACAGGTTTCTTGTCGGATCAACGACCGAAAAAGTCATTCAGCACGCATCCTGCCTGGTGTTGACCATCAAGG
AGCCTCTCAGCTACTTTGCCCCTTCAGACATTGTGTTCGGGTCGAATTTCTACGGAGAAATCGCACGAGGCTTCAAGGCA
TTGCAGGATTTCGCGGCACTGTACGACTCAACGATACACCTCCTGAAAGTCAACACCCGGAACCACTTCGAAACAACCCG
CTACAGCCGTCAGCTGATCGAAACGTTCGCCGCCGAACAGGAGCTGAACAACTACACGGTCACCATCTACAACGATGACA
GTGAAGAAGAGGGAATCCGTCATTTTGCCGAGGACGTCGGCGCCGACATGATCTGCGTGCCAACCCACGGAAAAACCGGC
ATCTCGCATCTCGTCTCCGGCAGCATAGCCGAAAACGTTTCGGGGCAGGCATTCCGGCCCGTACTGACGTACAGAATACA
ACCTGTCAGGATTTCCTACGGGGTGATCGGTCCGTTCAGGTAGTACGACGACATGATCAACCCAGCGGCTTACCGCACTC
CTTGCAGAACTTCGCATCGCTGTCATGCTCGATACGCTCGCAGCACGAGGTGCCGCATGGCAGCCCGCTCCTGATCTGCT
CGTTCATCGATGCCATTTCCGCCGAGACGATACCGGTTGGCACGGCGAGAACACTGTAACCGACAATCATCAGCAGCGAA
GCAAGCATCCTGCCGGGAACGGTCTGGGGGGAAATATCGCCGTATCCCACGGTGGTAATGGTCACAATTGCCCAGTACAC
CCCTTCGGGAATGCTGTGGAACCCGTGTTCCTCTCCTTCGATCAGGTACATGAGAGCCCCGATGATGCTGACGGTGACCA
GAACGAAAAACAGGAAAAACAGGATCTTGCGGCTTGAAGCCAGAAGCGCCTGTTTGACATACTCCCCTTCCCTGACGAAC
TTCACAAGCTTCAGCAGCCTGAAAATTCTCAGGACCCGGAAAAACCGGATCACAAGGAGATACTGGGTTCCCGGGAAAAA
AAGGCTGAAATACGTCGGCAGGACCGACAGCAGGTCAATGATGCCGAATGCGCTGCGCATGTAACGAAACCTGTTGGACG
CGACATAGACCCTCATGAGATACTCGACCGTAAAGATCAGGGTGAACCCCCATTCAAGCACGTAAAACAATCCGCCATAC
GCGGCATGGATCGACGCCACGCTGTCAAGCATCACAATCACCACGCTCAGAATAATAAAAGCGATCAGCCCGAGATCGAA
CAACCGCGCAGGAAGCGTGTTGTAATCGAAAATGATGTGGCCCAGCTTCTCTTTCAAGGAGTTTGGCACGATGGTCAGGA
TTAGGGTTTCCGTACAGAGAAAAAAAGCTCCGCTTTACCGAAAAAATAAAGCGGAGCCGAGAGAAAGAAAAGTCAAAGCG
CCCTCAGTGGTACTTGGTACTCTCCTCCCTGACGAAATCGACGAGACACTTGAGATTGTCAGGATCGACATCGGGCAGGA
TTCCGTGACCGAGGTTGAACACATGACCGGATTTCTCCGTGTGCTGGCCGAACTGCTTGAGAATCTTCGCTGCTTCGGCC
TTGATGCGGTCATGTGTGCCATACAGAATTGTCGGATCCATGTTCCCCTGGAGGCAGACACGATCCTGAAGCTCCTTGCG
GGCTTTGGCGATGTCGATATTCCAACCGAGGCCCATGGCGTCACACCCCGTCTCGGCAATATCGGACAGGATGGTATTGC
AGTCCTTCGAAAACACGATAACCGGTATGTCGGGATACTTGGTTTTTACCGCCTGTACGCTCTCCTTGATATACGGAAGC
GCAAACTCGCGATAATCATCCTCCGAGAGAGCACTTGCCCAGGAATCGAAGATCTGTACCGCATCGGCACCGGCATCGAT
CTGCATGAGCAGGTAATCGGTAATAACTCTCGAAATTTTGCTCAGGAGCATGTGGGCCATCTGCGGTTCGCGATAGAGCA
TTTTTTTGGCGAACGCGTAGTTCTTCGAACTGCCCCCTTCCACCGCATAGGTAAAGAGCGTCCATGCCGCGCCGGAAAAA
CCGATCAGAGGTACGCGATTGTCAAGCTCTTTTTTGGTCAGCCGGATAGCGTCGAGAACATATCCCAGTTTTTCCTCGAT
GTCAGGATCGATGAGGCGATCGATATCGACCTGTGAGCGGATCGGCGGGTTGAGCCGGATACCCTTGGACTCGATAATCT
GGACATCCATGCCCATAGCTTCATTGACGACAAGGATATCGGAAAAAATGATCGCCGCATCGACGCCAATGATGTCAACG
GGCTGAATGGTTACCTCGGCCGCCAGTTCAGGAGTTTTACAAAGCGTGAGAAAATCTGTTTTTTCCCTGACCGCACGGTA
CTCCGGAAGATATCGCCCGGCCTGACGCATAACCCAGATCGGCGTTCTCGGTACCGGCTGCCGCTTTAACGCCCGCAGAA
AAAGATCGTTTTTGAGCATGCAATGCATAGGTTTAAAATGTTGTATGGAAAGACACCTCACCAGTTGTCGAGCATCGAGG
GGTGAGAAGTTGTCGATGAAAGTGCAAAACTAAGCTTTTTTAGCCGTTTTTTAAAATATAACGGCCCCCTGCAGCGCCTG
TGCTGCAGGGGGCCTCCTACCCTTCGCTCAGGTAACGATATGGCGTTTGATCCCCAGCTGACGGGGAGTGTAGCCAAGAG
CGAGACCGACCATCTCTGAAAGATGGAAGACCGGGATGGATGCTGTAACCGATGCCTGCTTCAGAGCCTTGGACTGATAC
CCGTCCAGAACGGTGTGACAAAGCGGGCAGGGGGTGACAATAAAGTCAGCCTTGCGCTCGATCGCTTCCTCAAGCGCTTC
GGCCGCAACATTGAGCGACTCTTCCTCAGCCACCAGCAACGTATGGAAACCGCAGCACTTGTTCTTGTGGTCATAGTCGA
TCGTCCTGCCGCCGAGGGCCTCGATCAGCTGGTCAAGAGACGATGGTTCGAGCGGATTGTCCTTGCCGAGCACGGTTGAC
GGTCGCAGGATATGGCAGCCGTAAAACGGAGCGATCGAGTAGTTCTCCAGCGGAACCTTCACCTTGCTTCTGATCTCGTC
AAGCCCGACATCTTCAACCAGTACCCAGAGCAGGTGCCTGACTTCCGATGTCCCCTTGTACTCGAGTCCTTCTTTTTTGA
GTATGGCATTGACCTCATCACGAAGCTCCGGTGACTCATCGAGTCGTTTCTTTGCACTTCTGATCGTGAGGAGGCAGGTA
TTGCACGAGGTCACGAGGTCGAGCCCCAGCTTCTCAGCATAGGCGATATTGCGTGCATTGACAAGAGCGAAATGTTTCGG
ACTGACGTAATCCAGGTTGCTCCCGCCACAACAGACGCTCTCGTGCATCCGGACAAACTCGAGCCCGAGATCATGCTGCC
AGAGCTCAAGAGACCTGTCCACCTCTTTCGTCATAGCCTCGTTGATACAGCTGAGGTAATATGCGTAGCGCTTCATACCG
CTATTCTCCAGATTTATTTTTTATGATCCTTCTGCTCACGTTTCACCCGACTGGTCATCTCGTTAAACTCCTCGCGGAAT
TTCCTGATACCTTTCGAGGCCTTGACAAGCGGCGGCGGCGGTGGAGTCCTGCGCTTCATCACCATTTTGAACGCCATCGG
CAGAAGATTTTTGAGTGTCCATCCAAGCCCGTTGGTCCTGACCGGAAGGGTAGCTTCGACAAGCTTGCCTTTTTTGGCGA
TATCCTCCATGAACGCTTCGGCATGGCGGGCACCGCTGGTATCCCTGACGCCGCGCTCGGCAATCGCCTCTTCACGGATA
CCGTGGATGGCATCCATAATCGGAATGCTTTTGACGCATGTCTCCTGGCAACGGTAGCAGTGGGTACAGTCCCATACACC
GTGGTCCTTGACCAGCTCGGCCATGCGCTTGTCATGAATACCGTCACGGCTGTCGACGTTCATCCGGTGTGACTTCAGCA
GAATAGCCGGAGCGACATACTCCTTGTTGGCCCGGAGAATGGAGCACTCGGACATGCATGACGCACAGAGAATACAGTCG
GTCGATTTATCGTACTCCTTGAACTCCTCTTCCGAAATCAGGAACTCCTTTTCGCCCATTTTGCTCTCGGGCATGGTCGA
TTCAACCCAGTTCGAATACTTCTTCATCTTGTCGACCATCGGGTCCATGTCAACAATCAGATCCTTGATGTGAGGCATGT
TGCGCAGTGGCTCGACCTTGATCACATCAGGGACCTTGCACTTCTCGAGCTCGTCCCAGACCTGGGTCGTACAGGCCAGT
TTCGAAATACCGTTGATTCTCATGCCGCAGGAACCGCAGATACCTGCCTGACAGAACGCCCTGAAGCTGACCGTGGGATC
AACCTGTTCCTTGATGTAGTTCAGCGCCCTGAGAACGGTAATACCTTTTTCGACCGGTATGGTATAGTCATCGAAATAAG
GCTTGTTATCAACCTGAGGGTTGAACCGAAGGACCCGGAACGTCACGTCCCTCATTTCTTCTTTATGCTCTCCCATAGCT
CCGTCTTCGTAAATTAATAAGTTCTTTCCTGCAGCTCGTATTTCCCCATCGTCACGGGCTTTTCACCAAGCACCGCCTTG
CCGTTTTCATACGTGCACAGGGTATGCTTGTGCCAGTTCTCGTCGTCACGTACCGGGAAATCGGTTCTGGTGTGAGACCC
GCGGCTCTCCTCCCTGGCATAGGCTCCGGCTGCAACAGTTTCTGCCAGGTCGAGCATATTGCGGAGCTCGAGAACCTGCA
TGAGGTTGGTATTGAACACATCACTGGTATCGAAGACGCGCACATGGGCAAAACGCTCCTTGAGATCCTTGATATCCGCA
ATACCTTTTTCGATCTTCGATGCTTCACGGAAAATACCCACATTGGCGGCAAGGGTCACGCCAAGCTCTTCGCGCAGCGT
ACCGTAACGCTCGTAATGCCCCGAAGGCTTCATGTACTCCCTGAGTTCCTGCTCCACTGCCTCGATCTCGCTGCGGGAAA
TCTCACCGGGCTCGAACCGTCCGGCCTCTTCGGCAGCGGTATGCCCCGCGATACGGCCGAACACGAGAATTTCAAGCAGC
GAGTTGCCGCCAAGCCTGTTGGCCCCGTGAACCGAAACACATGCAGCCTCACCAGCAGCATAGGCCCCTTCCATGGGGGT
ACGACCGTAAATATCCGTATCGATTCCTCCCATGGAGTAATGCGCGGTCGGCCTGATCGGGATCGGCTCCTCGATAGGAT
CGACACCCTCGAAGTACATCGACATTTCACGGATCTGCGGCAGACGGGACTTGATGAGGTCGGCACCCAGATGTGTCAGG
TCAAGATTGATATACTGTCCTGCCGGGCTGTCGAATCCCCTGCCTTCGAGAATCTCCGTTTCGATCGAGCGCGACACGAG
ATCCCTGGGACCGAGTTCCATTTTCTCGGGAGCGTAGCGGTTCATAAAGCGCTCCCCCTTGGTGTTGATGAGATAGCCGC
CTTCACCGCGAGCACCTTCGGTCACCAGCAGGCCGCTCTTGCGCAACCCTGTCGGGTGAAACTGGACAAACTCCATATCC
TTGAGCGGAATCCCCGCACGGTAGGCGATCGCCTGGCCGTCACCGCTGTTACCTGCCGCATTGCTGGAACGGTTCCAGTA
CATTTTCGCGTACCCGCCTGTCGCGAAGATCACCGTCCTGGCCCGGAATGCCTCAACCTTGCCCGTACGCAGGTTCATGG
CGATCAACCCTTTTGAACGGCTGCCCTCCGTGGACAGGCTCAGCACGAAATATTCGTTGAAGAAAAAGACCCCCTTGCGC
AGGCACTGCTCATAGAGCGTCTGCAGAATGGTATGACCGGTTTTGTCGGCACAGTAGCAGCAGCGTGGCCTCCCTGCTCC
GCCGAACGGACGCTGTGCAATCGTATTGTCATCCATTCTGGACCACGGTGTTCCGATATTGTCAAGCTCCCTGATAATCT
TGGGTGCTTCAGAGCACAGCACTTCCGCCGCATCCTGGTCAGCAAGGTAGTCACTCCCCTTGATGGTATCGAACACGTGC
ATGTCAACCGTATCGTCCTTCGCCTTGTTTCCGAGTGCCGCATTCGCACCGCCCTGCGCAGCGGACGTGTGGGAACGGTT
CGGATAGATTTTGGACAACACGGCGATATTCAGCGAAGGATTGGTCTTCATGGCCTCCATGGCTGCATACAGCCCTGCTC
CGCCTCCGCCGACAACAACTATATCAAATGGCTTCATACACTCTAATCTCCTTATGGAAATCGCCGGCGGGCGATTCCCG
GTGTTACGCCGGTCTGCAAACGGGGGCAGACCGGACTTTCTCTGAATATCAAATCAAAATGCAGTGGAACGACGCAAGGA
ACGTCGGTATCCGGCAGGTTACAAGGCTATATGATCGTCGTGAGCGGGGAGCTCCTCGACTGCGTGAAGCACGTCAGTCA
TGTTCAGCACTCCGACAACCTTGTTATCTTCCATGACAGTCAGCCGCCTGACATTGGTACGCTTCATCAGCCGCAGAGCA
TACTTGATGCGCAATGCAGGATTGATGCTGATGATCGGCTTGCTCATAATCTGGAACACCGGCGTATTCCAGGGATCACG
ATGGACATCTTCTCCCGGATCGATCACTTTTTCAAGAATATCCTTCTCTGTCACGATACCGTAACAGTCATCCTCGTTAC
GCGGCTCGACAACCAGGCCGCTCTCGTTATTCTTCTTCATCAGCTGAAGGGCCTCGGCGACCGTACAGCTGCCTTTGATG
GTGTGATAGTCTTTCTGCATCAGTGCAGAAACAGGGAGAGTCCGAAGTTTGACTAACTGATCCATATGAATAAACCTCTG
GTTAAAAAGGATGCAACAATCCTTTGCTATTGATAATAAACGAGCTTATGTACAGAATAAAATTTACCGGAATGCACCGC
AGGAATGCTGTAGTCCCTGTAAAAGGACGAGGCATCAATTTACAAAAAAAATCCGATTTTGCGCAAAAGGAGGGGCATTG
CCGGTTCAGGCACGTGAAAGAACCGGCTTGCGGCAGCACCTGTCAAACGATGCCGTGCCGCCGCTTGTAGGCTGCCCAGT
TCTTCTTCAGATCGCAGAATGAATCCAGGTCCGGCTGAAGCAGAAACGGGTTGGTCTTTTTTTCCTGGCCGATCGTTGAC
TGCGGGGCAGAGCCATAATCATGCCCCGGAAACACGCGAACCCTGTCATCCAGCTGCATCAGGCGCTCGTGCAGGGAACG
GAATTCACGCGCCGCCTCTTCGTGGGTCGCGGTTCCGCCGATCTTGCCGACAAACAAGGTATCACCGGTCAGGACTGCGT
CTCCTGCAAGGAGGCAGATGGAGTCCTCCGTGTGACCCGGGGTGTGGAGTATCGTGATATCGAGCGAACCCAGCGGAAAA
ACAGCGCCGTCCTCGACCAGCCTTCCGGTCCGGGGGCAGACCGAACCGTAGAGTAATGGCTGAAGACCTGTCAACTCGGC
AATCTCCTCATTGCCGTTGACGTGGTCATGGTGCCCGTGCGTACAGAACACGTAGCGTATGGTGAACCCCTGCTCACGCG
CCTCATCGACGACGAGTGAGGGACTGTAGGACGGATCGGCCACCAGGGCCTCCCCGGACGCCTCATCGGCGATCAGGTAC
CCGAAATTCCGGTCACCCCCGGTACGAAACTGCTTGAGATACATATCATGCCATCTGTTCGACATTCATGAGAAATGCTC
GCGCGGGAAACCCGGGCTCAGGCGCGATCGGGTTGCGCTTCAGCTCTTCGATAATATCATCTGCCTTGTGATCTTCCAGC
ACCGCAAAGCACATCGAGGAGTAGGACCCGACCCCCTTGTCCGACGGCCACCAGGGCTGACTGGTGATCCCCTTGTCGCA
GAAGCACCCTTTGATCGACATGGTGCTGAACATCAGCACATCGAATTTCCTGAAGAGATCCCGCACCTGCGGGCGGGTCT
CTTCATGGCCCATGATTGCGAGAAATTTCATACCCTCGTATTGATCAGGTTAGCGAAACTTTTTTCTTTCAACAAAATAA
TAGACCAGCGGCACGACGCCGAGCGTCAGGACCGTCGAAAGCAGAGCACCCCACATCAGCGAGATGGCAAGACCCTGGAA
AATCGGATCGAAAAGAATAACGATCGCACCGATGATCACGGTACCTGCCGTCAGGAGGATCGGCCTGGTCCTGACCGCAG
CGGACTCGATAACAGCCAGCTTCAACGCTATGCCCTCCTGTACCCTCAGCTGAATGAAATCGATGATCAGCACCGAGTTT
CTTACCATGATCCCTGCCAGCGCAATCATACCGATCATGCTGGTAGCGGTGAAAAACGCCCCGTGAATGAAGTGGCCCGG
AATAATACCGACAAGGCTGAGCGGAATAGCCACCATCATGACCAGCGGCGTCCTGAAGGACTGGAACCAGCCGATAATCA
ACAGGTAGATAATGACCAGCACGACCGCAAAAGCCGCCCCCAGGTCACGGAAGACCTCGAAGGTGATCTGCCACTCGCCA
TCCCATTTCAGGGCCAGACGGTCACTGGTAAACGGTTCGGAGGTATAGAGCGGGGAGATGTTGTATCCTCCGGGCATCTC
GAGCTGCTTGATTTTTTCATCCATCTCGAGCATCGCATATACCGGACTCTCTGTCACCCCGGCAACATCGGCCGTCACGT
AGACCACGTTACGCAGGTTCTTGCGGTAAATACTCTTGTCCTCGACGTCCTCACTGATCGAAACCAGCTCCGAGAGCGGG
ATCATTTCCCCTGCAGGAAGACGTGTCGTCATCGAGGCCATCCCCTGCGACTTGACGAACAGCTGCGACAGGTCGAGAAT
GGACGTACGCTCCTCGATGGGCAGGCGGAGCTGGAGGCCGACAGGATCGAGTTCCGTCGAGGTATGCAGAAGCCCGACTT
CAGAACCGTCGAGCGCCATTCTCAGTGTCCGGGTGATCTGCTCGGTCGTCACGCCCCGGTACGCAGCTTTCTCCTTGTCA
ACAACGAGGTTGTAGACTTTCTGATCCTCTTCGACCATCCAGTCCACGTCCACCACACCGGGCGTCTCCTCCATGATCTC
CCTGATACGCTCGGCCAGCATGATCTGCTGCTCGTGATCAGGACCATACACTTCGGCAACAATCGTCGACAGTACCGGAG
GTCCAGGAGGCACTTCGACCACTTTCGCATTGGCTGCATACGTTTCCGCGATCTCCTGGACCTGAGGCCGGACCCGTTTG
GCAATATCATGGCTCTGATCTGAACGACGGTTCTTGTGGACCAGGTTGACCTGGATATCAGCCATGTTCTCGCCTTCACG
CAGGTAGTAGTGGCGCACAAGACCGTTGAAATTGATCGGAGCGTGTGTACCGACGTAATACTGGTAGTTCTCGACTTCCG
GTACGGTCTTCAGGTATGAAACGATATCCTTGGTCGCCCGGGCAGTCTCTTCGAGTGTGGACCCTTCCGGCATGTCGACC
ACCACCTGGAACTCGCTCTTGTTGTCGAACGGCAGCATTTTCAACTCGACCATTTTCAGCGGTATCATGCTGATGGCCCC
CACGAGCAGCAGCCCGACAAAGCCCAGCGCCACAGAGGTTTTCCAGCCGCTCGACAGCAGCGGACTCAGGGTTTTATCAA
ACACCTTGTAATAGAGCGAATTGCGAATATCGTACTCCTCGCCGTGCCCTTCGTCAGCTTTCAGCAACCGGTATGCCAGC
CACGGCGTTCCGATCAGCGCGACAAAGAGCGAAAAAATCATTGCCAGCGAAGCACCGATCGGCATCGGGCTCATATACGG
CCCCATGAGGCCCGACACAAACACCATCGGCAGCACGGACGCAATAACGGTGAAGGTCGCCAGGATGGTCGGGTTACCGA
CTTCGTTAATGGCTGCAATGGCCGCCTGCAGCTTCGGCATCCGACGCATCGAAAAGTGGCGGTGAATATTTTCAGCAATG
ATAATCGAGTCATCCACCACGATACCAGTGACGAAAATCAGTGCAAACAGCGTCACGCGGTTCAGGGTATAATCGAACAG
GTAGTAGACAAGCAGCGTCAGCGCAAACGTGATCGGCACCGAAGCAAACACCACCAGGCCGCCTCTCCAGCCCAGGAACA
GACCCACGACGATCGTCACGGCAATCACCGCCCCGATCAGGTGTTCCAGCAGGGTGAAAACCTTTTCCGAGGCCGTTTCG
CCGTAGTTTCGGGTTTCGGTCACGTTGATGCCGGAGGTGATCACCGACCCCTCCAGGGCATCGATTTTCGCAAGAACCCG
GTCGGCAAGCGCTGTTGCATCGGTTCCTTTCCGCTTGGCCACGGTAAGGGTCACCGCCGGATACTCTCCGCGAAGCGATT
CGGCATGTGATGCGGCACCATGGCCGAAGAACGCATAGTTGTCCACCTCTTCCGGACCGTCGATCACCTCGGCGACATCG
TCAAGGTACACCGGCTCGGAATTGAACAGCCCGACGACCACATTGCGGACATCGTCGGCTGAGGTCAGAAAACGTCCGGT
CCGGACAACGAACTCGCGGTTCTTCTGCTGGAAGTTGCCGGCAGTCAGCTGACTGTTGGCCTCCCGGAGGCGCTCTGCAA
TCTGAAGCGGCGTGATACGGTAGCGATAGAGCGCCTCTCGGTCGAGCACGATCCGCACCTGGCGGCTCAGCCCGCCATTG
AGATGCACATCACCGATATCGGAAATACTCTTGAGCTCGTCGGCCACCTGCGATGCGACTTTCCGCAGCTGGTACGGACC
GTAGGAGTCGCTCCAGAAGGTAAGGGTGAGGACCGGCACATCGTCAATGGTCACCTTCTTGACGAGCGGAGGCTGCATGC
CCCGGGGCATCCTGTCCATATTTTTCATGATGGTAGCCCACAGCTTGACCATGCTCTCCTCGGTATCGTCGCCGACCGCG
TAGCGGACGGTCACCAGTGCAAAATCCTCCTGCGATGTCGAGTACACATACTTGACCCCCTCGATCTCGGTCAGGTATTT
TTCCACCGGCTTGGCAACCCGCTCTTCAACCTCCGAAGCGCTGCCGCCGGGATAGCTGAAATAGAGATCGACCAGCGGTA
CGGATATCTGCGGCTCCTCTTCTCTCGGCGTCATGAATGTTGCCAGAACACCGATGAGAAGTGCCGTCAGCATCAACAGA
GGGGTCAGCTTGGAATTGATGAACAGCTTCGCAAGCTTTCCCGCTATACCTTCTCTCATGAGTTCACTCCTTTTTTTCTG
TTACTGCTTCGGGGTTACCAGGACCCCCTCTTCGAGTGAGGGGTCGTAGGGAACAACGACGATCTCACCGGCATCGAGGC
CGCTCAGGACGGCAACCGTTCCATCCATCTCCGAACCGGTCCTGACCCAGCGGACACTCATCGCCCCGTCAGGGCCGAGA
ACCTGCAGTCCTTCGAGCTGACCACGCATGAACACGGCCGAAGACGGCACAGCGATAACGTCCTCTCCCCCCGGACGCAC
CACCTGCAGCGCTTCAGCAACACCGTCGGTCTCCGCCCTCACCACATCGTGTGCGGCGGAAGGCAGCGACTCACCCCCGC
CGTGGCACGCTCCGAGTACGAGGCAGAACGAAACTGCCATCACGAACACTCTATACGTCATGTCTCTCTTTGTTTGCAAT
GATTAAAAAACACTCTCCAGGGATCTCCTCCACGCCCCCTCAGCTCCCTCGGGCATACTGAAGTTCATGACGAGCCATGA
TATAATCGTACCTGGCCCTGTTGAGCCTCATGAGCGCCCGTGTATAGGCTGCCTCACGGCCGAGCAGCTCGAACGTCATC
GCCTGCCCTGCCCTGTAGCGTTCACCGATATAGTCGAGGCTCACCCGTGCTTCCTCGAGCGACTGCCTGGCGACATCGAT
ACGCGATGCCGCGGTCTGAAGCATTCTCGAAGCACGGCGGATATCGAATCTGCTCCTGTCGCGGGCCTCTTCATAGAGGT
AGCGCGATTCCAGCTCACGGGCACGGGCTTCCTGCTGTTTGCCGATTGTCTCGTAGCCATCGAAAACCATCCAGTTGACA
GAGAGCCCGACTGTCCAGTTGTGCTCGTCCAGACCAGGGAAGGCGTTGTCGTTCCAGTTGGTCTGCACAAAAGCGTTGAC
ACGCGGAAGAGCTGCTGCCTCAGCCATCTGCGTGCGGTACTCCGCTGCCCGGGTATATGCCTCGAGCGCCTTCAGATCGG
CACGCTCATCGACTGATACTGCAGCGTCGACGGCTGCATGTTCGCGCTGCACCTCGAGACCGTCTTCAGGAACGATCGGA
CTGTCGTCGTCGTAGCGGAGCAGAAAACGGAGCGCATCCTCGGCATTGCGGATTTCATCCCGGATCACCAGCTTCTGCTC
GTTGAGTTCCGCAAGCCGAACACCGGTCGACAGCTTGTCCGACCTGGTGATCAACCCTTTGCTGTAGGCTTTGCGGGCCT
CCCGGTCATGACGGCTCATCGCCTCGATGGAACGGTTGACAGCCTCCAGGTTGCTCCTGGAAAGTACCAGCGCATAATAG
GCTTTTTTCACCTCCAGCTCGATGGTCTCCGCTGCCCGCTCCAGTTCATACCCTGCCGACGACCGTGCGACCTCCGCCGC
CTTGCGCCCATTCCATGCATCGAGATTCAGGATCGGCTGACGGACCTCCAGGCCGAGCTGAAAGTTGGTCAGCGCATCCG
GATCGTTAATACGCTCCGTGTAACCGAGATCGACAGGGTTTACAACACGCTGGCGCAGCTTGTAACTGAACACCGCTGCC
GGGTCATTGGTATGCATCATGGTTTCCGACAGCTCGACGGACGGCAGGTACGCCTTGCGCGTCTGCAGATAGCGCGCCTC
GGCCTGCTCGACCCGGCTGGCCGCGGCCTTGAGCGTGGAATTGTTCTCGCGGGCCATGTCAAGTGCGTCCTGCAGCGACA
GCCTCACCGGGCCGGCAGTGGCAGAGAACGGAAGCACAAGCAGGCACGCTGCAGCGATCAACCCCGAAAATCGTTTCAAA
CCATTCATAACTATTGTTAATTAGAACGCTTAAAAAAATACCTGCAGCCCAGGGGACTGCAGGCGGCACTCAGGCTCTGA
GCAGTTTCGCATTGAGCTTTCCAAGCACCCTGATCGTCTGCACCTGCACGAGAACCAGCGGCACATACAGCACAAAATAC
ACAAGGGAAAACTGCGGAACGAAGCCGGCAGCGACCAGTCCCTTGTTTATCAGGAAATTACCGAGCACGAAAAACGCCAC
TCCCGGGCAGATCGCGGCATAGGTCACCACGCTTTTTCCTTCGCCGTTGATGAACTCGCTGAAATACCCCATCTGTTTCA
TGACACGGTACCCGAGCAGGCCGAACAGCACCTGAACGGCGATAGCCATCGAAAAGAAGACAATATGAAACCAGGGGTGA
ATCACCGCGTTGAAGTTATGCACCAGTCCCATCGACACCCGGTTGACGGTGATCGCCATGACCGTCAGGATCGGAATGAC
AATCCAGAGCGACACTGACGCCTCGTAATTGATCCCGTTGGCCAGCATGGAACGAAAACCGAGTACGACCTTGATCATAC
CCAGTGTCACCACGATGGCGGAAAACACTGAAGCAAGAATAATGCCCAGGCCTGACGTCACGGCATTATGGCTCATGGCT
GCAGAGGCCGACAGGCCGACGGCAACCATCGAAAAGGCAAAAATGGAAAGCATCTGGCTGAGGCTGTTATTACGCTCGCA
GTCAAAATGCCCCTTGGCGATCACGCGGGAGAAAAACAGCAGGAAAATAGAGGAAGCATAGACGCCTATAGCCAGAAAAG
CCGCCATGGCAAACGGGAAAAGATACTCGACGACCCCCCAGAGTCCCGGCACAAAAACCGCGCCGAGAATAAACATCACG
TTCACCCCCATAGCGTACGTCAGAGGAAGAGCCATCAGCTGCACCTCGGCGTCTGTCGAGCGCAGAGATGCAAATGCAGC
AGTCTTCCTGAACCCGGCATACTCCCGGATATTCCATACCAGCAGGCGATAGTGCTGAACACCAAAGTAGACGATACCTG
CGACGCTCAGCACAACAAGCCCGGCCAGCCAGGGATTGCCGGACAGCAGCGCTGCCATAACGTCCTCGAACACAGGGATC
GGACGGCCCGGATGCTCCACCATGAACATCAGGAACATGAAAAAGGTGACGGCGATACCTCCGCTTCCAAGGGAAGCCAG
AAAATACATCGGTGAATAACTCTCTCCCAGCTGACTGCGCATAACCTCGATCGTCTCTTTTGAATCTCCGGCCACGTTCG
GCCCCGGATATTATTTTTTTGAAATCAGCTTCAGGATTTTCTCCATGTTCTCCGAATCATGATGGCTCATGCACTCCTGA
AGACTGCTGTTGAGAACAAGAGAGTAGGTTTTGTCGAGAGCGGCTTTGGCTGCCTGGAACTGCACGATGACCTTGTCACA
TGGCTCACCGTGCTCCATCATCCTGACAAGCCCCTGGATCTGGCCACTGACTTTTTTCAGCCTGACAACAATATCATCCA
TAACGCATTTGGCCTGAAACTTCTCTGATAATATACCCCTACCCCGTACAGGTATCGAACATACAAAAAAAAAAGAGAGA
GCGCAAACTATCTCTTTCCTCCCTCGACCCTGAGATCCGCCGGAACAGCACAGCAGATATCAGACTGAAGCTGGCAGAGC
ATGCTTTCGGTCGCCTGCTGCATGATCTGGGACATGATGGTCTCGCTCATAAACTTCAGCACTCCCTCCGGCATCATGTT
GAGCGGAAACGAGAGAGTGAAATCAAGCGCAATGTCTGTTTCGAAATGAACCGCCGTGCGGTTGTCTTTCTGGTGAAGCA
GACAGATTTCCGTGTTGGCCTTGCCGACAAAGGTGTGATCGTCACCGATGTCTGCAACCGGGGCATCCTCTGCGTGAACC
CACCTGATGCGTTTTCCCCTGCCGTCATGCAGTTCGCTGTTGTTCATCACCTTCAGGCACTGGCGTACCTTGTGTTCGTC
TGCTTCGAGCGGTTCAACCTGCTGCTGTACGAAAAAGATTGCCGTAATGGGGTTTTTTCTCGGGTCCTCGACCTGAAACG
TCCACTGGTACACATCTGTCCCCGGAATACAGGCAACATTGGTGCAGTACGGATTGCATTTGAGAATTTTTTCATGCTGC
TCGAAATACTCGAACGAATCGTTCAGGCAGGATTCGAGAACCGTATGGGCCCGGCTTCTTCCAATAACCTCCATAGGAAT
GGTATCATCAACGTGTCAACGAATTTTCTGTGTCGATTATGAACACGGCACGAATATCAAGAGTTCCCCCGTGCCGGAAA
CCTGCCGTTCACGAATTTTTTCGTATAATTATTTTTTTCAGAACACCTGCAACGCTTCACCAACATATCAAGACGCTCCG
TACGCCATGGCTGACGCTTTCAACTACACAACCATCATTGCCCCGGTCGCCTATTTCATCCTTGGCATTTTTATTGTCCT
TGGACTGAACCGCTTTATCGGAAAAAATTCTCCTGAGAAAAAATAACGCACCGGACACCAGCCAGCGCAGTGTTACAACC
ATGCAAAAGCAACTGTAAGTACCGCACAGATCATCATTTTCCATTTGTTGAACTGAAGAAAATATTGTAATTTTTTACAA
AACTGCCTCACGCTGGCAGACAGGTAAGACAGAGTTTTTTCATTCACTGCCTTATACAACTAAAACCTCAAGCATCATGT
CAAACGGATCAAACACTGATTTATCAGGTGCAATCAGCGGTCTTGTCGACACTATCGGCAAACTCGGCCAGACCCAGATC
GAAATTCTCAACAACACCCTGAAAACCATGACAGACATGGTTGAACCGATGGGTAAAACCGCAACCGACCTTGTCGGCAC
TGTAGCCAACACCATGAACGACGTCCTCAAAAACGTCTCTTCAGCAATTGGCGGCGGCAACAAGTAAGCCGGTATCTGTA
ACTGCAGAGGGCACCTTATGTCAACACATAGGGTGCTTTTTTTTTGTCATTGCATGGAACTTCACCAGTATCTCCAGCGC
CTGCTGCCGGAACAATCGCCTTCAGAGCTCCACATCAGCAGCATCACCGGCGACGCATCGAACCGCCGGTACTTCAGACT
GACGGACATCAGCAATTCCGCCACGACAGTTCTCTGTATCGATCCCGGTTTTCGCGGCAGGGACCCTCGCTCCTACCCGT
TTCTTGTCGTTCGCGATCTCCTTGCAGAAAACGGGATCAGAACGCCGGAGATCTTCCGTCACGACAGCGAGACAGGAGCA
TTTCTCCTCGAAGACTGCGGAACTGACATGCTGCAGGACCATGTCACCGCTTTCCCTGATGACCTCGGGCCGCTGTACGA
CAGCGTAATCGACATCCTGGTTCGCCTGCAGTCGATCAGGGGGAACAGCTCATCCGTACCCTTCAGCCTCTCGTTCGACC
GGGAGAAGCTCATGTTCGAGTTCGATTTCTTTATCACCCATGCACTGGAAAACAATCACCGTGCCACCCCGTCCGCACAG
GACCTCGAACACCTCCGCCAGCAGTGCGAACAGATCGCGACGCTGCTGCTGGAAACAGACCGGTTCGTGCTGAACCACAG
GGATTTTCACTGCCGTAACATTCTTGTTCCGGAAGGAACTCCGGTCATCATCGACTTCCAGGATGCACGCATGGGATTGC
CCCAGTACGACGCCGTCTCCCTGCTGCGGGACTCCTACCTGGAACTCCCGGATCAGCGGGTCGGAGAACTCCAGCTGCGG
CACTGGCAGCAGCTGAAAGACCGCGGACTGCAGAACACGAGCTTCGACACCTACCTCAGGCTGTTCGACATCATGGCATT
TCAGCGAAATGTCAAGGCACTCGGCACATTTTTCTACCAGGTCGATGTCCTCGGAAATCGCTCATTTGCACCCTATATTT
CATCGACCCTGGCCTATCTTCCCGGCTATATCGAACGACAGAAAGAACTCCAACCCGCAGGAAACCTGATCCTGAACCTG
CTTGACACGTACGTATCATGAAAGCCTTCGTTCTTGCAGCAGGATTTGGCACCCGTCTCCGACCGCTGACTTCAGCTCTT
CCCAAACCGCTGATCCCCGTCCTGAACCTTCCTGCAATATGCTACACCCTGTTTCTCCTCAAGGAAGCCGGTATCCGCGA
CGTCATCTGCAATGTGCACTACCGGGCCGCTGCCATCAGGGAATTTTTCGACCGACACGGAGACTTCGGTCTGAATCTCA
CGATCTCCGAAGAAACTGATATCCTGGGTACTGGAGGCGGACTGAAAAAATGCGAACACCTGCTCAACGACGGAGAGTTC
CTGCTCATCAACAGTGATATCATCGCCGATTTCTCCCTGACACAGCTGATCGACAGCTGCCGGGCACAAGGGACCTCCGG
CTCACTGATGCTGTACCGGACGCCGCTGGCCCGGAGCATCGGCGACATCGGCATCAGGGACGGCATGGTCGTCGATTTCC
GCAACAGGAGAAAGACCGGCCGGCGATCCGACTTCATCTATTGCGGAGCCGCCGTCCTCAGTCCGGATATCTTTCAGTAT
CTTGAAACGGGGTTCTCCAGTATCGTCGATACCGGCTTTACTGGACTGATCGATCACGGGGGGCTCGGCTATTGGGAACA
CACCGGGTTCTGGCATGATATCGGCACCCTGGAATCATACCGTGATCTCTCGGCCGTTCACCACCGCGAACTGCTGTCGC
TCTCGCAACGGATGCGCCTGATGATCGATCAACAGCCTCGCCTGATCGATCCTGATGCAGACATCAGCCCTGAAGCCACT
CTGGAATCGTCCGTCATCGGTGCCGGCTGCCGGGTCGGTCCCGGAGCTGTCGTACTGCGCTCAGTGCTCCTGCCGGGAAC
ATCGGTCGGAACGGATGAAACGGTTACCGACACCATTGTCTGCCGGACAGGACCAATCACGCCGTCACCATATCAGCCTG
AAAGAAAACAGCCATGATCACTACCGGACTCGACCAGCTTCTCGAAGACCTGTCACCGCTCGAAGGAAAGCGTGCAGCCC
TTGTCGCGAACCAGACGTCGGTCACCAGCTCGCTGACCTACTCCTGGGATGCCCTGAAACAGTCAGGAATCGAGCTGAAA
CGCCTCTTCTCCCCCGAGCACGGCCTCTTTTCCACCGAACAGGACCAGGTTGCCGTCACGCTGCAGCCCGAAACAGGATG
CGAGACCGTCAGCCTCTACGGCAGCGACGCATCCAGCCTGAAACCCGATGCAGAACTGCTGAACGATATCGATATCCTGA
TCTTTGACATCCAGGACGTCGGGACACGCTATTACACCTATGTCAATACCCTTGCGCTGATCATGGAAGTGCTTGACGGC
ACCGCAACACAGCTTCTGGTACTCGACCGCCCCAACCCGCTCGGGGGGATCAGCGTCGAGGGTCCCATGCCCGACCCGGC
ATACCGCTCCTTTGTCGGTATTCTGCCTGTCCCGGTCCGCCACGGCATGACAGCAGGAGAGCTGGCCCATCTCTACCAGG
ATTACAGAAAAATCGATCTGGACCTGACCGTCATCACCATGCAGGGGTGGAAGCGTGACATGCTGTTTCGTGATACCGGC
CTTTTCTGGGTTCCCCCGTCACCGAACATGCCAACCCCGGAAACAGCACTGGTCTACCCGGGCATGTGCCTGTTCGAGGG
ACTGAACTGCTCCGAAGGCCGGGGGACCACCACTCCGTTCGAACTTGCCGGAGCACCCTTTATCGACCCGCTCGAACTGG
CACGACACCCCGGACTCCGGCAACTTGAAGGAGTCATCTTCCGTCCGACCTGGTTCAAGCCCTCGTTTCACAAGTACAGT
AACGAAATCTGCGGAGGAGTCTGCCTCCACGTCAGCGACCATCAGCGCTTCGACGCGTTTGCAGCAGGTATCGCACTGAC
CTCCGCCCTGCACGAGCTGTATCCCGAAAAACTCCGCTTCCTCGATGATATCTACGAATTCAACAGCACCTACCCGGCCT
TCGACCTGCTGTGCGGAAGCGGAACCCTGAGAACGCTCATCAATGCAGCAACGCCATTGAGCGATCTCCGATCGTCCTGG
CTGCACGACCTGGCATCGTTCATGCCACAGAAGGAAACGTTTCACCTTTACTGAACCCCGCCATGCAGACACCCGACCTG
CTTATCATCATCCTGTTTCTGCTTGCCATGACCATCTACGGCATCTGGCAGGGACGCTCCAACCGCTCGACAGGCGACTA
CTTCCTCGGCGGCCGCAACCTGCCATGGGTGGTCGCCATGTTTTCCATCGTCGCGACAGAAACATCTGTCCTCACCTTCG
TCAGCATTCCAGGCATCGCGTACCGCGGGGACTGGACCTTTCTGCAGCTCGCCATGGGCTACATCCTCGGACGCGTACTG
GTCAGCGCGGTCCTCCTGCCGGCCTATTTCCGCGAGGGGGTCACATCCATTTACGAAATTATCGGAACACGGTTCGGTAC
GTCCATGCAGAAGCTTGCCTCGTCCGTCTTCCTGATCACCAGAATCCTGGCTGACGGCGTTCGATACCTGGCCACGGCGG
TCGTGGTCGAAGCTGTCACCGGATGGTCCCTTTCCGCCTCCGTCCTGGTCATCGGCCTGGTCACCCTGACCTATACCCTT
TCCGGCGGCATCAGAACCGTTGTCTGGCTCGACAGCATCCAGTTCGTACTCTACCTCGCAGGCGGCATCATCACCATCGG
CTACATCCTGCAGAACATTGACATTCCCCCCGGAGAGGCCATGACGCACCTCCTGGAAGCCGGAAAACTGAAGCTGATCA
ATCCCGACATGCATCTGCTGTCAGAGCCGTGGGCGTTTTTCAGTGCCGTCACCGGCGGCATACTGCTGTCATTCGCGTCT
CACGGTGTCGACTACATGATGGTTCAGCGGGCACTTGGCTGCCGGAACCTTGGCGCTGCCCGCAAAGCCATGATCGGCAG
CGGGATTTTTGTCTTTCTCCAGTTCAGCGTCTTTCTCCTGGCAGGATCACTGATCTTCATCTTTCTTGGCGGCGACCCGG
GCGTGGAAAAAGACCGGGAATTCGCATCGTTCATCGTCAACCATCTTCCTGTCGGGCTGAAAGGCATCCTGCTTGCCGGG
GTCCTGTCGGCTGCGATGTCGACACTCAGCTCGTCGATCAACTCGCTGGCGTCCTCCACCGTCACCGACCTGCTCGGCGG
CAGCGCCTCGCTGAACCAGTCCCGACTGATCAGCCTCGGGTGGGCAGCTGTGCTCATCACCATCGCCCTGGGATTTGACG
AGAGCGACAGCGCCATCGTCATCCTCGGGCTGCAGATCGCGTCATTCACGTACGGAGGACTGCTCGCCCTGTTCCTGCTG
TCGAAAAGCAGCCGGAACTTCTCCCCCGTCAGTCTCGGCACAGGCCTGGTGGCAGGCATGACAAGCGTCATGCTGCTGCA
GCAAGCCGGTATCGCCTGGACCTGGTATATCTGCTTCGCACTCATCACCACGATAGCCATCGCCTACAGCATCGATCTCC
TTGCCGAACTGTTCACACACAAAAACAGACAATGAAATCACGTTTGTCTCTGCATTCACCTGTCCGGTGTTGGCATAACG
CCGCAGAATAGCTAAATTCTCTCAGGAAACAACCTTCCCCATCTCATTCATGTAACCACAGGAGGAAACCATCATGGCAA
ACGGAGAACAGAAACCCGCAATCGCTCAGTCAGTATCAGACCTTGCCGGCAACCTCGGCAATCTCGCCGTCGCCCCGATC
AAGGCTGCCGACCAGAGCCTCCAGGCTCTCATGCCGACTATCGAAAACATCACCCGCAATCTTTCAGGCACGCTGGAAAC
CGGGATCAGCACACTCAACACCACCGTCTCCTCGCTGTCTGAACCTGCAGGCAACCTCGTCAGGACTGCCGGCGACCTGG
CCTCAGCAGGAATCAGTGCTGTCAGCAGCGTTGCATGGCAGGGAGCGGAAATCGTCGGATCGGTCGGAAACAGCGCGCTC
TCTCTCGTCCAGTCCGCTGCATCAACCGCCGGCAACATGGTCTCCTCAGTACAGCCAGGGAAAAAACTCTGACCCTGATA
CCCGCAAAGGGGCTCACAAAAAAAGTGAGCCCCGATAAAAAACAAAGATAAATCAGGAAAAAAGAACATTTTCCTTATTT
TTTCAGTTAACGTTATAGCATCAGATACATATCGAAACGACAAGACCACCTGACCGTGCTCAACAACACCCTGAAAGCCA
CTCTTTTGACCGCCGCCTTCATCGGCACCCTCATGCTGCCGACCGCTCAGGCGAACGACACACATTCATGGAACACCCTG
AACATCAAGCACCGGCTTGACGACACGTGGCTGCTGCATATCGGCACCGATCAGAAGTTTGTCGACGACATGTCGGAACA
TGCCGTCTGGACACTCTTTGCCGGCGCTTATTACCAGGCGACCGAAAACCTCTCGGTCGGCCTTGAAGCTCGTCACTGGA
AAAAAAAGAAAGCCGGGACCTGGACGGAAGAACACCGCTTCACCCCGGTACTGGTCTACAAAGACAAACTCAGTCCCCTT
GTCCTGACATTCCGGGAACGGGCGGAATTCCGCACCCGTGAAGGTGATGACAGCTGGATAAGCCGCAACTACCTGAAACT
CGCTCTGGCAGCCAGGCCGGTTTCGCCCTACATCGCCAATGAGCTGTTCTATGATGTCACCGCCGAGAAACTCAGCGAAA
ACCGCCTGACCTTCGGCCTGGATATCGGGCTGTCGACAACCGTCAAAACCGGCCTGTACTACATGGTCAAGTCACAGGAA
AAATCGGGAGAATGGAACGGGACCAACGTCTTCGGCACCTCGCTGACGTTTCTCTGGTGATCAACCCTGGCAGGCGACCC
CGAAAGGCCGGGCAGCTGCCTGCACTGAAACCTTTTACAGCGCCCCCATGTTGTAGGATGCGGACCGCTTACGTTCATAA
ACTCAAAGTCCGCATCTGCCATGCCTCACCGCGTTTCCGGCTGGAACCGGATGGTTTCAGACTCTGTTCCCGTCTACATC
AATACGCGCACTGCCGACTGGTTCGTACCGAATACCAGCGCAGACCGCCTGCTTCAGGAGCTTGCCTCCACAGGAGACGG
CAACGACAGCCCGCTTCACCAGAATTTTCTTGACCGGCTGCCGGCCCGGGCTCCTGAGCCCTACAACGGGAGAAAAGATC
TGCTCAGGCTCGAGCATATCCGCGAGCTGTGGTTCCATATCACGAACCGCTGTAATATGGCCTGCTCGCACTGCCTGTTT
GCCTCGTCCCCCGGTGAACAGCAAGAGCTCGAAGCAGACAGGGTGCTCGAACTCGGGAGAGAAGCATGGCAGAACGGCTG
CAGGCTCTTCGCCCTTACAGGAGGAGAGCCGCTCGTGCACCGCGATATCCGAAAGATCCTGCAGGGACTGCTGGACCTGG
AGGGTTCCCACGTGGTGATTCTCACCAACGGCCTGCTTGCAGGAACACTGGTGAAAGAGTTTTCAGAATACCGCGACAGG
CTGCATCTGCAGATCAGTATCGACGGGCTCGAACGTCATCACGACCTGCTCCGGGGAGACGGAGCTTTCAGCAAGCTCGA
CGATGTGCTCCGGGACCTGCGCACGCAACAGGTCCCCTGTACCCTGTCGATGTGCGTTACCCGGCAGAATATGACAGATA
TGGAAGAGATTGTGCGTTACAGTGCAAGGCACGGGGTAACGAACCTCCATTTCATGTGGTACTTTGTGCGCGGGCGCGGA
ACGCAAGAACAGTTCGCTCCGCCCGGAGAACTGTCCGGGCATCTGCGTCGCGCAGCCGAAACAGGCGAGCAGCTCGGCGT
TCACATCGACAACATCGAATCGATGAAAACAAGGGTCTTCGCTCCGGCAGGAACCATCCATGACGGCAGTACCGCCGGCT
GGGAATCCATGGCCATCGGGCCGGACGGGATGCTCTACCCGACCGCTGCCCTCGTCGGGGTCGCTGAACTGGCCACCCCG
ATCGAAAAGGATCTCGAAACAGCGTGGAAAGAAAGCGCCGTGCTCGACCGCATCAGATCGACCTCGATCACCGGAGACTC
TTCACCGATGCGCTATATTCTCGGAGGAGGAGACCTTGACCACAGCTATATCGCCGGAGGGACCTTCACCGGCCGGGACC
CTTACCGGGAGCTGGACGAATCCATCGCCCTGTGGCTGATAGCCCGGTCGGTCCGGGGACAGGCTCGCGAATTCAAGCCG
GAGATACGGCTGCAGATGGGAGAGATCCTCGAAAGCTGCGGAGCTCACGGAAGCATCGCGCTCACCCACTCGAACTGCCT
GCTGGCGACGGCTACGAACGAAAGCCTCACCTCCATCCAGGAGTTTTACAGCTCGGCTGCCGGAGATCGGAACGACGAGA
TCCTCAACCCCGTCGGCTACGATACAGCTCTCGTCAGCCATATCCCCGAAGCCTACCGGTTCCGGGGCTACGGATGCGGC
AGCCCGGTCATGGATGCCGAGATCGAAGAAAACGAAGACGTGGTCGACCTCGGGTGCGGCAGCGGTGTCGAATGCTTCAT
TGCCGCCCGCATGACAGGGAAAAACGGTTCAGTCACCGGTATCGACATGCTCGAACCGATGCTGGCGCTTGCGGAAAAAG
CACGTACAGACGTAGCTCGCTCCCTCGGCTACAGTAACGTAACGTTCCGAAAAGCCCTGCTGGAACAGCTGCCGCTCGAC
AACGGTTCAGCGGACGTGGTCCTTTCCAACTGCGTCATGAACCTCTCCCTCGACAAGCGCAGGGCCTGGAGCGAAATCTT
CCGCGTACTCCGTCCGGGCGGAAGAGCCGTGATCTCCGATGTCGTCTGTGAAACCGAACCGGATGCCTCACTGCGCAACG
ATGAAACCCTCAGGGGGGAGTGCATTGCCGGCGCCCTGACAGAAACACACCTGCTTGGCCTGCTCGAAGAGACCGGCTTC
ACGGCCATCAGCCTTGTCAAGCGCTTTCCGTACAGAACCGTCAGAGGACACCGGTTTTATTCGCTGACCTTCAGGGCCGT
CAAACCGCGAACGAGCGAGACAGTACGAGCCATGTACCGGGGCCCGCTGCCATGGCTTGCCTCTGAAGACGGCACCCTCA
TCAAGCGTGGAGCAGCCGTCACGATCCGGCGGCAGCAGGCAGAAGAGCTGGGTGATGCCCTGTTCCTGCTCGACGATGAC
GGCTACGTCACCAACATCGAAGCGGAAAACTGCTGTTCCTGTGCAACGGCACCGGAAGAACGGCAGGCAACCGCTTCACC
ATCTTCAGCCGACACCGCCAGCCATCACGACTCAGGCTGCCTGGTCTGCGGCTCTCCGCTGCAGTACCAGGAGCATGAGG
CGCAACGCACCTGCCACTACTGCGGCCGGGAATTCAGCACGCAAACAGTCTGCACGCAAGGGCACTTCGTCTGCGACAGC
TGTCACGCCGAGGATGCCATCGATGTCATCCGCCACCTCTGCCTGACCACCCGGGAAACCGATATGCTGCGCCTGTTCGA
GCAGATCCGGCGACACCCGTCAGTCAACCTTCACGGCCCTGAATACCATGCGATGGTACCGGGCATTATTCTGGCTTCCT
ACAGGAATCTCGGCGGCGACATCATCGACATGAACATTGAGAGCGGGATCAGCCGGGGCAGCACCATCAGCGGAGGATCG
TGCGGGTTCATGGGAATCTGCGGGGCTGCTGCCGGAGCAGGGATCGCTTTCAGCATCATGCTGAAAGCCAATCCGCTCAA
ACCCGCCGAACGCAAATCCGCACAACAGGTCACTGCGGAGATTCTCGGCCGCATCGCCAGGCTCAAAGCTGCCCGCTGCT
GCCAGCGCGATTGCTGGATCGCACTGACAACAAGTGCGGAAATCTCGAAAAAGCAGCTCGAGATTCCCCTCAGGGCCGAG
CACTCCATGACCTGCACCCAGAAAGAACTCAACAAGGAATGTCTTGGAAAAGGATGCCCGATCTTCTGAAGACGACAAAC
TCGCCTCCGATATGGAAAAAATCACTCCAGGCAGCGGCATCGGCTCTCATGATCGTCCTGCTGTGGGAGCTGACCGCTGC
AGGGGCTCTGTTGCTGAGAGGAGTCGAATTTCCGGGGCCGGCAGACACCCTGCAGCGAATCATCGAGCTGGCCGGAGGCC
GGGAACTGTCGGGGCACCCGATCGCCACCCACATCCGCTCGAGCCTGCAACGCTGGATAGGAGGTCTTCTCGTGGCGTCA
ACCGCCGGTATCGCATGGGGCGTAGCCGCCGGCCGATCGCCACTGTTCGAGTCGCTGACATCGCGCATTCCGCAGCTGTT
GCTCCTGATTCCCGGTCTTGCCTGGATCCCCGTCGCACTGCTTCTCTTCGGGATCGGTGAACAGTCGACCATGTTCATGA
TCACGATATCTGCTTTCGCTCCGATCGCCGTCAATGTCCAGTCCGGCATCAAGCACGTCGACACTTCGCTGGTACGCGCC
GCACGAATGATGGGAGCCGGCCCCGCCACCCTGTTTTTCAGTGTGCTCCTGCCGGCAGCGCTGCCATCGATCATCAGCGG
CCTTCGCATCGGCACAGGAACCGGGTGGCGGGTGCTGGTCGCCGCGGAAATGATTGTAGGAACGGGAACCGGACTGGGAT
ACTCCATCATCCAGGCCCGCTGGACGCTTGATTATGCATCGTCCTTCGCCTGCATCGCCATCATCTGCCTGGTCGGTCTG
CTGGTGGAACAGGTCTTGTTCCGGCAGCTGGAACGACGTACCCTGGAACGCTGGAGCCTGAAAACGCGTGAGGAGAGATA
GCCCATGATCGTCTTCGACAAGGTCACAAGGAGTTTCCCGCACAACGGCCAGGGAAGGGTCACCATACTCGACAACCTGT
CGTTCAGCGTACCCCGTGGAGAATTCCTCTGCATCCTCGGCCCGAGCGGATGCGGCAAAACCACCCTGCTGAACCTGATT
GCCGGATTTCTCATGCCCGACAGCGGGACACTGAGCGTACGGAACACCACCGTCACCGCTCCGGGACCTGACCGGGCCAT
GGTCTTTCAGGAACCGACGCTCTTTCCCTGGCTGACAGTCCTGCAGAACGTCATGTTCGGTCTCCGCCGCCAGGGTATCA
CACGGAGCAGCTGCAGAAAGCAGGCATTGCATCACCTGGAAATCACGGGCCTTGCGCATGCGGTCGGCGAGTACCCGTTC
GCCCTGTCCGGCGGCATGCGACAGAGAGTGGCAATCGCACGGGTACTCGCACTCAACCCCGATGTCCTGCTTATGGACGA
ACCGTTCAGTGCACTTGATGCCAATACCCGGGAACGCCTGCAGGACGAACTGCTCGCCCTGCGCACCACACACAGCCGGG
CAACCATCGTGTACGTGACGCACAGCGTCAGCGAAGCGGCCTATCTTGCCGACAGGATCATCATTCTCGGGGATCGGGGA
AACATTGCACAGGACATCAGCGTAACCGCTCCCCACCCCAGGGAGCGCTCGTCAGCGGAAACCCTCGAACTGAAAACACT
GCTTCGAACCTATCTGGGCGAGCTCTGCAGCTGCATTCCTTCACGCCAGAAACAATTACGCCCGTCATGACCATCCTGCG
CTTTCTTCGACCCGCAAGCCTGCTCTGCTGCTGCCTGGTGCTGCTCACCTCATGCAACACCGGCGAGAGCGAAACGCTGA
GGTTTGCGTTCCAGAACCGGACCGGCAGCGCACTGCCGGTCATTGCCGCCGGGCAGGAGCTGTTCAGACATGAAGGGCTG
GAAATCAGGAAACTCCGCTTCAGCAGCGGGCCGGAATGTTTCGAAGCCCTGCATACCGGATCAGCAGATATCGCCAGCAT
GGGAGATGCCGCTGCCGTCATCGCATTGTCACGCAACCCGTCTCTGGTTCTTCTGGCAAGCCACAGCAGCGGCGAACACC
GCCACCGGATCATGGTTCCGGGCACTTCCCGGCTGCACGGCCCGCAGGATCTGAAAGGCAAAAGAATCGGCATCAAAAAG
GGAACCTCGACATACGGAGCGTTCCTGAAATTCCTCGACACCAACGCTATCGACCCTTCATCGGTCACGATCGTCGACCT
TTCCCCCCCTTCGATGGGTGACGCGCTGATATCGGGATCACTCGATGCATTTGTCGCCAGCGAACCGACCCCGTCAGCTG
CAGAACAGCGAGGGGCCAGAGAGCTCGCAACTCTCGGGGGACTCGGAAACACCTATCCGATCGTATTACTGACGAGGAAA
CGTATGGTGGATGAACGGCCGGACGATATCAGAAAGCTGACAAGAGCACTGCAGCGAGCGGCTGTTTTCATCGAAACAAA
CCATGACAGTGCCGCGGCGATCATGGCCAGGGCCACAGGTCTTGGCAGGCAGGAGACATCACAGGCCATGATGCGCCACG
ACTACCAGCTGGAACTGAACGAAACGACACTGCAAAGCCTTCAGCAAACAGCAGAGTTCCTGCATTCTCAGGGAACGATT
CCCATCGAACCCGACATCCGGCAACGCTCGAGCGCGGAGTTTCTGCCTTCCGGGCATGTGGAACAGGGGCGGTCCCGAAA
GGACAGTGAATAACGATACATACATAGGTCCCACAGGCGCCGATACGACCCACAGGACCTATGTGCCACTACTGGCTGCT
AGCCATCCTGATGCTGCAGCTTACCCCTGCGTCAACCCCTCGAAACAGTAGTCGAGCGACTGCTGCGGTTCTTTATCTTC
GCTGACCACTTCGAACGTGGTATTGCGCGCTTTCTCGTTCCACAGCGACAGCACGAGCAGTTCGGCAACATCGGAACGAT
TGGTGAATCCGTTCCATATCCTGTCCCCCTGGTCGACCTTCAGCCTGTACTCGAACGGGTCACCATCCTGCAACCCTCCT
GGACGCACAATCGTGTAACTGCGCCCATCCTGTGAAAACACCTTTCTCAGATGGTCTTCACCTGCAAGCTTCATCGACAG
CACGCCGCCGAACAGGTTGAGCGGGTGGAACCATTTGGTAACAGCGATGGAACTGACCAGGCCGAAGTGCGTCACACCGG
CTTTTGCCGCCTCTTCGGCCAGCCGGATCACACCGTCGCGGTCCACTTCACCCGGTGATGCCTCACCGAACATCTGGCTG
GAACCAAGTGCTGAAATGACGGCACTGCAGCCCCTGACAGCCTGAGCGATATCTTCCGGATTCTGAATTTTTCCGGTCAC
CACATCGACATTGCCCAGAGGCCCGGCTTTTTCTGCAGAACGCGCCAGTACGCGTACGGGAACCCCGTAATGCTGCAACC
TCCTGACAATCCACGTCCCGGTCTTGCCGGTCGCCCCGGCAACGAGAACCTTACCGTTATATGCTGGTTTCTCTGTCATG
GTGCTGACTCCTTTTTGTCCATGATGGACAATCTGTATTTGATTTTCCGTTACCTAGAACAAGGCAGGAGGAGCACAATT
AGTTTCAGGACGAGGGCCGGGGGAACATGGAAACTCCGGGAAAATTGTGTTTATTCCCTCACTATGAGTGTGCTCCTGAT
GATTATCGCTTCTGCCTGTTTTGCAACGATGGCCGCCCTGATCAAGGCGATCGGTCCGTCACTGCCTGTAGGTTCCGGCA
AACCTCGAACACAATTTCCGCACAACTTCGAACAGCAATTCCGGAAAAGCTCGAACAGTCTTTCCGCTGAAACCTCGAAC
ACTTTTAGCCCCTTGAGCGGAAAAGGTGTTCGAGGTAGCGGAAAC
>c_000000000039
CCCCATCACCCCATCACCCACTCACCCCCCCGCGCCGCCAGGCGCTCCGTTCTCCCGGCGTGAAGCGCCCATCTACAGTC
TCGAGAAATCGAAATCGTGGTGTTCGAAGCGGCGGATGGTGGGGTTGAAGGCCTTGGTTCCGATCACCACCTTGTCCCCG
ATCCTGAGGCTTCCCCGCTCGTGGGAGTCGATAACCACCTCGACGAGGTTGTTACCGATAGCGACTACCGCGGTATGGAT
AGCGTCAAAGCTTTTCAGTTCGAGGATTTCGCCCTTGAAAGCGAATTTCTGTGTCGTCGCACGCTCGACAAACAGTTCCC
GCGGGGTTTTATCTGCTACGACCCGCCCTTTTTCGAACAACAGAACCCTGTCACAGAGCTTGAAGATCTCGCTTGAATCG
TGCGTGACAATCAGTATCGTAATACCCAGTTCCCGGTGAATCTTCAGCAGTTCGTCCTGCAGCACCGACTTCATGGTCTC
GTCAAGAGCCGACAACGGCTCATCGAGCAGGAGCAGCTCAGGCTGCTGCATCAGCGAGCGGGCAAGGGCAACACGCTGTT
TCTGCCCGCCGGACAGCTGTGCAGGCTTGACGTCACGCAGGTTTCCCAGGCCGGTCATCTCCATCAGTTTTTCTGCCATG
TCGTGATCATTGGCGGCATAGAGCAGATTCTGCATGACGCTCATATGCGGAAAGAGTGCATATCCCTGAAACACAAATCC
CGCACGCCGCTGCTGAGGCTTCAGATTGATCCGTGGCCTGCGCCCGTCACGCCCCTGAAACCACACCCTGCCGTCCACCT
GGAGAAACCCTTCTTCCGGGCTGGTCAACCCGGCGAGAATTCTCAGAAACGTGGTTTTGCCGCTGCCGGACGGACCGGCT
ACAGCAGTTATCCCTCCTTTCGGAATCTCCAGGTCCGTCGTCAGCGAAAAATCTCCTTCAGCCCCGAACAGCTGTTTTCT
GACATTCACTACAAGCATCATGCTCTCCTTTCATTTCGGGAACGGTGGTTAACGGTGTACACAACCATAAGGACACTGAA
ACTGAATGCTATCAGGATGAGCGAGTAGATATGTGCCATCCTGTAGTCAAGCAGCTCGACCAGTTCGAAAATCGCAATCG
AGGCCACACGGGTCTCGCCACCGATACTCCCACCGACCATGAGCACAACGCCGAATTCACCGACGGTATGCGCAAACGTT
ATAATCAGACCGGTCAGCACGGACGACGTCATCGCCGGCAATACCACGCGCAGAAGCGTTCGTATTTTCGACTTGCCAAG
GATGTACGAAGCCTCGAGATGCGATTGAGGTATCTGCTCCATGCCGGACTGGAGCGGTTGCAGCATAAACGGGAATGAAT
AGACACAGGAAGCGGCAAGGATTCCCTCGAATGAAAACACCAGGCCGAGATCGAAATACTCTTCGAAGAACCGGCCGAGC
GGAGAACGACCGGAAAAGATCATGAGCAGATAAAACCCCAGAACGGTCGGAGGAAGCACAATCGGCATGCTTGATAACGC
CTCGATCACCGGCTTGAGACGCGAGGTGCTTCCGCTCAGCCACCAGGCAATCGGCACACAGACGACAAACAGGATAAGCG
TCGTCAGGGCCGCAAGGCGGAACGACAGCAGAAACGGCTCAGGGTCGAACCCCTGCATCACGCCTCCCGGATTCTGGAAA
GGTACAGGTCACTCGCCTTCATCAGCGCGGTCACCCGATCGCCCTCCTGTATACCGGTCCTCTCCAGTGCATCCACCGTA
ATGAGGGAGGTAAAGCTCCCTGCCCTGCTCCTGAGATCGATCTCTGCAAGCAGCCTGCTCCGCCGCACACCTGCAACGAC
CGCTTCCAGGCGGTTGGATATCGTCAGCTCCCCCCTCAGGCTGCGCGCCAACGCAACATGGGTGGATTTGAAACTGATAT
CGACAGATGCCCCGACCCTGTATTCATCGGCAAGCTCAAGCGTAATGACGACAAAACGTTCCTCTCCTGCATCGAGGGTA
ATCCGGTGCAGGGCCTCATGGGCCTCGATAGAGCGGACAACTGCACGAATCCTGTTCATGGCAACCGGTAACCGTTATTC
AGAAAAATACGCTGCGCACCTTCTCCCTGAATATAACTGAAAAACTTCTGTGCAGATTCGCTTTCCCCATCGAGCAATAC
CATAGCCTGGCGGAGACGGGCTTCACTGTATGTTTCAGGAGCAAATTCCATCGCCACCATCCCGGCCTTCTGCAGCTCCC
TGCCTGTATCACCGAAGAGCAGTGACTTGGCGATAAAGCCGGCATCCGCCGCTGTTACGGCCTGCTGGAATGCCTGAGCG
ACCGAAGAGCTGTAGACCAGCCGGGGCCTCAACTCCTCGAGCAGGCCGGCACTCTCCACAATAGCGAGAGCCGCTTCACC
ATACGGAGCGAGTTCCGGCTGAGCGACCGCAATCGCTCTCACGCCGTCCCCTGCAAGAACATCAGGACCATCGGATGTCA
CCAGCTCCCGGCGACAGACCAGCACCGGAATGCCGATCGCATAGGTCACGGGCTCTCCTCTTGTCAGCCCTTCGGCATGA
AGCGCTTCGGGATAGGACATGTTCGCTGCAAGGAACACATCATAGGGGGCCCCGTTACGGATCTGTGCAGTCAGGCTCCC
GCTCGACGCTTTGGTCACCTCGATATCCAGCCCGGCATATTCCGGGTAGCGGCGACGAAAATCATCGACAAGCGGAGAGA
TCACGTAACTGAGGTTCGCTGCAGCCGCAATATGCAGAACATCATCGGAGAGCGCATCAGCGGATTTCTCACGGGTACAA
CCACCGAGAGCCACCAGGCTGAGCAGCATGAAGAACAGCGAAAAACGATGAAGCATCCGGCTCATGACAAGACGAATTCA
CAGAGATTGAAAATTCCGGAATAACACCATGTTATCCGGCCATCGATATAACCATACCTATATAACGAAAAACAAAAAAA
ATTACCACCAAAAACTAAAAAAACAAAAATAAAACGCTCAAGAACCTAATGATTTGAGGTATAATGTGATTTTCTGCCAC
ATATCCAGCACAAAATCCTCTACTCCCTGTACGCTCCCTGTCACATCCGCGCCCGTCCAGTAGAGATAGGCGATATAAAG
TACAAACAGGGACGCCAGCAACAACGCAAGCCGGATCACCTTTTTCAGGGTCACGAGCAGAATGACGACAGCAACCATGA
CAGCTGCAACAAGATAGAGTGGATTGCTGACAAGCAATGATATGATCTGGTCCATAGAACAAGAGCGCTCGTTATTCAAG
ATATGAACTGACTACAGCCGCGGCTTTCTTTGACGGCGAGGATTCCAGCAGTGTATCGCGCACCGCCAGGAGTTCCGAAC
GGACAGCTCCGGCACAGGCTTCGTCGTCGAGCATCGAACTGACCGCAGCGGCAATCCGGGAGCCTTCAGCCTCATCCTGC
AGGAGCTCCGGAACCAGCTGTGCTGAAGCGTACAATCCCCGGGAAAGGATATTTGCCAGAGAGATATTGTGCAGCCTGAC
CAGCCGTTTACCTACCGCATAATTCAGCCACCCCGTTTTATACACCACCACCATCGGAAGACCGAAACAAAGAGCCTCGA
GCGTCGCTGTCCCCGATGTCACCATAGCCGCGTCACTGTAGTGCATGACGTCGTATGCCGAACACTCGATCACGCCGATG
CCCTCCGAATCATACAGCTCCCGGGGCATCTGCGGGGCCCTGCCCAGCAGAAATACGATCTGGTGGCGTTTTGAAAGAAG
TCGGGCAGCAGAAACCATTTCCGGATAGATACGCGAAACCTCCTGCCTGCGGCTGCCGGGAAGCATGCCGACCAGCCGGG
ACGAAGGATCGATCCCGTGCTTTCTGCAGAAGACCGAGCGGTCGGGGAACTCGAGTTCTCCGACTTCCTCCGCGACAGGA
TTACCGACATATTCAGCCCGGACGCCGTGACGGGCAAAAAACTCGACTTCGAAACGGAAAATCACAAGCAGACGATCGAC
ATAGCGGCGTATGGCTTTTACCCGCCGTTCCTTCCATGCCCAGACTTTCGGAGAAATATAGTAAATGACCGAAATTCCCT
CATCATGGAGAAAACGGGCCATATGCAGGTTCATTGCAGGATAATCCACCAGCAGGGCTGCTGTCGGCTTCTCCCGGCGG
ATCTCCTGCTTGAGGTTCCGGATCACGGTTCTGAGAAAGAACGCATGACGGAGCACTTCGGTCAGACCCATAACGCTCAG
GTCATCGGTATCGTACAGCAAGCGGGCACCGAGACGCCTCAGCCTGCCGCCCCCCGTACCGAACACCTCGAGCCCCGGAT
GCATCGAAAGCAGTTCCCGAACGACCCCCGCTGCATGAAGATCACCCGAAACCTCACCTGCCAGAACAAAAAGCTTCTTC
TGCATCATAACCGGTGAAATTGGAACATCAGGGATGAAACTGTATTTTACATGATGGACATTGAAGACAAGCAATGTCAG
GAGAGCCAGCCTGACCCTCATTATATCAATTTCATTACAGAATGCAAATCAGATTCGGCACTGACGGCTGGAGGGCAGTG
ATCGCCAGAGAATTCACGTTCGACAACCTGAAAACCGTCACCCTCGCAGCTGCAGAGTACTTCCTTCACCATACGGATAC
CAGCAATGGAATTTGCGTCGGTTATGATACGCGTTTCATGTCCCGGGAATTCGCCCGGTTCACAGCAGACACTCTTTCTT
CCAGGGGACTGAATGTTCTCTTGTCATCGACCTTTACGCCGACCCCGGCCGTTTCTCTCTATACCAGAAACAAGCGGCTC
GCAGGGGGAATCATGATCACCGCCTCCCACAACCCGCCGACCTACAACGGCTTCAAGGTCAAGGATGCGTACGGCGGATC
TGCAAAGCCGGAATCGATCGCCCTGATCGAACGCTACATTGACAGCATCGACGTCGACGAGCAGCTTCAACCGCAGAAAC
ACCTTGTTGAAGAAGTCGACCTGAAACAGTTCTACATCGACCACCTCATGTCGGTGATCGATATCGACCTGATCCGGGAC
TCCCAGCTGACCATCGCCCACAATGCCATGTTCGGAGCCGGACAGGAGATACTTACCGGCATCTTCGACGAATCGGTGAT
CAGCGCCTATCACTGCAGCCGAAACCCTGGATTTCTCGACATCAACCCAGAACCGGTACCGCAGAATATCGGTGACTTCA
TCGATTTTTTCAACGAAGTACAGACCGATGTCGGCATCATCAACGACGGAGATGCGGACCGCATCGGCATGCTGGATGAA
CATGGATCGTTTGTCGACTCGCACAAGATTTTCGCCATCCTCCTCAAGCACCTTGTCGAAGATCGCACCATGACAGGTGA
GGTCGCGAAAACCTTCGCACTGACAGATCTGATCGACCGCATCTGCGAAAAGCACGGTCTCAGACTGCATACCCTGCCCG
TAGGCTTCAAGTACGTCAGCCAGCTGATGACGGAGCGCAACATCCTGATCGGAGGAGAGGAGTCCGGCGGAATCGGGATC
ACATCGTACCTGCCGGAACGTGACGGGCTCTACATCGGGCTGCTCGTCATGGAGATCATGGCACGCAAAAAAACGACGCT
CTCAGGGCTGGTTCAGGAACTCTTTGCCGAATACGGCTGTCGTTACTATGAACGCCATGATCTGGCACTCAGCGAATCAA
GAAAACAGGCGATCGTCAGCCGCGCTTCACAGGGTGATTTTACCCGTATCGCGAATCACAGGGTAACCGGGTTCAATGAT
CTCGACGGTTACAAGTACCATTTCGAGGGCGGCTGGCTGCTCATTCGTCCATCAGGCACTGAACCGGTCCTGAGACTCTA
CTGCGAAGCTGACTCTCCCGACACGGTCAGCAAGGCACTGTCATTTGCGGAAACCATCGCATGAAGCGAAAATATCACTA
CGGGTATGGAAACATCTGCATTACCGGATCGAGTCGTGATTTTTGACGGTGTGTGCAACCTTTGCGAGTTTTCCGTCAAT
TTCATCTACACACGAGACAGCGCGGGGCGGTTCACCTTCACACCCGCCCAGTCACCCCTGGGCAAACATCTGCTCGAGAA
ATTCGGCATCGACACAGCATCGCTCGACACGGTTGTCCTGGTCACCAGAGGCCGGGCACTGACCAGAAGCACTGCAGCCC
TCGACATCGCTCGCGAGCTGGACTCTCCGTGGAATCTCCTCTCGCTGCTCGGCATCGTCCCCACGTTCCTGCGCGACTGG
ATCTACGATATCATCGCCGCACATCGCTACCAGTGGTTCGGCAGAAAAGAGAGCTGCATGCTGCCCGGAGCGGACCTCAA
ATCCCGCTTCAGGGAAGAACTCTGACACCAGGCGGGCCGATCACCATGACCAGCACTCCGGCATTCAACGACAGGTTCTC
CGGCAGCGCGCAGCAGTACCAACGTTACAGGCCGATCTACCCGCCGGAACTGTTTACCTTCCTGGCCGCATCGACCCGAG
GCCATGAACGGGCATGGGATTGCGCCACGGGAAACGGTCAGTGCGCTCTCGGCCTCACAGAACATTACCGGCGCGTTTAT
GCAACCGATGCGAGTTCGCGGCAACTCGAAATGGCGCCATATCACCCACGTATCACCTGGAACACCGCAACTGCTGAACA
CTCCATGGCACCGGACCATGCGTTCGACCTGGTCACCGCAGCCCAGTCGGCACACTGGTTCGACCACAACCGGTTCTATC
ACGAAGTCAGAAGGGTTCTCAGGCCCGGGGGCGTCATTGCCGTGTGGGCATACGATCTTCCGGTCGTCAACCCGGAAACC
GACAGCCTGGTCCGCCACCTGTACCATGACATTCTCGGAAGTTACTGGCAACCGGAAATCAGGCATATCAGCAACCGTTA
CCGAACACTGCCGTTTCCATTCCGGAAGCTCAGTGTACCGCCGTTCATCATGACAGCACACTGGACATGCAACGAGTTCA
TCCGATATATCGAAACCTGGTCGGCAGCCGTAACGTACAGAGAATCCAGGAAAGCAAGCCCACTTGAAAGCATTCACGCG
CAACTCGAACACAGCTGGAAAGCTCCCGGCAAGCGGCAGGTGGTCAGATGGCCCCTGATCGTTCTGGCAGGCAGAACGAC
ATAAATCACAAGAAACTGAATGAAAAAACGTCCAACGTATGGTGAGTAAAACCGCGAAATTTGTCTTATCATGCATGATG
CCTGTCACAGCTCTCTACCTGTCGCCGCCACGACCATGACATTGCAGAATACCGGCCGGTCAACATCGGATGAACAGTTT
GCGGCTCTCGTTGCCGAACACCAGGCCATGGTGATCAACACCTGTTACCGGTTCGTACTCAACAGGGAAGATGCGGAAGA
TATCGCTCAGGAGGTCTTTATCGAAGCATACCGTTCCATGAACAAATTCCGTGGTGACGCTAAAATTTCCACCTGGCTCT
ACCGTATCGCCGTCACGAAATCACTCGACCATCTGCGCAAGAAAAAACGCAAAAAGCGGTTTTCATCTCTCAAGCGCCTT
ATCGGCCAGCAGGACCCTATTGAGGAAATCGACCTCAAAGCCCAGGGCACACCTTCGGAAGAACTGCTCGAACAGGAACG
CTACACTGCATTGCAGAACGCTATAGAAAGCCTGCCCGATAACCAGAAAACAGCATTCCTTCTCAGCAAATATGACGGTT
ACAACAACCAGGAAATTGCAGAGATCATGCAGACCTCTGTCTCTGCAGTGGAATCACTGATCCACCGCGCAAAGAAAAAT
CTTCAGAAAAAACTTGAAAAGCAGTACCGTTCACGCTACTCGTGACTTCGCGACAGTACAAGGCTTCGTCAGGAAAGAGC
GTCAAAGACGTAGAATGCAACACAGAAACACACAACCATGATGCACAACAAGGACACACACATTCGAAATGAAGCAGACA
AAACGCTGCTGATGCTTGACGACCTGCCCGAACTCACCCCGCATCACCTGTTCAGGGTCCGCGTCATGGAAACTATAGAA
CGACAGCACCCTGTGCTGCTGCATGCCCCTGTCATGGCCCGCCAGGGGGTGAAAATGGCACTGATGGCACTGCTTGCCGC
AGTCAATATCGGCACCGGATTTCTGATCGCCCGCTCTGTACAGGAAAAACCCATGGTAAGCAAACATGAGGTCATCGAAA
GCCTGAGCAGCGAATACAGCAGCCCGGCGCTGTCCTACTTCATCGACCAGACTGCCATTGATTACGATAGCGAATAGTCA
AGTAAACTGAGTACCGATGGATTTTTTTTCATCAAGACGCGTTGTCACCGTCATTCTGCTCATACTGGTTGTGCTGAACC
TCGTCCTGCTCGGCGTGTTATGGTGGCAGAATTTCTCGCCTTCATCTCCCGATACCGGCACCGAGCAAAGCTACTCGAGC
AAAAAAAGCTTTTTCCAGGAAGAACTCGATCTCACCGATGACCAGAGCCGCAAGTTCAACGCCCTCAGGAAAGAACATTT
CCGGGGATCGATTCCGGTCTTCATACAGATTGCCGCCCAGAAGAAACAGCTGATCCGTGAAGCGCTTGCGGAGGAGCCTG
ATGTTGACGTCATCAACACCTTGTCAGACCATATCGGGCGAAACCAGGCCATTCTCGAGCGCAGAATGGCCTGGCATTTC
CACAGCCTTGCGCGGCTCTGCACTCCTGAACAACGGGATTCACTCCAGCTTATCCTGGAGAATGTCACGCTCAAGCCACG
AATCACCGCCAGAAAAGTGATCAGAAAACAGGTTACCATCAGCCGCCCCGAACAGGATTCGACAGAACACAACCCCACAC
AACAGCAGCCATGAAAAAAAAGACATTCAGCTGGAGAGCATTCATCAGTCTCGGCCTCCTGCTCTCATTCCTCGTTCTCC
TTGTTTCCGGTGTCATTCTCTACCTCGCTCCGGCAGGCAGGATCGCAAACTGGACAGACTGGCAGATCCTCGGTCTGACA
AAAAAAGAGTGGCAGAACCAGCATACCGTCTTCAGCCTGGCGTTTGCTATTCTTTCGATTTTCCACCTGTTTTCAATCAA
CTGGAAAGCCTTCTGGTCCTACCTGAAATCGAAAACCCGCGGCGGACTCGCCAAACCGGCGGAAACCCTTTCCATCCTGC
TGCTCTTCACTGTGACAGCTATCGGCACCTGGATGCCGCTGCCGCCGTTCTCGACCATTGTCGATGTCGGTGACAACCTG
ACAGATTCCTGGGAACAGGTCGAAAACCAGCCGCCTGTCCCCCATATGGAACGGCTGACACTGCGCGATATCTCTACCCG
CTACGCACCGGCAGCCAGCCCGCAGGAGCTGAAAACTCGCCTGGAAGACAATGGCATTTCGGTCATCTCGGTGGACCAGA
CGCTCGAAGACATCGCGGGAGAGAACGGCAGGTCTGCCGAAGAGATTTTTTCCATGCTCGGTATCGAGATGCCGAAGGCT
TCCCGGCAGGGAGGCGGCCGGGGGCAGGGGAAAAACCGTTAATCAGCCTGCACGGGACGGCAGAACCCGCTTCAGGACGT
AGTTCGCTTCACGACGAAACACCACGACCACCAGAATGAAATAGCCCAGGACGAGCAGCACCTCGAACCACAGGGCCCGG
CAGCCGAGAAGTGGGGGCACAGCTCCGGTCGCCACACCGGCGGCAAACAACAGCAGCAAACGGCCCCAGGCGTAGCTGTT
CGGATAGACTTTCAGCGAAAAATACGCCATCACACAGCACATCACCACCGTTCCTGCAAGTATAGCCGCCGCAGCTCCAT
CCATCCCGTACACCGGAACAAGAAACCAGCAAACCGTCGCAGTAACAGCTGCGCCGGCAAACGTCACGACCGGAAGATAG
CGGGTGCTGCCGGTAATCAGAATGCCTGCTGTCAGGTTGGTCGATACCATATCGAACACGTAACTGCAGAAAATCCAGGG
CAGGATCGACAGGCCGACCCAGTACGGCGGGGGCAGCAGGTAAAAACTGTCGGCAATATGAAAGCGTACCAGGTCAGGCA
CGAAAAACGTCGCACTTAACGCCACCAGCATGGTAAACAGCGTCGAAATACTCAATACATGACGAAACAGCTTGCCTGCA
TCGGGATCATCGGCATGCTGCAGAAAAAAGGGCTGCCAGGCAAACCGGAACACCTGGATGAACAGCTGCAGGATAATACC
GAATGCCGCCACCCTGCCGTAAATACCGACAACATCCGACGGCGTCGTGCCATCACCATAGATACTCGCCACACTCTCCT
GTGGCATGCGGATCAGGATGTTGCGGTCGATCAAGTGGATCAGGAGCCCGGCGATACCGGTAGGAACATACGGCAGGCCG
ACGCTGAGCATCTCTCGCAGCATCACGGGTGAAAACATGCGCCGCAGCTGTTTCAGCGATGGCAGGACAAACAGCAGACT
GACAGCCGAACCGGCGATATTGGCAAGAAACGCTCCTTCGAGCCCGCGATCGAACCCGACGATCAGAACAAGGGCTGTCA
TCACGACAACAACGACTCCGACGACCTTTGCCGCGGCAAAACGCAGGGCCTTTCGTTTCAGGCGCAGGTCTGCAAACGGA
ACGACCAGGAGGGCATCGAGCCAGAGAATGACCGCGGCATAACGGATAAACTCCTGCTGGGCAGCTGACAGGCCGAGCAG
CACGGCAAGTGCCGGAGCGAAGAGGACAATGAGACCCGCAAACAGGGTCGACGTCAAGAGCAGCGAATACAGTGCGGTCG
AAAAATACCCGGAACTCCCACCCTCCTGGCGGAGAGCTTCCGAACCGCTTTTGAGATAGGCGGTCTCCATACCATAGGCA
AACAGCACGTTTGCCAGCGCGATATTGGCATAGACCAGGGCATGTACCCCGTTTTCGAATGTCGTCAGCAGATTGGCATA
CAGCGGGACCAGCACATAATTCAATCCACGGGCGAGGATGGTACTGGCCCCGTAAATAACCGTATCTTTGGCGAGAAGAC
GTAATTTGTCAAGCATGCAGAACGGCTCCGCTACACCCTTCAGGATGCCTTGTCACCTGAGCTGCCGCCACTGCCGGTAC
CGTTACCGGACTGATCCCCCGAAGCGTTTTTTTTGACCTTGTCGACAGCAAGCTGAAAACGGCCGTCCTTCTCTTCAACG
GGAATTTTCGAAATCACCTCGCGCAGGTGTTTCTGCGCCTCGGCCTGCTGCTTCTTGAGATGGTCGAGATCATCACCGGA
CAGTCCCACAGGATTGTCCTTGTCCATCAGTGTTGATTTGAACGACTCAATTTCCATATTTTGCTCTGCTTTCATATGAT
CGACGAACTTTCTCATAATAAACAGAAGACCGAACAGGATCGGCAGTGCAAATGCCATAATAACAAGCCAGCTCATAATC
AGGTTGGGATAATGGTTGCTGAAGAACTACCGCACGACAACATCGGGCAGTAGGCAGTCTGCCTGCAAAATATTAATATT
TGACTGTTTTTTAAATATCTCTCATCACCCTATACACCATGTCACCTTCTTCCAGCGAGCATCTGATCGCAACCGGCCGA
AAAATTCTCGAGCAGGAAGCCTCCGCCCTGCAGTCGGCAGCACTGGTACTTGACAGTAATTTTTCACGTGCCGTGACAAC
CATCTGCAACTGCAACGGCAAAGTCATCGTTTCCGGCATGGGCAAATCCGGCATTATCGGGCAGAAAATAGCGGCAACGC
TCTCCTCGACCGGCACGACAGCCCTCTTCATGCATCCGGCTGAAGCCGCACACGGGGATCTCGGCGTTGTCAGCCCCGGA
GATGTGGTCATCTGCCTGTCCAAAAGCGGCATGACCGAAGAACTCAACTTCATTATTGCGCCACTTCGCCACATCGGGGT
CATCATTATCGCTGTTGTCGGCAACAAACGTTCGTTCCTTGCAGAAAAATCTGATCTGGTGCTGGACGTCGGTTCCGGGC
CCGAGGCCTGCCCGTTCGATCTCGCCCCGACCACCTCGACCACGGCAATGCTGGCAATGGGAGACGCTCTGGCCATGACC
GTGATGCGAGAAAAACAGTTCACCCCGAACGATTTCGCGCTGACCCATCCGAAAGGGGCGCTGGGACGCCAGCTGACCAT
GAAGGTATCCGATCTGATGATCTCCGGATCAGGCATACCCATGGTCCGTCAGAACGCCCCGGTAACAGAGCTCATCCTCG
AAATGACATCGAAACGGCTCGGGGTCAGCGCTGTCGTTGACAGCAGCGGAGTACTGAAAGGAATCGTGACCGACGGCGAT
CTCCGTCGGCATATTCAGGAAGGAACCGCTTTTCTCGACAGGAAAGCCACAGACATCATGACCCCGTCCCCGAAAACCGT
GAGCCCCGGCACCCTGGCGAAAACCTGTCTCGAACTGCTCGAGACCTTCCGCATCAGCCAACTGCTGGTCTGCGACAAGG
ACAACAGGCCTGTCGGAATCATTCATATTCACGACATCGTCACGCAGGGGTTGTGAGAACGATTGTTGATTTGTTTGAGC
GCGTTGCGCCCGGAGAACGGATGGCCGGAGTGCCTGACGGCGCGGGGGGAAAGAGACAAGAGACGAGAGGCGAGAGACAG
GAGCGCCTGCGGCGCAGTGACCAGTGACGAGAAAAGGCGGCATGTGCCGGGGGGGTTCGTCGGGGGGCGGGGTTCGTTGC
GGGCGAGCGCCGCTCGCCCCTACACCATTCACC
>c_000000000032
AAGCTCTCCACCTGATGGGTTGTGTTATTTTGAATGGTAATTTCGTCGTTACCCATTCCAATATAACACTTTACGCCCAT
AGGTGAGGGCTTTTTTTATTGCAAATCGCTTAAGTCAGGATGGACTTACGAGTGCAATACAATTTGAAATGCTCAATATC
ATAATATAAATAAACATTTTGTCCCCTCCTCCCGGTTCCTCTGACGAAAAAAACCCTGCAGAAACTTCAGTACCAGGGTG
ACCGGAACATCCATCTTCCTGTGCGCCGGTACAGCAGTTTCACTGCATTCCGTCCAGAGAACAGTCAGGTATACACAAAA
TTATCATCCATCACAGCAAATAGCACCCGAAGCTCTTTCGAAAGAATCCATAACTTTTTATTTTACAGCGTCATACCCAA
TCATCCCTGAGTAACCCCATGCACCCTGTGCGGCTCGACAACCTGACCGGAAAGCTCCTGCGGCCCCCCTCGCACTGCAG
ATGCAGCTCACTGTCCGGATTCTGCAACTCATGAATGCCAGACTCACACCATTGGCACCTTCCCCACACTGCCATGAAGT
CAATCAGTAAACGATTATCATGACCCTTCACTTCAACACGGCGTTTCTGCTCAACTCGATCGATGCCTGGGAACAGGACC
GGCGGCAGCGGTTCGACCTGGCCTCGTTAACAGAATCATTTCACGAATCCGTGCCCGCCCTCGACTTTATCGACTGGAAA
ATCACCGCCGTCGAACGTGGGTACGCAGAATCCCACCTTCCGCTGATTCCCAACTCCTCCAACCAGTACATCGCACACCA
GGGACCGCTGATGCTGCTTGCAGCGGAATACACCGGAGGCCTCGCCCTGACGTCACTGTTCCACCTCGTCCCGATTATCG
GCTTCTGGCCTTCTCTGGACAACGATGCAGGCTACATGTGGGGAGCGAAGGCATCCATCAAATGGCTGACCCCGAGCTGC
CACAATCTCACCTGCAAGGCACGCATCGAGCAGGACAAATGGGAACGCCTCGCCAACCGGTTTGCCAGCAGCAACAGGGT
GGTTGCAACGATTCCCATTCACATGTATAACAGCCACAAGCTTGTCGCTGTCGCCGAATTCACCTACTGGGCGCAGGATA
TGAGAGGCCTGAAGCGCAACGCCTTCGATGTCGAAAAAATTGACATGCTGTATGCGCATAAAACCCGCACGACCGCCAAG
CTTATCGTTGGGTTGCGCGCCATCGAACAGGAAAAACCTGTCGGGGAACGCCGTTTCGACGATCCCTACGCATTCATGCT
TGCAGGAAAACACGGCATCACACTGGCCCGCCGTTTCAGCACGGCCACCCCCCAGCTGCAGAACATGATCACGGCCCGCA
CGCAACATCTCGATAAAGCGGTCAGCGCATTCTCACAAAGCACAGACGTCTTCAATATCGTCAATATCGGTGCCGGGTAC
GACAGCCGGTTCTGGCGACTCGCTATCGACAACGCCACCATATTCGACCTCGACCTGCCCATCATGCTGAACGAACGCAA
ACGGATTTTCGATTACAGCAAAAAGCCGGGGATTCACAACATCGACATCGATCTCGAACGCCAGACCATCGATACCGCAT
TGCGTCAGTGCCGTTATTTCGACCCGGAACTGCCGACGTTTTTTATCTGGGAAGGGGGATCGATGTATTTCGAAGAAGCC
GATATCGACAATATCCTGAGTTCGATCAGGAAACTCATGACCCCGGGTTCACGGTTCTGGCTTGACTACGTCTCGAAAGA
CCTGGTGCAATCGACAACAGGAATCAGAGAAATTGAACGATTCATCACCAATATCCGGAAAATGGGCGAACCGTTCATCA
ACGGATACAACGACATAGCCTCTCTTGCGAAGAAGTATCATCTGAGCGTTGAAGAGAACGTTCATTCCGGTTCTGCTCTG
CAGCTTGACGAAGAGATCTACAAACACTACAGCTTCACTATTCTCAAAGAAGAATGAACGCTATGACCTCCATACAGACA
TTCATCACGGCATGTATAAACAAGGCCCGGGACTTTCTCCGCCATGACTACGAACAGAACAGGCTGACCATCGACCTGAT
CCGCTACATCGCACTGTGGGGACATCCTCTCTACTACGTCATCTGCGCAATTCTCCTGCCGCAGCCCTATGAATCGCTCG
AGCTGCGCTTTGCGTCCCCGGTCACCTTCATCCCGCTGCTCTTCTACAAGCGCTATCCCGACGCCTTCAAACCCTGGCTC
AACCTGTACTGGTACCTGTGGATCACCTTCACGTTCCCCTTCATCTTCACGTTCCTGATGCTGATGAACCAGATGTCCGG
CTTGTGGCTTGTGGCCGAAACCGTCATGCTTGTGGTCTTCATGATCTTCATACCGAATTATATCATCCTGTTCACCCTGC
TGGTCACCGGCCTCTGGTCAGCATACGTCGCATACGTACAGGTCACCGGCCAACACCTGTCACTGACGACCGACATCATC
GAAAACTTCGTATCCATTCCGATCGCGGTTCTTCTCGGACTTGTCCTGAACTACACCAACAAAAAAGGCGCCATGGCACA
CGAGCGCAACCGGCTCCTGCAGTCACTTGCAGGAAGCATCGCGCATGAAATGCGCAACCCGCTCGGCCAGGTCCGCCAGT
GCCTGAACAGTATCCAGAAAATCCTTCCCCCGTTCCGTTCCTCCAACCCGTCCATCTCCATGACCGGGCAGAACCTCAAC
CGCATCTATCAGCGGGTTTCACACGGACAGATGGCCGTCAAGCGAGGAACCCAGGTTATCGACATGATTCTCGGTGAAAT
TCGTGAAAGTCCTATCGACCCCGAAAGTTTCTCGTATGCTTCAGCCGGCCGTATCATCCGAAAAGCACTTGACGAATACG
GGTACGAAAACGAAGACGAACGTCAGCGCGTTTCGGCCGACACGCGCGACAGCTTCATCTGCCATATCAGCGAAACCCTC
TTCATTTTCGTGATATTCAACCTTCTCAAAAACGCCCTCTACTACATCGGCAGCCACACCGGCAGCCATATCAGCATCAG
GCTCAAGAAAGGAGAGAAAGTAAACACCGTGTTTTTTCGTGACACCGGCCCGGGGATCTCTCCGGAAGAACTGCCGCATA
TTTTCGACAGCTTCCACACCAAAGGCAAAAAAGACGGTACCGGCCTCGGCCTGGCCTACTGCAAACGTATCATGAACGCT
TTCGGGGGCGATATCAGCTGTGATTCCATCAAGGGCAGCTATACCGAATTCACCCTGACCTTTCCGGTCGTCGCTCAGGA
GAAGCTGCAGCGCTTCAACGCGCACATCATAGACAACGCCCGCCCCGACTTCCATGGCAAACGCATTCTGGCGGTCGATG
ACGAACAAAGCCAGCGCCTGGTCATCGAGCAGTTCCTGCGTCCCCTCGGCGTCCATATCGACCTGGCATCGAACGGCCCC
GAAGCGCTCGCAGAGGTCTCAAACTCCCGTTACGATCTCATTATCATGGACATCAACATGCCGGGCATGAACGGTTACGA
AACCGTCGAGCAGCTGCGAATGCTGGAACGCAGCAATAGCGCCCCACCCGTGCCCATCGTCGCCTACAGTGCTGAACCCG
CCTATATTGCCGGGCCCATGGCAGAAAAAGCCGGCATGCAGGCCATGATTTCCAAGCCGTGCAGCCAGGCTGAACTGATC
AATGCCCTGCGCTCTGTTCTCCGCCGCACCACAACGGCAGAAATCAGCAAACACCGGCTCGACAGCACACGCATTCTACT
GGTCGACGATTCAGCGCTCAACCGCGAACTGCTTGCCATGGTCCTCACCGATGCCGGGCTCCACCCCGCTATCGCCGTCA
ATGGCGAGGACGGCTGGAACATGCTGCAGAAGGAACGGTTCGACATGCTGATCACCGATATTCACATGCCGGGCCTCGAC
GGCCTCGACCTCACCAGGCGCATCCGAGAGAGCCGAACAGCAGAGCTCCGAGAGCTCCCCATCATCGGCTTGAGTGGCTC
GGCCGAGGAAGAAACTGCAGCAAGAAACGCAGGCATGAACGACTTCAAACTGAAAACAGAAACCCCGGAAAACCTCATCA
ATACGATAAAAAACCAGCTGTCCACATCCCGGGCCGCCACACACTGCCTCTCAAGACAAGCCGCCGCCATCGATCTAGAG
AAAGCTGCCGAGGCAACCGGCCTTTCAGAAGACAATCTGAAACAGCTCTTCAGAACATTCCTCGAACAGACCCGCGATAA
ACCCGCTATCATACAACAGGCTCTCGACAGGAACGAGCTTGAAAAAGTGCAGGCAGAAGCACATACAATCAAGGGAAGTG
CAGCCGTCTTCGGTGCCGAAGAACTCAGCAGTTCAGCCCACCGCGTCGAGCAGAGCTGCCGGAACGGCACAACAGAACAC
CTGGCAGAGCAGGTCGGCACCATGCTCCGCCACCTTCAGCAGGTAAGAAATTTCTCTGACTGACAAGCTCTATGGACCGG
GTACTGATTACAGGGGCGACATCGGGAATCGGAGAAGCGTTTTCCCGTGAATACGCAGCAAGAGGAGCTGATCTCGTGCT
TGTCGCCCGCTCGGCTGAACAGCTCGAGACGCTTGCCGGGGAATTAATGGAAAAGAATGGTATAACCGTCACGACCTTTC
CGCAGGATCTGTCGATACCCCAAAGCGCAGAACGCCTGGTCTCCTCCTGCCACAATGCCGGACTCGCCATCGGGACGCTG
GTGAACAATGCGGGTTTCGGACAAACCGGCCCCTTTGTGACAGGCCCCAGGGAACGATATGAAGAAATGATCGTTCTGCA
CAACCTGAGCCTGATGAAACTGACCTCGCTGCTCCTTCCGGCCATGAAACGACGCCAGCGGGGGGGCATCCTCAATGTCG
CCTCGATCACCGCCTTTCACGGCATTCCCTACAACGCCGTCTACGCCGCGACAAAAGCGTTCATCCTCTCCTTTTCGGAA
TCACTGCGCGAAGAACTTCTCGGCACCGGAGTTCATGTTACGGCATCCTGCCCGGGCATGACAAGAACAGCGCTCTTCGA
AAAAGCCGGCATGAACCCCGACAACACCCTCCTGCCCGTCGGCCTGCCCGAACCTGTCGCCAAAGCCTCGATCAAGGCAC
TAGAAAAAAACCGGCCTTACGTCGTCCCCGGCCTTCTCAACAAGCTGATCGTTCACGGCGGAAAATTCCTGCCCCGCTCC
TTTATGGTCAGGCTCGCCATCCTGCTCGCCCGCAATGAAACCCATGGCACCCAGGCAACGCAGATCAGGCAACCCCACTG
ATCTTTTCAAGCAGAAGACGCATATCGACCGGCTTGGTCACGTAATCTGTCATTCCCGCGCGCAGAGCTTCGCTTATCAG
CTCTTCATCAGACTCCCCGCTGATCCCGATGACCGGCAGAGAAGCGACACGCTCGTCAGCAGAAGCCCTGATTCTCCTGG
TCGCCTCCAGGCCATTGAGTTCCGGCATACCGATATCCATCAGCACAAGGTCGAAATCTCCATCATTGACCATCTCTATC
ACCTTCGTGCCGTTCACCGCCTGCATGGTTGTCATCCCGTACTTCTCCAGAAGCGCACTGATCACTGTACGATTGACGGA
CGAATCATCCGCAACCAGCACCCTGAGGTCTCGCATGCGGTTCAAATCAAGTCCATGCACCTCCTCGAGCACACCGGCGA
CAACTCTCACCAGCTCATCATCGGCACAAGGCTTGGTAATCACCCCCTGCATACCTGCTTTCCGCGAACGGCCCTCGGCA
ACCGACACAGGCTGCTCGGTATAGGCAATAACCGGCAGGTGTGAAATCTCCCGGCCTGCCTCTCCGCTTCTGATCAGCTC
TGTCGCCTCGTATCCGTCAAGCACAGGCATCGACAGGTTCATGATCACCAGGTCAAAATCCGCTGACAACAGGCACCTCA
GAGCCTCCTCCCCGTTACCCGCCTGCTCGAGTTCAACCCCGAACGGCTGAAGGGCCCTGCAGACAAGCTCACGATCCTCT
GCTTTATCATCAACGACCAGAAAACGCTTACCCTCGAAAAGAGCACGATTCTTGTTGACCAGAACCTCATGGGCCGCCTT
CAGCGCCTCTTCCGACACAACGGGAAATGTCAACGTGAACTCCGTATACTCTCCCTCCACAGAATCACAGGTAATATCAC
CCCCGAAAGCCCGCATCACCCGCTTGCAGTACGACAGCCCAAGCCCCGTCCCTCCTTTCCGGCCGGCCGTAAAGTAGGGA
TCGAACAACCGGTCGAGGTATTCGGATGCGATACCGGGACCCGTATCCTTCACGATAACCCGGTTCTGTTCATCCCCGCT
CTCGAGCGTAATGAATATCTTCTTGCCGGGACACGACTCCAGAAAATACAGCGCATTCTTGATCAGGTTGAACAGCACGA
ACAGGTACATGGTTTCATTCACCCTGAACATAAAATCCTGCCGGTCGTCAAACACAATTTTTTCACGTTCCGCGCTCGAT
TCAAAACCGTATTCATCGATCGCCTTGCGTGTCGCGATAGCGGCTGAGGAATGAATAAAATTGCTCGTATCCACCGGTTT
CTCCCTGACCTCGTCCAGAATCATGTTGATGATCTGGCTTCCACGTTTCACGGCAATCTGACCCCATGCCACATGCTGAT
ACAGGCGGTCGAGTACCGTATACAGCTCACCTGACGTCCTTCTCAACGCCTCGGCATCCCGATACTCACCAGCAGGAAGC
TGGTCCTCGATAATATCCAGGTTCAGCTTGACCTGCCCGAGCGGATTGCGCATCTCGTGGGCAATACTCCCCGCCAGTGC
CTGCAGCGCGGCATTCTTCTCCTGCGCCACCTGTCCCTGTCGGTTACTGTAACTGAACAGGTACCCCGCAATAACCGTCA
CCACCACAACCGTCAGGTATGCAGGAATATCGAAATCCGGCCGAAGCAGAGCGTCAGGTGTCGTCAGAACAAACCCGAGC
ACCCCGGCGGCCATACCGACCAGGAGGTCGACAAACAGCATCAGCCAGTTCGGAACAAACAGGATCAGCACAAAAATCAT
GAAGATCTCCCAGTACAGCCAGAGCTCATGAAAATTGTTTTTCAGCAGAAGGAATGTAAAGATGAACGGCAGGATAAATA
TCAACGAACCATGCCAGTAGAAAGGAAATAATTTTTTCGCCAGCGGACTCTCGAGCCGCACGAAAAAAATCGCAAACAAC
GCCAGCACGGATGCCGCCAGACGCAACGCAAAATTCTCGTACGGCATCTGAAAACCGTACTTCAGAAGAACATAGAAAAA
AATGTGGCCGGGAGCCGCAAGAAGGCCGCCCCAGGTAACGTTGAATACGGAAACCTGTGTCCCTTCCTTGATACACCGTC
CGATATACCCTGAAACACTCATCCAACTGCCCCCGCCGCGTCACACGGCACCCGGTTTCAAGCAAGACCCCACCCCAAAG
CCTCGTCATTACCCACCAAGTTAACCAAAAACAGCGACATAAAAAGAAGGGGGACGTAGTACAATAAGCGAAAAAGTTTC
TCAAGAGCCCCTGCCCCGAACCATATAAGCCACCGCATTCGTCGTCACCCCGAGCTGTCTGGCAGTCTCCGCCAAAGACA
AGCCATAATCAACAACAAACCTCACCGCAAGCGCTTTGCGGATCTTCGGCAATGGTGCATACCTGCCGCCTGATTTCAGA
AATGCAGCAGTAATACCGGCTTCCTGACAGGCCAACTCGATATCATTCTGAACCTGATTCATACGCTCCTCATCGGATAA
AATCCGCTTCTCACATGATTCAGCATCCTTCAATACCTGGCGAACAAACTCATCCCTGCCGAGAATACGCTCATCACTGA
TGGCTTTGATACCCTTTTTTCGCATGGACAACACGGCAGGCCATCCGCCATGGGAACGCAGAAGCCCCCCGCCCGCAAAC
TCCTCCTCATGATCATACTGCATCTCCTCTTGAAGACAATCCAGATATGATTCAACAGCTGATTTCTCCGTCTCTCCGAA
AAACCGCAGCACATACTCCCGATCAACCCAGCACTGTTCTTCAACGCCGATCAGAACATGATGACTGCACCATGGATACA
CGGCAAGTTGCTCCAATGACGTAACCAGACCTCCACGAAGAGGGTTGAGGTGAATATAGGCCACCAGTTTTTCAAAATAT
GCCTGTTCATCACAAACGATAGATTTGTACCTATCCTGGAAAAGGTGCCCGACACGTTGATACCGTTTGTTGAAATACCG
GGCATAAGCTGACAACAACCGGCGCATAAAGAGCGACAGACCCTTCGGACCACTTCTGAGCAGAATATGTGCATGATTAT
TCATCAGGGCATACGCGTACATGTCTGTTGCAGTTTCCTTTGCCAGCTTCCCAAGACGCCTGAGAAACTCTTCGCGATCA
TCATCATGACGAAAAATGGCTCCTTTCTCGATACCACGAACCATTACATGATGCAGGGTTCCAGGTGCATCCAGTCTTGC
TCCTCTTGGCATAGCTCAATGAATTTTGATCGTTGTGGGGGATTAACGGGATAGATGACAGACTTTTTCGCTTATTGTAC
TACGTCCCCAATCTTTCCGAAGGAGACGTTTTCCTGCTCGAGGCGAACGTTGAAGCCCCAGTGGCGATGCAGGAGACGGT
GATAGAAGGCGTGCTCTTCGGGGGTGAGGCGGGCGAGATGGGCGGTCTGGGGTTTGGGTTCTTCGATCCAGAATTTCCGG
TGGGCCAACAGCGTGTCTTCATCCATCAGGAACGATACGACATTCGGAAACAGCCCGCGCAGCTGGTTGAGAATTGCAAA
GCCGTGGGTATCGATATCGCCCCAGTAAAAAAGCTGTCGCTCCTGCAGCCAGGCGACATCAGCCAGGTGCTCGAAACCGT
ACCCTCCGCCAAACACCACCATCGCCCGGGGAACACGGGGAAAAGCCAGGAAATTGATTTCATTCTCGGTCATGAACACG
CTTTCCACCGGAAGATCGAGAGCGGCAAAGGTCTCGCTGGTCACACTCATTTCCTGGTCACCAGCTGCCGGCACCACAGC
GAGGGCCGGATCGAGCATCCGGAACCGCACCCGGGATGGCTTTTGCCGAAAGCCGTACCGCAGAAGAAACCCGCCTGCGC
CGACAGCTTCGTGATCGATAGCTTCAGCAGGCAGCACGAGGTCGAACATCTCGGCAAGTATTCCCCGGTGCTGCTCGATC
ATCTTGGTATGCACACCGGGCAGGTCGATCTGCCGTACATAGACCCCCGGACGAGGGTGATCACGCATCCAGCTGACAAT
ATCGAGGAGTGCCGCCCACACGTCAGCCAGATCCAGCACGCGAAGTGGCCGACGCTCGAGCAACGACACCAGCTCCGGGT
GCCGCGAGCGGGTCAGCCGGACAAGCTCGAGGAAGTGCCGTGCCTCACGCTTCCTGCCCACAGCCTCGAGCGCATCGTCG
AGCGAATCGACCCAGATCTCCGCCGGCAGATCATTTGCCCCGAGCTGACGGTGATTCACCCGGCGCCAGGCAATCCGGTA
CCATCCGACCGATGACGACAAGAGTGCAATCCACTCACGCACCTCACCGTACCGGTCGCTGAGCTCTCTCGCCGTCGGCC
CTTTCAGCTTCAGGCGCCTGGGAAAGAACTCACTGTCGTCGAGCACAGCCGCAAGCAGGAACCCCCGCTGCCAGAGTCTC
TGCAGCTGCAATTTCAGATCATCAGGAGTGGTCCATCCCATCAGTTCCTCCGCTCTTTCTCCGCCCGATACTCCTCGATC
GTCAGCTGCCGCAGCACCGATGAACGCCCCTCCTCGTTATGAACGAACCCAACGCTCGATACATACGGCTCGATGATGTG
GATTTTCTGCAGCGGCGTCACAATGAGTAACTGCAGATTGAGCTGTGAAAACAGCTCCAGACCGTAGTGTGCCGACTCGT
CGGACCCGCGCCCGAACGCCTCGTCGATCACCACGAAGCGGAACGAACGCGAACGCACGGCACCCCACTCCAGTCCGAAC
TGATATGCCAGGCTCGCCGCCAGCACCGTATAGGCGAGCTTCTCTTTCTGGCCGCCTGACTTCCCGCCGGAATCAGCATA
GTGCTCGTACTCGATATCATCCTCGCGCCACCGTTCGCTGGCCGCAAACACGAACCAGTTGCGCACATCGGTCACGTTCT
CCGTCCAGCGCCTGTCGACATCGGCAGATCCTTCGCGCCCCCTGAAGCGGTCGATAATCCGCCGCACCTGCAGAAACTTC
GCTTCCGAATACTGCTCGTCATCCGACCCGGTCAGGCTACCTTCCGTACAAGCACGCAAGTCGGCCTGGAACTCACGGAT
ATCGGCATCGATGCTGTTCTGCGCCTCGAGAATGATATAGCGCCCCGGATTGTAATCGATCTGTGTCAACGATTCGTTGA
TACGACCGATCCGTTCCCTGATCGTCTGGCGTTCGAGCGCCAGCTGCGACTGGAAACGTGCCACCTCGCGAATGGTATTC
TCGTTCAGCAGCTCCTTGAAGCGCTCTTCGAAACGAGGAAGATCATCCGCCAGCAGCTGATCGAGCATCGAGCGGTACTC
CTCTGCCGCAGCAATGTTCACATCGACATCGCGGGTCTCGAGCGGCCACTCCTTCTTGTAACCGGTCATCGCCATCACAA
TCTTCTCCCGCAGCCGCGCCACCTTCCGATCCTCCGCATCGATCTTTCCCTGCAGCCACTCACGCATATCCCGTTCGCGG
TTATCGCACGACTCGACCGTCAGCATGTGCTCTCCCAGCGCCTCGTCACGCATACCGGCAAGCTGGTCAAACAGCCCGAC
CGCTTCTTCGTCGGCCTCATCGATCACTGCGCGGGCCGCTTTCTGCAGCTCTCCCGCCGCACTGATCTTTTCCTCCGTTT
TCGAACGCAGATCCTTCTGGGCATCTCGTTTCAGCTCTATCTCCCGCAGCTGACGCTCCACCTCATCAAGTTGTGCAGAT
AGCGTCTGCAGAAGATCGGAAGCCACCTCGAGTTCCCGCTTCTCCTCCTCCAGCGCCACCACGGAACGCGCCAGCGGCTG
CCAGTCCATCTCGCCGAACTCCCGGTACTCCTCGAGGCGCGACAACACCGTCAGCTTGTTACGCAGCCCGGCCTGGAGCG
ACTGCAGATCATCCAGGCACCTCTCCTGGTCCACAAGCGCCGCCTTCTGCCGCCCGGCAAGATCCTGCAACGCCTCGATT
TTCTCCCGGTTACTCCACCCCAGCACGTAGCGGCTGCGATCATCGAGGCGAAACCGGTCATCTTTCTCATGCCGCTCGCC
CGGCATCTTGATCTGCCCGGCCCTGGTCAGCGCCTTCTTCGCCCTGCGGAACTCCTCCGATGTCTCACAGCAGACCACAT
CAAAACGGCGCGCCAGCTCCTGCCCAACCCAGTCACCGAAGGGCGAATCCTCTTTCAGGAGTACCTTGTGGACCAGCGAA
GACTGGTGTTCCACCAGCCGCTCGCGACGCGCCACCTCCCGCACACGGAAATACACAAGACGCCTGCGAAGGTGCGTGCG
GTCAACCCAATCGGCCACCCGTGCATACAACTCATCCGGCACCAGGAGCGACAGGCCGAACGAATGCAGTACCCGCTCGA
TCGCTCCTTCCCAGTCACGCTCGTCATCGCGCACCTGCATCAGCTCACCCGCAAACGGCAACACCTCCTCGTCGAGCCCG
AGCTCGCGGCACAGTTCACGCCGCAACGCCACCTGTTTCTCGTCGATATTGGTACGCCGCGCTCTCAAGCCATCGATTTC
CGCCTGCAGGCGCGTGAACTCTTCCCGCCCCGCAGCCAGCTCCACGCTCAGGGAATTGATATCGTTCTGTACACGGCCCT
CCTCATCGAGCGCCTCGTGCTGCATCTCTGTACACGTATGACGCCGGGCAAGAAACTCTTCACCGCTGGCAACCGGCTGC
ATCCCGACCGAACGGATCAGCTCCCCGAAACGCCCTGCACGCTTCCGGCGCCGTTCGAGCTCCGCCTGCTGCTTGCGGAT
CTCCTCGCCGATACTCTCGATCCTGTCGCCCCCCTGTTCGGCAATTGTCCGCCGCAATTCGCGCTCACGCTCGGCAAGAC
TTGTCCGCTCCTCATCCAGACGACCGATCACCATTGCACATCGCTCTCGCTCCGCCTCCAGAGACGCCAGGCGTTTGTGG
AGCAGCCCCAGCTTCAGCGACGCAAACCAGGGCTGCAACGCGCCACGGCATGCCCGCAAGTGCTCCACGCTCTCCAGCAG
GTCTGCAAACTGCTCACAATCACGCACCAGCGGCTCGAGCATCTCCACCTGCCGTTTGGCCTTCAGCACCGCCTCGTGGG
CCCGGTTCAAATTGTCAAAATGCCCGATCAGCCCCTCGATACTGGCAGCAACATCGAACGGTTCGAGCATGTGCCGGCGC
ACAAACTCCGTCAGGTTGCCGACCGACTTCAAGGATACCGTCTGGAGGAACAAATCGAGCGCCTGCTCGTTCTCGATACC
GAAGCGCCGTCGGAACCAGGCACCGTAGGGCGGAAAACTGTCGAACAGTTCCACACCACTGCCGCGCAGACGCTTGCGAA
GAAGAGCGACATCCGGACCGAACCCCGAGAAATCTTTCCCGATGGACAACTCGCGCTCAGCTGCAGCGAAGAACCGTGCC
GGCTGGCCGGCCGTGTCTTTCATCCAGAACACCTGCGCAAGCGTCACCGTCTTGCCGTATCCTTCGTTGAAAAACACCCC
CAGGATCACCGAATAGCTGTTCATGTCACGCAACGCCACCGGCTTCGAACTGCCAAGCATCTCCTGCCGCTCGGACTTGT
AATACCCCAGCACGTAAGAACGCAGCGACCGCTCACGCGTATCGGCCCCGGCCGCCTTGTTGTATGCAATACGCTGGCTC
GGCACCAGCAGCGTGGTCACCGCGTCAACCAGGGTCGATTTCCCTGACCCGATATCCCCCGTCAGGAGCCCGTTATGTCC
GTCGAGGCGCAGTGACCATATCCGGCCGTCGAACGTGCCCCAGTTGAGTACCTCCAGCCGCTGCAGCCGGAACCCGGCCA
GGCTGTCATCGGCAACAAACCCCAGTTCGAACGCCTCACTCATCGGCCCCCTCCCCCGGCTGATCATCTCGACGACGGTA
CTCGTCAAGTCGCTCTTCGAATTCCGACAGCCACTGCGCGTCGACGTACGCCTTGATAATCCTGCGTACCTCGATCATGT
GCGACTGCCCCCGAAGCCGCCGGACAAACCCAAGCTCGGCGATCTTGTTGAGCGTACTGTCGACACGGTCGATCAGCCTC
ACCTCGTTACTCCCGGCAGGCAGAAATATCCTGATCATCTCCACCACCTCGTCACGCGAAAGAATCAAACGCGTATCACC
ACCCCCCGCATCGGCTTCGGCCAGTTTCTTTCGCAGCAGGGCAAGCATCAGGCTGACCGGGTACGACAGTTGCCGACGTG
AGACCAGCCGCGGAATCTCCTCCCCGTTCTCCTCCTCCCCGCTTCCCCGGGAACACAGAAACGCATACCCCTCAGCCTCG
TCAACCATCACCTCGAGACCAAGCACCGCCACAAACTCCTGCACACCGGCACGACTGCCGAGCAACCTGCTCCACAGCAC
AGGATGATCCTCCTGGTACACCACCCCCTTCAGCAATGGAATAACAACCGCCGACAGCTCGTTCACCGCCGCTGACCGCC
CATCGGGTCCATGTTCGAACGTACTCATAACACAATTCAGGATTTCATCAGAATAATGCGGGGAAGTTTCGCCCTGCGCA
TGCCGCCTTCAGCAAGCTCCCAGCTCACCTCCTGCTGATCTTCATCGTCAACCACCCGCTGCGGCCATTCAGCCGCAACA
TGCAGATACGCCACCAGTTCCGCAAGCCCCTGGCGGAGCGGATGACGCGCAATCACCTCACCAAGCGTCACCTGATCCTG
CTCCCGCAGCTCACGCCTGATTGTAGCGATCAGCTCTCTCCGGTCAACCACCACCTGCGAGAACAAGGCCTCTGTATCGA
TATCCGCCTCACCCTCCTCGAGCTCGATATCGCGGATCACCGGGCGGTGAGGTGGACGATAGAGCGGGCGCTCCAGCGGA
AGCTCTATCGATGCCCAGGGCTCCTCCATCTCCGCAAACCAGCCCCGAGGAGCATCATCGCGTACCGCCAGCGCATGAGT
CTCGATATCACGCAGAATCGTCATGATCCGCCGATTCTCCAGCCAGGCCTGATCATCGAGGAACCGACGCAACTGCTCCG
AGAGCTGAGCAACCATCTTCTGCGTATGCTCCCCAGCCTCCAGCCAGTCGTAATGCACCCGGTGCAGGCGCGCATCGGGC
CGAAGTTCCCGCACCGGATCCAGCAGAAGTACCCCGTCGAGCATCCGGCTGAACTCCTCCTGGCGCGTCTGCGACATCAG
AAAATCCCAGAACGCCCGAAAACTTCTCCCCTGGTCAGACTCCGCAATCGCATCACGCTCTCCCATAATCTCCTCCAGCA
GCTCTCCCTTACCGCCTTCCCATAACGCAATGCGCTCTCGCACACGTCGATCAAGCAACCGAAAATTCTGCTCCACCTCA
CGAAAATCACCCAGCAGCTCACGCGCCATTTGCAGAAACTGCTGGAACCGGTCTTTCAGTGCCGTTTCATCAAGCAGCGG
CAGATCCCCATCCGCAACGCGCGCAATCTCCTCATCGATCTCTGCTCGCCGTTTTTCCAATTCCGCAATACGCACCTGCG
GATCCGTCTGGCTGCCCTCGCTCATCTGCCGCAACAAATCGAACAGCACCAGCAACCGCGACTCCGTTCCAACGAACGTC
CGCTCCGTCAACCCTTCAAGCCAAGTGAGAGCTTTCTCCGTCGCCGGCATCAGGTCAAAATGCGGCTCATCCGTCCCCGA
TGGATAAAACTTGCGCAGCCAACCCTTCTCGTTCTCCGCCCACTCGTTCAGGTACGAACGGGCCGACCCCGGAAACAGCT
CCTCATCCCCCAACTGCTCACGCAACGCAAACAGCTCGTCCTCCAGCATCTCCTCCAGGTCCGCCTGAGGCAGAACCCGC
ACGTTCGGCACAATAAACACCCTATGCAAAAACCCCGCAATAAACGGAGCATGCTGCGCCCGCAACAACCGCCAAGCCGG
ATGGCTCTGGCGAAGCACATCGAGTGTCGTATAATCAAGTGCCATAGAGAAATATCAAAACCTGCTGTACAGAACGTCCT
CCCACCGACCGTGATCAGCTTGATCCTGCCTCAGGATCAAGGAACAGGAACATATGCAATAGTAAGCAGAAATAGAAAAT
CACCCAATGGGAGGGTGGAAAACTATGCCGATCAACCGAAAAAGTAATGAAACACAAGGGCGCGAGAAGAACCAACAATT
TGATGACAATCCACTCACACGTAGGGCACGACCATCTTCTGCTCTAAGCTTTGCTCGATCCCCACAGTTTCAATCCACCA
GGATCAACGCTGACCTCATATTTCAATTCCACATTGGTGCAATTACAAGCTATGCTGCGCAAGAGCACGGGGTGAAGATG
AGTTTATTTCAATTCCACATTGGTGCAATTACAAGAGATATGGGACAAATCGTCCTCACATGTCGTCGCAATATTTCAAT
TCCACATTGGTGCAATTACAAGGTTCTTTCAAACGGGATGATATCCTTCGTTCTGTCGAATTTCAATTCCACATTGGTGC
AATTACAAGAGGAGGACTGATACCATGACCACAACAGCAAAAAACCATTTCAATTCCACATTGGTGCAATTACAAGCCGT
ATAAGACGAGCGGACAGGATGAGTTTCTCAGGCATTTCAATTCCACATTGGTGCAATTACAAGGATCACGATGATATCCG
GACGACCCAGATCTATGCAAATTTCAATTCCACATTGGTGCAATTACAAGTACCACTGTTGTTCCGTCTCCCGCAATACC
CGAAATGATTTCAATTCCACATTGGTGCAATTACAAGCAGAACCCTGCTGATGAGTACAACACGGTGCTGCAGAATTTCA
ATTCCACATTGGTGCAATTACAAGAGGACACAGATCAGGGACCGCTTGATGACCGTTCTGTATTTCAATTCCACATTGGT
GCAATTACAAGTCCCATGCGCCGGGCGGGGTGGACCAGGCATGACAATTTCAATTCCACATTGGTGCAATTACAAGAGGC
TGTCGAAGATACCATGATGCCATTGCTTCAGCATTTCAATTCCACATTGGTGCAATTACAAGAATCGCCAACCTGAAACA
GCATCTCCTTGTAAATAATTTCAATTCCACATTGGTGCAATTACAAGGGCATTTTCCCGGACAAGGTCATCAGAATAAGA
GATATTTCAATTCCACATTGGTGCAATTACAAGACAGTGCGGTGAAGATGGATAACGGGATCTTTTTCCTATTTCAATTC
CACATTGGTGCAATTACAAGTCGTCTGCGCGTGTAGGTTCCGGCAAACCTCGAACACAATTTCCGCACAACTTCGAACAG
CAATTCCGGAAAAGCTCGAACAGTCTTTCCGCTGAAACCTCGAACACTTTTAGCCCCTTGAGCGGAAAAGG
>c_000000000049
GGGGGGGGGGGGGGTGAAAGAGACGAGAGGCGAGAGACAAGAGACGGGAGCGCGCTTTCGCGTGCGGGAGGCCGGAGAAC
GGAGGCCGGAGCGCCTGGGGGCGCTTTTTTTTTTGCCCACTGATTACACTGATTTTCACTGACGGGGTTTTTTACTGTCC
GCGGATTGGCGCCTTCGGCGCGGTGACCAGTGACCAGTGACGAGAAAAGGCGGCATGGGCCGGGGGGGTTTGGTGGTTGG
CGAGGGCACGTGCGGGCGAGCGCCGCTCGCCCCTATGGGGATTGTGGATGCGTGGTGTTGATTGCTGAGGCGGGGGTTTT
TTGCCTTTGTCTTGTGTAGGGGGCAGCGGCGCTGACCCGTTGCGCCTGTCGGCGCTGGGGATTTTCAGTTTCCGATTACA
TCGTAGATTCTAAAAAGGATCGGCACTCGTTACGGTGAATTTTGCTCCAATGGCATGCAGGACGGCATTGATAGTGTCAA
AGCGCGGCCGGGCACCTTTTCTCAGTGCTTTTACAGGCTTTCACGACCGAGACCGGCAGTCTTGGCTATGCTGGCCATTC
CTTTTGCTTTGGCGACATCGCCGATAGCAGCAATGAACACATCTGGTTTTTTGTTTAGCCCTGTCATGCAATCGCGTTCA
ACCCCTTACGCTTCACCAGAGATAGTAATTTCAGGGATGGCCCGGCAGGCTTCTTCTGTCCGCGCTCCCACTGGCTGATG
GACTCTTTCGTAACGTTCAGGTAGTGGGCGAAAACAACCTGGCTCACCTCTTCCCGGTCTCGTAATGCCCTGATCTCTTC
AGGGGTGAACTCGTGAACAGGGGTCAAGCACGATTCATCAAACCTGCGCATGGTCTGCTTACTGATAGCTCCTGCCTCGT
GCATATCGGAAACGGTCTGGTGGATCGCCGCAAAGGCTTCGCTCTTATAGGTTTTTGCTTTTTTCATCACGCTTTACAGG
CACAAAGGCCCCTCGTTTGATTAACGTCTGAAGAGTGGTTTCTGACAGTGAAAAAACCTCTTTGGACAGGTCTTTGAAGT
CGCGTTCTTCGACCCTGCTGATATTGGCACGCGCACTCTTGGCAAACCCAAACACGAAAAACGCTTTATCACCCGAACGA
AACAGTATGACCGACCTGTAACCACCGGATTTCCCCTCACCGGGGCGCGCGATTCGCTGCTTGATAACCCCACCGCCATA
ATCGGCATCAATCAAGCCTCGTTCAGCAGCATCGATTGCCTCCAGTAACGCACTGTCCGAAATGCCCTCATGCTTGGCAA
ACTTGTTGAACCACTTGTTCTTGAAAATCTCCACGCTCGGTCTGTTAGTGGTTTCATCTCTTATTCAATACTTAATATAT
GGTACTTGGTTCTATAATCCCGAAAAAATCTTTTGATTGATCTTTTCAAGATCGAAAAAGCGGATGTAAGCCACCTTCTC
ATTTCAAACAGAGCATTTAAAGGTGGCATTTTGCGCTCTGGTTCGCTCACACTCCAAGGCTGGGCGATGAGGATACCGGA
TGTGCTTCGCGGCGCGGGGGGAAAAGAGACAAGAGGCGAGAGACAAGAGACAGGGGGGCCTGTCGGCGCGGTGAATGGAT
GGGAGGGTTTTTGCCTTGTCTTTCGTAGGGGTCAGCGGCGCTGACCCGTGGGAGTGTTGTGTTGCCCACTGATTGCACGG
ATTTGCACTGATTGGTTTTTGACTGTCCGCGGATTACGCGAATTTTTGCGAATTGGTTGGTTGGTTTTTTTCGGTTTGGT
GGCGGCATGGGCCGGGGGGGTTTGGTGGTTGGCGAGGGCACGTGCGGGCGAGCGCCGCTCGCCCCTACTGGGATTGTGGA
TGCGTGGTGTTGATTGCTGAGGTGGGGGTTTTTTGCCTTGTCTTCTGTAGGGGTCAGCGGCGCTGACCCGTGGGAGTGTT
GTGTTGCCCACTGATTGCACGGATTTGCACTGATTGGTTTTTGACTGTCCGCGGATTACGCGAATTTTTGCGAATTGGTT
GGTTGTTTTTATTGGGGTTTGGTGGCGGCATTCGCCGGGGGCGTTTGGTGGTTGGCGGTGGTTGAGTGCGGGCGAGCGCG
GCTCACCCCTACGGGGATTGTGGATGCGTGGTGTTGATTGCTGAGGCGGGGGGTTTTTGCCTTTGTCTTGTGTAGGGGGC
AGCGGCGCTGACCCGTTGGTTGCCCACAGATTACACTGATGGGCGCTTTGCGCGGTGACTGGTGACCTGTGATTCGTGGA
GGGAACGGTGATTTTTGGAATTATATCAACTTATAGGTTGTTTTTGTGTGAATCTTGTTCGTATAATTACAGATTCAGAT
ACCGGGTCCGGGCTGTATGCCGTTCGGTTTTCTGATGATGGTCCTGATGAGTTTACACGCCTGTTTCGTTTATGGACAGA
GGATATGGAGTTTTTGTACTCATTTTTCCGTGAGCATGAGGGGCGTTTGAAGTCAGGATACTATAAAGGCATTTCCATTC
AGGACGCAGTCAGAGCAACCCGTTATGAGGCGCAGGAGTTGCGAAACGTATTTCTCGATATTGCACGAAAGGGACTTGTT
GTAGAGGATACGAACCTTGACACATTATTTCTTCCATTGGATAGTCGGGTGTATCGGATGCAGGAGTTACAGAAAAATAA
AGCTAGAGGGAGGGTAAAAAAAAGTGGTTGCGGCTGTACGCAATTCGTTTTGAAAGACATTGTTATGTGATTACAGGTGG
GGCGATCAAGTTGACCCAGGATATGTCGGTGCCTCATCTGGAAGAGGAGTTGGAAAAGCTTGAACGTACGCGAGAGTTCT
TGATTCGACATGATTTGCTCTGTCAATCGGATTTTGCATATCTGGAGATCTAACGGAGAGGACTTACTATGAAAGATTTG
AAAAAAAAACTTGATAAGGTTGTTGCTGCAGAGTCTTCTGTCTGGATGGAGGATGCAGTACAATTTGAGAAAAACAAGGA
TTGGCTTGATTATTCAGCGGAAATTGCTCTTTGTGTGCTGGATGCGTTGCATGAGAAGCGCATGACCCAGAAAGCGCTTG
CAGCGAGCATGGGGGTTTCTCCACAACAGGTGAGCAAAATCCTGAAAGGGACGGAGAATCTGACGCTCGAGACTATTTCG
AAACTTGAGCGTGCGCTTAAAATAAAGATTGTATCTCTCCACTCTTATGGTAAGACGTATGATGCTGCGGTTGCAGGGAG
TTCAGTTGCCATGGGGTATGACAGAACGCTACATAAAATCTCATCAGCACCAACAGTATATTCTCTTGAGTCATACAGTT
TCTACCGCAGTGGATCAAAGTACAATGAAGCATCATGACTAAGAAGGCAAAAACGTCAGGTTCAGGAATTGGTTTTTCTT
TGCAGACTATCAGCCTTGATCAGTTTGCTGTATTTGAAGAGGATTATAAGGCAGAAGAGAAAACCCGATTCGATGTTGCG
TTGACGTTCGGTATCAATGCTGAACATAAGATGTTCAGGGTTTCTTCACGGATTGCTTTTAGCCAGCAGAAGCGTCCGTT
TCTCTTGATCGAAGGGAGTTCCGAGTTTGTCATTGAGCACGAGGCATGGGAGTCGTTCATTCTCGATGACTCTGCTTCGA
TTGTGTTTCCGCATGGCTTTGTGGCTCATCTGGCAGCATTGACGATTGGTAGTATCAGAGGGATGTTGTACGTCAAAACT
CAAAATACCCAGTTCAATCAGTTTTTGATTCCGACTATTAATGTGGCAGAAATGGTTGAAAAGGATGTGCGTTTTGATAT
GAAAAAGGGGGACGTTCTTTCCTAACGATACTTTCTGTGCTTTGCGCAGTGACCAGTAACCGGTGACCAGTGACCGGAAA
AAGGTGGGGCGATGGTTGTTGTGGCGGCATTCGCCGGGGGCGTTTGGGGGTTGGCGAGGGCACTGCGGGCGAGCGCTGCT
CGCCCCTACACCATTCACCGGTCACCATTTACGAATAACGATTCACGGATATTTGCCTTGTCTTCCGTAGGGGTCAGCGG
CGCTGACCCGTTGCGCCTGGAGGGCGCTTTTTTTTGTTTTGCCCACTGATTACACTGATTTGCACTGATGGGCTCGGGGG
GTGTGTCAGTCTCTTGCGTATCCTTTCTGGACGGTATTTTCCAGGTCGGCCAACTCGGCATCGGTCAGGAATCCGAAATG
CGACTCCTTTTTTTTCGCTGAAAGGCGACCATTGTTTTGCAGGCAGAGGCGGATGAACAGATCAATGAGCCGGTCAGGCA
TGTCTACGCTCTCCTGGATGGCCTGCCTGGTTTTGTCGTAATTCGCCAGGAAATCGAGTTCTTCTACAAGTTCGTGTTCG
ATGGTGAGTTTGACGAAATCATACAAGGCCTCCGCCTGGGCAGTCATGTCGATGTATCGGTAGAATGCTCCACTCTCACC
TTGTAGGGTCATCTGGCCGAGATCGTCAAGATCGTAGTCAATCAGTTGCATCAGCGGGTTTGAAAACGCCTCCAGGGAGT
GATCGTAAAGTGCCGGGTTTTTCAGCATGGCGGCAGAGACCGGGAACATGAGCCCCTTCGGGATCTGGCCGCGCAGGAAC
AGGATATTGTGTATGAGAAACCGGTGAATACGACCGTTGCCGTCCTCAAAGGGATGTATGAAGACAAAGCCGTAGGAGAT
GGCGGCGGCATGGATAATGGCGGGGACTGCGCTTTCCTTCATCACTTGATGTGCTGCGAGCAGTCCCTCCATCAGTTCCG
GCAGGTCGGCAGGTTGAGGGCAGACATAGTGAACGAGCTGCTTCTGGAAGGAAATCGTCTGACCGACGTAGTTCTGGCTG
GGCCGGTAGTCCGTGTCTTGAAATCGGGGATCGACGATGCGGTTCTGCACCTCGATAAGGAGAGGTTTCTCGCAAAAGTC
CTTATGCTCGGCCATCTCCAGCAAGCCGATGAATTTTTCTGTCCGGGATGCGCTCGGCTTGATGTGTTCGATCTCGAATG
ATGACCTGGTCTCCTTGGTATACAGGTAGCTTAGCGCTCGTCTGAGAAGCTCCGGCGGATAGGTGGTGACGAGCTCTTCG
CACTGTTTGCGCAGGTCGATTTCTTCCATGCAGACGAGCTTTTCGGTACGGCGGATGATGGGACAGAATTCTTTTCCTCC
AAGCAGATTGCTGATGACTCTCTGACGCTTTATACGACGACCGGTCGTTGCGGTGTAGTAGCGGTCTGATTCAAGCAGCT
CGATGTAATTTCCCTTGGTCAGATCCGGCAGAGGGAGTTTCCGGTCGGTCAGAAATTCATAGAGAAACCAGATTCTGCGG
GTGTATTTACCGGTTGGCTTCGAGCTGATCCAGGTTGCTATTTCTTCTTGTGGGATCATGTCGAAGAGTAGCGACAGGAT
GCCAAGGTTGACACCATCGTACTTGAGGGCGAATTCCAGATGGTCTCCCGTTTCGTCGCCAGGCCAATACGAGGGCGGAA
AGATGGATTCTACCTTCCCATCCTCCATGGTCTTACGCAGCATCCCTGCCGGGCTGACAGTGGATGTGTGCCAGTTCGGT
AAAGCGCTTACGTTGTACTGCTCGATCAGAAACGCATAGCCTGCTGGCCGGTTCTGTGTTGCGTCCAATGCCATTGTTCC
TCAAAAAACGGTTACAGTTCTTGAAAAATGGTTAATTTTGTCCTTTTTTTTAAATAAATAGTTATATGCGTGGCGTTTTC
CAAGAGAATTGTTTGAAAGAATGGGGGTGTTAGTTATTACGTGTACTTTTGGCGCCTTTGGCGCTGTGAATGGTGAATAG
TGAATGGTAAATGGTGAATAGTGAATGGTGAATGGATGGGAGGATTTTGCCTTGTCTTTCGTAGGGGTCAGCGGCGCTGA
CCCGTGGGATTGTTGTGTTGCCCACTGATTACACGGATTTGCACTGACTGGTGTTTGATTGTCCGCGGATTACGCGAATT
TTTGCGAATTGGTTGGTTGTTTTTTTTCGGTTTGGTGGCGGCATGGGCCGGGGGCGTTTGGTGGTTGGTGGGGGCTCGTC
GCGGGCGAGCGCGGCTCGCCCCTACGGGGATTGTGGATGCGTGGTGTTGATTGCTGAGGTGGGGGTTTTTGCTTTGTCTT
CCGTAGGGGTCAGCGGCGCTGACCCGTTGGTTGCCCACTGATTACATGGATTTGCACTGATGGGCGCTTTGCGTGGTGAG
TGGTGATCGGAAAAGGTGGGAGGGAGGCTGGCGGTTGGATCAGCGGTTGTAGCGTGACCAGAAGCTGATTTTTCTTTTGT
GCTTTGTGTGCAGCTGTTCTTTGTAGGCTGTGTGTGGTTCTACGTCTTGCCATTGGTTGATGAGGGGGGCGAGGGTGTCG
AGTTTTTTGAGATAACGGACGCCGTGGCTGTAGATGGTTGAACGGGCGCGGCGGAGGATGGAGTCGAGCAGGGCACGGTA
GATAAGGGTGGCTGCGAGATTGAGCTGGAGTTGTTCGAGGTCTTTTGCGAGGCTGACGAGGCTTGGATAGTAGTCGCCGT
TGATCTGTTCCCGGTGGGTGATGATGTAGCGTTCGGCGGCTTCCGGGCGTTCTGCATCCAGGAGAAATCGGGCGTTGTGG
GTGGCGAAGTCGGGTGCGTTGCAGAGCTGTTCGGCTTCGTTGTCGATGATGGAGTCGGCCTTGGTCGGGTCTGCGTATTC
GAGATGGTCTATGAGGCGGCTGTAGGTGCGATGCTCCTGGAAGAGTTCCCAGGTGATTCGGGCTTGTTCGCTGCGGTTGC
CGAGTTTGCCGTGTATGGAGATGAGCAGCTTGTTTTTTTCTTCCCGCATGAAGGATTCGTTGTCGGGGATGTTCTGGAGG
CGGGATAGGGCGATGTCGGGGCGGTCGCATTCGAGCCAGACTTCGGCGGCGTCGATGAGGCTTGCCGTGCCGAGTTTGCC
GGTGTCGAAGCGTTGGCGCAGTGTTTGTTCGAAGAGTTCAGGGTCTCGCAGCTGGCGGGCGAGCGATGCGATGATGATGT
TGTGGTGAAGACTGTCAGTGGAATTGCCGGTTGTTGGGGGTGCTGCCTGGAGGGTCTGCAGCAGCTGATGGAGCAGGGTA
TCGGACTGGAGCATCCGGTCTGCGTAGTCGAGCAGCGAGGTACGGATGCTGAAGCTGTCGTGTTTGATGAGCTTCAGGAG
GAGTTTGACGATGAATTGCTTGTTGGGGCATTGTTCGGCATAGGTGATAAACAGCTCTGATGCGGTGATCCTGTAAATAT
CTCCGATGATGCCGCTGGAGTCGTCGGCGCGGCCGAGCGTGGCGGTGTCGGTCTGGAGAAAGGCTCCGGCGAGTTCTGCT
CCGGTGCAGGGGGTCGGGTTTGCGCTTTGCAGTTCGTCGAGTATTGCCAGAAGCTGCTGTTCCATGCGCGATGATTCCCG
GAGATGGATGAATTTGCGGGCGCGTTTGAGGCCTGAGAGTTTTGCCTTGTAGCGCTTGATGCACTCTTCCCCGGTGCTGG
TGAGGCGCTGGACGAGCATGGCGGCGTCGTCATTGGCTGCGGCGATGCTGAGAAGGGCGTCGGCAAGGGTTTCCGGGCCC
AGGTCGATGAGCTGCTGTTTTGTGGTATTCTGCATGTGTTGGTTGTGTTGATTGTTGGTTATGTAATCCTAAATTGAGCG
ATTTGTGTTGAATCGCCGTTGTTTTGAGTCTTCCAACCAGGTGCGCGGTACTGATGTGCATGTTTTCACTCTCGATATGG
CTATCCGCTTTTATGCGCCGGTCGCTTT
>c_000000000034
GAAGCTCTCCACCTGATGGGTTGTGTTATTTTGAATGGTAATTTCGTCGTTACCCATTCCAATATAACACTTTACGCCCA
TAGGTGAGGGCTTTTTTTATTGCAAATCGCTTAAGTCAGGACAAATATATGCAACAGGAAAAAATGTAACAGTGGTACTC
TCAAAATATATATCTGAAAAAGAAAAGAAACGTATTTCTGCTGTTACACTGGGGTGTAAGCTCAACTATGCCGAAACATC
GTCTATTCTTCAGCGTTTTGTCGACAGCGGGTGGCAGATAGCGGCGGAAGGGGAGGAGCCCGATATCGTTTTTATCCACA
CCTGCGCTGTGACCCGCCAGGCAGAACAGAAATCCCGACAGCAGATACGGCGCATGATCAGGCGCTATCCCCGCAGCCGT
ATTGTGGTCATCGGCTGTTACGCACAGCTGCAGCCGGATGTGATCGCCGGGATCGAAGGCGTTGACGTCATTCTCGGTTC
CGCGGAGAAATACGATATCGAGCGATATATCACTTCCGGCCCGGACGACATCGAAACATATATATCTCCGGTTTCCACGC
TCGATACAGCCGTGTCGGCACATTCATTGCTTTCCGGGCCCGGCAGCGGGCGCACCCGTGCATTTCTCAAAATCCAGGAC
GGCTGCGACTACGGCTGTGCGTACTGTACCATTCCGCTCGCCCGTGGCCGGTCACGCTCCGTCCCGCCCGACACGGTCAT
CGACGGGGCACGCCGCCTCGCCCTCGCCGGCTACCGTGAAATCGTGCTTACGGGGGTCAATATCGCCGCCTACCGTTACG
GCAGCTGCAGCTTTGCCGGGCTTCTGCGACGCCTCGATGACGTGGACGTGCTGCGCATCCGCGTCAGCTCCATCGAGCCC
GACCTGCTTACCTCCGAAGTGATCGACACCGTCTCGCGTTCCACGCGTATCATGCCGCACTTCCATCTTCCCCTCCAGGG
CGGGTCCGACGCCATGCTCCGCGCCATGGGCCGACGCTACACCATCGCCACCTACCGAAGCCGTCTGCTCGACGCGGTCG
ACCGAATTCCCGACTGCGCGATCGGTGCCGACATCGTCACCGGCTATCCCGGCGAGACCGACGACGACTTCCGCTCCGCC
TGCGAGCTGATCGGCGATCTTCCCATCGCCTACCTCCACATTTTCACCTGCTCCCTCCGGCCCGGCACCGCCCTCGCCCG
CCAGGTCGACACCGGCCTGCGCCGACCCCTGCCGCCCGATCTCGTCAAAGAGCGAAGCCGCCAGCTTCACGAACTCGGCC
ATGAACGCAAGCAAGCCTTCGCACGTCGTTTCATCGGTCGCGACCTGCAGGTGCTCTTCGAGGAGCAGGGCAGTGAAGAG
GACGGGAGCATCTCCTGTTCCGGTTACAGCCGCAACTACCTTCGCGTACGCACGGCTGTTTCATCCCCGGGCGAGGCCGA
ACGAATCGCCGGCACCGAGCAGCGCGTGCGCGTCACCGGTCTCGGCCGTGATTTGGATTTAGAAGCCATATTCGTAACTT
GAACACTATTTTATCCCAGTTTTTGTTCAACCGTAAACCTCTTGCATCAATGCCTATCAAATCCCGTATCCGGACCATTC
CCGACTATCCCAAGAAGGGCATCATGTTCCGCGACATTACCACACTCCTCAAGGACCCGGTAGGATTCAGGCTCGTCATC
GACCAGATCTCCCAGCACTACCTGGAGCACGGCATCAACTTCGACATGATCGTCGGCATGGAAGCACGCGGCTTCATTCT
CGGCGGTGCGCTGTCCTACACGCTCGGTAAAGGGTTCATTCCCATCAGAAAACCCGGCAAGCTCCCCGGTGAGGTCATCG
ATCAGGAGTACCAGCTCGAATACGGGACCGACAAGGTCGAGATGCATACCGACGCCATCGAGAAAGGCACACGCGTGCTG
CTTGTCGACGACCTGCTCGCGACAGGCGGAACCGCCATGGCCGGTGCTCAGCTGGTCGAGAAAGTCGGCGGCATCATTTC
CGACATGGCCTTCATTGTCAACCTTCCCGATATCGGCGGACAGAAAAAGCTCGAGGATAAAGGCTACAAGCTTTTCTGTC
TCACAGAGTTCGAAGGCGACTGACCTGCAGGGATCACCAATAGTATCAGCAAGGCGGAACACAGGGAACACTGCTGCCAC
GGCACCCCGGATTCCGCCTTTCCCTTGTCATGTCGTCCTGGAACAACAACATTAACGAACCGTATATGAAACAACTTCTG
TTCTCCGGCGCCCTTGTCGCGCTGCTTGTCATGATTTCCGGGATGTTCTCCCCGGCACTTGCCCACGAAACCGCAGCAGT
AGCTCACACTGCCGCCGCTGCCGCAGAACAGGCGCATGCCGCCGCACATCACCTGCCGCCCATCTGGACGGTCATTCCGT
TCGTCGTGCTGCTGCTCATGATCGCGACCGGACCCCTGTTCTACCACCATTTCTGGGAGCATCACTATCCCAAGGTCGCA
GTCGGGCTTGCGACACTCGTTGCCGGGTTCTACGGCTTCTTCATGGACCACGGTACGCACGCCCTGCTCCATACCCTTGA
AGAGTACATCTCGTTCATGGCCCTCATCTCGTCGCTCTTCATCGCATCCGGCGGTATTCTCATCAAGATCGAACAGCGCG
GACGGCCATTCATCAACGCCGGCCTGCTCTTTTTCGGGGCCATTCTCGCCGATATTATCGGAACCACCGGGGCCTCCATG
CTGCTCATCCGTCCCTACATGCGCATCAACGAAGGGCGCCTCAAACCCTTCCATATCGTCTTTTTCATCTTCCTCGTCAG
CAATATCGGAGGCGGCCTGACCCCGATCGGTGATCCGCCGCTTTTCCTCGGCTTCCTCAAAGGGGTGCCGTTCTTCTGGA
TCCTCTCCGAAATCTGGCATATCTGGCTGGGAACCGTGATCGCACTTATCCTTGTCTTTATCGTGCTCGACATGCGTGCC
GGCAAAGGTACGGTGCCTGAGGAACTCAAGGGGCACACCGGCGGCGGTGTGAAAATCGTCGGTGCCAAAAGCTTCCTCTT
CCTGGTCGTGGTCATTATCGCGGTCTTCCTCGATCCGGCCGTTATTCCCGGATTCCCGAGCCTGCAGGACATGTTCCACG
TTCCGTTTGGCATCCGTGAAGTCATCATGTTTGCCGTGGCCTTTGTTGCCTACAAGGCTGCAGACGAGGAAGCCATGACC
GGCAACGAATTCAACTTCGAGCCCATCAAGGAGGTCGCATTCCTCTTCATCGGCATTTTCGCCACCATGATCCCGGCGCT
CGAGCTCATCGGCGCCTACGCCTCGGCCAATGCAGCCGACTTCTCCGTCAGCCGCTTCTACTGGCTTACCGGCGGGCTCT
CCGGCGTGCTCGACAACGCCCCGACCTACCTCAACTTCCTGGCCGGGTCCATGGGCAAGTTCGGGGCTGATATCGGCTCG
ATCGAGGCCGTTCGCACCTTTGCCGATGGCACACCGTCACCCATACCGGGCGATGTTCCCTCAGATGTCTACCTGCTCGC
CATTTCCGTGGCAGCTGTCTTCTTCGGGGCCATGACCTATATCGGCAATGCGCCGAACTTCATGGTCAAGAATATCGCCG
AACAGGCCGACGCCGACGTGCCGAGCTTTGTCGAGTACATCTACAAGTACTCGCTGCCGATTCTTCTGCCGGTGTTCGTG
GTCATCTGGTTTATTTTCTTCAACCATTAACAGCTGCAGCACATGAAAGGGTTTGTCAATGCTATACAGCACGGTGAAAC
AGGCATGGTGTTCCGCAACTCGCTGTTCCTGCCGTTCCATCTCGAAATTCTCAACATCTGGCTCGGCAAGGAGATGTCCC
TCCTTGCCGTTCCCGACAGGATTACCGACCTCGCCCCCGGAAGCAGTCAGGTCGCTATCCGTGAGGGAGAGTCCTATACC
AATATCGTATTCCGCAAGGCAGGGGACCTGCGCAAGGAGCTGGGGCATGAAAAAGGCCACATCGTAATCCATGCCGCAGA
AAAGGGGAGTGATATCTTCCAGAAAGGGAACCTGCACTACATCAGGATACACTTTTCCAACAAGCACCTTCTGACCTTCG
AAATCATCGAAGATCCTTACTACCTGTAAGAACGCTCGTTACACAATGGAAATGGCTCCATGCTCAAAAACCCGGTCCTG
TGGCCGGGTTTTCTGTTCTGCACGGATCTCAGTCGGCTGGTTCGTCTGTCTTCAGGCTCTGGCTGACAGCGTGTTTGAAC
TCTTTGGAAATCTTGAACGTCGGCACGTTCTTCGCGTCAACCTTGACCTTTTCACCAGTTCTCGGGTTGCGAGCCTGCCG
TTCATTCTTGTAGCGGATGTTGAACGAACCGAATCCTCTGATCTCGATTCTCTTACCTGCCTTCAGTGAATCGATAATGC
TGTCGAACAGACAGTCAACAACAGCTTCCGTCTCATGCTTCGTCATTCCCGTGCGGTGGGAGATGGTGTTGACGAGATCC
GCTTTTGTGGTGGTTTTGCCCATGGCTCTCTTAAGGTCTAGTTATACAGAGCTTTACCCATACTTATTGTAACCACAGAC
GGACCGCAACAATTCCGAGAAATACCGCAAATAGTTTTCGCAGTACCTCACTCGACAGTCCGCCGGCAATTTTCGCCCCA
AAATAGGCGCCGAAAAACACCCCCAGCGCTATCAGCAGGCCAAACCAGATGTTATCCGTCCCGATCTTTCCCGCCCGGTA
ATATTCCAGCACACCCAGAAGGCCCACCGGCAGCAGAAGCGCAACCAGGGACGTCGCGTTCGCCGCATGCTGCGTGAACC
CCAGCACCAGCACCAGCGCCGGAACGATAATCACCCCGCCGCCAATGCCGAACATTCCCGACAGCACACCGGCCGCCATA
CCCGTCAGAATCATCCAGAGATACTGCATGTGAGGGACGTTCTTTCCTTGCTAAACTTTCTCATTTCCATCGGTGGCTCC
CGGAGCACTGTCAGCGGGTGTCGCACCGGTTTCACGGATCAGCGCATCGACCTCTTCTCCGCTCAGAGCCTCCTTCTCTA
TCAGCGCTTCGGCAAGCTTGTGCAGCGCATCCTCGTGGTCGCTCATGATCGTGCGCGCATTCTCCATGCACTCCATGATG
ATCTTGCGCACCTCGACGTCGATCTGCAGCGCGGTTTCCTCGCTGTACTCGCGCACGTGCGAATAATCCTTGCCGAGGAA
CACCTCCTTGTGACCGTCGCCGAAATTGATAGGGCCGAGCTTTTCGCTCATGCCCCAGTTGCGCACCATCTTGCGTGCGA
TATCGGTCGCCTTCTCGATATCGTTCGCCGCGCCCGTGCTGGTCTCGTTGAAAATCAGCTCTTCGGCAACGCGTCCGCCC
AGCGCATAGGTTATCATCGCAATCAGGTACTCGCGGTTGTGCGTGTAACGGTCCTCAAGCGGCAGGTACGCCGTCTGGCC
GAGGGAACGTCCCCGCGGAATGATCGTCACCTTGTGGATCGGGTCGGAACCCTTGGTGAACTTCGCCGCCAGCACATGGC
CCGACTCGTGGTATGCCGTGATCTTCTTCTGCAGATCGGAGATGTACATACTCCGGCGCTCCGGCCCCATCAGGATCTTG
TCGCGCGCATCTTCGAAGTCCTCTGCCATGATCTTTTCCCGGCCTTTTCTCGATGCCAGCAGGGCCGCCTCGTTGATCAG
GTTCGCCAGGTCGGCCCCCGAGAAGCCCGGGGTGCTCTGAGCGATCTCTTTCAGGTCAACATCCTCCGCGAGTGGCGTCT
TGCGGGCATGTATTTTCAGAATCGCCTCGCGGCCGCGGATATCAGGCTTGTCGATCGTGATCTGGCGGTCGAACCTGCCG
GGGCGGAGCAGTGCCGTATCGAGCACGTCCGGACGGTTGGTCGCCGCAATCAGGATCACGTTATCCTTCGTGGTAAAGCC
GTCCATTTCCACCAGGAGCTGGTTCAGTGTCTGTTCGCGTTCATCGTGGCCGCCGCCGAGGCCCGCGCCCCTGCTGCGTC
CAACCGCATCGATTTCGTCGATGAACACAATGCACGGAGCGTTTTTCTTCGCCGTCTCGAACAGGTCGCGCACACGCGCC
GCACCAACACCGACGAACATCTCCACAAAGTCCGCACCGGAAATCGAGAAAAACGGCACCTTCGCCTCGCCGGCAATCGC
CTTCGCGAGCAGCGTCTTACCCGTACCCGGCGAGCCGAGCAGGAGCACCCCTTTGGGGATCTTGCCGCCGATTTTCTGGA
ACTTCTCCGGGTTCATCAGGAATTCCACCGTCTCCTTGAGCTCTTCCACCGCCTCGTTGACGCCCGCCACATCGTCGAAC
GTGACCTTCACGTCGAAATCGCTCATCAGCTTCGCGCGGCTCTTGCCGAACGAAAAGATATTCTTCTGCGCGCCGCCGTT
CTGCATCGACATGCGACGGAAAATGAAGAAATAGATGAATGCGAAAATAATCCACGGCGCCAGGAGGATGAGGAAGTTAC
CCAGCTCGTCGCCTCCCTGGCGCACCTTCACCTCGATGCTGCGGTCGGCCAGGTTATCCACCTGGTCCATCGAAAACTCC
GGCACCCGCACAGAGAACCGGTTTGTCGTCACCGACGAACCGTCGGTCATGCGAAGATCCTTCTGTGACGACAGCACCCC
GATCAAGAGCGCTGAACCGTCAGGGTTCGTCTCCACCGTCACCGACGTCAGTCCACCCTGGTCAAGCACCTGACGGTACT
CGTTATAGGTGATCTCCGGCCCTGCATCCGAGCCGAAAAACCGCTGGAATACAAAAATCACAACCAGCCCGATCATCATG
TAGATCAGGATTTTCGGGAAAAACGGACCACCGCCTCCACCCTCGCCAGCCCCGAACCAACCGGGTTGCTGATCACTATC
CTTGACAGGCTTGAACTTGTTCTGTGTCTGCTGCTTCTTCCTCTCTTTTTCCGCCATAAATCCGGTTTCTGTTCTGAACT
GAATAAGTTGCTTTGCTGAAAGTAATTAAAACAATAACCAGTACGAAATCCTAAAAGTTTGAGGTAGGGCGATTCGTTGT
[truncated: 1,807,616 more chars]
