# Supplementary material for: Extreme fluctuations in ambient salinity select for bacteria with a hybrid “salt-in”/”salt-out” osmoregulation strategy
Source: Front Microbiomes. 2024 Jan 8;2:1329925. doi: 10.3389/frmbi.2023.1329925 (PMC12993556; doi:10.3389/frmbi.2023.1329925)
Supplement: Supplementary file 1 [file DataSheet_1.zip › Table S1 Kegg Comparison.xlsx]

## Sheet: Sheet1
Prosthecochloris											Flexistipes										Izemoplasms
	Prosthecochloris Dead Sea	Prosthecochloris_aestuarii_DSBW01000077_1	Prosthecochloris_ethylica_strain_DSM_1685_JABVZQ010000001_1	Prosthecochloris_ethylica_strain_N3_JADGII010000070_1	Prosthecochloris_ethylica_strain_N2_JADGIH010000001_1	Prosthecochloris_sp_HL_130_GSB_CP020873_1	Prosthecochloris_sp_JAGGNF010000046_1	Prosthecochloris_sp_ZM_2_PDNY02000071_1				Flexistipes Dead Sea	Flexistipes_sinusarabici_DPPF01000047_1	Flexistipes_sinusarabici_DSM_4947_CP002858_1	Flexistipes_sinusarabici_JAASSO010000141_1	Flexistipes_sinusarabici_VSIV01000412_1	Flexistipes_sinusarabici_JAAZVV010000057_1				Izemoplasma Dead Sea	Xianfuyuplasma_coldseepsis_strain_zrk13_CP048914_1	Ca_Izemoplasma_acidinucleici_SDWO01000001_1	Ca_Izemoplasma_sp_JAOZSP010000004_1	Ca_Izemoplasma_sp_JAOZRX010000084_1
K21071	+	+	+	+	+	+	+	+	M00001_Glycolysis_(Embden-Meyerhof_pathway),_glucose_=>_pyruvate		K00134	+	+	+	+	+	+	M00002_Glycolysis,_core_module_involving_three-carbon_compounds		K00382	+	+	+	+	+	M00307_Pyruvate_oxidation,_pyruvate_=>_acetyl-CoA
K00134	+	+	+	+	+	+	+	+	M00002_Glycolysis,_core_module_involving_three-carbon_compounds		K00873	+	Missing	+	+	+	+	M00002_Glycolysis,_core_module_involving_three-carbon_compounds		K00948	+	+	+	+	+	M00005_PRPP_biosynthesis,_ribose_5P_=>_PRPP
K00927	+	+	+	+	+	+	+	+	M00002_Glycolysis,_core_module_involving_three-carbon_compounds		K00927	+	+	+	+	+	+	M00002_Glycolysis,_core_module_involving_three-carbon_compounds		K03737	+	+	+	+	+	M00307_Pyruvate_oxidation,_pyruvate_=>_acetyl-CoA
K01689	+	+	+	+	+	+	+	+	M00002_Glycolysis,_core_module_involving_three-carbon_compounds		K01689	+	+	+	+	+	+	M00002_Glycolysis,_core_module_involving_three-carbon_compounds		K00625	+	+	+	+	+	M00579_Phosphate_acetyltransferase-acetate_kinase_pathway,_acetyl-CoA_=>_acetate
K01803	+	+	+	+	+	+	+	+	M00002_Glycolysis,_core_module_involving_three-carbon_compounds		K01803	+	+	+	+	+	+	M00002_Glycolysis,_core_module_involving_three-carbon_compounds		K00640	+	+	+	Missing	+	M00021_Cysteine_biosynthesis,_serine_=>_cysteine
K01834	+	+	+	+	+	+	+	+	M00002_Glycolysis,_core_module_involving_three-carbon_compounds		K15633	+	+	+	+	+	+	M00002_Glycolysis,_core_module_involving_three-carbon_compounds		K00700	+	+	+	+	+	M00854_Glycogen_biosynthesis,_glucose-1P_=>_glycogen/starch
K01596	+	+	+	+	+	+	+	+	M00003_Gluconeogenesis,_oxaloacetate_=>_fructose-6P		K15635	+	+	+	+	+	+	M00002_Glycolysis,_core_module_involving_three-carbon_compounds		K00703	+	+	+	+	+	M00854_Glycogen_biosynthesis,_glucose-1P_=>_glycogen/starch
K00033	+	+	+	+	+	+	+	+	M00004_Pentose_phosphate_pathway_(Pentose_phosphate_cycle)		K01610	+	+	+	+	+	+	M00003_Gluconeogenesis,_oxaloacetate_=>_fructose-6P		K00925	+	+	+	+	+	M00579_Phosphate_acetyltransferase-acetate_kinase_pathway,_acetyl-CoA_=>_acetate
K00036	+	+	+	+	+	+	+	+	M00004_Pentose_phosphate_pathway_(Pentose_phosphate_cycle)		K00948	+	+	+	Missing	+	+	M00005_PRPP_biosynthesis,_ribose_5P_=>_PRPP		K00975	+	+	+	+	+	M00854_Glycogen_biosynthesis,_glucose-1P_=>_glycogen/starch
K00948	+	+	+	+	+	+	+	+	M00005_PRPP_biosynthesis,_ribose_5P_=>_PRPP		K00615	+	Missing	+	+	+	+	M00007_Pentose_phosphate_pathway,_non-oxidative_phase,_fructose_6P_=>_ribose_5P		K01738	+	+	+	Missing	+	M00021_Cysteine_biosynthesis,_serine_=>_cysteine
K01057	+	+	+	+	+	+	+	+	M00006_Pentose_phosphate_pathway,_oxidative_phase,_glucose_6P_=>_ribulose_5P		K00616	+	Missing	+	+	+	+	M00007_Pentose_phosphate_pathway,_non-oxidative_phase,_fructose_6P_=>_ribose_5P		K06215	+	+	Missing	Missing	Missing	M00916_Pyridoxal-P_biosynthesis,_R5P_+_glyceraldehyde-3P_+_glutamine_=>_pyridoxal-P
K00615	+	+	+	+	+	+	+	+	M00007_Pentose_phosphate_pathway,_non-oxidative_phase,_fructose_6P_=>_ribose_5P		K01783	+	Missing	+	Missing	+	+	M00007_Pentose_phosphate_pathway,_non-oxidative_phase,_fructose_6P_=>_ribose_5P		K08681	+	+	Missing	Missing	Missing	M00916_Pyridoxal-P_biosynthesis,_R5P_+_glyceraldehyde-3P_+_glutamine_=>_pyridoxal-P
K00616	+	+	+	+	+	+	+	+	M00007_Pentose_phosphate_pathway,_non-oxidative_phase,_fructose_6P_=>_ribose_5P		K01808	+	Missing	+	+	+	+	M00007_Pentose_phosphate_pathway,_non-oxidative_phase,_fructose_6P_=>_ribose_5P		K00688	+	+	+	+	+	M00855_Glycogen_degradation,_glycogen_=>_glucose-6P
K01783	+	+	+	+	+	+	+	+	M00007_Pentose_phosphate_pathway,_non-oxidative_phase,_fructose_6P_=>_ribose_5P		K01647	+	+	+	+	+	+	M00010_Citrate_cycle,_first_carbon_oxidation,_oxaloacetate_=>_2-oxoglutarate		K00850	+	+	+	+	+	M00345_Formaldehyde_assimilation,_ribulose_monophosphate_pathway
K01808	+	+	+	+	+	+	+	+	M00007_Pentose_phosphate_pathway,_non-oxidative_phase,_fructose_6P_=>_ribose_5P		K01681	+	Missing	+	Missing	+	+	M00010_Citrate_cycle,_first_carbon_oxidation,_oxaloacetate_=>_2-oxoglutarate		K00859	+	+	+	+	+	M00120_Coenzyme_A_biosynthesis,_pantothenate_=>_CoA
K01647	+	+	+	+	+	+	+	+	M00010_Citrate_cycle,_first_carbon_oxidation,_oxaloacetate_=>_2-oxoglutarate		K01682	+	+	+	+	+	+	M00010_Citrate_cycle,_first_carbon_oxidation,_oxaloacetate_=>_2-oxoglutarate		K00954	+	+	+	+	+	M00120_Coenzyme_A_biosynthesis,_pantothenate_=>_CoA
K01682	+	+	+	+	+	+	+	+	M00010_Citrate_cycle,_first_carbon_oxidation,_oxaloacetate_=>_2-oxoglutarate		K00024	+	+	+	+	+	+	M00011_Citrate_cycle,_second_carbon_oxidation,_2-oxoglutarate_=>_oxaloacetate		K01200	+	+	+	+	+	M00855_Glycogen_degradation,_glycogen_=>_glucose-6P
K00031	Missing	+	Missing	Missing	Missing	+	+	Missing	M00010_Citrate_cycle,_first_carbon_oxidation,_oxaloacetate_=>_2-oxoglutarate		K00174	+	+	+	+	+	+	M00011_Citrate_cycle,_second_carbon_oxidation,_2-oxoglutarate_=>_oxaloacetate		K01624	+	+	+	+	+	M00345_Formaldehyde_assimilation,_ribulose_monophosphate_pathway
K01681	Missing	+	Missing	Missing	Missing	+	+	Missing	M00010_Citrate_cycle,_first_carbon_oxidation,_oxaloacetate_=>_2-oxoglutarate		K00175	+	+	+	+	+	+	M00011_Citrate_cycle,_second_carbon_oxidation,_2-oxoglutarate_=>_oxaloacetate		K01835	+	+	+	+	+	M00549_Nucleotide_sugar_biosynthesis,_glucose_=>_UDP-glucose;M00855_Glycogen_degradation,_glycogen_=>_glucose-6P
K00024	+	+	+	+	+	+	+	+	M00011_Citrate_cycle,_second_carbon_oxidation,_2-oxoglutarate_=>_oxaloacetate		K01677	+	+	+	+	+	Missing	M00011_Citrate_cycle,_second_carbon_oxidation,_2-oxoglutarate_=>_oxaloacetate		K01937	+	+	+	+	+	M00052_Pyrimidine_ribonucleotide_biosynthesis,_UMP_=>_UDP/UTP,CDP/CTP
K00174	+	+	+	+	+	+	+	+	M00011_Citrate_cycle,_second_carbon_oxidation,_2-oxoglutarate_=>_oxaloacetate		K01679	+	+	+	+	+	+	M00011_Citrate_cycle,_second_carbon_oxidation,_2-oxoglutarate_=>_oxaloacetate		K03525	+	+	+	+	+	M00120_Coenzyme_A_biosynthesis,_pantothenate_=>_CoA
K00175	+	+	+	+	+	+	+	+	M00011_Citrate_cycle,_second_carbon_oxidation,_2-oxoglutarate_=>_oxaloacetate		K01902	+	+	+	+	+	+	M00011_Citrate_cycle,_second_carbon_oxidation,_2-oxoglutarate_=>_oxaloacetate		K09903	+	+	+	+	+	M00052_Pyrimidine_ribonucleotide_biosynthesis,_UMP_=>_UDP/UTP,CDP/CTP
K01679	+	+	+	+	+	+	+	+	M00011_Citrate_cycle,_second_carbon_oxidation,_2-oxoglutarate_=>_oxaloacetate		K01903	+	+	+	+	+	+	M00011_Citrate_cycle,_second_carbon_oxidation,_2-oxoglutarate_=>_oxaloacetate		K25026	+	+	+	+	+	M00549_Nucleotide_sugar_biosynthesis,_glucose_=>_UDP-glucose
K01902	+	+	+	+	+	+	+	+	M00011_Citrate_cycle,_second_carbon_oxidation,_2-oxoglutarate_=>_oxaloacetate		K18118	+	Missing	+	Missing	+	Missing	M00011_Citrate_cycle,_second_carbon_oxidation,_2-oxoglutarate_=>_oxaloacetate		K00282	+	+	+	+	+	M00621_Glycine_cleavage_system
K01903	+	+	+	+	+	+	+	+	M00011_Citrate_cycle,_second_carbon_oxidation,_2-oxoglutarate_=>_oxaloacetate		K00147	+	Missing	+	Missing	Missing	+	M00015_Proline_biosynthesis,_glutamate_=>_proline		K00283	+	+	+	+	+	M00621_Glycine_cleavage_system
K00147	+	+	+	+	+	+	+	+	M00015_Proline_biosynthesis,_glutamate_=>_proline		K00286	+	Missing	+	Missing	+	+	M00015_Proline_biosynthesis,_glutamate_=>_proline		K00600	+	+	+	+	+	M00140_C1-unit_interconversion,_prokaryotes
K00286	+	+	+	+	+	+	+	+	M00015_Proline_biosynthesis,_glutamate_=>_proline		K00931	+	Missing	+	Missing	Missing	+	M00015_Proline_biosynthesis,_glutamate_=>_proline		K00605	+	+	+	+	+	M00621_Glycine_cleavage_system
K00931	+	+	+	+	+	+	+	+	M00015_Proline_biosynthesis,_glutamate_=>_proline		K00133	+	Missing	+	+	+	+	M00018_Threonine_biosynthesis,_aspartate_=>_homoserine_=>_threonine		K01491	+	+	+	+	+	M00140_C1-unit_interconversion,_prokaryotes
K00674	+	+	+	+	+	+	+	+	M00016_Lysine_biosynthesis,_succinyl-DAP_pathway,_aspartate_=>_lysine		K00928	+	Missing	+	+	+	+	M00018_Threonine_biosynthesis,_aspartate_=>_homoserine_=>_threonine		K01500	+	+	+	+	+	M00140_C1-unit_interconversion,_prokaryotes
K00548	+	+	+	+	+	+	+	+	M00017_Methionine_biosynthesis,_aspartate_=>_homoserine_=>_methionine		K00003	Missing	Missing	+	Missing	+	+	M00018_Threonine_biosynthesis,_aspartate_=>_homoserine_=>_threonine		K01938	+	+	+	+	+	M00140_C1-unit_interconversion,_prokaryotes
K00641	+	+	+	+	+	+	+	+	M00017_Methionine_biosynthesis,_aspartate_=>_homoserine_=>_methionine		K01733	Missing	Missing	+	Missing	+	+	M00018_Threonine_biosynthesis,_aspartate_=>_homoserine_=>_threonine		K00088	+	+	+	+	Missing	M00050_Guanine_ribonucleotide_biosynthesis,_IMP_=>_GDP,GTP
K01760	+	+	+	+	+	+	+	+	M00017_Methionine_biosynthesis,_aspartate_=>_homoserine_=>_methionine		K00053	+	Missing	+	+	+	+	M00019_Valine/isoleucine_biosynthesis,_pyruvate_=>_valine_/_2-oxobutanoate_=>_isoleucine		K00800	+	+	+	+	+	M00022_Shikimate_pathway,_phosphoenolpyruvate_+_erythrose-4P_=>_chorismate
K00549	Missing	Missing	+	+	+	Missing	Missing	+	M00017_Methionine_biosynthesis,_aspartate_=>_homoserine_=>_methionine		K00826	+	Missing	+	+	+	+	M00019_Valine/isoleucine_biosynthesis,_pyruvate_=>_valine_/_2-oxobutanoate_=>_isoleucine		K00849	+	+	+	+	Missing	M00632_Galactose_degradation,_Leloir_pathway,_galactose_=>_alpha-D-glucose-1P
K00133	+	+	+	+	+	+	+	+	M00018_Threonine_biosynthesis,_aspartate_=>_homoserine_=>_threonine		K01652	+	Missing	+	+	+	+	M00019_Valine/isoleucine_biosynthesis,_pyruvate_=>_valine_/_2-oxobutanoate_=>_isoleucine		K00891	+	+	+	+	+	M00022_Shikimate_pathway,_phosphoenolpyruvate_+_erythrose-4P_=>_chorismate
K00872	+	+	+	+	+	+	+	+	M00018_Threonine_biosynthesis,_aspartate_=>_homoserine_=>_threonine		K01653	+	Missing	+	+	+	+	M00019_Valine/isoleucine_biosynthesis,_pyruvate_=>_valine_/_2-oxobutanoate_=>_isoleucine		K00939	+	+	+	+	+	M00049_Adenine_ribonucleotide_biosynthesis,_IMP_=>_ADP,ATP
K00928	+	+	+	+	+	+	+	+	M00018_Threonine_biosynthesis,_aspartate_=>_homoserine_=>_threonine		K01687	+	Missing	+	+	+	+	M00019_Valine/isoleucine_biosynthesis,_pyruvate_=>_valine_/_2-oxobutanoate_=>_isoleucine		K00942	+	+	+	+	Missing	M00050_Guanine_ribonucleotide_biosynthesis,_IMP_=>_GDP,GTP
K01733	+	+	+	+	+	Missing	+	+	M00018_Threonine_biosynthesis,_aspartate_=>_homoserine_=>_threonine		K00640	+	Missing	+	+	+	+	M00021_Cysteine_biosynthesis,_serine_=>_cysteine		K01735	+	+	+	+	+	M00022_Shikimate_pathway,_phosphoenolpyruvate_+_erythrose-4P_=>_chorismate
K12524	+	+	+	+	+	+	+	+	M00018_Threonine_biosynthesis,_aspartate_=>_homoserine_=>_threonine		K01738	+	Missing	+	+	+	+	M00021_Cysteine_biosynthesis,_serine_=>_cysteine		K01736	+	+	+	+	+	M00022_Shikimate_pathway,_phosphoenolpyruvate_+_erythrose-4P_=>_chorismate
K00053	+	+	+	+	+	+	+	+	M00019_Valine/isoleucine_biosynthesis,_pyruvate_=>_valine_/_2-oxobutanoate_=>_isoleucine		K00014	+	Missing	+	+	+	+	M00022_Shikimate_pathway,_phosphoenolpyruvate_+_erythrose-4P_=>_chorismate		K01756	+	+	+	+	+	M00049_Adenine_ribonucleotide_biosynthesis,_IMP_=>_ADP,ATP
K00826	+	+	+	+	+	+	+	+	M00019_Valine/isoleucine_biosynthesis,_pyruvate_=>_valine_/_2-oxobutanoate_=>_isoleucine		K00800	+	Missing	+	+	+	+	M00022_Shikimate_pathway,_phosphoenolpyruvate_+_erythrose-4P_=>_chorismate		K01784	+	+	+	+	Missing	M00632_Galactose_degradation,_Leloir_pathway,_galactose_=>_alpha-D-glucose-1P
K01652	+	+	+	+	+	+	+	+	M00019_Valine/isoleucine_biosynthesis,_pyruvate_=>_valine_/_2-oxobutanoate_=>_isoleucine		K00891	+	Missing	+	+	+	+	M00022_Shikimate_pathway,_phosphoenolpyruvate_+_erythrose-4P_=>_chorismate		K01785	+	+	+	+	Missing	M00632_Galactose_degradation,_Leloir_pathway,_galactose_=>_alpha-D-glucose-1P
K01653	+	+	+	+	+	+	+	+	M00019_Valine/isoleucine_biosynthesis,_pyruvate_=>_valine_/_2-oxobutanoate_=>_isoleucine		K01735	+	Missing	+	+	+	+	M00022_Shikimate_pathway,_phosphoenolpyruvate_+_erythrose-4P_=>_chorismate		K01939	+	+	+	+	+	M00049_Adenine_ribonucleotide_biosynthesis,_IMP_=>_ADP,ATP
K01687	+	+	+	+	+	+	+	+	M00019_Valine/isoleucine_biosynthesis,_pyruvate_=>_valine_/_2-oxobutanoate_=>_isoleucine		K01736	+	Missing	+	Missing	+	+	M00022_Shikimate_pathway,_phosphoenolpyruvate_+_erythrose-4P_=>_chorismate		K01951	+	+	+	+	Missing	M00050_Guanine_ribonucleotide_biosynthesis,_IMP_=>_GDP,GTP
K00640	+	+	+	+	+	+	+	+	M00021_Cysteine_biosynthesis,_serine_=>_cysteine		K03786	+	Missing	+	+	+	+	M00022_Shikimate_pathway,_phosphoenolpyruvate_+_erythrose-4P_=>_chorismate		K03786	+	+	+	+	+	M00022_Shikimate_pathway,_phosphoenolpyruvate_+_erythrose-4P_=>_chorismate
K01738	+	+	+	+	+	Missing	+	+	M00021_Cysteine_biosynthesis,_serine_=>_cysteine		K03856	+	Missing	+	+	+	+	M00022_Shikimate_pathway,_phosphoenolpyruvate_+_erythrose-4P_=>_chorismate		K03856	+	+	+	+	+	M00022_Shikimate_pathway,_phosphoenolpyruvate_+_erythrose-4P_=>_chorismate
K17069	+	+	+	+	+	+	+	+	M00021_Cysteine_biosynthesis,_serine_=>_cysteine		K00145	+	+	+	Missing	+	+	M00028_Ornithine_biosynthesis,_glutamate_=>_ornithine		K15894	+	Missing	Missing	Missing	Missing	M00923_UDP-L-FucNAm_biosynthesis
K00014	+	Missing	Missing	Missing	Missing	+	+	Missing	M00022_Shikimate_pathway,_phosphoenolpyruvate_+_erythrose-4P_=>_chorismate		K00619	+	Missing	+	+	+	+	M00028_Ornithine_biosynthesis,_glutamate_=>_ornithine		K19068	+	Missing	Missing	Missing	Missing	M00923_UDP-L-FucNAm_biosynthesis
K00800	+	+	+	+	+	+	+	+	M00022_Shikimate_pathway,_phosphoenolpyruvate_+_erythrose-4P_=>_chorismate		K00620	+	+	+	Missing	+	+	M00028_Ornithine_biosynthesis,_glutamate_=>_ornithine		K24258	+	Missing	Missing	Missing	Missing	M00923_UDP-L-FucNAm_biosynthesis
K00891	+	+	+	+	+	+	+	+	M00022_Shikimate_pathway,_phosphoenolpyruvate_+_erythrose-4P_=>_chorismate		K00821	+	Missing	+	+	Missing	+	M00028_Ornithine_biosynthesis,_glutamate_=>_ornithine		K00603	+	+	+	+	+	M00045_Histidine_degradation,_histidine_=>_N-formiminoglutamate_=>_glutamate
K01626	+	+	+	+	+	+	+	+	M00022_Shikimate_pathway,_phosphoenolpyruvate_+_erythrose-4P_=>_chorismate		K00930	+	+	+	+	+	+	M00028_Ornithine_biosynthesis,_glutamate_=>_ornithine		K00615	+	+	+	+	+	M00007_Pentose_phosphate_pathway,_non-oxidative_phase,_fructose_6P_=>_ribose_5P
K01735	+	+	+	+	+	+	+	+	M00022_Shikimate_pathway,_phosphoenolpyruvate_+_erythrose-4P_=>_chorismate		K01438	+	+	+	Missing	+	Missing	M00028_Ornithine_biosynthesis,_glutamate_=>_ornithine		K00616	+	+	+	+	+	M00007_Pentose_phosphate_pathway,_non-oxidative_phase,_fructose_6P_=>_ribose_5P
K01736	+	+	+	+	+	+	+	+	M00022_Shikimate_pathway,_phosphoenolpyruvate_+_erythrose-4P_=>_chorismate		K00836	+	Missing	+	Missing	+	+	M00033_Ectoine_biosynthesis,_aspartate_=>_ectoine		K01468	+	+	+	+	+	M00045_Histidine_degradation,_histidine_=>_N-formiminoglutamate_=>_glutamate
K03786	+	+	+	+	+	+	+	+	M00022_Shikimate_pathway,_phosphoenolpyruvate_+_erythrose-4P_=>_chorismate		K06718	+	Missing	+	Missing	+	+	M00033_Ectoine_biosynthesis,_aspartate_=>_ectoine		K01712	+	+	+	+	+	M00045_Histidine_degradation,_histidine_=>_N-formiminoglutamate_=>_glutamate
K00766	+	+	+	+	+	+	+	+	M00023_Tryptophan_biosynthesis,_chorismate_=>_tryptophan		K06720	+	Missing	+	Missing	+	+	M00033_Ectoine_biosynthesis,_aspartate_=>_ectoine		K01745	+	+	+	+	+	M00045_Histidine_degradation,_histidine_=>_N-formiminoglutamate_=>_glutamate
K01609	+	+	+	+	+	+	+	+	M00023_Tryptophan_biosynthesis,_chorismate_=>_tryptophan		K00558	+	Missing	Missing	Missing	+	Missing	M00035_Methionine_degradation		K01783	+	+	+	+	+	M00007_Pentose_phosphate_pathway,_non-oxidative_phase,_fructose_6P_=>_ribose_5P
K01657	+	+	+	+	+	+	+	+	M00023_Tryptophan_biosynthesis,_chorismate_=>_tryptophan		K00789	+	Missing	Missing	Missing	+	Missing	M00035_Methionine_degradation		K01808	+	+	Missing	Missing	+	M00007_Pentose_phosphate_pathway,_non-oxidative_phase,_fructose_6P_=>_ribose_5P
K01658	+	+	+	+	+	+	+	+	M00023_Tryptophan_biosynthesis,_chorismate_=>_tryptophan		K01251	+	Missing	Missing	Missing	+	Missing	M00035_Methionine_degradation		K00003	+	Missing	Missing	Missing	Missing	M00018_Threonine_biosynthesis,_aspartate_=>_homoserine_=>_threonine
K01695	+	+	+	+	+	+	+	+	M00023_Tryptophan_biosynthesis,_chorismate_=>_tryptophan		K00602	+	Missing	+	Missing	+	+	M00048_De_novo_purine_biosynthesis,_PRPP_+_glutamine_=>_IMP		K00133	+	+	Missing	Missing	Missing	M00018_Threonine_biosynthesis,_aspartate_=>_homoserine_=>_threonine
K01696	+	+	+	+	+	+	+	+	M00023_Tryptophan_biosynthesis,_chorismate_=>_tryptophan		K00764	+	Missing	+	Missing	+	+	M00048_De_novo_purine_biosynthesis,_PRPP_+_glutamine_=>_IMP		K00134	+	+	Missing	Missing	+	M00002_Glycolysis,_core_module_involving_three-carbon_compounds
K01817	+	Missing	+	+	+	+	+	+	M00023_Tryptophan_biosynthesis,_chorismate_=>_tryptophan		K01588	+	Missing	+	Missing	+	+	M00048_De_novo_purine_biosynthesis,_PRPP_+_glutamine_=>_IMP		K00820	+	+	+	+	+	M00909_UDP-N-acetyl-D-glucosamine_biosynthesis,_prokaryotes,_glucose_=>_UDP-GlcNAc
K06001	+	+	+	+	+	+	+	+	M00023_Tryptophan_biosynthesis,_chorismate_=>_tryptophan		K01923	+	Missing	+	Missing	+	+	M00048_De_novo_purine_biosynthesis,_PRPP_+_glutamine_=>_IMP		K00872	+	+	Missing	Missing	Missing	M00018_Threonine_biosynthesis,_aspartate_=>_homoserine_=>_threonine
K00145	+	+	+	+	+	+	+	+	M00028_Ornithine_biosynthesis,_glutamate_=>_ornithine		K01933	+	Missing	+	Missing	+	+	M00048_De_novo_purine_biosynthesis,_PRPP_+_glutamine_=>_IMP		K00873	+	+	+	+	+	M00002_Glycolysis,_core_module_involving_three-carbon_compounds
K00619	+	Missing	+	+	+	+	+	+	M00028_Ornithine_biosynthesis,_glutamate_=>_ornithine		K01945	+	Missing	+	Missing	+	+	M00048_De_novo_purine_biosynthesis,_PRPP_+_glutamine_=>_IMP		K00927	+	+	+	Missing	+	M00002_Glycolysis,_core_module_involving_three-carbon_compounds
K00620	+	+	+	+	+	+	+	+	M00028_Ornithine_biosynthesis,_glutamate_=>_ornithine		K11175	+	Missing	+	Missing	+	+	M00048_De_novo_purine_biosynthesis,_PRPP_+_glutamine_=>_IMP		K00928	+	+	Missing	Missing	Missing	M00018_Threonine_biosynthesis,_aspartate_=>_homoserine_=>_threonine
K00821	+	+	+	+	+	+	+	+	M00028_Ornithine_biosynthesis,_glutamate_=>_ornithine		K23264	+	Missing	+	Missing	+	+	M00048_De_novo_purine_biosynthesis,_PRPP_+_glutamine_=>_IMP		K01689	+	+	+	+	+	M00002_Glycolysis,_core_module_involving_three-carbon_compounds
K00930	+	+	+	+	+	+	+	+	M00028_Ornithine_biosynthesis,_glutamate_=>_ornithine		K23265	+	Missing	+	Missing	+	+	M00048_De_novo_purine_biosynthesis,_PRPP_+_glutamine_=>_IMP		K01733	+	+	Missing	Missing	Missing	M00018_Threonine_biosynthesis,_aspartate_=>_homoserine_=>_threonine
K00558	+	Missing	Missing	Missing	Missing	Missing	+	Missing	M00035_Methionine_degradation		K23269	+	Missing	+	Missing	+	+	M00048_De_novo_purine_biosynthesis,_PRPP_+_glutamine_=>_IMP		K01803	+	+	+	+	+	M00002_Glycolysis,_core_module_involving_three-carbon_compounds
K00789	+	+	+	+	+	+	+	+	M00035_Methionine_degradation		K00939	+	+	+	Missing	+	Missing	M00049_Adenine_ribonucleotide_biosynthesis,_IMP_=>_ADP,ATP		K01810	+	+	+	+	+	M00909_UDP-N-acetyl-D-glucosamine_biosynthesis,_prokaryotes,_glucose_=>_UDP-GlcNAc
K01251	+	+	+	+	+	+	+	+	M00035_Methionine_degradation		K01756	+	Missing	+	Missing	+	+	M00049_Adenine_ribonucleotide_biosynthesis,_IMP_=>_ADP,ATP		K03431	+	+	+	+	+	M00909_UDP-N-acetyl-D-glucosamine_biosynthesis,_prokaryotes,_glucose_=>_UDP-GlcNAc
K01697	+	+	+	+	+	+	+	+	M00035_Methionine_degradation		K01939	+	+	+	Missing	+	+	M00049_Adenine_ribonucleotide_biosynthesis,_IMP_=>_ADP,ATP		K04042	+	+	+	+	+	M00909_UDP-N-acetyl-D-glucosamine_biosynthesis,_prokaryotes,_glucose_=>_UDP-GlcNAc
K00602	+	Missing	+	+	+	+	+	+	M00048_De_novo_purine_biosynthesis,_PRPP_+_glutamine_=>_IMP		K00088	+	+	+	+	Missing	Missing	M00050_Guanine_ribonucleotide_biosynthesis,_IMP_=>_GDP,GTP		K15633	+	+	+	+	+	M00002_Glycolysis,_core_module_involving_three-carbon_compounds
K00764	+	+	+	+	+	+	+	+	M00048_De_novo_purine_biosynthesis,_PRPP_+_glutamine_=>_IMP		K00942	+	+	+	+	Missing	+	M00050_Guanine_ribonucleotide_biosynthesis,_IMP_=>_GDP,GTP		K00013	+	+	Missing	Missing	Missing	M00026_Histidine_biosynthesis,_PRPP_=>_histidine
K01588	+	+	+	+	+	+	+	+	M00048_De_novo_purine_biosynthesis,_PRPP_+_glutamine_=>_IMP		K01951	+	+	+	+	Missing	+	M00050_Guanine_ribonucleotide_biosynthesis,_IMP_=>_GDP,GTP		K00033	+	+	Missing	Missing	Missing	M00004_Pentose_phosphate_pathway_(Pentose_phosphate_cycle)
K01923	+	+	+	+	+	+	+	+	M00048_De_novo_purine_biosynthesis,_PRPP_+_glutamine_=>_IMP		K00226	+	Missing	+	+	+	+	M00051_De_novo_pyrimidine_biosynthesis,_glutamine_(+_PRPP)_=>_UMP		K00036	+	+	Missing	Missing	Missing	M00004_Pentose_phosphate_pathway_(Pentose_phosphate_cycle)
K01933	+	+	+	+	+	+	+	+	M00048_De_novo_purine_biosynthesis,_PRPP_+_glutamine_=>_IMP		K00609	+	Missing	+	Missing	+	+	M00051_De_novo_pyrimidine_biosynthesis,_glutamine_(+_PRPP)_=>_UMP		K00215	+	Missing	Missing	Missing	Missing	M00526_Lysine_biosynthesis,_DAP_dehydrogenase_pathway,_aspartate_=>_lysine
K01945	+	+	+	+	+	+	+	+	M00048_De_novo_purine_biosynthesis,_PRPP_+_glutamine_=>_IMP		K00762	+	Missing	+	+	+	+	M00051_De_novo_pyrimidine_biosynthesis,_glutamine_(+_PRPP)_=>_UMP		K00765	+	+	Missing	Missing	Missing	M00026_Histidine_biosynthesis,_PRPP_=>_histidine
K08289	+	+	+	+	+	+	+	+	M00048_De_novo_purine_biosynthesis,_PRPP_+_glutamine_=>_IMP		K01465	+	Missing	+	Missing	+	+	M00051_De_novo_pyrimidine_biosynthesis,_glutamine_(+_PRPP)_=>_UMP		K00817	+	+	Missing	Missing	Missing	M00026_Histidine_biosynthesis,_PRPP_=>_histidine
K11175	+	Missing	+	+	+	+	+	+	M00048_De_novo_purine_biosynthesis,_PRPP_+_glutamine_=>_IMP		K01591	+	Missing	+	+	+	+	M00051_De_novo_pyrimidine_biosynthesis,_glutamine_(+_PRPP)_=>_UMP		K01586	+	Missing	Missing	Missing	Missing	M00526_Lysine_biosynthesis,_DAP_dehydrogenase_pathway,_aspartate_=>_lysine
K23264	+	+	+	+	+	+	+	+	M00048_De_novo_purine_biosynthesis,_PRPP_+_glutamine_=>_IMP		K01955	+	Missing	+	+	+	+	M00051_De_novo_pyrimidine_biosynthesis,_glutamine_(+_PRPP)_=>_UMP		K01714	+	Missing	Missing	Missing	Missing	M00526_Lysine_biosynthesis,_DAP_dehydrogenase_pathway,_aspartate_=>_lysine
K23265	+	+	+	+	+	+	+	+	M00048_De_novo_purine_biosynthesis,_PRPP_+_glutamine_=>_IMP		K01956	+	Missing	+	Missing	+	Missing	M00051_De_novo_pyrimidine_biosynthesis,_glutamine_(+_PRPP)_=>_UMP		K01814	+	+	Missing	Missing	Missing	M00026_Histidine_biosynthesis,_PRPP_=>_histidine
K23269	+	+	+	+	+	+	+	+	M00048_De_novo_purine_biosynthesis,_PRPP_+_glutamine_=>_IMP		K17828	+	Missing	+	+	+	+	M00051_De_novo_pyrimidine_biosynthesis,_glutamine_(+_PRPP)_=>_UMP		K02500	+	+	Missing	Missing	Missing	M00026_Histidine_biosynthesis,_PRPP_=>_histidine
K00939	+	+	+	+	+	+	+	+	M00049_Adenine_ribonucleotide_biosynthesis,_IMP_=>_ADP,ATP		K00940	+	+	+	+	Missing	+	M00052_Pyrimidine_ribonucleotide_biosynthesis,_UMP_=>_UDP/UTP,CDP/CTP		K02501	+	+	Missing	Missing	Missing	M00026_Histidine_biosynthesis,_PRPP_=>_histidine
K01756	+	+	+	+	+	+	+	+	M00049_Adenine_ribonucleotide_biosynthesis,_IMP_=>_ADP,ATP		K01937	+	+	+	+	+	+	M00052_Pyrimidine_ribonucleotide_biosynthesis,_UMP_=>_UDP/UTP,CDP/CTP		K04486	+	+	Missing	Missing	Missing	M00026_Histidine_biosynthesis,_PRPP_=>_histidine
K01939	+	+	+	+	+	+	+	+	M00049_Adenine_ribonucleotide_biosynthesis,_IMP_=>_ADP,ATP		K09903	+	+	+	+	+	+	M00052_Pyrimidine_ribonucleotide_biosynthesis,_UMP_=>_UDP/UTP,CDP/CTP		K11755	+	+	Missing	Missing	Missing	M00026_Histidine_biosynthesis,_PRPP_=>_histidine
K00088	+	Missing	+	+	+	+	+	+	M00050_Guanine_ribonucleotide_biosynthesis,_IMP_=>_GDP,GTP		K00677	+	Missing	+	Missing	Missing	+	M00060_KDO2-lipid_A_biosynthesis,_Raetz_pathway,_LpxL-LpxM_type;M00866_KDO2-lipid_A_biosynthesis,_Raetz_pathway,_non-LpxL-LpxM_type		K01610	+	+	Missing	Missing	+	M00003_Gluconeogenesis,_oxaloacetate_=>_fructose-6P
K00942	+	+	+	+	+	+	+	+	M00050_Guanine_ribonucleotide_biosynthesis,_IMP_=>_GDP,GTP		K00748	+	Missing	+	Missing	Missing	+	M00060_KDO2-lipid_A_biosynthesis,_Raetz_pathway,_LpxL-LpxM_type;M00866_KDO2-lipid_A_biosynthesis,_Raetz_pathway,_non-LpxL-LpxM_type		K01778	+	Missing	Missing	Missing	Missing	M00527_Lysine_biosynthesis,_DAP_aminotransferase_pathway,_aspartate_=>_lysine
K01951	+	+	+	+	+	+	+	+	M00050_Guanine_ribonucleotide_biosynthesis,_IMP_=>_GDP,GTP		K00912	+	Missing	+	Missing	Missing	+	M00060_KDO2-lipid_A_biosynthesis,_Raetz_pathway,_LpxL-LpxM_type;M00866_KDO2-lipid_A_biosynthesis,_Raetz_pathway,_non-LpxL-LpxM_type		K00793	+	Missing	Missing	Missing	Missing	M00125_Riboflavin_biosynthesis,_plants_and_bacteria,_GTP_=>_riboflavin/FMN/FAD
K00226	+	+	+	+	+	+	+	+	M00051_De_novo_pyrimidine_biosynthesis,_glutamine_(+_PRPP)_=>_UMP		K02517	+	Missing	+	Missing	Missing	+	M00060_KDO2-lipid_A_biosynthesis,_Raetz_pathway,_LpxL-LpxM_type;M00866_KDO2-lipid_A_biosynthesis,_Raetz_pathway,_non-LpxL-LpxM_type		K00794	+	Missing	Missing	Missing	Missing	M00125_Riboflavin_biosynthesis,_plants_and_bacteria,_GTP_=>_riboflavin/FMN/FAD
K00609	+	Missing	+	+	+	+	+	+	M00051_De_novo_pyrimidine_biosynthesis,_glutamine_(+_PRPP)_=>_UMP		K02527	+	Missing	+	Missing	Missing	+	M00060_KDO2-lipid_A_biosynthesis,_Raetz_pathway,_LpxL-LpxM_type;M00866_KDO2-lipid_A_biosynthesis,_Raetz_pathway,_non-LpxL-LpxM_type		K11752	+	Missing	Missing	Missing	Missing	M00125_Riboflavin_biosynthesis,_plants_and_bacteria,_GTP_=>_riboflavin/FMN/FAD
K00762	+	+	+	+	+	+	+	+	M00051_De_novo_pyrimidine_biosynthesis,_glutamine_(+_PRPP)_=>_UMP		K02535	+	Missing	+	Missing	Missing	+	M00060_KDO2-lipid_A_biosynthesis,_Raetz_pathway,_LpxL-LpxM_type;M00866_KDO2-lipid_A_biosynthesis,_Raetz_pathway,_non-LpxL-LpxM_type		K11753	+	Missing	Missing	Missing	Missing	M00125_Riboflavin_biosynthesis,_plants_and_bacteria,_GTP_=>_riboflavin/FMN/FAD
K01465	+	+	+	+	+	+	+	+	M00051_De_novo_pyrimidine_biosynthesis,_glutamine_(+_PRPP)_=>_UMP		K02536	+	Missing	+	Missing	Missing	+	M00060_KDO2-lipid_A_biosynthesis,_Raetz_pathway,_LpxL-LpxM_type;M00866_KDO2-lipid_A_biosynthesis,_Raetz_pathway,_non-LpxL-LpxM_type		K14652	+	Missing	Missing	Missing	Missing	M00125_Riboflavin_biosynthesis,_plants_and_bacteria,_GTP_=>_riboflavin/FMN/FAD
K01591	+	+	+	+	+	+	+	+	M00051_De_novo_pyrimidine_biosynthesis,_glutamine_(+_PRPP)_=>_UMP		K09949	+	Missing	+	Missing	Missing	+	M00060_KDO2-lipid_A_biosynthesis,_Raetz_pathway,_LpxL-LpxM_type;M00866_KDO2-lipid_A_biosynthesis,_Raetz_pathway,_non-LpxL-LpxM_type		K21064	+	Missing	Missing	Missing	Missing	M00125_Riboflavin_biosynthesis,_plants_and_bacteria,_GTP_=>_riboflavin/FMN/FAD
K01956	+	+	+	+	+	+	+	+	M00051_De_novo_pyrimidine_biosynthesis,_glutamine_(+_PRPP)_=>_UMP		K00979	+	Missing	+	+	+	+	M00063_CMP-KDO_biosynthesis		K00099	+	+	+	+	+	M00096_C5_isoprenoid_biosynthesis,_non-mevalonate_pathway
K17828	+	+	+	+	+	+	+	+	M00051_De_novo_pyrimidine_biosynthesis,_glutamine_(+_PRPP)_=>_UMP		K01627	+	+	+	+	+	+	M00063_CMP-KDO_biosynthesis		K00602	+	Missing	+	Missing	Missing	M00048_De_novo_purine_biosynthesis,_PRPP_+_glutamine_=>_IMP
K00940	+	+	+	+	+	+	+	+	M00052_Pyrimidine_ribonucleotide_biosynthesis,_UMP_=>_UDP/UTP,CDP/CTP		K03270	+	+	+	+	+	+	M00063_CMP-KDO_biosynthesis		K00764	+	Missing	+	Missing	Missing	M00048_De_novo_purine_biosynthesis,_PRPP_+_glutamine_=>_IMP
K01937	+	+	+	+	+	+	+	+	M00052_Pyrimidine_ribonucleotide_biosynthesis,_UMP_=>_UDP/UTP,CDP/CTP		K06041	+	+	+	+	+	+	M00063_CMP-KDO_biosynthesis		K00919	+	+	+	+	+	M00096_C5_isoprenoid_biosynthesis,_non-mevalonate_pathway
K09903	+	+	+	+	+	+	+	+	M00052_Pyrimidine_ribonucleotide_biosynthesis,_UMP_=>_UDP/UTP,CDP/CTP		K03271	+	+	+	+	+	+	M00064_ADP-L-glycero-D-manno-heptose_biosynthesis		K00991	+	+	+	+	+	M00096_C5_isoprenoid_biosynthesis,_non-mevalonate_pathway
K00677	+	+	+	+	+	Missing	+	+	M00060_KDO2-lipid_A_biosynthesis,_Raetz_pathway,_LpxL-LpxM_type;M00866_KDO2-lipid_A_biosynthesis,_Raetz_pathway,_non-LpxL-LpxM_type		K03273	+	+	+	+	+	+	M00064_ADP-L-glycero-D-manno-heptose_biosynthesis		K01588	+	Missing	+	Missing	Missing	M00048_De_novo_purine_biosynthesis,_PRPP_+_glutamine_=>_IMP
K00748	+	+	+	+	+	Missing	+	+	M00060_KDO2-lipid_A_biosynthesis,_Raetz_pathway,_LpxL-LpxM_type;M00866_KDO2-lipid_A_biosynthesis,_Raetz_pathway,_non-LpxL-LpxM_type		K03274	+	+	+	+	+	+	M00064_ADP-L-glycero-D-manno-heptose_biosynthesis		K01589	+	Missing	+	Missing	Missing	M00048_De_novo_purine_biosynthesis,_PRPP_+_glutamine_=>_IMP
K00912	+	+	+	+	+	Missing	+	+	M00060_KDO2-lipid_A_biosynthesis,_Raetz_pathway,_LpxL-LpxM_type;M00866_KDO2-lipid_A_biosynthesis,_Raetz_pathway,_non-LpxL-LpxM_type		K21344	+	+	+	+	+	+	M00064_ADP-L-glycero-D-manno-heptose_biosynthesis		K01662	+	+	+	+	+	M00096_C5_isoprenoid_biosynthesis,_non-mevalonate_pathway
K02517	+	+	+	+	+	Missing	+	+	M00060_KDO2-lipid_A_biosynthesis,_Raetz_pathway,_LpxL-LpxM_type;M00866_KDO2-lipid_A_biosynthesis,_Raetz_pathway,_non-LpxL-LpxM_type		K21345	+	+	+	+	+	+	M00064_ADP-L-glycero-D-manno-heptose_biosynthesis		K01770	+	+	+	+	+	M00096_C5_isoprenoid_biosynthesis,_non-mevalonate_pathway
K02527	+	+	+	+	+	Missing	+	+	M00060_KDO2-lipid_A_biosynthesis,_Raetz_pathway,_LpxL-LpxM_type;M00866_KDO2-lipid_A_biosynthesis,_Raetz_pathway,_non-LpxL-LpxM_type		K01897	+	+	+	+	+	+	M00086_beta-Oxidation,_acyl-CoA_synthesis		K01823	+	+	Missing	+	Missing	M00096_C5_isoprenoid_biosynthesis,_non-mevalonate_pathway
K02536	+	+	+	+	+	Missing	+	+	M00060_KDO2-lipid_A_biosynthesis,_Raetz_pathway,_LpxL-LpxM_type;M00866_KDO2-lipid_A_biosynthesis,_Raetz_pathway,_non-LpxL-LpxM_type		K00249	+	Missing	+	+	+	+	M00087_beta-Oxidation		K01923	+	Missing	+	Missing	Missing	M00048_De_novo_purine_biosynthesis,_PRPP_+_glutamine_=>_IMP
K00979	+	+	+	+	+	+	+	+	M00063_CMP-KDO_biosynthesis		K00632	+	Missing	+	+	+	+	M00087_beta-Oxidation		K01933	+	Missing	+	Missing	Missing	M00048_De_novo_purine_biosynthesis,_PRPP_+_glutamine_=>_IMP
K01627	+	+	+	+	+	+	+	+	M00063_CMP-KDO_biosynthesis		K01692	+	Missing	+	+	+	+	M00087_beta-Oxidation		K01945	+	Missing	+	Missing	Missing	M00048_De_novo_purine_biosynthesis,_PRPP_+_glutamine_=>_IMP
K03270	+	+	+	+	+	+	+	+	M00063_CMP-KDO_biosynthesis		K07516	+	Missing	+	+	+	+	M00087_beta-Oxidation		K01952	+	Missing	+	Missing	Missing	M00048_De_novo_purine_biosynthesis,_PRPP_+_glutamine_=>_IMP
K06041	+	+	+	+	+	+	+	+	M00063_CMP-KDO_biosynthesis		K00981	+	+	+	+	+	+	M00093_Phosphatidylethanolamine_(PE)_biosynthesis,_PA_=>_PS_=>_PE		K02108	+	Missing	Missing	+	+	M00157_F-type_ATPase,_prokaryotes_and_chloroplasts
K03271	+	+	+	+	+	+	+	+	M00064_ADP-L-glycero-D-manno-heptose_biosynthesis		K01613	+	+	+	+	+	+	M00093_Phosphatidylethanolamine_(PE)_biosynthesis,_PA_=>_PS_=>_PE		K02109	+	+	Missing	+	+	M00157_F-type_ATPase,_prokaryotes_and_chloroplasts
K03273	+	+	+	+	+	+	+	+	M00064_ADP-L-glycero-D-manno-heptose_biosynthesis		K17103	+	+	+	+	+	+	M00093_Phosphatidylethanolamine_(PE)_biosynthesis,_PA_=>_PS_=>_PE		K02110	+	+	Missing	+	+	M00157_F-type_ATPase,_prokaryotes_and_chloroplasts
K03274	+	+	+	+	+	+	+	+	M00064_ADP-L-glycero-D-manno-heptose_biosynthesis		K00278	+	Missing	+	+	+	+	M00115_NAD_biosynthesis,_aspartate_=>_quinolinate_=>_NAD		K02111	+	+	Missing	+	+	M00157_F-type_ATPase,_prokaryotes_and_chloroplasts
K21345	+	+	+	+	+	+	+	+	M00064_ADP-L-glycero-D-manno-heptose_biosynthesis		K00767	+	Missing	+	+	+	+	M00115_NAD_biosynthesis,_aspartate_=>_quinolinate_=>_NAD		K02112	+	+	Missing	+	+	M00157_F-type_ATPase,_prokaryotes_and_chloroplasts
K21344	Missing	Missing	Missing	Missing	Missing	+	+	Missing	M00064_ADP-L-glycero-D-manno-heptose_biosynthesis		K00969	+	Missing	+	+	Missing	+	M00115_NAD_biosynthesis,_aspartate_=>_quinolinate_=>_NAD		K02113	+	+	Missing	+	Missing	M00157_F-type_ATPase,_prokaryotes_and_chloroplasts
K01897	+	+	+	+	+	+	+	+	M00086_beta-Oxidation,_acyl-CoA_synthesis		K01916	+	Missing	+	+	+	+	M00115_NAD_biosynthesis,_aspartate_=>_quinolinate_=>_NAD		K02114	+	+	Missing	+	+	M00157_F-type_ATPase,_prokaryotes_and_chloroplasts
K00570	Missing	Missing	+	Missing	+	Missing	Missing	Missing	M00091_Phosphatidylcholine_(PC)_biosynthesis,_PE_=>_PC		K03517	+	Missing	+	+	+	+	M00115_NAD_biosynthesis,_aspartate_=>_quinolinate_=>_NAD		K02115	+	+	Missing	+	+	M00157_F-type_ATPase,_prokaryotes_and_chloroplasts
K00981	+	+	+	+	+	+	+	+	M00093_Phosphatidylethanolamine_(PE)_biosynthesis,_PA_=>_PS_=>_PE		K00077	+	Missing	+	+	+	+	M00119_Pantothenate_biosynthesis,_valine/L-aspartate_=>_pantothenate		K03526	+	+	+	+	+	M00096_C5_isoprenoid_biosynthesis,_non-mevalonate_pathway
K01613	+	+	+	+	+	+	+	+	M00093_Phosphatidylethanolamine_(PE)_biosynthesis,_PA_=>_PS_=>_PE		K00606	+	Missing	+	+	+	+	M00119_Pantothenate_biosynthesis,_valine/L-aspartate_=>_pantothenate		K03527	+	+	+	+	+	M00096_C5_isoprenoid_biosynthesis,_non-mevalonate_pathway
K17103	+	+	+	+	+	+	+	+	M00093_Phosphatidylethanolamine_(PE)_biosynthesis,_PA_=>_PS_=>_PE		K01579	+	Missing	+	+	+	+	M00119_Pantothenate_biosynthesis,_valine/L-aspartate_=>_pantothenate		K11175	+	Missing	+	Missing	Missing	M00048_De_novo_purine_biosynthesis,_PRPP_+_glutamine_=>_IMP
K00099	+	Missing	+	+	+	+	+	Missing	M00096_C5_isoprenoid_biosynthesis,_non-mevalonate_pathway		K01918	+	Missing	+	+	+	+	M00119_Pantothenate_biosynthesis,_valine/L-aspartate_=>_pantothenate		K05822	+	Missing	Missing	Missing	Missing	M00525_Lysine_biosynthesis,_acetyl-DAP_pathway,_aspartate_=>_lysine
K00919	+	Missing	+	+	+	+	+	Missing	M00096_C5_isoprenoid_biosynthesis,_non-mevalonate_pathway		K00859	+	Missing	+	Missing	+	+	M00120_Coenzyme_A_biosynthesis,_pantothenate_=>_CoA		K05823	+	Missing	Missing	Missing	Missing	M00525_Lysine_biosynthesis,_acetyl-DAP_pathway,_aspartate_=>_lysine
K00991	+	Missing	+	+	+	+	+	Missing	M00096_C5_isoprenoid_biosynthesis,_non-mevalonate_pathway		K00954	+	Missing	+	+	+	+	M00120_Coenzyme_A_biosynthesis,_pantothenate_=>_CoA		K21071	+	+	+	+	+	M00001_Glycolysis_(Embden-Meyerhof_pathway),_glucose_=>_pyruvate
K01662	+	Missing	+	+	+	+	+	Missing	M00096_C5_isoprenoid_biosynthesis,_non-mevalonate_pathway		K03525	+	Missing	+	+	+	+	M00120_Coenzyme_A_biosynthesis,_pantothenate_=>_CoA		K03644	Missing	+	Missing	Missing	Missing	M00883_Lipoic_acid_biosynthesis,_animals_and_bacteria,_octanoyl-ACP_=>_dihydrolipoyl-H_=>_dihydrolipoyl-E2
K01770	+	Missing	+	+	+	+	+	Missing	M00096_C5_isoprenoid_biosynthesis,_non-mevalonate_pathway		K13038	+	Missing	+	+	+	+	M00120_Coenzyme_A_biosynthesis,_pantothenate_=>_CoA		K03801	Missing	+	Missing	Missing	Missing	M00881_Lipoic_acid_biosynthesis,_plants_and_bacteria,_octanoyl-ACP_=>_dihydrolipoyl-E2/H
K03526	+	Missing	+	+	+	+	+	Missing	M00096_C5_isoprenoid_biosynthesis,_non-mevalonate_pathway		K02495	+	Missing	+	+	+	Missing	M00121_Heme_biosynthesis,_plants_and_bacteria,_glutamate_=>_heme		K02821	Missing	+	Missing	Missing	Missing	M00550_Ascorbate_degradation,_ascorbate_=>_D-xylulose-5P
K03527	+	Missing	+	+	+	+	+	Missing	M00096_C5_isoprenoid_biosynthesis,_non-mevalonate_pathway		K00652	Missing	Missing	+	+	+	+	M00123_Biotin_biosynthesis,_pimeloyl-ACP/CoA_=>_biotin		K02822	Missing	+	Missing	Missing	Missing	M00550_Ascorbate_degradation,_ascorbate_=>_D-xylulose-5P
K00278	+	+	+	+	+	+	+	+	M00115_NAD_biosynthesis,_aspartate_=>_quinolinate_=>_NAD		K00833	Missing	Missing	+	+	Missing	+	M00123_Biotin_biosynthesis,_pimeloyl-ACP/CoA_=>_biotin		K03077	Missing	+	Missing	Missing	Missing	M00550_Ascorbate_degradation,_ascorbate_=>_D-xylulose-5P
K00767	+	+	+	+	+	+	+	+	M00115_NAD_biosynthesis,_aspartate_=>_quinolinate_=>_NAD		K01012	Missing	Missing	+	+	+	+	M00123_Biotin_biosynthesis,_pimeloyl-ACP/CoA_=>_biotin		K03078	Missing	+	Missing	Missing	Missing	M00550_Ascorbate_degradation,_ascorbate_=>_D-xylulose-5P
K00969	+	+	+	+	+	+	+	+	M00115_NAD_biosynthesis,_aspartate_=>_quinolinate_=>_NAD		K01935	Missing	Missing	+	+	+	+	M00123_Biotin_biosynthesis,_pimeloyl-ACP/CoA_=>_biotin		K03079	Missing	+	Missing	Missing	Missing	M00550_Ascorbate_degradation,_ascorbate_=>_D-xylulose-5P
K01916	+	+	+	+	+	+	+	+	M00115_NAD_biosynthesis,_aspartate_=>_quinolinate_=>_NAD		K00793	+	+	+	+	+	+	M00125_Riboflavin_biosynthesis,_plants_and_bacteria,_GTP_=>_riboflavin/FMN/FAD		K03475	Missing	+	Missing	Missing	Missing	M00550_Ascorbate_degradation,_ascorbate_=>_D-xylulose-5P
K03517	+	+	+	+	+	+	+	+	M00115_NAD_biosynthesis,_aspartate_=>_quinolinate_=>_NAD		K00794	+	+	+	+	+	+	M00125_Riboflavin_biosynthesis,_plants_and_bacteria,_GTP_=>_riboflavin/FMN/FAD		K03476	Missing	+	Missing	Missing	Missing	M00550_Ascorbate_degradation,_ascorbate_=>_D-xylulose-5P
K01661	+	+	+	+	+	+	+	+	M00116_Menaquinone_biosynthesis,_chorismate_(+_polyprenyl-PP)_=>_menaquinol		K11752	+	+	+	+	+	+	M00125_Riboflavin_biosynthesis,_plants_and_bacteria,_GTP_=>_riboflavin/FMN/FAD		K00609	Missing	Missing	+	Missing	Missing	M00051_De_novo_pyrimidine_biosynthesis,_glutamine_(+_PRPP)_=>_UMP
K01911	+	+	+	+	+	+	+	+	M00116_Menaquinone_biosynthesis,_chorismate_(+_polyprenyl-PP)_=>_menaquinol		K11753	+	+	+	+	+	+	M00125_Riboflavin_biosynthesis,_plants_and_bacteria,_GTP_=>_riboflavin/FMN/FAD		K00762	Missing	Missing	+	Missing	Missing	M00051_De_novo_pyrimidine_biosynthesis,_glutamine_(+_PRPP)_=>_UMP
K02548	+	+	+	+	+	+	+	+	M00116_Menaquinone_biosynthesis,_chorismate_(+_polyprenyl-PP)_=>_menaquinol		K14652	+	+	+	+	+	+	M00125_Riboflavin_biosynthesis,_plants_and_bacteria,_GTP_=>_riboflavin/FMN/FAD		K01465	Missing	Missing	+	Missing	Missing	M00051_De_novo_pyrimidine_biosynthesis,_glutamine_(+_PRPP)_=>_UMP
K02549	+	+	+	+	+	+	+	+	M00116_Menaquinone_biosynthesis,_chorismate_(+_polyprenyl-PP)_=>_menaquinol		K03149	+	Missing	+	Missing	+	+	M00127_Thiamine_biosynthesis,_prokaryotes,_AIR_(+_DXP/tyrosine)_=>_TMP/TPP		K01591	Missing	Missing	+	Missing	Missing	M00051_De_novo_pyrimidine_biosynthesis,_glutamine_(+_PRPP)_=>_UMP
K02551	+	+	+	+	+	Missing	+	+	M00116_Menaquinone_biosynthesis,_chorismate_(+_polyprenyl-PP)_=>_menaquinol		K03150	+	Missing	+	Missing	+	+	M00127_Thiamine_biosynthesis,_prokaryotes,_AIR_(+_DXP/tyrosine)_=>_TMP/TPP		K03637	Missing	Missing	+	+	Missing	M00880_Molybdenum_cofactor_biosynthesis,_GTP_=>_molybdenum_cofactor
K02552	+	+	+	+	+	+	Missing	+	M00116_Menaquinone_biosynthesis,_chorismate_(+_polyprenyl-PP)_=>_menaquinol		K03151	+	Missing	+	Missing	+	+	M00127_Thiamine_biosynthesis,_prokaryotes,_AIR_(+_DXP/tyrosine)_=>_TMP/TPP		K03639	Missing	Missing	+	+	Missing	M00880_Molybdenum_cofactor_biosynthesis,_GTP_=>_molybdenum_cofactor
K03183	+	+	+	+	+	+	Missing	+	M00116_Menaquinone_biosynthesis,_chorismate_(+_polyprenyl-PP)_=>_menaquinol		K03154	+	Missing	+	Missing	+	+	M00127_Thiamine_biosynthesis,_prokaryotes,_AIR_(+_DXP/tyrosine)_=>_TMP/TPP		K03750	Missing	Missing	+	+	Missing	M00880_Molybdenum_cofactor_biosynthesis,_GTP_=>_molybdenum_cofactor
K08680	+	+	+	+	+	+	Missing	+	M00116_Menaquinone_biosynthesis,_chorismate_(+_polyprenyl-PP)_=>_menaquinol		K00797	+	Missing	+	+	+	+	M00133_Polyamine_biosynthesis,_arginine_=>_agmatine_=>_putrescine_=>_spermidine		K03783	Missing	Missing	+	Missing	+	M00958_Adenine_ribonucleotide_degradation,_AMP_=>_Urate
K19222	+	+	+	+	+	+	Missing	+	M00116_Menaquinone_biosynthesis,_chorismate_(+_polyprenyl-PP)_=>_menaquinol		K01480	+	+	+	+	+	+	M00133_Polyamine_biosynthesis,_arginine_=>_agmatine_=>_putrescine_=>_spermidine		K03784	Missing	Missing	+	Missing	+	M00958_Adenine_ribonucleotide_degradation,_AMP_=>_Urate
K00606	+	+	+	+	+	+	+	+	M00119_Pantothenate_biosynthesis,_valine/L-aspartate_=>_pantothenate		K01611	+	+	+	+	+	+	M00133_Polyamine_biosynthesis,_arginine_=>_agmatine_=>_putrescine_=>_spermidine		K03787	Missing	Missing	+	Missing	+	M00958_Adenine_ribonucleotide_degradation,_AMP_=>_Urate
K01579	+	+	+	+	+	+	+	+	M00119_Pantothenate_biosynthesis,_valine/L-aspartate_=>_pantothenate		K02626	+	+	+	+	+	+	M00133_Polyamine_biosynthesis,_arginine_=>_agmatine_=>_putrescine_=>_spermidine		K03831	Missing	Missing	+	+	Missing	M00880_Molybdenum_cofactor_biosynthesis,_GTP_=>_molybdenum_cofactor
K01918	+	+	+	+	+	+	+	+	M00119_Pantothenate_biosynthesis,_valine/L-aspartate_=>_pantothenate		K00600	+	Missing	+	+	+	Missing	M00140_C1-unit_interconversion,_prokaryotes		K11751	Missing	Missing	+	Missing	+	M00958_Adenine_ribonucleotide_degradation,_AMP_=>_Urate
K00859	+	+	+	+	+	+	+	+	M00120_Coenzyme_A_biosynthesis,_pantothenate_=>_CoA		K01491	+	Missing	+	+	+	Missing	M00140_C1-unit_interconversion,_prokaryotes		K13479	Missing	Missing	+	Missing	+	M00958_Adenine_ribonucleotide_degradation,_AMP_=>_Urate
K00954	+	+	+	+	+	+	+	+	M00120_Coenzyme_A_biosynthesis,_pantothenate_=>_CoA		K00239	+	Missing	+	+	+	+	M00149_Succinate_dehydrogenase,_prokaryotes		K17828	Missing	Missing	+	Missing	Missing	M00051_De_novo_pyrimidine_biosynthesis,_glutamine_(+_PRPP)_=>_UMP
K03525	+	+	+	+	+	+	+	+	M00120_Coenzyme_A_biosynthesis,_pantothenate_=>_CoA		K00240	+	Missing	+	+	+	+	M00149_Succinate_dehydrogenase,_prokaryotes		K00278	Missing	Missing	+	+	+	M00115_NAD_biosynthesis,_aspartate_=>_quinolinate_=>_NAD
K13038	+	+	+	+	+	+	+	+	M00120_Coenzyme_A_biosynthesis,_pantothenate_=>_CoA		K00241	+	Missing	+	+	+	+	M00149_Succinate_dehydrogenase,_prokaryotes		K00767	Missing	Missing	+	+	Missing	M00115_NAD_biosynthesis,_aspartate_=>_quinolinate_=>_NAD
K01885	+	Missing	+	+	+	+	Missing	+	M00121_Heme_biosynthesis,_plants_and_bacteria,_glutamate_=>_heme		K00242	+	Missing	+	+	+	+	M00149_Succinate_dehydrogenase,_prokaryotes		K01950	Missing	Missing	+	+	+	M00115_NAD_biosynthesis,_aspartate_=>_quinolinate_=>_NAD
K02495	+	+	+	+	+	+	Missing	+	M00121_Heme_biosynthesis,_plants_and_bacteria,_glutamate_=>_heme		K02274	+	Missing	Missing	+	+	Missing	M00155_Cytochrome_c_oxidase,_prokaryotes		K03517	Missing	Missing	+	+	+	M00115_NAD_biosynthesis,_aspartate_=>_quinolinate_=>_NAD
K08973	Missing	Missing	+	+	+	Missing	Missing	+	M00121_Heme_biosynthesis,_plants_and_bacteria,_glutamate_=>_heme		K02275	+	Missing	Missing	+	+	Missing	M00155_Cytochrome_c_oxidase,_prokaryotes		K00969	Missing	Missing	Missing	+	+	M00115_NAD_biosynthesis,_aspartate_=>_quinolinate_=>_NAD
K00230	Missing	Missing	Missing	Missing	Missing	+	Missing	Missing	M00121_Heme_biosynthesis,_plants_and_bacteria,_glutamate_=>_heme		K02276	+	Missing	Missing	+	+	Missing	M00155_Cytochrome_c_oxidase,_prokaryotes		K04041	Missing	Missing	Missing	Missing	+	M00003_Gluconeogenesis,_oxaloacetate_=>_fructose-6P
K00768	+	+	+	+	+	+	+	+	M00122_Cobalamin_biosynthesis,_cobyrinate_a,c-diamide_=>_cobalamin		K02108	+	+	+	Missing	+	Missing	M00157_F-type_ATPase,_prokaryotes_and_chloroplasts
K00798	+	+	+	+	+	+	+	+	M00122_Cobalamin_biosynthesis,_cobyrinate_a,c-diamide_=>_cobalamin		K02109	+	+	+	Missing	+	Missing	M00157_F-type_ATPase,_prokaryotes_and_chloroplasts
K02227	+	+	+	+	+	+	+	+	M00122_Cobalamin_biosynthesis,_cobyrinate_a,c-diamide_=>_cobalamin		K02110	+	+	+	Missing	+	Missing	M00157_F-type_ATPase,_prokaryotes_and_chloroplasts
K02231	+	+	+	+	+	+	+	+	M00122_Cobalamin_biosynthesis,_cobyrinate_a,c-diamide_=>_cobalamin		K02111	+	+	+	Missing	+	Missing	M00157_F-type_ATPase,_prokaryotes_and_chloroplasts
K02232	+	+	+	+	+	+	+	+	M00122_Cobalamin_biosynthesis,_cobyrinate_a,c-diamide_=>_cobalamin		K02112	+	+	+	Missing	+	Missing	M00157_F-type_ATPase,_prokaryotes_and_chloroplasts
K02233	+	+	+	+	+	+	+	+	M00122_Cobalamin_biosynthesis,_cobyrinate_a,c-diamide_=>_cobalamin		K02113	+	+	+	Missing	+	Missing	M00157_F-type_ATPase,_prokaryotes_and_chloroplasts
K00652	+	+	+	+	+	+	+	+	M00123_Biotin_biosynthesis,_pimeloyl-ACP/CoA_=>_biotin		K02114	+	+	+	Missing	+	Missing	M00157_F-type_ATPase,_prokaryotes_and_chloroplasts
K00833	+	+	+	+	+	+	+	+	M00123_Biotin_biosynthesis,_pimeloyl-ACP/CoA_=>_biotin		K02115	+	Missing	+	Missing	+	Missing	M00157_F-type_ATPase,_prokaryotes_and_chloroplasts
K01012	+	+	+	+	+	+	+	+	M00123_Biotin_biosynthesis,_pimeloyl-ACP/CoA_=>_biotin		K03841	+	+	+	+	+	+	M00167_Reductive_pentose_phosphate_cycle,_glyceraldehyde-3P_=>_ribulose-5P
K01935	+	+	+	+	+	+	+	+	M00123_Biotin_biosynthesis,_pimeloyl-ACP/CoA_=>_biotin		K00390	Missing	Missing	+	Missing	+	Missing	M00176_Assimilatory_sulfate_reduction,_sulfate_=>_H2S
K00793	+	+	+	+	+	+	+	+	M00125_Riboflavin_biosynthesis,_plants_and_bacteria,_GTP_=>_riboflavin/FMN/FAD		K00955	Missing	Missing	+	Missing	+	Missing	M00176_Assimilatory_sulfate_reduction,_sulfate_=>_H2S
K00794	+	+	+	+	+	+	+	+	M00125_Riboflavin_biosynthesis,_plants_and_bacteria,_GTP_=>_riboflavin/FMN/FAD		K00957	Missing	Missing	+	Missing	+	Missing	M00176_Assimilatory_sulfate_reduction,_sulfate_=>_H2S
K11752	+	+	+	+	+	+	+	+	M00125_Riboflavin_biosynthesis,_plants_and_bacteria,_GTP_=>_riboflavin/FMN/FAD		K00382	+	+	+	+	+	+	M00307_Pyruvate_oxidation,_pyruvate_=>_acetyl-CoA
K11753	+	+	+	+	+	+	+	+	M00125_Riboflavin_biosynthesis,_plants_and_bacteria,_GTP_=>_riboflavin/FMN/FAD		K03737	+	Missing	+	+	+	+	M00307_Pyruvate_oxidation,_pyruvate_=>_acetyl-CoA
K14652	+	+	+	+	+	+	+	+	M00125_Riboflavin_biosynthesis,_plants_and_bacteria,_GTP_=>_riboflavin/FMN/FAD		K00850	+	Missing	+	+	+	+	M00345_Formaldehyde_assimilation,_ribulose_monophosphate_pathway
K00796	+	Missing	+	+	+	+	+	+	M00126_Tetrahydrofolate_biosynthesis,_GTP_=>_THF		K01624	+	Missing	+	+	+	+	M00345_Formaldehyde_assimilation,_ribulose_monophosphate_pathway
K00950	+	Missing	+	+	+	+	+	+	M00126_Tetrahydrofolate_biosynthesis,_GTP_=>_THF		K00052	+	+	+	Missing	+	+	M00432_Leucine_biosynthesis,_2-oxoisovalerate_=>_2-oxoisocaproate
K01077	+	Missing	+	+	+	+	+	+	M00126_Tetrahydrofolate_biosynthesis,_GTP_=>_THF		K01703	+	+	+	Missing	+	+	M00432_Leucine_biosynthesis,_2-oxoisovalerate_=>_2-oxoisocaproate
K01633	+	Missing	+	+	+	+	+	+	M00126_Tetrahydrofolate_biosynthesis,_GTP_=>_THF		K01649	+	+	+	Missing	+	+	M00432_Leucine_biosynthesis,_2-oxoisovalerate_=>_2-oxoisocaproate
K11754	+	Missing	+	+	+	+	+	+	M00126_Tetrahydrofolate_biosynthesis,_GTP_=>_THF		K00215	+	Missing	+	+	+	+	M00526_Lysine_biosynthesis,_DAP_dehydrogenase_pathway,_aspartate_=>_lysine
K00600	+	+	+	+	+	+	+	+	M00140_C1-unit_interconversion,_prokaryotes		K01586	+	Missing	+	Missing	+	+	M00526_Lysine_biosynthesis,_DAP_dehydrogenase_pathway,_aspartate_=>_lysine
K01491	+	+	+	+	+	+	+	+	M00140_C1-unit_interconversion,_prokaryotes		K01714	+	Missing	+	+	+	+	M00526_Lysine_biosynthesis,_DAP_dehydrogenase_pathway,_aspartate_=>_lysine
K00239	+	+	+	+	+	Missing	+	+	M00149_Succinate_dehydrogenase,_prokaryotes		K01778	+	Missing	+	+	+	+	M00527_Lysine_biosynthesis,_DAP_aminotransferase_pathway,_aspartate_=>_lysine
K00240	+	+	+	+	+	+	+	+	M00149_Succinate_dehydrogenase,_prokaryotes		K10206	+	Missing	+	+	+	+	M00527_Lysine_biosynthesis,_DAP_aminotransferase_pathway,_aspartate_=>_lysine
K02108	Missing	+	+	+	+	+	+	+	M00157_F-type_ATPase,_prokaryotes_and_chloroplasts		K01704	+	+	+	Missing	+	+	M00535_Isoleucine_biosynthesis,_pyruvate_=>_2-oxobutanoate
K02109	Missing	+	+	+	+	+	+	+	M00157_F-type_ATPase,_prokaryotes_and_chloroplasts		K15778	+	+	+	Missing	+	+	M00549_Nucleotide_sugar_biosynthesis,_glucose_=>_UDP-glucose
K02110	Missing	+	+	+	+	+	+	+	M00157_F-type_ATPase,_prokaryotes_and_chloroplasts		K25026	+	+	+	+	+	+	M00549_Nucleotide_sugar_biosynthesis,_glucose_=>_UDP-glucose
K02111	Missing	+	+	+	+	+	+	+	M00157_F-type_ATPase,_prokaryotes_and_chloroplasts		K00108	+	Missing	+	+	+	+	M00555_Betaine_biosynthesis,_choline_=>_betaine
K02112	Missing	+	+	+	+	+	+	+	M00157_F-type_ATPase,_prokaryotes_and_chloroplasts		K00130	+	Missing	+	+	+	+	M00555_Betaine_biosynthesis,_choline_=>_betaine
K02113	Missing	+	+	+	+	+	+	+	M00157_F-type_ATPase,_prokaryotes_and_chloroplasts		K01754	+	Missing	+	+	+	+	M00570_Isoleucine_biosynthesis,_threonine_=>_2-oxobutanoate_=>_isoleucine
K02114	Missing	+	+	+	+	+	+	+	M00157_F-type_ATPase,_prokaryotes_and_chloroplasts		K00059	Missing	Missing	+	Missing	+	+	M00572_Pimeloyl-ACP_biosynthesis,_BioC-BioH_pathway,_malonyl-ACP_=>_pimeloyl-ACP
K02115	Missing	+	+	+	+	+	+	+	M00157_F-type_ATPase,_prokaryotes_and_chloroplasts		K00208	Missing	Missing	+	Missing	+	+	M00572_Pimeloyl-ACP_biosynthesis,_BioC-BioH_pathway,_malonyl-ACP_=>_pimeloyl-ACP
K01601	+	+	+	+	+	+	+	+	M00166_Reductive_pentose_phosphate_cycle,_ribulose-5P_=>_glyceraldehyde-3P		K02169	Missing	Missing	+	Missing	+	+	M00572_Pimeloyl-ACP_biosynthesis,_BioC-BioH_pathway,_malonyl-ACP_=>_pimeloyl-ACP
K03841	+	+	+	+	+	+	+	+	M00167_Reductive_pentose_phosphate_cycle,_glyceraldehyde-3P_=>_ribulose-5P		K02372	Missing	Missing	+	Missing	+	+	M00572_Pimeloyl-ACP_biosynthesis,_BioC-BioH_pathway,_malonyl-ACP_=>_pimeloyl-ACP
K01623	Missing	Missing	Missing	Missing	Missing	Missing	Missing	Missing	M00167_Reductive_pentose_phosphate_cycle,_glyceraldehyde-3P_=>_ribulose-5P		K09458	Missing	Missing	+	Missing	+	+	M00572_Pimeloyl-ACP_biosynthesis,_BioC-BioH_pathway,_malonyl-ACP_=>_pimeloyl-ACP
K01006	Missing	+	Missing	Missing	Missing	Missing	Missing	Missing	M00173_Reductive_citrate_cycle_(Arnon-Buchanan_cycle)		K00625	+	+	+	Missing	+	+	M00579_Phosphate_acetyltransferase-acetate_kinase_pathway,_acetyl-CoA_=>_acetate
K15230	Missing	+	Missing	Missing	Missing	Missing	Missing	Missing	M00173_Reductive_citrate_cycle_(Arnon-Buchanan_cycle)		K00925	+	+	+	Missing	+	+	M00579_Phosphate_acetyltransferase-acetate_kinase_pathway,_acetyl-CoA_=>_acetate
K15231	Missing	+	Missing	Missing	Missing	Missing	Missing	Missing	M00173_Reductive_citrate_cycle_(Arnon-Buchanan_cycle)		K01847	+	+	+	+	+	+	M00741_Propanoyl-CoA_metabolism,_propanoyl-CoA_=>_succinyl-CoA
K02586	+	+	+	+	+	+	+	+	M00175_Nitrogen_fixation,_nitrogen_=>_ammonia		K01966	+	+	+	Missing	+	+	M00741_Propanoyl-CoA_metabolism,_propanoyl-CoA_=>_succinyl-CoA
K02588	+	+	+	+	+	+	+	+	M00175_Nitrogen_fixation,_nitrogen_=>_ammonia		K05606	+	+	+	+	+	+	M00741_Propanoyl-CoA_metabolism,_propanoyl-CoA_=>_succinyl-CoA
K02591	+	+	+	+	+	+	+	+	M00175_Nitrogen_fixation,_nitrogen_=>_ammonia		K00973	+	+	+	Missing	+	+	M00793_dTDP-L-rhamnose_biosynthesis
K00382	+	+	+	+	+	+	+	+	M00307_Pyruvate_oxidation,_pyruvate_=>_acetyl-CoA		K01710	+	+	+	Missing	+	+	M00793_dTDP-L-rhamnose_biosynthesis
K03737	+	+	+	+	+	+	+	+	M00307_Pyruvate_oxidation,_pyruvate_=>_acetyl-CoA		K00067	Missing	+	+	Missing	+	+	M00793_dTDP-L-rhamnose_biosynthesis
K01624	+	+	+	+	+	+	+	+	M00345_Formaldehyde_assimilation,_ribulose_monophosphate_pathway		K01790	Missing	+	+	Missing	+	+	M00793_dTDP-L-rhamnose_biosynthesis
K00850	Missing	Missing	Missing	Missing	Missing	Missing	Missing	Missing	M00345_Formaldehyde_assimilation,_ribulose_monophosphate_pathway		K00370	+	Missing	Missing	Missing	+	+	M00804_Complete_nitrification,_comammox,_ammonia_=>_nitrite_=>_nitrate
K00052	+	+	+	+	+	+	+	+	M00432_Leucine_biosynthesis,_2-oxoisovalerate_=>_2-oxoisocaproate		K00371	+	Missing	Missing	Missing	+	+	M00804_Complete_nitrification,_comammox,_ammonia_=>_nitrite_=>_nitrate
K01703	+	+	+	+	+	+	+	+	M00432_Leucine_biosynthesis,_2-oxoisovalerate_=>_2-oxoisocaproate		K10535	+	Missing	Missing	Missing	+	+	M00804_Complete_nitrification,_comammox,_ammonia_=>_nitrite_=>_nitrate
K01649	+	+	+	+	+	+	+	+	M00432_Leucine_biosynthesis,_2-oxoisovalerate_=>_2-oxoisocaproate		K00611	+	+	+	+	+	+	M00844_Arginine_biosynthesis,_ornithine_=>_arginine
K00215	+	+	+	+	+	+	+	+	M00526_Lysine_biosynthesis,_DAP_dehydrogenase_pathway,_aspartate_=>_lysine		K01755	+	+	+	+	+	+	M00844_Arginine_biosynthesis,_ornithine_=>_arginine
K01586	+	+	+	+	+	+	+	+	M00526_Lysine_biosynthesis,_DAP_dehydrogenase_pathway,_aspartate_=>_lysine		K01940	+	+	+	+	+	+	M00844_Arginine_biosynthesis,_ornithine_=>_arginine
K01714	+	+	+	+	+	+	+	+	M00526_Lysine_biosynthesis,_DAP_dehydrogenase_pathway,_aspartate_=>_lysine		K01698	+	Missing	+	+	+	+	M00846_Siroheme_biosynthesis,_glutamyl-tRNA_=>_siroheme
K01778	+	+	+	+	+	+	+	+	M00527_Lysine_biosynthesis,_DAP_aminotransferase_pathway,_aspartate_=>_lysine		K01719	+	Missing	+	+	+	+	M00846_Siroheme_biosynthesis,_glutamyl-tRNA_=>_siroheme
K01704	+	+	+	+	+	+	+	+	M00535_Isoleucine_biosynthesis,_pyruvate_=>_2-oxobutanoate		K01749	+	Missing	+	+	+	+	M00846_Siroheme_biosynthesis,_glutamyl-tRNA_=>_siroheme
K25026	+	+	+	+	+	+	+	+	M00549_Nucleotide_sugar_biosynthesis,_glucose_=>_UDP-glucose		K01845	+	Missing	+	+	+	+	M00846_Siroheme_biosynthesis,_glutamyl-tRNA_=>_siroheme
K01835	+	+	+	+	+	+	+	+	M00549_Nucleotide_sugar_biosynthesis,_glucose_=>_UDP-glucose;M00855_Glycogen_degradation,_glycogen_=>_glucose-6P		K02492	+	Missing	+	+	+	+	M00846_Siroheme_biosynthesis,_glutamyl-tRNA_=>_siroheme
K00059	+	+	+	+	+	+	+	+	M00572_Pimeloyl-ACP_biosynthesis,_BioC-BioH_pathway,_malonyl-ACP_=>_pimeloyl-ACP		K02303	Missing	Missing	+	Missing	+	Missing	M00846_Siroheme_biosynthesis,_glutamyl-tRNA_=>_siroheme
K00208	+	+	+	+	+	+	+	+	M00572_Pimeloyl-ACP_biosynthesis,_BioC-BioH_pathway,_malonyl-ACP_=>_pimeloyl-ACP		K24866	Missing	Missing	+	Missing	+	Missing	M00846_Siroheme_biosynthesis,_glutamyl-tRNA_=>_siroheme
K02169	+	+	+	+	+	+	+	+	M00572_Pimeloyl-ACP_biosynthesis,_BioC-BioH_pathway,_malonyl-ACP_=>_pimeloyl-ACP		K00688	Missing	Missing	Missing	Missing	+	+	M00855_Glycogen_degradation,_glycogen_=>_glucose-6P
K09458	+	+	+	+	+	+	+	+	M00572_Pimeloyl-ACP_biosynthesis,_BioC-BioH_pathway,_malonyl-ACP_=>_pimeloyl-ACP		K22451	Missing	Missing	Missing	Missing	+	+	M00855_Glycogen_degradation,_glycogen_=>_glucose-6P
K09789	+	+	+	+	+	+	+	+	M00572_Pimeloyl-ACP_biosynthesis,_BioC-BioH_pathway,_malonyl-ACP_=>_pimeloyl-ACP		K03637	+	+	+	+	+	+	M00880_Molybdenum_cofactor_biosynthesis,_GTP_=>_molybdenum_cofactor
K08940	+	+	+	+	+	+	+	+	M00598_Anoxygenic_photosystem_I		K03639	+	+	+	+	+	+	M00880_Molybdenum_cofactor_biosynthesis,_GTP_=>_molybdenum_cofactor
K08941	+	+	+	+	+	+	+	+	M00598_Anoxygenic_photosystem_I		K03750	+	+	+	+	+	+	M00880_Molybdenum_cofactor_biosynthesis,_GTP_=>_molybdenum_cofactor
K08942	+	+	+	+	+	+	+	+	M00598_Anoxygenic_photosystem_I		K03831	+	+	+	+	+	+	M00880_Molybdenum_cofactor_biosynthesis,_GTP_=>_molybdenum_cofactor
K08943	+	+	+	+	+	+	+	+	M00598_Anoxygenic_photosystem_I		K00946	+	Missing	+	Missing	+	+	M00896_Thiamine_biosynthesis,_archaea,_AIR_(+_NAD+)_=>_TMP/TPP
K00282	+	+	+	+	+	+	+	+	M00621_Glycine_cleavage_system		K03147	+	Missing	+	Missing	+	+	M00896_Thiamine_biosynthesis,_archaea,_AIR_(+_NAD+)_=>_TMP/TPP
K00283	+	+	+	+	+	+	+	+	M00621_Glycine_cleavage_system		K00788	+	Missing	+	Missing	+	+	M00899_Thiamine_salvage_pathway,_HMP/HET_=>_TMP
K00605	+	+	+	+	+	+	+	+	M00621_Glycine_cleavage_system		K00878	+	Missing	+	Missing	+	+	M00899_Thiamine_salvage_pathway,_HMP/HET_=>_TMP
K01847	+	+	+	+	+	+	+	+	M00741_Propanoyl-CoA_metabolism,_propanoyl-CoA_=>_succinyl-CoA		K00941	+	Missing	+	Missing	+	+	M00899_Thiamine_salvage_pathway,_HMP/HET_=>_TMP
K05606	+	+	+	+	+	+	+	+	M00741_Propanoyl-CoA_metabolism,_propanoyl-CoA_=>_succinyl-CoA		K00820	+	Missing	+	+	+	+	M00909_UDP-N-acetyl-D-glucosamine_biosynthesis,_prokaryotes,_glucose_=>_UDP-GlcNAc
K00067	+	Missing	+	+	+	+	+	+	M00793_dTDP-L-rhamnose_biosynthesis		K01810	+	Missing	+	+	+	+	M00909_UDP-N-acetyl-D-glucosamine_biosynthesis,_prokaryotes,_glucose_=>_UDP-GlcNAc
K00973	+	Missing	+	+	+	+	+	+	M00793_dTDP-L-rhamnose_biosynthesis		K03431	+	Missing	+	+	+	+	M00909_UDP-N-acetyl-D-glucosamine_biosynthesis,_prokaryotes,_glucose_=>_UDP-GlcNAc
K01710	+	Missing	+	+	+	+	+	+	M00793_dTDP-L-rhamnose_biosynthesis		K04042	+	Missing	+	+	+	+	M00909_UDP-N-acetyl-D-glucosamine_biosynthesis,_prokaryotes,_glucose_=>_UDP-GlcNAc
K01790	+	Missing	+	+	+	+	+	+	M00793_dTDP-L-rhamnose_biosynthesis		K00231	+	Missing	+	+	+	+	M00926_Heme_biosynthesis,_bacteria,_glutamyl-tRNA_=>_coproporphyrin_III_=>_heme
K01495	+	+	+	+	+	+	+	+	M00842_Tetrahydrobiopterin_biosynthesis,_GTP_=>_BH4;M00843_L-threo-Tetrahydrobiopterin_biosynthesis,_GTP_=>_L-threo-BH4		K01599	+	Missing	+	+	+	+	M00926_Heme_biosynthesis,_bacteria,_glutamyl-tRNA_=>_coproporphyrin_III_=>_heme
K01737	+	+	+	+	+	+	+	+	M00842_Tetrahydrobiopterin_biosynthesis,_GTP_=>_BH4;M00843_L-threo-Tetrahydrobiopterin_biosynthesis,_GTP_=>_L-threo-BH4		K01772	+	Missing	+	+	+	+	M00926_Heme_biosynthesis,_bacteria,_glutamyl-tRNA_=>_coproporphyrin_III_=>_heme
K17745	+	+	+	+	+	+	+	+	M00843_L-threo-Tetrahydrobiopterin_biosynthesis,_GTP_=>_L-threo-BH4		K11783	+	Missing	+	Missing	+	Missing	M00930_Menaquinone_biosynthesis,_futalosine_pathway
K00611	+	+	+	+	+	+	+	+	M00844_Arginine_biosynthesis,_ornithine_=>_arginine		K11782	+	Missing	+	Missing	+	+	M00931_Menaquinone_biosynthesis,_modified_futalosine_pathway
K01755	+	+	+	+	+	+	+	+	M00844_Arginine_biosynthesis,_ornithine_=>_arginine		K11784	+	Missing	+	Missing	+	+	M00931_Menaquinone_biosynthesis,_modified_futalosine_pathway
K01940	+	+	+	+	+	+	+	+	M00844_Arginine_biosynthesis,_ornithine_=>_arginine		K11785	+	Missing	+	Missing	+	+	M00931_Menaquinone_biosynthesis,_modified_futalosine_pathway
K01698	+	+	+	+	+	+	+	+	M00846_Siroheme_biosynthesis,_glutamyl-tRNA_=>_siroheme		K18285	+	Missing	+	Missing	+	+	M00931_Menaquinone_biosynthesis,_modified_futalosine_pathway
K01719	+	+	+	+	+	+	+	+	M00846_Siroheme_biosynthesis,_glutamyl-tRNA_=>_siroheme		K00525	+	+	+	+	Missing	+	M00938_Pyrimidine_deoxyribonucleotide_biosynthesis,_UDP_=>_dTTP
K01749	+	+	+	+	+	+	+	+	M00846_Siroheme_biosynthesis,_glutamyl-tRNA_=>_siroheme		K00943	+	+	+	+	Missing	+	M00938_Pyrimidine_deoxyribonucleotide_biosynthesis,_UDP_=>_dTTP
K01845	+	+	+	+	+	+	+	+	M00846_Siroheme_biosynthesis,_glutamyl-tRNA_=>_siroheme		K01520	+	+	+	+	Missing	+	M00938_Pyrimidine_deoxyribonucleotide_biosynthesis,_UDP_=>_dTTP
K02303	+	+	+	+	+	+	+	+	M00846_Siroheme_biosynthesis,_glutamyl-tRNA_=>_siroheme		K03465	+	+	+	+	Missing	+	M00938_Pyrimidine_deoxyribonucleotide_biosynthesis,_UDP_=>_dTTP
K02492	+	+	+	+	+	+	+	+	M00846_Siroheme_biosynthesis,_glutamyl-tRNA_=>_siroheme		K00294	+	+	+	+	+	+	M00970_Proline_degradation,_proline_=>_glutamate
K24866	+	+	Missing	Missing	Missing	+	+	+	M00846_Siroheme_biosynthesis,_glutamyl-tRNA_=>_siroheme		K00318	+	+	+	+	+	+	M00970_Proline_degradation,_proline_=>_glutamate
K00688	+	+	+	+	+	+	+	+	M00855_Glycogen_degradation,_glycogen_=>_glucose-6P
K03269	+	+	+	+	+	Missing	+	+	M00866_KDO2-lipid_A_biosynthesis,_Raetz_pathway,_non-LpxL-LpxM_type
K16363	+	+	+	+	+	Missing	+	+	M00866_KDO2-lipid_A_biosynthesis,_Raetz_pathway,_non-LpxL-LpxM_type
K03635	+	Missing	+	+	+	+	+	+	M00880_Molybdenum_cofactor_biosynthesis,_GTP_=>_molybdenum_cofactor
K03637	+	Missing	+	+	+	+	+	+	M00880_Molybdenum_cofactor_biosynthesis,_GTP_=>_molybdenum_cofactor
K03639	+	Missing	+	+	+	+	+	+	M00880_Molybdenum_cofactor_biosynthesis,_GTP_=>_molybdenum_cofactor
K03750	+	Missing	+	+	+	+	+	+	M00880_Molybdenum_cofactor_biosynthesis,_GTP_=>_molybdenum_cofactor
K03644	+	+	+	+	+	Missing	+	+	M00883_Lipoic_acid_biosynthesis,_animals_and_bacteria,_octanoyl-ACP_=>_dihydrolipoyl-H_=>_dihydrolipoyl-E2
K23734	+	+	+	+	+	Missing	+	+	M00883_Lipoic_acid_biosynthesis,_animals_and_bacteria,_octanoyl-ACP_=>_dihydrolipoyl-H_=>_dihydrolipoyl-E2
K00946	+	+	+	+	+	+	+	+	M00896_Thiamine_biosynthesis,_archaea,_AIR_(+_NAD+)_=>_TMP/TPP
K03147	+	+	+	+	+	+	+	+	M00896_Thiamine_biosynthesis,_archaea,_AIR_(+_NAD+)_=>_TMP/TPP
K22699	+	+	+	+	+	+	+	+	M00896_Thiamine_biosynthesis,_archaea,_AIR_(+_NAD+)_=>_TMP/TPP
K00788	+	+	+	+	+	+	+	+	M00899_Thiamine_salvage_pathway,_HMP/HET_=>_TMP
K00878	+	+	+	+	+	+	+	+	M00899_Thiamine_salvage_pathway,_HMP/HET_=>_TMP
K00941	+	+	+	+	+	+	+	+	M00899_Thiamine_salvage_pathway,_HMP/HET_=>_TMP
K01810	+	+	+	+	+	+	+	+	M00909_UDP-N-acetyl-D-glucosamine_biosynthesis,_prokaryotes,_glucose_=>_UDP-GlcNAc
K00231	+	+	+	+	+	+	+	+	M00926_Heme_biosynthesis,_bacteria,_glutamyl-tRNA_=>_coproporphyrin_III_=>_heme
K01599	+	+	+	+	+	+	+	+	M00926_Heme_biosynthesis,_bacteria,_glutamyl-tRNA_=>_coproporphyrin_III_=>_heme
K01772	+	+	+	+	+	+	+	+	M00926_Heme_biosynthesis,_bacteria,_glutamyl-tRNA_=>_coproporphyrin_III_=>_heme
K00525	+	+	+	+	+	+	+	+	M00938_Pyrimidine_deoxyribonucleotide_biosynthesis,_UDP_=>_dTTP
K00943	+	+	+	+	+	+	+	+	M00938_Pyrimidine_deoxyribonucleotide_biosynthesis,_UDP_=>_dTTP
K01520	+	+	+	+	+	+	+	+	M00938_Pyrimidine_deoxyribonucleotide_biosynthesis,_UDP_=>_dTTP
K03465	+	+	+	+	+	+	+	+	M00938_Pyrimidine_deoxyribonucleotide_biosynthesis,_UDP_=>_dTTP
