# Supplementary material for: Extreme fluctuations in ambient salinity select for bacteria with a hybrid “salt-in”/”salt-out” osmoregulation strategy
Source: Front Microbiomes. 2024 Jan 8;2:1329925. doi: 10.3389/frmbi.2023.1329925 (PMC12993556; doi:10.3389/frmbi.2023.1329925)
Supplement: Supplementary file 1 [file DataSheet_1.zip › Table_S2_Flexistipes_Gene_Cluster.tsv]

gene_cluster_id	KOfam_ACC	KOfam	KEGG_BRITE	COG20_FUNCTION_ACC	COG20_FUNCTION	COG20_PATHWAY	Flexistipes_sinusarabici_DSM_4947_CP002858_1	Flexistipes_DSea_bin	Flexistipes_sinusarabici_JAAZVV010000057_1	Flexistipes_sinusarabici_VSIV01000412_1	Flexistipes_sinusarabici_DPPF01000047_1	Flexistipes_sinusarabici_JAASSO010000141_1
GC_00001464				COG0317	(p)ppGpp synthase/hydrolase, HD superfamily (SpoT) (PDB:1TDJ)		Missing	Missing	Missing	+	Missing	Missing
GC_00000551				COG0317|COG1171	(p)ppGpp synthase/hydrolase, HD superfamily (SpoT) (PDB:1TDJ)|Threonine deaminase (IlvA) (PDB:3IAU)	Isoleucine, leucine, valine biosynthesis	Missing	Missing	Missing	+	Missing	Missing
GC_00001418				COG0296	1,4-alpha-glucan branching enzyme (GlgB) (PDB:4LPC) (PUBMED:25871919)		+	+	+	+	Missing	+
GC_00000231				COG0743	1-deoxy-D-xylulose 5-phosphate reductoisomerase (Dxr) (PDB:1JVS)	Isoprenoid biosynthesis	Missing	Missing	Missing	Missing	Missing	+
GC_00001910				COG0030	16S rRNA A1518 and A1519 N6-dimethyltransferase RsmA/KsgA/DIM1 (may also have DNA glycosylase/AP lyase activity) (RsmA) (PDB:1QYR)	16S rRNA modification	Missing	Missing	Missing	Missing	Missing	+
GC_00000053				COG0144	16S rRNA C967 or C1407 C5-methylase, RsmB/RsmF family (RsmB) (PDB:2FRX)	16S rRNA modification	Missing	Missing	Missing	+	Missing	Missing
GC_00000247				COG0144|COG3270	16S rRNA C967 or C1407 C5-methylase, RsmB/RsmF family (RsmB) (PDB:2FRX)|Ribosome biogenesis protein, NOL1/NOP2/FMU family (Ncl1) (PDB:2FRX) (PUBMED:9767141)	16S rRNA modification	Missing	Missing	Missing	+	Missing	+
GC_00001105				COG1902	2,4-dienoyl-CoA reductase or related NADH-dependent reductase, Old Yellow Enzyme (OYE) family (FadH) (PDB:1BWK)		+	+	+	+	+	+
GC_00000960				COG1060	2-iminoacetate synthase ThiH/Menaquinone biosynthesis enzymes MqnC and MqnE (ThiH) (PDB:4WCX) (PUBMED:18801996)	Thiamine biosynthesis	Missing	Missing	Missing	Missing	+	Missing
GC_00001479				COG0179	2-keto-4-pentenoate hydratase/2-oxohepta-3-ene-1,7-dioic acid hydratase (catechol pathway) (YcgM) (PDB:1GTT)		+	+	+	+	+	Missing
GC_00000074				COG2227	2-polyprenyl-3-methyl-5-hydroxy-6-metoxy-1,4-benzoquinol methylase (UbiG) (PDB:1BHJ)	Ubiquinone biosynthesis	+	+	+	+	+	+
GC_00000182				COG2227	2-polyprenyl-3-methyl-5-hydroxy-6-metoxy-1,4-benzoquinol methylase (UbiG) (PDB:1BHJ)	Ubiquinone biosynthesis	Missing	Missing	Missing	Missing	+	Missing
GC_00002124				COG2227	2-polyprenyl-3-methyl-5-hydroxy-6-metoxy-1,4-benzoquinol methylase (UbiG) (PDB:1BHJ)	Ubiquinone biosynthesis	Missing	Missing	+	Missing	+	Missing
GC_00002385				COG2227	2-polyprenyl-3-methyl-5-hydroxy-6-metoxy-1,4-benzoquinol methylase (UbiG) (PDB:1BHJ)	Ubiquinone biosynthesis	Missing	Missing	Missing	Missing	+	Missing
GC_00002410				COG2227	2-polyprenyl-3-methyl-5-hydroxy-6-metoxy-1,4-benzoquinol methylase (UbiG) (PDB:1BHJ)	Ubiquinone biosynthesis	+	Missing	Missing	Missing	Missing	Missing
GC_00002824				COG2227	2-polyprenyl-3-methyl-5-hydroxy-6-metoxy-1,4-benzoquinol methylase (UbiG) (PDB:1BHJ)	Ubiquinone biosynthesis	Missing	Missing	Missing	+	Missing	Missing
GC_00002317				COG0596	2-succinyl-6-hydroxy-2,4-cyclohexadiene-1-carboxylate synthase MenH and related esterases, alpha/beta hydrolase fold (MenH) (PDB:4MYS)	Menaquinone biosynthesis	Missing	Missing	Missing	+	Missing	Missing
GC_00002488				COG0596	2-succinyl-6-hydroxy-2,4-cyclohexadiene-1-carboxylate synthase MenH and related esterases, alpha/beta hydrolase fold (MenH) (PDB:4MYS)	Menaquinone biosynthesis	Missing	+	Missing	Missing	Missing	Missing
GC_00000709				COG0293	23S rRNA U2552 (ribose-2'-O)-methylase RlmE/FtsJ (RlmE) (PDB:1EIZ) (PUBMED:10769117)	23S rRNA modification	Missing	Missing	Missing	Missing	Missing	+
GC_00000832				COG0245	2C-methyl-D-erythritol 2,4-cyclodiphosphate synthase (IspF) (PDB:1GX1)	Isoprenoid biosynthesis	+	+	+	+	+	+
GC_00000785				COG1409	3',5'-cyclic AMP phosphodiesterase CpdA (CpdA) (PDB:2ZO9)		Missing	Missing	Missing	Missing	+	Missing
GC_00002679				COG3481	3'-5' exoribonuclease YhaM, can participate in 23S rRNA maturation, HD superfamily (YhaM) (PUBMED:19880604)	23S rRNA modification	+	Missing	Missing	Missing	Missing	Missing
GC_00000295				COG1074	3-5 helicase subunit RecB of the DNA repair enzyme RecBCD (exonuclease V) (RecB) (PDB:3U44) (PUBMED:29901759;30601118)		Missing	Missing	Missing	Missing	Missing	+
GC_00002024				COG1074	3-5 helicase subunit RecB of the DNA repair enzyme RecBCD (exonuclease V) (RecB) (PDB:3U44) (PUBMED:29901759;30601118)		Missing	Missing	Missing	+	Missing	Missing
GC_00001113				COG0066	3-isopropylmalate dehydratase small subunit (LeuD) (PDB:3Q3W)	Isoleucine, leucine, valine biosynthesis	Missing	Missing	Missing	+	Missing	Missing
GC_00002118				COG2897	3-mercaptopyruvate sulfurtransferase SseA, contains two rhodanese domains (SseA) (PDB:1BOH)		Missing	+	Missing	Missing	Missing	+
GC_00002121				COG2897	3-mercaptopyruvate sulfurtransferase SseA, contains two rhodanese domains (SseA) (PDB:1BOH)		Missing	Missing	Missing	Missing	Missing	+
GC_00001475				COG0304	3-oxoacyl-(acyl-carrier-protein) synthase (FabB) (PDB:2UV8) (PUBMED:21652641)	Fatty acid biosynthesis	Missing	Missing	Missing	+	Missing	Missing
GC_00002068				COG1995	4-hydroxy-L-threonine phosphate dehydrogenase PdxA (PdxA) (PDB:1PS6)	Pyridoxal phosphate biosynthesis	+	+	Missing	Missing	Missing	Missing
GC_00000252				COG0289	4-hydroxy-tetrahydrodipicolinate reductase (DapB) (PDB:1ARZ) (PUBMED:29684280)	Lysine biosynthesis	Missing	Missing	Missing	Missing	Missing	+
GC_00001315				COG1896	5'-deoxynucleotidase YfbR and related HD superfamily hydrolases (YfbR) (PDB:2PAQ)		+	+	+	+	+	Missing
GC_00001271				COG1896|COG4940	5'-deoxynucleotidase YfbR and related HD superfamily hydrolases (YfbR) (PDB:2PAQ)|Competence protein ComGF (ComGF)		+	+	+	+	Missing	+
GC_00001014				COG0190	5,10-methylene-tetrahydrofolate dehydrogenase/Methenyl tetrahydrofolate cyclohydrolase (FolD) (PDB:1A4I)		Missing	Missing	+	Missing	Missing	Missing
GC_00000628				COG1403	5-methylcytosine-specific restriction endonuclease McrA (McrA)		+	+	+	Missing	+	+
GC_00000888				COG0235	5-methylthioribulose/5-deoxyribulose/Fuculose 1-phosphate aldolase (methionine salvage, sugar degradation) (AraD) (PDB:1FUA) (PUBMED:31950558)	Urea cycle	+	+	+	+	+	Missing
GC_00000133				COG0205	6-phosphofructokinase (PfkA) (PDB:1KZH)	Glycolysis	Missing	Missing	Missing	Missing	Missing	+
GC_00002485				COG2706	6-phosphogluconolactonase, cycloisomerase 2 family (Pgl) (PDB:1JOF)		Missing	Missing	Missing	Missing	Missing	+
GC_00000585				COG0603	7-cyano-7-deazaguanine synthase (queuosine biosynthesis) (QueC) (PDB:2PG3) (PUBMED:14660578;17384645)	tRNA modification	Missing	Missing	Missing	+	Missing	Missing
GC_00001293				COG0156	7-keto-8-aminopelargonate synthetase or related enzyme (BioF) (PDB:1BS0)	Biotin biosynthesis	+	Missing	Missing	Missing	Missing	Missing
GC_00001468				COG0494	8-oxo-dGTP pyrophosphatase MutT and related house-cleaning NTP pyrophosphohydrolases, NUDIX family (MutT) (PDB:4V14)		Missing	Missing	+	Missing	Missing	Missing
GC_00001533				COG0494	8-oxo-dGTP pyrophosphatase MutT and related house-cleaning NTP pyrophosphohydrolases, NUDIX family (MutT) (PDB:4V14)		Missing	+	+	+	Missing	+
GC_00000255				COG1840	ABC-type Fe3+ transport system, periplasmic component (AfuA) (PDB:6IVY)		+	+	+	+	+	+
GC_00000234				COG0614	ABC-type Fe3+-hydroxamate transport system, periplasmic component (FepB) (PDB:1ESZ)		+	+	+	+	+	+
GC_00000607				COG0609	ABC-type Fe3+-siderophore transport system, permease component (FepD) (PDB:2NQ2)		Missing	Missing	Missing	+	Missing	Missing
GC_00001764				COG3842	ABC-type Fe3+/spermidine/putrescine transport systems, ATPase component (PotA) (PDB:1Z47)		+	+	+	+	+	Missing
GC_00002069				COG3842	ABC-type Fe3+/spermidine/putrescine transport systems, ATPase component (PotA) (PDB:1Z47)		+	Missing	Missing	Missing	+	+
GC_00000652				COG1108	ABC-type Mn2+/Zn2+ transport system, permease component (ZnuB)		+	+	+	+	+	+
GC_00000275				COG0803	ABC-type Zn uptake system ZnuABC, Zn-binding component ZnuA (ZnuA) (PDB:1K0F)		+	Missing	Missing	Missing	+	+
GC_00000745				COG0765	ABC-type amino acid transport system, permease component (HisM) (PDB:4YMS)		Missing	Missing	Missing	Missing	+	Missing
GC_00001913				COG0765	ABC-type amino acid transport system, permease component (HisM) (PDB:4YMS)		Missing	Missing	Missing	Missing	Missing	+
GC_00002109				COG0765	ABC-type amino acid transport system, permease component (HisM) (PDB:4YMS)		Missing	Missing	Missing	Missing	+	Missing
GC_00000697				COG0834	ABC-type amino acid transport/signal transduction system, periplasmic component/domain (HisJ) (PDB:1GGG)		Missing	Missing	Missing	Missing	+	Missing
GC_00000937				COG0834	ABC-type amino acid transport/signal transduction system, periplasmic component/domain (HisJ) (PDB:1GGG)		Missing	Missing	+	Missing	Missing	Missing
GC_00001436				COG0834	ABC-type amino acid transport/signal transduction system, periplasmic component/domain (HisJ) (PDB:1GGG)		Missing	Missing	Missing	Missing	+	Missing
GC_00001203				COG0410	ABC-type branched-chain amino acid transport system, ATPase component LivF (LivF) (PDB:1JI0) (PUBMED:26527648;32250026)		Missing	Missing	Missing	Missing	+	Missing
GC_00001144				COG0411	ABC-type branched-chain amino acid transport system, ATPase component LivG (LivG) (PDB:1G9X) (PUBMED:29514851)		Missing	Missing	Missing	Missing	+	+
GC_00000007				COG0683	ABC-type branched-chain amino acid transport system, periplasmic component (LivK) (PDB:1USG)		Missing	Missing	+	Missing	+	+
GC_00000839				COG0683	ABC-type branched-chain amino acid transport system, periplasmic component (LivK) (PDB:1USG)		Missing	Missing	Missing	+	Missing	Missing
GC_00000993				COG0683	ABC-type branched-chain amino acid transport system, periplasmic component (LivK) (PDB:1USG)		Missing	Missing	Missing	Missing	+	Missing
GC_00001073				COG4177	ABC-type branched-chain amino acid transport system, permease component (LivM)		Missing	Missing	Missing	Missing	+	+
GC_00001259				COG4177	ABC-type branched-chain amino acid transport system, permease component (LivM)		Missing	Missing	Missing	+	Missing	Missing
GC_00000069				COG0444	ABC-type dipeptide/oligopeptide/nickel transport system, ATPase component (DppD) (PDB:4FWI)		Missing	Missing	Missing	Missing	+	Missing
GC_00000183				COG0444	ABC-type dipeptide/oligopeptide/nickel transport system, ATPase component (DppD) (PDB:4FWI)		Missing	Missing	Missing	+	Missing	Missing
GC_00001043				COG0444	ABC-type dipeptide/oligopeptide/nickel transport system, ATPase component (DppD) (PDB:4FWI)		+	+	+	+	+	+
GC_00001620				COG0444	ABC-type dipeptide/oligopeptide/nickel transport system, ATPase component (DppD) (PDB:4FWI)		+	+	Missing	+	+	+
GC_00001390				COG1173	ABC-type dipeptide/oligopeptide/nickel transport system, permease component (DppC)		Missing	Missing	Missing	+	Missing	Missing
GC_00000293				COG1123	ABC-type glutathione transport system ATPase component, contains duplicated ATPase domain (GsiA)		+	+	+	+	+	+
GC_00000202				COG1136	ABC-type lipoprotein export system, ATPase component (LolD) (PDB:5GKO)		Missing	Missing	Missing	Missing	+	Missing
GC_00000980				COG1136	ABC-type lipoprotein export system, ATPase component (LolD) (PDB:5GKO)		Missing	Missing	Missing	+	Missing	Missing
GC_00001093				COG1136	ABC-type lipoprotein export system, ATPase component (LolD) (PDB:5GKO)		+	+	+	+	+	Missing
GC_00001397				COG1136	ABC-type lipoprotein export system, ATPase component (LolD) (PDB:5GKO)		Missing	+	Missing	+	Missing	Missing
GC_00001660				COG1136	ABC-type lipoprotein export system, ATPase component (LolD) (PDB:5GKO)		+	Missing	Missing	Missing	Missing	Missing
GC_00001580				COG4149	ABC-type molybdate transport system, permease component ModB (ModB)	Molybdopterin biosynthesis	Missing	Missing	Missing	Missing	+	Missing
GC_00000726				COG1131	ABC-type multidrug transport system, ATPase component (CcmA) (PDB:5DO7)		+	+	+	+	+	+
GC_00001409				COG1131	ABC-type multidrug transport system, ATPase component (CcmA) (PDB:5DO7)		+	Missing	+	Missing	+	+
GC_00000954				COG0842	ABC-type multidrug transport system, permease component (YadH)		+	+	+	+	+	+
GC_00002691				COG0842|COG1131	ABC-type multidrug transport system, permease component (YadH)|ABC-type multidrug transport system, ATPase component (CcmA) (PDB:5DO7)		Missing	Missing	Missing	+	Missing	Missing
GC_00001560				COG0715	ABC-type nitrate/sulfonate/bicarbonate transport system, periplasmic component (TauA) (PDB:2X26)		Missing	+	+	Missing	+	+
GC_00000544				COG3221	ABC-type phosphate/phosphonate transport system, periplasmic component (PhnD) (PDB:3S4U)		+	Missing	Missing	Missing	Missing	Missing
GC_00000023				COG1126	ABC-type polar amino acid transport system, ATPase component (GlnQ) (PDB:4YMS)		Missing	Missing	Missing	Missing	+	Missing
GC_00000660				COG1126	ABC-type polar amino acid transport system, ATPase component (GlnQ) (PDB:4YMS)		Missing	Missing	Missing	Missing	Missing	+
GC_00002306				COG1126	ABC-type polar amino acid transport system, ATPase component (GlnQ) (PDB:4YMS)		Missing	Missing	Missing	+	Missing	Missing
GC_00000211				COG2113	ABC-type proline/glycine betaine transport system, periplasmic component (ProX) (PDB:1R9L)		Missing	Missing	Missing	+	Missing	Missing
GC_00000083				COG1174	ABC-type proline/glycine betaine transport system, permease component (OpuBB)		Missing	Missing	Missing	Missing	+	Missing
GC_00001133				COG4133	ABC-type transport system involved in cytochrome c biogenesis, ATPase component (CcmA)		+	+	+	+	+	Missing
GC_00001428				COG4133	ABC-type transport system involved in cytochrome c biogenesis, ATPase component (CcmA)		+	+	+	+	+	Missing
GC_00000203				COG0755	ABC-type transport system involved in cytochrome c biogenesis, permease component (CcmC)		Missing	Missing	+	Missing	Missing	Missing
GC_00000160				COG4591	ABC-type transport system involved in lipoprotein release, permease component LolC (LolE) (PDB:6F49)		Missing	Missing	+	Missing	Missing	Missing
GC_00001004				COG4591	ABC-type transport system involved in lipoprotein release, permease component LolC (LolE) (PDB:6F49)		Missing	Missing	Missing	+	Missing	+
GC_00001042				COG4591	ABC-type transport system involved in lipoprotein release, permease component LolC (LolE) (PDB:6F49)		Missing	Missing	Missing	Missing	Missing	+
GC_00001653				COG4591	ABC-type transport system involved in lipoprotein release, permease component LolC (LolE) (PDB:6F49)		Missing	Missing	Missing	Missing	+	+
GC_00001139				COG1277	ABC-type transport system involved in multi-copper enzyme maturation, permease component (NosY)		+	+	+	+	Missing	+
GC_00000103				COG0747	ABC-type transport system, periplasmic component (DdpA) (PDB:3RQT)		Missing	Missing	+	+	Missing	+
GC_00000442				COG4662	ABC-type tungstate transport system, periplasmic component (TupA)		Missing	Missing	Missing	+	Missing	Missing
GC_00000896				COG2984	ABC-type uncharacterized transport system, periplasmic component (PDB:3LFT)		Missing	Missing	Missing	+	Missing	Missing
GC_00000538				COG4137	ABC-type uncharacterized transport system, permease component (YpjD)		Missing	Missing	Missing	Missing	+	Missing
GC_00001480				COG3602	ACT domain, ACT-3 family (ACT-3) (PDB:1ZVP)		+	Missing	Missing	Missing	Missing	Missing
GC_00000332				COG4747	ACT domain-containing protein (ACTx2)		+	+	+	+	+	+
GC_00001277				COG0859	ADP-heptose:LPS heptosyltransferase (RfaF) (PDB:1PSW)		+	Missing	+	Missing	Missing	+
GC_00001896				COG0859	ADP-heptose:LPS heptosyltransferase (RfaF) (PDB:1PSW)		+	+	+	Missing	Missing	Missing
GC_00000278				COG1051|COG1893	ADP-ribose pyrophosphatase YjhB, NUDIX family (YjhB) (PDB:3GZ5)|Ketopantoate reductase (PanE) (PDB:1BG6)	Pantothenate/CoA biosynthesis	Missing	Missing	+	Missing	Missing	Missing
GC_00000850				COG1397	ADP-ribosylglycohydrolase (DraG) (PDB:1T5J)		+	+	+	+	+	+
GC_00001152				COG3705	ATP phosphoribosyltransferase regulatory subunit HisZ (HisZ) (PDB:3OD1) (PUBMED:9767141)		Missing	Missing	+	Missing	Missing	Missing
GC_00001800				COG5441	ATP-binding helicase-inhibiting domain, Tm-1/UPF0261 family (Tm-1N) (PDB:3WRV) (PUBMED:25092327)		Missing	Missing	+	+	+	+
GC_00000263				COG0542	ATP-dependent Clp protease, ATP-binding subunit ClpA (ClpA) (PDB:1KSF)		+	+	+	+	Missing	+
GC_00000022				COG0466	ATP-dependent Lon protease, bacterial type (Lon) (PDB:6ON2)		Missing	Missing	Missing	Missing	+	Missing
GC_00002841				COG1205	ATP-dependent helicase YprA, contains C-terminal metal-binding DUF1998 domain (YprA)		+	Missing	Missing	Missing	Missing	Missing
GC_00000236				COG1220	ATP-dependent protease HslVU (ClpYQ), ATPase subunit HslU (HslU) (PDB:1DO0)		Missing	Missing	+	Missing	Missing	Missing
GC_00000192				COG1606	ATP-utilizing enzyme, PP-loop superfamily (PDB:6B2O)		Missing	Missing	+	Missing	Missing	+
GC_00000238				COG0488	ATPase components of ABC transporters with duplicated ATPase domains (Uup) (PDB:5ZXD)		Missing	Missing	Missing	+	+	Missing
GC_00000668				COG0488	ATPase components of ABC transporters with duplicated ATPase domains (Uup) (PDB:5ZXD)		+	+	+	+	+	+
GC_00000157				COG1127	ATPase subunit MlaF of the ABC-type intermembrane phospholipid transporter Mla (MlaF) (PDB:6IC4)		Missing	Missing	Missing	Missing	+	Missing
GC_00000082				COG0507	ATPase/5-3 helicase helicase subunit RecD of the DNA repair enzyme RecBCD (exonuclease V) (RecD) (PDB:1W36) (PUBMED:29901759;30601118)		Missing	Missing	+	+	Missing	Missing
GC_00002874				COG5340	Abortive phage infection protein AbiEi, antitoxin conponent of an AbiEi-AbiEii TA system (AbiEi) (PUBMED:24465005;29518409)		Missing	+	Missing	Missing	Missing	Missing
GC_00002834				COG2421	Acetamidase/formamidase (FmdA) (PDB:2F4L)		Missing	Missing	Missing	+	Missing	Missing
GC_00000025				COG0282	Acetate kinase (AckA) (PDB:3SK3)		Missing	Missing	+	+	Missing	Missing
GC_00002245				COG0123	Acetoin utilization deacetylase AcuC or a related deacetylase (AcuC) (PDB:1C3P)		+	+	Missing	Missing	Missing	Missing
GC_00000770				COG0028	Acetolactate synthase large subunit or other thiamine pyrophosphate-requiring enzyme (IlvB) (PDB:1BFD)	Isoleucine, leucine, valine biosynthesis	Missing	Missing	Missing	Missing	+	Missing
GC_00000766				COG0183	Acetyl-CoA acetyltransferase (PaaJ) (PDB:1AFW)	Fatty acid biosynthesis	Missing	Missing	Missing	Missing	+	Missing
GC_00000856				COG0183	Acetyl-CoA acetyltransferase (PaaJ) (PDB:1AFW)	Fatty acid biosynthesis	+	+	+	+	+	+
GC_00001136				COG0183	Acetyl-CoA acetyltransferase (PaaJ) (PDB:1AFW)	Fatty acid biosynthesis	Missing	Missing	Missing	Missing	Missing	+
GC_00000214				COG0825	Acetyl-CoA carboxylase alpha subunit (AccA) (PDB:2F9I)	Fatty acid biosynthesis	Missing	Missing	Missing	Missing	+	+
GC_00001529				COG0777	Acetyl-CoA carboxylase beta subunit (AccD) (PDB:2F9I)	Fatty acid biosynthesis	Missing	Missing	Missing	+	Missing	Missing
GC_00001166				COG4799	Acetyl-CoA carboxylase, carboxyltransferase component (MmdA) (PDB:1OD2)		Missing	Missing	Missing	Missing	Missing	+
GC_00000508				COG4770	Acetyl/propionyl-CoA carboxylase, alpha subunit (PccA) (PDB:3U9S)		+	+	+	+	+	+
GC_00000861				COG4992	Acetylornithine/succinyldiaminopimelate/putrescine aminotransferase (ArgD) (PDB:2E54)	Arginine biosynthesis	Missing	Missing	Missing	+	+	Missing
GC_00001807				COG0110	Acetyltransferase, isoleucine patch superfamily (WbbJ)		Missing	+	+	+	Missing	+
GC_00001025				COG1048	Aconitase A (AcnA) (PDB:1ACO)	Lysine biosynthesisTCA cycle	Missing	Missing	Missing	Missing	+	Missing
GC_00001032				COG1924	Activator of 2-hydroxyglutaryl-CoA dehydratase (HSP70-class ATPase domain) (YjiL) (PDB:1HUX)		Missing	Missing	Missing	Missing	+	Missing
GC_00000814				COG3884	Acyl-ACP thioesterase (FatA) (PDB:2ESS)		+	+	+	+	+	+
GC_00000971				COG1960	Acyl-CoA dehydrogenase related to the alkylation response protein AidB (CaiA) (PDB:1BUC)	Fatty acid biosynthesis	Missing	Missing	Missing	Missing	Missing	+
GC_00000158				COG1012	Acyl-CoA reductase or other NAD-dependent aldehyde dehydrogenase (AdhE) (PDB:1A4S)	Proline degradation	+	Missing	+	+	+	+
GC_00001716				COG1012	Acyl-CoA reductase or other NAD-dependent aldehyde dehydrogenase (AdhE) (PDB:1A4S)	Proline degradation	+	+	Missing	+	+	+
GC_00000040				COG2050	Acyl-CoA thioesterase PaaI, contains HGG motif (PaaI) (PDB:1PSU)		+	+	+	+	+	+
GC_00000196				COG1043	Acyl-[acyl carrier protein]--UDP-N-acetylglucosamine O-acyltransferase (LpxA) (PDB:1J2Z)	Lipid A biosynthesis	Missing	Missing	+	Missing	Missing	Missing
GC_00000181				COG0365	Acyl-coenzyme A synthetase/AMP-(fatty) acid ligase (Acs) (PDB:4B2O) (PUBMED:14638756)		+	+	+	+	+	+
GC_00000877				COG0365	Acyl-coenzyme A synthetase/AMP-(fatty) acid ligase (Acs) (PDB:4B2O) (PUBMED:14638756)		+	+	+	+	+	+
GC_00000180				COG1001	Adenine deaminase (AdeC) (PDB:3NQB)		Missing	Missing	Missing	Missing	Missing	+
GC_00003028				COG2189	Adenine specific DNA methylase Mod (Mod) (PDB:4ZCF)		+	Missing	Missing	Missing	Missing	Missing
GC_00000886				COG0161	Adenosylmethionine-8-amino-7-oxononanoate aminotransferase (BioA) (PDB:1MLY)	Biotin biosynthesis	Missing	Missing	Missing	+	Missing	Missing
GC_00001602				COG0015	Adenylosuccinate lyase (PurB) (PDB:2HVG)	Purine biosynthesis	Missing	Missing	Missing	Missing	Missing	+
GC_00002455				COG0450	Alkyl hydroperoxide reductase subunit AhpC (peroxiredoxin) (AhpC) (PDB:2RII)		Missing	+	Missing	Missing	Missing	Missing
GC_00002489				COG0450	Alkyl hydroperoxide reductase subunit AhpC (peroxiredoxin) (AhpC) (PDB:2RII)		Missing	+	Missing	Missing	Missing	Missing
GC_00001615				COG3454	Alpha-D-ribose 1-methylphosphonate 5-triphosphate diphosphatase PhnM (PhnM)		Missing	Missing	+	Missing	Missing	Missing
GC_00001875				COG3625	Alpha-D-ribose 1-methylphosphonate 5-triphosphate synthase subunit PhnH (PhnH) (PDB:2FSU)		Missing	+	+	+	Missing	Missing
GC_00002056				COG1449	Alpha-amylase/alpha-mannosidase, GH57 family (PDB:1K1W)		Missing	Missing	+	+	Missing	+
GC_00003060				COG5184	Alpha-tubulin suppressor ATS1 and related RCC1 domain-containing proteins (ATS1) (PDB:1A12)		Missing	+	Missing	Missing	Missing	Missing
GC_00000080				COG1794	Amino acid racemase YgeA (RacX) (PDB:5ELL)		Missing	Missing	+	Missing	+	Missing
GC_00000249				COG0004	Ammonia channel protein AmtB (AmtB) (PDB:1U77)		Missing	Missing	Missing	Missing	Missing	+
GC_00001851				COG1328	Anaerobic ribonucleoside-triphosphate reductase (NrdD) (PDB:4COI)	Thymidylate biosynthesis	+	+	+	+	Missing	Missing
GC_00000017				COG0243	Anaerobic selenocysteine-containing dehydrogenase (BisC) (PDB:1EU1)		Missing	Missing	Missing	Missing	+	Missing
GC_00000085				COG0243	Anaerobic selenocysteine-containing dehydrogenase (BisC) (PDB:1EU1)		Missing	Missing	Missing	+	+	Missing
GC_00000941				COG0243	Anaerobic selenocysteine-containing dehydrogenase (BisC) (PDB:1EU1)		Missing	Missing	Missing	Missing	+	Missing
GC_00001040				COG0243	Anaerobic selenocysteine-containing dehydrogenase (BisC) (PDB:1EU1)		+	+	+	+	Missing	+
GC_00001459				COG0243	Anaerobic selenocysteine-containing dehydrogenase (BisC) (PDB:1EU1)		Missing	Missing	Missing	Missing	+	Missing
GC_00001906				COG0243	Anaerobic selenocysteine-containing dehydrogenase (BisC) (PDB:1EU1)		+	+	Missing	Missing	+	Missing
GC_00002309				COG0243	Anaerobic selenocysteine-containing dehydrogenase (BisC) (PDB:1EU1)		Missing	Missing	Missing	+	Missing	Missing
GC_00002638				COG0243	Anaerobic selenocysteine-containing dehydrogenase (BisC) (PDB:1EU1)		Missing	Missing	Missing	Missing	+	Missing
GC_00002852				COG0243	Anaerobic selenocysteine-containing dehydrogenase (BisC) (PDB:1EU1)		Missing	Missing	Missing	+	Missing	Missing
GC_00002959				COG0243	Anaerobic selenocysteine-containing dehydrogenase (BisC) (PDB:1EU1)		Missing	+	Missing	Missing	Missing	Missing
GC_00000737				COG0512	Anthranilate/para-aminobenzoate synthase component II (glutamine amidotransferase) (PabA) (PDB:1I1Q)	Aromatic amino acid biosynthesis	+	+	+	+	+	+
GC_00002943				COG0147	Anthranilate/para-aminobenzoate synthases component I (TrpE) (PDB:1I1Q)	Aromatic amino acid biosynthesis	+	Missing	Missing	Missing	Missing	Missing
GC_00000406				COG1366	Anti-anti-sigma regulatory factor (antagonist of anti-sigma factor) (SpoIIAA) (PDB:1AUZ)		+	+	+	+	+	+
GC_00002057				COG3806	Anti-sigma factor ChrR, cupin superfamily (ChrR) (PDB:2Q1Z)		+	+	Missing	+	Missing	Missing
GC_00000700				COG2172	Anti-sigma regulatory factor (Ser/Thr protein kinase) (RsbW) (PDB:1TIL)		Missing	Missing	Missing	Missing	Missing	+
GC_00002801				COG4227	Antirestriction protein ArdC (ArdC) (PUBMED:10686096)		Missing	+	Missing	Missing	Missing	Missing
GC_00001987				COG1598	Antitoxin component HicB of the HicAB toxin-antitoxin system (HicB) (PDB:4P78) (PUBMED:19060138)		Missing	+	+	+	Missing	Missing
GC_00001121				COG2161	Antitoxin component YafN of the YafNO toxin-antitoxin module, PHD/YefM family (StbD) (PDB:2A6Q)		+	+	Missing	+	+	Missing
GC_00002249				COG4118	Antitoxin component of toxin-antitoxin stability system, DNA-binding transcriptional repressor (Phd) (PDB:3DBO)		Missing	+	Missing	+	Missing	Missing
GC_00002502				COG0433	Archaeal DNA helicase HerA or a related bacterial ATPase, contains HAS-barrel and ATPase domains (HerA) (PDB:4D2I)		Missing	+	Missing	Missing	Missing	Missing
GC_00002585				COG0433	Archaeal DNA helicase HerA or a related bacterial ATPase, contains HAS-barrel and ATPase domains (HerA) (PDB:4D2I)		+	Missing	Missing	Missing	Missing	Missing
GC_00001561				COG0075	Archaeal aspartate aminotransferase or a related aminotransferase, includes purine catabolism protein PucG (PucG) (PDB:3NNK)	Serine biosynthesis	+	+	+	+	+	Missing
GC_00001412				COG1155	Archaeal/vacuolar-type H+-ATPase catalytic subunit A/Vma1 (NtpA) (PDB:3J9T)	A/V-type ATP synthase	Missing	Missing	Missing	Missing	+	Missing
GC_00001298				COG1156	Archaeal/vacuolar-type H+-ATPase subunit B/Vma2 (NtpB) (PDB:3GQB)	A/V-type ATP synthase	Missing	Missing	Missing	+	Missing	Missing
GC_00000904				COG1390	Archaeal/vacuolar-type H+-ATPase subunit E/Vma4 (NtpE) (PDB:2DM9)	A/V-type ATP synthase	+	+	+	+	+	+
GC_00000061				COG1269	Archaeal/vacuolar-type H+-ATPase subunit I/STV1 (NtpI) (PDB:2JTW)	A/V-type ATP synthase	+	Missing	Missing	+	+	Missing
GC_00000805				COG0018	Arginyl-tRNA synthetase (ArgS) (PDB:1BS2)	Aminoacyl-tRNA synthetases	Missing	Missing	Missing	Missing	+	Missing
GC_00001859				COG1287	Asparagine N-glycosylation enzyme, membrane subunit Stt3 (Stt3) (PDB:2LGZ)		+	+	Missing	+	Missing	Missing
GC_00001997				COG1287	Asparagine N-glycosylation enzyme, membrane subunit Stt3 (Stt3) (PDB:2LGZ)		+	Missing	Missing	Missing	+	Missing
GC_00000313				COG0029	Aspartate oxidase (NadB) (PDB:1KNP)	NAD biosynthesis	Missing	Missing	+	Missing	+	Missing
GC_00000480				COG0136	Aspartate-semialdehyde dehydrogenase (Asd) (PDB:1BRM)	Lysine biosynthesis	Missing	Missing	Missing	Missing	+	Missing
GC_00000270				COG0436	Aspartate/methionine/tyrosine aminotransferase (AspB) (PDB:2O0R)	Isoleucine, leucine, valine biosynthesis	+	+	+	+	+	Missing
GC_00000394				COG0436	Aspartate/methionine/tyrosine aminotransferase (AspB) (PDB:2O0R)	Isoleucine, leucine, valine biosynthesis	+	+	+	+	+	+
GC_00001775				COG2318	Bacillithiol/mycothiol S-transferase BstA/DinB, DinB/YfiT family (unrelated to E. coli DinB) (DinB) (PDB:2QE9) (PUBMED:22059487;24821014)		+	+	Missing	Missing	+	+
GC_00000620				COG0776	Bacterial nucleoid DNA-binding protein IHF-alpha (HimA) (PDB:1B8Z)		Missing	Missing	Missing	Missing	Missing	+
GC_00001812				COG1659	Bacteriocin, linocin/CFP29 family (CFP29) (PDB:2E0Z)		Missing	+	+	+	+	Missing
GC_00001937				COG1775	Benzoyl-CoA reductase/2-hydroxyglutaryl-CoA dehydratase subunit, BcrC/BadD/HgdB (HgdB) (PDB:3O3M)		+	+	+	+	Missing	Missing
GC_00000109				COG1259	Bifunctional DNase/RNase (PDB:1SJ5) (PUBMED:20018603)		Missing	Missing	Missing	+	Missing	Missing
GC_00001717				COG0439	Biotin carboxylase (AccC) (PDB:1BNC)	Fatty acid biosynthesis	Missing	+	+	+	Missing	+
GC_00001369				COG0340|COG1654	Biotin-(acetyl-CoA carboxylase) ligase (BirA2) (PDB:1BIA) (PUBMED:32188788)|Biotin operon repressor (BirA) (PDB:1BIA)	Biotin biosynthesis	+	Missing	+	+	Missing	+
GC_00000128				COG0559	Branched-chain amino acid ABC-type transport system, permease component (LivH)		Missing	Missing	Missing	+	Missing	Missing
GC_00000219				COG0115	Branched-chain amino acid aminotransferase/4-amino-4-deoxychorismate lyase (IlvE) (PDB:1A3G)	Isoleucine, leucine, valine biosynthesis	Missing	Missing	Missing	+	+	Missing
GC_00002206				COG0115	Branched-chain amino acid aminotransferase/4-amino-4-deoxychorismate lyase (IlvE) (PDB:1A3G)	Isoleucine, leucine, valine biosynthesis	+	Missing	Missing	Missing	+	Missing
GC_00000432				COG1687	Branched-chain amino acid transport protein AzlD (AzlD)		+	+	+	+	+	+
GC_00000049				COG0496	Broad specificity polyphosphatase and 5'/3'-nucleotidase SurE (SurE) (PDB:2V4N)		Missing	Missing	+	Missing	Missing	+
GC_00001692				COG0517	CBS domain (CBS) (PDB:1B3O)		Missing	Missing	Missing	Missing	Missing	+
GC_00000751				COG3448	CBS-domain-containing membrane protein		+	+	+	+	Missing	+
GC_00001853				COG5607	CHAD domain, binds inorganic polyphosphates (CHAD) (PDB:3E0S) (PUBMED:12456267;31133615)		Missing	Missing	+	+	Missing	+
GC_00002269				COG5551	CRISPR/Cas system endoribonuclease Cas6, RAMP superfamily (Cas6a)	CRISPR-Cas system	+	Missing	Missing	Missing	Missing	Missing
GC_00002599				COG2931	Ca2+-binding protein, RTX toxin-related (PDB:1AF0) (PUBMED:15135544)		Missing	Missing	Missing	Missing	+	Missing
GC_00001026				COG0458	Carbamoylphosphate synthase large subunit (CarB) (PDB:1C30)	Arginine biosynthesis	Missing	Missing	Missing	Missing	+	Missing
GC_00002894				COG0458	Carbamoylphosphate synthase large subunit (CarB) (PDB:1C30)	Arginine biosynthesis	+	Missing	Missing	Missing	Missing	Missing
GC_00000955				COG2217	Cation-transporting P-type ATPase (ZntA) (PDB:4BBJ)		Missing	Missing	Missing	Missing	Missing	+
GC_00001024				COG2217|COG2608	Cation-transporting P-type ATPase (ZntA) (PDB:4BBJ)|Copper chaperone CopZ (CopZ) (PDB:1AFI)		Missing	Missing	Missing	Missing	+	Missing
GC_00000705				COG1729	Cell division protein CpoB, coordinates peptidoglycan biosynthesis and outer membrane constriction (CpoB) (PDB:2WZ7) (PUBMED:25951518)		+	+	+	+	Missing	+
GC_00000194				COG1729|COG4783	Cell division protein CpoB, coordinates peptidoglycan biosynthesis and outer membrane constriction (CpoB) (PDB:2WZ7) (PUBMED:25951518)|Outer membrane protein chaperone/metalloprotease BepA/YfgC, contains M48 and TPR domains (BepA) (PDB:6AIT) (PUBMED:24003122)		+	+	+	+	+	+
GC_00000320				COG2919	Cell division protein FtsB (FtsB) (PDB:4IFF)		+	+	+	+	+	+
GC_00000680				COG0768	Cell division protein FtsI, peptidoglycan transpeptidase (Penicillin-binding protein 2) (FtsI) (PDB:6HZQ)		Missing	Missing	Missing	Missing	+	Missing
GC_00001142				COG0768	Cell division protein FtsI, peptidoglycan transpeptidase (Penicillin-binding protein 2) (FtsI) (PDB:6HZQ)		Missing	Missing	Missing	Missing	Missing	+
GC_00000764				COG3087	Cell division protein FtsN (FtsN) (PDB:1UTA)		+	+	+	Missing	+	+
GC_00001887				COG2177	Cell division protein FtsX (FtsX)		Missing	Missing	Missing	Missing	Missing	+
GC_00001029				COG1485	Cell division protein ZapE (Z ring-associated ATPase), AFG1 superfamily (ZapE)		+	+	+	+	+	+
GC_00000427				COG1774	Cell fate regulator YaaT, PSP1 superfamily (controls sporulation, competence, biofilm development) (YaaT) (PUBMED:23490197)		+	+	+	+	+	+
GC_00000471				COG0784	CheY-like REC (receiver) domain, includes chemotaxis protein CheY and sporulation regulator Spo0F (CheY) (PDB:6QRJ)		+	+	+	+	Missing	+
GC_00002784				COG0784	CheY-like REC (receiver) domain, includes chemotaxis protein CheY and sporulation regulator Spo0F (CheY) (PDB:6QRJ)		Missing	Missing	Missing	Missing	+	Missing
GC_00002802				COG0784|COG2202|COG2203|COG3292|COG4191	CheY-like REC (receiver) domain, includes chemotaxis protein CheY and sporulation regulator Spo0F (CheY) (PDB:6QRJ)|PAS domain (PAS) (PDB:2MWG)|GAF domain (GAF)|Periplasmic ligand-binding sensor domain (PDB:4A2L)|Signal transduction histidine kinase regulating C4-dicarboxylate transport system (PDB:4GCZ)		Missing	Missing	Missing	+	Missing	Missing
GC_00000990				COG0784|COG2202|COG3290	CheY-like REC (receiver) domain, includes chemotaxis protein CheY and sporulation regulator Spo0F (CheY) (PDB:6QRJ)|PAS domain (PAS) (PDB:2MWG)|Sensor histidine kinase DipB regulating citrate/malate metabolism (CitA)		Missing	+	Missing	Missing	+	+
GC_00001920				COG0784|COG2202|COG4191	CheY-like REC (receiver) domain, includes chemotaxis protein CheY and sporulation regulator Spo0F (CheY) (PDB:6QRJ)|PAS domain (PAS) (PDB:2MWG)|Signal transduction histidine kinase regulating C4-dicarboxylate transport system (PDB:4GCZ)		Missing	Missing	Missing	Missing	+	Missing
GC_00002149				COG0784|COG2202|COG3706|COG4191	CheY-like REC (receiver) domain, includes chemotaxis protein CheY and sporulation regulator Spo0F (CheY) (PDB:6QRJ)|PAS domain (PAS) (PDB:2MWG)|Two-component response regulator, PleD family, consists of two REC domains and a diguanylate cyclase (GGDEF) domain (PleD) (PDB:1W25)|Signal transduction histidine kinase regulating C4-dicarboxylate transport system (PDB:4GCZ)		Missing	Missing	Missing	Missing	+	Missing
GC_00001011				COG0784|COG3852	CheY-like REC (receiver) domain, includes chemotaxis protein CheY and sporulation regulator Spo0F (CheY) (PDB:6QRJ)|Signal transduction histidine kinase NtrB, nitrogen specific (NtrB) (PUBMED:23893111)		Missing	Missing	Missing	Missing	+	+
GC_00000750				COG0784|COG4191	CheY-like REC (receiver) domain, includes chemotaxis protein CheY and sporulation regulator Spo0F (CheY) (PDB:6QRJ)|Signal transduction histidine kinase regulating C4-dicarboxylate transport system (PDB:4GCZ)		+	+	+	Missing	+	+
GC_00000240				COG0643|COG0745	Chemotaxis protein histidine kinase CheA (CheA) (PDB:1B3Q)|DNA-binding response regulator, OmpR family, contains REC and winged-helix (wHTH) domain (OmpR) (PDB:1XHF)		+	+	+	+	Missing	Missing
GC_00001575				COG0643|COG3850	Chemotaxis protein histidine kinase CheA (CheA) (PDB:1B3Q)|Signal transduction histidine kinase NarQ, nitrate/nitrite-specific (NarQ)		+	+	+	Missing	+	+
GC_00000034				COG1292	Choline-glycine betaine transporter (BetT) (PDB:2WIT)		+	Missing	Missing	Missing	Missing	Missing
GC_00001059				COG1427	Chorismate dehydratase (menaquinone biosynthesis, futalosine pathway) (MqnA) (PDB:2I6E)	Menaquinone biosynthesis	Missing	Missing	Missing	+	Missing	Missing
GC_00001576				COG0082	Chorismate synthase (AroC) (PDB:1Q1L)	Aromatic amino acid biosynthesis	Missing	Missing	Missing	Missing	+	Missing
GC_00000256				COG1196	Chromosome segregation ATPase Smc (Smc) (PDB:5XG3)		Missing	Missing	+	Missing	Missing	Missing
GC_00000257				COG0635	Coproporphyrinogen-III oxidase HemN (oxygen-independent) or related Fe-S oxidoreductase (HemN) (PDB:1OLT)	Heme biosynthesis	Missing	Missing	+	Missing	Missing	Missing
GC_00001165				COG0635	Coproporphyrinogen-III oxidase HemN (oxygen-independent) or related Fe-S oxidoreductase (HemN) (PDB:1OLT)	Heme biosynthesis	Missing	Missing	+	Missing	Missing	Missing
GC_00001642				COG1804	Crotonobetainyl-CoA:carnitine CoA-transferase CaiB and related acyl-CoA transferases (CaiB) (PDB:1P5H)		+	Missing	Missing	Missing	Missing	Missing
GC_00000712				COG1917	Cupin domain protein related to quercetin dioxygenase (QdoI) (PDB:2H0V)		+	+	+	+	Missing	+
GC_00001696				COG1917	Cupin domain protein related to quercetin dioxygenase (QdoI) (PDB:2H0V)		+	+	Missing	+	+	+
GC_00001170				COG1462	Curli biogenesis system outer membrane secretion channel CsgG (CsgG) (PDB:3X2R) (PUBMED:24417346)		+	+	+	+	+	+
GC_00000198				COG4856	Cyclic di-AMP synthase regulator CdaR, YbbR domain (YbbR) (PDB:2KQ1) (PUBMED:26527648)		+	+	+	+	+	+
GC_00001923				COG5001	Cyclic di-GMP metabolism protein, combines GGDEF and EAL domains with a 6TM membrane domain		+	+	+	+	Missing	Missing
GC_00000571				COG1104	Cysteine desulfurase/Cysteine sulfinate desulfinase IscS or related enzyme, NifS family (NifS) (PDB:4IXO) (PUBMED:22773787;25825430)		Missing	Missing	Missing	Missing	+	Missing
GC_00000622				COG1102	Cytidylate kinase (CmkB)		+	+	+	+	+	+
GC_00000978				COG2864	Cytochrome b subunit of formate dehydrogenase (FdnI) (PDB:1KQF)		Missing	Missing	Missing	+	Missing	Missing
GC_00002015				COG2864	Cytochrome b subunit of formate dehydrogenase (FdnI) (PDB:1KQF)		+	+	Missing	Missing	Missing	Missing
GC_00002464				COG2864	Cytochrome b subunit of formate dehydrogenase (FdnI) (PDB:1KQF)		Missing	Missing	Missing	+	Missing	Missing
GC_00002703				COG2864	Cytochrome b subunit of formate dehydrogenase (FdnI) (PDB:1KQF)		Missing	Missing	Missing	Missing	+	Missing
GC_00001616				COG1290	Cytochrome b subunit of the bc complex (QcrB/PetB) (PDB:1VF5)		Missing	Missing	Missing	Missing	Missing	+
GC_00001792				COG1271|COG2863	Cytochrome bd-type quinol oxidase, subunit 1 (AppC) (PDB:5DOQ)|Cytochrome c553 (CytC553) (PDB:6Q2U)		+	+	+	Missing	Missing	+
GC_00000173				COG1138	Cytochrome c biogenesis protein CcmF (CcmF)		Missing	Missing	Missing	+	Missing	Missing
GC_00001654				COG2010	Cytochrome c, mono- and diheme variants (CccA) (PDB:1A2S)		+	+	+	Missing	+	+
GC_00000054				COG4235	Cytochrome c-type biogenesis protein CcmH/NrfG (NrfG)		+	+	+	+	+	+
GC_00001538				COG3474	Cytochrome c2 (Cyc7) (PDB:1YEA)		+	+	+	+	Missing	+
GC_00002063				COG2863	Cytochrome c553 (CytC553) (PDB:6Q2U)		Missing	+	Missing	+	+	Missing
GC_00000623				COG3381	Cytoplasmic chaperone TorD involved in molybdoenzyme TorA maturation (TorD) (PDB:1N1C)		+	+	+	+	+	+
GC_00000193				COG1652	Cytoplasmic potassium-binding protein Kbp/XkdP/YgaU, contains LysM domain (XkdP) (PDB:5FIM) (PUBMED:27112601)		+	+	+	+	+	+
GC_00001033				COG1652	Cytoplasmic potassium-binding protein Kbp/XkdP/YgaU, contains LysM domain (XkdP) (PDB:5FIM) (PUBMED:27112601)		+	+	+	+	+	+
GC_00002848				COG1652	Cytoplasmic potassium-binding protein Kbp/XkdP/YgaU, contains LysM domain (XkdP) (PDB:5FIM) (PUBMED:27112601)		Missing	Missing	Missing	+	Missing	Missing
GC_00000478				COG1664	Cytoskeletal protein CcmA, bactofilin family (CcmA) (PDB:2N3D)		+	+	+	+	+	+
GC_00001855				COG1664	Cytoskeletal protein CcmA, bactofilin family (CcmA) (PDB:2N3D)		Missing	Missing	+	Missing	Missing	Missing
GC_00000285				COG1181	D-alanine-D-alanine ligase or related ATP-grasp enzyme (DdlA) (PDB:1E4E)	Mureine biosynthesis	Missing	Missing	Missing	Missing	+	Missing
GC_00000981				COG1181	D-alanine-D-alanine ligase or related ATP-grasp enzyme (DdlA) (PDB:1E4E)	Mureine biosynthesis	+	+	+	+	+	+
GC_00000274				COG1064	D-arabinose 1-dehydrogenase, Zn-dependent alcohol dehydrogenase family (AdhP) (PDB:5O8Q)		Missing	Missing	+	Missing	+	Missing
GC_00000102				COG0187	DNA gyrase/topoisomerase IV, subunit B (GyrB) (PDB:1EI1)		Missing	Missing	Missing	+	+	+
GC_00000995				COG0323	DNA mismatch repair ATPase MutL (MutL) (PDB:1B62)		Missing	Missing	Missing	Missing	+	Missing
GC_00002777				COG0323	DNA mismatch repair ATPase MutL (MutL) (PDB:1B62)		Missing	Missing	Missing	+	Missing	Missing
GC_00000237				COG0249	DNA mismatch repair ATPase MutS (MutS) (PDB:1E3M)		Missing	Missing	Missing	+	+	Missing
GC_00003044				COG0863	DNA modification methylase (YhdJ) (PDB:1BOO)		+	Missing	Missing	Missing	Missing	Missing
GC_00002746				COG0417	DNA polymerase B elongation subunit (PolB) (PDB:6P1H)		Missing	Missing	Missing	Missing	Missing	+
GC_00001173				COG0587	DNA polymerase III, alpha subunit (DnaE) (PDB:2HNH)		Missing	Missing	Missing	Missing	Missing	+
GC_00001743				COG2176	DNA polymerase III, alpha subunit (gram-positive type) (PolC)		Missing	Missing	+	Missing	Missing	Missing
GC_00000294				COG0847	DNA polymerase III, epsilon subunit or related 3'-5' exonuclease (DnaQ) (PDB:1J53)		Missing	+	Missing	Missing	+	+
GC_00000081				COG2812	DNA polymerase III, gamma/tau subunits (DnaX) (PDB:1A5T)		Missing	Missing	+	+	Missing	Missing
GC_00000414				COG0350	DNA repair enzyme Ada (O6-methylguanine-DNA--protein-cysteine methyltransferase) (AdaB) (PDB:6RLA) (PUBMED:29061663)		+	+	+	+	+	+
GC_00001624				COG1533	DNA repair photolyase (SplB)		+	+	+	+	+	Missing
GC_00002616				COG1533	DNA repair photolyase (SplB)		Missing	+	Missing	Missing	Missing	Missing
GC_00002934				COG1533	DNA repair photolyase (SplB)		Missing	+	Missing	Missing	Missing	Missing
GC_00000123				COG1484	DNA replication protein DnaC (DnaC) (PDB:2QGZ)		+	Missing	Missing	+	Missing	Missing
GC_00001383				COG1484	DNA replication protein DnaC (DnaC) (PDB:2QGZ)		+	Missing	Missing	Missing	Missing	Missing
GC_00001810				COG1484	DNA replication protein DnaC (DnaC) (PDB:2QGZ)		+	Missing	Missing	Missing	Missing	Missing
GC_00002379				COG3935	DNA replication protein DnaD (DnaD) (PDB:2I5U)		Missing	+	Missing	Missing	Missing	Missing
GC_00000242				COG1674	DNA segregation ATPase FtsK/SpoIIIE or related protein (FtsK) (PDB:2IUT)		Missing	Missing	Missing	+	Missing	Missing
GC_00000269				COG0658	DNA uptake channel protein ComEC, N-terminal domain (ComEC)		Missing	Missing	Missing	+	Missing	Missing
GC_00002139				COG3391	DNA-binding beta-propeller fold protein YncE (YncE) (PDB:3VGZ) (PUBMED:22120742;28628661)		+	Missing	Missing	Missing	+	Missing
GC_00002413				COG3391	DNA-binding beta-propeller fold protein YncE (YncE) (PDB:3VGZ) (PUBMED:22120742;28628661)		Missing	Missing	Missing	Missing	+	Missing
GC_00002545				COG3391	DNA-binding beta-propeller fold protein YncE (YncE) (PDB:3VGZ) (PUBMED:22120742;28628661)		+	Missing	Missing	Missing	Missing	Missing
GC_00002712				COG3391	DNA-binding beta-propeller fold protein YncE (YncE) (PDB:3VGZ) (PUBMED:22120742;28628661)		+	Missing	Missing	Missing	Missing	Missing
GC_00002518				COG1309	DNA-binding protein, AcrR family, includes nucleoid occlusion protein SlmA (AcrR) (PDB:2QOP)		Missing	Missing	Missing	+	Missing	Missing
GC_00000966				COG4567	DNA-binding response regulator, ActR/RegA family, consists of REC and Fis-type HTH domains (PDB:3RQI)		+	+	+	+	+	+
GC_00002043				COG4566	DNA-binding response regulator, FixJ family, consists of REC and HTH domains (FixJ) (PDB:1YIO)		+	+	Missing	+	Missing	Missing
GC_00002697				COG3279	DNA-binding response regulator, LytR/AlgR family (LytT) (PDB:3BS1)		Missing	Missing	Missing	+	Missing	Missing
GC_00001674				COG2197	DNA-binding response regulator, NarL/FixJ family, contains REC and HTH domains (CitB) (PDB:1A04)		+	Missing	Missing	Missing	Missing	Missing
GC_00000218				COG0745	DNA-binding response regulator, OmpR family, contains REC and winged-helix (wHTH) domain (OmpR) (PDB:1XHF)		+	+	+	+	+	+
GC_00000415				COG0745	DNA-binding response regulator, OmpR family, contains REC and winged-helix (wHTH) domain (OmpR) (PDB:1XHF)		+	+	+	+	+	+
GC_00001297				COG0745	DNA-binding response regulator, OmpR family, contains REC and winged-helix (wHTH) domain (OmpR) (PDB:1XHF)		Missing	Missing	+	Missing	Missing	Missing
GC_00001338				COG0745	DNA-binding response regulator, OmpR family, contains REC and winged-helix (wHTH) domain (OmpR) (PDB:1XHF)		+	+	+	+	Missing	+
GC_00001401				COG0745	DNA-binding response regulator, OmpR family, contains REC and winged-helix (wHTH) domain (OmpR) (PDB:1XHF)		+	+	+	Missing	+	+
GC_00001688				COG0745	DNA-binding response regulator, OmpR family, contains REC and winged-helix (wHTH) domain (OmpR) (PDB:1XHF)		+	+	+	+	+	Missing
GC_00001919				COG0745	DNA-binding response regulator, OmpR family, contains REC and winged-helix (wHTH) domain (OmpR) (PDB:1XHF)		+	+	Missing	Missing	+	+
GC_00001736				COG0745|COG2204|COG5002	DNA-binding response regulator, OmpR family, contains REC and winged-helix (wHTH) domain (OmpR) (PDB:1XHF)|DNA-binding transcriptional response regulator, NtrC family, contains REC, AAA-type ATPase, and a Fis-type DNA-binding domains (AtoC) (PDB:1ZY2)|Sensor histidine kinase WalK (WalK) (PDB:4I5S)		Missing	Missing	+	Missing	Missing	Missing
GC_00001404				COG1725	DNA-binding transcriptional regulator YhcF, GntR family (YhcF) (PDB:4R1H)		+	+	+	+	Missing	+
GC_00000114				COG0640	DNA-binding transcriptional regulator, ArsR family (ArsR) (PDB:3F6V)		+	+	+	+	Missing	+
GC_00000373				COG0640	DNA-binding transcriptional regulator, ArsR family (ArsR) (PDB:3F6V)		+	+	+	+	+	+
GC_00001206				COG0640	DNA-binding transcriptional regulator, ArsR family (ArsR) (PDB:3F6V)		+	+	+	+	Missing	+
GC_00002743				COG0640	DNA-binding transcriptional regulator, ArsR family (ArsR) (PDB:3F6V)		Missing	Missing	Missing	Missing	+	Missing
GC_00002211				COG2771	DNA-binding transcriptional regulator, CsgD family (CsgD)		+	+	Missing	Missing	Missing	Missing
GC_00002271				COG2771|COG3829	DNA-binding transcriptional regulator, CsgD family (CsgD)|RocR-type transcriptional regulator, contains PAS, AAA-type ATPase, and DNA-binding Fis domains (RocR)		Missing	+	Missing	Missing	Missing	Missing
GC_00000665				COG1802	DNA-binding transcriptional regulator, GntR family (GntR) (PDB:3FMS)		+	+	+	+	+	Missing
GC_00001503				COG1802	DNA-binding transcriptional regulator, GntR family (GntR) (PDB:3FMS)		+	+	+	+	Missing	+
GC_00000371				COG1414	DNA-binding transcriptional regulator, IclR family (IclR) (PDB:1MKM)		+	+	+	+	+	+
GC_00001841				COG1414	DNA-binding transcriptional regulator, IclR family (IclR) (PDB:1MKM)		+	Missing	+	Missing	+	Missing
GC_00000506				COG1959	DNA-binding transcriptional regulator, IscR family (IscR) (PDB:1XD7)		+	+	+	+	Missing	+
GC_00000780				COG1959	DNA-binding transcriptional regulator, IscR family (IscR) (PDB:1XD7)		+	+	+	+	+	+
GC_00001433				COG1959	DNA-binding transcriptional regulator, IscR family (IscR) (PDB:1XD7)		+	+	+	+	+	Missing
GC_00002924				COG0583	DNA-binding transcriptional regulator, LysR family (LysR) (PDB:2FYI)		Missing	Missing	Missing	+	Missing	Missing
GC_00001441				COG1846	DNA-binding transcriptional regulator, MarR family (MarR) (PDB:1JGS)		+	+	+	+	+	Missing
GC_00001485				COG1846	DNA-binding transcriptional regulator, MarR family (MarR) (PDB:1JGS)		Missing	Missing	+	Missing	Missing	Missing
GC_00001486				COG0789	DNA-binding transcriptional regulator, MerR family (SoxR) (PDB:2VZ4)		+	+	+	+	+	Missing
GC_00002659				COG0789	DNA-binding transcriptional regulator, MerR family (SoxR) (PDB:2VZ4)		Missing	Missing	Missing	+	Missing	Missing
GC_00001894				COG1167	DNA-binding transcriptional regulator, MocR family, contains an aminotransferase domain (ARO8) (PDB:2R2N)	Lysine biosynthesis	+	Missing	Missing	Missing	+	+
GC_00000174				COG2204	DNA-binding transcriptional response regulator, NtrC family, contains REC, AAA-type ATPase, and a Fis-type DNA-binding domains (AtoC) (PDB:1ZY2)		+	+	+	+	+	+
GC_00000286				COG2204	DNA-binding transcriptional response regulator, NtrC family, contains REC, AAA-type ATPase, and a Fis-type DNA-binding domains (AtoC) (PDB:1ZY2)		Missing	+	+	+	Missing	Missing
GC_00000324				COG2204	DNA-binding transcriptional response regulator, NtrC family, contains REC, AAA-type ATPase, and a Fis-type DNA-binding domains (AtoC) (PDB:1ZY2)		+	+	+	+	+	+
GC_00000428				COG2204	DNA-binding transcriptional response regulator, NtrC family, contains REC, AAA-type ATPase, and a Fis-type DNA-binding domains (AtoC) (PDB:1ZY2)		+	+	+	+	+	+
GC_00000454				COG2204	DNA-binding transcriptional response regulator, NtrC family, contains REC, AAA-type ATPase, and a Fis-type DNA-binding domains (AtoC) (PDB:1ZY2)		Missing	Missing	Missing	Missing	+	Missing
GC_00000554				COG2204	DNA-binding transcriptional response regulator, NtrC family, contains REC, AAA-type ATPase, and a Fis-type DNA-binding domains (AtoC) (PDB:1ZY2)		+	+	+	+	+	+
GC_00000569				COG2204	DNA-binding transcriptional response regulator, NtrC family, contains REC, AAA-type ATPase, and a Fis-type DNA-binding domains (AtoC) (PDB:1ZY2)		+	+	+	+	Missing	+
GC_00000820				COG2204	DNA-binding transcriptional response regulator, NtrC family, contains REC, AAA-type ATPase, and a Fis-type DNA-binding domains (AtoC) (PDB:1ZY2)		Missing	+	+	+	+	+
GC_00000931				COG2204	DNA-binding transcriptional response regulator, NtrC family, contains REC, AAA-type ATPase, and a Fis-type DNA-binding domains (AtoC) (PDB:1ZY2)		+	+	+	+	+	+
GC_00001008				COG2204	DNA-binding transcriptional response regulator, NtrC family, contains REC, AAA-type ATPase, and a Fis-type DNA-binding domains (AtoC) (PDB:1ZY2)		+	+	+	+	+	+
GC_00001307				COG2204	DNA-binding transcriptional response regulator, NtrC family, contains REC, AAA-type ATPase, and a Fis-type DNA-binding domains (AtoC) (PDB:1ZY2)		+	+	+	+	+	Missing
GC_00001484				COG2204	DNA-binding transcriptional response regulator, NtrC family, contains REC, AAA-type ATPase, and a Fis-type DNA-binding domains (AtoC) (PDB:1ZY2)		+	+	+	+	Missing	+
GC_00001512				COG2204	DNA-binding transcriptional response regulator, NtrC family, contains REC, AAA-type ATPase, and a Fis-type DNA-binding domains (AtoC) (PDB:1ZY2)		+	+	+	+	Missing	+
GC_00001635				COG2204	DNA-binding transcriptional response regulator, NtrC family, contains REC, AAA-type ATPase, and a Fis-type DNA-binding domains (AtoC) (PDB:1ZY2)		+	+	+	+	Missing	+
GC_00001861				COG2204	DNA-binding transcriptional response regulator, NtrC family, contains REC, AAA-type ATPase, and a Fis-type DNA-binding domains (AtoC) (PDB:1ZY2)		+	+	+	Missing	Missing	Missing
GC_00001940				COG2204	DNA-binding transcriptional response regulator, NtrC family, contains REC, AAA-type ATPase, and a Fis-type DNA-binding domains (AtoC) (PDB:1ZY2)		+	+	Missing	+	Missing	Missing
GC_00002129				COG2204	DNA-binding transcriptional response regulator, NtrC family, contains REC, AAA-type ATPase, and a Fis-type DNA-binding domains (AtoC) (PDB:1ZY2)		Missing	+	Missing	Missing	+	Missing
GC_00002267				COG2204	DNA-binding transcriptional response regulator, NtrC family, contains REC, AAA-type ATPase, and a Fis-type DNA-binding domains (AtoC) (PDB:1ZY2)		+	Missing	Missing	Missing	+	Missing
GC_00002339				COG2204	DNA-binding transcriptional response regulator, NtrC family, contains REC, AAA-type ATPase, and a Fis-type DNA-binding domains (AtoC) (PDB:1ZY2)		+	Missing	Missing	Missing	Missing	Missing
GC_00002711				COG2204	DNA-binding transcriptional response regulator, NtrC family, contains REC, AAA-type ATPase, and a Fis-type DNA-binding domains (AtoC) (PDB:1ZY2)		Missing	+	Missing	Missing	Missing	Missing
GC_00001783				COG2204|COG2206	DNA-binding transcriptional response regulator, NtrC family, contains REC, AAA-type ATPase, and a Fis-type DNA-binding domains (AtoC) (PDB:1ZY2)|HD-GYP domain, c-di-GMP phosphodiesterase class II (or its inactivated variant) (HDGYP) (PDB:5Z7C) (PUBMED:23475961)		+	+	Missing	+	+	Missing
GC_00000105				COG0568	DNA-directed RNA polymerase, sigma subunit (sigma70/sigma32) (RpoD) (PDB:1SIG)	RNA polymerase	+	+	+	+	+	+
GC_00000339				COG0568	DNA-directed RNA polymerase, sigma subunit (sigma70/sigma32) (RpoD) (PDB:1SIG)	RNA polymerase	+	+	+	+	+	+
GC_00002618				COG1479	DNAse/DNA nickase specific for phosphorothioated or glycosylated phage DNA, GmrSD/DndB/SspE family, contains DUF262 and HNH nuclease domains (GmrSD) (PDB:6JIV) (PUBMED:17188297;32251370)		+	Missing	Missing	Missing	Missing	Missing
GC_00002734				COG1479	DNAse/DNA nickase specific for phosphorothioated or glycosylated phage DNA, GmrSD/DndB/SspE family, contains DUF262 and HNH nuclease domains (GmrSD) (PDB:6JIV) (PUBMED:17188297;32251370)		Missing	Missing	Missing	+	Missing	Missing
GC_00001016				COG0113	Delta-aminolevulinic acid dehydratase, porphobilinogen synthase (HemB) (PDB:1I8J)	Heme biosynthesis	Missing	Missing	+	Missing	Missing	Missing
GC_00001694				COG1515	Deoxyinosine 3'-endonuclease (endonuclease V) (Nfi) (PDB:2W35)		Missing	Missing	Missing	Missing	+	Missing
GC_00000616				COG0237	Dephospho-CoA kinase (CoaE) (PDB:1JJV)	Pantothenate/CoA biosynthesis	+	+	+	+	+	+
GC_00000430				COG2033	Desulfoferrodoxin, superoxide reductase-like (SORL) domain (SORL) (PDB:1DFX)		+	+	+	+	+	+
GC_00002796				COG2033	Desulfoferrodoxin, superoxide reductase-like (SORL) domain (SORL) (PDB:1DFX)		Missing	Missing	Missing	Missing	+	Missing
GC_00001722				COG0471	Di- and tricarboxylate antiporter (CitT) (PDB:4F35)		+	+	+	+	Missing	+
GC_00000118				COG0818	Diacylglycerol kinase (DgkA) (PDB:2KDC)		Missing	+	Missing	+	Missing	Missing
GC_00000743				COG0253	Diaminopimelate epimerase (DapF) (PDB:1BWZ)	Lysine biosynthesis	Missing	Missing	Missing	Missing	+	Missing
GC_00000907				COG1249	Dihydrolipoamide dehydrogenase (E3) component of pyruvate/2-oxoglutarate dehydrogenase complex or glutathione oxidoreductase (Lpd) (PDB:6QKG)	Glycine cleavagePyruvate oxidation	+	+	+	+	+	+
GC_00001000				COG1249	Dihydrolipoamide dehydrogenase (E3) component of pyruvate/2-oxoglutarate dehydrogenase complex or glutathione oxidoreductase (Lpd) (PDB:6QKG)	Glycine cleavagePyruvate oxidation	Missing	Missing	Missing	Missing	Missing	+
GC_00002990				COG1539	Dihydroneopterin aldolase (FolB) (PDB:1B9L)	Folate biosynthesis	Missing	+	Missing	Missing	Missing	Missing
GC_00001650				COG0044	Dihydroorotase or related cyclic amidohydrolase (AllB) (PDB:1J79)	Pyrimidine biosynthesis	Missing	Missing	+	Missing	Missing	Missing
GC_00000721				COG0167	Dihydroorotate dehydrogenase (PyrD) (PDB:1GT8)	Pyrimidine biosynthesis	Missing	Missing	Missing	Missing	+	Missing
GC_00000215				COG0129	Dihydroxyacid dehydratase/phosphogluconate dehydratase (IlvD) (PDB:2GP4)	Isoleucine, leucine, valine biosynthesis	Missing	Missing	Missing	+	Missing	Missing
GC_00000058				COG0053	Divalent metal cation (Fe/Co/Zn/Cd) efflux pump (FieF) (PDB:2QFI)		Missing	Missing	Missing	+	Missing	+
GC_00000206				COG0484	DnaJ-class molecular chaperone with C-terminal Zn finger domain (DnaJ) (PDB:1BQ0)		Missing	Missing	Missing	+	+	Missing
GC_00000878				COG0484	DnaJ-class molecular chaperone with C-terminal Zn finger domain (DnaJ) (PDB:1BQ0)		Missing	Missing	Missing	Missing	+	Missing
GC_00000946				COG0484	DnaJ-class molecular chaperone with C-terminal Zn finger domain (DnaJ) (PDB:1BQ0)		+	+	+	+	+	+
GC_00002045				COG0484	DnaJ-class molecular chaperone with C-terminal Zn finger domain (DnaJ) (PDB:1BQ0)		+	+	Missing	Missing	+	Missing
GC_00000078				COG2025	Electron transfer flavoprotein, alpha subunit FixB (FixB) (PDB:1EFP)		Missing	Missing	Missing	Missing	Missing	+
GC_00000577				COG0251	Enamine deaminase RidA, house cleaning of reactive enamine intermediates, YjgF/YER057c/UK114 family (RidA) (PDB:1J7H) (PUBMED:22094463;32205462)	Pyrimidine degradation	Missing	Missing	Missing	Missing	+	Missing
GC_00001742				COG0177	Endonuclease III (Nth) (PDB:4UOB)		+	+	+	+	Missing	+
GC_00002541				COG1637	Endonuclease NucS, RecB family (NucS) (PDB:2VLD)		Missing	Missing	Missing	+	Missing	Missing
GC_00001927				COG1122	Energy-coupling factor transporter ATP-binding protein EcfA2 (EcfA2) (PDB:4HUQ)		+	+	+	+	Missing	Missing
GC_00000759				COG1024	Enoyl-CoA hydratase/carnithine racemase (CaiD) (PDB:1DCI)	Fatty acid biosynthesis	Missing	Missing	Missing	Missing	+	+
GC_00000803				COG1024	Enoyl-CoA hydratase/carnithine racemase (CaiD) (PDB:1DCI)	Fatty acid biosynthesis	+	+	+	+	Missing	+
GC_00000879				COG1024	Enoyl-CoA hydratase/carnithine racemase (CaiD) (PDB:1DCI)	Fatty acid biosynthesis	Missing	Missing	Missing	Missing	Missing	+
GC_00001846				COG1024	Enoyl-CoA hydratase/carnithine racemase (CaiD) (PDB:1DCI)	Fatty acid biosynthesis	+	+	Missing	Missing	+	+
GC_00000164				COG0623	Enoyl-[acyl-carrier-protein] reductase FabI (FabI) (PDB:1C14)	Fatty acid biosynthesis	Missing	Missing	Missing	+	Missing	Missing
GC_00001648				COG1600	Epoxyqueuosine reductase QueG (queuosine biosynthesis) (QueG) (PDB:5D08) (PUBMED:2150253)	tRNA modification	Missing	Missing	+	Missing	Missing	Missing
GC_00001690				COG1647	Esterase/lipase (YvaK) (PDB:4DIU)		Missing	Missing	Missing	Missing	+	Missing
GC_00001844				COG0248	Exopolyphosphatase/pppGpp-phosphohydrolase (GppA) (PDB:1T6C)		Missing	+	+	+	Missing	+
GC_00002815				COG3206	Exopolysaccharide export protein/domain GumC/Wzc1 (GumC) (PUBMED:15003255;23089617)		Missing	+	Missing	Missing	Missing	Missing
GC_00000528				COG1011	FMN and 5-amino-6-(5-phospho-D-ribitylamino)uracil phosphatase YigB, HAD superfamily (riboflavin biosynthesis) (YigB) (PDB:4JB3) (PUBMED:24123841)		+	+	+	+	+	+
GC_00001119				COG1011	FMN and 5-amino-6-(5-phospho-D-ribitylamino)uracil phosphatase YigB, HAD superfamily (riboflavin biosynthesis) (YigB) (PDB:4JB3) (PUBMED:24123841)		Missing	Missing	+	Missing	+	Missing
GC_00002325				COG3239	Fatty acid desaturase (DesA)		Missing	Missing	Missing	+	Missing	Missing
GC_00001181				COG0822	Fe-S cluster assembly scaffold protein IscU, NifU family (IscU) (PDB:1Q48)		Missing	Missing	Missing	Missing	+	Missing
GC_00000073				COG0247|COG0277	Fe-S cluster-containing oxidoreductase, includes glycolate oxidase subunit GlcF (GlpC)|FAD/FMN-containing lactate dehydrogenase/glycolate oxidase (GlcD) (PDB:1AHU)		Missing	Missing	Missing	+	+	Missing
GC_00000016				COG0437	Fe-S-cluster-containing dehydrogenase component (DMSO reductase) (HybA) (PDB:2VPW)		+	+	+	Missing	+	+
GC_00000940				COG0437	Fe-S-cluster-containing dehydrogenase component (DMSO reductase) (HybA) (PDB:2VPW)		Missing	+	+	+	+	+
GC_00001904				COG0437	Fe-S-cluster-containing dehydrogenase component (DMSO reductase) (HybA) (PDB:2VPW)		Missing	Missing	Missing	+	Missing	Missing
GC_00001993				COG0437	Fe-S-cluster-containing dehydrogenase component (DMSO reductase) (HybA) (PDB:2VPW)		Missing	Missing	Missing	+	Missing	Missing
GC_00002082				COG0437	Fe-S-cluster-containing dehydrogenase component (DMSO reductase) (HybA) (PDB:2VPW)		+	+	Missing	Missing	+	Missing
GC_00002794				COG0437	Fe-S-cluster-containing dehydrogenase component (DMSO reductase) (HybA) (PDB:2VPW)		Missing	+	Missing	Missing	Missing	Missing
GC_00002800				COG0437|COG4231	Fe-S-cluster-containing dehydrogenase component (DMSO reductase) (HybA) (PDB:2VPW)|TPP-dependent indolepyruvate ferredoxin oxidoreductase, alpha subunit (IorA)		Missing	Missing	Missing	+	Missing	Missing
GC_00000629				COG0735	Fe2+ or Zn2+ uptake regulation protein Fur/Zur (Fur) (PDB:1MZB)		+	+	+	+	+	+
GC_00001228				COG0735	Fe2+ or Zn2+ uptake regulation protein Fur/Zur (Fur) (PDB:1MZB)		+	+	+	Missing	+	+
GC_00001947				COG0370	Fe2+ transporter FeoB (FeoB) (PDB:3TAH) (PUBMED:32095817)		+	+	+	Missing	Missing	+
GC_00000992				COG1145|COG2006	Ferredoxin (NapF) (PDB:6FAH)|Uncharacterized conserved protein, DUF362 family		+	+	+	+	+	+
GC_00000982				COG3018	Flagellar basal body lipoprotein FlgP, LPP20 family (FlgP) (PUBMED:17041040;19592588;30559113)		+	+	+	+	+	+
GC_00000107				COG1773	Flavorubredoxin (NorV) (PDB:4D02)		+	+	+	+	+	+
GC_00000107				COG1773|COG1853	Flavorubredoxin (NorV) (PDB:4D02)|FMN reductase RutF, DIM6/NTAB family (RutF) (PDB:1EJE)	Pyrimidine degradation	Missing	Missing	Missing	Missing	+	Missing
GC_00002469				COG0426	Flavorubredoxin (NorV) (PDB:4JHC)		Missing	Missing	Missing	+	Missing	Missing
GC_00002607				COG0426	Flavorubredoxin (NorV) (PDB:4JHC)		Missing	+	Missing	Missing	Missing	Missing
GC_00002546				COG0426|COG2199|COG2201	Flavorubredoxin (NorV) (PDB:4JHC)|GGDEF domain, diguanylate cyclase (c-di-GMP synthetase) or its enzymatically inactive variants (GGDEF) (PDB:6D9M)|Chemotaxis response regulator CheB, contains REC and protein-glutamate methylesterase domains (CheB) (PDB:1A2O)		Missing	Missing	Missing	Missing	+	Missing
GC_00001481				COG5010	Flp pilus assembly protein TadD, contains TPR repeats (TadD) (PDB:3WXX)		+	+	+	+	Missing	+
GC_00001381				COG0356	FoF1-type ATP synthase, membrane subunit a (AtpB) (PUBMED:22931285)	FoF1-type ATP synthase	Missing	Missing	Missing	Missing	Missing	+
GC_00000736				COG0285	Folylpolyglutamate synthase/Dihydropteroate synthase (FolC) (PDB:1W78)	Folate biosynthesis	+	+	+	+	Missing	+
GC_00001862				COG1716	Forkhead associated (FHA) domain, binds pSer, pThr, pTyr (FHA) (PDB:2FEZ)		+	+	Missing	+	Missing	+
GC_00000746				COG0266	Formamidopyrimidine-DNA glycosylase (Nei) (PDB:1EE8)		Missing	Missing	Missing	Missing	+	Missing
GC_00000060				COG0651	Formate hydrogenlyase subunit 3/Multisubunit Na+/H+ antiporter, MnhD subunit (HyfB) (PDB:6CFW)		Missing	Missing	Missing	+	Missing	Missing
GC_00000213				COG0651	Formate hydrogenlyase subunit 3/Multisubunit Na+/H+ antiporter, MnhD subunit (HyfB) (PDB:6CFW)		Missing	Missing	+	Missing	Missing	+
GC_00000277				COG0651	Formate hydrogenlyase subunit 3/Multisubunit Na+/H+ antiporter, MnhD subunit (HyfB) (PDB:6CFW)		Missing	Missing	Missing	+	Missing	+
GC_00001619				COG1143	Formate hydrogenlyase subunit 6/NADH:ubiquinone oxidoreductase 23 kD subunit (chain I) (NuoI) (PDB:1B0P)	NADH dehydrogenase	+	+	+	+	+	Missing
GC_00001089				COG1143|COG1144|COG1148	Formate hydrogenlyase subunit 6/NADH:ubiquinone oxidoreductase 23 kD subunit (chain I) (NuoI) (PDB:1B0P)|Pyruvate:ferredoxin oxidoreductase or related 2-oxoacid:ferredoxin oxidoreductase, delta subunit (PorD) (PDB:5C4I)|Heterodisulfide reductase, subunit A (polyferredoxin) (HdrA) (PDB:5ODC)	NADH dehydrogenase|Pyruvate oxidation	+	+	+	+	+	+
GC_00002353				COG1262	Formylglycine-generating enzyme, required for sulfatase activity, contains SUMF1/FGE domain (YfmG) (PDB:2AFT)		Missing	+	Missing	Missing	Missing	Missing
GC_00000254				COG2199	GGDEF domain, diguanylate cyclase (c-di-GMP synthetase) or its enzymatically inactive variants (GGDEF) (PDB:6D9M)		+	Missing	Missing	+	Missing	+
GC_00000314				COG2199	GGDEF domain, diguanylate cyclase (c-di-GMP synthetase) or its enzymatically inactive variants (GGDEF) (PDB:6D9M)		+	+	+	+	+	+
GC_00000731				COG2199	GGDEF domain, diguanylate cyclase (c-di-GMP synthetase) or its enzymatically inactive variants (GGDEF) (PDB:6D9M)		+	+	+	+	+	+
GC_00001097				COG2199	GGDEF domain, diguanylate cyclase (c-di-GMP synthetase) or its enzymatically inactive variants (GGDEF) (PDB:6D9M)		+	+	+	+	+	Missing
GC_00001726				COG2199	GGDEF domain, diguanylate cyclase (c-di-GMP synthetase) or its enzymatically inactive variants (GGDEF) (PDB:6D9M)		Missing	Missing	Missing	+	Missing	Missing
GC_00001831				COG2199	GGDEF domain, diguanylate cyclase (c-di-GMP synthetase) or its enzymatically inactive variants (GGDEF) (PDB:6D9M)		+	Missing	+	Missing	+	+
GC_00001916				COG2199	GGDEF domain, diguanylate cyclase (c-di-GMP synthetase) or its enzymatically inactive variants (GGDEF) (PDB:6D9M)		Missing	Missing	Missing	Missing	+	Missing
GC_00002365				COG2199	GGDEF domain, diguanylate cyclase (c-di-GMP synthetase) or its enzymatically inactive variants (GGDEF) (PDB:6D9M)		+	Missing	Missing	Missing	Missing	Missing
GC_00001916				COG2199|COG2200	GGDEF domain, diguanylate cyclase (c-di-GMP synthetase) or its enzymatically inactive variants (GGDEF) (PDB:6D9M)|EAL domain, c-di-GMP-specific phosphodiesterase class I (or its enzymatically inactive variant) (EAL) (PDB:2BAS)		Missing	+	Missing	Missing	Missing	Missing
GC_00002154				COG2199|COG2200	GGDEF domain, diguanylate cyclase (c-di-GMP synthetase) or its enzymatically inactive variants (GGDEF) (PDB:6D9M)|EAL domain, c-di-GMP-specific phosphodiesterase class I (or its enzymatically inactive variant) (EAL) (PDB:2BAS)		Missing	Missing	+	Missing	Missing	Missing
GC_00002154				COG2199|COG2200|COG2202	GGDEF domain, diguanylate cyclase (c-di-GMP synthetase) or its enzymatically inactive variants (GGDEF) (PDB:6D9M)|EAL domain, c-di-GMP-specific phosphodiesterase class I (or its enzymatically inactive variant) (EAL) (PDB:2BAS)|PAS domain (PAS) (PDB:2MWG)		Missing	Missing	Missing	Missing	+	Missing
GC_00002165				COG2199|COG2202	GGDEF domain, diguanylate cyclase (c-di-GMP synthetase) or its enzymatically inactive variants (GGDEF) (PDB:6D9M)|PAS domain (PAS) (PDB:2MWG)		Missing	+	Missing	Missing	+	Missing
GC_00000226				COG1159	GTPase Era, involved in 16S rRNA processing (Era) (PDB:1EGA)		Missing	Missing	Missing	+	Missing	Missing
GC_00000883				COG1703	GTPase of the G3E family (not a periplasmic protein kinase) (ArgK) (PDB:2QM7) (PUBMED:18950999)		Missing	Missing	Missing	Missing	+	Missing
GC_00001588				COG0014	Gamma-glutamyl phosphate reductase (ProA) (PDB:4GHK)	Proline biosynthesis	Missing	Missing	Missing	Missing	+	Missing
GC_00000793				COG0142	Geranylgeranyl pyrophosphate synthase (IspA) (PDB:2AZJ)	Isoprenoid biosynthesis	Missing	Missing	Missing	Missing	+	Missing
GC_00001757				COG0142	Geranylgeranyl pyrophosphate synthase (IspA) (PDB:2AZJ)	Isoprenoid biosynthesis	+	Missing	+	Missing	Missing	+
GC_00001148				COG3387	Glucoamylase (glucan-1,4-alpha-glucosidase), GH15 family (SGA1) (PDB:1AGM)		+	+	+	+	+	+
GC_00001388				COG0263	Glutamate 5-kinase (ProB) (PDB:2W21)	Proline biosynthesis	Missing	Missing	Missing	Missing	+	Missing
GC_00000130				COG0334	Glutamate dehydrogenase/leucine dehydrogenase (GdhA) (PDB:1B3B) (PUBMED:24391520)	Glutamine biosynthesis	Missing	Missing	Missing	+	Missing	Missing
GC_00000378				COG0067	Glutamate synthase domain 1 (GltB1) (PDB:1EA0)	Glutamine biosynthesis	+	+	+	+	+	+
GC_00001461				COG0067	Glutamate synthase domain 1 (GltB1) (PDB:1EA0)	Glutamine biosynthesis	+	+	+	+	Missing	+
GC_00001180				COG0069	Glutamate synthase domain 2 (GltB2) (PDB:1EA0)	Glutamine biosynthesis	+	+	+	Missing	+	+
GC_00001380				COG0069|COG0070|COG1142	Glutamate synthase domain 2 (GltB2) (PDB:1EA0)|Glutamate synthase domain 3 (GltB3) (PDB:1EA0)|Fe-S-cluster-containing hydrogenase component 2 (HycB)	Glutamine biosynthesis|Glutamine biosynthesis	+	+	+	+	Missing	+
GC_00000147				COG0070|COG0493|COG1142	Glutamate synthase domain 3 (GltB3) (PDB:1EA0)|NADPH-dependent glutamate synthase beta chain or related oxidoreductase (GltD) (PDB:1H7X)|Fe-S-cluster-containing hydrogenase component 2 (HycB)	Glutamine biosynthesis|Glutamine biosynthesis	+	+	+	+	+	+
GC_00000089				COG1391	Glutamine synthetase adenylyltransferase (GlnE1) (PDB:1V4A)		Missing	Missing	Missing	+	Missing	Missing
GC_00000823				COG0554	Glycerol kinase (GlpK) (PDB:2ZF5)		Missing	Missing	Missing	Missing	+	Missing
GC_00002974				COG0404	Glycine cleavage system protein T (aminomethyltransferase) (GcvT) (PDB:2GAH) (PUBMED:25433025;25505271)	Glycine cleavage	Missing	Missing	Missing	Missing	+	Missing
GC_00000722				COG0366	Glycosidase/amylase (phosphorylase) (AmyA) (PDB:2P67) (PUBMED:29684280)		+	+	+	+	+	+
GC_00000260				COG0438	Glycosyltransferase involved in cell wall bisynthesis (RfaB) (PDB:2IV7)		Missing	Missing	Missing	Missing	Missing	+
GC_00000267				COG0438	Glycosyltransferase involved in cell wall bisynthesis (RfaB) (PDB:2IV7)		Missing	Missing	Missing	+	+	Missing
GC_00001010				COG0438	Glycosyltransferase involved in cell wall bisynthesis (RfaB) (PDB:2IV7)		+	+	+	+	Missing	Missing
GC_00001100				COG0438	Glycosyltransferase involved in cell wall bisynthesis (RfaB) (PDB:2IV7)		+	+	+	+	+	+
GC_00001679				COG0438	Glycosyltransferase involved in cell wall bisynthesis (RfaB) (PDB:2IV7)		Missing	Missing	Missing	Missing	Missing	+
GC_00001967				COG0438	Glycosyltransferase involved in cell wall bisynthesis (RfaB) (PDB:2IV7)		Missing	Missing	Missing	+	+	+
GC_00002059				COG0438	Glycosyltransferase involved in cell wall bisynthesis (RfaB) (PDB:2IV7)		Missing	Missing	Missing	+	+	+
GC_00002283				COG0438	Glycosyltransferase involved in cell wall bisynthesis (RfaB) (PDB:2IV7)		Missing	+	Missing	+	Missing	Missing
GC_00002302				COG0438	Glycosyltransferase involved in cell wall bisynthesis (RfaB) (PDB:2IV7)		Missing	+	Missing	+	Missing	Missing
GC_00002407				COG0438	Glycosyltransferase involved in cell wall bisynthesis (RfaB) (PDB:2IV7)		+	Missing	Missing	Missing	Missing	Missing
GC_00002426				COG0438	Glycosyltransferase involved in cell wall bisynthesis (RfaB) (PDB:2IV7)		Missing	Missing	Missing	Missing	+	Missing
GC_00002447				COG0438	Glycosyltransferase involved in cell wall bisynthesis (RfaB) (PDB:2IV7)		+	Missing	Missing	Missing	Missing	Missing
GC_00002530				COG0438	Glycosyltransferase involved in cell wall bisynthesis (RfaB) (PDB:2IV7)		Missing	Missing	Missing	+	Missing	Missing
GC_00002550				COG0438	Glycosyltransferase involved in cell wall bisynthesis (RfaB) (PDB:2IV7)		Missing	Missing	Missing	Missing	+	Missing
GC_00002573				COG0438	Glycosyltransferase involved in cell wall bisynthesis (RfaB) (PDB:2IV7)		+	Missing	Missing	Missing	Missing	Missing
GC_00002603				COG0438	Glycosyltransferase involved in cell wall bisynthesis (RfaB) (PDB:2IV7)		Missing	Missing	Missing	+	Missing	Missing
GC_00002645				COG0438	Glycosyltransferase involved in cell wall bisynthesis (RfaB) (PDB:2IV7)		Missing	Missing	Missing	Missing	+	Missing
GC_00002665				COG0438	Glycosyltransferase involved in cell wall bisynthesis (RfaB) (PDB:2IV7)		Missing	Missing	Missing	+	Missing	Missing
GC_00002685				COG0438	Glycosyltransferase involved in cell wall bisynthesis (RfaB) (PDB:2IV7)		Missing	+	Missing	Missing	Missing	Missing
GC_00002720				COG0438	Glycosyltransferase involved in cell wall bisynthesis (RfaB) (PDB:2IV7)		Missing	+	Missing	Missing	Missing	Missing
GC_00002725				COG0438	Glycosyltransferase involved in cell wall bisynthesis (RfaB) (PDB:2IV7)		Missing	Missing	Missing	Missing	+	Missing
GC_00002785				COG0438	Glycosyltransferase involved in cell wall bisynthesis (RfaB) (PDB:2IV7)		Missing	Missing	Missing	+	Missing	Missing
GC_00002888				COG0438	Glycosyltransferase involved in cell wall bisynthesis (RfaB) (PDB:2IV7)		Missing	Missing	Missing	+	Missing	Missing
GC_00002914				COG0438	Glycosyltransferase involved in cell wall bisynthesis (RfaB) (PDB:2IV7)		+	Missing	Missing	Missing	Missing	Missing
GC_00002944				COG0438	Glycosyltransferase involved in cell wall bisynthesis (RfaB) (PDB:2IV7)		Missing	Missing	Missing	+	Missing	Missing
GC_00002989				COG0438	Glycosyltransferase involved in cell wall bisynthesis (RfaB) (PDB:2IV7)		Missing	Missing	Missing	+	Missing	Missing
GC_00001518				COG0438|COG0613	Glycosyltransferase involved in cell wall bisynthesis (RfaB) (PDB:2IV7)|5'-3' exoribonuclease TrpH/YciV (RNase AM), contains PHP domain (YciV) (PDB:3E0F) (PUBMED:25871919)		Missing	+	+	Missing	Missing	+
GC_00001057				COG0463	Glycosyltransferase involved in cell wall bisynthesis (WcaA) (PDB:5MLZ)		Missing	Missing	Missing	+	Missing	+
GC_00002002				COG0463	Glycosyltransferase involved in cell wall bisynthesis (WcaA) (PDB:5MLZ)		Missing	+	Missing	+	Missing	Missing
GC_00002032				COG0463	Glycosyltransferase involved in cell wall bisynthesis (WcaA) (PDB:5MLZ)		+	+	Missing	+	Missing	Missing
GC_00002434				COG0463	Glycosyltransferase involved in cell wall bisynthesis (WcaA) (PDB:5MLZ)		Missing	Missing	Missing	+	Missing	Missing
GC_00002438				COG0463	Glycosyltransferase involved in cell wall bisynthesis (WcaA) (PDB:5MLZ)		Missing	Missing	Missing	Missing	+	Missing
GC_00002843				COG0463|COG3063|COG5010	Glycosyltransferase involved in cell wall bisynthesis (WcaA) (PDB:5MLZ)|Type IV pilus assembly protein PilF/PilW (PilF) (PDB:2VQ2) (PUBMED:16403447)|Flp pilus assembly protein TadD, contains TPR repeats (TadD) (PDB:3WXX)		+	Missing	Missing	Missing	Missing	Missing
GC_00002684				COG1216	Glycosyltransferase, GT2 family (WcaE) (PDB:2Z86)		Missing	Missing	Missing	Missing	+	Missing
GC_00002886				COG1216	Glycosyltransferase, GT2 family (WcaE) (PDB:2Z86)		Missing	Missing	Missing	Missing	+	Missing
GC_00002927				COG1216	Glycosyltransferase, GT2 family (WcaE) (PDB:2Z86)		+	Missing	Missing	Missing	Missing	Missing
GC_00001594				COG1215	Glycosyltransferase, catalytic subunit of cellulose synthase and poly-beta-1,6-N-acetylglucosamine synthase (BcsA) (PDB:4HG6)		+	+	+	+	+	Missing
GC_00002352				COG1215	Glycosyltransferase, catalytic subunit of cellulose synthase and poly-beta-1,6-N-acetylglucosamine synthase (BcsA) (PDB:4HG6)		Missing	Missing	Missing	+	Missing	Missing
GC_00002523				COG1215	Glycosyltransferase, catalytic subunit of cellulose synthase and poly-beta-1,6-N-acetylglucosamine synthase (BcsA) (PDB:4HG6)		Missing	Missing	Missing	Missing	+	Missing
GC_00000658				COG0752	Glycyl-tRNA synthetase, alpha subunit (GlyQ) (PDB:1J5W)	Aminoacyl-tRNA synthetases	Missing	Missing	Missing	Missing	+	Missing
GC_00000220				COG0751	Glycyl-tRNA synthetase, beta subunit (GlyS)	Aminoacyl-tRNA synthetases	Missing	Missing	Missing	+	Missing	Missing
GC_00000560				COG3155	Glyoxalase ElbB, DJ-1 superfamily (ElbB) (PDB:1VHQ) (PUBMED:26678554)		+	+	+	+	+	+
GC_00000304				COG0491	Glyoxylase or a related metal-dependent hydrolase, beta-lactamase superfamily II (GloB) (PDB:1QH3) (PUBMED:25670698)		+	+	+	+	+	+
GC_00000287				COG0038|COG4109	H+/Cl- antiporter ClcA (ClcA) (PDB:1KPK)|Predicted transcriptional regulator containing CBS domains (YtoI)		Missing	Missing	Missing	Missing	Missing	+
GC_00001457				COG2770	HAMP domain (HAMP)		+	+	+	Missing	+	+
GC_00001723				COG2770	HAMP domain (HAMP)		+	+	+	+	Missing	+
GC_00000239				COG1418	HD superfamily phosphodieaserase, includes HD domain of RNase Y (RnaY) (PDB:3DTO) (PUBMED:19779461)		Missing	Missing	+	Missing	Missing	Missing
GC_00002699				COG2206	HD-GYP domain, c-di-GMP phosphodiesterase class II (or its inactivated variant) (HDGYP) (PDB:5Z7C) (PUBMED:23475961)		+	Missing	Missing	Missing	Missing	Missing
GC_00000798				COG1413	HEAT repeat (HEAT) (PDB:1OYZ)		+	+	+	+	+	+
GC_00001936				COG2250	HEPN domain protein, predicted toxin of MNT-HEPN system (HEPN) (PDB:1O3U) (PUBMED:26112399)		Missing	Missing	Missing	Missing	+	Missing
GC_00002193				COG2250	HEPN domain protein, predicted toxin of MNT-HEPN system (HEPN) (PDB:1O3U) (PUBMED:26112399)		+	Missing	Missing	Missing	+	Missing
GC_00002918				COG2250	HEPN domain protein, predicted toxin of MNT-HEPN system (HEPN) (PDB:1O3U) (PUBMED:26112399)		Missing	Missing	Missing	+	Missing	Missing
GC_00001858				COG2361	HEPN domain protein, predicted toxin of MNT-HEPN system (HEPN) (PUBMED:26112399)		Missing	+	Missing	+	Missing	Missing
GC_00002213				COG2361	HEPN domain protein, predicted toxin of MNT-HEPN system (HEPN) (PUBMED:26112399)		Missing	Missing	Missing	Missing	+	Missing
GC_00002688				COG2361	HEPN domain protein, predicted toxin of MNT-HEPN system (HEPN) (PUBMED:26112399)		Missing	Missing	Missing	+	Missing	Missing
GC_00002876				COG2361	HEPN domain protein, predicted toxin of MNT-HEPN system (HEPN) (PUBMED:26112399)		Missing	+	Missing	Missing	Missing	Missing
GC_00002953				COG2361	HEPN domain protein, predicted toxin of MNT-HEPN system (HEPN) (PUBMED:26112399)		+	Missing	Missing	Missing	Missing	Missing
GC_00000422				COG3350	Heavy metal-bindng TRASH/YHS domain, predicted Cu/Ag metallochaperone (YHS)		+	+	+	+	+	+
GC_00001872				COG0843	Heme/copper-type cytochrome/quinol oxidase, subunit 1 (CyoB) (PDB:1AR1)		Missing	Missing	+	Missing	Missing	Missing
GC_00001396				COG1845	Heme/copper-type cytochrome/quinol oxidase, subunit 3 (CyoC) (PDB:1QLE)		Missing	Missing	Missing	Missing	+	Missing
GC_00001699				COG2703	Hemerythrin (PDB:1A7D)		Missing	Missing	Missing	+	Missing	Missing
GC_00000744				COG3945	Hemerythrin domain		Missing	Missing	Missing	Missing	+	Missing
GC_00000159				COG1253	Hemolysin-related protein, contains CBS domains, UPF0053 family (TlyC) (PDB:2NQW)		Missing	Missing	Missing	Missing	+	Missing
GC_00001472				COG1387	Histidinol phosphatase or related hydrolase of the PHP family (HIS2) (PDB:1M65)	Histidine biosynthesis	+	+	+	Missing	+	+
GC_00000610				COG0079	Histidinol-phosphate/aromatic aminotransferase or cobyric acid decarboxylase (HisC) (PDB:4R2N)	Cobalamine/B12 biosynthesis	Missing	Missing	Missing	Missing	+	Missing
GC_00000829				COG0065	Homoaconitase/3-isopropylmalate dehydratase large subunit (LeuC) (PDB:4KP1)	Isoleucine, leucine, valine biosynthesis	Missing	Missing	Missing	Missing	Missing	+
GC_00000189				COG0460	Homoserine dehydrogenase (ThrA) (PDB:5AVO) (PUBMED:29124164)	Methionine biosynthesis	Missing	Missing	Missing	Missing	+	Missing
GC_00001335				COG0375	Hydrogenase maturation factor HypA/HybF, metallochaperone involved in Ni insertion (HybF) (PDB:3A43) (PUBMED:16817932)		+	+	+	+	+	Missing
GC_00001072				COG0378	Hydrogenase/urease maturation factor HypB, Ni2+-binding GTPase (HypB) (PDB:2HF8) (PUBMED:24338018;23899293)		+	+	+	+	+	Missing
GC_00000322				COG1151	Hydroxylamine reductase (hybrid-cluster protein) (Hcp) (PDB:1E1D)		+	+	+	Missing	+	+
GC_00001762				COG1151	Hydroxylamine reductase (hybrid-cluster protein) (Hcp) (PDB:1E1D)		Missing	Missing	+	Missing	Missing	Missing
GC_00001384				COG0351	Hydroxymethylpyrimidine/phosphomethylpyrimidine kinase (ThiD) (PDB:1Y9X) (PUBMED:17351295)	Thiamine biosynthesis	Missing	Missing	Missing	Missing	+	Missing
GC_00000381				COG0131	Imidazoleglycerol phosphate dehydratase HisB (HisB2) (PDB:1RHY)	Histidine biosynthesis	+	+	+	+	+	+
GC_00000119				COG0118	Imidazoleglycerol phosphate synthase glutamine amidotransferase subunit HisH (HisH) (PDB:1OX4)	Histidine biosynthesis	Missing	Missing	Missing	+	Missing	Missing
GC_00000663				COG0134	Indole-3-glycerol phosphate synthase (TrpC) (PDB:6BMA)	Aromatic amino acid biosynthesis	Missing	Missing	Missing	Missing	+	Missing
GC_00000090				COG1227|COG3448	Inorganic pyrophosphatase/exopolyphosphatase (PPX1) (PDB:1I74)|CBS-domain-containing membrane protein		Missing	Missing	Missing	+	Missing	Missing
GC_00002345				COG0582	Integrase/recombinase, includes phage integrase (FimB)		Missing	Missing	+	Missing	Missing	Missing
GC_00000122				COG0119	Isopropylmalate/homocitrate/citramalate synthases (LeuA) (PDB:4JN6)	Isoleucine, leucine, valine biosynthesis	Missing	Missing	Missing	+	Missing	Missing
GC_00000991				COG2205	K+-sensing histidine kinase KdpD (KdpD) (PDB:2KSF)		+	+	+	+	+	+
GC_00001448				COG2205	K+-sensing histidine kinase KdpD (KdpD) (PDB:2KSF)		Missing	+	+	+	+	+
GC_00000929				COG0475	Kef-type K+ transport system, membrane component KefB (KefB) (PDB:4BWZ)		+	+	+	+	+	+
GC_00001534				COG0475	Kef-type K+ transport system, membrane component KefB (KefB) (PDB:4BWZ)		Missing	Missing	Missing	+	Missing	Missing
GC_00002478				COG0579	L-2-hydroxyglutarate oxidase LhgO (LhgO) (PDB:3DME)		Missing	Missing	Missing	+	Missing	Missing
GC_00000434				COG2220	L-ascorbate lactonase UlaG, metallo-beta-lactamase superfamily (UlaG) (PDB:2WYM)		+	+	+	+	+	+
GC_00001035				COG1139|COG2048	L-lactate utilization protein LutB, contains a ferredoxin-type domain (LutB)|Heterodisulfide reductase, subunit B (HdrB) (PDB:5ODC)		Missing	Missing	Missing	Missing	+	Missing
GC_00000758				COG1556	L-lactate utilization protein LutC, contains LUD domain (LutC) (PDB:2G40)		+	+	+	Missing	+	+
GC_00002235				COG3765	LPS O-antigen chain length determinant protein, WzzB/FepE family (WzzB) (PDB:3B8N)		+	Missing	Missing	+	Missing	Missing
GC_00002402				COG4424	LPS sulfotransferase NodH (LpsS) (PDB:1TEX)		+	Missing	Missing	Missing	Missing	Missing
GC_00001639				COG1052	Lactate dehydrogenase or related 2-hydroxyacid dehydrogenase (LdhA) (PDB:1DXY)	Pyridoxal phosphate biosynthesis	+	+	+	+	+	Missing
GC_00002921				COG1052	Lactate dehydrogenase or related 2-hydroxyacid dehydrogenase (LdhA) (PDB:1DXY)	Pyridoxal phosphate biosynthesis	Missing	Missing	Missing	+	Missing	Missing
GC_00000284				COG0260	Leucyl aminopeptidase (PepB) (PDB:3H8E) (PUBMED:19553197;23825549)		Missing	Missing	Missing	Missing	Missing	+
GC_00001023				COG0495	Leucyl-tRNA synthetase (LeuS) (PDB:6LPF)	Aminoacyl-tRNA synthetases	Missing	Missing	Missing	Missing	Missing	+
GC_00000509				COG4276	Ligand-binding SRPBCC domain (SRPBCC)		Missing	Missing	Missing	+	Missing	Missing
GC_00001558				COG4276	Ligand-binding SRPBCC domain (SRPBCC)		+	+	+	+	Missing	+
GC_00001702				COG1434	Lipid carrier protein ElyC involved in cell wall biogenesis, DUF218 family (ElyC) (PDB:3CA8) (PUBMED:24391520)		+	+	+	+	Missing	+
GC_00001137				COG2956	Lipopolysaccharide biosynthesis regulator YciM/LapB, contains six TPR domains and a C-terminal metal-binding domain (LapB) (PDB:4ZLH) (PUBMED:24187084;24266962)		Missing	Missing	Missing	Missing	Missing	+
GC_00001006				COG0795	Lipopolysaccharide export LptBFGC system, permease protein LptF (LptF) (PDB:6S8H)		Missing	Missing	Missing	Missing	Missing	+
GC_00001056				COG1022	Long-chain acyl-CoA synthetase (AMP-forming) (FAA1)		Missing	Missing	+	Missing	+	Missing
GC_00001095				COG1022	Long-chain acyl-CoA synthetase (AMP-forming) (FAA1)		Missing	Missing	+	Missing	+	Missing
GC_00000646				COG2431	Lysine export protein LysO/YbjE, DUF340 family (LysO) (PUBMED:25845847)		+	+	+	+	+	+
GC_00001122				COG0474	Magnesium-transporting ATPase (P-type) (MgtA) (PDB:1IWO)		+	+	+	+	+	Missing
GC_00002143				COG0474	Magnesium-transporting ATPase (P-type) (MgtA) (PDB:1IWO)		+	Missing	Missing	Missing	Missing	Missing
GC_00002446				COG0474	Magnesium-transporting ATPase (P-type) (MgtA) (PDB:1IWO)		+	Missing	Missing	Missing	Missing	Missing
GC_00001865				COG0331	Malonyl CoA-acyl carrier protein transacylase (FabD) (PDB:1YXC)	Fatty acid biosynthesis	Missing	Missing	Missing	+	Missing	Missing
GC_00000672				COG0662	Mannose-6-phosphate isomerase, cupin superfamily (ManC) (PDB:1IPJ)		+	+	+	+	+	+
GC_00001186				COG0662	Mannose-6-phosphate isomerase, cupin superfamily (ManC) (PDB:1IPJ)		+	+	+	Missing	+	+
GC_00001085				COG3769	Mannosyl-3-phosphoglycerate phosphatase YedP/MpgP, HAD superfamily (YedP) (PDB:1XVI) (PUBMED:25848029)		Missing	Missing	Missing	Missing	+	Missing
GC_00000213				COG1009	Membrane H+-translocase/NADH:ubiquinone oxidoreductase subunit 5 (chain L)/Multisubunit Na+/H+ antiporter, MnhA subunit (NuoL) (PDB:3RKO)	NADH dehydrogenase	Missing	Missing	+	Missing	+	Missing
GC_00002386				COG2244	Membrane protein involved in the export of O-antigen and teichoic acid (RfbX)		Missing	+	Missing	Missing	Missing	Missing
GC_00002592				COG2244	Membrane protein involved in the export of O-antigen and teichoic acid (RfbX)		Missing	Missing	Missing	+	Missing	Missing
GC_00002606				COG2244	Membrane protein involved in the export of O-antigen and teichoic acid (RfbX)		Missing	Missing	Missing	Missing	+	Missing
GC_00002819				COG2244	Membrane protein involved in the export of O-antigen and teichoic acid (RfbX)		Missing	Missing	Missing	+	Missing	Missing
GC_00002869				COG2244	Membrane protein involved in the export of O-antigen and teichoic acid (RfbX)		+	Missing	Missing	Missing	Missing	Missing
GC_00003068				COG2244	Membrane protein involved in the export of O-antigen and teichoic acid (RfbX)		Missing	Missing	Missing	+	Missing	Missing
GC_00000994				COG1473	Metal-dependent amidase/aminoacylase/carboxypeptidase (AbgB) (PDB:3RAM) (PUBMED:17307853)	Lysine biosynthesis	Missing	Missing	+	+	Missing	+
GC_00001218				COG1473	Metal-dependent amidase/aminoacylase/carboxypeptidase (AbgB) (PDB:3RAM) (PUBMED:17307853)	Lysine biosynthesis	Missing	+	Missing	+	Missing	Missing
GC_00000075				COG0223	Methionyl-tRNA formyltransferase (Fmt) (PDB:1FMT)		Missing	Missing	Missing	+	Missing	Missing
GC_00001355				COG0223	Methionyl-tRNA formyltransferase (Fmt) (PDB:1FMT)		+	+	+	+	Missing	+
GC_00000201				COG0840	Methyl-accepting chemotaxis protein (MCP) (Tar) (PDB:1QU7)		Missing	Missing	Missing	+	Missing	Missing
GC_00000251				COG2890	Methylase of polypeptide chain release factors (HemK) (PDB:1NV8)		Missing	Missing	Missing	+	Missing	Missing
GC_00000151				COG0598	Mg2+ and Co2+ transporter CorA (CorA) (PDB:2BBH)		Missing	Missing	Missing	+	Missing	Missing
GC_00002674				COG1149	MinD superfamily P-loop ATPase, contains an inserted ferredoxin domain		Missing	Missing	Missing	+	Missing	Missing
GC_00002860				COG1149	MinD superfamily P-loop ATPase, contains an inserted ferredoxin domain		Missing	Missing	Missing	+	Missing	Missing
GC_00000692				COG1321	Mn-dependent transcriptional regulator MntR, DtxR family (MntR) (PDB:1B1B)		Missing	Missing	+	Missing	Missing	Missing
GC_00000291				COG0303	Molybdopterin Mo-transferase (molybdopterin biosynthesis) (MoeA) (PDB:2NQU) (PUBMED:18801996;32239579)	Molybdopterin biosynthesis	Missing	Missing	Missing	Missing	+	Missing
GC_00001020				COG0303	Molybdopterin Mo-transferase (molybdopterin biosynthesis) (MoeA) (PDB:2NQU) (PUBMED:18801996;32239579)	Molybdopterin biosynthesis	+	+	+	+	+	Missing
GC_00001681				COG0476	Molybdopterin or thiamine biosynthesis adenylyltransferase (ThiF) (PDB:1ZUD) (PUBMED:32239579)	Molybdopterin biosynthesis	+	+	+	+	+	Missing
GC_00001399				COG0314	Molybdopterin synthase catalytic subunit MoaE (MoaE) (PDB:1FM0) (PUBMED:32239579)	Molybdopterin biosynthesis	+	+	+	+	Missing	+
GC_00001811				COG1977	Molybdopterin synthase sulfur carrier subunit MoaD (MoaD) (PDB:1FM0) (PUBMED:32239579)	Molybdopterin biosynthesis	+	Missing	+	Missing	Missing	Missing
GC_00002025				COG1763	Molybdopterin-guanine dinucleotide biosynthesis protein (MobB) (PDB:1NP6) (PUBMED:32239579)	Molybdopterin biosynthesis	Missing	Missing	Missing	Missing	+	Missing
GC_00000686				COG2838	Monomeric isocitrate dehydrogenase (IcdM) (PDB:1ITW)	TCA cycle	+	+	+	+	+	+
GC_00002926				COG0845	Multidrug efflux pump subunit AcrA (membrane-fusion protein) (AcrA) (PDB:1T5E)		Missing	Missing	Missing	+	Missing	Missing
GC_00000098				COG0841	Multidrug efflux pump subunit AcrB (AcrB) (PDB:1IWG)		+	+	+	+	Missing	+
GC_00000985				COG0841	Multidrug efflux pump subunit AcrB (AcrB) (PDB:1IWG)		+	+	+	+	+	+
GC_00001034				COG0841	Multidrug efflux pump subunit AcrB (AcrB) (PDB:1IWG)		+	+	+	+	+	Missing
GC_00001666				COG0841	Multidrug efflux pump subunit AcrB (AcrB) (PDB:1IWG)		Missing	Missing	Missing	Missing	Missing	+
GC_00002627				COG0841	Multidrug efflux pump subunit AcrB (AcrB) (PDB:1IWG)		Missing	Missing	Missing	+	Missing	Missing
GC_00002732				COG0841	Multidrug efflux pump subunit AcrB (AcrB) (PDB:1IWG)		Missing	Missing	Missing	+	Missing	Missing
GC_00000176				COG1566	Multidrug resistance efflux pump EmrA (EmrA) (PDB:4TKO)		+	+	+	+	Missing	+
GC_00000250				COG1566	Multidrug resistance efflux pump EmrA (EmrA) (PDB:4TKO)		Missing	Missing	+	Missing	Missing	Missing
GC_00000898				COG1566	Multidrug resistance efflux pump EmrA (EmrA) (PDB:4TKO)		+	+	+	+	Missing	+
GC_00001731				COG1566	Multidrug resistance efflux pump EmrA (EmrA) (PDB:4TKO)		+	+	+	+	+	Missing
GC_00000100				COG0655	Multimeric flavodoxin WrbA, includes NAD(P)H:quinone oxidoreductase (WrbA) (PDB:4DY4)		+	+	+	+	+	+
GC_00000730				COG0655	Multimeric flavodoxin WrbA, includes NAD(P)H:quinone oxidoreductase (WrbA) (PDB:4DY4)		+	+	+	+	+	+
GC_00001713				COG0655	Multimeric flavodoxin WrbA, includes NAD(P)H:quinone oxidoreductase (WrbA) (PDB:4DY4)		+	+	+	+	Missing	+
GC_00001745				COG0655	Multimeric flavodoxin WrbA, includes NAD(P)H:quinone oxidoreductase (WrbA) (PDB:4DY4)		Missing	+	+	+	+	+
GC_00001999				COG0655	Multimeric flavodoxin WrbA, includes NAD(P)H:quinone oxidoreductase (WrbA) (PDB:4DY4)		Missing	Missing	+	+	Missing	+
GC_00002194				COG0655	Multimeric flavodoxin WrbA, includes NAD(P)H:quinone oxidoreductase (WrbA) (PDB:4DY4)		+	+	Missing	Missing	Missing	Missing
GC_00001804				COG0739	Murein DD-endopeptidase MepM and murein hydrolase activator NlpD, contains LysM domain (NlpD) (PDB:2GU1)		Missing	Missing	+	Missing	Missing	Missing
GC_00000462				COG1246	N-acetylglutamate synthase or related acetyltransferase, GNAT family (ArgA) (PDB:2R98)	Arginine biosynthesis	+	+	+	+	+	+
GC_00002239				COG1246	N-acetylglutamate synthase or related acetyltransferase, GNAT family (ArgA) (PDB:2R98)	Arginine biosynthesis	+	+	Missing	Missing	Missing	Missing
GC_00002436				COG1246	N-acetylglutamate synthase or related acetyltransferase, GNAT family (ArgA) (PDB:2R98)	Arginine biosynthesis	Missing	+	Missing	Missing	Missing	Missing
GC_00000055				COG0860|COG1729	N-acetylmuramoyl-L-alanine amidase (AmiC) (PDB:1JWQ)|Cell division protein CpoB, coordinates peptidoglycan biosynthesis and outer membrane constriction (CpoB) (PDB:2WZ7) (PUBMED:25951518)		Missing	Missing	Missing	Missing	Missing	+
GC_00000079				COG0145	N-methylhydantoinase A/oxoprolinase/acetone carboxylase, beta subunit (HyuA)		Missing	Missing	Missing	+	+	Missing
GC_00000244				COG1028	NAD(P)-dependent dehydrogenase, short-chain alcohol dehydrogenase family (FabG) (PDB:6L1H)	Fatty acid biosynthesis	+	+	+	+	+	Missing
GC_00001591				COG1028	NAD(P)-dependent dehydrogenase, short-chain alcohol dehydrogenase family (FabG) (PDB:6L1H)	Fatty acid biosynthesis	Missing	Missing	Missing	Missing	Missing	+
GC_00001756				COG1028	NAD(P)-dependent dehydrogenase, short-chain alcohol dehydrogenase family (FabG) (PDB:6L1H)	Fatty acid biosynthesis	+	+	+	+	+	Missing
GC_00002435				COG1028	NAD(P)-dependent dehydrogenase, short-chain alcohol dehydrogenase family (FabG) (PDB:6L1H)	Fatty acid biosynthesis	Missing	Missing	Missing	Missing	+	Missing
GC_00002496				COG1028	NAD(P)-dependent dehydrogenase, short-chain alcohol dehydrogenase family (FabG) (PDB:6L1H)	Fatty acid biosynthesis	Missing	Missing	Missing	+	Missing	Missing
GC_00002791				COG1028	NAD(P)-dependent dehydrogenase, short-chain alcohol dehydrogenase family (FabG) (PDB:6L1H)	Fatty acid biosynthesis	Missing	Missing	Missing	+	Missing	Missing
GC_00000248				COG2070	NAD(P)H-dependent flavin oxidoreductase YrpB, nitropropane dioxygenase family (YrpB)		Missing	Missing	+	Missing	Missing	+
GC_00000534				COG0062|COG0063	NAD(P)H-hydrate repair enzyme Nnr, NAD(P)H-hydrate epimerase domain (Nnr1) (PDB:3RRB)|NAD(P)H-hydrate repair enzyme Nnr, NAD(P)H-hydrate dehydratase domain (Nnr2) (PDB:1KYH)		Missing	Missing	Missing	Missing	+	Missing
GC_00001878				COG1251	NAD(P)H-nitrite reductase, large subunit (NirB)		+	+	+	+	Missing	Missing
GC_00002707				COG1251	NAD(P)H-nitrite reductase, large subunit (NirB)		Missing	Missing	Missing	+	Missing	Missing
GC_00000965				COG0846	NAD-dependent protein deacetylase, SIR2 family (SIR2) (PDB:1M2N)		+	+	+	+	+	+
GC_00000038				COG2902	NAD-specific glutamate dehydrogenase (Gdh2)		Missing	Missing	Missing	+	+	Missing
GC_00000974				COG1252	NADH dehydrogenase, FAD-containing subunit (Ndh) (PDB:5NA4)		Missing	Missing	+	Missing	Missing	Missing
GC_00000738				COG1034	NADH dehydrogenase/NADH:ubiquinone oxidoreductase 75 kD subunit (chain G) (NuoG) (PDB:1C4A)	NADH dehydrogenase	+	+	+	+	+	+
GC_00000108				COG0377	NADH:ubiquinone oxidoreductase 20 kD subunit (chain B) or related Fe-S oxidoreductase (NuoB) (PDB:2FUG) (PUBMED:25941396)	NADH dehydrogenase	Missing	Missing	Missing	+	Missing	Missing
GC_00000044				COG0649	NADH:ubiquinone oxidoreductase 49 kD subunit (chain D) (NuoD) (PDB:2FUG)	NADH dehydrogenase	Missing	Missing	Missing	+	Missing	Missing
GC_00000844				COG1005	NADH:ubiquinone oxidoreductase subunit 1 (chain H) (NuoH) (PDB:6HUM)	NADH dehydrogenase	Missing	Missing	+	Missing	Missing	+
GC_00000179				COG1007	NADH:ubiquinone oxidoreductase subunit 2 (chain N) (NuoN) (PDB:4HE8)	NADH dehydrogenase	Missing	Missing	Missing	+	Missing	Missing
GC_00001350				COG0839	NADH:ubiquinone oxidoreductase subunit 6 (chain J) (NuoJ) (PDB:4HE8)	NADH dehydrogenase	Missing	Missing	Missing	+	Missing	Missing
GC_00001636				COG1894	NADH:ubiquinone oxidoreductase, NADH-binding 51 kD subunit (chain F) (NuoF) (PDB:2FUG)	NADH dehydrogenase	Missing	+	+	+	+	Missing
GC_00000021				COG1894|COG2768|COG3411	NADH:ubiquinone oxidoreductase, NADH-binding 51 kD subunit (chain F) (NuoF) (PDB:2FUG)|Uncharacterized Fe-S cluster protein|2Fe-2S ferredoxin (PDB:1M2D) (PUBMED:24421039)	NADH dehydrogenase|2Fe2S	Missing	Missing	Missing	+	Missing	+
GC_00001678				COG0446	NADPH-dependent 2,4-dienoyl-CoA reductase, sulfur reductase, or a related oxidoreductase (FadH2) (PDB:1VRQ)		Missing	Missing	Missing	+	Missing	Missing
GC_00000205				COG0446|COG0607	NADPH-dependent 2,4-dienoyl-CoA reductase, sulfur reductase, or a related oxidoreductase (FadH2) (PDB:1VRQ)|Rhodanese-related sulfurtransferase (PspE) (PDB:1TQ1)	Urea cycle	+	+	+	+	+	+
GC_00000714				COG0493	NADPH-dependent glutamate synthase beta chain or related oxidoreductase (GltD) (PDB:1H7X)	Glutamine biosynthesis	Missing	Missing	Missing	+	Missing	Missing
GC_00002942				COG1086	NDP-sugar epimerase, includes UDP-GlcNAc-inverting 4,6-dehydratase FlaA1 and capsular polysaccharide biosynthesis protein EpsC (FlaA1) (PDB:2GN4)		+	Missing	Missing	Missing	Missing	Missing
GC_00000838				COG0171	NH3-dependent NAD+ synthetase (NadE) (PDB:3HMQ)	NAD biosynthesis	Missing	Missing	Missing	Missing	Missing	+
GC_00001857				COG0171	NH3-dependent NAD+ synthetase (NadE) (PDB:3HMQ)	NAD biosynthesis	Missing	Missing	Missing	Missing	+	Missing
GC_00001655				COG3808	Na+ or H+-translocating membrane pyrophosphatase (OVP1) (PDB:4A01) (PUBMED:11342551)		Missing	Missing	+	Missing	Missing	+
GC_00000127				COG4147	Na+(or H+)/acetate symporter ActP (ActP)		Missing	+	Missing	Missing	Missing	Missing
GC_00001090				COG0733	Na+-dependent transporter, SNF family (YocR) (PDB:2A65)		Missing	Missing	Missing	Missing	Missing	+
GC_00001677				COG0733	Na+-dependent transporter, SNF family (YocR) (PDB:2A65)		Missing	Missing	Missing	Missing	+	Missing
GC_00000859				COG4656	Na+-translocating ferredoxin:NAD+ oxidoreductase RNF, RnfC subunit (RnfC)	Na+-translocating Fd:NADH oxidoreductase	Missing	Missing	Missing	+	Missing	Missing
GC_00000809				COG4658	Na+-translocating ferredoxin:NAD+ oxidoreductase RNF, RnfD subunit (RnfD)	Na+-translocating Fd:NADH oxidoreductase	Missing	Missing	Missing	+	Missing	Missing
GC_00001622				COG4660	Na+-translocating ferredoxin:NAD+ oxidoreductase RNF, RnfE subunit (RnfE)	Na+-translocating Fd:NADH oxidoreductase	Missing	Missing	Missing	+	Missing	Missing
GC_00002717				COG4659	Na+-translocating ferredoxin:NAD+ oxidoreductase RNF, RnfG subunit (RnfG)	Na+-translocating Fd:NADH oxidoreductase	Missing	Missing	Missing	+	Missing	Missing
GC_00000305				COG2869	Na+-transporting NADH:ubiquinone oxidoreductase, subunit NqrC (NqrC) (PDB:4P6V)	Na+-translocating NADH dehydrogenase	Missing	Missing	+	Missing	Missing	Missing
GC_00001465				COG2871	Na+-transporting NADH:ubiquinone oxidoreductase, subunit NqrF (NqrF) (PDB:4P6V)	Na+-translocating NADH dehydrogenase	Missing	Missing	Missing	+	Missing	Missing
GC_00001709				COG2871	Na+-transporting NADH:ubiquinone oxidoreductase, subunit NqrF (NqrF) (PDB:4P6V)	Na+-translocating NADH dehydrogenase	+	+	+	+	+	Missing
GC_00000860				COG0591	Na+/proline symporter (PutP) (PDB:5NVA)		+	+	+	+	+	+
GC_00000052				COG0591|COG2208	Na+/proline symporter (PutP) (PDB:5NVA)|Phosphoserine phosphatase RsbU, regulator of sigma subunit (RsbU) (PDB:5UCG)		Missing	Missing	Missing	+	Missing	Missing
GC_00001902				COG0025	NhaP-type Na+/H+ or K+/H+ antiporter (NhaP) (PDB:4CZB)		+	+	+	Missing	+	Missing
GC_00000241				COG0374	Ni,Fe-hydrogenase I large subunit (HyaB) (PDB:6FPI) (PUBMED:25905665)		Missing	Missing	+	Missing	+	+
GC_00000754				COG0374	Ni,Fe-hydrogenase I large subunit (HyaB) (PDB:6FPI) (PUBMED:25905665)		Missing	Missing	Missing	Missing	+	Missing
GC_00002305				COG0374	Ni,Fe-hydrogenase I large subunit (HyaB) (PDB:6FPI) (PUBMED:25905665)		Missing	Missing	Missing	+	Missing	Missing
GC_00000067				COG1740	Ni,Fe-hydrogenase I small subunit (HyaA) (PDB:6FPI)		Missing	Missing	Missing	+	Missing	Missing
GC_00000235				COG1740	Ni,Fe-hydrogenase I small subunit (HyaA) (PDB:6FPI)		Missing	Missing	Missing	Missing	+	+
GC_00000771				COG5557	Ni/Fe-hydrogenase 2 integral membrane subunit HybB (HybB)		+	+	+	Missing	+	+
GC_00001207				COG5557	Ni/Fe-hydrogenase 2 integral membrane subunit HybB (HybB)		+	+	+	Missing	+	+
GC_00002020				COG5557	Ni/Fe-hydrogenase 2 integral membrane subunit HybB (HybB)		+	+	Missing	+	Missing	Missing
GC_00000065				COG3875	Nickel-dependent lactate racemase (LarA) (PDB:2YJG) (PUBMED:24710389)		Missing	Missing	Missing	+	Missing	Missing
GC_00000649				COG1335	Nicotinamidase-related amidase (PncA) (PDB:1ILW)	Pyrimidine degradation	+	+	+	+	+	+
GC_00001088				COG5013	Nitrate reductase alpha subunit (NarG) (PDB:1Q16)		Missing	Missing	Missing	+	Missing	Missing
GC_00001569				COG2180	Nitrate reductase assembly protein NarJ, required for insertion of molybdenum cofactor (NarJ)		Missing	+	+	+	+	Missing
GC_00002288				COG3301	Nitrite/polysulfide reductase, membrane component NrfD/PsrC (NrfD) (PUBMED:11856339;22040142)		Missing	Missing	Missing	Missing	Missing	+
GC_00001230				COG0347	Nitrogen regulatory protein PII (GlnK) (PDB:2GW8) (PUBMED:24610711)		+	+	Missing	+	+	+
GC_00000380				COG0778	Nitroreductase (NfnB) (PDB:1F5V)	Pyrimidine degradation	+	+	+	+	+	+
GC_00000595				COG0778	Nitroreductase (NfnB) (PDB:1F5V)	Pyrimidine degradation	+	+	+	+	+	+
GC_00001646				COG0778	Nitroreductase (NfnB) (PDB:1F5V)	Pyrimidine degradation	+	+	+	+	Missing	+
GC_00001960				COG0778	Nitroreductase (NfnB) (PDB:1F5V)	Pyrimidine degradation	Missing	+	+	Missing	+	Missing
GC_00000334				COG1611	Nucleotide monophosphate nucleosidase PpnN/YdgH, Lonely Guy (LOG) family (PpnN) (PDB:2PMB) (PUBMED:25728768;27941785;31023582;31420341)		+	+	+	+	+	+
GC_00000880				COG1611	Nucleotide monophosphate nucleosidase PpnN/YdgH, Lonely Guy (LOG) family (PpnN) (PDB:2PMB) (PUBMED:25728768;27941785;31023582;31420341)		+	Missing	+	Missing	+	+
GC_00000009				COG0589	Nucleotide-binding universal stress protein, UspA family (UspA) (PDB:1JMV)		Missing	Missing	Missing	+	Missing	Missing
GC_00001611				COG0589	Nucleotide-binding universal stress protein, UspA family (UspA) (PDB:1JMV)		+	+	+	+	+	Missing
GC_00002258				COG0589	Nucleotide-binding universal stress protein, UspA family (UspA) (PDB:1JMV)		+	Missing	Missing	+	Missing	Missing
GC_00000156				COG0389	Nucleotidyltransferase/DNA polymerase DinP involved in DNA repair (DinP) (PDB:4R8U) (PUBMED:16544291)		Missing	Missing	Missing	Missing	Missing	+
GC_00001102				COG2110	O-acetyl-ADP-ribose deacetylase (regulator of RNase III), contains Macro domain (YmdB) (PDB:1HJZ)		Missing	Missing	Missing	+	Missing	+
GC_00002357				COG2110	O-acetyl-ADP-ribose deacetylase (regulator of RNase III), contains Macro domain (YmdB) (PDB:1HJZ)		Missing	+	Missing	Missing	Missing	Missing
GC_00003021				COG2110	O-acetyl-ADP-ribose deacetylase (regulator of RNase III), contains Macro domain (YmdB) (PDB:1HJZ)		Missing	+	Missing	Missing	Missing	Missing
GC_00000092				COG2873	O-acetylhomoserine/O-acetylserine sulfhydrylase, pyridoxal phosphate-dependent (MET17) (PDB:2CTZ)	Methionine biosynthesis	Missing	Missing	+	+	Missing	Missing
GC_00002075				COG3307	O-antigen ligase (RfaL)		+	Missing	+	Missing	Missing	Missing
GC_00002757				COG3307	O-antigen ligase (RfaL)		Missing	Missing	Missing	+	Missing	Missing
GC_00000827				COG0318	O-succinylbenzoic acid-CoA ligase MenE or related acyl-CoA synthetase (AMP-forming) (MenE/FadK) (PDB:5EY9) (PUBMED:25151136;27455459)	Menaquinone biosynthesis	Missing	Missing	Missing	+	Missing	+
GC_00001493				COG0318	O-succinylbenzoic acid-CoA ligase MenE or related acyl-CoA synthetase (AMP-forming) (MenE/FadK) (PDB:5EY9) (PUBMED:25151136;27455459)	Menaquinone biosynthesis	Missing	+	+	+	+	+
GC_00001753				COG0318	O-succinylbenzoic acid-CoA ligase MenE or related acyl-CoA synthetase (AMP-forming) (MenE/FadK) (PDB:5EY9) (PUBMED:25151136;27455459)	Menaquinone biosynthesis	Missing	Missing	Missing	Missing	Missing	+
GC_00000522				COG0388	Omega-amidase YafV/Nit2, hydrolyzes alpha-ketoglutaramate (Nit2) (PUBMED:28373563)		+	+	+	+	+	+
GC_00001652				COG0388	Omega-amidase YafV/Nit2, hydrolyzes alpha-ketoglutaramate (Nit2) (PUBMED:28373563)		+	+	Missing	Missing	+	+
GC_00001891				COG0388	Omega-amidase YafV/Nit2, hydrolyzes alpha-ketoglutaramate (Nit2) (PUBMED:28373563)		+	+	Missing	+	+	Missing
GC_00002766				COG2885	Outer membrane protein OmpA and related peptidoglycan-associated (lipo)proteins (OmpA) (PDB:1OAP)		Missing	+	Missing	Missing	Missing	Missing
GC_00000279				COG1538	Outer membrane protein TolC (TolC) (PDB:1EK9)		Missing	Missing	Missing	Missing	Missing	+
GC_00001673				COG1538	Outer membrane protein TolC (TolC) (PDB:1EK9)		+	+	Missing	+	+	+
GC_00001750				COG1538	Outer membrane protein TolC (TolC) (PDB:1EK9)		+	+	+	+	Missing	+
GC_00002559				COG1538	Outer membrane protein TolC (TolC) (PDB:1EK9)		Missing	Missing	Missing	+	Missing	Missing
GC_00000096				COG4775	Outer membrane protein assembly factor BamA (BamA) (PDB:5EKQ)		Missing	Missing	Missing	+	Missing	Missing
GC_00000051				COG4105	Outer membrane protein assembly factor BamD, BamD/ComL family (BamD) (PDB:2YHC)		Missing	Missing	Missing	+	Missing	Missing
GC_00001140				COG4783|COG5010	Outer membrane protein chaperone/metalloprotease BepA/YfgC, contains M48 and TPR domains (BepA) (PDB:6AIT) (PUBMED:24003122)|Flp pilus assembly protein TadD, contains TPR repeats (TadD) (PDB:3WXX)		+	+	+	+	+	+
GC_00000037				COG0729|COG4775	Outer membrane translocation and assembly module TamA (TamA) (PDB:4BZA)|Outer membrane protein assembly factor BamA (BamA) (PDB:5EKQ)		+	+	+	+	+	+
GC_00001929				COG2202	PAS domain (PAS) (PDB:2MWG)		Missing	+	+	+	+	Missing
GC_00000097				COG2202|COG5001	PAS domain (PAS) (PDB:2MWG)|Cyclic di-GMP metabolism protein, combines GGDEF and EAL domains with a 6TM membrane domain		+	+	+	+	+	+
GC_00000273				COG2202|COG2204|COG4191	PAS domain (PAS) (PDB:2MWG)|DNA-binding transcriptional response regulator, NtrC family, contains REC, AAA-type ATPase, and a Fis-type DNA-binding domains (AtoC) (PDB:1ZY2)|Signal transduction histidine kinase regulating C4-dicarboxylate transport system (PDB:4GCZ)		Missing	Missing	+	Missing	+	Missing
GC_00001007				COG2202|COG3452	PAS domain (PAS) (PDB:2MWG)|Extracellular (periplasmic) sensor domain CHASE (specificity unknown) (CHASE)		+	+	+	+	+	+
GC_00000990				COG2202|COG2203|COG3413	PAS domain (PAS) (PDB:2MWG)|GAF domain (GAF)|Predicted transcriptional regulator, contains HTH domain (DmsR) (PUBMED:15716436)		Missing	Missing	+	Missing	Missing	+
GC_00001126				COG2202|COG3437	PAS domain (PAS) (PDB:2MWG)|Response regulator c-di-GMP phosphodiesterase, RpfG family, contains REC and HD-GYP domains (RpfG)		Missing	Missing	Missing	Missing	+	Missing
GC_00001031				COG1993	PII-like signaling protein (PDB:1O51)		Missing	Missing	Missing	+	Missing	Missing
GC_00001130				COG1807	PMT family glycosyltransferase ArnT/Agl22, involved in glycosylation of proteins and lipid IVA (ArnT) (PDB:5EZM) (PUBMED:16226890;31233657;32706435)		Missing	Missing	+	Missing	Missing	Missing
GC_00000776				COG1560	Palmitoleoyl-ACP: Kdo2-lipid-IV acyltransferase (lipid A biosynthesis) (LpxP) (PDB:5F2T) (PUBMED:11830595)	Lipid A biosynthesis	Missing	Missing	Missing	Missing	Missing	+
GC_00000772				COG1192	ParA-like ATPase involved in chromosome/plasmid partitioning or cellulose biosynthesis protein BcsQ (ParA) (PDB:6NOO)		Missing	Missing	+	Missing	Missing	+
GC_00002042				COG1192	ParA-like ATPase involved in chromosome/plasmid partitioning or cellulose biosynthesis protein BcsQ (ParA) (PDB:6NOO)		Missing	Missing	+	Missing	Missing	Missing
GC_00001877				COG3621	Patatin-like phospholipase/acyl hydrolase, includes sporulation protein CotR (PATA) (PDB:1OXW)		+	+	Missing	+	Missing	Missing
GC_00001060				COG0744	Penicillin-binding protein 1B/1F, peptidoglycan transglycosylase/transpeptidase (MrcB) (PDB:3FWL)		+	+	+	+	Missing	+
GC_00000632				COG1047	Peptidyl-prolyl cis-trans isomerase, FKBP type (SlpA) (PDB:2M2A)		Missing	Missing	Missing	Missing	+	Missing
GC_00000502				COG0760	Peptidyl-prolyl isomerase, parvulin family (SurA) (PDB:2ZR5)		+	+	+	+	+	+
GC_00000676				COG0760	Peptidyl-prolyl isomerase, parvulin family (SurA) (PDB:2ZR5)		+	+	+	Missing	+	+
GC_00001934				COG0760	Peptidyl-prolyl isomerase, parvulin family (SurA) (PDB:2ZR5)		Missing	Missing	Missing	+	Missing	Missing
GC_00002992				COG0760	Peptidyl-prolyl isomerase, parvulin family (SurA) (PDB:2ZR5)		+	Missing	Missing	Missing	Missing	Missing
GC_00001524				COG0810	Periplasmic protein TonB, links inner and outer membranes (TonB) (PDB:1IHR)		+	+	+	+	Missing	+
GC_00000868				COG0616	Periplasmic serine protease, ClpP class (SppA) (PDB:3BEZ)		Missing	Missing	Missing	Missing	+	Missing
GC_00002343				COG0616	Periplasmic serine protease, ClpP class (SppA) (PDB:3BEZ)		Missing	+	Missing	Missing	Missing	Missing
GC_00000377				COG0265	Periplasmic serine protease, S1-C subfamily, contain C-terminal PDZ domain (DegQ) (PDB:2HGA) (PUBMED:29686141)		+	+	+	+	+	+
GC_00001153				COG0265	Periplasmic serine protease, S1-C subfamily, contain C-terminal PDZ domain (DegQ) (PDB:2HGA) (PUBMED:29686141)		Missing	Missing	+	Missing	Missing	Missing
GC_00000059				COG0697	Permease of the drug/metabolite transporter (DMT) superfamily (RhaT) (PDB:5I20)		+	+	+	+	+	+
GC_00000076				COG0697	Permease of the drug/metabolite transporter (DMT) superfamily (RhaT) (PDB:5I20)		+	+	+	+	+	+
GC_00001013				COG0697	Permease of the drug/metabolite transporter (DMT) superfamily (RhaT) (PDB:5I20)		Missing	Missing	+	Missing	Missing	Missing
GC_00001270				COG0697	Permease of the drug/metabolite transporter (DMT) superfamily (RhaT) (PDB:5I20)		+	+	Missing	+	+	+
GC_00001706				COG0697	Permease of the drug/metabolite transporter (DMT) superfamily (RhaT) (PDB:5I20)		Missing	Missing	Missing	Missing	+	Missing
GC_00001752				COG0697	Permease of the drug/metabolite transporter (DMT) superfamily (RhaT) (PDB:5I20)		+	+	+	+	Missing	+
GC_00001942				COG0697	Permease of the drug/metabolite transporter (DMT) superfamily (RhaT) (PDB:5I20)		+	Missing	+	Missing	+	Missing
GC_00001946				COG0697	Permease of the drug/metabolite transporter (DMT) superfamily (RhaT) (PDB:5I20)		Missing	+	+	+	+	Missing
GC_00001164				COG1225	Peroxiredoxin (Bcp) (PDB:5IPH)		Missing	Missing	+	Missing	Missing	Missing
GC_00001760				COG1225	Peroxiredoxin (Bcp) (PDB:5IPH)		Missing	+	+	+	Missing	+
GC_00001814				COG1225	Peroxiredoxin (Bcp) (PDB:5IPH)		+	+	+	Missing	+	Missing
GC_00001221				COG1541	Phenylacetate-coenzyme A ligase PaaK, adenylate-forming domain family (PaaK) (PDB:2Y4O)		+	+	+	Missing	+	+
GC_00000558				COG1942	Phenylpyruvate tautomerase PptA, 4-oxalocrotonate tautomerase family (PptA) (PDB:1BJP)		Missing	Missing	Missing	Missing	Missing	+
GC_00001794				COG1942	Phenylpyruvate tautomerase PptA, 4-oxalocrotonate tautomerase family (PptA) (PDB:1BJP)		Missing	+	+	+	Missing	+
GC_00001662				COG0558	Phosphatidylglycerophosphate synthase (PgsA) (PDB:4MND)	Phospholipid biosynthesis	Missing	Missing	Missing	+	Missing	Missing
GC_00002066				COG0558	Phosphatidylglycerophosphate synthase (PgsA) (PDB:4MND)	Phospholipid biosynthesis	Missing	+	Missing	+	+	Missing
GC_00000308				COG0688	Phosphatidylserine decarboxylase (Psd) (PDB:6L06)	Phospholipid biosynthesis	Missing	Missing	Missing	Missing	Missing	+
GC_00000596				COG1502	Phosphatidylserine/phosphatidylglycerophosphate/cardiolipin synthase (Cls) (PDB:1BYR)	Phospholipid biosynthesis	+	+	+	+	+	+
GC_00000243				COG0574	Phosphoenolpyruvate synthase/pyruvate phosphate dikinase (PpsA) (PDB:5HV6)	Gluconeogenesis	+	+	+	+	+	+
GC_00000926				COG1080	Phosphoenolpyruvate-protein kinase (PTS system EI component in bacteria) (PtsA) (PDB:1EZA)		+	+	+	+	+	+
GC_00000973				COG0546	Phosphoglycolate phosphatase, HAD superfamily (Gph) (PDB:2NYV)		Missing	Missing	Missing	Missing	+	Missing
GC_00000209				COG0344	Phospholipid biosynthesis protein PlsY, probable glycerol-3-phosphate acyltransferase (PlsY) (PDB:5XJ5) (PUBMED:29684280)		Missing	Missing	+	Missing	Missing	+
GC_00000136				COG1109	Phosphomannomutase (ManB) (PDB:6MNV)		Missing	Missing	+	Missing	Missing	Missing
GC_00000303				COG1109	Phosphomannomutase (ManB) (PDB:6MNV)		Missing	Missing	Missing	Missing	+	+
GC_00001049				COG0452	Phosphopantothenoylcysteine synthetase/decarboxylase CoaBC (CoaBC) (PDB:3QJG)	Pantothenate/CoA biosynthesis	Missing	Missing	Missing	Missing	+	Missing
GC_00000266				COG1235	Phosphoribosyl 1,2-cyclic phosphate phosphodiesterase (PhnP) (PDB:6B9V)		+	+	+	+	+	+
GC_00000609				COG0139	Phosphoribosyl-AMP cyclohydrolase (HisI1) (PDB:1ZPS)	Histidine biosynthesis	+	Missing	+	Missing	Missing	+
GC_00001225				COG0140	Phosphoribosyl-ATP pyrophosphohydrolase (HisI2) (PDB:6J22)	Histidine biosynthesis	+	+	+	+	Missing	+
GC_00001083				COG0152	Phosphoribosylaminoimidazole-succinocarboxamide synthase (PurC) (PDB:1A48)	Purine biosynthesis	Missing	Missing	Missing	+	Missing	Missing
GC_00000718				COG0135	Phosphoribosylanthranilate isomerase (TrpF) (PDB:1DL3)	Aromatic amino acid biosynthesis	+	+	+	+	+	+
GC_00001134				COG0047	Phosphoribosylformylglycinamidine (FGAM) synthase, glutamine amidotransferase domain (PurL2) (PDB:1T3T)	Purine biosynthesis	Missing	Missing	Missing	Missing	Missing	+
GC_00000268				COG0046	Phosphoribosylformylglycinamidine (FGAM) synthase, synthetase domain (PurL1) (PDB:3VIU)	Purine biosynthesis	Missing	Missing	Missing	+	Missing	+
GC_00000071				COG0280|COG0281	Phosphotransacetylase (includes Pta, EutD and phosphobutyryltransferase) (Pta) (PDB:1QZT) (PUBMED:28754323)|Malic enzyme (SfcA) (PDB:1DO8)	Urea cycle	Missing	Missing	Missing	Missing	Missing	+
GC_00000659				COG1762	Phosphotransferase system mannitol/fructose-specific IIA domain (Ntr-type) (PtsN) (PDB:2OQ3)		+	+	+	+	+	+
GC_00000483				COG3716	Phosphotransferase system, mannose/fructose/N-acetylgalactosamine-specific IID component (ManZ) (PDB:6K1H)		+	+	+	+	+	+
GC_00001255				COG3444	Phosphotransferase system, mannose/fructose/N-acetylgalactosamine-specific component IIB (AgaB) (PDB:1BLE)		+	+	+	+	Missing	+
GC_00001325				COG0348	Polyferredoxin NapH (NapH) (PUBMED:27322068)		+	+	+	+	Missing	+
GC_00000753				COG3937	Polyhydroxyalkanoate synthesis regulator phasin (PhaF)		+	+	+	+	+	Missing
GC_00001701				COG0855	Polyphosphate kinase (Ppk) (PDB:1XDO)		Missing	Missing	+	Missing	Missing	Missing
GC_00000228				COG0109	Polyprenyltransferase (heme O synthase) (CyoE)		Missing	Missing	Missing	+	Missing	Missing
GC_00002590				COG2242	Precorrin-6B methylase 2 (CobL) (PDB:1F38)	Cobalamine/B12 biosynthesis	Missing	Missing	Missing	+	Missing	Missing
GC_00002315				COG4185	Predicted ABC-type ATPase or kinase		Missing	Missing	+	Missing	Missing	Missing
GC_00000169				COG3044	Predicted ATPase of the ABC class (PDB:4YIX)		Missing	Missing	Missing	+	Missing	Missing
GC_00002140				COG1373	Predicted ATPase, AAA+ superfamily		Missing	Missing	Missing	+	Missing	Missing
GC_00002171				COG1483	Predicted ATPase, AAA+ superfamily		Missing	+	Missing	Missing	Missing	Missing
GC_00001704				COG2607	Predicted ATPase, AAA+ superfamily (Atu1564)		Missing	Missing	+	Missing	Missing	Missing
GC_00001135				COG1672	Predicted ATPase, archaeal AAA+ ATPase superfamily		Missing	Missing	+	Missing	Missing	+
GC_00002763				COG2315	Predicted DNA-binding protein with double-wing structural motif, MmcQ/YjbR family (MmcQ) (PDB:2A1V) (PUBMED:17266124)		Missing	Missing	Missing	Missing	+	Missing
GC_00002289				COG2378	Predicted DNA-binding transcriptional regulator YobV, contains HTH and WYL domains (YobV)		+	Missing	Missing	+	Missing	Missing
GC_00001195				COG1433	Predicted Fe-Mo cluster-binding protein, NifX family (NifX) (PDB:1EO1)		+	+	+	Missing	+	+
GC_00002210				COG1433	Predicted Fe-Mo cluster-binding protein, NifX family (NifX) (PDB:1EO1)		Missing	Missing	Missing	+	Missing	Missing
GC_00002979				COG1433	Predicted Fe-Mo cluster-binding protein, NifX family (NifX) (PDB:1EO1)		Missing	Missing	Missing	+	Missing	Missing
GC_00000033				COG1814	Predicted Fe2+/Mn2+ transporter, VIT1/CCC1 family (Ccc1) (PDB:6IU3)		Missing	Missing	Missing	+	Missing	Missing
GC_00000084				COG0606	Predicted Mg-chelatase, contains ChlI-like and ATPase domains, YifB family (YifB)		Missing	Missing	Missing	+	+	Missing
GC_00002468				COG4928	Predicted P-loop ATPase, KAP-like		Missing	+	Missing	Missing	Missing	Missing
GC_00002705				COG4928	Predicted P-loop ATPase, KAP-like		Missing	+	Missing	Missing	Missing	Missing
GC_00000170				COG0628	Predicted PurR-regulated permease PerM (PerM)		Missing	Missing	Missing	Missing	Missing	+
GC_00000661				COG0628	Predicted PurR-regulated permease PerM (PerM)		+	+	+	+	+	+
GC_00001964				COG1724	Predicted RNA binding protein YcfA, dsRBD-like fold, HicA-like mRNA interferase family (YcfA) (PDB:1WHZ) (PUBMED:16895922)		Missing	+	Missing	Missing	Missing	Missing
GC_00001839				COG5564	Predicted TIM-barrel enzyme (PDB:2P10)		Missing	Missing	+	+	+	+
GC_00000684				COG0612	Predicted Zn-dependent peptidase, M16 family (PqqL) (PDB:6OFS)		Missing	Missing	Missing	Missing	+	Missing
GC_00001754				COG0612	Predicted Zn-dependent peptidase, M16 family (PqqL) (PDB:6OFS)		+	+	+	+	+	Missing
GC_00001364				COG2936	Predicted acyl esterase (PDB:1JU3)		Missing	Missing	Missing	Missing	+	Missing
GC_00001343				COG5428	Predicted antitoxin component YuzE of a toxin-antitoxin system, DUF2283 family (YuzE)		+	+	+	+	Missing	+
GC_00000288				COG2814	Predicted arabinose efflux permease AraJ, MFS family (AraJ) (PDB:4LDS)		+	+	+	+	+	+
GC_00000289				COG2814	Predicted arabinose efflux permease AraJ, MFS family (AraJ) (PDB:4LDS)		+	+	+	+	+	+
GC_00000857				COG2814	Predicted arabinose efflux permease AraJ, MFS family (AraJ) (PDB:4LDS)		+	+	+	+	Missing	+
GC_00001469				COG2814	Predicted arabinose efflux permease AraJ, MFS family (AraJ) (PDB:4LDS)		+	+	Missing	Missing	+	+
GC_00002033				COG2814	Predicted arabinose efflux permease AraJ, MFS family (AraJ) (PDB:4LDS)		Missing	+	Missing	+	+	Missing
GC_00002805				COG2814	Predicted arabinose efflux permease AraJ, MFS family (AraJ) (PDB:4LDS)		Missing	Missing	Missing	+	Missing	Missing
GC_00002846				COG2814	Predicted arabinose efflux permease AraJ, MFS family (AraJ) (PDB:4LDS)		Missing	Missing	Missing	+	Missing	Missing
GC_00000546				COG1296	Predicted branched-chain amino acid permease (azaleucine resistance) (AzlC)		+	+	+	+	+	+
GC_00001039				COG1355	Predicted class III extradiol dioxygenase, MEMO1 family (Mho1) (PDB:3BCZ)		Missing	Missing	Missing	+	Missing	Missing
GC_00000149				COG0673	Predicted dehydrogenase (MviM) (PDB:3UUW)		+	+	+	+	+	+
GC_00000717				COG2105	Predicted gamma-glutamylamine cyclotransferase YtfP, GGCT/AIG2-like family (YtfP) (PDB:1V30) (PUBMED:16754964;20110353)		+	+	+	+	+	+
GC_00001096				COG4892	Predicted heme/steroid binding protein		Missing	Missing	Missing	Missing	Missing	+
GC_00001416				COG1719	Predicted hydrocarbon binding protein, contains 4VR domain (PDB:2OSD)		Missing	Missing	Missing	+	Missing	Missing
GC_00000224				COG5621	Predicted lipocalin, contains AttH/CrtC domain (CrtC) (PDB:2ICH) (PUBMED:20944205)		+	+	+	+	Missing	+
GC_00000163				COG1217	Predicted membrane GTPase TypA/BipA involved in stress response (TypA) (PDB:5A9V)		Missing	Missing	Missing	Missing	+	Missing
GC_00001496				COG1272	Predicted membrane channel-forming protein YqfA, hemolysin III family (YqfA) (PDB:3WXV)		+	Missing	Missing	Missing	Missing	Missing
GC_00001129				COG0392	Predicted membrane flippase AglD2/YbhN, UPF0104 family (AglD2) (PUBMED:25583072)		Missing	Missing	Missing	+	Missing	Missing
GC_00000246				COG3383	Predicted molibdopterin-dependent oxidoreductase YjgC (YjgC) (PDB:1AA6)		+	+	+	+	+	+
GC_00001720				COG3383	Predicted molibdopterin-dependent oxidoreductase YjgC (YjgC) (PDB:1AA6)		Missing	Missing	+	Missing	Missing	Missing
GC_00002229				COG4226	Predicted nuclease of the RNAse H fold, HicB family (HicB)		Missing	+	Missing	+	Missing	Missing
GC_00002237				COG2402	Predicted nucleic acid-binding protein, contains PIN domain (PDB:5WZF)		Missing	Missing	Missing	+	Missing	Missing
GC_00000729				COG2331	Predicted nucleic acid-binding protein, contains Zn-ribbon domain		+	+	+	+	+	+
GC_00001191				COG2331	Predicted nucleic acid-binding protein, contains Zn-ribbon domain		+	+	+	Missing	+	+
GC_00002087				COG4849	Predicted nucleotidyltransferase		Missing	Missing	+	+	Missing	Missing
GC_00002751				COG1669	Predicted nucleotidyltransferase MJ0435 (MJ0435) (PDB:1WOT)		Missing	Missing	Missing	+	Missing	Missing
GC_00003046				COG2253	Predicted nucleotidyltransferase component of viral defense system (PDB:4O8S)		Missing	+	Missing	Missing	Missing	Missing
GC_00001455				COG4449	Predicted protease, Abi (CAAX) family		Missing	Missing	Missing	+	Missing	Missing
GC_00000895				COG1189	Predicted rRNA methylase YqxC, contains S4 and FtsJ domains (YqxC) (PDB:3OPN)		Missing	Missing	Missing	+	Missing	Missing
GC_00000029				COG2018	Predicted regulator of Ras-like GTPase activity, Roadblock/LC7/MglB family (PDB:1J3W)		+	+	+	+	+	+
GC_00002895				COG2865	Predicted transcriptional regulator, contains HTH domain (PDB:3LMM)		Missing	+	Missing	Missing	Missing	Missing
GC_00002980				COG2865	Predicted transcriptional regulator, contains HTH domain (PDB:3LMM)		Missing	Missing	Missing	+	Missing	Missing
GC_00002901				COG3905	Predicted transcriptional regulator, contains ribbon-helix-helix (RHH_1) domain (PutA1) (PDB:6IYA)		Missing	Missing	Missing	+	Missing	Missing
GC_00000036				COG0342	Preprotein translocase subunit SecD (SecD) (PDB:3AQP) (PUBMED:26100040)		Missing	Missing	Missing	+	Missing	+
GC_00000043				COG0341	Preprotein translocase subunit SecF (SecF) (PDB:2FYH) (PUBMED:28830929)		Missing	Missing	Missing	+	Missing	Missing
GC_00001015				COG1198	Primosomal protein N' (replication factor Y) - superfamily II helicase (PriA) (PDB:6DCR)		Missing	Missing	Missing	+	Missing	Missing
GC_00001725				COG3938	Proline racemase/hydroxyproline epimerase (PrdF) (PDB:1TM0) (PUBMED:17849014)		Missing	Missing	Missing	Missing	Missing	+
GC_00000177				COG0442	Prolyl-tRNA synthetase (ProS) (PDB:5XIF)	Aminoacyl-tRNA synthetases	Missing	Missing	Missing	+	Missing	Missing
GC_00001668				COG0427	Propionyl CoA:succinate CoA transferase (ACH1) (PDB:2G39) (PUBMED:10769117)		Missing	Missing	Missing	+	Missing	+
GC_00000217				COG1186	Protein chain release factor PrfB (PrfB) (PDB:1GQE)	Translation factors	Missing	Missing	Missing	+	+	Missing
GC_00000935				COG0216	Protein chain release factor RF1 (PrfA) (PDB:1RQ0)	Translation factors	Missing	Missing	Missing	Missing	+	+
GC_00000265				COG1651	Protein thiol-disulfide isomerase DsbC (DsbG) (PDB:2HI7)		+	+	+	+	Missing	+
GC_00002672				COG2453	Protein-tyrosine phosphatase (CDC14) (PDB:1D5R)		Missing	Missing	+	Missing	Missing	Missing
GC_00001749				COG0394	Protein-tyrosine-phosphatase (Wzb) (PDB:4D74) (PUBMED:26641313)		Missing	Missing	Missing	Missing	Missing	+
GC_00000115				COG0693	Protein/nucleotide deglycase, PfpI/YajL/DJ-1 family (repair of methylglyoxal-glycated proteins and nucleic acids) (YajL) (PDB:5SY4) (PUBMED:19028889;28596309;26678554)		Missing	Missing	Missing	+	Missing	Missing
GC_00001689				COG0564	Pseudouridine synthase RluA, 23S rRNA- or tRNA-specific (RluA) (PDB:2I82)	23S rRNA modification	+	+	+	+	+	Missing
GC_00001866				COG0564	Pseudouridine synthase RluA, 23S rRNA- or tRNA-specific (RluA) (PDB:2I82)	23S rRNA modification	+	+	+	+	Missing	Missing
GC_00000913				COG1187	Pseudouridylate synthase RsuA, specific for 16S rRNA U516 and 23S rRNA U2605 (RsuA) (PDB:1KSK)	16S rRNA modification	+	+	+	Missing	Missing	+
GC_00002676				COG0537	Purine nucleoside phosphoramidase/Ap4A hydrolase, histidine triade (HIT) family (HinT) (PDB:1AV5) (PUBMED:20934431)		Missing	Missing	Missing	+	Missing	Missing
GC_00001570				COG0005	Purine nucleoside phosphorylase (XapA) (PDB:1YQQ)	Purine salvage	+	+	+	+	Missing	Missing
GC_00001147				COG1346	Putative effector of murein hydrolase (LrgB)		+	+	+	+	+	+
GC_00002752				COG2246	Putative flippase GtrA (transmembrane translocase of bactoprenol-linked glucose) (GtrA) (PDB:5MLZ) (PUBMED:24710389)		Missing	Missing	Missing	+	Missing	Missing
GC_00001498				COG1739	Putative translation regulator, IMPACT (imprinted ancient) protein family (YIH1) (PDB:1VI7) (PUBMED:15126500)		+	+	+	+	Missing	+
GC_00000072				COG0325	Pyridoxal 5'-phosphate homeostasis protein YggS, UPF0001 family (YggS) (PDB:3SY1) (PUBMED:26872910)		Missing	Missing	+	Missing	Missing	Missing
GC_00000711				COG0667	Pyridoxal reductase PdxI or related oxidoreductase, aldo/keto reductase family (PdxI) (PDB:1LQA) (PUBMED:32253339)		+	+	Missing	Missing	Missing	Missing
GC_00000230				COG0854	Pyridoxine 5'-phosphate synthase PdxJ (PdxJ) (PDB:1HO1)	Pyridoxal phosphate biosynthesis	Missing	Missing	+	Missing	Missing	Missing
GC_00000245				COG0469	Pyruvate kinase (PykF) (PDB:6QXL)	Glycolysis	Missing	Missing	+	Missing	Missing	Missing
GC_00000815				COG0674	Pyruvate:ferredoxin oxidoreductase or related 2-oxoacid:ferredoxin oxidoreductase, alpha subunit (PorA) (PDB:5C4I)	Pyruvate oxidation	Missing	Missing	Missing	Missing	+	Missing
GC_00000739				COG0674|COG1013|COG1014|COG1143	Pyruvate:ferredoxin oxidoreductase or related 2-oxoacid:ferredoxin oxidoreductase, alpha subunit (PorA) (PDB:5C4I)|Pyruvate:ferredoxin oxidoreductase or related 2-oxoacid:ferredoxin oxidoreductase, beta subunit (PorB) (PDB:1B0P)|Pyruvate:ferredoxin oxidoreductase or related 2-oxoacid:ferredoxin oxidoreductase, gamma subunit (PorG) (PDB:1B0P)|Formate hydrogenlyase subunit 6/NADH:ubiquinone oxidore…	Pyruvate oxidation|Pyruvate oxidation|Pyruvate oxidation|NADH dehydrogenase	Missing	Missing	Missing	Missing	+	Missing
GC_00000574				COG1013	Pyruvate:ferredoxin oxidoreductase or related 2-oxoacid:ferredoxin oxidoreductase, beta subunit (PorB) (PDB:1B0P)	Pyruvate oxidation	Missing	Missing	Missing	Missing	+	Missing
GC_00001279				COG1014	Pyruvate:ferredoxin oxidoreductase or related 2-oxoacid:ferredoxin oxidoreductase, gamma subunit (PorG) (PDB:1B0P)	Pyruvate oxidation	Missing	Missing	Missing	+	Missing	Missing
GC_00002252				COG1943	REP element-mobilizing transposase RayT (RAYT) (PDB:4ER8)		Missing	Missing	+	Missing	Missing	Missing
GC_00000129				COG1734	RNA polymerase-binding transcription factor DksA (DksA) (PDB:1TJL)		Missing	Missing	+	Missing	Missing	Missing
GC_00001091				COG1690	RNA-splicing ligase RtcB, repairs tRNA damage (RtcB) (PDB:1UC2)		Missing	Missing	Missing	Missing	Missing	+
GC_00001893				COG1313	Radical SAM superfamily enzyme PflX (PflX)		+	Missing	Missing	Missing	Missing	Missing
GC_00003029				COG1313	Radical SAM superfamily enzyme PflX (PflX)		+	Missing	Missing	Missing	Missing	Missing
GC_00000724				COG1032	Radical SAM superfamily enzyme YgiQ, UPF0313 family (YgiQ) (PDB:6FD2)		+	+	+	+	+	+
GC_00000749				COG1032	Radical SAM superfamily enzyme YgiQ, UPF0313 family (YgiQ) (PDB:6FD2)		+	+	+	+	+	+
GC_00002313				COG1032	Radical SAM superfamily enzyme YgiQ, UPF0313 family (YgiQ) (PDB:6FD2)		Missing	Missing	Missing	+	Missing	Missing
GC_00000841				COG1032|COG5011	Radical SAM superfamily enzyme YgiQ, UPF0313 family (YgiQ) (PDB:6FD2)|Uncharacterized conserved protein, DUF2344 family		+	+	+	+	+	+
GC_00000182				COG0535	Radical SAM superfamily maturase, SkfB/NifB/PqqE family (SkfB) (PDB:6Q2P) (PUBMED:23282011)		+	Missing	Missing	Missing	Missing	Missing
GC_00000562				COG0535	Radical SAM superfamily maturase, SkfB/NifB/PqqE family (SkfB) (PDB:6Q2P) (PUBMED:23282011)		+	+	+	+	+	+
GC_00001115				COG0535	Radical SAM superfamily maturase, SkfB/NifB/PqqE family (SkfB) (PDB:6Q2P) (PUBMED:23282011)		+	+	+	+	+	Missing
GC_00000563				COG0468	RecA/RadA recombinase (RecA) (PDB:1B22)		Missing	Missing	Missing	Missing	+	Missing
GC_00002031				COG5464	Recombination-promoting DNA endonuclease RpnC/YadD (RpnC) (PUBMED:28096446)		Missing	+	+	Missing	+	Missing
GC_00000848				COG1195	Recombinational DNA repair ATPase RecF (RecF) (PDB:5Z67)		Missing	Missing	Missing	+	Missing	Missing
GC_00000862				COG1381	Recombinational DNA repair protein RecO (RecF pathway) (RecO) (PDB:1U5K)		+	+	+	Missing	Missing	+
GC_00002261				COG3723	Recombinational DNA repair protein RecT (RecT)		Missing	+	Missing	Missing	Missing	Missing
GC_00000564				COG1806	Regulator of PEP synthase PpsR, kinase-PPPase family (combines ADP:protein kinase and phosphorylase activities) (PpsR) (PDB:5D0N)		+	+	+	+	+	+
GC_00001320				COG0330	Regulator of protease activity HflC, stomatin/prohibitin superfamily (HflC)		+	+	+	+	+	Missing
GC_00000618				COG3437	Response regulator c-di-GMP phosphodiesterase, RpfG family, contains REC and HD-GYP domains (RpfG)		+	+	+	+	+	+
GC_00001126				COG3437	Response regulator c-di-GMP phosphodiesterase, RpfG family, contains REC and HD-GYP domains (RpfG)		Missing	Missing	+	Missing	Missing	Missing
GC_00001697				COG3437	Response regulator c-di-GMP phosphodiesterase, RpfG family, contains REC and HD-GYP domains (RpfG)		Missing	+	Missing	Missing	Missing	Missing
GC_00000988				COG3437|COG4251	Response regulator c-di-GMP phosphodiesterase, RpfG family, contains REC and HD-GYP domains (RpfG)|Bacteriophytochrome (light-regulated signal transduction histidine kinase) (PDB:2VEA)		Missing	Missing	Missing	Missing	+	Missing
GC_00001885				COG0607|COG2897	Rhodanese-related sulfurtransferase (PspE) (PDB:1TQ1)|3-mercaptopyruvate sulfurtransferase SseA, contains two rhodanese domains (SseA) (PDB:1BOH)	Urea cycle	+	+	+	Missing	Missing	+
GC_00000031				COG1530	Ribonuclease G or E (CafA) (PDB:1SLJ)		Missing	Missing	+	+	Missing	Missing
GC_00002030				COG1487	Ribonuclease/mRNA interferase VapC, contains PIN domain (VapC) (PDB:3TND)		Missing	Missing	Missing	+	Missing	Missing
GC_00002259				COG1487	Ribonuclease/mRNA interferase VapC, contains PIN domain (VapC) (PDB:3TND)		Missing	+	Missing	+	Missing	Missing
GC_00002133				COG0209	Ribonucleotide reductase alpha subunit (NrdA) (PDB:1R1R)	Pyrimidine salvage	Missing	+	Missing	Missing	+	Missing
GC_00001127				COG0539	Ribosomal protein S1 (RpsA) (PDB:4NNH)	Ribosome 30S subunit	Missing	Missing	Missing	Missing	+	Missing
GC_00000172				COG0099	Ribosomal protein S13 (RpsM) (PDB:4V4H)	Ribosome 30S subunit	Missing	Missing	Missing	Missing	Missing	+
GC_00001515				COG0456	Ribosomal protein S18 acetylase RimI and related acetyltransferases (RimI) (PDB:1GHE)		+	+	+	Missing	+	+
GC_00001799				COG0456	Ribosomal protein S18 acetylase RimI and related acetyltransferases (RimI) (PDB:1GHE)		+	+	Missing	+	+	Missing
GC_00001949				COG0799	Ribosomal silencing factor RsfS, regulates association of 30S and 50S subunits (RsfS) (PDB:6SJ6)		Missing	Missing	Missing	Missing	Missing	+
GC_00001589				COG1293	Ribosome quality control (RQC) protein RqcH, Rqc2/NEMF/Tae2 family, contains fibronectin-(FbpA) and RNA- (NFACT) binding domains (RqcH) (PDB:5H3W) (PUBMED:31155236;24646681)		+	+	+	+	Missing	+
GC_00000175				COG0012	Ribosome-binding ATPase YchF, GTP1/OBG family (GTP1) (PDB:2DWQ) (PUBMED:21527254)		Missing	Missing	Missing	+	Missing	Missing
GC_00002061				COG0723	Rieske Fe-S protein (QcrA/PetC) (PDB:5CXM) (PUBMED:27663073)		Missing	Missing	Missing	+	Missing	Missing
GC_00000611				COG3829	RocR-type transcriptional regulator, contains PAS, AAA-type ATPase, and DNA-binding Fis domains (RocR)		+	+	+	+	+	+
GC_00002284				COG3829	RocR-type transcriptional regulator, contains PAS, AAA-type ATPase, and DNA-binding Fis domains (RocR)		Missing	+	Missing	+	Missing	Missing
GC_00000307				COG3829|COG4191	RocR-type transcriptional regulator, contains PAS, AAA-type ATPase, and DNA-binding Fis domains (RocR)|Signal transduction histidine kinase regulating C4-dicarboxylate transport system (PDB:4GCZ)		Missing	Missing	Missing	Missing	+	+
GC_00002501				COG3829|COG4191	RocR-type transcriptional regulator, contains PAS, AAA-type ATPase, and DNA-binding Fis domains (RocR)|Signal transduction histidine kinase regulating C4-dicarboxylate transport system (PDB:4GCZ)		Missing	Missing	+	Missing	Missing	Missing
GC_00001661				COG3026	RseB, negative regulator of sigma E activity (RseB) (PDB:2P4B)		+	+	+	+	+	Missing
GC_00001064				COG3086	RseC, positive regulator of sigma E activity (RseC)		Missing	Missing	+	Missing	Missing	Missing
GC_00001880				COG1592	Rubrerythrin (YotD) (PDB:1B71)		+	+	+	+	Missing	Missing
GC_00001963				COG1592	Rubrerythrin (YotD) (PDB:1B71)		Missing	Missing	Missing	+	+	+
GC_00000437				COG1633	Rubrerythrin, includes spore coat protein YhjR (YhjR) (PDB:2E0Z)		+	+	+	+	+	+
GC_00001314				COG1633	Rubrerythrin, includes spore coat protein YhjR (YhjR) (PDB:2E0Z)		+	+	+	+	+	Missing
GC_00000258				COG1565	SAM-dependent methyltransferase, MidA family (MidA) (PDB:1ZKD)		+	+	+	+	+	+
GC_00001001				COG3290	Sensor histidine kinase DipB regulating citrate/malate metabolism (CitA)		+	Missing	+	Missing	+	Missing
GC_00002010				COG1404	Serine protease, subtilisin family (AprE) (PDB:1SCJ)		Missing	Missing	Missing	+	+	+
GC_00002837				COG1404	Serine protease, subtilisin family (AprE) (PDB:1SCJ)		Missing	+	Missing	Missing	Missing	Missing
GC_00000068				COG0172	Seryl-tRNA synthetase (SerS) (PDB:1SER)	Aminoacyl-tRNA synthetases	Missing	Missing	Missing	+	Missing	Missing
GC_00000048				COG0703	Shikimate kinase (AroK) (PDB:1E6C)	Aromatic amino acid biosynthesis	Missing	Missing	+	Missing	Missing	Missing
GC_00000244				COG0300	Short-chain dehydrogenase (YqjQ)		+	Missing	Missing	+	Missing	Missing
GC_00000928				COG0541	Signal recognition particle GTPase (Ffh) (PDB:2V3C)		Missing	Missing	Missing	Missing	+	Missing
GC_00000020				COG2229	Signal recognition particle receptor subunit beta, a GTPase (Srp102) (PDB:1NRJ)		Missing	Missing	Missing	+	Missing	Missing
GC_00002397				COG4219	Signal transducer regulating beta-lactamase production, contains metallopeptidase domain (MecR1)		Missing	Missing	Missing	Missing	+	Missing
GC_00000264				COG0642	Signal transduction histidine kinase (BaeS) (PDB:1JOY)		+	+	+	+	+	Missing
GC_00000272				COG0642	Signal transduction histidine kinase (BaeS) (PDB:1JOY)		+	+	+	+	+	+
GC_00000512				COG0642	Signal transduction histidine kinase (BaeS) (PDB:1JOY)		+	+	+	+	+	+
GC_00000818				COG0642	Signal transduction histidine kinase (BaeS) (PDB:1JOY)		+	+	+	+	+	+
GC_00002034				COG0642	Signal transduction histidine kinase (BaeS) (PDB:1JOY)		+	+	Missing	Missing	+	Missing
GC_00002138				COG0642	Signal transduction histidine kinase (BaeS) (PDB:1JOY)		+	Missing	Missing	Missing	+	Missing
GC_00002716				COG0642	Signal transduction histidine kinase (BaeS) (PDB:1JOY)		Missing	Missing	Missing	+	Missing	Missing
GC_00002845				COG0642	Signal transduction histidine kinase (BaeS) (PDB:1JOY)		+	Missing	Missing	Missing	Missing	Missing
GC_00000990				COG0642|COG0784|COG2202	Signal transduction histidine kinase (BaeS) (PDB:1JOY)|CheY-like REC (receiver) domain, includes chemotaxis protein CheY and sporulation regulator Spo0F (CheY) (PDB:6QRJ)|PAS domain (PAS) (PDB:2MWG)		Missing	Missing	Missing	+	Missing	Missing
GC_00001132				COG0642|COG0784|COG2202	Signal transduction histidine kinase (BaeS) (PDB:1JOY)|CheY-like REC (receiver) domain, includes chemotaxis protein CheY and sporulation regulator Spo0F (CheY) (PDB:6QRJ)|PAS domain (PAS) (PDB:2MWG)		Missing	Missing	Missing	Missing	+	Missing
GC_00001939				COG0642|COG0784|COG2202|COG2203	Signal transduction histidine kinase (BaeS) (PDB:1JOY)|CheY-like REC (receiver) domain, includes chemotaxis protein CheY and sporulation regulator Spo0F (CheY) (PDB:6QRJ)|PAS domain (PAS) (PDB:2MWG)|GAF domain (GAF)		Missing	+	Missing	+	Missing	Missing
GC_00001430				COG0642|COG2770	Signal transduction histidine kinase (BaeS) (PDB:1JOY)|HAMP domain (HAMP)		+	+	+	Missing	+	+
GC_00000998				COG0642|COG2198|COG2202|COG3706	Signal transduction histidine kinase (BaeS) (PDB:1JOY)|HPt (histidine-containing phosphotransfer) domain (HPtr) (PDB:3IQT)|PAS domain (PAS) (PDB:2MWG)|Two-component response regulator, PleD family, consists of two REC domains and a diguanylate cyclase (GGDEF) domain (PleD) (PDB:1W25)		Missing	Missing	+	Missing	Missing	Missing
GC_00000932				COG0642|COG2202	Signal transduction histidine kinase (BaeS) (PDB:1JOY)|PAS domain (PAS) (PDB:2MWG)		Missing	Missing	Missing	Missing	+	Missing
GC_00001579				COG0642|COG2202|COG5002	Signal transduction histidine kinase (BaeS) (PDB:1JOY)|PAS domain (PAS) (PDB:2MWG)|Sensor histidine kinase WalK (WalK) (PDB:4I5S)		+	+	+	Missing	+	+
GC_00000678				COG3852	Signal transduction histidine kinase NtrB, nitrogen specific (NtrB) (PUBMED:23893111)		+	+	+	+	+	+
GC_00000167				COG5000	Signal transduction histidine kinase NtrY involved in nitrogen fixation and metabolism regulation (NtrY)		Missing	Missing	Missing	Missing	Missing	+
GC_00000617				COG5000	Signal transduction histidine kinase NtrY involved in nitrogen fixation and metabolism regulation (NtrY)		+	+	+	Missing	+	+
GC_00001600				COG5000	Signal transduction histidine kinase NtrY involved in nitrogen fixation and metabolism regulation (NtrY)		+	+	+	+	Missing	Missing
GC_00002853				COG5000	Signal transduction histidine kinase NtrY involved in nitrogen fixation and metabolism regulation (NtrY)		Missing	+	Missing	Missing	Missing	Missing
GC_00000456				COG4191	Signal transduction histidine kinase regulating C4-dicarboxylate transport system (PDB:4GCZ)		+	+	+	+	+	+
GC_00000229				COG3605	Signal transduction protein containing GAF and PtsI domains (PtsP)		Missing	Missing	+	Missing	Missing	+
GC_00000146				COG2905	Signal-transduction protein containing cAMP-binding, CBS, and nucleotidyltransferase domains		Missing	Missing	Missing	+	Missing	Missing
GC_00000968				COG2905	Signal-transduction protein containing cAMP-binding, CBS, and nucleotidyltransferase domains		+	+	Missing	+	Missing	+
GC_00002829				COG1961	Site-specific DNA recombinase SpoIVCA/DNA invertase PinE (SpoIVCA) (PDB:1GDT)		Missing	Missing	Missing	Missing	+	Missing
GC_00000208				COG4974	Site-specific recombinase XerD (XerD) (PDB:1A0P)		+	Missing	Missing	Missing	Missing	Missing
GC_00002204				COG4974	Site-specific recombinase XerD (XerD) (PDB:1A0P)		+	Missing	Missing	+	Missing	Missing
GC_00002236				COG4974	Site-specific recombinase XerD (XerD) (PDB:1A0P)		+	Missing	Missing	Missing	Missing	+
GC_00002323				COG4974	Site-specific recombinase XerD (XerD) (PDB:1A0P)		Missing	+	Missing	Missing	Missing	Missing
GC_00001443				COG0071	Small heat shock protein IbpA, HSP20 family (IbpA) (PDB:1GME)		Missing	Missing	Missing	+	Missing	Missing
GC_00002581				COG0668	Small-conductance mechanosensitive channel (MscS) (PDB:2OAU)		Missing	+	Missing	Missing	Missing	Missing
GC_00000045				COG3264	Small-conductance mechanosensitive channel MscK (MscK)		Missing	Missing	Missing	+	Missing	Missing
GC_00001400				COG0741	Soluble lytic murein transglycosylase or regulatory protein s ( may contain LysM/invasin domain) (MltE) (PDB:153L)		+	+	Missing	Missing	+	+
GC_00000576				COG0421	Spermidine synthase (polyamine aminopropyltransferase) (SpeE) (PDB:6BQ2)		Missing	Missing	Missing	Missing	+	Missing
GC_00001707				COG4313	Sphingosine uptake channel SphA-related outer membrane channel (SphA) (PDB:4RL8) (PUBMED:26149193)		Missing	+	+	+	Missing	+
GC_00002023				COG0700	Spore maturation protein SpmB (function unknown) (SpmB)		+	+	+	Missing	Missing	Missing
GC_00001328				COG2938	Succinate dehydrogenase flavin-adding protein, antitoxin component of the CptAB toxin-antitoxin module (SdhE) (PDB:1PUZ)		+	+	+	+	Missing	+
GC_00002885				COG3835	Sugar diacid utilization regulator CdaR (CdaR)		Missing	Missing	Missing	Missing	+	Missing
GC_00000143				COG1801	Sugar isomerase-related protein YecE, UPF0759/DUF72 family (YecE) (PDB:1VPQ)		+	+	+	+	+	+
GC_00002351				COG2148	Sugar transferase involved in LPS biosynthesis (colanic, teichoic acid) (WcaJ) (PDB:5W7L)		Missing	Missing	Missing	+	Missing	Missing
GC_00002747				COG2148	Sugar transferase involved in LPS biosynthesis (colanic, teichoic acid) (WcaJ) (PDB:5W7L)		Missing	Missing	Missing	+	Missing	Missing
GC_00002827				COG2148	Sugar transferase involved in LPS biosynthesis (colanic, teichoic acid) (WcaJ) (PDB:5W7L)		+	Missing	Missing	Missing	Missing	Missing
GC_00000457				COG0425	Sulfur carrier protein TusA (tRNA thiolation, molybdenum cofactor biosynthesis) (TusA) (PDB:1DCJ) (PUBMED:23894086)		+	+	+	+	+	+
GC_00002046				COG0513|COG1061	Superfamily II DNA and RNA helicase (SrmB) (PDB:3RRM)|Superfamily II DNA or RNA helicase (SSL2) (PDB:6JDE)		Missing	+	+	Missing	Missing	Missing
GC_00002332				COG0553	Superfamily II DNA or RNA helicase, SNF2 family (HepA) (PDB:6UXV)		Missing	+	Missing	Missing	Missing	Missing
GC_00000271				COG4231	TPP-dependent indolepyruvate ferredoxin oxidoreductase, alpha subunit (IorA)		Missing	Missing	+	+	+	Missing
GC_00000318				COG4231	TPP-dependent indolepyruvate ferredoxin oxidoreductase, alpha subunit (IorA)		+	+	+	+	+	+
GC_00001520				COG4231	TPP-dependent indolepyruvate ferredoxin oxidoreductase, alpha subunit (IorA)		+	+	+	Missing	+	+
GC_00001249				COG1593	TRAP-type C4-dicarboxylate transport system, large permease component (DctQ)		+	+	+	+	Missing	+
GC_00000050				COG1638	TRAP-type C4-dicarboxylate transport system, periplasmic component (DctP) (PDB:2CEX)		Missing	Missing	Missing	+	Missing	Missing
GC_00000010				COG4663	TRAP-type mannitol/chloroaromatic compound transport system, periplasmic component (FcbT1) (PDB:2HZK)		Missing	Missing	Missing	Missing	Missing	+
GC_00000140				COG4665	TRAP-type mannitol/chloroaromatic compound transport system, small permease component (FcbT2)		Missing	+	Missing	+	Missing	+
GC_00000465				COG4665	TRAP-type mannitol/chloroaromatic compound transport system, small permease component (FcbT2)		+	+	+	+	+	+
GC_00000466				COG4665	TRAP-type mannitol/chloroaromatic compound transport system, small permease component (FcbT2)		+	+	+	+	+	+
GC_00000520				COG4665	TRAP-type mannitol/chloroaromatic compound transport system, small permease component (FcbT2)		Missing	Missing	Missing	+	Missing	Missing
GC_00000057				COG4666	TRAP-type uncharacterized transport system, fused permease components		+	+	+	+	+	+
GC_00001613				COG4666	TRAP-type uncharacterized transport system, fused permease components		+	+	+	+	+	Missing
GC_00000903				COG2358	TRAP-type uncharacterized transport system, periplasmic component (Imp) (PDB:1US4)		Missing	Missing	Missing	Missing	Missing	+
GC_00001075				COG1838	Tartrate dehydratase beta subunit/Fumarate hydratase class I, C-terminal domain (FumA) (PDB:5L2R)	TCA cycle	+	+	Missing	+	+	+
GC_00000812				COG0861	Tellurite resistance membrane protein TerC (TerC)		+	+	+	+	+	+
GC_00000262				COG3005	Tetraheme cytochrome c subunit NapC of nitrate or TMAO reductase (NapC)		+	+	+	+	+	+
GC_00001897				COG3005	Tetraheme cytochrome c subunit NapC of nitrate or TMAO reductase (NapC)		+	+	Missing	Missing	+	Missing
GC_00001932				COG3005	Tetraheme cytochrome c subunit NapC of nitrate or TMAO reductase (NapC)		+	+	Missing	+	Missing	Missing
GC_00002892				COG3005	Tetraheme cytochrome c subunit NapC of nitrate or TMAO reductase (NapC)		+	Missing	Missing	Missing	Missing	Missing
GC_00003047				COG3005	Tetraheme cytochrome c subunit NapC of nitrate or TMAO reductase (NapC)		Missing	Missing	Missing	Missing	+	Missing
GC_00002180				COG3005|COG3401	Tetraheme cytochrome c subunit NapC of nitrate or TMAO reductase (NapC)|Fibronectin type 3 domain (FN3)		+	Missing	Missing	Missing	Missing	Missing
GC_00000191				COG0457	Tetratricopeptide (TPR) repeat (TPR) (PDB:3AS4)		+	+	+	+	+	Missing
GC_00002681				COG0457|COG4235	Tetratricopeptide (TPR) repeat (TPR) (PDB:3AS4)|Cytochrome c-type biogenesis protein CcmH/NrfG (NrfG)		+	Missing	Missing	Missing	Missing	Missing
GC_00000111				COG0432	Thiamin phosphate synthase YjbQ, UPF0047 family (YjbQ) (PDB:1VE0)		+	+	+	+	+	+
GC_00000833				COG0432	Thiamin phosphate synthase YjbQ, UPF0047 family (YjbQ) (PDB:1VE0)		+	+	+	+	+	Missing
GC_00001931				COG0432	Thiamin phosphate synthase YjbQ, UPF0047 family (YjbQ) (PDB:1VE0)		+	+	Missing	+	Missing	+
GC_00001930				COG0011	Thiamin-binding stress-response protein YqgV, UPF0045 family (YqgV) (PDB:1LXJ) (PUBMED:20471400)		Missing	Missing	+	+	+	+
GC_00001245				COG0352	Thiamine monophosphate synthase (ThiE) (PDB:1G4T) (PUBMED:19060138)	Thiamine biosynthesis	+	+	+	+	Missing	+
GC_00000740				COG0492	Thioredoxin reductase (TrxB) (PDB:3FBS)		Missing	Missing	Missing	Missing	Missing	+
GC_00000979				COG0498	Threonine synthase (ThrC) (PDB:1VB3)	Threonine biosynthesis	Missing	Missing	+	Missing	Missing	Missing
GC_00001053				COG1280	Threonine/homoserine/homoserine lactone efflux protein (RhtB)		Missing	Missing	Missing	Missing	+	Missing
GC_00002467				COG0125|COG2954	Thymidylate kinase (Tmk) (PDB:3LV8)|CYTH domain, found in class IV adenylate cyclase and various triphosphatases (CYTH) (PDB:2FBL)	Thymidylate biosynthesis	Missing	Missing	Missing	Missing	+	Missing
GC_00000112				COG0782	Transcription elongation factor, GreA/GreB family (GreA) (PDB:1GRJ)		Missing	Missing	Missing	Missing	+	Missing
GC_00000283				COG1197	Transcription-repair coupling factor (superfamily II helicase) (Mfd) (PDB:2EYQ)		Missing	Missing	Missing	Missing	+	Missing
GC_00000843				COG1396|COG1917	Transcriptional regulator, contains XRE-family HTH domain (HipB) (PDB:1ADR)|Cupin domain protein related to quercetin dioxygenase (QdoI) (PDB:2H0V)		Missing	+	Missing	Missing	Missing	Missing
GC_00002525				COG1396|COG1974	Transcriptional regulator, contains XRE-family HTH domain (HipB) (PDB:1ADR)|SOS-response transcriptional repressor LexA (RecA-mediated autopeptidase) (LexA) (PDB:1AY9)		Missing	Missing	Missing	+	Missing	Missing
GC_00000824				COG1396|COG3837	Transcriptional regulator, contains XRE-family HTH domain (HipB) (PDB:1ADR)|Uncharacterized conserved protein, cupin superfamily		Missing	Missing	Missing	+	Missing	Missing
GC_00000420				COG1396|COG3257	Transcriptional regulator, contains XRE-family HTH domain (HipB) (PDB:1ADR)|Ureidoglycine aminohydrolase (AllE) (PDB:1RC6) (PUBMED:19935661)		+	+	+	+	+	+
GC_00001021				COG0021	Transketolase (TktA) (PDB:1AY0)	Pentose phosphate pathway	Missing	Missing	Missing	+	Missing	Missing
GC_00000312				COG0480	Translation elongation factor EF-G, a GTPase (FusA) (PDB:1DAR)	Translation factors	Missing	Missing	Missing	Missing	+	+
GC_00000008				COG0050	Translation elongation factor EF-Tu, a GTPase (TufA) (PDB:1EFU)	Translation factors	Missing	Missing	+	+	Missing	+
GC_00001107				COG0532	Translation initiation factor IF-2, a GTPase (InfB) (PDB:5ME0)	Translation factors	Missing	Missing	Missing	Missing	+	Missing
GC_00000003				COG3547	Transposase		Missing	+	Missing	+	Missing	Missing
GC_00000005				COG5421	Transposase		+	Missing	Missing	Missing	Missing	Missing
GC_00000006				COG5421	Transposase		+	Missing	Missing	Missing	Missing	Missing
GC_00000042				COG4584	Transposase		+	Missing	Missing	+	Missing	Missing
GC_00001248				COG4584	Transposase		+	Missing	Missing	Missing	Missing	Missing
GC_00001959				COG5421	Transposase		Missing	Missing	+	Missing	Missing	Missing
GC_00002041				COG3547	Transposase		Missing	+	Missing	Missing	Missing	Missing
GC_00002167				COG5421	Transposase		Missing	Missing	Missing	+	+	Missing
GC_00002370				COG4584	Transposase		+	Missing	Missing	Missing	Missing	Missing
GC_00002520				COG5421	Transposase		Missing	Missing	Missing	+	Missing	Missing
GC_00002726				COG4584	Transposase		+	Missing	Missing	Missing	Missing	Missing
GC_00002987				COG4584	Transposase		Missing	Missing	Missing	+	Missing	Missing
GC_00003003				COG3464	Transposase		Missing	Missing	Missing	+	Missing	Missing
GC_00000032				COG2801	Transposase InsO and inactivated derivatives (Tra5)		Missing	+	Missing	Missing	Missing	Missing
GC_00002079				COG2801	Transposase InsO and inactivated derivatives (Tra5)		Missing	Missing	Missing	Missing	+	Missing
GC_00000002				COG3039	Transposase and inactivated derivatives, IS5 family (IS5)		+	Missing	+	Missing	Missing	Missing
GC_00001884				COG0569	Trk/Ktr K+ transport system regulatory component TrkA/KtrA/KtrC, RCK domain (TrkA) (PDB:4XTT) (PUBMED:23815639;25957408;31868587;32095817)		Missing	Missing	+	Missing	Missing	Missing
GC_00000725				COG0133	Tryptophan synthase beta chain (TrpB) (PDB:2DH5)	Aromatic amino acid biosynthesis	Missing	Missing	Missing	Missing	+	Missing
GC_00001868				COG3706	Two-component response regulator, PleD family, consists of two REC domains and a diguanylate cyclase (GGDEF) domain (PleD) (PDB:1W25)		+	Missing	+	+	+	Missing
GC_00002232				COG0286	Type I restriction-modification system, DNA methylase subunit (HsdM) (PDB:2AR0) (PUBMED:26872910)		Missing	+	Missing	Missing	Missing	Missing
GC_00002415				COG0286	Type I restriction-modification system, DNA methylase subunit (HsdM) (PDB:2AR0) (PUBMED:26872910)		+	Missing	Missing	Missing	Missing	Missing
GC_00002321				COG4096	Type I site-specific restriction endonuclease, part of a restriction-modification system (HsdR) (PDB:3H1T) (PUBMED:21169490)		Missing	+	Missing	Missing	Missing	Missing
GC_00002275				COG1002	Type II restriction/modification system, endonuclease and methylase domains (YeeA) (PDB:5HR4)		Missing	+	Missing	Missing	Missing	Missing
GC_00000139				COG2804	Type II secretory pathway ATPase GspE/PulE or T4P pilus assembly pathway ATPase PilB (PulE) (PDB:4KSR)		+	+	+	+	+	+
GC_00001721				COG2804	Type II secretory pathway ATPase GspE/PulE or T4P pilus assembly pathway ATPase PilB (PulE) (PDB:4KSR)		+	+	+	+	Missing	+
GC_00001774				COG2804	Type II secretory pathway ATPase GspE/PulE or T4P pilus assembly pathway ATPase PilB (PulE) (PDB:4KSR)		Missing	Missing	Missing	+	Missing	Missing
GC_00000523				COG3267	Type II secretory pathway ATPase component GspA/ExeA/MshM (ExeA) (PUBMED:21378198)		Missing	+	Missing	Missing	Missing	Missing
GC_00001925				COG3267	Type II secretory pathway ATPase component GspA/ExeA/MshM (ExeA) (PUBMED:21378198)		Missing	+	Missing	+	Missing	Missing
GC_00002593				COG3267	Type II secretory pathway ATPase component GspA/ExeA/MshM (ExeA) (PUBMED:21378198)		+	Missing	Missing	Missing	Missing	Missing
GC_00001028				COG4796	Type II secretory pathway, component HofQ (HofQ) (PDB:4AV2)		Missing	Missing	+	Missing	Missing	Missing
GC_00002047				COG4796	Type II secretory pathway, component HofQ (HofQ) (PDB:4AV2)		Missing	+	+	+	Missing	Missing
GC_00000944				COG1459	Type II secretory pathway, component PulF (PulF) (PDB:2VMA)		+	+	+	+	+	+
GC_00003027				COG1459	Type II secretory pathway, component PulF (PulF) (PDB:2VMA)		Missing	Missing	Missing	Missing	Missing	+
GC_00000138				COG2165	Type II secretory pathway, pseudopilin PulG (PulG) (PDB:1AY2)		+	+	+	+	+	+
GC_00000549				COG2165	Type II secretory pathway, pseudopilin PulG (PulG) (PDB:1AY2)		+	Missing	Missing	Missing	+	Missing
GC_00002166				COG2165	Type II secretory pathway, pseudopilin PulG (PulG) (PDB:1AY2)		+	Missing	+	Missing	Missing	Missing
GC_00002220				COG2165	Type II secretory pathway, pseudopilin PulG (PulG) (PDB:1AY2)		+	Missing	+	Missing	Missing	Missing
GC_00000299				COG4968	Type IV pilus assembly protein PilE (PilE) (PDB:2NBA)		+	+	+	+	Missing	Missing
GC_00000197				COG3063	Type IV pilus assembly protein PilF/PilW (PilF) (PDB:2VQ2) (PUBMED:16403447)		+	+	+	+	+	+
GC_00000087				COG2805	Type IV pilus assembly protein PilT, pilus retraction ATPase (PilT) (PDB:5FL3)		+	+	Missing	+	+	+
GC_00000873				COG2805	Type IV pilus assembly protein PilT, pilus retraction ATPase (PilT) (PDB:5FL3)		Missing	Missing	+	Missing	Missing	Missing
GC_00002307				COG2805	Type IV pilus assembly protein PilT, pilus retraction ATPase (PilT) (PDB:5FL3)		Missing	Missing	Missing	Missing	+	Missing
GC_00002233				COG4966	Type IV pilus assembly protein PilW (PilW)		+	Missing	Missing	Missing	Missing	Missing
GC_00001625				COG4972	Type IV pilus assembly protein, ATPase PilM (PilM) (PDB:2YCH)		Missing	Missing	+	Missing	Missing	Missing
GC_00002273				COG4972	Type IV pilus assembly protein, ATPase PilM (PilM) (PDB:2YCH)		Missing	+	+	Missing	Missing	Missing
GC_00002080				COG3419	Type IV pilus assembly protein, tip-associated adhesin PilY1 (PilY1) (PDB:3HX6)		Missing	Missing	+	Missing	Missing	Missing
GC_00000461				COG0162	Tyrosyl-tRNA synthetase (TyrS) (PDB:4OUD)	Aminoacyl-tRNA synthetases	Missing	Missing	Missing	+	Missing	Missing
GC_00000529				COG0774	UDP-3-O-acyl-N-acetylglucosamine deacetylase (LpxC) (PDB:1P42)	Lipid A biosynthesis	Missing	Missing	Missing	+	Missing	Missing
GC_00002383				COG0677	UDP-N-acetyl-D-mannosaminuronate dehydrogenase (WecC) (PDB:3OJL)		Missing	Missing	Missing	+	Missing	Missing
GC_00000300				COG0773	UDP-N-acetylmuramate-alanine ligase MurC and related ligases, MurC/Mpl family (MurC)	Mureine biosynthesis	Missing	Missing	Missing	Missing	Missing	+
GC_00002054				COG0472	UDP-N-acetylmuramyl pentapeptide phosphotransferase/UDP-N-acetylglucosamine-1-phosphate transferase (Rfe) (PDB:4J72)	Mureine biosynthesis	+	Missing	Missing	Missing	Missing	Missing
GC_00001108				COG0770	UDP-N-acetylmuramyl pentapeptide synthase (MurF) (PDB:4CVK)	Mureine biosynthesis	Missing	Missing	+	Missing	Missing	Missing
GC_00001138				COG0769	UDP-N-acetylmuramyl tripeptide synthase (MurE) (PDB:1E8C)	Mureine biosynthesis	Missing	Missing	+	Missing	Missing	Missing
GC_00001110				COG1087	UDP-glucose 4-epimerase (GalE) (PDB:1A9Y)		Missing	Missing	Missing	+	Missing	Missing
GC_00002667				COG1004	UDP-glucose 6-dehydrogenase (Ugd) (PDB:1DLI)		Missing	Missing	Missing	+	Missing	Missing
GC_00001528				COG1210	UTP-glucose-1-phosphate uridylyltransferase (GalU) (PDB:2E3D)		+	+	+	+	+	Missing
GC_00000204				COG2844	UTP:GlnB (protein PII) uridylyltransferase (GlnD)		Missing	Missing	Missing	+	Missing	Missing
GC_00001036				COG2226	Ubiquinone/menaquinone biosynthesis C-methylase UbiE/MenG (UbiE) (PDB:4OBW)	Biotin biosynthesis	+	+	+	+	+	+
GC_00002101				COG2226	Ubiquinone/menaquinone biosynthesis C-methylase UbiE/MenG (UbiE) (PDB:4OBW)	Biotin biosynthesis	Missing	Missing	+	Missing	+	Missing
GC_00002524				COG2226	Ubiquinone/menaquinone biosynthesis C-methylase UbiE/MenG (UbiE) (PDB:4OBW)	Biotin biosynthesis	Missing	Missing	Missing	+	Missing	Missing
GC_00002776				COG2226	Ubiquinone/menaquinone biosynthesis C-methylase UbiE/MenG (UbiE) (PDB:4OBW)	Biotin biosynthesis	Missing	Missing	Missing	Missing	+	Missing
GC_00003052				COG2226	Ubiquinone/menaquinone biosynthesis C-methylase UbiE/MenG (UbiE) (PDB:4OBW)	Biotin biosynthesis	Missing	Missing	Missing	+	Missing	Missing
GC_00000811				COG3952	Uncharacterized N-terminal domain of lipid-A-disaccharide synthase (LABN)		+	+	+	+	Missing	+
GC_00002141				COG4951	Uncharacterized conserved protein		+	Missing	Missing	Missing	Missing	Missing
GC_00003064				COG4925	Uncharacterized conserved protein		Missing	Missing	Missing	Missing	+	Missing
GC_00001167				COG5341	Uncharacterized conserved protein (PDB:2KPP)		+	+	+	+	+	Missing
GC_00001106				COG3370	Uncharacterized conserved protein AF1964, DsrE/DsrF-like family (PDB:2FB6)		Missing	+	+	+	+	+
GC_00001055				COG3956	Uncharacterized conserved protein YabN, contains tetrapyrrole methylase and MazG-like pyrophosphatase domain (YabN)		Missing	Missing	Missing	Missing	Missing	+
GC_00000222				COG4956	Uncharacterized conserved protein YacL, contains PIN and TRAM domains (PDB:3IX7)		+	+	+	+	+	+
GC_00000280				COG0702	Uncharacterized conserved protein YbjT, contains NAD(P)-binding and DUF2867 domains (YbjT) (PDB:5L3Z)		+	+	+	+	+	+
GC_00000806				COG0702	Uncharacterized conserved protein YbjT, contains NAD(P)-binding and DUF2867 domains (YbjT) (PDB:5L3Z)		Missing	Missing	+	+	+	+
GC_00000407				COG3189	Uncharacterized conserved protein YeaO, DUF488 family (YeaO)		+	+	+	+	+	+
GC_00000489				COG4843	Uncharacterized conserved protein YebE, UPF0316/DUF2179 family (YebE)		+	+	+	+	+	+
GC_00002000				COG3318	Uncharacterized conserved protein YecA, UPF0149 family, contains C-terminal Zn-binding SEC-C motif (YecA)		Missing	Missing	Missing	+	Missing	Missing
GC_00001018				COG3103	Uncharacterized conserved protein YgiM, contains N-terminal SH3 domain, DUF1202 family (YgiM) (PDB:2KQ8)		+	+	+	+	+	+
GC_00000261				COG4717	Uncharacterized conserved protein YhaN, contains AAA domain (YhaN)		+	+	+	+	+	+
GC_00000733				COG2861	Uncharacterized conserved protein YibQ, putative polysaccharide deacetylase 2 family (YibQ) (PDB:2NLY)		Missing	Missing	Missing	Missing	+	Missing
GC_00001308				COG3872	Uncharacterized conserved protein YqhQ, DUF1385 family (YqhQ)		+	+	+	Missing	+	+
GC_00000297				COG1331	Uncharacterized conserved protein YyaL, SSP411 family, contains thoiredoxin and six-hairpin glycosidase-like domains (YyaL) (PDB:3IRA)		Missing	Missing	Missing	Missing	Missing	+
GC_00002225				COG3472	Uncharacterized conserved protein domain, often C-terminal to DUF262		+	Missing	Missing	Missing	Missing	Missing
GC_00001239				COG4198	Uncharacterized conserved protein, DUF1015 family		+	+	+	Missing	+	+
GC_00000581				COG2043	Uncharacterized conserved protein, DUF169 family		+	+	+	+	+	+
GC_00000795				COG2043	Uncharacterized conserved protein, DUF169 family		+	+	+	+	+	+
GC_00002393				COG2043	Uncharacterized conserved protein, DUF169 family		Missing	Missing	Missing	+	Missing	Missing
GC_00000945				COG4517	Uncharacterized conserved protein, DUF1820 domain		+	+	+	+	+	+
GC_00001332				COG3216	Uncharacterized conserved protein, DUF2062 family		Missing	+	+	+	+	+
GC_00000583				COG4765	Uncharacterized conserved protein, DUF2155 domain		+	+	+	+	+	+
GC_00002186				COG5559	Uncharacterized conserved protein, DUF2281 domain		Missing	Missing	Missing	+	+	Missing
GC_00002168				COG3439	Uncharacterized conserved protein, DUF302 family (PDB:1J3M)		Missing	+	Missing	+	Missing	Missing
GC_00002839				COG3439	Uncharacterized conserved protein, DUF302 family (PDB:1J3M)		Missing	Missing	Missing	+	Missing	Missing
GC_00001312				COG2006	Uncharacterized conserved protein, DUF362 family		Missing	+	+	+	+	+
GC_00001693				COG1721	Uncharacterized conserved protein, DUF58 family, contains vWF domain (YeaD2)		+	+	+	+	Missing	Missing
GC_00001630				COG5389	Uncharacterized conserved protein, DUF721 domain		+	+	+	+	+	Missing
GC_00002158				COG3342	Uncharacterized conserved protein, Ntn-hydrolase superfamily (PDB:2IMH)		Missing	+	Missing	+	Missing	Missing
GC_00001238				COG2121	Uncharacterized conserved protein, lysophospholipid acyltransferase (LPLAT) superfamily		+	+	+	+	+	Missing
GC_00002671				COG1881	Uncharacterized conserved protein, phosphatidylethanolamine-binding protein (PEBP) family (PEBP) (PDB:1A44)		Missing	Missing	Missing	Missing	+	Missing
GC_00000674				COG1649	Uncharacterized lipoprotein YddW, UPF0748 family (YddW) (PDB:5OQ2)		+	+	+	+	+	+
GC_00000874				COG4907	Uncharacterized membrane protein		+	+	+	+	+	+
GC_00000957				COG3671	Uncharacterized membrane protein		+	+	+	+	+	+
GC_00001627				COG4769	Uncharacterized membrane protein		+	+	+	+	+	Missing
GC_00001629				COG4393	Uncharacterized membrane protein		+	+	+	+	+	Missing
GC_00001672				COG4393	Uncharacterized membrane protein		+	+	Missing	+	+	+
GC_00001953				COG4393	Uncharacterized membrane protein		Missing	Missing	+	Missing	+	+
GC_00001554				COG2928	Uncharacterized membrane protein (PUBMED:19363116)		+	+	+	+	Missing	+
GC_00002880				COG2855	Uncharacterized membrane protein YadS, UPF0324 family (YeiH)		Missing	Missing	Missing	+	Missing	Missing
GC_00000710				COG0398	Uncharacterized membrane protein YdjX, related to fungal oxalate transporter, TVP38/TMEM64 family (TVP38) (PUBMED:20889782)		+	+	+	+	+	+
GC_00000813				COG2860	Uncharacterized membrane protein YeiH (YadS) (PDB:5WUC)		+	+	+	+	Missing	+
GC_00001460				COG3152	Uncharacterized membrane protein YhaH, DUF805 family (yhaH)		+	+	+	+	Missing	+
GC_00000987				COG4399	Uncharacterized membrane protein YheB, UPF0754 family (YheB)		+	+	+	+	+	+
GC_00000621				COG1238	Uncharacterized membrane protein YqaA, VTT domain (YgaA)		Missing	+	+	+	+	+
GC_00000500				COG0701	Uncharacterized membrane protein YraQ, UPF0718 family (YraQ)		Missing	Missing	Missing	Missing	+	Missing
GC_00002163				COG0701	Uncharacterized membrane protein YraQ, UPF0718 family (YraQ)		Missing	+	Missing	+	Missing	Missing
GC_00002257				COG0701	Uncharacterized membrane protein YraQ, UPF0718 family (YraQ)		Missing	+	Missing	+	Missing	Missing
GC_00000787				COG1295	Uncharacterized membrane protein, BrkB/YihY/UPF0761 family (not an RNase) (BrkB)		Missing	Missing	Missing	Missing	+	Missing
GC_00001502				COG4327	Uncharacterized membrane protein, DUF4212 domain		+	+	+	+	Missing	+
GC_00001772				COG3162	Uncharacterized membrane protein, DUF485 family (YjcH)		+	+	+	Missing	Missing	+
GC_00001096				COG4244|COG4892	Uncharacterized membrane protein|Predicted heme/steroid binding protein		+	+	+	+	+	Missing
GC_00002504				COG4244|COG4892	Uncharacterized membrane protein|Predicted heme/steroid binding protein		Missing	Missing	Missing	+	Missing	Missing
GC_00001945				COG3400	Uncharacterized protein AQ_414, contains TrkA and USP-like domains		+	+	+	+	Missing	Missing
GC_00002563				COG3586	Uncharacterized protein domain, C-terminal to COG1479 DNAse/DNA nickase (PUBMED:17188297;32251370)		Missing	Missing	Missing	Missing	+	Missing
GC_00002668				COG3586	Uncharacterized protein domain, C-terminal to COG1479 DNAse/DNA nickase (PUBMED:17188297;32251370)		Missing	Missing	Missing	Missing	+	Missing
GC_00001612				COG4012	Uncharacterized protein, DUF1786 family, actin-like ATPase superfamily (AF0413)		+	+	+	+	Missing	+
GC_00000116				COG4715	Uncharacterized protein, contains SWIM-type Zn finger domain (SWIM)		+	+	+	+	+	+
GC_00002548				COG5276	Uncharacterized secreted protein, contains LVIVD repeats, choice-of-anchor domain		Missing	+	Missing	Missing	Missing	Missing
GC_00001168				COG1561	Uncharacterized stationary-phase protein YicC, UPF0701 family (YicC) (PUBMED:1925027)		+	+	+	+	+	+
GC_00001551				COG3332	Uncharacterized stress-responsive protein, TANGO2 (Transport and Golgi organisation 2) family, contains NRDE motif (Tango2) (PUBMED:26631869)		+	+	+	Missing	+	+
GC_00000298				COG0407	Uroporphyrinogen-III decarboxylase HemE (HemE) (PDB:2DG5)	Heme biosynthesis	Missing	Missing	Missing	Missing	+	Missing
GC_00002237				COG1848	VapC family ribonuclease, toxin component of the VapBC toxin-antitoxin module, contains PIN domain (VapC) (PUBMED:30169502)		Missing	Missing	Missing	Missing	+	Missing
GC_00001744				COG0731	Wyosine [tRNA(Phe)-imidazoG37] synthetase, radical SAM superfamily (Tyw1) (PDB:2YX0)	tRNA modification	+	+	+	+	+	Missing
GC_00001002				COG0006	Xaa-Pro aminopeptidase (PepP) (PDB:1A16)		Missing	Missing	+	Missing	Missing	+
GC_00001048				COG0006	Xaa-Pro aminopeptidase (PepP) (PDB:1A16)		+	+	+	+	+	+
GC_00000999				COG0339	Zn-dependent oligopeptidase, M3 family (Dcp) (PDB:5L43) (PUBMED:25239919;31422053)		Missing	Missing	Missing	Missing	Missing	+
GC_00000565				COG1994	Zn-dependent protease (includes sporulation protein SpoIVFB) (SpoIVFB) (PDB:3B4R)		+	+	+	+	+	+
GC_00000185				COG0501	Zn-dependent protease with chaperone function (HtpX) (PDB:2YPT)		Missing	Missing	Missing	+	Missing	Missing
GC_00000364				COG0664	cAMP-binding domain of CRP or a regulatory subunit of cAMP-dependent protein kinases (Crp) (PDB:1FT9)		+	+	+	+	+	+
GC_00002931				COG0232	dGTP triphosphohydrolase (Dgt) (PDB:6OI7)		Missing	Missing	Missing	+	Missing	Missing
GC_00001819				COG0399	dTDP-4-amino-4,6-dideoxygalactose transaminase (WecE) (PDB:4PIW) (PUBMED:15271350)		+	+	+	+	Missing	Missing
GC_00002022				COG0399	dTDP-4-amino-4,6-dideoxygalactose transaminase (WecE) (PDB:4PIW) (PUBMED:15271350)		+	+	Missing	Missing	Missing	Missing
GC_00002498				COG0399	dTDP-4-amino-4,6-dideoxygalactose transaminase (WecE) (PDB:4PIW) (PUBMED:15271350)		Missing	+	Missing	Missing	Missing	Missing
GC_00002553				COG0399	dTDP-4-amino-4,6-dideoxygalactose transaminase (WecE) (PDB:4PIW) (PUBMED:15271350)		Missing	Missing	Missing	Missing	+	Missing
GC_00002586				COG0399	dTDP-4-amino-4,6-dideoxygalactose transaminase (WecE) (PDB:4PIW) (PUBMED:15271350)		+	Missing	Missing	Missing	Missing	Missing
GC_00002738				COG0399	dTDP-4-amino-4,6-dideoxygalactose transaminase (WecE) (PDB:4PIW) (PUBMED:15271350)		Missing	Missing	Missing	+	Missing	Missing
GC_00002808				COG0399	dTDP-4-amino-4,6-dideoxygalactose transaminase (WecE) (PDB:4PIW) (PUBMED:15271350)		Missing	Missing	Missing	Missing	+	Missing
GC_00002910				COG1898	dTDP-4-dehydrorhamnose 3,5-epimerase or related enzyme (RfbC) (PDB:1DZR)		Missing	Missing	Missing	+	Missing	Missing
GC_00001447				COG1091	dTDP-4-dehydrorhamnose reductase (RfbD) (PDB:1KBZ)		Missing	Missing	Missing	Missing	Missing	+
GC_00002012				COG1091	dTDP-4-dehydrorhamnose reductase (RfbD) (PDB:1KBZ)		+	+	Missing	+	Missing	Missing
GC_00000063				COG1088	dTDP-D-glucose 4,6-dehydratase (RfbB) (PDB:1G1A)		Missing	Missing	Missing	+	+	Missing
GC_00000104				COG1193	dsDNA-specific endonuclease/ATPase MutS2 (MutS2)		Missing	Missing	Missing	+	+	+
GC_00002864				COG2026	mRNA-degrading endonuclease RelE, toxin component of the RelBE toxin-antitoxin system (RelE) (PDB:1WMI)		Missing	Missing	Missing	+	Missing	Missing
GC_00001302				COG0618	nanoRNase/pAp phosphatase, hydrolyzes c-di-AMP and oligoRNAs (NrnA) (PDB:5O4Z)		+	+	+	+	Missing	+
GC_00000568				COG4122	tRNA 5-hydroxyU34 O-methylase TrmR/YrrM (TrmR) (PDB:1H1D) (PUBMED:29982645)	tRNA modification	+	+	+	+	+	+
GC_00000696				COG0533	tRNA A37 threonylcarbamoyltransferase TsaD (TsaD) (PDB:3ENO) (PUBMED:23072323;21285948;32385138)	tRNA modification	Missing	Missing	Missing	+	Missing	Missing
GC_00001631				COG2519	tRNA A58 N-methylase Trm61 (Gcd14) (PDB:1I9G)	tRNA modification	Missing	Missing	+	Missing	Missing	Missing
GC_00001966				COG1041	tRNA G10 N-methylase Trm11 (Trm11) (PDB:5E71)	tRNA modification	+	Missing	+	+	Missing	Missing
GC_00000742				COG0566	tRNA G18 (ribose-2'-O)-methylase SpoU (SpoU) (PDB:1GZ0)	tRNA modification	Missing	Missing	Missing	+	+	Missing
GC_00000290				COG0336|COG4752	tRNA G37 N-methylase TrmD (TrmD) (PDB:1P9P)|Uncharacterized conserved protein	tRNA modification	Missing	Missing	+	Missing	+	+
GC_00000950				COG0220	tRNA G46 N7-methylase TrmB (TrmB) (PDB:1YZH) (PUBMED:19373903;16600901)	tRNA modification	Missing	Missing	+	Missing	Missing	Missing
GC_00000011				COG0482	tRNA U34 2-thiouridine synthase MnmA/TrmU, contains the PP-loop ATPase domain (MnmA) (PDB:2HMA) (PUBMED:25825430)	tRNA modification	Missing	Missing	+	Missing	+	Missing
GC_00000296				COG0486	tRNA U34 5-carboxymethylaminomethyl modifying GTPase MnmE/TrmE (MnmE)	tRNA modification	Missing	Missing	Missing	+	Missing	Missing
GC_00001357				COG1243	tRNA U34 5-carboxymethylaminomethylation enzyme Elp3 (RNA elongator complex protein 3), contains radical SAM and acetyltransferase domains (ELP3) (PDB:6IA8) (PUBMED:25151136;27455459)		+	+	+	+	Missing	+
GC_00000789				COG4121	tRNA U34 5-methylaminomethyl-2-thiouridine-forming methyltransferase MnmC (MnmC) (PDB:3AWI)	tRNA modification	+	+	+	+	+	Missing
GC_00001058				COG0617	tRNA nucleotidyltransferase/poly(A) polymerase (PcnB) (PDB:3WFR)	tRNA modification	+	+	+	+	+	+
GC_00000216				COG0617|COG0618|COG3620	tRNA nucleotidyltransferase/poly(A) polymerase (PcnB) (PDB:3WFR)|nanoRNase/pAp phosphatase, hydrolyzes c-di-AMP and oligoRNAs (NrnA) (PDB:5O4Z)|Predicted transcriptional regulator, contains an XRE-type HTH domain (archaeal members contain CBS pair) (AF2118)	tRNA modification	+	+	+	+	+	+
GC_00001370				COG0073	tRNA-binding EMAP/Myf domain (EMAP) (PDB:1MKH)		+	Missing	Missing	Missing	Missing	Missing
GC_00000142				COG0073|COG0143	tRNA-binding EMAP/Myf domain (EMAP) (PDB:1MKH)|Methionyl-tRNA synthetase (MetG) (PDB:1A8H)	Aminoacyl-tRNA synthetases	Missing	Missing	Missing	Missing	Missing	+
GC_00002326				COG2265	tRNA/tmRNA/rRNA uracil-C5-methylase, TrmA/RlmC/RlmD family (TrmA) (PDB:1UWV)	tRNA modification	Missing	Missing	Missing	+	Missing	Missing
GC_00002222				COG4123	tRNA1(Val) A37 N6-methylase TrmN6 (TrmN6)	tRNA modification	Missing	+	Missing	Missing	+	Missing
GC_00000435	K19793	(5-formylfuran-3-yl)methyl phosphate transaminase [EC:2.6.1.108]	KEGG Orthology (KO)>>>09100 Metabolism>>>09105 Amino acid metabolism>>>00270 Cysteine and methionine metabolism [PATH:ko00270]|Enzymes>>>2. Transferases>>>2.6 Transferring nitrogenous groups>>>2.6.1 Transaminases>>>2.6.1.117 L-glutamine---4-(methylsulfanyl)-2-oxobutanoate aminotransferase|Amino acid related enzymes>>>Aminotransferase (transaminase)>>>Class I	COG0436	Aspartate/methionine/tyrosine aminotransferase (AspB) (PDB:2O0R)	Isoleucine, leucine, valine biosynthesis	+	+	+	+	+	+
GC_00001504	K03526	(E)-4-hydroxy-3-methylbut-2-enyl-diphosphate synthase [EC:1.17.7.1 1.17.7.3]	KEGG Orthology (KO)>>>09100 Metabolism>>>09109 Metabolism of terpenoids and polyketides>>>00900 Terpenoid backbone biosynthesis [PATH:ko00900]|Enzymes>>>1. Oxidoreductases>>>1.17 Acting on CH or CH2 groups>>>1.17.7 With an iron-sulfur protein as acceptor>>>1.17.7.1 (E)-4-hydroxy-3-methylbut-2-enyl-diphosphate synthase (ferredoxin)|Enzymes>>>1. Oxidoreductases>>>1.17 Acting on CH or CH2 groups>>>1…	COG0821	4-hydroxy-3-methylbut-2-en-1-yl diphosphate synthase IspG/GcpE (IspG) (PDB:2Y0F)	Isoprenoid biosynthesis	+	+	+	+	Missing	+
GC_00001032	K23876	(R)-2-hydroxyacyl-CoA dehydratese activating ATPase [EC:5.6.1.9]		COG1924	Activator of 2-hydroxyglutaryl-CoA dehydratase (HSP70-class ATPase domain) (YjiL) (PDB:1HUX)		+	+	+	+	Missing	+
GC_00001518	K19002	1,2-diacylglycerol 3-alpha-glucosyltransferase [EC:2.4.1.337]		COG0438|COG0613	Glycosyltransferase involved in cell wall bisynthesis (RfaB) (PDB:2IV7)|5'-3' exoribonuclease TrpH/YciV (RNase AM), contains PHP domain (YciV) (PDB:3E0F) (PUBMED:25871919)		Missing	Missing	Missing	+	Missing	Missing
GC_00000267	K19002	1,2-diacylglycerol 3-alpha-glucosyltransferase [EC:2.4.1.337]	KEGG Orthology (KO)>>>09100 Metabolism>>>09103 Lipid metabolism>>>00561 Glycerolipid metabolism [PATH:ko00561]|KEGG Orthology (KO)>>>09100 Metabolism>>>09107 Glycan biosynthesis and metabolism>>>00552 Teichoic acid biosynthesis [PATH:ko00552]|Enzymes>>>2. Transferases>>>2.4 Glycosyltransferases>>>2.4.1 Hexosyltransferases>>>2.4.1.337 1,2-diacylglycerol 3-alpha-glucosyltransferase|Glycosyltransfer…	COG0438	Glycosyltransferase involved in cell wall bisynthesis (RfaB) (PDB:2IV7)		+	+	+	+	Missing	+
GC_00001790	K19002	1,2-diacylglycerol 3-alpha-glucosyltransferase [EC:2.4.1.337]	KEGG Orthology (KO)>>>09100 Metabolism>>>09103 Lipid metabolism>>>00561 Glycerolipid metabolism [PATH:ko00561]|KEGG Orthology (KO)>>>09100 Metabolism>>>09107 Glycan biosynthesis and metabolism>>>00552 Teichoic acid biosynthesis [PATH:ko00552]|Enzymes>>>2. Transferases>>>2.4 Glycosyltransferases>>>2.4.1 Hexosyltransferases>>>2.4.1.337 1,2-diacylglycerol 3-alpha-glucosyltransferase|Glycosyltransfer…	COG0438	Glycosyltransferase involved in cell wall bisynthesis (RfaB) (PDB:2IV7)		Missing	+	+	+	Missing	+
GC_00001965	K16149	1,4-alpha-glucan branching enzyme [EC:2.4.1.18]	KEGG Orthology (KO)>>>09100 Metabolism>>>09101 Carbohydrate metabolism>>>00500 Starch and sucrose metabolism [PATH:ko00500]|Enzymes>>>2. Transferases>>>2.4 Glycosyltransferases>>>2.4.1 Hexosyltransferases>>>2.4.1.18 1,4-alpha-glucan branching enzyme	COG1543	Predicted glycosyl hydrolase, contains GH57 and DUF1957 domains (PDB:1UFA)		Missing	Missing	+	+	Missing	+
GC_00001552	K11785	1,4-dihydroxy-6-naphthoate synthase [EC:1.14.-.-]	KEGG Orthology (KO)>>>09100 Metabolism>>>09108 Metabolism of cofactors and vitamins>>>00130 Ubiquinone and other terpenoid-quinone biosynthesis [PATH:ko00130]|Enzymes>>>1. Oxidoreductases>>>1.14 Acting on paired donors, with incorporation or reduction of molecular oxygen>>>1.14.->>>1.14.-.-	COG2107	1,4-dihydroxy-6-naphtoate synthase (menaquinone biosynthesis, futalosine pathway) (MqnD) (PDB:2CZL)	Menaquinone biosynthesis	+	+	+	+	Missing	+
GC_00001163	K00655	1-acyl-sn-glycerol-3-phosphate acyltransferase [EC:2.3.1.51]	KEGG Orthology (KO)>>>09190 Not Included in Pathway or Brite>>>09191 Unclassified: metabolism>>>99980 Enzymes with EC numbers|Enzymes>>>2. Transferases>>>2.3 Acyltransferases>>>2.3.1 Transferring groups other than aminoacyl groups>>>2.3.1.270 lyso-ornithine lipid O-acyltransferase	COG0204	1-acyl-sn-glycerol-3-phosphate acyltransferase (PlsC) (PDB:1IUQ)	Phospholipid biosynthesis	+	+	+	+	+	+
GC_00000231	K00099	1-deoxy-D-xylulose-5-phosphate reductoisomerase [EC:1.1.1.267]	KEGG Orthology (KO)>>>09100 Metabolism>>>09109 Metabolism of terpenoids and polyketides>>>00900 Terpenoid backbone biosynthesis [PATH:ko00900]|Enzymes>>>1. Oxidoreductases>>>1.1 Acting on the CH-OH group of donors>>>1.1.1 With NAD+ or NADP+ as acceptor>>>1.1.1.267 1-deoxy-D-xylulose-5-phosphate reductoisomerase	COG0743	1-deoxy-D-xylulose 5-phosphate reductoisomerase (Dxr) (PDB:1JVS)	Isoprenoid biosynthesis	+	+	+	+	+	+
GC_00000977	K01662	1-deoxy-D-xylulose-5-phosphate synthase [EC:2.2.1.7]	KEGG Orthology (KO)>>>09100 Metabolism>>>09101 Carbohydrate metabolism>>>00640 Propanoate metabolism [PATH:ko00640]|KEGG Orthology (KO)>>>09100 Metabolism>>>09105 Amino acid metabolism>>>00280 Valine, leucine and isoleucine degradation [PATH:ko00280]|Enzymes>>>1. Oxidoreductases>>>1.2 Acting on the aldehyde or oxo group of donors>>>1.2.4 With a disulfide as acceptor>>>1.2.4.4 3-methyl-2-oxobutano…	COG1154	Deoxyxylulose-5-phosphate synthase (Dxs) (PDB:2O1S)	Pyridoxal phosphate biosynthesis	Missing	Missing	Missing	+	Missing	Missing
GC_00000977	K01662	1-deoxy-D-xylulose-5-phosphate synthase [EC:2.2.1.7]	KEGG Orthology (KO)>>>09100 Metabolism>>>09108 Metabolism of cofactors and vitamins>>>00730 Thiamine metabolism [PATH:ko00730]|KEGG Orthology (KO)>>>09100 Metabolism>>>09109 Metabolism of terpenoids and polyketides>>>00900 Terpenoid backbone biosynthesis [PATH:ko00900]|Enzymes>>>2. Transferases>>>2.2 Transferring aldehyde or ketonic groups>>>2.2.1 Transketolases and transaldolases>>>2.2.1.7 1-deo…	COG1154	Deoxyxylulose-5-phosphate synthase (Dxs) (PDB:2O1S)	Pyridoxal phosphate biosynthesis	+	+	+	Missing	+	+
GC_00001017	K00294	1-pyrroline-5-carboxylate dehydrogenase [EC:1.2.1.88]	KEGG Orthology (KO)>>>09100 Metabolism>>>09105 Amino acid metabolism>>>00250 Alanine, aspartate and glutamate metabolism [PATH:ko00250]|KEGG Orthology (KO)>>>09100 Metabolism>>>09105 Amino acid metabolism>>>00330 Arginine and proline metabolism [PATH:ko00330]|Enzymes>>>1. Oxidoreductases>>>1.2 Acting on the aldehyde or oxo group of donors>>>1.2.1 With NAD+ or NADP+ as acceptor>>>1.2.1.88 L-glutam…	COG1012	Acyl-CoA reductase or other NAD-dependent aldehyde dehydrogenase (AdhE) (PDB:1A4S)	Proline degradation	+	+	+	+	+	+
GC_00001910	K02528	16S rRNA (adenine1518-N6/adenine1519-N6)-dimethyltransferase [EC:2.1.1.182]	Enzymes>>>2. Transferases>>>2.1 Transferring one-carbon groups>>>2.1.1 Methyltransferases>>>2.1.1.182 16S rRNA (adenine1518-N6/adenine1519-N6)-dimethyltransferase|Ribosome biogenesis>>>Prokaryotic type>>>rRNA modification factors>>>16S rRNA modification factors	COG0030	16S rRNA A1518 and A1519 N6-dimethyltransferase RsmA/KsgA/DIM1 (may also have DNA glycosylase/AP lyase activity) (RsmA) (PDB:1QYR)	16S rRNA modification	+	+	Missing	+	Missing	Missing
GC_00000150	K07056	16S rRNA (cytidine1402-2'-O)-methyltransferase [EC:2.1.1.198]	Enzymes>>>2. Transferases>>>2.1 Transferring one-carbon groups>>>2.1.1 Methyltransferases>>>2.1.1.198 16S rRNA (cytidine1402-2'-O)-methyltransferase|Ribosome biogenesis>>>Prokaryotic type>>>rRNA modification factors>>>16S rRNA modification factors	COG0313	16S rRNA C1402 (ribose-2'-O) methylase RsmI (RsmI) (PDB:3KWP) (PUBMED:24078611)	16S rRNA modification	+	+	+	+	+	+
GC_00001156	K07056	16S rRNA (cytidine1402-2'-O)-methyltransferase [EC:2.1.1.198]	Enzymes>>>2. Transferases>>>2.1 Transferring one-carbon groups>>>2.1.1 Methyltransferases>>>2.1.1.198 16S rRNA (cytidine1402-2'-O)-methyltransferase|Ribosome biogenesis>>>Prokaryotic type>>>rRNA modification factors>>>16S rRNA modification factors	COG0313	16S rRNA C1402 (ribose-2'-O) methylase RsmI (RsmI) (PDB:3KWP) (PUBMED:24078611)	16S rRNA modification	+	+	+	+	+	+
GC_00000963	K03438	16S rRNA (cytosine1402-N4)-methyltransferase [EC:2.1.1.199]	Enzymes>>>2. Transferases>>>2.1 Transferring one-carbon groups>>>2.1.1 Methyltransferases>>>2.1.1.199 16S rRNA (cytosine1402-N4)-methyltransferase|Ribosome biogenesis>>>Prokaryotic type>>>rRNA modification factors>>>16S rRNA modification factors	COG0275	16S rRNA C1402 N4-methylase RsmH (RmsH) (PDB:1M6Y)	16S rRNA modification	+	+	+	+	+	+
GC_00000247	K11392	16S rRNA (cytosine1407-C5)-methyltransferase [EC:2.1.1.178]		COG0144|COG3270	16S rRNA C967 or C1407 C5-methylase, RsmB/RsmF family (RsmB) (PDB:2FRX)|Ribosome biogenesis protein, NOL1/NOP2/FMU family (Ncl1) (PDB:2FRX) (PUBMED:9767141)	16S rRNA modification	Missing	Missing	Missing	+	Missing	Missing
GC_00000247	K11392	16S rRNA (cytosine1407-C5)-methyltransferase [EC:2.1.1.178]	Enzymes>>>2. Transferases>>>2.1 Transferring one-carbon groups>>>2.1.1 Methyltransferases>>>2.1.1.178 16S rRNA (cytosine1407-C5)-methyltransferase|Ribosome biogenesis>>>Prokaryotic type>>>rRNA modification factors>>>16S rRNA modification factors	COG0144|COG3270	16S rRNA C967 or C1407 C5-methylase, RsmB/RsmF family (RsmB) (PDB:2FRX)|Ribosome biogenesis protein, NOL1/NOP2/FMU family (Ncl1) (PDB:2FRX) (PUBMED:9767141)	16S rRNA modification	+	+	+	Missing	+	Missing
GC_00000053	K03500	16S rRNA (cytosine967-C5)-methyltransferase [EC:2.1.1.176]		COG0144	16S rRNA C967 or C1407 C5-methylase, RsmB/RsmF family (RsmB) (PDB:2FRX)	16S rRNA modification	+	+	+	+	+	+
GC_00000162	K03500	16S rRNA (cytosine967-C5)-methyltransferase [EC:2.1.1.176]		COG0144	16S rRNA C967 or C1407 C5-methylase, RsmB/RsmF family (RsmB) (PDB:2FRX)	16S rRNA modification	+	+	+	+	+	+
GC_00001087	K03501	16S rRNA (guanine527-N7)-methyltransferase [EC:2.1.1.170]	Enzymes>>>2. Transferases>>>2.1 Transferring one-carbon groups>>>2.1.1 Methyltransferases>>>2.1.1.170 16S rRNA (guanine527-N7)-methyltransferase|Ribosome biogenesis>>>Prokaryotic type>>>rRNA modification factors>>>16S rRNA modification factors|Chromosome and associated proteins>>>Prokaryotic type>>>Chromosome partitioning proteins>>>Other chromosome partitioning proteins	COG0357	16S rRNA G527 N7-methylase RsmG (former glucose-inhibited division protein B) (RsmG) (PDB:1XDZ) (PUBMED:15375115;22031445)	16S rRNA modification	+	+	+	+	+	+
GC_00001339	K08316	16S rRNA (guanine966-N2)-methyltransferase [EC:2.1.1.171]	Enzymes>>>2. Transferases>>>2.1 Transferring one-carbon groups>>>2.1.1 Methyltransferases>>>2.1.1.171 16S rRNA (guanine966-N2)-methyltransferase|Ribosome biogenesis>>>Prokaryotic type>>>rRNA modification factors>>>16S rRNA modification factors	COG0742	16S rRNA G966 N2-methylase RsmD (RsmD) (PDB:2IFT)	16S rRNA modification	+	+	+	+	Missing	+
GC_00001618	K09761	16S rRNA (uracil1498-N3)-methyltransferase [EC:2.1.1.193]	Enzymes>>>2. Transferases>>>2.1 Transferring one-carbon groups>>>2.1.1 Methyltransferases>>>2.1.1.193 16S rRNA (uracil1498-N3)-methyltransferase|Ribosome biogenesis>>>Prokaryotic type>>>rRNA modification factors>>>16S rRNA modification factors	COG1385	16S rRNA U1498 N3-methylase RsmE (RsmE) (PDB:1NXZ)	16S rRNA modification	+	+	+	+	Missing	+
GC_00001559	K02860	16S rRNA processing protein RimM	Ribosome biogenesis>>>Prokaryotic type>>>ribosomal protein modification factors	COG0806	Ribosomal 30S subunit maturation factor RimM, required for 16S rRNA processing (RimM) (PDB:2QGG)	16S rRNA modification	+	+	+	+	Missing	+
GC_00000921	K09769	2',3'-cyclic-nucleotide 2'-phosphodiesterase [EC:3.1.4.16]	KEGG Orthology (KO)>>>09100 Metabolism>>>09104 Nucleotide metabolism>>>00230 Purine metabolism [PATH:ko00230]|KEGG Orthology (KO)>>>09100 Metabolism>>>09104 Nucleotide metabolism>>>00240 Pyrimidine metabolism [PATH:ko00240]|Enzymes>>>3. Hydrolases>>>3.1 Acting on ester bonds>>>3.1.4 Phosphoric-diester hydrolases>>>3.1.4.16 2',3'-cyclic-nucleotide 2'-phosphodiesterase	COG1692	2',3'- and 3',5'-cNMP phosphodiesterase YmdB, calcineurin family (YmdB) (PDB:2CV9) (PUBMED:24163345)		+	+	+	+	+	+
GC_00000682	K15635	2,3-bisphosphoglycerate-independent phosphoglycerate mutase [EC:5.4.2.12]	KEGG Orthology (KO)>>>09100 Metabolism>>>09101 Carbohydrate metabolism>>>00010 Glycolysis / Gluconeogenesis [PATH:ko00010]|KEGG Orthology (KO)>>>09100 Metabolism>>>09102 Energy metabolism>>>00680 Methane metabolism [PATH:ko00680]|KEGG Orthology (KO)>>>09100 Metabolism>>>09105 Amino acid metabolism>>>00260 Glycine, serine and threonine metabolism [PATH:ko00260]|Enzymes>>>5. Isomerases>>>5.4 Intram…	COG3635	2,3-bisphosphoglycerate-independent phosphoglycerate mutase, archeal type (ApgM) (PDB:2ZKT)	Glycolysis	+	+	+	+	+	+
GC_00000930	K15633	2,3-bisphosphoglycerate-independent phosphoglycerate mutase [EC:5.4.2.12]	KEGG Orthology (KO)>>>09100 Metabolism>>>09101 Carbohydrate metabolism>>>00010 Glycolysis / Gluconeogenesis [PATH:ko00010]|KEGG Orthology (KO)>>>09100 Metabolism>>>09102 Energy metabolism>>>00680 Methane metabolism [PATH:ko00680]|KEGG Orthology (KO)>>>09100 Metabolism>>>09105 Amino acid metabolism>>>00260 Glycine, serine and threonine metabolism [PATH:ko00260]|Enzymes>>>5. Isomerases>>>5.4 Intram…	COG0696	Phosphoglycerate mutase (BPG-independent), AlkP superfamily (GpmI) (PDB:1EJJ)	Glycolysis	+	+	+	+	+	+
GC_00001442	K00991	2-C-methyl-D-erythritol 4-phosphate cytidylyltransferase [EC:2.7.7.60]	KEGG Orthology (KO)>>>09100 Metabolism>>>09107 Glycan biosynthesis and metabolism>>>00541 O-Antigen nucleotide sugar biosynthesis [PATH:ko00541]	COG1211	2-C-methyl-D-erythritol 4-phosphate cytidylyltransferase (IspD) (PDB:1H3M)	Isoprenoid biosynthesis	+	+	+	+	+	Missing
GC_00000834	K00950	2-amino-4-hydroxy-6-hydroxymethyldihydropteridine diphosphokinase [EC:2.7.6.3]	KEGG Orthology (KO)>>>09100 Metabolism>>>09108 Metabolism of cofactors and vitamins>>>00790 Folate biosynthesis [PATH:ko00790]|Enzymes>>>2. Transferases>>>2.7 Transferring phosphorus-containing groups>>>2.7.6 Diphosphotransferases>>>2.7.6.3 2-amino-4-hydroxy-6-hydroxymethyldihydropteridine diphosphokinase	COG0801	7,8-dihydro-6-hydroxymethylpterin pyrophosphokinase (folate biosynthesis) (FolK) (PDB:1CBK)	Folate biosynthesis	+	+	+	+	+	+
GC_00001899	K05825	2-aminoadipate transaminase [EC:2.6.1.-]	KEGG Orthology (KO)>>>09100 Metabolism>>>09105 Amino acid metabolism>>>00300 Lysine biosynthesis [PATH:ko00300]|Enzymes>>>2. Transferases>>>2.6 Transferring nitrogenous groups>>>2.6.1 Transaminases>>>2.6.1.-	COG1167	DNA-binding transcriptional regulator, MocR family, contains an aminotransferase domain (ARO8) (PDB:2R2N)	Lysine biosynthesis	+	+	Missing	Missing	+	+
GC_00000748	K01627	2-dehydro-3-deoxyphosphooctonate aldolase (KDO 8-P synthase) [EC:2.5.1.55]	KEGG Orthology (KO)>>>09100 Metabolism>>>09107 Glycan biosynthesis and metabolism>>>00540 Lipopolysaccharide biosynthesis [PATH:ko00540]|Enzymes>>>2. Transferases>>>2.5 Transferring alkyl or aryl groups, other than methyl groups>>>2.5.1 Transferring alkyl or aryl groups, other than methyl groups (only sub-subclass identified to date)>>>2.5.1.55 3-deoxy-8-phosphooctulonate synthase|Lipopolysacchar…	COG2877	3-deoxy-D-manno-octulosonic acid (KDO) 8-phosphate synthase (KdsA) (PDB:1G7U)	Lipid A biosynthesis	+	+	+	+	+	+
GC_00000278	K00077	2-dehydropantoate 2-reductase [EC:1.1.1.169]	KEGG Orthology (KO)>>>09100 Metabolism>>>09108 Metabolism of cofactors and vitamins>>>00770 Pantothenate and CoA biosynthesis [PATH:ko00770]|Enzymes>>>1. Oxidoreductases>>>1.1 Acting on the CH-OH group of donors>>>1.1.1 With NAD+ or NADP+ as acceptor>>>1.1.1.169 2-dehydropantoate 2-reductase	COG1051|COG1893	ADP-ribose pyrophosphatase YjhB, NUDIX family (YjhB) (PDB:3GZ5)|Ketopantoate reductase (PanE) (PDB:1BG6)	Pantothenate/CoA biosynthesis	+	+	+	+	Missing	+
GC_00001119	K01560	2-haloacid dehalogenase [EC:3.8.1.2]		COG1011	FMN and 5-amino-6-(5-phospho-D-ribitylamino)uracil phosphatase YigB, HAD superfamily (riboflavin biosynthesis) (YigB) (PDB:4JB3) (PUBMED:24123841)		Missing	Missing	+	Missing	Missing	Missing
GC_00001119	K01560	2-haloacid dehalogenase [EC:3.8.1.2]	KEGG Orthology (KO)>>>09100 Metabolism>>>09111 Xenobiotics biodegradation and metabolism>>>00625 Chloroalkane and chloroalkene degradation [PATH:ko00625]|KEGG Orthology (KO)>>>09100 Metabolism>>>09111 Xenobiotics biodegradation and metabolism>>>00361 Chlorocyclohexane and chlorobenzene degradation [PATH:ko00361]|Enzymes>>>3. Hydrolases>>>3.8 Acting on halide bonds>>>3.8.1 In carbon-halide compoun…	COG1011	FMN and 5-amino-6-(5-phospho-D-ribitylamino)uracil phosphatase YigB, HAD superfamily (riboflavin biosynthesis) (YigB) (PDB:4JB3) (PUBMED:24123841)		+	+	Missing	+	Missing	Missing
GC_00000960	K03150	2-iminoacetate synthase [EC:4.1.99.19]	KEGG Orthology (KO)>>>09100 Metabolism>>>09108 Metabolism of cofactors and vitamins>>>00730 Thiamine metabolism [PATH:ko00730]|Enzymes>>>4. Lyases>>>4.1 Carbon-carbon lyases>>>4.1.99 Other carbon-carbon lyases>>>4.1.99.19 2-iminoacetate synthase	COG1060	2-iminoacetate synthase ThiH/Menaquinone biosynthesis enzymes MqnC and MqnE (ThiH) (PDB:4WCX) (PUBMED:18801996)	Thiamine biosynthesis	+	+	+	+	Missing	+
GC_00000577	K09022	2-iminobutanoate/2-iminopropanoate deaminase [EC:3.5.99.10]	KEGG Orthology (KO)>>>09190 Not Included in Pathway or Brite>>>09191 Unclassified: metabolism>>>99980 Enzymes with EC numbers|Enzymes>>>3. Hydrolases>>>3.5 Acting on carbon-nitrogen bonds, other than peptide bonds>>>3.5.99 In other compounds>>>3.5.99.10 2-iminobutanoate/2-iminopropanoate deaminase	COG0251	Enamine deaminase RidA, house cleaning of reactive enamine intermediates, YjgF/YER057c/UK114 family (RidA) (PDB:1J7H) (PUBMED:22094463;32205462)	Pyrimidine degradation	+	+	+	+	Missing	+
GC_00002450	K09022	2-iminobutanoate/2-iminopropanoate deaminase [EC:3.5.99.10]	KEGG Orthology (KO)>>>09190 Not Included in Pathway or Brite>>>09191 Unclassified: metabolism>>>99980 Enzymes with EC numbers|Enzymes>>>3. Hydrolases>>>3.5 Acting on carbon-nitrogen bonds, other than peptide bonds>>>3.5.99 In other compounds>>>3.5.99.10 2-iminobutanoate/2-iminopropanoate deaminase	COG0251	Enamine deaminase RidA, house cleaning of reactive enamine intermediates, YjgF/YER057c/UK114 family (RidA) (PDB:1J7H) (PUBMED:22094463;32205462)	Pyrimidine degradation	Missing	+	Missing	Missing	Missing	Missing
GC_00000122	K01649	2-isopropylmalate synthase [EC:2.3.3.13]	KEGG Orthology (KO)>>>09100 Metabolism>>>09101 Carbohydrate metabolism>>>00620 Pyruvate metabolism [PATH:ko00620]|KEGG Orthology (KO)>>>09100 Metabolism>>>09105 Amino acid metabolism>>>00290 Valine, leucine and isoleucine biosynthesis [PATH:ko00290]|Enzymes>>>2. Transferases>>>2.3 Acyltransferases>>>2.3.3 Acyl groups converted into alkyl groups on transfer>>>2.3.3.13 2-isopropylmalate synthase	COG0119	Isopropylmalate/homocitrate/citramalate synthases (LeuA) (PDB:4JN6)	Isoleucine, leucine, valine biosynthesis	+	+	+	Missing	+	+
GC_00000927	K01649	2-isopropylmalate synthase [EC:2.3.3.13]	KEGG Orthology (KO)>>>09100 Metabolism>>>09101 Carbohydrate metabolism>>>00620 Pyruvate metabolism [PATH:ko00620]|KEGG Orthology (KO)>>>09100 Metabolism>>>09105 Amino acid metabolism>>>00290 Valine, leucine and isoleucine biosynthesis [PATH:ko00290]|Enzymes>>>2. Transferases>>>2.3 Acyltransferases>>>2.3.3 Acyl groups converted into alkyl groups on transfer>>>2.3.3.13 2-isopropylmalate synthase	COG0119	Isopropylmalate/homocitrate/citramalate synthases (LeuA) (PDB:4JN6)	Isoleucine, leucine, valine biosynthesis	+	+	+	+	+	+
GC_00000122	K01649	2-isopropylmalate synthase [EC:2.3.3.13]	KEGG Orthology (KO)>>>09100 Metabolism>>>09111 Xenobiotics biodegradation and metabolism>>>00362 Benzoate degradation [PATH:ko00362]|KEGG Orthology (KO)>>>09100 Metabolism>>>09111 Xenobiotics biodegradation and metabolism>>>00622 Xylene degradation [PATH:ko00622]|KEGG Orthology (KO)>>>09100 Metabolism>>>09111 Xenobiotics biodegradation and metabolism>>>00621 Dioxin degradation [PATH:ko00621]|Enzy…	COG0119	Isopropylmalate/homocitrate/citramalate synthases (LeuA) (PDB:4JN6)	Isoleucine, leucine, valine biosynthesis	Missing	Missing	Missing	+	Missing	Missing
GC_00000350	K00176	2-oxoglutarate ferredoxin oxidoreductase subunit delta [EC:1.2.7.3]	KEGG Orthology (KO)>>>09100 Metabolism>>>09101 Carbohydrate metabolism>>>00020 Citrate cycle (TCA cycle) [PATH:ko00020]|KEGG Orthology (KO)>>>09100 Metabolism>>>09102 Energy metabolism>>>00720 Carbon fixation pathways in prokaryotes [PATH:ko00720]|Enzymes>>>1. Oxidoreductases>>>1.2 Acting on the aldehyde or oxo group of donors>>>1.2.7 With an iron-sulfur protein as acceptor>>>1.2.7.3 2-oxoglutara…	COG1146	NAD-dependent dihydropyrimidine dehydrogenase, PreA subunit (PreA)		+	+	+	+	+	+
GC_00000343	K00176	2-oxoglutarate ferredoxin oxidoreductase subunit delta [EC:1.2.7.3]	KEGG Orthology (KO)>>>09100 Metabolism>>>09101 Carbohydrate metabolism>>>00020 Citrate cycle (TCA cycle) [PATH:ko00020]|KEGG Orthology (KO)>>>09100 Metabolism>>>09102 Energy metabolism>>>00720 Carbon fixation pathways in prokaryotes [PATH:ko00720]|Enzymes>>>1. Oxidoreductases>>>1.2 Acting on the aldehyde or oxo group of donors>>>1.2.7 With an iron-sulfur protein as acceptor>>>1.2.7.3 2-oxoglutara…	COG4656	Na+-translocating ferredoxin:NAD+ oxidoreductase RNF, RnfC subunit (RnfC)	Na+-translocating Fd:NADH oxidoreductase	+	+	+	+	+	+
GC_00001223	K00177	2-oxoglutarate ferredoxin oxidoreductase subunit gamma [EC:1.2.7.3]	KEGG Orthology (KO)>>>09100 Metabolism>>>09101 Carbohydrate metabolism>>>00020 Citrate cycle (TCA cycle) [PATH:ko00020]|KEGG Orthology (KO)>>>09100 Metabolism>>>09102 Energy metabolism>>>00720 Carbon fixation pathways in prokaryotes [PATH:ko00720]|Enzymes>>>1. Oxidoreductases>>>1.2 Acting on the aldehyde or oxo group of donors>>>1.2.7 With an iron-sulfur protein as acceptor>>>1.2.7.3 2-oxoglutara…	COG1014	Pyruvate:ferredoxin oxidoreductase or related 2-oxoacid:ferredoxin oxidoreductase, gamma subunit (PorG) (PDB:1B0P)	Pyruvate oxidation	+	+	+	+	Missing	+
GC_00001279	K00177	2-oxoglutarate ferredoxin oxidoreductase subunit gamma [EC:1.2.7.3]	KEGG Orthology (KO)>>>09100 Metabolism>>>09101 Carbohydrate metabolism>>>00020 Citrate cycle (TCA cycle) [PATH:ko00020]|KEGG Orthology (KO)>>>09100 Metabolism>>>09102 Energy metabolism>>>00720 Carbon fixation pathways in prokaryotes [PATH:ko00720]|Enzymes>>>1. Oxidoreductases>>>1.2 Acting on the aldehyde or oxo group of donors>>>1.2.7 With an iron-sulfur protein as acceptor>>>1.2.7.3 2-oxoglutara…	COG1014	Pyruvate:ferredoxin oxidoreductase or related 2-oxoacid:ferredoxin oxidoreductase, gamma subunit (PorG) (PDB:1B0P)	Pyruvate oxidation	+	+	+	Missing	Missing	+
GC_00000656	K00174	2-oxoglutarate/2-oxoacid ferredoxin oxidoreductase subunit alpha [EC:1.2.7.3 1.2.7.11]	KEGG Orthology (KO)>>>09100 Metabolism>>>09101 Carbohydrate metabolism>>>00010 Glycolysis / Gluconeogenesis [PATH:ko00010]|KEGG Orthology (KO)>>>09100 Metabolism>>>09101 Carbohydrate metabolism>>>00020 Citrate cycle (TCA cycle) [PATH:ko00020]|KEGG Orthology (KO)>>>09100 Metabolism>>>09101 Carbohydrate metabolism>>>00620 Pyruvate metabolism [PATH:ko00620]|KEGG Orthology (KO)>>>09100 Metabolism>>>0…	COG0674	Pyruvate:ferredoxin oxidoreductase or related 2-oxoacid:ferredoxin oxidoreductase, alpha subunit (PorA) (PDB:5C4I)	Pyruvate oxidation	+	+	+	+	+	+
GC_00000815	K00174	2-oxoglutarate/2-oxoacid ferredoxin oxidoreductase subunit alpha [EC:1.2.7.3 1.2.7.11]	KEGG Orthology (KO)>>>09100 Metabolism>>>09101 Carbohydrate metabolism>>>00010 Glycolysis / Gluconeogenesis [PATH:ko00010]|KEGG Orthology (KO)>>>09100 Metabolism>>>09101 Carbohydrate metabolism>>>00020 Citrate cycle (TCA cycle) [PATH:ko00020]|KEGG Orthology (KO)>>>09100 Metabolism>>>09101 Carbohydrate metabolism>>>00620 Pyruvate metabolism [PATH:ko00620]|KEGG Orthology (KO)>>>09100 Metabolism>>>0…	COG0674	Pyruvate:ferredoxin oxidoreductase or related 2-oxoacid:ferredoxin oxidoreductase, alpha subunit (PorA) (PDB:5C4I)	Pyruvate oxidation	+	+	+	+	Missing	+
GC_00001069	K00174	2-oxoglutarate/2-oxoacid ferredoxin oxidoreductase subunit alpha [EC:1.2.7.3 1.2.7.11]	KEGG Orthology (KO)>>>09100 Metabolism>>>09101 Carbohydrate metabolism>>>00010 Glycolysis / Gluconeogenesis [PATH:ko00010]|KEGG Orthology (KO)>>>09100 Metabolism>>>09101 Carbohydrate metabolism>>>00020 Citrate cycle (TCA cycle) [PATH:ko00020]|KEGG Orthology (KO)>>>09100 Metabolism>>>09101 Carbohydrate metabolism>>>00620 Pyruvate metabolism [PATH:ko00620]|KEGG Orthology (KO)>>>09100 Metabolism>>>0…	COG0674|COG1014	Pyruvate:ferredoxin oxidoreductase or related 2-oxoacid:ferredoxin oxidoreductase, alpha subunit (PorA) (PDB:5C4I)|Pyruvate:ferredoxin oxidoreductase or related 2-oxoacid:ferredoxin oxidoreductase, gamma subunit (PorG) (PDB:1B0P)	Pyruvate oxidation|Pyruvate oxidation	+	+	+	+	+	+
GC_00000533	K00175	2-oxoglutarate/2-oxoacid ferredoxin oxidoreductase subunit beta [EC:1.2.7.3 1.2.7.11]	KEGG Orthology (KO)>>>09100 Metabolism>>>09101 Carbohydrate metabolism>>>00010 Glycolysis / Gluconeogenesis [PATH:ko00010]|KEGG Orthology (KO)>>>09100 Metabolism>>>09101 Carbohydrate metabolism>>>00020 Citrate cycle (TCA cycle) [PATH:ko00020]|KEGG Orthology (KO)>>>09100 Metabolism>>>09101 Carbohydrate metabolism>>>00620 Pyruvate metabolism [PATH:ko00620]|KEGG Orthology (KO)>>>09100 Metabolism>>>0…	COG1013	Pyruvate:ferredoxin oxidoreductase or related 2-oxoacid:ferredoxin oxidoreductase, beta subunit (PorB) (PDB:1B0P)	Pyruvate oxidation	+	+	+	+	Missing	+
GC_00000574	K00175	2-oxoglutarate/2-oxoacid ferredoxin oxidoreductase subunit beta [EC:1.2.7.3 1.2.7.11]	KEGG Orthology (KO)>>>09100 Metabolism>>>09101 Carbohydrate metabolism>>>00010 Glycolysis / Gluconeogenesis [PATH:ko00010]|KEGG Orthology (KO)>>>09100 Metabolism>>>09101 Carbohydrate metabolism>>>00020 Citrate cycle (TCA cycle) [PATH:ko00020]|KEGG Orthology (KO)>>>09100 Metabolism>>>09101 Carbohydrate metabolism>>>00620 Pyruvate metabolism [PATH:ko00620]|KEGG Orthology (KO)>>>09100 Metabolism>>>0…	COG1013	Pyruvate:ferredoxin oxidoreductase or related 2-oxoacid:ferredoxin oxidoreductase, beta subunit (PorB) (PDB:1B0P)	Pyruvate oxidation	+	+	+	+	Missing	+
GC_00000608	K00175	2-oxoglutarate/2-oxoacid ferredoxin oxidoreductase subunit beta [EC:1.2.7.3 1.2.7.11]	KEGG Orthology (KO)>>>09100 Metabolism>>>09101 Carbohydrate metabolism>>>00010 Glycolysis / Gluconeogenesis [PATH:ko00010]|KEGG Orthology (KO)>>>09100 Metabolism>>>09101 Carbohydrate metabolism>>>00020 Citrate cycle (TCA cycle) [PATH:ko00020]|KEGG Orthology (KO)>>>09100 Metabolism>>>09101 Carbohydrate metabolism>>>00620 Pyruvate metabolism [PATH:ko00620]|KEGG Orthology (KO)>>>09100 Metabolism>>>0…	COG1013	Pyruvate:ferredoxin oxidoreductase or related 2-oxoacid:ferredoxin oxidoreductase, beta subunit (PorB) (PDB:1B0P)	Pyruvate oxidation	+	+	+	+	+	+
GC_00000533	K00175	2-oxoglutarate/2-oxoacid ferredoxin oxidoreductase subunit beta [EC:1.2.7.3 1.2.7.11]	KEGG Orthology (KO)>>>09100 Metabolism>>>09105 Amino acid metabolism>>>00380 Tryptophan metabolism [PATH:ko00380]|Enzymes>>>4. Lyases>>>4.1 Carbon-carbon lyases>>>4.1.1 Carboxy-lyases>>>4.1.1.74 indolepyruvate decarboxylase	COG1013	Pyruvate:ferredoxin oxidoreductase or related 2-oxoacid:ferredoxin oxidoreductase, beta subunit (PorB) (PDB:1B0P)	Pyruvate oxidation	Missing	Missing	Missing	Missing	+	Missing
GC_00001669	K06941	23S rRNA (adenine2503-C2)-methyltransferase [EC:2.1.1.192]	Enzymes>>>2. Transferases>>>2.1 Transferring one-carbon groups>>>2.1.1 Methyltransferases>>>2.1.1.192 23S rRNA (adenine2503-C2)-methyltransferase|Ribosome biogenesis>>>Prokaryotic type>>>rRNA modification factors>>>23S rRNA modification factors	COG0820	Adenine C2-methylase RlmN of 23S rRNA A2503 and tRNA A37 (RlmN) (PDB:3RFA)	23S rRNA modification	+	+	+	+	+	Missing
GC_00000895	K06442	23S rRNA (cytidine1920-2'-O)/16S rRNA (cytidine1409-2'-O)-methyltransferase [EC:2.1.1.226 2.1.1.227]	Enzymes>>>2. Transferases>>>2.1 Transferring one-carbon groups>>>2.1.1 Methyltransferases>>>2.1.1.226 23S rRNA (cytidine1920-2'-O)-methyltransferase|Enzymes>>>2. Transferases>>>2.1 Transferring one-carbon groups>>>2.1.1 Methyltransferases>>>2.1.1.227 16S rRNA (cytidine1409-2'-O)-methyltransferase|Ribosome biogenesis>>>Prokaryotic type>>>rRNA modification factors>>>16S rRNA modification factors|Ri…	COG1189	Predicted rRNA methylase YqxC, contains S4 and FtsJ domains (YqxC) (PDB:3OPN)		+	+	+	Missing	+	+
GC_00001991	K25137	23S rRNA (guanine2445-N2)-methyltransferase [EC:2.1.1.173]		COG0116	23S rRNA G2445 N2-methylase RlmL (RlmL) (PDB:3V97) (PUBMED:22362734)	23S rRNA modification	+	+	+	Missing	Missing	Missing
GC_00000742	K03218	23S rRNA (guanosine2251-2'-O)-methyltransferase [EC:2.1.1.185]		COG0566	tRNA G18 (ribose-2'-O)-methylase SpoU (SpoU) (PDB:1GZ0)	tRNA modification	+	+	+	+	Missing	Missing
GC_00001246	K00783	23S rRNA (pseudouridine1915-N3)-methyltransferase [EC:2.1.1.177]	Enzymes>>>2. Transferases>>>2.1 Transferring one-carbon groups>>>2.1.1 Methyltransferases>>>2.1.1.177 23S rRNA (pseudouridine1915-N3)-methyltransferase|Ribosome biogenesis>>>Prokaryotic type>>>rRNA modification factors>>>23S rRNA modification factors	COG1576	23S rRNA pseudoU1915 N3-methylase RlmH (RlmH) (PDB:1NS5)	23S rRNA modification	+	+	+	+	+	Missing
GC_00000947	K03215	23S rRNA (uracil1939-C5)-methyltransferase [EC:2.1.1.190]		COG2265	tRNA/tmRNA/rRNA uracil-C5-methylase, TrmA/RlmC/RlmD family (TrmA) (PDB:1UWV)	tRNA modification	+	+	+	+	+	+
GC_00000709	K02427	23S rRNA (uridine2552-2'-O)-methyltransferase [EC:2.1.1.166]		COG0293	23S rRNA U2552 (ribose-2'-O)-methylase RlmE/FtsJ (RlmE) (PDB:1EIZ) (PUBMED:10769117)	23S rRNA modification	+	+	+	+	+	Missing
GC_00001046	K06180	23S rRNA pseudouridine1911/1915/1917 synthase [EC:5.4.99.23]	Enzymes>>>5. Isomerases>>>5.4 Intramolecular transferases>>>5.4.99 Transferring other groups>>>5.4.99.23 23S rRNA pseudouridine1911/1915/1917 synthase|Ribosome biogenesis>>>Prokaryotic type>>>rRNA modification factors>>>23S rRNA modification factors	COG0564	Pseudouridine synthase RluA, 23S rRNA- or tRNA-specific (RluA) (PDB:2I82)	23S rRNA modification	+	+	+	+	+	+
GC_00000913	K06178	23S rRNA pseudouridine2605 synthase [EC:5.4.99.22]		COG1187	Pseudouridylate synthase RsuA, specific for 16S rRNA U516 and 23S rRNA U2605 (RsuA) (PDB:1KSK)	16S rRNA modification	Missing	Missing	Missing	+	+	Missing
GC_00001252	K01082	3'(2'), 5'-bisphosphate nucleotidase [EC:3.1.3.7]		COG1218	3'-Phosphoadenosine 5'-phosphosulfate (PAPS) 3'-phosphatase (CysQ)		Missing	Missing	Missing	Missing	Missing	+
GC_00001251	K01082	3'(2'), 5'-bisphosphate nucleotidase [EC:3.1.3.7]	KEGG Orthology (KO)>>>09100 Metabolism>>>09102 Energy metabolism>>>00920 Sulfur metabolism [PATH:ko00920]|Enzymes>>>3. Hydrolases>>>3.1 Acting on ester bonds>>>3.1.3 Phosphoric-monoester hydrolases>>>3.1.3.7 3'(2'),5'-bisphosphate nucleotidase|Transfer RNA biogenesis>>>Eukaryotic type>>>tRNA degradation factors>>>Rapid tRNA decay (RTD) pathway factors	COG1218	3'-Phosphoadenosine 5'-phosphosulfate (PAPS) 3'-phosphatase (CysQ)		+	+	+	+	Missing	+
GC_00001252	K01082	3'(2'), 5'-bisphosphate nucleotidase [EC:3.1.3.7]	KEGG Orthology (KO)>>>09100 Metabolism>>>09102 Energy metabolism>>>00920 Sulfur metabolism [PATH:ko00920]|Enzymes>>>3. Hydrolases>>>3.1 Acting on ester bonds>>>3.1.3 Phosphoric-monoester hydrolases>>>3.1.3.7 3'(2'),5'-bisphosphate nucleotidase|Transfer RNA biogenesis>>>Eukaryotic type>>>tRNA degradation factors>>>Rapid tRNA decay (RTD) pathway factors	COG1218	3'-Phosphoadenosine 5'-phosphosulfate (PAPS) 3'-phosphatase (CysQ)		+	+	+	+	Missing	Missing
GC_00000734	K07053	3',5'-nucleoside bisphosphate phosphatase [EC:3.1.3.97]	KEGG Orthology (KO)>>>09190 Not Included in Pathway or Brite>>>09191 Unclassified: metabolism>>>99980 Enzymes with EC numbers|Enzymes>>>3. Hydrolases>>>3.1 Acting on ester bonds>>>3.1.3 Phosphoric-monoester hydrolases>>>3.1.3.97 3',5'-nucleoside bisphosphate phosphatase	COG0613	5'-3' exoribonuclease TrpH/YciV (RNase AM), contains PHP domain (YciV) (PDB:3E0F) (PUBMED:25871919)		+	+	+	+	+	+
GC_00002965	K03698	3'-5' exoribonuclease [EC:3.1.-.-]		COG3481	3'-5' exoribonuclease YhaM, can participate in 23S rRNA maturation, HD superfamily (YhaM) (PUBMED:19880604)	23S rRNA modification	Missing	+	Missing	Missing	Missing	Missing
GC_00000473	K03698	3'-5' exoribonuclease [EC:3.1.-.-]	Enzymes>>>3. Hydrolases>>>3.1 Acting on ester bonds>>>3.1.->>>3.1.-.-|Messenger RNA biogenesis>>>Prokaryotic type>>>Bacterial mRNA degradation factors>>>RNA degradosome components>>>Ribonucreases	COG3481	3'-5' exoribonuclease YhaM, can participate in 23S rRNA maturation, HD superfamily (YhaM) (PUBMED:19880604)	23S rRNA modification	+	+	+	+	+	+
GC_00002218	K03698	3'-5' exoribonuclease [EC:3.1.-.-]	Enzymes>>>3. Hydrolases>>>3.1 Acting on ester bonds>>>3.1.->>>3.1.-.-|Messenger RNA biogenesis>>>Prokaryotic type>>>Bacterial mRNA degradation factors>>>RNA degradosome components>>>Ribonucreases	COG3481	3'-5' exoribonuclease YhaM, can participate in 23S rRNA maturation, HD superfamily (YhaM) (PUBMED:19880604)	23S rRNA modification	+	Missing	Missing	+	Missing	Missing
GC_00000327	K14652	3,4-dihydroxy 2-butanone 4-phosphate synthase / GTP cyclohydrolase II [EC:4.1.99.12 3.5.4.25]	KEGG Orthology (KO)>>>09100 Metabolism>>>09108 Metabolism of cofactors and vitamins>>>00740 Riboflavin metabolism [PATH:ko00740]|KEGG Orthology (KO)>>>09100 Metabolism>>>09108 Metabolism of cofactors and vitamins>>>00790 Folate biosynthesis [PATH:ko00790]|Enzymes>>>3. Hydrolases>>>3.5 Acting on carbon-nitrogen bonds, other than peptide bonds>>>3.5.4 In cyclic amidines>>>3.5.4.25 GTP cyclohydrolas…	COG0108|COG0807	3,4-dihydroxy-2-butanone 4-phosphate synthase (RibB) (PDB:1G57)|GTP cyclohydrolase II (RibA) (PDB:2BZ0)	Riboflavin/FAD biosynthesis|Riboflavin/FAD biosynthesis	+	+	+	+	+	+
GC_00000901	K03786	3-dehydroquinate dehydratase II [EC:4.2.1.10]	KEGG Orthology (KO)>>>09100 Metabolism>>>09105 Amino acid metabolism>>>00400 Phenylalanine, tyrosine and tryptophan biosynthesis [PATH:ko00400]|Enzymes>>>4. Lyases>>>4.2 Carbon-oxygen lyases>>>4.2.1 Hydro-lyases>>>4.2.1.10 3-dehydroquinate dehydratase	COG0757	3-dehydroquinate dehydratase (AroQ) (PDB:1D0I)	Aromatic amino acid biosynthesis	+	+	+	+	+	+
GC_00000066	K01735	3-dehydroquinate synthase [EC:4.2.3.4]	KEGG Orthology (KO)>>>09100 Metabolism>>>09105 Amino acid metabolism>>>00400 Phenylalanine, tyrosine and tryptophan biosynthesis [PATH:ko00400]|Enzymes>>>4. Lyases>>>4.2 Carbon-oxygen lyases>>>4.2.3 Acting on phosphates>>>4.2.3.4 3-dehydroquinate synthase	COG0337	3-dehydroquinate synthetase (AroB) (PDB:3ZOK)	Aromatic amino acid biosynthesis	+	+	+	+	+	+
GC_00000376	K03856	3-deoxy-7-phosphoheptulonate synthase [EC:2.5.1.54]	KEGG Orthology (KO)>>>09100 Metabolism>>>09105 Amino acid metabolism>>>00400 Phenylalanine, tyrosine and tryptophan biosynthesis [PATH:ko00400]|Enzymes>>>2. Transferases>>>2.5 Transferring alkyl or aryl groups, other than methyl groups>>>2.5.1 Transferring alkyl or aryl groups, other than methyl groups (only sub-subclass identified to date)>>>2.5.1.54 3-deoxy-7-phosphoheptulonate synthase	COG2876	3-deoxy-D-arabino-heptulosonate 7-phosphate (DAHP) synthase (AroGA) (PDB:5J6F)	Aromatic amino acid biosynthesis	+	+	+	+	+	+
GC_00001196	K03856	3-deoxy-7-phosphoheptulonate synthase [EC:2.5.1.54]	KEGG Orthology (KO)>>>09100 Metabolism>>>09105 Amino acid metabolism>>>00400 Phenylalanine, tyrosine and tryptophan biosynthesis [PATH:ko00400]|Enzymes>>>2. Transferases>>>2.5 Transferring alkyl or aryl groups, other than methyl groups>>>2.5.1 Transferring alkyl or aryl groups, other than methyl groups (only sub-subclass identified to date)>>>2.5.1.54 3-deoxy-7-phosphoheptulonate synthase	COG2876	3-deoxy-D-arabino-heptulosonate 7-phosphate (DAHP) synthase (AroGA) (PDB:5J6F)	Aromatic amino acid biosynthesis	+	+	+	+	Missing	+
GC_00000716	K03270	3-deoxy-D-manno-octulosonate 8-phosphate phosphatase (KDO 8-P phosphatase) [EC:3.1.3.45]	KEGG Orthology (KO)>>>09100 Metabolism>>>09107 Glycan biosynthesis and metabolism>>>00540 Lipopolysaccharide biosynthesis [PATH:ko00540]|Enzymes>>>3. Hydrolases>>>3.1 Acting on ester bonds>>>3.1.3 Phosphoric-monoester hydrolases>>>3.1.3.45 3-deoxy-manno-octulosonate-8-phosphatase|Lipopolysaccharide biosynthesis proteins>>>Lipid A	COG1778	3-deoxy-D-manno-octulosonate 8-phosphate phosphatase KdsC and related HAD superfamily phosphatases (KdsC) (PDB:3I6B)		+	+	+	+	+	+
GC_00001719	K02527	3-deoxy-D-manno-octulosonic-acid transferase [EC:2.4.99.12 2.4.99.13 2.4.99.14 2.4.99.15]	KEGG Orthology (KO)>>>09100 Metabolism>>>09107 Glycan biosynthesis and metabolism>>>00540 Lipopolysaccharide biosynthesis [PATH:ko00540]|Enzymes>>>2. Transferases>>>2.4 Glycosyltransferases>>>2.4.99 Transferring other glycosyl groups>>>2.4.99.12 lipid IVA 3-deoxy-D-manno-octulosonic acid transferase|Enzymes>>>2. Transferases>>>2.4 Glycosyltransferases>>>2.4.99 Transferring other glycosyl groups>>…	COG1519	3-deoxy-D-manno-octulosonic-acid transferase (KdtA) (PDB:2XCI)	Lipid A biosynthesis	+	+	+	+	+	Missing
GC_00001483	K00979	3-deoxy-manno-octulosonate cytidylyltransferase (CMP-KDO synthetase) [EC:2.7.7.38]	KEGG Orthology (KO)>>>09100 Metabolism>>>09107 Glycan biosynthesis and metabolism>>>00540 Lipopolysaccharide biosynthesis [PATH:ko00540]|Enzymes>>>2. Transferases>>>2.7 Transferring phosphorus-containing groups>>>2.7.7 Nucleotidyltransferases>>>2.7.7.38 3-deoxy-manno-octulosonate cytidylyltransferase|Lipopolysaccharide biosynthesis proteins>>>Lipid A	COG1212	CMP-2-keto-3-deoxyoctulosonic acid synthetase (KdsB) (PDB:1VH1)	Lipid A biosynthesis	+	+	+	+	Missing	+
GC_00000171	K16066	3-hydroxy acid dehydrogenase / malonic semialdehyde reductase [EC:1.1.1.381 1.1.1.-]	KEGG Orthology (KO)>>>09100 Metabolism>>>09104 Nucleotide metabolism>>>00240 Pyrimidine metabolism [PATH:ko00240]|KEGG Orthology (KO)>>>09100 Metabolism>>>09105 Amino acid metabolism>>>00260 Glycine, serine and threonine metabolism [PATH:ko00260]|Enzymes>>>1. Oxidoreductases>>>1.1 Acting on the CH-OH group of donors>>>1.1.1 With NAD+ or NADP+ as acceptor>>>1.1.1.381 3-hydroxy acid dehydrogenase|E…	COG4221	NADP-dependent 3-hydroxy acid dehydrogenase YdfG (YdfG) (PDB:3P19)	Pyrimidine degradation	Missing	+	+	+	+	+
GC_00000171	K16066	3-hydroxy acid dehydrogenase / malonic semialdehyde reductase [EC:1.1.1.381 1.1.1.-]	KEGG Orthology (KO)>>>09190 Not Included in Pathway or Brite>>>09191 Unclassified: metabolism>>>99980 Enzymes with EC numbers|Enzymes>>>1. Oxidoreductases>>>1.1 Acting on the CH-OH group of donors>>>1.1.1 With NAD+ or NADP+ as acceptor>>>1.1.1.320 benzil reductase [(S)-benzoin forming]	COG4221	NADP-dependent 3-hydroxy acid dehydrogenase YdfG (YdfG) (PDB:3P19)	Pyrimidine degradation	+	Missing	Missing	Missing	Missing	Missing
GC_00001349	K07516	3-hydroxyacyl-CoA dehydrogenase [EC:1.1.1.35]	KEGG Orthology (KO)>>>09100 Metabolism>>>09101 Carbohydrate metabolism>>>00650 Butanoate metabolism [PATH:ko00650]|KEGG Orthology (KO)>>>09100 Metabolism>>>09103 Lipid metabolism>>>00071 Fatty acid degradation [PATH:ko00071]|KEGG Orthology (KO)>>>09100 Metabolism>>>09111 Xenobiotics biodegradation and metabolism>>>00362 Benzoate degradation [PATH:ko00362]|Enzymes>>>1. Oxidoreductases>>>1.1 Acting…	COG1024|COG1250	Enoyl-CoA hydratase/carnithine racemase (CaiD) (PDB:1DCI)|3-hydroxyacyl-CoA dehydrogenase (FadB) (PDB:5ZQZ)	Fatty acid biosynthesis|Fatty acid biosynthesis	+	+	+	+	Missing	+
GC_00000064	K02372	3-hydroxyacyl-[acyl-carrier-protein] dehydratase [EC:4.2.1.59]	KEGG Orthology (KO)>>>09100 Metabolism>>>09103 Lipid metabolism>>>00061 Fatty acid biosynthesis [PATH:ko00061]|KEGG Orthology (KO)>>>09100 Metabolism>>>09108 Metabolism of cofactors and vitamins>>>00780 Biotin metabolism [PATH:ko00780]|Enzymes>>>4. Lyases>>>4.2 Carbon-oxygen lyases>>>4.2.1 Hydro-lyases>>>4.2.1.59 3-hydroxyacyl-[acyl-carrier-protein] dehydratase|Lipid biosynthesis proteins>>>Fatty…	COG0764	3-hydroxymyristoyl/3-hydroxydecanoyl-(acyl carrier protein) dehydratase (FabA) (PDB:1MKA)	Fatty acid biosynthesis	+	+	+	+	+	+
GC_00001741	K00019	3-hydroxybutyrate dehydrogenase [EC:1.1.1.30]	KEGG Orthology (KO)>>>09100 Metabolism>>>09101 Carbohydrate metabolism>>>00650 Butanoate metabolism [PATH:ko00650]|Enzymes>>>1. Oxidoreductases>>>1.1 Acting on the CH-OH group of donors>>>1.1.1 With NAD+ or NADP+ as acceptor>>>1.1.1.30 3-hydroxybutyrate dehydrogenase	COG1028	NAD(P)-dependent dehydrogenase, short-chain alcohol dehydrogenase family (FabG) (PDB:6L1H)	Fatty acid biosynthesis	+	+	+	+	+	Missing
GC_00000495	K00020	3-hydroxyisobutyrate dehydrogenase [EC:1.1.1.31]	KEGG Orthology (KO)>>>09100 Metabolism>>>09105 Amino acid metabolism>>>00280 Valine, leucine and isoleucine degradation [PATH:ko00280]|Enzymes>>>1. Oxidoreductases>>>1.1 Acting on the CH-OH group of donors>>>1.1.1 With NAD+ or NADP+ as acceptor>>>1.1.1.31 3-hydroxyisobutyrate dehydrogenase	COG2084	3-hydroxyisobutyrate dehydrogenase or related beta-hydroxyacid dehydrogenase (MmsB) (PDB:1I36)		+	+	+	+	+	+
GC_00001759	K00052	3-isopropylmalate dehydrogenase [EC:1.1.1.85]	KEGG Orthology (KO)>>>09100 Metabolism>>>09101 Carbohydrate metabolism>>>00660 C5-Branched dibasic acid metabolism [PATH:ko00660]|KEGG Orthology (KO)>>>09100 Metabolism>>>09105 Amino acid metabolism>>>00290 Valine, leucine and isoleucine biosynthesis [PATH:ko00290]|Enzymes>>>1. Oxidoreductases>>>1.1 Acting on the CH-OH group of donors>>>1.1.1 With NAD+ or NADP+ as acceptor>>>1.1.1.85 3-isopropylm…	COG0473	Isocitrate/isopropylmalate dehydrogenase (LeuB) (PDB:1GC9)	TCA cycle	+	+	+	+	+	Missing
GC_00000829	K01703	3-isopropylmalate/(R)-2-methylmalate dehydratase large subunit [EC:4.2.1.33 4.2.1.35]	KEGG Orthology (KO)>>>09100 Metabolism>>>09101 Carbohydrate metabolism>>>00660 C5-Branched dibasic acid metabolism [PATH:ko00660]|KEGG Orthology (KO)>>>09100 Metabolism>>>09105 Amino acid metabolism>>>00290 Valine, leucine and isoleucine biosynthesis [PATH:ko00290]|KEGG Orthology (KO)>>>09100 Metabolism>>>09110 Biosynthesis of other secondary metabolites>>>00966 Glucosinolate biosynthesis [PATH:k…	COG0065	Homoaconitase/3-isopropylmalate dehydratase large subunit (LeuC) (PDB:4KP1)	Isoleucine, leucine, valine biosynthesis	+	+	+	+	+	Missing
GC_00001113	K01704	3-isopropylmalate/(R)-2-methylmalate dehydratase small subunit [EC:4.2.1.33 4.2.1.35]	KEGG Orthology (KO)>>>09100 Metabolism>>>09101 Carbohydrate metabolism>>>00660 C5-Branched dibasic acid metabolism [PATH:ko00660]|KEGG Orthology (KO)>>>09100 Metabolism>>>09105 Amino acid metabolism>>>00290 Valine, leucine and isoleucine biosynthesis [PATH:ko00290]|Enzymes>>>4. Lyases>>>4.2 Carbon-oxygen lyases>>>4.2.1 Hydro-lyases>>>4.2.1.33 3-isopropylmalate dehydratase|Enzymes>>>4. Lyases>>>4.…	COG0066	3-isopropylmalate dehydratase small subunit (LeuD) (PDB:3Q3W)	Isoleucine, leucine, valine biosynthesis	+	+	+	+	+	Missing
GC_00003058	K18013	3-keto-5-aminohexanoate cleavage enzyme [EC:2.3.1.247]					Missing	Missing	Missing	Missing	+	Missing
GC_00002778	K18013	3-keto-5-aminohexanoate cleavage enzyme [EC:2.3.1.247]	KEGG Orthology (KO)>>>09100 Metabolism>>>09105 Amino acid metabolism>>>00310 Lysine degradation [PATH:ko00310]|Enzymes>>>2. Transferases>>>2.3 Acyltransferases>>>2.3.1 Transferring groups other than aminoacyl groups>>>2.3.1.247 3-keto-5-aminohexanoate cleavage enzyme	COG3246	Uncharacterized conserved protein, DUF849 family (PDB:3C6C)		Missing	Missing	Missing	Missing	+	Missing
GC_00000777	K00606	3-methyl-2-oxobutanoate hydroxymethyltransferase [EC:2.1.2.11]	KEGG Orthology (KO)>>>09100 Metabolism>>>09108 Metabolism of cofactors and vitamins>>>00770 Pantothenate and CoA biosynthesis [PATH:ko00770]|Enzymes>>>2. Transferases>>>2.1 Transferring one-carbon groups>>>2.1.2 Hydroxymethyl-, formyl- and related transferases>>>2.1.2.11 3-methyl-2-oxobutanoate hydroxymethyltransferase	COG0413	Ketopantoate hydroxymethyltransferase (PanB) (PDB:3VAV)	Pantothenate/CoA biosynthesis	+	+	+	+	+	+
GC_00001763	K01027	3-oxoacid CoA-transferase [EC:2.8.3.5]	KEGG Orthology (KO)>>>09100 Metabolism>>>09101 Carbohydrate metabolism>>>00650 Butanoate metabolism [PATH:ko00650]|KEGG Orthology (KO)>>>09100 Metabolism>>>09105 Amino acid metabolism>>>00280 Valine, leucine and isoleucine degradation [PATH:ko00280]|Enzymes>>>2. Transferases>>>2.8 Transferring sulfur-containing groups>>>2.8.3 CoA-transferases>>>2.8.3.5 3-oxoacid CoA-transferase	COG1788|COG2057	Acyl CoA:acetate/3-ketoacid CoA transferase, alpha subunit (AtoD) (PDB:1K6D)|Acyl-CoA:acetate/3-ketoacid CoA transferase, beta subunit (AtoA) (PDB:5DBN)		+	+	+	+	+	Missing
GC_00001591	K00059	3-oxoacyl-[acyl-carrier protein] reductase [EC:1.1.1.100]	KEGG Orthology (KO)>>>09100 Metabolism>>>09103 Lipid metabolism>>>00061 Fatty acid biosynthesis [PATH:ko00061]|KEGG Orthology (KO)>>>09100 Metabolism>>>09108 Metabolism of cofactors and vitamins>>>00780 Biotin metabolism [PATH:ko00780]|KEGG Orthology (KO)>>>09100 Metabolism>>>09110 Biosynthesis of other secondary metabolites>>>00333 Prodigiosin biosynthesis [PATH:ko00333]|Enzymes>>>1. Oxidoreduct…	COG1028	NAD(P)-dependent dehydrogenase, short-chain alcohol dehydrogenase family (FabG) (PDB:6L1H)	Fatty acid biosynthesis	+	+	+	+	Missing	Missing
GC_00001475	K09458	3-oxoacyl-[acyl-carrier-protein] synthase II [EC:2.3.1.179]	KEGG Orthology (KO)>>>09100 Metabolism>>>09103 Lipid metabolism>>>00061 Fatty acid biosynthesis [PATH:ko00061]|KEGG Orthology (KO)>>>09100 Metabolism>>>09108 Metabolism of cofactors and vitamins>>>00780 Biotin metabolism [PATH:ko00780]|Enzymes>>>2. Transferases>>>2.3 Acyltransferases>>>2.3.1 Transferring groups other than aminoacyl groups>>>2.3.1.179 beta-ketoacyl-[acyl-carrier-protein] synthase …	COG0304	3-oxoacyl-(acyl-carrier-protein) synthase (FabB) (PDB:2UV8) (PUBMED:21652641)	Fatty acid biosynthesis	+	+	+	Missing	Missing	+
GC_00001828	K09458	3-oxoacyl-[acyl-carrier-protein] synthase II [EC:2.3.1.179]	KEGG Orthology (KO)>>>09100 Metabolism>>>09109 Metabolism of terpenoids and polyketides>>>01052 Type I polyketide structures [PATH:ko01052]|Polyketide biosynthesis proteins>>>Polyketide synthase (PKS)>>>Modular type I PKS>>>cis-AT PKS>>>Candicidin PKS	COG0304	3-oxoacyl-(acyl-carrier-protein) synthase (FabB) (PDB:2UV8) (PUBMED:21652641)	Fatty acid biosynthesis	Missing	+	+	+	Missing	+
GC_00001874	K00648	3-oxoacyl-[acyl-carrier-protein] synthase III [EC:2.3.1.180]	KEGG Orthology (KO)>>>09100 Metabolism>>>09103 Lipid metabolism>>>00061 Fatty acid biosynthesis [PATH:ko00061]|Enzymes>>>2. Transferases>>>2.3 Acyltransferases>>>2.3.1 Transferring groups other than aminoacyl groups>>>2.3.1.180 beta-ketoacyl-[acyl-carrier-protein] synthase III|Lipid biosynthesis proteins>>>Fatty acid synthase>>>Component type	COG0332	3-oxoacyl-[acyl-carrier-protein] synthase III (FabH) (PDB:1UB7)	Fatty acid biosynthesis	+	+	+	+	Missing	Missing
GC_00000986	K00800	3-phosphoshikimate 1-carboxyvinyltransferase [EC:2.5.1.19]	KEGG Orthology (KO)>>>09100 Metabolism>>>09105 Amino acid metabolism>>>00400 Phenylalanine, tyrosine and tryptophan biosynthesis [PATH:ko00400]|Enzymes>>>2. Transferases>>>2.5 Transferring alkyl or aryl groups, other than methyl groups>>>2.5.1 Transferring alkyl or aryl groups, other than methyl groups (only sub-subclass identified to date)>>>2.5.1.19 3-phosphoshikimate 1-carboxyvinyltransferase	COG0128	5-enolpyruvylshikimate-3-phosphate synthase (AroA) (PDB:4N3P)	Aromatic amino acid biosynthesis	+	+	+	+	+	+
GC_00001955	K22451	4-alpha-glucanotransferase [EC:2.4.1.25]	KEGG Orthology (KO)>>>09100 Metabolism>>>09101 Carbohydrate metabolism>>>00500 Starch and sucrose metabolism [PATH:ko00500]|Enzymes>>>2. Transferases>>>2.4 Glycosyltransferases>>>2.4.1 Hexosyltransferases>>>2.4.1.25 4-alpha-glucanotransferase	COG1449	Alpha-amylase/alpha-mannosidase, GH57 family (PDB:1K1W)		Missing	Missing	+	+	Missing	+
GC_00001130	K07264	4-amino-4-deoxy-L-arabinose transferase [EC:2.4.2.43]		COG1807	PMT family glycosyltransferase ArnT/Agl22, involved in glycosylation of proteins and lipid IVA (ArnT) (PDB:5EZM) (PUBMED:16226890;31233657;32706435)		+	+	Missing	+	Missing	+
GC_00002814	K00823	4-aminobutyrate aminotransferase [EC:2.6.1.19]	KEGG Orthology (KO)>>>09100 Metabolism>>>09101 Carbohydrate metabolism>>>00640 Propanoate metabolism [PATH:ko00640]|KEGG Orthology (KO)>>>09100 Metabolism>>>09101 Carbohydrate metabolism>>>00650 Butanoate metabolism [PATH:ko00650]|KEGG Orthology (KO)>>>09100 Metabolism>>>09105 Amino acid metabolism>>>00250 Alanine, aspartate and glutamate metabolism [PATH:ko00250]|KEGG Orthology (KO)>>>09100 Meta…	COG0160	Acetylornithine aminotransferase/4-aminobutyrate aminotransferase (ArgD) (PDB:1SF2)	Arginine biosynthesis	Missing	+	Missing	Missing	Missing	Missing
GC_00002279	K01607	4-carboxymuconolactone decarboxylase [EC:4.1.1.44]	KEGG Orthology (KO)>>>09100 Metabolism>>>09111 Xenobiotics biodegradation and metabolism>>>00362 Benzoate degradation [PATH:ko00362]|Enzymes>>>4. Lyases>>>4.1 Carbon-carbon lyases>>>4.1.1 Carboxy-lyases>>>4.1.1.44 4-carboxymuconolactone decarboxylase	COG1917	Cupin domain protein related to quercetin dioxygenase (QdoI) (PDB:2H0V)		Missing	Missing	Missing	Missing	+	Missing
GC_00001411	K01607	4-carboxymuconolactone decarboxylase [EC:4.1.1.44]	KEGG Orthology (KO)>>>09100 Metabolism>>>09111 Xenobiotics biodegradation and metabolism>>>00362 Benzoate degradation [PATH:ko00362]|Enzymes>>>4. Lyases>>>4.1 Carbon-carbon lyases>>>4.1.1 Carboxy-lyases>>>4.1.1.44 4-carboxymuconolactone decarboxylase	COG0599	Uncharacterized conserved protein YurZ, alkylhydroperoxidase/carboxymuconolactone decarboxylase family (YurZ) (PDB:3BEY)		Missing	+	+	+	Missing	+
GC_00002881	K01607	4-carboxymuconolactone decarboxylase [EC:4.1.1.44]	KEGG Orthology (KO)>>>09100 Metabolism>>>09111 Xenobiotics biodegradation and metabolism>>>00362 Benzoate degradation [PATH:ko00362]|Enzymes>>>4. Lyases>>>4.1 Carbon-carbon lyases>>>4.1.1 Carboxy-lyases>>>4.1.1.44 4-carboxymuconolactone decarboxylase	COG0599	Uncharacterized conserved protein YurZ, alkylhydroperoxidase/carboxymuconolactone decarboxylase family (YurZ) (PDB:3BEY)		Missing	Missing	Missing	Missing	+	Missing
GC_00001061	K00919	4-diphosphocytidyl-2-C-methyl-D-erythritol kinase [EC:2.7.1.148]	KEGG Orthology (KO)>>>09100 Metabolism>>>09109 Metabolism of terpenoids and polyketides>>>00900 Terpenoid backbone biosynthesis [PATH:ko00900]|Enzymes>>>2. Transferases>>>2.7 Transferring phosphorus-containing groups>>>2.7.1 Phosphotransferases with an alcohol group as acceptor>>>2.7.1.148 4-(cytidine 5'-diphospho)-2-C-methyl-D-erythritol kinase	COG1947	4-diphosphocytidyl-2C-methyl-D-erythritol kinase (IspE) (PDB:1OJ4)	Isoprenoid biosynthesis	+	+	+	+	+	+
GC_00000647	K03527	4-hydroxy-3-methylbut-2-en-1-yl diphosphate reductase [EC:1.17.7.4]	KEGG Orthology (KO)>>>09100 Metabolism>>>09109 Metabolism of terpenoids and polyketides>>>00900 Terpenoid backbone biosynthesis [PATH:ko00900]|Enzymes>>>1. Oxidoreductases>>>1.17 Acting on CH or CH2 groups>>>1.17.7 With an iron-sulfur protein as acceptor>>>1.17.7.4 4-hydroxy-3-methylbut-2-en-1-yl diphosphate reductase	COG0761	4-Hydroxy-3-methylbut-2-enyl diphosphate reductase IspH (IspH) (PDB:3DNF)	Isoprenoid biosynthesis	+	+	+	+	+	+
GC_00000354	K03182	4-hydroxy-3-polyprenylbenzoate decarboxylase [EC:4.1.1.98]	KEGG Orthology (KO)>>>09100 Metabolism>>>09108 Metabolism of cofactors and vitamins>>>00130 Ubiquinone and other terpenoid-quinone biosynthesis [PATH:ko00130]|Enzymes>>>4. Lyases>>>4.1 Carbon-carbon lyases>>>4.1.1 Carboxy-lyases>>>4.1.1.98 4-hydroxy-3-polyprenylbenzoate decarboxylase	COG0043	3-polyprenyl-4-hydroxybenzoate decarboxylase (UbiD) (PDB:2IDB) (PUBMED:28057757)	Ubiquinone biosynthesis	+	+	+	+	+	+
GC_00000252	K00215	4-hydroxy-tetrahydrodipicolinate reductase [EC:1.17.1.8]	KEGG Orthology (KO)>>>09100 Metabolism>>>09105 Amino acid metabolism>>>00300 Lysine biosynthesis [PATH:ko00300]|KEGG Orthology (KO)>>>09100 Metabolism>>>09110 Biosynthesis of other secondary metabolites>>>00261 Monobactam biosynthesis [PATH:ko00261]|Enzymes>>>1. Oxidoreductases>>>1.17 Acting on CH or CH2 groups>>>1.17.1 With NAD+ or NADP+ as acceptor>>>1.17.1.8 4-hydroxy-tetrahydrodipicolinate re…	COG0289	4-hydroxy-tetrahydrodipicolinate reductase (DapB) (PDB:1ARZ) (PUBMED:29684280)	Lysine biosynthesis	+	+	+	+	+	+
GC_00001634	K01714	4-hydroxy-tetrahydrodipicolinate synthase [EC:4.3.3.7]	KEGG Orthology (KO)>>>09100 Metabolism>>>09105 Amino acid metabolism>>>00300 Lysine biosynthesis [PATH:ko00300]|KEGG Orthology (KO)>>>09100 Metabolism>>>09110 Biosynthesis of other secondary metabolites>>>00261 Monobactam biosynthesis [PATH:ko00261]|Enzymes>>>4. Lyases>>>4.3 Carbon-nitrogen lyases>>>4.3.3 Amine-lyases>>>4.3.3.7 4-hydroxy-tetrahydrodipicolinate synthase	COG0329	4-hydroxy-tetrahydrodipicolinate synthase/N-acetylneuraminate lyase (DapA) (PDB:2R91) (PUBMED:27574185)	Lysine biosynthesis	+	+	+	+	Missing	+
GC_00000482	K03179	4-hydroxybenzoate polyprenyltransferase [EC:2.5.1.39]	KEGG Orthology (KO)>>>09100 Metabolism>>>09108 Metabolism of cofactors and vitamins>>>00130 Ubiquinone and other terpenoid-quinone biosynthesis [PATH:ko00130]|Enzymes>>>2. Transferases>>>2.5 Transferring alkyl or aryl groups, other than methyl groups>>>2.5.1 Transferring alkyl or aryl groups, other than methyl groups (only sub-subclass identified to date)>>>2.5.1.39 4-hydroxybenzoate polyprenyltr…	COG0382	4-hydroxybenzoate polyprenyltransferase (UbiA) (PDB:4OD4) (PUBMED:28830929)	Ubiquinone biosynthesis	+	+	+	+	Missing	+
GC_00000482	K03179	4-hydroxybenzoate polyprenyltransferase [EC:2.5.1.39]	KEGG Orthology (KO)>>>09100 Metabolism>>>09109 Metabolism of terpenoids and polyketides>>>00906 Carotenoid biosynthesis [PATH:ko00906]|Enzymes>>>2. Transferases>>>2.5 Transferring alkyl or aryl groups, other than methyl groups>>>2.5.1 Transferring alkyl or aryl groups, other than methyl groups (only sub-subclass identified to date)>>>2.5.1.150 lycopene elongase/hydratase (dihydrobisanhydrobacteri…	COG0382	4-hydroxybenzoate polyprenyltransferase (UbiA) (PDB:4OD4) (PUBMED:28830929)	Ubiquinone biosynthesis	Missing	Missing	Missing	Missing	+	Missing
GC_00002068	K00097	4-hydroxythreonine-4-phosphate dehydrogenase [EC:1.1.1.262]	KEGG Orthology (KO)>>>09100 Metabolism>>>09108 Metabolism of cofactors and vitamins>>>00750 Vitamin B6 metabolism [PATH:ko00750]|Enzymes>>>1. Oxidoreductases>>>1.1 Acting on the CH-OH group of donors>>>1.1.1 With NAD+ or NADP+ as acceptor>>>1.1.1.262 4-hydroxythreonine-4-phosphate dehydrogenase	COG1995	4-hydroxy-L-threonine phosphate dehydrogenase PdxA (PdxA) (PDB:1PS6)	Pyridoxal phosphate biosynthesis	Missing	Missing	Missing	+	Missing	Missing
GC_00000030	K01821	4-oxalocrotonate tautomerase [EC:5.3.2.6]	KEGG Orthology (KO)>>>09100 Metabolism>>>09111 Xenobiotics biodegradation and metabolism>>>00362 Benzoate degradation [PATH:ko00362]|KEGG Orthology (KO)>>>09100 Metabolism>>>09111 Xenobiotics biodegradation and metabolism>>>00622 Xylene degradation [PATH:ko00622]|KEGG Orthology (KO)>>>09100 Metabolism>>>09111 Xenobiotics biodegradation and metabolism>>>00621 Dioxin degradation [PATH:ko00621]|Enzy…	COG1942	Phenylpyruvate tautomerase PptA, 4-oxalocrotonate tautomerase family (PptA) (PDB:1BJP)		+	+	+	+	+	+
GC_00000558	K01821	4-oxalocrotonate tautomerase [EC:5.3.2.6]	KEGG Orthology (KO)>>>09100 Metabolism>>>09111 Xenobiotics biodegradation and metabolism>>>00362 Benzoate degradation [PATH:ko00362]|KEGG Orthology (KO)>>>09100 Metabolism>>>09111 Xenobiotics biodegradation and metabolism>>>00622 Xylene degradation [PATH:ko00622]|KEGG Orthology (KO)>>>09100 Metabolism>>>09111 Xenobiotics biodegradation and metabolism>>>00621 Dioxin degradation [PATH:ko00621]|Enzy…	COG1942	Phenylpyruvate tautomerase PptA, 4-oxalocrotonate tautomerase family (PptA) (PDB:1BJP)		+	+	+	+	Missing	+
GC_00000049	K03787	5'/3'-nucleotidase [EC:3.1.3.5 3.1.3.6]	KEGG Orthology (KO)>>>09100 Metabolism>>>09104 Nucleotide metabolism>>>00230 Purine metabolism [PATH:ko00230]|KEGG Orthology (KO)>>>09100 Metabolism>>>09104 Nucleotide metabolism>>>00240 Pyrimidine metabolism [PATH:ko00240]|KEGG Orthology (KO)>>>09100 Metabolism>>>09108 Metabolism of cofactors and vitamins>>>00760 Nicotinate and nicotinamide metabolism [PATH:ko00760]|Enzymes>>>3. Hydrolases>>>3.1…	COG0496	Broad specificity polyphosphatase and 5'/3'-nucleotidase SurE (SurE) (PDB:2V4N)		+	+	+	+	+	+
GC_00000389	K01588	5-(carboxyamino)imidazole ribonucleotide mutase [EC:5.4.99.18]	KEGG Orthology (KO)>>>09100 Metabolism>>>09104 Nucleotide metabolism>>>00230 Purine metabolism [PATH:ko00230]|Enzymes>>>5. Isomerases>>>5.4 Intramolecular transferases>>>5.4.99 Transferring other groups>>>5.4.99.18 5-(carboxyamino)imidazole ribonucleotide mutase	COG0041	Phosphoribosylcarboxyaminoimidazole (NCAIR) mutase (PurE) (PDB:1D7A)	Purine biosynthesis	+	+	+	+	+	+
GC_00000168	K01934	5-formyltetrahydrofolate cyclo-ligase [EC:6.3.3.2]		COG0212	5-formyltetrahydrofolate cyclo-ligase (FAU1) (PDB:1SBQ)		Missing	Missing	Missing	Missing	Missing	+
GC_00000168	K01934	5-formyltetrahydrofolate cyclo-ligase [EC:6.3.3.2]	KEGG Orthology (KO)>>>09100 Metabolism>>>09108 Metabolism of cofactors and vitamins>>>00670 One carbon pool by folate [PATH:ko00670]|Enzymes>>>6. Ligases>>>6.3 Forming carbon-nitrogen bonds>>>6.3.3 Cyclo-ligases>>>6.3.3.2 5-formyltetrahydrofolate cyclo-ligase	COG0212	5-formyltetrahydrofolate cyclo-ligase (FAU1) (PDB:1SBQ)		+	+	+	+	+	+
GC_00000628	K07451	5-methylcytosine-specific restriction enzyme A [EC:3.1.21.-]		COG1403	5-methylcytosine-specific restriction endonuclease McrA (McrA)		Missing	Missing	Missing	+	Missing	Missing
GC_00003007	K19147	5-methylcytosine-specific restriction enzyme subunit McrC	Prokaryotic defense system>>>Restriction and modification system (R-M system)>>>Type IV R-M system	COG4268	5-methylcytosine-specific restriction endonuclease McrBC, regulatory subunit McrC (McrC)		Missing	Missing	Missing	+	Missing	Missing
GC_00001143	K00548	5-methyltetrahydrofolate--homocysteine methyltransferase [EC:2.1.1.13]	KEGG Orthology (KO)>>>09100 Metabolism>>>09105 Amino acid metabolism>>>00270 Cysteine and methionine metabolism [PATH:ko00270]|KEGG Orthology (KO)>>>09100 Metabolism>>>09106 Metabolism of other amino acids>>>00450 Selenocompound metabolism [PATH:ko00450]|KEGG Orthology (KO)>>>09100 Metabolism>>>09108 Metabolism of cofactors and vitamins>>>00670 One carbon pool by folate [PATH:ko00670]|Enzymes>>>2…	COG0646|COG1410	Methionine synthase I (cobalamin-dependent), methyltransferase domain (MetH1) (PDB:1LT7)|Methionine synthase I, cobalamin-binding domain (MetH2) (PDB:4DJD)	Methionine biosynthesis|Methionine biosynthesis	+	+	+	+	+	+
GC_00001941	K12960	5-methylthioadenosine/S-adenosylhomocysteine deaminase [EC:3.5.4.31 3.5.4.28]	KEGG Orthology (KO)>>>09100 Metabolism>>>09105 Amino acid metabolism>>>00270 Cysteine and methionine metabolism [PATH:ko00270]|Enzymes>>>3. Hydrolases>>>3.5 Acting on carbon-nitrogen bonds, other than peptide bonds>>>3.5.4 In cyclic amidines>>>3.5.4.28 S-adenosylhomocysteine deaminase|Enzymes>>>3. Hydrolases>>>3.5 Acting on carbon-nitrogen bonds, other than peptide bonds>>>3.5.4 In cyclic amidine…	COG0402	Cytosine/adenosine deaminase or related metal-dependent hydrolase (SsnA) (PDB:3O7U)	Pyrimidine salvage	+	+	+	+	Missing	Missing
GC_00000402	K00794	6,7-dimethyl-8-ribityllumazine synthase [EC:2.5.1.78]	KEGG Orthology (KO)>>>09100 Metabolism>>>09108 Metabolism of cofactors and vitamins>>>00740 Riboflavin metabolism [PATH:ko00740]|Enzymes>>>2. Transferases>>>2.5 Transferring alkyl or aryl groups, other than methyl groups>>>2.5.1 Transferring alkyl or aryl groups, other than methyl groups (only sub-subclass identified to date)>>>2.5.1.78 6,7-dimethyl-8-ribityllumazine synthase	COG0054	6,7-dimethyl-8-ribityllumazine synthase (Riboflavin synthase beta chain) (RibE) (PDB:1C2Y)	Riboflavin/FAD biosynthesis	+	+	+	+	+	+
GC_00000133	K00850	6-phosphofructokinase 1 [EC:2.7.1.11]	KEGG Orthology (KO)>>>09100 Metabolism>>>09101 Carbohydrate metabolism>>>00010 Glycolysis / Gluconeogenesis [PATH:ko00010]|KEGG Orthology (KO)>>>09100 Metabolism>>>09101 Carbohydrate metabolism>>>00030 Pentose phosphate pathway [PATH:ko00030]|KEGG Orthology (KO)>>>09100 Metabolism>>>09101 Carbohydrate metabolism>>>00051 Fructose and mannose metabolism [PATH:ko00051]|KEGG Orthology (KO)>>>09100 Me…	COG0205	6-phosphofructokinase (PfkA) (PDB:1KZH)	Glycolysis	+	+	+	+	+	+
GC_00000590	K01737	6-pyruvoyltetrahydropterin/6-carboxytetrahydropterin synthase [EC:4.2.3.12 4.1.2.50]	KEGG Orthology (KO)>>>09100 Metabolism>>>09108 Metabolism of cofactors and vitamins>>>00790 Folate biosynthesis [PATH:ko00790]|Enzymes>>>4. Lyases>>>4.1 Carbon-carbon lyases>>>4.1.2 Aldehyde-lyases>>>4.1.2.50 6-carboxytetrahydropterin synthase|Enzymes>>>4. Lyases>>>4.2 Carbon-oxygen lyases>>>4.2.3 Acting on phosphates>>>4.2.3.12 6-pyruvoyltetrahydropterin synthase|Transfer RNA biogenesis>>>Prokar…	COG0720	6-pyruvoyl-tetrahydropterin synthase (QueD) (PDB:1B66) (PUBMED:14660578;17384645)	tRNA modification	+	+	+	+	+	+
GC_00000095	K06897	7,8-dihydropterin-6-yl-methyl-4-(beta-D-ribofuranosyl)aminobenzene 5'-phosphate synthase [EC:2.5.1.105]	KEGG Orthology (KO)>>>09100 Metabolism>>>09108 Metabolism of cofactors and vitamins>>>00790 Folate biosynthesis [PATH:ko00790]|Enzymes>>>2. Transferases>>>2.5 Transferring alkyl or aryl groups, other than methyl groups>>>2.5.1 Transferring alkyl or aryl groups, other than methyl groups (only sub-subclass identified to date)>>>2.5.1.105 7,8-dihydropterin-6-yl-methyl-4-(beta-D-ribofuranosyl)aminobe…	COG1237	Metal-dependent hydrolase, beta-lactamase superfamily II (PDB:2P4Z)		+	+	+	+	+	+
GC_00002576	K06897	7,8-dihydropterin-6-yl-methyl-4-(beta-D-ribofuranosyl)aminobenzene 5'-phosphate synthase [EC:2.5.1.105]	KEGG Orthology (KO)>>>09100 Metabolism>>>09108 Metabolism of cofactors and vitamins>>>00790 Folate biosynthesis [PATH:ko00790]|Enzymes>>>2. Transferases>>>2.5 Transferring alkyl or aryl groups, other than methyl groups>>>2.5.1 Transferring alkyl or aryl groups, other than methyl groups (only sub-subclass identified to date)>>>2.5.1.105 7,8-dihydropterin-6-yl-methyl-4-(beta-D-ribofuranosyl)aminobe…	COG1237	Metal-dependent hydrolase, beta-lactamase superfamily II (PDB:2P4Z)		Missing	Missing	Missing	+	Missing	Missing
GC_00000900	K10026	7-carboxy-7-deazaguanine synthase [EC:4.3.99.3]	KEGG Orthology (KO)>>>09100 Metabolism>>>09108 Metabolism of cofactors and vitamins>>>00790 Folate biosynthesis [PATH:ko00790]|Enzymes>>>4. Lyases>>>4.3 Carbon-nitrogen lyases>>>4.3.99 Other carbon-nitrogen lyases>>>4.3.99.3 7-carboxy-7-deazaguanine synthase|Transfer RNA biogenesis>>>Prokaryotic type>>>tRNA modification factors>>>Other tRNA modification factors	COG0602	Organic radical activating enzyme NrdG/QueE (QueE) (PUBMED:14660578;17384645)	tRNA modification	+	+	+	+	+	+
GC_00000585	K06920	7-cyano-7-deazaguanine synthase [EC:6.3.4.20]	KEGG Orthology (KO)>>>09100 Metabolism>>>09108 Metabolism of cofactors and vitamins>>>00790 Folate biosynthesis [PATH:ko00790]|Enzymes>>>6. Ligases>>>6.3 Forming carbon-nitrogen bonds>>>6.3.4 Other carbon-nitrogen ligases>>>6.3.4.20 7-cyano-7-deazaguanine synthase|Transfer RNA biogenesis>>>Prokaryotic type>>>tRNA modification factors>>>Other tRNA modification factors	COG0603	7-cyano-7-deazaguanine synthase (queuosine biosynthesis) (QueC) (PDB:2PG3) (PUBMED:14660578;17384645)	tRNA modification	+	+	+	Missing	+	+
GC_00001293	K00652	8-amino-7-oxononanoate synthase [EC:2.3.1.47]	KEGG Orthology (KO)>>>09100 Metabolism>>>09105 Amino acid metabolism>>>00310 Lysine degradation [PATH:ko00310]|KEGG Orthology (KO)>>>09100 Metabolism>>>09105 Amino acid metabolism>>>00330 Arginine and proline metabolism [PATH:ko00330]|Enzymes>>>2. Transferases>>>2.6 Transferring nitrogenous groups>>>2.6.1 Transaminases>>>2.6.1.82 putrescine---2-oxoglutarate transaminase|Amino acid related enzymes…	COG0156	7-keto-8-aminopelargonate synthetase or related enzyme (BioF) (PDB:1BS0)	Biotin biosynthesis	+	Missing	Missing	Missing	Missing	Missing
GC_00001293	K00652	8-amino-7-oxononanoate synthase [EC:2.3.1.47]	KEGG Orthology (KO)>>>09190 Not Included in Pathway or Brite>>>09191 Unclassified: metabolism>>>99980 Enzymes with EC numbers|Enzymes>>>2. Transferases>>>2.6 Transferring nitrogenous groups>>>2.6.1 Transaminases>>>2.6.1.111 3-aminobutanoyl-CoA transaminase	COG0156	7-keto-8-aminopelargonate synthetase or related enzyme (BioF) (PDB:1BS0)	Biotin biosynthesis	Missing	Missing	+	+	Missing	+
GC_00000293	K01990	ABC-2 type transport system ATP-binding protein		COG1123	ABC-type glutathione transport system ATPase component, contains duplicated ATPase domain (GsiA)		Missing	Missing	+	Missing	Missing	Missing
GC_00001712	K01990	ABC-2 type transport system ATP-binding protein		COG1131	ABC-type multidrug transport system, ATPase component (CcmA) (PDB:5DO7)		Missing	Missing	Missing	Missing	+	Missing
GC_00001712	K01990	ABC-2 type transport system ATP-binding protein	Transporters>>>ABC transporters, prokaryotic type>>>ABC-2 type and other transporters>>>ABC-2 type transporter	COG1131	ABC-type multidrug transport system, ATPase component (CcmA) (PDB:5DO7)		+	+	+	+	Missing	Missing
GC_00000582	K01992	ABC-2 type transport system permease protein	Transporters>>>ABC transporters, prokaryotic type>>>ABC-2 type and other transporters>>>ABC-2 type transporter	COG0842	ABC-type multidrug transport system, permease component (YadH)		+	+	+	+	+	+
GC_00002538	K01992	ABC-2 type transport system permease protein	Transporters>>>ABC transporters, prokaryotic type>>>ABC-2 type and other transporters>>>ABC-2 type transporter	COG0842	ABC-type multidrug transport system, permease component (YadH)		Missing	Missing	Missing	+	Missing	Missing
GC_00000914	K03274	ADP-L-glycero-D-manno-heptose 6-epimerase [EC:5.1.3.20]	KEGG Orthology (KO)>>>09100 Metabolism>>>09101 Carbohydrate metabolism>>>00520 Amino sugar and nucleotide sugar metabolism [PATH:ko00520]	COG0451	Nucleoside-diphosphate-sugar epimerase (WcaG) (PDB:2X4G)		Missing	Missing	Missing	Missing	+	Missing
GC_00000914	K03274	ADP-L-glycero-D-manno-heptose 6-epimerase [EC:5.1.3.20]	KEGG Orthology (KO)>>>09100 Metabolism>>>09107 Glycan biosynthesis and metabolism>>>00540 Lipopolysaccharide biosynthesis [PATH:ko00540]|Enzymes>>>5. Isomerases>>>5.1 Racemases and epimerases>>>5.1.3 Acting on carbohydrates and derivatives>>>5.1.3.20 ADP-glyceromanno-heptose 6-epimerase|Lipopolysaccharide biosynthesis proteins>>>Core region	COG0451	Nucleoside-diphosphate-sugar epimerase (WcaG) (PDB:2X4G)		+	+	+	+	Missing	+
GC_00000534	K23997	ADP-dependent NAD(P)H-hydrate dehydratase / NAD(P)H-hydrate epimerase [EC:4.2.1.136 5.1.99.6]	KEGG Orthology (KO)>>>09190 Not Included in Pathway or Brite>>>09191 Unclassified: metabolism>>>99980 Enzymes with EC numbers|Enzymes>>>4. Lyases>>>4.2 Carbon-oxygen lyases>>>4.2.1 Hydro-lyases>>>4.2.1.136 ADP-dependent NAD(P)H-hydrate dehydratase|Enzymes>>>5. Isomerases>>>5.1 Racemases and epimerases>>>5.1.99 Acting on other compounds>>>5.1.99.6 NAD(P)H-hydrate epimerase	COG0062|COG0063	NAD(P)H-hydrate repair enzyme Nnr, NAD(P)H-hydrate epimerase domain (Nnr1) (PDB:3RRB)|NAD(P)H-hydrate repair enzyme Nnr, NAD(P)H-hydrate dehydratase domain (Nnr2) (PDB:1KYH)		+	+	+	+	Missing	+
GC_00001533	K01515	ADP-ribose pyrophosphatase [EC:3.6.1.13 3.6.1.-]		COG0494	8-oxo-dGTP pyrophosphatase MutT and related house-cleaning NTP pyrophosphohydrolases, NUDIX family (MutT) (PDB:4V14)		+	Missing	Missing	Missing	Missing	Missing
GC_00002027	K05521	ADP-ribosyl-[dinitrogen reductase] hydrolase [EC:3.2.2.24]		COG1397	ADP-ribosylglycohydrolase (DraG) (PDB:1T5J)		Missing	Missing	+	Missing	Missing	Missing
GC_00002566	K05521	ADP-ribosyl-[dinitrogen reductase] hydrolase [EC:3.2.2.24]		COG1397	ADP-ribosylglycohydrolase (DraG) (PDB:1T5J)		Missing	Missing	Missing	+	Missing	Missing
GC_00002027	K05521	ADP-ribosyl-[dinitrogen reductase] hydrolase [EC:3.2.2.24]	KEGG Orthology (KO)>>>09190 Not Included in Pathway or Brite>>>09191 Unclassified: metabolism>>>99980 Enzymes with EC numbers|Enzymes>>>3. Hydrolases>>>3.2 Glycosylases>>>3.2.2 Hydrolysing N-glycosyl compounds>>>3.2.2.24 ADP-ribosyl-[dinitrogen reductase] hydrolase	COG1397	ADP-ribosylglycohydrolase (DraG) (PDB:1T5J)		Missing	+	Missing	+	Missing	Missing
GC_00001656	K19710	ATP adenylyltransferase [EC:2.7.7.53]	KEGG Orthology (KO)>>>09100 Metabolism>>>09104 Nucleotide metabolism>>>00230 Purine metabolism [PATH:ko00230]|Enzymes>>>2. Transferases>>>2.7 Transferring phosphorus-containing groups>>>2.7.7 Nucleotidyltransferases>>>2.7.7.53 ATP adenylyltransferase	COG0537	Purine nucleoside phosphoramidase/Ap4A hydrolase, histidine triade (HIT) family (HinT) (PDB:1AV5) (PUBMED:20934431)		+	+	+	+	+	Missing
GC_00000126	K00765	ATP phosphoribosyltransferase [EC:2.4.2.17]	KEGG Orthology (KO)>>>09100 Metabolism>>>09105 Amino acid metabolism>>>00340 Histidine metabolism [PATH:ko00340]|Enzymes>>>2. Transferases>>>2.4 Glycosyltransferases>>>2.4.2 Pentosyltransferases>>>2.4.2.17 ATP phosphoribosyltransferase	COG0040	ATP phosphoribosyltransferase (HisG) (PDB:1H3D)	Histidine biosynthesis	+	+	+	+	+	+
GC_00001152	K02502	ATP phosphoribosyltransferase regulatory subunit	KEGG Orthology (KO)>>>09100 Metabolism>>>09105 Amino acid metabolism>>>00340 Histidine metabolism [PATH:ko00340]	COG3705	ATP phosphoribosyltransferase regulatory subunit HisZ (HisZ) (PDB:3OD1) (PUBMED:9767141)		+	+	+	+	+	Missing
GC_00001292	K02116	ATP synthase protein I	Photosynthesis proteins>>>Photosystem and electron transport system>>>F-type ATPase [OT]	COG5336	FoF1-type ATP synthase AtpZ/Atp1/AtpQ subunit, putative Ca2+/Mg2+ transporter (AtpZ) (PUBMED:12917488;23123906)	FoF1-type ATP synthase	+	+	Missing	+	+	+
GC_00001643	K11085	ATP-binding cassette, subfamily B, bacterial MsbA [EC:7.5.2.6]	KEGG Orthology (KO)>>>09130 Environmental Information Processing>>>09131 Membrane transport>>>02010 ABC transporters [PATH:ko02010]|Enzymes>>>7. Translocases>>>7.5 Catalysing the translocation of carbohydrates and their derivatives>>>7.5.2 Linked to the hydrolysis of a nucleoside triphosphate>>>7.5.2.6 ABC-type lipid A-core oligosaccharide transporter|Transporters>>>ABC transporters, eukaryotic t…	COG1132	ABC-type multidrug transport system, ATPase and permease component (MdlB) (PDB:2HYD)		+	+	Missing	+	+	+
GC_00000875	K03593	ATP-binding protein involved in chromosome partitioning	Chromosome and associated proteins>>>Prokaryotic type>>>Chromosome partitioning proteins>>>Other chromosome partitioning proteins|Mitochondrial biogenesis>>>Mitochondrial quality control factors>>>Mitochondrial respiratory chain complex assembly factors>>>Complex-I assembly factors	COG0489	Fe-S cluster carrier ATPase, Mrp/ApbC/NBP35 family (Mrp) (PDB:2PH1) (PUBMED:18616280;19114487;31709520)		+	+	+	+	+	+
GC_00002299	K03694	ATP-dependent Clp protease ATP-binding subunit ClpA		COG0542	ATP-dependent Clp protease, ATP-binding subunit ClpA (ClpA) (PDB:1KSF)		Missing	Missing	+	+	Missing	Missing
GC_00000778	K03695	ATP-dependent Clp protease ATP-binding subunit ClpB	Chaperones and folding catalysts>>>Heat shock proteins>>>HSP100	COG0542	ATP-dependent Clp protease, ATP-binding subunit ClpA (ClpA) (PDB:1KSF)		+	+	+	+	+	+
GC_00000599	K03544	ATP-dependent Clp protease ATP-binding subunit ClpX	KEGG Orthology (KO)>>>09140 Cellular Processes>>>09143 Cell growth and death>>>04112 Cell cycle - Caulobacter [PATH:ko04112]|Chaperones and folding catalysts>>>Heat shock proteins>>>HSP100	COG1219	ATP-dependent protease Clp, ATPase subunit ClpX (ClpX) (PDB:3HTE)		+	+	+	+	+	+
GC_00002224	K06891	ATP-dependent Clp protease adaptor protein ClpS	KEGG Orthology (KO)>>>09190 Not Included in Pathway or Brite>>>09192 Unclassified: genetic information processing>>>99975 Protein processing	COG2127	ATP-dependent Clp protease adapter protein ClpS (ClpS) (PDB:1LZW)		Missing	Missing	+	+	Missing	Missing
GC_00000357	K01358	ATP-dependent Clp protease, protease subunit [EC:3.4.21.92]	KEGG Orthology (KO)>>>09140 Cellular Processes>>>09143 Cell growth and death>>>04112 Cell cycle - Caulobacter [PATH:ko04112]|Enzymes>>>3. Hydrolases>>>3.4 Acting on peptide bonds (peptidases)>>>3.4.21 Serine endopeptidases>>>3.4.21.92 endopeptidase Clp|Peptidases and inhibitors>>>Serine peptidases>>>Family S14: ClpP endopeptidase family	COG0740	ATP-dependent protease ClpP, protease subunit (ClpP) (PDB:1TG6)		+	+	+	+	+	+
GC_00001086	K03722	ATP-dependent DNA helicase DinG [EC:5.6.2.3]		COG1199	Rad3-related DNA helicase DinG (DinG) (PDB:5H8W)		Missing	Missing	+	Missing	Missing	Missing
GC_00001086	K03722	ATP-dependent DNA helicase DinG [EC:5.6.2.3]	Enzymes>>>5. Isomerases>>>5.6 Isomerases altering macromolecular conformation>>>5.6.2 Enzymes altering nucleic acid conformation>>>5.6.2.3 DNA 5'-3' helicase|DNA repair and recombination proteins>>>Prokaryotic type>>>Other factors with a suspected DNA repair function>>>DNA helicases	COG1199	Rad3-related DNA helicase DinG (DinG) (PDB:5H8W)		+	+	Missing	+	+	+
GC_00001114	K03655	ATP-dependent DNA helicase RecG [EC:5.6.2.4]	KEGG Orthology (KO)>>>09120 Genetic Information Processing>>>09124 Replication and repair>>>03440 Homologous recombination [PATH:ko03440]|Enzymes>>>5. Isomerases>>>5.6 Isomerases altering macromolecular conformation>>>5.6.2 Enzymes altering nucleic acid conformation>>>5.6.2.4 DNA 3'-5' helicase|DNA repair and recombination proteins>>>Prokaryotic type>>>DSBR (double strand breaks repair)>>>HR (hom…	COG1200	RecG-like helicase (RecG) (PDB:1GM5)		+	+	+	+	+	+
GC_00000840	K03657	ATP-dependent DNA helicase UvrD/PcrA [EC:5.6.2.4]	KEGG Orthology (KO)>>>09120 Genetic Information Processing>>>09124 Replication and repair>>>03420 Nucleotide excision repair [PATH:ko03420]|KEGG Orthology (KO)>>>09120 Genetic Information Processing>>>09124 Replication and repair>>>03430 Mismatch repair [PATH:ko03430]|Enzymes>>>5. Isomerases>>>5.6 Isomerases altering macromolecular conformation>>>5.6.2 Enzymes altering nucleic acid conformation>>…	COG0210	Superfamily I DNA or RNA helicase (UvrD) (PDB:6PPR)		+	+	+	+	+	+
GC_00000236	K03667	ATP-dependent HslUV protease ATP-binding subunit HslU	Chaperones and folding catalysts>>>Heat shock proteins>>>HSP100	COG1220	ATP-dependent protease HslVU (ClpYQ), ATPase subunit HslU (HslU) (PDB:1DO0)		+	+	+	+	+	+
GC_00000906	K01419	ATP-dependent HslUV protease, peptidase subunit HslV [EC:3.4.25.2]	Enzymes>>>3. Hydrolases>>>3.4 Acting on peptide bonds (peptidases)>>>3.4.25 Threonine endopeptidases>>>3.4.25.2 HslU---HslV peptidase|Peptidases and inhibitors>>>Threonine peptidases>>>Family T1: proteasome family	COG5405	ATP-dependent protease HslVU (ClpYQ), peptidase subunit (HslV) (PDB:5JI3)		+	+	+	+	+	Missing
GC_00000022	K01338	ATP-dependent Lon protease [EC:3.4.21.53]		COG0466	ATP-dependent Lon protease, bacterial type (Lon) (PDB:6ON2)		Missing	Missing	Missing	Missing	+	Missing
GC_00000022	K01338	ATP-dependent Lon protease [EC:3.4.21.53]	KEGG Orthology (KO)>>>09140 Cellular Processes>>>09143 Cell growth and death>>>04112 Cell cycle - Caulobacter [PATH:ko04112]|Enzymes>>>3. Hydrolases>>>3.4 Acting on peptide bonds (peptidases)>>>3.4.21 Serine endopeptidases>>>3.4.21.53 endopeptidase La|Peptidases and inhibitors>>>Serine peptidases>>>Family S16: lon protease family	COG0466	ATP-dependent Lon protease, bacterial type (Lon) (PDB:6ON2)		+	+	+	+	Missing	+
GC_00000360	K05592	ATP-dependent RNA helicase DeaD [EC:3.6.4.13]	KEGG Orthology (KO)>>>09120 Genetic Information Processing>>>09123 Folding, sorting and degradation>>>03018 RNA degradation [PATH:ko03018]|Enzymes>>>3. Hydrolases>>>3.6 Acting on acid anhydrides>>>3.6.4 Acting on acid anhydrides to facilitate cellular and subcellular movement>>>3.6.4.13 RNA helicase|Messenger RNA biogenesis>>>Prokaryotic type>>>Bacterial mRNA degradation factors>>>RNA degradosome…	COG0513	Superfamily II DNA and RNA helicase (SrmB) (PDB:3RRM)		+	+	+	+	+	+
GC_00002936	K03580	ATP-dependent helicase HepA [EC:5.6.2.-]	Enzymes>>>5. Isomerases>>>5.6 Isomerases altering macromolecular conformation>>>5.6.2 Enzymes altering nucleic acid conformation>>>5.6.2.-|Transcription machinery>>>Prokaryotic type>>>Bacterial type>>>Other transcription-related factors>>>RNA polymerase-associated proteins	COG0553	Superfamily II DNA or RNA helicase, SNF2 family (HepA) (PDB:6UXV)		Missing	+	Missing	Missing	Missing	Missing
GC_00002024	K16898	ATP-dependent helicase/nuclease subunit A [EC:5.6.2.4 3.1.-.-]	Enzymes>>>3. Hydrolases>>>3.1 Acting on ester bonds>>>3.1.->>>3.1.-.-|Enzymes>>>5. Isomerases>>>5.6 Isomerases altering macromolecular conformation>>>5.6.2 Enzymes altering nucleic acid conformation>>>5.6.2.4 DNA 3'-5' helicase|DNA repair and recombination proteins>>>Prokaryotic type>>>DSBR (double strand breaks repair)>>>HR (homologous recombination)>>>AddAB pathway proteins	COG1074	3-5 helicase subunit RecB of the DNA repair enzyme RecBCD (exonuclease V) (RecB) (PDB:3U44) (PUBMED:29901759;30601118)		+	Missing	Missing	+	Missing	Missing
GC_00002122	K16899	ATP-dependent helicase/nuclease subunit B [EC:5.6.2.4 3.1.-.-]	Enzymes>>>3. Hydrolases>>>3.1 Acting on ester bonds>>>3.1.->>>3.1.-.-|Enzymes>>>5. Isomerases>>>5.6 Isomerases altering macromolecular conformation>>>5.6.2 Enzymes altering nucleic acid conformation>>>5.6.2.4 DNA 3'-5' helicase|DNA repair and recombination proteins>>>Prokaryotic type>>>DSBR (double strand breaks repair)>>>HR (homologous recombination)>>>AddAB pathway proteins	COG3857	ATP-dependent helicase/DNAse subunit B (AddB) (PDB:3U44)		+	Missing	Missing	+	Missing	Missing
GC_00000359	K22227	AdoMet-dependent heme synthase [EC:1.3.98.6]	KEGG Orthology (KO)>>>09100 Metabolism>>>09108 Metabolism of cofactors and vitamins>>>00860 Porphyrin metabolism [PATH:ko00860]|Enzymes>>>1. Oxidoreductases>>>1.3 Acting on the CH-CH group of donors>>>1.3.98 With other, known, physiological acceptors>>>1.3.98.6 AdoMet-dependent heme synthase	COG0535	Radical SAM superfamily maturase, SkfB/NifB/PqqE family (SkfB) (PDB:6Q2P) (PUBMED:23282011)		+	+	+	+	+	+
GC_00000553	K03892	ArsR family transcriptional regulator, arsenate/arsenite/antimonite-responsive transcriptional repressor	Transcription factors>>>Prokaryotic type>>>Helix-turn-helix>>>ArsR family	COG0640	DNA-binding transcriptional regulator, ArsR family (ArsR) (PDB:3F6V)		+	+	+	+	+	+
GC_00001282	K03892	ArsR family transcriptional regulator, arsenate/arsenite/antimonite-responsive transcriptional repressor	Transcription factors>>>Prokaryotic type>>>Helix-turn-helix>>>ArsR family	COG0640	DNA-binding transcriptional regulator, ArsR family (ArsR) (PDB:3F6V)		+	+	+	+	Missing	+
GC_00000499	K03524	BirA family transcriptional regulator, biotin operon repressor / biotin---[acetyl-CoA-carboxylase] ligase [EC:6.3.4.15]	KEGG Orthology (KO)>>>09100 Metabolism>>>09108 Metabolism of cofactors and vitamins>>>00780 Biotin metabolism [PATH:ko00780]|Enzymes>>>6. Ligases>>>6.3 Forming carbon-nitrogen bonds>>>6.3.4 Other carbon-nitrogen ligases>>>6.3.4.15 biotin---[biotin carboxyl-carrier protein] ligase|Transcription factors>>>Prokaryotic type>>>Helix-turn-helix>>>Other families	COG0340	Biotin-(acetyl-CoA carboxylase) ligase (BirA2) (PDB:1BIA) (PUBMED:32188788)	Biotin biosynthesis	+	+	+	+	+	+
GC_00000015	K11690	C4-dicarboxylate transporter, DctM subunit		COG4664	TRAP-type mannitol/chloroaromatic compound transport system, large permease component (FcbT3)		Missing	Missing	Missing	Missing	+	Missing
GC_00001235	K11690	C4-dicarboxylate transporter, DctM subunit	KEGG Orthology (KO)>>>09130 Environmental Information Processing>>>09132 Signal transduction>>>02020 Two-component system [PATH:ko02020]|Transporters>>>Other transporters>>>Electrochemical potential-driven transporters [TC:2]	COG1593	TRAP-type C4-dicarboxylate transport system, large permease component (DctQ)		+	+	+	+	Missing	+
GC_00001264	K11690	C4-dicarboxylate transporter, DctM subunit	KEGG Orthology (KO)>>>09130 Environmental Information Processing>>>09132 Signal transduction>>>02020 Two-component system [PATH:ko02020]|Transporters>>>Other transporters>>>Electrochemical potential-driven transporters [TC:2]	COG1593	TRAP-type C4-dicarboxylate transport system, large permease component (DctQ)		+	+	+	Missing	+	+
GC_00000015	K11690	C4-dicarboxylate transporter, DctM subunit	KEGG Orthology (KO)>>>09130 Environmental Information Processing>>>09132 Signal transduction>>>02020 Two-component system [PATH:ko02020]|Transporters>>>Other transporters>>>Electrochemical potential-driven transporters [TC:2]	COG4664	TRAP-type mannitol/chloroaromatic compound transport system, large permease component (FcbT3)		+	+	+	+	+	+
GC_00000650	K11690	C4-dicarboxylate transporter, DctM subunit	KEGG Orthology (KO)>>>09130 Environmental Information Processing>>>09132 Signal transduction>>>02020 Two-component system [PATH:ko02020]|Transporters>>>Other transporters>>>Electrochemical potential-driven transporters [TC:2]	COG4664	TRAP-type mannitol/chloroaromatic compound transport system, large permease component (FcbT3)		+	+	+	+	+	+
GC_00001318	K11689	C4-dicarboxylate transporter, DctQ subunit	Transporters>>>Other transporters>>>Electrochemical potential-driven transporters [TC:2]	COG3090	TRAP-type C4-dicarboxylate transport system, small permease component YiaM (DctM)		+	+	+	+	Missing	+
GC_00001330	K11688	C4-dicarboxylate-binding protein DctP	Transporters>>>Other transporters>>>Electrochemical potential-driven transporters [TC:2]	COG1638	TRAP-type C4-dicarboxylate transport system, periplasmic component (DctP) (PDB:2CEX)		+	+	+	+	Missing	Missing
GC_00001535	K07052	CAAX protease family protein	Peptidases and inhibitors>>>Glutamic peptidases>>>Family G5: prenyl protease 2 family	COG1266	Membrane protease YdiL, CAAX protease family (YdiL)		Missing	+	+	+	Missing	+
GC_00001455	K07052	CAAX protease family protein	Peptidases and inhibitors>>>Glutamic peptidases>>>Family G5: prenyl protease 2 family	COG4449	Predicted protease, Abi (CAAX) family		Missing	+	+	+	+	Missing
GC_00000968	K07182	CBS domain-containing protein		COG2905	Signal-transduction protein containing cAMP-binding, CBS, and nucleotidyltransferase domains		Missing	Missing	+	Missing	Missing	+
GC_00000146	K07182	CBS domain-containing protein	KEGG Orthology (KO)>>>09190 Not Included in Pathway or Brite>>>09193 Unclassified: signaling and cellular processes>>>99995 Signaling proteins	COG2905	Signal-transduction protein containing cAMP-binding, CBS, and nucleotidyltransferase domains		+	+	+	+	+	+
GC_00001078	K07182	CBS domain-containing protein	KEGG Orthology (KO)>>>09190 Not Included in Pathway or Brite>>>09193 Unclassified: signaling and cellular processes>>>99995 Signaling proteins	COG2905	Signal-transduction protein containing cAMP-binding, CBS, and nucleotidyltransferase domains		+	+	+	Missing	+	+
GC_00001662	K00995	CDP-diacylglycerol---glycerol-3-phosphate 3-phosphatidyltransferase [EC:2.7.8.5]		COG0558	Phosphatidylglycerophosphate synthase (PgsA) (PDB:4MND)	Phospholipid biosynthesis	+	+	+	Missing	Missing	+
GC_00001262	K00995	CDP-diacylglycerol---glycerol-3-phosphate 3-phosphatidyltransferase [EC:2.7.8.5]	KEGG Orthology (KO)>>>09100 Metabolism>>>09103 Lipid metabolism>>>00564 Glycerophospholipid metabolism [PATH:ko00564]|Enzymes>>>2. Transferases>>>2.7 Transferring phosphorus-containing groups>>>2.7.8 Transferases for other substituted phosphate groups>>>2.7.8.5 CDP-diacylglycerol---glycerol-3-phosphate 1-phosphatidyltransferase	COG0558	Phosphatidylglycerophosphate synthase (PgsA) (PDB:4MND)	Phospholipid biosynthesis	+	+	+	+	Missing	+
GC_00000513	K17103	CDP-diacylglycerol---serine O-phosphatidyltransferase [EC:2.7.8.8]	KEGG Orthology (KO)>>>09100 Metabolism>>>09103 Lipid metabolism>>>00564 Glycerophospholipid metabolism [PATH:ko00564]|KEGG Orthology (KO)>>>09100 Metabolism>>>09105 Amino acid metabolism>>>00260 Glycine, serine and threonine metabolism [PATH:ko00260]|Enzymes>>>2. Transferases>>>2.7 Transferring phosphorus-containing groups>>>2.7.8 Transferases for other substituted phosphate groups>>>2.7.8.8 CDP-…	COG1183	Phosphatidylserine synthase (PssA)		+	+	+	+	+	+
GC_00000187	K00945	CMP/dCMP kinase [EC:2.7.4.25]		COG0283	Cytidylate kinase (Cmk) (PDB:3R20) (PUBMED:19111750;25691594;28928205)		Missing	Missing	Missing	+	Missing	Missing
GC_00000187	K00945	CMP/dCMP kinase [EC:2.7.4.25]	KEGG Orthology (KO)>>>09100 Metabolism>>>09104 Nucleotide metabolism>>>00240 Pyrimidine metabolism [PATH:ko00240]|Enzymes>>>2. Transferases>>>2.7 Transferring phosphorus-containing groups>>>2.7.4 Phosphotransferases with a phosphate group as acceptor>>>2.7.4.25 (d)CMP kinase	COG0283	Cytidylate kinase (Cmk) (PDB:3R20) (PUBMED:19111750;25691594;28928205)		+	+	+	+	+	+
GC_00002955	K07321	CO dehydrogenase maturation factor	KEGG Orthology (KO)>>>09190 Not Included in Pathway or Brite>>>09193 Unclassified: signaling and cellular processes>>>99978 Cell growth	COG3640	CO dehydrogenase nickel-insertion accessory protein CooC1 (CooC) (PUBMED:15466042)		Missing	Missing	Missing	+	Missing	Missing
GC_00002286	K15342	CRISP-associated protein Cas1	DNA repair and recombination proteins>>>Prokaryotic type>>>DSBR (double strand breaks repair)>>>HR (homologous recombination)>>>Other HR factor|Prokaryotic defense system>>>CRISPR-Cas system>>>Universal Cas proteins	COG1518	CRISPR-Cas system-associated integrase Cas1 (Cas1) (PDB:2YZS)	CRISPR-Cas system	+	Missing	Missing	Missing	Missing	Missing
GC_00002597	K15342	CRISP-associated protein Cas1	DNA repair and recombination proteins>>>Prokaryotic type>>>DSBR (double strand breaks repair)>>>HR (homologous recombination)>>>Other HR factor|Prokaryotic defense system>>>CRISPR-Cas system>>>Universal Cas proteins	COG1518	CRISPR-Cas system-associated integrase Cas1 (Cas1) (PDB:2YZS)	CRISPR-Cas system	+	Missing	Missing	Missing	Missing	Missing
GC_00002999	K15342	CRISP-associated protein Cas1	DNA repair and recombination proteins>>>Prokaryotic type>>>DSBR (double strand breaks repair)>>>HR (homologous recombination)>>>Other HR factor|Prokaryotic defense system>>>CRISPR-Cas system>>>Universal Cas proteins	COG1518	CRISPR-Cas system-associated integrase Cas1 (Cas1) (PDB:2YZS)	CRISPR-Cas system	Missing	Missing	Missing	+	Missing	Missing
GC_00002875	K09952	CRISPR-associated endonuclease Csn1 [EC:3.1.-.-]	Enzymes>>>3. Hydrolases>>>3.1 Acting on ester bonds>>>3.1.->>>3.1.-.-|Prokaryotic defense system>>>CRISPR-Cas system>>>Type II CRISPR-Cas system>>>Type II signiture cas proteins	COG3513	CRISPR-Cas system type-II protein Cas9 (Cas9) (PDB:4OGC)	CRISPR-Cas system	Missing	Missing	Missing	+	Missing	Missing
GC_00002963	K19130	CRISPR-associated endonuclease Csy4 [EC:3.1.-.-]	Enzymes>>>3. Hydrolases>>>3.1 Acting on ester bonds>>>3.1.->>>3.1.-.-|Prokaryotic defense system>>>CRISPR-Cas system>>>Type I CRISPR-Cas system>>>Subtype I-F factors	COG5935	CRISPR-Cas system endoribonuclease Cas6f/Csy4, RAMP superfamily (Cas6f)	CRISPR-Cas system	Missing	Missing	Missing	Missing	+	Missing
GC_00002962	K07012	CRISPR-associated endonuclease/helicase Cas3 [EC:3.1.-.- 5.6.2.4]	Enzymes>>>3. Hydrolases>>>3.1 Acting on ester bonds>>>3.1.->>>3.1.-.-|Enzymes>>>5. Isomerases>>>5.6 Isomerases altering macromolecular conformation>>>5.6.2 Enzymes altering nucleic acid conformation>>>5.6.2.4 DNA 3'-5' helicase|Prokaryotic defense system>>>CRISPR-Cas system>>>Type I CRISPR-Cas system>>>Type I signiture cas proteins	COG1203	CRISPR-Cas type I system-associated endonuclease/helicase Cas3 (Cas3)	CRISPR-Cas system	Missing	Missing	Missing	+	Missing	Missing
GC_00003018	K07012	CRISPR-associated endonuclease/helicase Cas3 [EC:3.1.-.- 5.6.2.4]	Enzymes>>>3. Hydrolases>>>3.1 Acting on ester bonds>>>3.1.->>>3.1.-.-|Enzymes>>>5. Isomerases>>>5.6 Isomerases altering macromolecular conformation>>>5.6.2 Enzymes altering nucleic acid conformation>>>5.6.2.4 DNA 3'-5' helicase|Prokaryotic defense system>>>CRISPR-Cas system>>>Type I CRISPR-Cas system>>>Type I signiture cas proteins	COG1203	CRISPR-Cas type I system-associated endonuclease/helicase Cas3 (Cas3)	CRISPR-Cas system	+	Missing	Missing	Missing	Missing	Missing
GC_00002251	K19091	CRISPR-associated endoribonuclease Cas6 [EC:3.1.-.-]	Enzymes>>>3. Hydrolases>>>3.1 Acting on ester bonds>>>3.1.->>>3.1.-.-|Prokaryotic defense system>>>CRISPR-Cas system>>>Type I CRISPR-Cas system>>>Subtype I-A factors|Prokaryotic defense system>>>CRISPR-Cas system>>>Type I CRISPR-Cas system>>>Subtype I-D factors	COG1583	CRISPR/Cas system endoribonuclease Cas6, RAMP superfamily (Cas6) (PDB:5YI6)	CRISPR-Cas system	Missing	+	Missing	+	Missing	Missing
GC_00002838	K19091	CRISPR-associated endoribonuclease Cas6 [EC:3.1.-.-]	Enzymes>>>3. Hydrolases>>>3.1 Acting on ester bonds>>>3.1.->>>3.1.-.-|Prokaryotic defense system>>>CRISPR-Cas system>>>Type I CRISPR-Cas system>>>Subtype I-A factors|Prokaryotic defense system>>>CRISPR-Cas system>>>Type I CRISPR-Cas system>>>Subtype I-D factors	COG1583	CRISPR/Cas system endoribonuclease Cas6, RAMP superfamily (Cas6) (PDB:5YI6)	CRISPR-Cas system	+	Missing	Missing	Missing	Missing	Missing
GC_00002961	K07464	CRISPR-associated exonuclease Cas4 [EC:3.1.12.1]	Enzymes>>>3. Hydrolases>>>3.1 Acting on ester bonds>>>3.1.12 Exodeoxyribonucleases producing 3'-phosphomonoesters>>>3.1.12.1 5' to 3' exodeoxyribonuclease (nucleoside 3'-phosphate-forming)|Prokaryotic defense system>>>CRISPR-Cas system>>>Type I CRISPR-Cas system>>>Subtype I-A factors|Prokaryotic defense system>>>CRISPR-Cas system>>>Type I CRISPR-Cas system>>>Subtype I-B factors|Prokaryotic defens…	COG1468	CRISPR/Cas system-associated exonuclease Cas4, RecB family (Cas4) (PDB:4R5Q)	CRISPR-Cas system	+	Missing	Missing	Missing	Missing	Missing
GC_00002902	K09951	CRISPR-associated protein Cas2		COG1343	CRISPR/Cas system-associated endoribonuclease Cas2 (Cas2) (PDB:2I0X)	CRISPR-Cas system	Missing	Missing	Missing	+	Missing	Missing
GC_00002221	K09951	CRISPR-associated protein Cas2	Prokaryotic defense system>>>CRISPR-Cas system>>>Universal Cas proteins	COG1343	CRISPR/Cas system-associated endoribonuclease Cas2 (Cas2) (PDB:2I0X)	CRISPR-Cas system	+	Missing	Missing	Missing	Missing	Missing
GC_00002669	K09951	CRISPR-associated protein Cas2	Prokaryotic defense system>>>CRISPR-Cas system>>>Universal Cas proteins	COG1343	CRISPR/Cas system-associated endoribonuclease Cas2 (Cas2) (PDB:2I0X)	CRISPR-Cas system	+	Missing	Missing	Missing	Missing	Missing
GC_00002551	K19116	CRISPR-associated protein Cas5h	Prokaryotic defense system>>>CRISPR-Cas system>>>Type I CRISPR-Cas system>>>Subtype I-B factors	COG1688	CRISPR/Cas system-associated protein Cas5, RAMP superfamily (Cas5)	CRISPR-Cas system	Missing	Missing	Missing	+	Missing	Missing
GC_00002406	K19090	CRISPR-associated protein Cas5t	Prokaryotic defense system>>>CRISPR-Cas system>>>Type I CRISPR-Cas system>>>Subtype I-A factors	COG1688	CRISPR/Cas system-associated protein Cas5, RAMP superfamily (Cas5)	CRISPR-Cas system	+	Missing	Missing	Missing	Missing	Missing
GC_00002511	K07061	CRISPR-associated protein Cmr1	Prokaryotic defense system>>>CRISPR-Cas system>>>Type III CRISPR-Cas system>>>Subtype III-B factors	COG1367	CRISPR-Cas system type III CMR-effector complex subunit Cmr1, RAMP superfamily Cas7 group (Cmr1) (PDB:4L6U)	CRISPR-Cas system	+	Missing	Missing	Missing	Missing	Missing
GC_00002748	K19076	CRISPR-associated protein Cmr2	Prokaryotic defense system>>>CRISPR-Cas system>>>Type III CRISPR-Cas system>>>Subtype III-B factors	COG1353	CRISPR/Cas system-associated protein Cas10, large subunit of type III CRISPR-Cas systems, contains HD superfamily nuclease domain (Cas10) (PDB:6IFN)	CRISPR-Cas system	+	Missing	Missing	Missing	Missing	Missing
GC_00002706	K09127	CRISPR-associated protein Cmr3	Prokaryotic defense system>>>CRISPR-Cas system>>>Type III CRISPR-Cas system>>>Subtype III-B factors	COG1769	CRISPR-Cas system type III CMR-effector complex subunit Cmr3, RAMP superfamily Cas5 group (Cmr3)	CRISPR-Cas system	+	Missing	Missing	Missing	Missing	Missing
GC_00002497	K09000	CRISPR-associated protein Cmr4	Prokaryotic defense system>>>CRISPR-Cas system>>>Type III CRISPR-Cas system>>>Subtype III-B factors	COG1336	CRISPR-Cas system type III CMR-effector complex subunit Cmr4, RAMP superfamily Cas7 group (Cmr4) (PDB:4WNZ)	CRISPR-Cas system	+	Missing	Missing	Missing	Missing	Missing
GC_00003050	K19141	CRISPR-associated protein Cmr5	Prokaryotic defense system>>>CRISPR-Cas system>>>Type III CRISPR-Cas system>>>Subtype III-B factors	COG3337	CRISPR-Cas system type III CMR-effector complex small subunit Cmr5 (Cmr5) (PDB:2OEB)	CRISPR-Cas system	+	Missing	Missing	Missing	Missing	Missing
GC_00002629	K19142	CRISPR-associated protein Cmr6	Prokaryotic defense system>>>CRISPR-Cas system>>>Type III CRISPR-Cas system>>>Subtype III-B factors	COG1604	CRISPR/Cas system CMR subunit Cmr6, Cas7 group, RAMP superfamily (Cmr6) (PDB:3X1L)	CRISPR-Cas system	+	Missing	Missing	Missing	Missing	Missing
GC_00002264	K19114	CRISPR-associated protein Csh1	Prokaryotic defense system>>>CRISPR-Cas system>>>Type I CRISPR-Cas system>>>Subtype I-B factors				Missing	+	Missing	Missing	Missing	Missing
GC_00002264	K19114	CRISPR-associated protein Csh1	Prokaryotic defense system>>>CRISPR-Cas system>>>Type I CRISPR-Cas system>>>Subtype I-B factors	COG5938	CRISPR-Cas system type I-B effector complex large subunit Cas8b1 (Cas8b1)	CRISPR-Cas system	Missing	Missing	Missing	+	Missing	Missing
GC_00002735	K19115	CRISPR-associated protein Csh2	Prokaryotic defense system>>>CRISPR-Cas system>>>Type I CRISPR-Cas system>>>Subtype I-B factors	COG3649	CRISPR-Cas system type I effector complex subunit Cas7, RAMP superfamily (Cas7)	CRISPR-Cas system	Missing	Missing	Missing	+	Missing	Missing
GC_00002322	K07016	CRISPR-associated protein Csm1	Prokaryotic defense system>>>CRISPR-Cas system>>>Type III CRISPR-Cas system>>>Type III signiture cas proteins	COG1353	CRISPR/Cas system-associated protein Cas10, large subunit of type III CRISPR-Cas systems, contains HD superfamily nuclease domain (Cas10) (PDB:6IFN)	CRISPR-Cas system	+	Missing	Missing	Missing	Missing	Missing
GC_00003045	K07016	CRISPR-associated protein Csm1	Prokaryotic defense system>>>CRISPR-Cas system>>>Type III CRISPR-Cas system>>>Type III signiture cas proteins	COG1353	CRISPR/Cas system-associated protein Cas10, large subunit of type III CRISPR-Cas systems, contains HD superfamily nuclease domain (Cas10) (PDB:6IFN)	CRISPR-Cas system	+	Missing	Missing	Missing	Missing	Missing
GC_00002648	K19138	CRISPR-associated protein Csm2	Prokaryotic defense system>>>CRISPR-Cas system>>>Type III CRISPR-Cas system>>>Subtype III-A factors	COG1421	CRISPR-Cas system type III CSM-effector complex small subunit Csm2 (Csm2) (PDB:5AN6)	CRISPR-Cas system	+	Missing	Missing	Missing	Missing	Missing
GC_00002335	K09002	CRISPR-associated protein Csm3	Prokaryotic defense system>>>CRISPR-Cas system>>>Type III CRISPR-Cas system>>>Subtype III-A factors	COG1337	CRISPR-Cas system type III CSM-effector complex subunit Csm3, RAMP superfamily Cas7 group (Csm3) (PDB:6IFN)	CRISPR-Cas system	+	Missing	Missing	Missing	Missing	Missing
GC_00002723	K19139	CRISPR-associated protein Csm4	Prokaryotic defense system>>>CRISPR-Cas system>>>Type III CRISPR-Cas system>>>Subtype III-A factors	COG1567	CRISPR-Cas system type III CSM-effector complex subunit Csm4, RAMP superfamily Cas5 group (Csm4) (PDB:4QTS)	CRISPR-Cas system	+	Missing	Missing	Missing	Missing	Missing
GC_00002690	K19140	CRISPR-associated protein Csm5	Prokaryotic defense system>>>CRISPR-Cas system>>>Type III CRISPR-Cas system>>>Subtype III-A factors	COG1332	CRISPR-Cas system type III CSM-effector complex subunit Csm5, RAMP superfamily Cas7 group (Csm5)	CRISPR-Cas system	+	Missing	Missing	Missing	Missing	Missing
GC_00002960	K19088	CRISPR-associated protein Cst1	Prokaryotic defense system>>>CRISPR-Cas system>>>Type I CRISPR-Cas system>>>Subtype I-A factors	COG5939	CRISPR-Cas system type I-B effector complex large subunit Cas8b2 (Cas8b2)	CRISPR-Cas system	+	Missing	Missing	Missing	Missing	Missing
GC_00002745	K19075	CRISPR-associated protein Cst2	Prokaryotic defense system>>>CRISPR-Cas system>>>Type I CRISPR-Cas system>>>Subtype I-A factors	COG1857	CRISPR-Cas system type I effector complex subunit Cas7, RAMP superfamily (Cas7) (PDB:3PS0)	CRISPR-Cas system	+	Missing	Missing	Missing	Missing	Missing
GC_00002640	K19127	CRISPR-associated protein Csy1	Prokaryotic defense system>>>CRISPR-Cas system>>>Type I CRISPR-Cas system>>>Subtype I-F factors	COG5943	CRISPR-Cas system type I-F effector complex large subunit Cas8f (Cas8f)	CRISPR-Cas system	Missing	Missing	Missing	Missing	+	Missing
GC_00002380	K19128	CRISPR-associated protein Csy2	Prokaryotic defense system>>>CRISPR-Cas system>>>Type I CRISPR-Cas system>>>Subtype I-F factors	COG5933	CRISPR-Cas system type I-F effector complex subunit Cas5f/Csy2, RAMP superfamily (Cas5f)	CRISPR-Cas system	Missing	Missing	Missing	Missing	+	Missing
GC_00002394	K19129	CRISPR-associated protein Csy3	Prokaryotic defense system>>>CRISPR-Cas system>>>Type I CRISPR-Cas system>>>Subtype I-F factors	COG5936	CRISPR-Cas system type I-F effector complex subunit Cas7f/Csy3, RAMP superfamily (Cas7f)	CRISPR-Cas system	Missing	Missing	Missing	Missing	+	Missing
GC_00000619	K01937	CTP synthase [EC:6.3.4.2]	KEGG Orthology (KO)>>>09100 Metabolism>>>09104 Nucleotide metabolism>>>00240 Pyrimidine metabolism [PATH:ko00240]|Enzymes>>>6. Ligases>>>6.3 Forming carbon-nitrogen bonds>>>6.3.4 Other carbon-nitrogen ligases>>>6.3.4.2 CTP synthase (glutamine hydrolysing)	COG0504	CTP synthase (UTP-ammonia lyase) (PyrG) (PDB:1S1M)	Pyrimidine biosynthesis	+	+	+	+	+	+
GC_00001678	K18367	CoA-dependent NAD(P)H sulfur oxidoreductase [EC:1.8.1.18]		COG0446	NADPH-dependent 2,4-dienoyl-CoA reductase, sulfur reductase, or a related oxidoreductase (FadH2) (PDB:1VRQ)		+	+	+	Missing	+	Missing
GC_00001642	K18702	CoA:oxalate CoA-transferase [EC:2.8.3.19]		COG1804	Crotonobetainyl-CoA:carnitine CoA-transferase CaiB and related acyl-CoA transferases (CaiB) (PDB:1P5H)		Missing	Missing	+	Missing	+	Missing
GC_00002196	K07723	CopG family transcriptional regulator / antitoxin EndoAI					Missing	Missing	Missing	+	Missing	Missing
GC_00000602	K21600	CsoR family transcriptional regulator, copper-sensing transcriptional repressor	Transcription factors>>>Prokaryotic type>>>Other transcription factors>>>Others	COG1937	DNA-binding transcriptional regulator, FrmR family (FrmR) (PDB:2HH7)		+	+	+	+	+	+
GC_00000821	K03976	Cys-tRNA(Pro)/Cys-tRNA(Cys) deacylase [EC:3.1.1.-]	Enzymes>>>3. Hydrolases>>>3.1 Acting on ester bonds>>>3.1.1 Carboxylic-ester hydrolases>>>3.1.1.-|Transfer RNA biogenesis>>>Prokaryotic type>>>Aminoacyl-tRNA synthetases (AARSs)>>>Trans-editing factors	COG2606	Cys-tRNA(Pro) deacylase, prolyl-tRNA editing enzyme YbaK/EbsC (EbsC) (PDB:1DBU)		+	+	+	+	+	+
GC_00000847	K00058	D-3-phosphoglycerate dehydrogenase / 2-oxoglutarate reductase [EC:1.1.1.95 1.1.1.399]	KEGG Orthology (KO)>>>09100 Metabolism>>>09102 Energy metabolism>>>00680 Methane metabolism [PATH:ko00680]|KEGG Orthology (KO)>>>09100 Metabolism>>>09105 Amino acid metabolism>>>00260 Glycine, serine and threonine metabolism [PATH:ko00260]|KEGG Orthology (KO)>>>09100 Metabolism>>>09105 Amino acid metabolism>>>00270 Cysteine and methionine metabolism [PATH:ko00270]|Enzymes>>>1. Oxidoreductases>>>1…	COG0111	Phosphoglycerate dehydrogenase or related dehydrogenase (SerA) (PDB:3OET)	Serine biosynthesis	+	+	+	+	+	+
GC_00000285	K01921	D-alanine-D-alanine ligase [EC:6.3.2.4]	KEGG Orthology (KO)>>>09100 Metabolism>>>09106 Metabolism of other amino acids>>>00470 D-Amino acid metabolism [PATH:ko00470]|KEGG Orthology (KO)>>>09100 Metabolism>>>09107 Glycan biosynthesis and metabolism>>>00550 Peptidoglycan biosynthesis [PATH:ko00550]|Enzymes>>>6. Ligases>>>6.3 Forming carbon-nitrogen bonds>>>6.3.2 Acid-D-amino-acid ligases (peptide synthases)>>>6.3.2.4 D-alanine---D-alanin…	COG1181	D-alanine-D-alanine ligase or related ATP-grasp enzyme (DdlA) (PDB:1E4E)	Mureine biosynthesis	+	+	+	+	+	+
GC_00000505	K07560	D-aminoacyl-tRNA deacylase [EC:3.1.1.96]	Enzymes>>>3. Hydrolases>>>3.1 Acting on ester bonds>>>3.1.1 Carboxylic-ester hydrolases>>>3.1.1.96 D-aminoacyl-tRNA deacylase|Transfer RNA biogenesis>>>Eukaryotic type>>>Aminoacyl-tRNA synthetases (AARSs)>>>Trans-editing factors|Transfer RNA biogenesis>>>Prokaryotic type>>>Aminoacyl-tRNA synthetases (AARSs)>>>Trans-editing factors	COG1490	D-aminoacyl-tRNA deacylase (Dtd) (PDB:1J7G) (PUBMED:10918062;16902403;24302572)		+	+	+	+	+	+
GC_00000486	K03273	D-glycero-D-manno-heptose 1,7-bisphosphate phosphatase [EC:3.1.3.82 3.1.3.83]	KEGG Orthology (KO)>>>09100 Metabolism>>>09107 Glycan biosynthesis and metabolism>>>00540 Lipopolysaccharide biosynthesis [PATH:ko00540]|Enzymes>>>3. Hydrolases>>>3.1 Acting on ester bonds>>>3.1.3 Phosphoric-monoester hydrolases>>>3.1.3.82 D-glycero-beta-D-manno-heptose 1,7-bisphosphate 7-phosphatase|Enzymes>>>3. Hydrolases>>>3.1 Acting on ester bonds>>>3.1.3 Phosphoric-monoester hydrolases>>>3.1…	COG0241	Histidinol phosphatase/D-glycero-mannoheptose bisphosphatephosphatase, HAD superfamily (HisB1/GmhB) (PDB:2GMW) (PUBMED:20050615;20050614)	Histidine biosynthesis	+	+	+	+	+	+
GC_00000567	K21345	D-glycero-beta-D-manno-heptose 1-phosphate adenylyltransferase [EC:2.7.7.70]	KEGG Orthology (KO)>>>09100 Metabolism>>>09108 Metabolism of cofactors and vitamins>>>00740 Riboflavin metabolism [PATH:ko00740]|Enzymes>>>2. Transferases>>>2.7 Transferring phosphorus-containing groups>>>2.7.1 Phosphotransferases with an alcohol group as acceptor>>>2.7.1.26 riboflavin kinase|Enzymes>>>2. Transferases>>>2.7 Transferring phosphorus-containing groups>>>2.7.7 Nucleotidyltransferases…	COG2870	ADP-heptose synthase, bifunctional sugar kinase/adenylyltransferase (RfaE) (PDB:5X9Q)		+	+	+	+	+	+
GC_00000600	K21344	D-glycero-beta-D-manno-heptose-7-phosphate kinase [EC:2.7.1.167]	KEGG Orthology (KO)>>>09100 Metabolism>>>09107 Glycan biosynthesis and metabolism>>>00540 Lipopolysaccharide biosynthesis [PATH:ko00540]|Enzymes>>>2. Transferases>>>2.7 Transferring phosphorus-containing groups>>>2.7.1 Phosphotransferases with an alcohol group as acceptor>>>2.7.1.167 D-glycero-beta-D-manno-heptose-7-phosphate kinase|Lipopolysaccharide biosynthesis proteins>>>Lipid A	COG2870	ADP-heptose synthase, bifunctional sugar kinase/adenylyltransferase (RfaE) (PDB:5X9Q)		+	+	+	+	+	+
GC_00000570	K03271	D-sedoheptulose 7-phosphate isomerase [EC:5.3.1.28]	KEGG Orthology (KO)>>>09100 Metabolism>>>09107 Glycan biosynthesis and metabolism>>>00540 Lipopolysaccharide biosynthesis [PATH:ko00540]|Enzymes>>>5. Isomerases>>>5.3 Intramolecular oxidoreductases>>>5.3.1 Interconverting aldoses and ketoses, and related compounds>>>5.3.1.28 D-sedoheptulose-7-phosphate isomerase|Lipopolysaccharide biosynthesis proteins>>>Core region	COG0279	Phosphoheptose isomerase (GmhA) (PDB:1G76)		+	+	+	+	+	+
GC_00001092	K06877	DEAD/DEAH box helicase domain-containing protein	KEGG Orthology (KO)>>>09190 Not Included in Pathway or Brite>>>09194 Poorly characterized>>>99996 General function prediction only	COG1205	ATP-dependent helicase YprA, contains C-terminal metal-binding DUF1998 domain (YprA)		+	+	+	+	+	+
GC_00002508	K00558	DNA (cytosine-5)-methyltransferase 1 [EC:2.1.1.37]	Enzymes>>>2. Transferases>>>2.1 Transferring one-carbon groups>>>2.1.1 Methyltransferases>>>2.1.1.204 tRNA (cytosine38-C5)-methyltransferase|Transfer RNA biogenesis>>>Eukaryotic type>>>tRNA modification factors>>>Methyltransferases	COG0270	DNA-cytosine methylase (Dcm) (PDB:3LX6)		Missing	+	Missing	Missing	Missing	Missing
GC_00002476	K00558	DNA (cytosine-5)-methyltransferase 1 [EC:2.1.1.37]	KEGG Orthology (KO)>>>09100 Metabolism>>>09105 Amino acid metabolism>>>00270 Cysteine and methionine metabolism [PATH:ko00270]|Enzymes>>>2. Transferases>>>2.1 Transferring one-carbon groups>>>2.1.1 Methyltransferases>>>2.1.1.37 DNA (cytosine-5-)-methyltransferase|Transcription factors>>>Eukaryotic type>>>Zinc finger>>>CXXC CpG-binding proteins|DNA replication proteins>>>Eukaryotic type>>>DNA Repl…	COG0270	DNA-cytosine methylase (Dcm) (PDB:3LX6)		Missing	+	Missing	Missing	Missing	Missing
GC_00002718	K00558	DNA (cytosine-5)-methyltransferase 1 [EC:2.1.1.37]	KEGG Orthology (KO)>>>09100 Metabolism>>>09105 Amino acid metabolism>>>00270 Cysteine and methionine metabolism [PATH:ko00270]|Enzymes>>>2. Transferases>>>2.1 Transferring one-carbon groups>>>2.1.1 Methyltransferases>>>2.1.1.37 DNA (cytosine-5-)-methyltransferase|Transcription factors>>>Eukaryotic type>>>Zinc finger>>>CXXC CpG-binding proteins|DNA replication proteins>>>Eukaryotic type>>>DNA Repl…	COG0270	DNA-cytosine methylase (Dcm) (PDB:3LX6)		Missing	Missing	Missing	+	Missing	Missing
GC_00000762	K02469	DNA gyrase subunit A [EC:5.6.2.2]		COG0188	DNA gyrase/topoisomerase IV, subunit A (GyrA) (PDB:1SUU)		Missing	Missing	Missing	+	Missing	Missing
GC_00000762	K02469	DNA gyrase subunit A [EC:5.6.2.2]	Enzymes>>>5. Isomerases>>>5.6 Isomerases altering macromolecular conformation>>>5.6.2 Enzymes altering nucleic acid conformation>>>5.6.2.2 DNA topoisomerase (ATP-hydrolysing)|DNA replication proteins>>>Prokaryotic type>>>DNA Topoisomerases|DNA repair and recombination proteins>>>Prokaryotic type>>>DSBR (double strand breaks repair)>>>NHEJ (non-homologous end-joining)>>>SHIIR (short-homology-indep…	COG0188	DNA gyrase/topoisomerase IV, subunit A (GyrA) (PDB:1SUU)		+	+	+	Missing	+	+
GC_00000102	K02470	DNA gyrase subunit B [EC:5.6.2.2]	Enzymes>>>5. Isomerases>>>5.6 Isomerases altering macromolecular conformation>>>5.6.2 Enzymes altering nucleic acid conformation>>>5.6.2.2 DNA topoisomerase (ATP-hydrolysing)|DNA replication proteins>>>Prokaryotic type>>>DNA Topoisomerases|DNA repair and recombination proteins>>>Prokaryotic type>>>DSBR (double strand breaks repair)>>>NHEJ (non-homologous end-joining)>>>SHIIR (short-homology-indep…	COG0187	DNA gyrase/topoisomerase IV, subunit B (GyrB) (PDB:1EI1)		+	+	+	Missing	Missing	Missing
GC_00000259	K01972	DNA ligase (NAD+) [EC:6.5.1.2]	KEGG Orthology (KO)>>>09120 Genetic Information Processing>>>09124 Replication and repair>>>03030 DNA replication [PATH:ko03030]|KEGG Orthology (KO)>>>09120 Genetic Information Processing>>>09124 Replication and repair>>>03410 Base excision repair [PATH:ko03410]|KEGG Orthology (KO)>>>09120 Genetic Information Processing>>>09124 Replication and repair>>>03420 Nucleotide excision repair [PATH:ko034…	COG0272	NAD-dependent DNA ligase (Lig) (PDB:5TT5)		+	+	+	+	+	+
GC_00002382	K07458	DNA mismatch endonuclease, patch repair protein [EC:3.1.-.-]	Enzymes>>>3. Hydrolases>>>3.1 Acting on ester bonds>>>3.1.->>>3.1.-.-|DNA repair and recombination proteins>>>Prokaryotic type>>>SSBR (single strand breaks repair)>>>MMR (mismatch excision repair)>>>Other MMR factors	COG3727	G:T-mismatch repair DNA endonuclease Vsr, very short patch repair protein (Vsr) (PDB:1CW0)		Missing	+	Missing	Missing	Missing	Missing
GC_00002664	K07458	DNA mismatch endonuclease, patch repair protein [EC:3.1.-.-]	Enzymes>>>3. Hydrolases>>>3.1 Acting on ester bonds>>>3.1.->>>3.1.-.-|DNA repair and recombination proteins>>>Prokaryotic type>>>SSBR (single strand breaks repair)>>>MMR (mismatch excision repair)>>>Other MMR factors	COG3727	G:T-mismatch repair DNA endonuclease Vsr, very short patch repair protein (Vsr) (PDB:1CW0)		Missing	+	Missing	Missing	Missing	Missing
GC_00002798	K07458	DNA mismatch endonuclease, patch repair protein [EC:3.1.-.-]	Enzymes>>>3. Hydrolases>>>3.1 Acting on ester bonds>>>3.1.->>>3.1.-.-|DNA repair and recombination proteins>>>Prokaryotic type>>>SSBR (single strand breaks repair)>>>MMR (mismatch excision repair)>>>Other MMR factors	COG3727	G:T-mismatch repair DNA endonuclease Vsr, very short patch repair protein (Vsr) (PDB:1CW0)		Missing	Missing	Missing	+	Missing	Missing
GC_00000995	K03572	DNA mismatch repair protein MutL	KEGG Orthology (KO)>>>09120 Genetic Information Processing>>>09124 Replication and repair>>>03430 Mismatch repair [PATH:ko03430]|DNA repair and recombination proteins>>>Prokaryotic type>>>SSBR (single strand breaks repair)>>>MMR (mismatch excision repair)>>>Molecular matchmaker	COG0323	DNA mismatch repair ATPase MutL (MutL) (PDB:1B62)		+	+	+	+	Missing	+
GC_00000237	K03555	DNA mismatch repair protein MutS	KEGG Orthology (KO)>>>09120 Genetic Information Processing>>>09124 Replication and repair>>>03430 Mismatch repair [PATH:ko03430]|DNA repair and recombination proteins>>>Prokaryotic type>>>SSBR (single strand breaks repair)>>>MMR (mismatch excision repair)>>>Mismatch and loop recognition factors	COG0249	DNA mismatch repair ATPase MutS (MutS) (PDB:1E3M)		+	+	+	+	Missing	+
GC_00000104	K07456	DNA mismatch repair protein MutS2		COG1193	dsDNA-specific endonuclease/ATPase MutS2 (MutS2)		Missing	Missing	Missing	+	Missing	Missing
GC_00000104	K07456	DNA mismatch repair protein MutS2	KEGG Orthology (KO)>>>09120 Genetic Information Processing>>>09124 Replication and repair>>>03430 Mismatch repair [PATH:ko03430]|DNA repair and recombination proteins>>>Prokaryotic type>>>SSBR (single strand breaks repair)>>>MMR (mismatch excision repair)>>>Mismatch and loop recognition factors	COG1193	dsDNA-specific endonuclease/ATPase MutS2 (MutS2)		+	+	+	Missing	Missing	Missing
GC_00001670	K02347	DNA polymerase (family X)	DNA repair and recombination proteins>>>Prokaryotic type>>>Other factors with a suspected DNA repair function>>>DNA polymerase	COG1387|COG1796	Histidinol phosphatase or related hydrolase of the PHP family (HIS2) (PDB:1M65)|DNA polymerase/3'-5' exonuclease PolX (PolX) (PDB:1BPB)	Histidine biosynthesis	+	+	+	+	Missing	+
GC_00001038	K02335	DNA polymerase I [EC:2.7.7.7]		COG0258|COG0749	5'-3' exonuclease Xni/ExoIX (flap endonuclease) (ExoIX) (PDB:3ZDA) (PUBMED:19000038;23821668)|DNA polymerase I, 3'-5' exonuclease and polymerase domains (PolA) (PDB:1D8Y)		Missing	Missing	Missing	Missing	+	Missing
GC_00001038	K02335	DNA polymerase I [EC:2.7.7.7]	KEGG Orthology (KO)>>>09120 Genetic Information Processing>>>09124 Replication and repair>>>03030 DNA replication [PATH:ko03030]|KEGG Orthology (KO)>>>09120 Genetic Information Processing>>>09124 Replication and repair>>>03410 Base excision repair [PATH:ko03410]|KEGG Orthology (KO)>>>09120 Genetic Information Processing>>>09124 Replication and repair>>>03420 Nucleotide excision repair [PATH:ko034…	COG0258|COG0749	5'-3' exonuclease Xni/ExoIX (flap endonuclease) (ExoIX) (PDB:3ZDA) (PUBMED:19000038;23821668)|DNA polymerase I, 3'-5' exonuclease and polymerase domains (PolA) (PDB:1D8Y)		+	+	+	+	Missing	+
GC_00001173	K02337	DNA polymerase III subunit alpha [EC:2.7.7.7]	KEGG Orthology (KO)>>>09120 Genetic Information Processing>>>09124 Replication and repair>>>03030 DNA replication [PATH:ko03030]|KEGG Orthology (KO)>>>09120 Genetic Information Processing>>>09124 Replication and repair>>>03430 Mismatch repair [PATH:ko03430]|KEGG Orthology (KO)>>>09120 Genetic Information Processing>>>09124 Replication and repair>>>03440 Homologous recombination [PATH:ko03440]|Enz…	COG0587	DNA polymerase III, alpha subunit (DnaE) (PDB:2HNH)		+	+	+	+	+	Missing
GC_00000342	K02338	DNA polymerase III subunit beta [EC:2.7.7.7]	KEGG Orthology (KO)>>>09120 Genetic Information Processing>>>09124 Replication and repair>>>03030 DNA replication [PATH:ko03030]|KEGG Orthology (KO)>>>09120 Genetic Information Processing>>>09124 Replication and repair>>>03430 Mismatch repair [PATH:ko03430]|KEGG Orthology (KO)>>>09120 Genetic Information Processing>>>09124 Replication and repair>>>03440 Homologous recombination [PATH:ko03440]|Enz…	COG0592	DNA polymerase III sliding clamp (beta) subunit, PCNA homolog (DnaN) (PDB:1JQJ)		+	+	+	+	+	+
GC_00000876	K02340	DNA polymerase III subunit delta [EC:2.7.7.7]	KEGG Orthology (KO)>>>09120 Genetic Information Processing>>>09124 Replication and repair>>>03030 DNA replication [PATH:ko03030]|KEGG Orthology (KO)>>>09120 Genetic Information Processing>>>09124 Replication and repair>>>03430 Mismatch repair [PATH:ko03430]|KEGG Orthology (KO)>>>09120 Genetic Information Processing>>>09124 Replication and repair>>>03440 Homologous recombination [PATH:ko03440]|Enz…	COG1466	DNA polymerase III, delta subunit (HolA) (PDB:3ZH9)		+	+	+	+	+	+
GC_00000894	K02341	DNA polymerase III subunit delta' [EC:2.7.7.7]		COG2812	DNA polymerase III, gamma/tau subunits (DnaX) (PDB:1A5T)		+	+	+	+	+	+
GC_00000294	K02342	DNA polymerase III subunit epsilon [EC:2.7.7.7]		COG0847	DNA polymerase III, epsilon subunit or related 3'-5' exonuclease (DnaQ) (PDB:1J53)		Missing	Missing	Missing	Missing	+	Missing
GC_00001743	K02342	DNA polymerase III subunit epsilon [EC:2.7.7.7]	KEGG Orthology (KO)>>>09120 Genetic Information Processing>>>09124 Replication and repair>>>03030 DNA replication [PATH:ko03030]|KEGG Orthology (KO)>>>09120 Genetic Information Processing>>>09124 Replication and repair>>>03430 Mismatch repair [PATH:ko03430]|KEGG Orthology (KO)>>>09120 Genetic Information Processing>>>09124 Replication and repair>>>03440 Homologous recombination [PATH:ko03440]|Enz…	COG2176	DNA polymerase III, alpha subunit (gram-positive type) (PolC)		+	+	Missing	+	Missing	+
GC_00000294	K02342	DNA polymerase III subunit epsilon [EC:2.7.7.7]	KEGG Orthology (KO)>>>09120 Genetic Information Processing>>>09124 Replication and repair>>>03030 DNA replication [PATH:ko03030]|KEGG Orthology (KO)>>>09120 Genetic Information Processing>>>09124 Replication and repair>>>03430 Mismatch repair [PATH:ko03430]|KEGG Orthology (KO)>>>09120 Genetic Information Processing>>>09124 Replication and repair>>>03440 Homologous recombination [PATH:ko03440]|Enz…	COG0847	DNA polymerase III, epsilon subunit or related 3'-5' exonuclease (DnaQ) (PDB:1J53)		+	+	+	Missing	Missing	Missing
GC_00001525	K02342	DNA polymerase III subunit epsilon [EC:2.7.7.7]	KEGG Orthology (KO)>>>09120 Genetic Information Processing>>>09124 Replication and repair>>>03030 DNA replication [PATH:ko03030]|KEGG Orthology (KO)>>>09120 Genetic Information Processing>>>09124 Replication and repair>>>03430 Mismatch repair [PATH:ko03430]|KEGG Orthology (KO)>>>09120 Genetic Information Processing>>>09124 Replication and repair>>>03440 Homologous recombination [PATH:ko03440]|Enz…	COG0847	DNA polymerase III, epsilon subunit or related 3'-5' exonuclease (DnaQ) (PDB:1J53)		+	+	+	+	+	Missing
GC_00000081	K02343	DNA polymerase III subunit gamma/tau [EC:2.7.7.7]	KEGG Orthology (KO)>>>09120 Genetic Information Processing>>>09124 Replication and repair>>>03030 DNA replication [PATH:ko03030]|KEGG Orthology (KO)>>>09120 Genetic Information Processing>>>09124 Replication and repair>>>03430 Mismatch repair [PATH:ko03430]|KEGG Orthology (KO)>>>09120 Genetic Information Processing>>>09124 Replication and repair>>>03440 Homologous recombination [PATH:ko03440]|Enz…	COG2812	DNA polymerase III, gamma/tau subunits (DnaX) (PDB:1A5T)		+	+	+	+	Missing	+
GC_00000156	K02346	DNA polymerase IV [EC:2.7.7.7]		COG0389	Nucleotidyltransferase/DNA polymerase DinP involved in DNA repair (DinP) (PDB:4R8U) (PUBMED:16544291)		Missing	Missing	Missing	+	Missing	Missing
GC_00000156	K02346	DNA polymerase IV [EC:2.7.7.7]	Enzymes>>>2. Transferases>>>2.7 Transferring phosphorus-containing groups>>>2.7.7 Nucleotidyltransferases>>>2.7.7.7 DNA-directed DNA polymerase|DNA repair and recombination proteins>>>Prokaryotic type>>>TLS (translesion DNA synthesis) factors>>>Y-family DNA polymerases	COG0389	Nucleotidyltransferase/DNA polymerase DinP involved in DNA repair (DinP) (PDB:4R8U) (PUBMED:16544291)		+	+	+	Missing	+	+
GC_00000804	K02316	DNA primase [EC:2.7.7.101]	KEGG Orthology (KO)>>>09120 Genetic Information Processing>>>09124 Replication and repair>>>03030 DNA replication [PATH:ko03030]|Enzymes>>>2. Transferases>>>2.7 Transferring phosphorus-containing groups>>>2.7.7 Nucleotidyltransferases>>>2.7.7.101 DNA primase DnaG|DNA replication proteins>>>Prokaryotic type>>>DNA Replication Initiation Factors>>>Initiation factors (bacterial)	COG0358	DNA primase (bacterial type) (DnaG) (PDB:3B39) (PUBMED:28128549)		+	+	+	+	+	+
GC_00000880	K04096	DNA processing protein		COG1611	Nucleotide monophosphate nucleosidase PpnN/YdgH, Lonely Guy (LOG) family (PpnN) (PDB:2PMB) (PUBMED:25728768;27941785;31023582;31420341)		Missing	+	Missing	+	Missing	Missing
GC_00000124	K04096	DNA processing protein	KEGG Orthology (KO)>>>09190 Not Included in Pathway or Brite>>>09192 Unclassified: genetic information processing>>>99976 Replication and repair|KEGG Orthology (KO)>>>09190 Not Included in Pathway or Brite>>>09193 Unclassified: signaling and cellular processes>>>99979 Unclassified viral proteins	COG0758	Predicted Rossmann fold nucleotide-binding protein DprA/Smf involved in DNA uptake (Smf) (PDB:3MAJ)		+	+	+	+	+	+
GC_00001219	K04485	DNA repair protein RadA/Sms	DNA repair and recombination proteins>>>Prokaryotic type>>>DSBR (double strand breaks repair)>>>HR (homologous recombination)>>>RecFOR pathway proteins	COG1066	DNA repair protein RadA/Sms, contains AAA+ ATPase domain (Sms) (PDB:5LKM) (PUBMED:30877841)		+	+	+	+	Missing	+
GC_00000547	K03630	DNA repair protein RadC	KEGG Orthology (KO)>>>09190 Not Included in Pathway or Brite>>>09192 Unclassified: genetic information processing>>>99976 Replication and repair	COG2003	DNA repair protein RadC, contains a helix-hairpin-helix DNA-binding motif (RadC) (PDB:2QLC) (PUBMED:9695921)		+	+	+	+	+	+
GC_00001659	K03631	DNA repair protein RecN (Recombination protein N)	DNA repair and recombination proteins>>>Prokaryotic type>>>TLS (translesion DNA synthesis) factors>>>Other SOS response factors|DNA repair and recombination proteins>>>Prokaryotic type>>>DSBR (double strand breaks repair)>>>HR (homologous recombination)>>>RecFOR pathway proteins	COG0497	DNA repair ATPase RecN (RecN) (PDB:4AD8)		+	+	+	+	Missing	+
GC_00000862	K03584	DNA repair protein RecO (recombination protein O)		COG1381	Recombinational DNA repair protein RecO (RecF pathway) (RecO) (PDB:1U5K)		Missing	Missing	Missing	+	+	Missing
GC_00000417	K03547	DNA repair protein SbcD/Mre11	DNA repair and recombination proteins>>>Prokaryotic type>>>DSBR (double strand breaks repair)>>>HR (homologous recombination)>>>RecBC pathway proteins|DNA repair and recombination proteins>>>Prokaryotic type>>>DSBR (double strand breaks repair)>>>HR (homologous recombination)>>>Archaeal homologous recombinant proteins	COG0420	DNA repair exonuclease SbcCD nuclease subunit (SbcD) (PDB:6S85)		+	+	+	+	+	+
GC_00000848	K03629	DNA replication and repair protein RecF	KEGG Orthology (KO)>>>09120 Genetic Information Processing>>>09124 Replication and repair>>>03440 Homologous recombination [PATH:ko03440]|DNA repair and recombination proteins>>>Prokaryotic type>>>DSBR (double strand breaks repair)>>>HR (homologous recombination)>>>RecFOR pathway proteins	COG1195	Recombinational DNA repair ATPase RecF (RecF) (PDB:5Z67)		+	+	+	+	Missing	+
GC_00000242	K03466	DNA segregation ATPase FtsK/SpoIIIE, S-DNA-T family	Chromosome and associated proteins>>>Prokaryotic type>>>Chromosome partitioning proteins>>>Divisome proteins	COG1674	DNA segregation ATPase FtsK/SpoIIIE or related protein (FtsK) (PDB:2IUT)		+	+	+	+	+	+
GC_00001070	K03168	DNA topoisomerase I [EC:5.6.2.1]	Enzymes>>>5. Isomerases>>>5.6 Isomerases altering macromolecular conformation>>>5.6.2 Enzymes altering nucleic acid conformation>>>5.6.2.1 DNA topoisomerase|DNA replication proteins>>>Prokaryotic type>>>DNA Topoisomerases|DNA repair and recombination proteins>>>Prokaryotic type>>>DSBR (double strand breaks repair)>>>NHEJ (non-homologous end-joining)>>>SHIIR (short-homology-independent illegitimat…	COG0550|COG0551	DNA topoisomerase IA (TopA) (PDB:1CY0)|DNA topoisomerase I, ssDNA-binding Zn-finger and Zn-ribbon domains (YrdD) (PDB:1YUA)		+	+	+	+	+	+
GC_00000013	K03530	DNA-binding protein HU-beta	DNA replication proteins>>>Prokaryotic type>>>DNA Replication Initiation Factors>>>Initiation factors (bacterial)|Chromosome and associated proteins>>>Prokaryotic type>>>Nucleoid associated proteins>>>HU (heat unstable protein)|DNA repair and recombination proteins>>>Prokaryotic type>>>DSBR (double strand breaks repair)>>>NHEJ (non-homologous end-joining)>>>SHIIR (short-homology-independent illeg…	COG0776	Bacterial nucleoid DNA-binding protein IHF-alpha (HimA) (PDB:1B8Z)		+	+	+	+	+	+
GC_00002600	K07473	DNA-damage-inducible protein J	Prokaryotic defense system>>>Toxin-antitoxin system (TA system)>>>Type II TA system>>>YafQ-dinJ	COG3077	Antitoxin component of the RelBE or YafQ-DinJ toxin-antitoxin module (RelB) (PDB:4ML0)		Missing	Missing	Missing	+	Missing	Missing
GC_00000559	K03040	DNA-directed RNA polymerase subunit alpha [EC:2.7.7.6]	KEGG Orthology (KO)>>>09120 Genetic Information Processing>>>09121 Transcription>>>03020 RNA polymerase [PATH:ko03020]|Enzymes>>>2. Transferases>>>2.7 Transferring phosphorus-containing groups>>>2.7.7 Nucleotidyltransferases>>>2.7.7.6 DNA-directed RNA polymerase|Transcription machinery>>>Prokaryotic type>>>Bacterial type>>>RNA polymerase>>>Core subunits|DNA repair and recombination proteins>>>Pro…	COG0202	DNA-directed RNA polymerase, alpha subunit/40 kD subunit (RpoA) (PDB:4KN7)	RNA polymerase	+	+	+	+	+	+
GC_00001116	K03043	DNA-directed RNA polymerase subunit beta [EC:2.7.7.6]	KEGG Orthology (KO)>>>09120 Genetic Information Processing>>>09121 Transcription>>>03020 RNA polymerase [PATH:ko03020]|Enzymes>>>2. Transferases>>>2.7 Transferring phosphorus-containing groups>>>2.7.7 Nucleotidyltransferases>>>2.7.7.6 DNA-directed RNA polymerase|Transcription machinery>>>Prokaryotic type>>>Bacterial type>>>RNA polymerase>>>Core subunits|DNA repair and recombination proteins>>>Pro…	COG0085	DNA-directed RNA polymerase, beta subunit/140 kD subunit (RpoB) (PDB:5UAJ)	RNA polymerase	+	+	Missing	+	+	+
GC_00001610	K03046	DNA-directed RNA polymerase subunit beta' [EC:2.7.7.6]	KEGG Orthology (KO)>>>09120 Genetic Information Processing>>>09121 Transcription>>>03020 RNA polymerase [PATH:ko03020]|Enzymes>>>2. Transferases>>>2.7 Transferring phosphorus-containing groups>>>2.7.7 Nucleotidyltransferases>>>2.7.7.6 DNA-directed RNA polymerase|Transcription machinery>>>Prokaryotic type>>>Bacterial type>>>RNA polymerase>>>Core subunits|DNA repair and recombination proteins>>>Pro…	COG0086	DNA-directed RNA polymerase, beta' subunit/160 kD subunit (RpoC) (PDB:1NT9)	RNA polymerase	+	+	Missing	+	+	+
GC_00000961	K03060	DNA-directed RNA polymerase subunit omega [EC:2.7.7.6]	KEGG Orthology (KO)>>>09120 Genetic Information Processing>>>09121 Transcription>>>03020 RNA polymerase [PATH:ko03020]|Enzymes>>>2. Transferases>>>2.7 Transferring phosphorus-containing groups>>>2.7.7 Nucleotidyltransferases>>>2.7.7.6 DNA-directed RNA polymerase|Transcription machinery>>>Prokaryotic type>>>Bacterial type>>>RNA polymerase>>>Core subunits|DNA repair and recombination proteins>>>Pro…	COG1758	DNA-directed RNA polymerase, subunit K/omega (RpoZ) (PDB:3LU0)	RNA polymerase	+	+	+	+	+	+
GC_00001928	K07040	DUF177 domain-containing protein	Ribosome biogenesis>>>Prokaryotic type>>>Other maturation factors	COG1399	23S rRNA accumulation protein YceD (essential in plants, uncharacterized in bacteria) (YceD) (PUBMED:27574185)		+	+	+	+	Missing	Missing
GC_00000764	K03749	DedD protein		COG3087	Cell division protein FtsN (FtsN) (PDB:1UTA)		Missing	Missing	Missing	+	Missing	Missing
GC_00000129	K06204	DnaK suppressor protein	KEGG Orthology (KO)>>>09140 Cellular Processes>>>09145 Cellular community - prokaryotes>>>02026 Biofilm formation - Escherichia coli [PATH:ko02026]|Transcription factors>>>Prokaryotic type>>>Other transcription factors>>>Others|Transcription machinery>>>Prokaryotic type>>>Bacterial type>>>Other transcription-related factors>>>Transcription elongation factors|Ribosome biogenesis>>>Prokaryotic type…	COG1734	RNA polymerase-binding transcription factor DksA (DksA) (PDB:1TJL)		+	+	+	+	+	+
GC_00001802	K06204	DnaK suppressor protein	KEGG Orthology (KO)>>>09140 Cellular Processes>>>09145 Cellular community - prokaryotes>>>02026 Biofilm formation - Escherichia coli [PATH:ko02026]|Transcription factors>>>Prokaryotic type>>>Other transcription factors>>>Others|Transcription machinery>>>Prokaryotic type>>>Bacterial type>>>Other transcription-related factors>>>Transcription elongation factors|Ribosome biogenesis>>>Prokaryotic type…	COG1734	RNA polymerase-binding transcription factor DksA (DksA) (PDB:1TJL)		+	+	+	+	Missing	Missing
GC_00000692	K03709	DtxR family transcriptional regulator, Mn-dependent transcriptional regulator	Transcription factors>>>Prokaryotic type>>>Helix-turn-helix>>>Other families	COG1321	Mn-dependent transcriptional regulator MntR, DtxR family (MntR) (PDB:1B1B)		+	+	+	+	+	Missing
GC_00001381	K02108	F-type H+-transporting ATPase subunit a	KEGG Orthology (KO)>>>09100 Metabolism>>>09102 Energy metabolism>>>00190 Oxidative phosphorylation [PATH:ko00190]|KEGG Orthology (KO)>>>09100 Metabolism>>>09102 Energy metabolism>>>00195 Photosynthesis [PATH:ko00195]|Photosynthesis proteins>>>Photosystem and electron transport system>>>F-type ATPase [OT]|Chaperones and folding catalysts>>>Other chaperones and cochaperones>>>PapD	COG0356	FoF1-type ATP synthase, membrane subunit a (AtpB) (PUBMED:22931285)	FoF1-type ATP synthase	+	+	Missing	+	+	Missing
GC_00000355	K02109	F-type H+-transporting ATPase subunit b	KEGG Orthology (KO)>>>09100 Metabolism>>>09102 Energy metabolism>>>00190 Oxidative phosphorylation [PATH:ko00190]|KEGG Orthology (KO)>>>09100 Metabolism>>>09102 Energy metabolism>>>00195 Photosynthesis [PATH:ko00195]|Photosynthesis proteins>>>Photosystem and electron transport system>>>F-type ATPase [OT]	COG0711	FoF1-type ATP synthase, membrane subunit b or b' (AtpF) (PDB:1B9U)	FoF1-type ATP synthase	+	+	+	+	+	+
GC_00000424	K02109	F-type H+-transporting ATPase subunit b	KEGG Orthology (KO)>>>09100 Metabolism>>>09102 Energy metabolism>>>00190 Oxidative phosphorylation [PATH:ko00190]|KEGG Orthology (KO)>>>09100 Metabolism>>>09102 Energy metabolism>>>00195 Photosynthesis [PATH:ko00195]|Photosynthesis proteins>>>Photosystem and electron transport system>>>F-type ATPase [OT]	COG0711	FoF1-type ATP synthase, membrane subunit b or b' (AtpF) (PDB:1B9U)	FoF1-type ATP synthase	+	+	+	+	+	+
GC_00001771	K02110	F-type H+-transporting ATPase subunit c	KEGG Orthology (KO)>>>09100 Metabolism>>>09102 Energy metabolism>>>00190 Oxidative phosphorylation [PATH:ko00190]|KEGG Orthology (KO)>>>09100 Metabolism>>>09102 Energy metabolism>>>00195 Photosynthesis [PATH:ko00195]|Photosynthesis proteins>>>Photosystem and electron transport system>>>F-type ATPase [OT]	COG0636	FoF1-type ATP synthase, membrane subunit c/Archaeal/vacuolar-type H+-ATPase, subunit K (AtpE) (PDB:1C17)	FoF1-type ATP synthase	+	+	Missing	+	+	Missing
GC_00000541	K02113	F-type H+-transporting ATPase subunit delta	KEGG Orthology (KO)>>>09100 Metabolism>>>09102 Energy metabolism>>>00190 Oxidative phosphorylation [PATH:ko00190]|KEGG Orthology (KO)>>>09100 Metabolism>>>09102 Energy metabolism>>>00195 Photosynthesis [PATH:ko00195]|Photosynthesis proteins>>>Photosystem and electron transport system>>>F-type ATPase [OT]	COG0712	FoF1-type ATP synthase, delta subunit (AtpH) (PDB:1ABV)	FoF1-type ATP synthase	+	+	+	+	+	+
GC_00000418	K02114	F-type H+-transporting ATPase subunit epsilon	KEGG Orthology (KO)>>>09100 Metabolism>>>09102 Energy metabolism>>>00190 Oxidative phosphorylation [PATH:ko00190]|KEGG Orthology (KO)>>>09100 Metabolism>>>09102 Energy metabolism>>>00195 Photosynthesis [PATH:ko00195]|Photosynthesis proteins>>>Photosystem and electron transport system>>>F-type ATPase [OT]	COG0355	FoF1-type ATP synthase, epsilon subunit (AtpC) (PDB:3OAA) (PUBMED:29149348;30304218)	FoF1-type ATP synthase	+	+	+	+	+	+
GC_00001236	K02115	F-type H+-transporting ATPase subunit gamma	KEGG Orthology (KO)>>>09100 Metabolism>>>09102 Energy metabolism>>>00190 Oxidative phosphorylation [PATH:ko00190]|KEGG Orthology (KO)>>>09100 Metabolism>>>09102 Energy metabolism>>>00195 Photosynthesis [PATH:ko00195]|Photosynthesis proteins>>>Photosystem and electron transport system>>>F-type ATPase [OT]	COG0224	FoF1-type ATP synthase, gamma subunit (AtpG) (PDB:3OAA) (PUBMED:15326535)	FoF1-type ATP synthase	+	+	+	+	Missing	+
GC_00000132	K02111	F-type H+/Na+-transporting ATPase subunit alpha [EC:7.1.2.2 7.2.2.1]	KEGG Orthology (KO)>>>09100 Metabolism>>>09102 Energy metabolism>>>00190 Oxidative phosphorylation [PATH:ko00190]|KEGG Orthology (KO)>>>09100 Metabolism>>>09102 Energy metabolism>>>00195 Photosynthesis [PATH:ko00195]|Enzymes>>>7. Translocases>>>7.1 Catalysing the translocation of hydrons>>>7.1.2 Linked to the hydrolysis of a nucleoside triphosphate>>>7.1.2.2 H+-transporting two-sector ATPase|Enzy…	COG0056	FoF1-type ATP synthase, alpha subunit (AtpA) (PDB:3OAA)	FoF1-type ATP synthase	+	+	+	+	+	+
GC_00000648	K02112	F-type H+/Na+-transporting ATPase subunit beta [EC:7.1.2.2 7.2.2.1]	KEGG Orthology (KO)>>>09100 Metabolism>>>09102 Energy metabolism>>>00190 Oxidative phosphorylation [PATH:ko00190]|KEGG Orthology (KO)>>>09100 Metabolism>>>09102 Energy metabolism>>>00195 Photosynthesis [PATH:ko00195]|Enzymes>>>7. Translocases>>>7.1 Catalysing the translocation of hydrons>>>7.1.2 Linked to the hydrolysis of a nucleoside triphosphate>>>7.1.2.2 H+-transporting two-sector ATPase|Enzy…	COG0055	FoF1-type ATP synthase, beta subunit (AtpD) (PDB:3OAA)	FoF1-type ATP synthase	+	+	+	+	+	+
GC_00001728	K03734	FAD:protein FMN transferase [EC:2.7.1.180]	KEGG Orthology (KO)>>>09190 Not Included in Pathway or Brite>>>09191 Unclassified: metabolism>>>99980 Enzymes with EC numbers|Enzymes>>>2. Transferases>>>2.7 Transferring phosphorus-containing groups>>>2.7.1 Phosphotransferases with an alcohol group as acceptor>>>2.7.1.180 FAD:protein FMN transferase	COG1477	FAD:protein FMN transferase ApbE (ApbE) (PDB:1VRM) (PUBMED:23558683;30154099)		+	+	+	+	+	Missing
GC_00000632	K03774	FKBP-type peptidyl-prolyl cis-trans isomerase SlpA [EC:5.2.1.8]	Enzymes>>>5. Isomerases>>>5.2 cis-trans-Isomerases>>>5.2.1 cis-trans Isomerases (only sub-subclass identified to date)>>>5.2.1.8 peptidylprolyl isomerase|Chaperones and folding catalysts>>>Protein folding catalysts>>>Peptidyl prolyl isomerase>>>FKBP	COG1047	Peptidyl-prolyl cis-trans isomerase, FKBP type (SlpA) (PDB:2M2A)		+	+	+	+	Missing	+
GC_00001365	K02379	FdhD protein	KEGG Orthology (KO)>>>09190 Not Included in Pathway or Brite>>>09191 Unclassified: metabolism>>>99982 Energy metabolism	COG1526	Formate dehydrogenase assembly factor FdhD, a sulfurtransferase (FdhD) (PDB:2PW9)		+	+	+	+	Missing	+
GC_00002053	K02377	GDP-L-fucose synthase [EC:1.1.1.271]	KEGG Orthology (KO)>>>09100 Metabolism>>>09101 Carbohydrate metabolism>>>00051 Fructose and mannose metabolism [PATH:ko00051]|KEGG Orthology (KO)>>>09100 Metabolism>>>09101 Carbohydrate metabolism>>>00520 Amino sugar and nucleotide sugar metabolism [PATH:ko00520]|KEGG Orthology (KO)>>>09100 Metabolism>>>09107 Glycan biosynthesis and metabolism>>>00541 O-Antigen nucleotide sugar biosynthesis [PATH…	COG0451	Nucleoside-diphosphate-sugar epimerase (WcaG) (PDB:2X4G)		+	Missing	Missing	+	+	Missing
GC_00002076	K01711	GDPmannose 4,6-dehydratase [EC:4.2.1.47]	KEGG Orthology (KO)>>>09100 Metabolism>>>09101 Carbohydrate metabolism>>>00051 Fructose and mannose metabolism [PATH:ko00051]|KEGG Orthology (KO)>>>09100 Metabolism>>>09101 Carbohydrate metabolism>>>00520 Amino sugar and nucleotide sugar metabolism [PATH:ko00520]|KEGG Orthology (KO)>>>09100 Metabolism>>>09107 Glycan biosynthesis and metabolism>>>00541 O-Antigen nucleotide sugar biosynthesis [PATH…	COG1089	GDP-D-mannose dehydratase (Gmd) (PDB:1DB3)		+	Missing	Missing	+	+	Missing
GC_00002463	K01711	GDPmannose 4,6-dehydratase [EC:4.2.1.47]	KEGG Orthology (KO)>>>09100 Metabolism>>>09101 Carbohydrate metabolism>>>00051 Fructose and mannose metabolism [PATH:ko00051]|KEGG Orthology (KO)>>>09100 Metabolism>>>09101 Carbohydrate metabolism>>>00520 Amino sugar and nucleotide sugar metabolism [PATH:ko00520]|KEGG Orthology (KO)>>>09100 Metabolism>>>09107 Glycan biosynthesis and metabolism>>>00541 O-Antigen nucleotide sugar biosynthesis [PATH…	COG1089	GDP-D-mannose dehydratase (Gmd) (PDB:1DB3)		Missing	Missing	Missing	Missing	+	Missing
GC_00002714	K01951	GMP synthase (glutamine-hydrolysing) [EC:6.3.5.2]	KEGG Orthology (KO)>>>09100 Metabolism>>>09104 Nucleotide metabolism>>>00230 Purine metabolism [PATH:ko00230]|KEGG Orthology (KO)>>>09100 Metabolism>>>09111 Xenobiotics biodegradation and metabolism>>>00983 Drug metabolism - other enzymes [PATH:ko00983]|Enzymes>>>6. Ligases>>>6.3 Forming carbon-nitrogen bonds>>>6.3.5 Carbon-nitrogen ligases with glutamine as amido-N-donor>>>6.3.5.2 GMP synthase (…	COG0518	GMP synthase, glutamine amidotransferase domain (GuaA1) (PDB:4WIM)	Purine biosynthesis	Missing	Missing	Missing	+	Missing	Missing
GC_00001715	K01951	GMP synthase (glutamine-hydrolysing) [EC:6.3.5.2]	KEGG Orthology (KO)>>>09100 Metabolism>>>09104 Nucleotide metabolism>>>00230 Purine metabolism [PATH:ko00230]|KEGG Orthology (KO)>>>09100 Metabolism>>>09111 Xenobiotics biodegradation and metabolism>>>00983 Drug metabolism - other enzymes [PATH:ko00983]|Enzymes>>>6. Ligases>>>6.3 Forming carbon-nitrogen bonds>>>6.3.5 Carbon-nitrogen ligases with glutamine as amido-N-donor>>>6.3.5.2 GMP synthase (…	COG0518|COG0519	GMP synthase, glutamine amidotransferase domain (GuaA1) (PDB:4WIM)|GMP synthase, PP-ATPase domain/subunit (GuaA2) (PDB:4WIM)	Purine biosynthesis|Purine biosynthesis	+	+	+	Missing	+	+
GC_00000195	K03639	GTP 3',8-cyclase [EC:4.1.99.22]	KEGG Orthology (KO)>>>09100 Metabolism>>>09108 Metabolism of cofactors and vitamins>>>00790 Folate biosynthesis [PATH:ko00790]|KEGG Orthology (KO)>>>09120 Genetic Information Processing>>>09123 Folding, sorting and degradation>>>04122 Sulfur relay system [PATH:ko04122]|Enzymes>>>4. Lyases>>>4.1 Carbon-carbon lyases>>>4.1.99 Other carbon-carbon lyases>>>4.1.99.22 GTP 3',8-cyclase	COG2896	GTP 3',8-cyclase (molybdenum cofactor biosynthesis protein MoaA) (MoaA) (PDB:1TV7)	Molybdopterin biosynthesis	+	+	+	+	+	+
GC_00001710	K22391	GTP cyclohydrolase I [EC:3.5.4.16]	KEGG Orthology (KO)>>>09100 Metabolism>>>09108 Metabolism of cofactors and vitamins>>>00790 Folate biosynthesis [PATH:ko00790]|Enzymes>>>3. Hydrolases>>>3.5 Acting on carbon-nitrogen bonds, other than peptide bonds>>>3.5.4 In cyclic amidines>>>3.5.4.16 GTP cyclohydrolase I	COG0327|COG3323	Putative GTP cyclohydrolase 1 type 2, NIF3 family (NIF3) (PDB:3SY1) (PUBMED:24435797;26385509)|PII-like insert in the uncharacterized protein YqfO, YbgI/NIF3 family (YqfO) (PDB:2GX8) (PUBMED:17187687;29625546;31118925)	Folate biosynthesis	+	+	+	+	Missing	+
GC_00000673	K09007	GTP cyclohydrolase IB [EC:3.5.4.16]	KEGG Orthology (KO)>>>09100 Metabolism>>>09108 Metabolism of cofactors and vitamins>>>00790 Folate biosynthesis [PATH:ko00790]|Enzymes>>>3. Hydrolases>>>3.5 Acting on carbon-nitrogen bonds, other than peptide bonds>>>3.5.4 In cyclic amidines>>>3.5.4.16 GTP cyclohydrolase I	COG1469	GTP cyclohydrolase FolE2 (FolE2) (PDB:2R5R) (PUBMED:19767425)	Folate biosynthesis	+	+	+	+	Missing	+
GC_00001464	K01139	GTP diphosphokinase / guanosine-3',5'-bis(diphosphate) 3'-diphosphatase [EC:2.7.6.5 3.1.7.2]	KEGG Orthology (KO)>>>09100 Metabolism>>>09104 Nucleotide metabolism>>>00230 Purine metabolism [PATH:ko00230]|Enzymes>>>2. Transferases>>>2.7 Transferring phosphorus-containing groups>>>2.7.6 Diphosphotransferases>>>2.7.6.5 GTP diphosphokinase|Enzymes>>>3. Hydrolases>>>3.1 Acting on ester bonds>>>3.1.7 Diphosphoric-monoester hydrolases>>>3.1.7.2 guanosine-3',5'-bis(diphosphate) 3'-diphosphatase|R…	COG0317	(p)ppGpp synthase/hydrolase, HD superfamily (SpoT) (PDB:1TDJ)		+	+	+	Missing	+	Missing
GC_00000384	K03978	GTP-binding protein	Chromosome and associated proteins>>>Prokaryotic type>>>Chromosome partitioning proteins>>>Other chromosome partitioning proteins	COG0218	GTP-binding protein EngB required for normal cell division (EngB) (PDB:5UCV)		+	+	+	+	+	+
GC_00000163	K06207	GTP-binding protein	KEGG Orthology (KO)>>>09190 Not Included in Pathway or Brite>>>09193 Unclassified: signaling and cellular processes>>>99995 Signaling proteins	COG1217	Predicted membrane GTPase TypA/BipA involved in stress response (TypA) (PDB:5A9V)		+	+	+	+	Missing	+
GC_00001470	K03596	GTP-binding protein LepA		COG0481	Translation elongation factor EF-4, membrane-bound GTPase (LepA) (PDB:3DEG)		+	+	+	+	Missing	+
GC_00000226	K03595	GTPase	Ribosome biogenesis>>>Eukaryotic type>>>Other ribosome biogenesis factors|Ribosome biogenesis>>>Prokaryotic type>>>GTPases|Mitochondrial biogenesis>>>Mitochondrial DNA transcription, translation, and replication factors>>>Mitochondrial transcription and translation factors>>>Other mitochondrial DNA transcription and translation factors	COG1159	GTPase Era, involved in 16S rRNA processing (Era) (PDB:1EGA)		+	+	+	+	+	+
GC_00001386	K03665	GTPase	Ribosome biogenesis>>>Prokaryotic type>>>GTPases	COG2262	50S ribosomal subunit-associated GTPase HflX (HflX) (PDB:2QTF) (PUBMED:22905870)		+	+	+	+	Missing	+
GC_00001446	K03977	GTPase	Ribosome biogenesis>>>Prokaryotic type>>>GTPases	COG1160	Double Era-like domain GTPase Der (Der) (PDB:1MKY)		+	+	+	+	Missing	+
GC_00001607	K03979	GTPase [EC:3.6.5.-]	Enzymes>>>3. Hydrolases>>>3.6 Acting on acid anhydrides>>>3.6.5 Acting on GTP to facilitate cellular and subcellular movement>>>3.6.5.-|Ribosome biogenesis>>>Eukaryotic type>>>Other ribosome biogenesis factors|Ribosome biogenesis>>>Prokaryotic type>>>GTPases	COG0536	GTPase involved in cell partioning and DNA repair (Obg) (PDB:1LNZ)		+	+	+	+	+	Missing
GC_00000883	K07588	GTPase [EC:3.6.5.-]	KEGG Orthology (KO)>>>09190 Not Included in Pathway or Brite>>>09191 Unclassified: metabolism>>>99980 Enzymes with EC numbers|Enzymes>>>3. Hydrolases>>>3.6 Acting on acid anhydrides>>>3.6.5 Acting on GTP to facilitate cellular and subcellular movement>>>3.6.5.-	COG1703	GTPase of the G3E family (not a periplasmic protein kinase) (ArgK) (PDB:2QM7) (PUBMED:18950999)		+	+	+	+	Missing	+
GC_00002389	K19997	GlcNAc-P-P-Und epimerase [EC:5.1.3.26]	Enzymes>>>5. Isomerases>>>5.1 Racemases and epimerases>>>5.1.3 Acting on carbohydrates and derivatives>>>5.1.3.26 N-acetyl-alpha-D-glucosaminyl-diphospho-ditrans,octacis-undecaprenol 4-epimerase|Lipopolysaccharide biosynthesis proteins>>>O-antigen repeat unit	COG0451	Nucleoside-diphosphate-sugar epimerase (WcaG) (PDB:2X4G)		Missing	+	Missing	Missing	Missing	Missing
GC_00001894	K18907	GntR family transcriptional regulator, regulator for abcA and norABC	KEGG Orthology (KO)>>>09100 Metabolism>>>09105 Amino acid metabolism>>>00270 Cysteine and methionine metabolism [PATH:ko00270]|Enzymes>>>2. Transferases>>>2.6 Transferring nitrogenous groups>>>2.6.1 Transaminases>>>2.6.1.117 L-glutamine---4-(methylsulfanyl)-2-oxobutanoate aminotransferase|Amino acid related enzymes>>>Aminotransferase (transaminase)>>>Class I	COG1167	DNA-binding transcriptional regulator, MocR family, contains an aminotransferase domain (ARO8) (PDB:2R2N)	Lysine biosynthesis	Missing	+	Missing	Missing	Missing	Missing
GC_00001327	K22293	GntR family transcriptional regulator, rspAB operon transcriptional repressor	Transcription factors>>>Prokaryotic type>>>Helix-turn-helix>>>GntR family	COG1802	DNA-binding transcriptional regulator, GntR family (GntR) (PDB:3FMS)		+	+	+	+	Missing	+
GC_00001385	K05799	GntR family transcriptional regulator, transcriptional repressor for pyruvate dehydrogenase complex		COG2186	DNA-binding transcriptional regulator, FadR family (FadR) (PDB:1E2X)		+	+	+	+	Missing	+
GC_00001513	K05799	GntR family transcriptional regulator, transcriptional repressor for pyruvate dehydrogenase complex	Transcription factors>>>Prokaryotic type>>>Helix-turn-helix>>>GntR family	COG2186	DNA-binding transcriptional regulator, FadR family (FadR) (PDB:1E2X)		+	+	+	+	Missing	+
GC_00001863	K03617	H+/Na+-translocating ferredoxin:NAD+ oxidoreductase subunit A	KEGG Orthology (KO)>>>09190 Not Included in Pathway or Brite>>>09191 Unclassified: metabolism>>>99982 Energy metabolism	COG4657	Na+-translocating ferredoxin:NAD+ oxidoreductase RNF, RnfA subunit (RnfA)	Na+-translocating Fd:NADH oxidoreductase	+	+	+	+	Missing	Missing
GC_00002065	K03616	H+/Na+-translocating ferredoxin:NAD+ oxidoreductase subunit B [EC:7.1.1.11 7.2.1.2]	KEGG Orthology (KO)>>>09190 Not Included in Pathway or Brite>>>09191 Unclassified: metabolism>>>99980 Enzymes with EC numbers|Enzymes>>>7. Translocases>>>7.1 Catalysing the translocation of hydrons>>>7.1.1 Linked to oxidoreductase reactions>>>7.1.1.11 ferredoxin---NAD+ oxidoreductase (H+-transporting)|Enzymes>>>7. Translocases>>>7.2 Catalysing the translocation of inorganic cations>>>7.2.1 Linked…	COG1143|COG2878	Formate hydrogenlyase subunit 6/NADH:ubiquinone oxidoreductase 23 kD subunit (chain I) (NuoI) (PDB:1B0P)|Na+-translocating ferredoxin:NAD+ oxidoreductase RNF, RnfB subunit (RnfB) (PUBMED:24045950)	NADH dehydrogenase|Na+-translocating Fd:NADH oxidoreductase	+	+	+	Missing	Missing	Missing
GC_00000859	K03615	H+/Na+-translocating ferredoxin:NAD+ oxidoreductase subunit C [EC:7.1.1.11 7.2.1.2]	KEGG Orthology (KO)>>>09190 Not Included in Pathway or Brite>>>09191 Unclassified: metabolism>>>99980 Enzymes with EC numbers|Enzymes>>>7. Translocases>>>7.1 Catalysing the translocation of hydrons>>>7.1.1 Linked to oxidoreductase reactions>>>7.1.1.11 ferredoxin---NAD+ oxidoreductase (H+-transporting)|Enzymes>>>7. Translocases>>>7.2 Catalysing the translocation of inorganic cations>>>7.2.1 Linked…	COG4656	Na+-translocating ferredoxin:NAD+ oxidoreductase RNF, RnfC subunit (RnfC)	Na+-translocating Fd:NADH oxidoreductase	+	+	+	+	Missing	+
GC_00000809	K03614	H+/Na+-translocating ferredoxin:NAD+ oxidoreductase subunit D [EC:7.1.1.11 7.2.1.2]	KEGG Orthology (KO)>>>09190 Not Included in Pathway or Brite>>>09191 Unclassified: metabolism>>>99980 Enzymes with EC numbers|Enzymes>>>7. Translocases>>>7.1 Catalysing the translocation of hydrons>>>7.1.1 Linked to oxidoreductase reactions>>>7.1.1.11 ferredoxin---NAD+ oxidoreductase (H+-transporting)|Enzymes>>>7. Translocases>>>7.2 Catalysing the translocation of inorganic cations>>>7.2.1 Linked…	COG4658	Na+-translocating ferredoxin:NAD+ oxidoreductase RNF, RnfD subunit (RnfD)	Na+-translocating Fd:NADH oxidoreductase	Missing	Missing	Missing	+	Missing	Missing
GC_00000809	K03614	H+/Na+-translocating ferredoxin:NAD+ oxidoreductase subunit D [EC:7.1.1.11 7.2.1.2]	KEGG Orthology (KO)>>>09190 Not Included in Pathway or Brite>>>09191 Unclassified: metabolism>>>99980 Enzymes with EC numbers|Enzymes>>>7. Translocases>>>7.2 Catalysing the translocation of inorganic cations>>>7.2.1 Linked to oxidoreductase reactions>>>7.2.1.1 NADH:ubiquinone reductase (Na+-transporting)	COG4658	Na+-translocating ferredoxin:NAD+ oxidoreductase RNF, RnfD subunit (RnfD)	Na+-translocating Fd:NADH oxidoreductase	+	+	+	Missing	Missing	+
GC_00001622	K03613	H+/Na+-translocating ferredoxin:NAD+ oxidoreductase subunit E	KEGG Orthology (KO)>>>09190 Not Included in Pathway or Brite>>>09191 Unclassified: metabolism>>>99982 Energy metabolism	COG4660	Na+-translocating ferredoxin:NAD+ oxidoreductase RNF, RnfE subunit (RnfE)	Na+-translocating Fd:NADH oxidoreductase	+	+	+	+	Missing	Missing
GC_00001700	K03612	H+/Na+-translocating ferredoxin:NAD+ oxidoreductase subunit G	KEGG Orthology (KO)>>>09190 Not Included in Pathway or Brite>>>09191 Unclassified: metabolism>>>99982 Energy metabolism	COG4659	Na+-translocating ferredoxin:NAD+ oxidoreductase RNF, RnfG subunit (RnfG)	Na+-translocating Fd:NADH oxidoreductase	+	+	+	+	Missing	+
GC_00000631	K06023	HPr kinase/phosphorylase [EC:2.7.11.- 2.7.4.-]	KEGG Orthology (KO)>>>09190 Not Included in Pathway or Brite>>>09191 Unclassified: metabolism>>>99980 Enzymes with EC numbers|Enzymes>>>2. Transferases>>>2.7 Transferring phosphorus-containing groups>>>2.7.4 Phosphotransferases with a phosphate group as acceptor>>>2.7.4.-|Enzymes>>>2. Transferases>>>2.7 Transferring phosphorus-containing groups>>>2.7.11 Protein-serine/threonine kinases>>>2.7.11.-	COG1493	Serine kinase of the HPr protein, regulates carbohydrate metabolism (HprK) (PDB:1JB1)		+	+	+	+	+	+
GC_00000368	K13993	HSP20 family protein	KEGG Orthology (KO)>>>09120 Genetic Information Processing>>>09123 Folding, sorting and degradation>>>04141 Protein processing in endoplasmic reticulum [PATH:ko04141]|Chaperones and folding catalysts>>>Heat shock proteins>>>HSP20	COG0071	Small heat shock protein IbpA, HSP20 family (IbpA) (PDB:1GME)		+	+	+	+	+	+
GC_00000488	K13993	HSP20 family protein	KEGG Orthology (KO)>>>09120 Genetic Information Processing>>>09123 Folding, sorting and degradation>>>04141 Protein processing in endoplasmic reticulum [PATH:ko04141]|Chaperones and folding catalysts>>>Heat shock proteins>>>HSP20	COG0071	Small heat shock protein IbpA, HSP20 family (IbpA) (PDB:1GME)		+	+	+	+	+	+
GC_00001443	K13993	HSP20 family protein	KEGG Orthology (KO)>>>09120 Genetic Information Processing>>>09123 Folding, sorting and degradation>>>04141 Protein processing in endoplasmic reticulum [PATH:ko04141]|Chaperones and folding catalysts>>>Heat shock proteins>>>HSP20	COG0071	Small heat shock protein IbpA, HSP20 family (IbpA) (PDB:1GME)		+	+	Missing	+	+	Missing
GC_00003002	K18831	HTH-type transcriptional regulator / antitoxin HigA	Transcription factors>>>Prokaryotic type>>>Helix-turn-helix>>>Other families|Prokaryotic defense system>>>Toxin-antitoxin system (TA system)>>>Type II TA system>>>HigB-HigA	COG2856|COG3620	Zn-dependent peptidase ImmA, M78 family (ImmA) (PDB:3DTE)|Predicted transcriptional regulator, contains an XRE-type HTH domain (archaeal members contain CBS pair) (AF2118)		Missing	+	Missing	Missing	Missing	Missing
GC_00003070	K15773	HTH-type transcriptional regulator / antitoxin HipB		COG1396	Transcriptional regulator, contains XRE-family HTH domain (HipB) (PDB:1ADR)		+	Missing	Missing	Missing	Missing	Missing
GC_00000538	K02497	HemX protein		COG4137	ABC-type uncharacterized transport system, permease component (YpjD)		+	+	+	+	Missing	+
GC_00002459	K01993	HlyD family secretion protein	KEGG Orthology (KO)>>>09190 Not Included in Pathway or Brite>>>09193 Unclassified: signaling and cellular processes>>>99992 Structural proteins	COG1566	Multidrug resistance efflux pump EmrA (EmrA) (PDB:4TKO)		Missing	Missing	Missing	+	Missing	Missing
GC_00001903	K00088	IMP dehydrogenase [EC:1.1.1.205]	KEGG Orthology (KO)>>>09100 Metabolism>>>09104 Nucleotide metabolism>>>00230 Purine metabolism [PATH:ko00230]|KEGG Orthology (KO)>>>09100 Metabolism>>>09111 Xenobiotics biodegradation and metabolism>>>00983 Drug metabolism - other enzymes [PATH:ko00983]|Enzymes>>>1. Oxidoreductases>>>1.1 Acting on the CH-OH group of donors>>>1.1.1 With NAD+ or NADP+ as acceptor>>>1.1.1.205 IMP dehydrogenase|Exoso…	COG0516	IMP dehydrogenase/GMP reductase (GuaB) (PDB:1B3O)	Purine biosynthesis	+	+	Missing	Missing	+	+
GC_00000515	K19333	IclR family transcriptional regulator, KDG regulon repressor	Transcription factors>>>Prokaryotic type>>>Helix-turn-helix>>>IclR family	COG1414	DNA-binding transcriptional regulator, IclR family (IclR) (PDB:1MKM)		+	+	+	+	+	+
GC_00001655	K15987	K(+)-stimulated pyrophosphate-energized sodium pump [EC:7.1.3.2]	Enzymes>>>7. Translocases>>>7.1 Catalysing the translocation of hydrons>>>7.1.3 Linked to the hydrolysis of diphosphate>>>7.1.3.2 Na+-exporting diphosphatase|Transporters>>>Other transporters>>>Primary active transporters [TC:3]	COG3808	Na+ or H+-translocating membrane pyrophosphatase (OVP1) (PDB:4A01) (PUBMED:11342551)		+	+	Missing	+	Missing	Missing
GC_00000776	K02517	Kdo2-lipid IVA lauroyltransferase/acyltransferase [EC:2.3.1.241 2.3.1.-]	KEGG Orthology (KO)>>>09100 Metabolism>>>09107 Glycan biosynthesis and metabolism>>>00540 Lipopolysaccharide biosynthesis [PATH:ko00540]|Enzymes>>>2. Transferases>>>2.3 Acyltransferases>>>2.3.1 Transferring groups other than aminoacyl groups>>>2.3.1.241 Kdo2-lipid IVA acyltransferase|Enzymes>>>2. Transferases>>>2.3 Acyltransferases>>>2.3.1 Transferring groups other than aminoacyl groups>>>2.3.1.-…	COG1560	Palmitoleoyl-ACP: Kdo2-lipid-IV acyltransferase (lipid A biosynthesis) (LpxP) (PDB:5F2T) (PUBMED:11830595)	Lipid A biosynthesis	+	+	+	+	+	Missing
GC_00001918	K06718	L-2,4-diaminobutyric acid acetyltransferase [EC:2.3.1.178]	KEGG Orthology (KO)>>>09100 Metabolism>>>09105 Amino acid metabolism>>>00260 Glycine, serine and threonine metabolism [PATH:ko00260]|Enzymes>>>2. Transferases>>>2.3 Acyltransferases>>>2.3.1 Transferring groups other than aminoacyl groups>>>2.3.1.178 diaminobutyrate acetyltransferase	COG0456	Ribosomal protein S18 acetylase RimI and related acetyltransferases (RimI) (PDB:1GHE)		+	+	+	+	Missing	Missing
GC_00000313	K00278	L-aspartate oxidase [EC:1.4.3.16]	KEGG Orthology (KO)>>>09100 Metabolism>>>09105 Amino acid metabolism>>>00250 Alanine, aspartate and glutamate metabolism [PATH:ko00250]|KEGG Orthology (KO)>>>09100 Metabolism>>>09108 Metabolism of cofactors and vitamins>>>00760 Nicotinate and nicotinamide metabolism [PATH:ko00760]|Enzymes>>>1. Oxidoreductases>>>1.4 Acting on the CH-NH2 group of donors>>>1.4.3 With oxygen as acceptor>>>1.4.3.16 L-…	COG0029	Aspartate oxidase (NadB) (PDB:1KNP)	NAD biosynthesis	+	+	+	+	Missing	+
GC_00002183	K23976	L-aspartate semialdehyde sulfurtransferase ferredoxin		COG1145	Ferredoxin (NapF) (PDB:6FAH)		Missing	+	Missing	Missing	Missing	Missing
GC_00002183	K23976	L-aspartate semialdehyde sulfurtransferase ferredoxin		COG1143|COG2768	Formate hydrogenlyase subunit 6/NADH:ubiquinone oxidoreductase 23 kD subunit (chain I) (NuoI) (PDB:1B0P)|Uncharacterized Fe-S cluster protein	NADH dehydrogenase	Missing	Missing	Missing	+	Missing	Missing
GC_00001793	K06720	L-ectoine synthase [EC:4.2.1.108]	KEGG Orthology (KO)>>>09100 Metabolism>>>09105 Amino acid metabolism>>>00260 Glycine, serine and threonine metabolism [PATH:ko00260]|Enzymes>>>4. Lyases>>>4.2 Carbon-oxygen lyases>>>4.2.1 Hydro-lyases>>>4.2.1.108 ectoine synthase	COG1917	Cupin domain protein related to quercetin dioxygenase (QdoI) (PDB:2H0V)		+	+	+	+	Missing	Missing
GC_00001035	K18929	L-lactate dehydrogenase complex protein LldF	KEGG Orthology (KO)>>>09190 Not Included in Pathway or Brite>>>09191 Unclassified: metabolism>>>99981 Carbohydrate metabolism	COG1139|COG2048	L-lactate utilization protein LutB, contains a ferredoxin-type domain (LutB)|Heterodisulfide reductase, subunit B (HdrB) (PDB:5ODC)		+	+	+	+	Missing	+
GC_00000758	K00782	L-lactate dehydrogenase complex protein LldG		COG1556	L-lactate utilization protein LutC, contains LUD domain (LutC) (PDB:2G40)		Missing	Missing	Missing	+	Missing	Missing
GC_00001679	K00754	L-malate glycosyltransferase [EC:2.4.1.-]		COG0438	Glycosyltransferase involved in cell wall bisynthesis (RfaB) (PDB:2IV7)		+	+	Missing	Missing	+	Missing
GC_00002458	K00754	L-malate glycosyltransferase [EC:2.4.1.-]		COG0438	Glycosyltransferase involved in cell wall bisynthesis (RfaB) (PDB:2IV7)		Missing	+	Missing	Missing	Missing	Missing
GC_00002781	K00754	L-malate glycosyltransferase [EC:2.4.1.-]		COG0438	Glycosyltransferase involved in cell wall bisynthesis (RfaB) (PDB:2IV7)		Missing	Missing	Missing	+	Missing	Missing
GC_00001679	K00754	L-malate glycosyltransferase [EC:2.4.1.-]	KEGG Orthology (KO)>>>09190 Not Included in Pathway or Brite>>>09191 Unclassified: metabolism>>>99980 Enzymes with EC numbers|Enzymes>>>2. Transferases>>>2.4 Glycosyltransferases>>>2.4.1 Hexosyltransferases>>>2.4.1.-	COG0438	Glycosyltransferase involved in cell wall bisynthesis (RfaB) (PDB:2IV7)		Missing	Missing	Missing	+	Missing	Missing
GC_00001567	K01042	L-seryl-tRNA(Ser) seleniumtransferase [EC:2.9.1.1]	KEGG Orthology (KO)>>>09100 Metabolism>>>09106 Metabolism of other amino acids>>>00450 Selenocompound metabolism [PATH:ko00450]|KEGG Orthology (KO)>>>09120 Genetic Information Processing>>>09122 Translation>>>00970 Aminoacyl-tRNA biosynthesis [PATH:ko00970]|Enzymes>>>2. Transferases>>>2.9 Transferring selenium-containing groups>>>2.9.1 Selenotransferases>>>2.9.1.1 L-seryl-tRNASec selenium transfe…	COG1921	Seryl-tRNA(Sec) selenium transferase (SelA) (PDB:3W1J)		+	+	+	+	+	Missing
GC_00000643	K07566	L-threonylcarbamoyladenylate synthase [EC:2.7.7.87]	Enzymes>>>2. Transferases>>>2.7 Transferring phosphorus-containing groups>>>2.7.7 Nucleotidyltransferases>>>2.7.7.87 L-threonylcarbamoyladenylate synthase|Ribosome biogenesis>>>Prokaryotic type>>>Other maturation factors|Transfer RNA biogenesis>>>Eukaryotic type>>>tRNA modification factors>>>Other tRNA modification factors|Transfer RNA biogenesis>>>Prokaryotic type>>>tRNA modification factors>>>O…	COG0009	tRNA A37 threonylcarbamoyladenosine synthetase subunit TsaC/SUA5/YrdC (TsaC) (PDB:1HRU)	tRNA modification	+	+	+	+	+	+
GC_00000221	K10206	LL-diaminopimelate aminotransferase [EC:2.6.1.83]	KEGG Orthology (KO)>>>09100 Metabolism>>>09105 Amino acid metabolism>>>00270 Cysteine and methionine metabolism [PATH:ko00270]|Enzymes>>>2. Transferases>>>2.6 Transferring nitrogenous groups>>>2.6.1 Transaminases>>>2.6.1.117 L-glutamine---4-(methylsulfanyl)-2-oxobutanoate aminotransferase|Amino acid related enzymes>>>Aminotransferase (transaminase)>>>Class I	COG0436	Aspartate/methionine/tyrosine aminotransferase (AspB) (PDB:2O0R)	Isoleucine, leucine, valine biosynthesis	+	+	+	+	+	+
GC_00000889	K03643	LPS-assembly lipoprotein					+	+	+	+	+	+
GC_00001733	K04744	LPS-assembly protein	Transporters>>>Other transporters>>>Pores ion channels [TC:1]	COG1452	LPS assembly outer membrane protein LptD (organic solvent tolerance protein OstA) (LptD) (PDB:4N4R)		+	+	+	+	Missing	+
GC_00000409	K03744	LemA protein	KEGG Orthology (KO)>>>09190 Not Included in Pathway or Brite>>>09194 Poorly characterized>>>99996 General function prediction only	COG1704	Magnetosome formation protein MamQ, lipoprotein antigen LemA family (LemA) (PDB:2ETD) (PUBMED:14638756;20212111;26884433)		+	+	+	Missing	+	+
GC_00000227	K04770	Lon-like ATP-dependent protease [EC:3.4.21.-]	Enzymes>>>3. Hydrolases>>>3.4 Acting on peptide bonds (peptidases)>>>3.4.21 Serine endopeptidases>>>3.4.21.-|Peptidases and inhibitors>>>Serine peptidases>>>Family S16: lon protease family	COG1067	Predicted ATP-dependent protease (LonB) (PDB:3K1J)		+	+	+	+	+	+
GC_00000470	K03719	Lrp/AsnC family transcriptional regulator, leucine-responsive regulatory protein	Transcription factors>>>Prokaryotic type>>>Helix-turn-helix>>>Lrp/AsnC family	COG1522	DNA-binding transcriptional regulator, Lrp family (Lrp) (PDB:1I1G)		Missing	Missing	Missing	+	Missing	Missing
GC_00000470	K03718	Lrp/AsnC family transcriptional regulator, regulator for asnA, asnC and gidA	Transcription factors>>>Prokaryotic type>>>Helix-turn-helix>>>Lrp/AsnC family	COG1522	DNA-binding transcriptional regulator, Lrp family (Lrp) (PDB:1I1G)		+	+	+	Missing	+	+
GC_00001996	K21959	LysR family transcriptional regulator, cell division regulator	Transcription factors>>>Prokaryotic type>>>Helix-turn-helix>>>LysR family	COG0583	DNA-binding transcriptional regulator, LysR family (LysR) (PDB:2FYI)		Missing	+	Missing	+	+	Missing
GC_00000593	K21900	LysR family transcriptional regulator, transcriptional activator of the cysJI operon	Transcription factors>>>Prokaryotic type>>>Helix-turn-helix>>>LysR family	COG0583	DNA-binding transcriptional regulator, LysR family (LysR) (PDB:2FYI)		+	+	+	+	+	+
GC_00001039	K06990	MEMO1 family protein	Cytoskeleton proteins>>>Eukaryotic cytoskeleton proteins>>>Microtubules>>>Tubulin-binding proteins>>>Others	COG1355	Predicted class III extradiol dioxygenase, MEMO1 family (Mho1) (PDB:3BCZ)		+	+	+	+	+	Missing
GC_00002811	K08221	MFS transporter, ACDE family, multidrug resistance protein	Transporters>>>Major facilitator superfamily (MFS)>>>Drug transporters>>>Putative aromatic compound/drug exporter (ACDE) family [TC:2.A.1.32]	COG2814	Predicted arabinose efflux permease AraJ, MFS family (AraJ) (PDB:4LDS)		Missing	Missing	Missing	+	Missing	Missing
GC_00001120	K03446	MFS transporter, DHA2 family, multidrug resistance protein	Transporters>>>Major facilitator superfamily (MFS)>>>Drug transporters>>>Drug:H+ antiporter-2 (14 spanner) (DHA2) family [TC:2.A.1.3]	COG2814	Predicted arabinose efflux permease AraJ, MFS family (AraJ) (PDB:4LDS)		+	+	+	+	+	+
GC_00003063	K03762	MFS transporter, MHS family, proline/betaine transporter	Transporters>>>Major facilitator superfamily (MFS)>>>Organic acid transporters>>>Metabolite:H+ symporter (MHS) family [TC:2.A.1.6]	COG2814	Predicted arabinose efflux permease AraJ, MFS family (AraJ) (PDB:4LDS)		Missing	+	Missing	Missing	Missing	Missing
GC_00001943	K02575	MFS transporter, NNP family, nitrate/nitrite transporter	KEGG Orthology (KO)>>>09100 Metabolism>>>09102 Energy metabolism>>>00910 Nitrogen metabolism [PATH:ko00910]|Transporters>>>Major facilitator superfamily (MFS)>>>Nitrate/nitrite transporters>>>Nitrate/nitrite porter (NNP) family [TC:2.A.1.8]	COG2223	Nitrate/nitrite transporter NarK (NarK) (PDB:4JR9)		Missing	+	+	+	+	Missing
GC_00001052	K05820	MFS transporter, PPP family, 3-phenylpropionic acid transporter					Missing	Missing	Missing	+	Missing	Missing
GC_00001052	K05820	MFS transporter, PPP family, 3-phenylpropionic acid transporter	Transporters>>>Major facilitator superfamily (MFS)>>>Organic acid transporters>>>Phenylproprionate permease (PPP) [TC:2.A.1.27]	COG2814	Predicted arabinose efflux permease AraJ, MFS family (AraJ) (PDB:4LDS)		+	+	+	+	Missing	Missing
GC_00000953	K06902	MFS transporter, UMF1 family		COG2270	MFS-type transporter involved in bile tolerance, Atg22 family (BtlA) (PUBMED:12583894)		Missing	Missing	Missing	+	Missing	Missing
GC_00000953	K06902	MFS transporter, UMF1 family	KEGG Orthology (KO)>>>09140 Cellular Processes>>>09141 Transport and catabolism>>>04138 Autophagy - yeast [PATH:ko04138]|Membrane trafficking>>>Autophagy>>>Other autophagy associated proteins>>>Others|Transporters>>>Major facilitator superfamily (MFS)>>>Unknown transporters>>>Unknown major facilitator-1 (UMF1) [TC:2.A.1.24]	COG2270	MFS-type transporter involved in bile tolerance, Atg22 family (BtlA) (PUBMED:12583894)		+	+	+	+	Missing	+
GC_00000872	K08224	MFS transporter, YNFM family, putative membrane transport protein	Transporters>>>Major facilitator superfamily (MFS)>>>Drug transporters>>>Acriflavin-sensitivity (YnfM) family [TC:2.A.1.36]	COG2814	Predicted arabinose efflux permease AraJ, MFS family (AraJ) (PDB:4LDS)		+	+	+	+	+	+
GC_00001867	K12278	MSHA biogenesis protein MshG	Secretion system>>>Type II secretion system>>>MSHA pilus biogenesis protein	COG1459	Type II secretory pathway, component PulF (PulF) (PDB:2VMA)		Missing	+	+	+	Missing	+
GC_00002013	K12281	MSHA biogenesis protein MshK	Secretion system>>>Type II secretion system>>>MSHA pilus biogenesis protein				Missing	+	+	+	Missing	Missing
GC_00001563	K12285	MSHA biogenesis protein MshO	Secretion system>>>Type II secretion system>>>MSHA pilus biogenesis protein	COG2165	Type II secretory pathway, pseudopilin PulG (PulG) (PDB:1AY2)		+	+	+	+	Missing	Missing
GC_00002957	K12285	MSHA biogenesis protein MshO	Secretion system>>>Type II secretion system>>>MSHA pilus biogenesis protein	COG2165	Type II secretory pathway, pseudopilin PulG (PulG) (PDB:1AY2)		Missing	Missing	Missing	+	Missing	Missing
GC_00001908	K12286	MSHA biogenesis protein MshP	Secretion system>>>Type II secretion system>>>MSHA pilus biogenesis protein				Missing	+	+	+	Missing	Missing
GC_00002654	K12286	MSHA biogenesis protein MshP	Secretion system>>>Type II secretion system>>>MSHA pilus biogenesis protein				Missing	Missing	Missing	+	Missing	Missing
GC_00001908	K12286	MSHA biogenesis protein MshP	Secretion system>>>Type II secretion system>>>MSHA pilus biogenesis protein	COG4726	Type IV pilus assembly protein PilX (PilX)		+	Missing	Missing	Missing	Missing	Missing
GC_00001855	K12287	MSHA biogenesis protein MshQ	Secretion system>>>Type II secretion system>>>MSHA pilus biogenesis protein	COG1664	Cytoskeletal protein CcmA, bactofilin family (CcmA) (PDB:2N3D)		Missing	+	+	+	Missing	Missing
GC_00002861	K12287	MSHA biogenesis protein MshQ	Secretion system>>>Type II secretion system>>>MSHA pilus biogenesis protein	COG1664	Cytoskeletal protein CcmA, bactofilin family (CcmA) (PDB:2N3D)		+	Missing	Missing	Missing	Missing	Missing
GC_00002982	K10924	MSHA pilin protein MshA	KEGG Orthology (KO)>>>09140 Cellular Processes>>>09145 Cellular community - prokaryotes>>>05111 Biofilm formation - Vibrio cholerae [PATH:ko05111]|Secretion system>>>Type II secretion system>>>MSHA pilus biogenesis protein	COG2165	Type II secretory pathway, pseudopilin PulG (PulG) (PDB:1AY2)		Missing	Missing	Missing	+	Missing	Missing
GC_00001961	K10926	MSHA pilin protein MshC		COG2165	Type II secretory pathway, pseudopilin PulG (PulG) (PDB:1AY2)		+	+	+	Missing	Missing	Missing
GC_00002439	K10926	MSHA pilin protein MshC		COG2165	Type II secretory pathway, pseudopilin PulG (PulG) (PDB:1AY2)		Missing	Missing	Missing	+	Missing	Missing
GC_00002040	K10927	MSHA pilin protein MshD	KEGG Orthology (KO)>>>09140 Cellular Processes>>>09145 Cellular community - prokaryotes>>>05111 Biofilm formation - Vibrio cholerae [PATH:ko05111]|Secretion system>>>Type II secretion system>>>MSHA pilus biogenesis protein	COG2165	Type II secretory pathway, pseudopilin PulG (PulG) (PDB:1AY2)		+	+	+	Missing	Missing	Missing
GC_00002704	K10927	MSHA pilin protein MshD	KEGG Orthology (KO)>>>09140 Cellular Processes>>>09145 Cellular community - prokaryotes>>>05111 Biofilm formation - Vibrio cholerae [PATH:ko05111]|Secretion system>>>Type II secretion system>>>MSHA pilus biogenesis protein	COG2165	Type II secretory pathway, pseudopilin PulG (PulG) (PDB:1AY2)		Missing	Missing	Missing	+	Missing	Missing
GC_00001485	K23775	MarR family transcriptional regulator, organic hydroperoxide resistance regulator		COG1846	DNA-binding transcriptional regulator, MarR family (MarR) (PDB:1JGS)		+	+	Missing	+	+	Missing
GC_00001347	K23775	MarR family transcriptional regulator, organic hydroperoxide resistance regulator	Transcription factors>>>Prokaryotic type>>>Helix-turn-helix>>>MarR family	COG1846	DNA-binding transcriptional regulator, MarR family (MarR) (PDB:1JGS)		+	+	+	Missing	+	+
GC_00000587	K13640	MerR family transcriptional regulator, heat shock protein HspR	Transcription factors>>>Prokaryotic type>>>Helix-turn-helix>>>MerR family	COG0789	DNA-binding transcriptional regulator, MerR family (SoxR) (PDB:2VZ4)		+	+	+	+	+	+
GC_00001767	K22491	MerR family transcriptional regulator, light-induced transcriptional regulator	Transcription factors>>>Prokaryotic type>>>Helix-turn-helix>>>MerR family	COG5012	Methanogenic corrinoid protein MtbC1 (MtbC1) (PDB:1Y80)		+	Missing	+	Missing	+	+
GC_00001888	K03924	MoxR-like ATPase [EC:3.6.3.-]	KEGG Orthology (KO)>>>09190 Not Included in Pathway or Brite>>>09191 Unclassified: metabolism>>>99980 Enzymes with EC numbers|Enzymes>>>3. Hydrolases>>>3.6 Acting on acid anhydrides>>>3.6.3 Catalysing transmembrane movement of substances>>>3.6.3.-	COG0714	MoxR-like ATPase (MoxR) (PDB:2R44)	Cobalamine/B12 biosynthesis	+	+	+	+	Missing	Missing
GC_00001739	K16052	MscS family membrane protein	Transporters>>>Other transporters>>>Pores ion channels [TC:1]	COG0668	Small-conductance mechanosensitive channel (MscS) (PDB:2OAU)		+	+	+	+	Missing	+
GC_00001596	K00145	N-acetyl-gamma-glutamyl-phosphate reductase [EC:1.2.1.38]	KEGG Orthology (KO)>>>09100 Metabolism>>>09105 Amino acid metabolism>>>00220 Arginine biosynthesis [PATH:ko00220]|Enzymes>>>1. Oxidoreductases>>>1.2 Acting on the aldehyde or oxo group of donors>>>1.2.1 With NAD+ or NADP+ as acceptor>>>1.2.1.38 N-acetyl-gamma-glutamyl-phosphate reductase	COG0002	N-acetyl-gamma-glutamylphosphate reductase (ArgC) (PDB:3DR3)	Arginine biosynthesis	+	+	+	+	+	Missing
GC_00000994	K05823	N-acetyldiaminopimelate deacetylase [EC:3.5.1.47]	Enzymes>>>3. Hydrolases>>>3.5 Acting on carbon-nitrogen bonds, other than peptide bonds>>>3.5.1 In linear amides>>>3.5.1.-|Peptidases and inhibitors>>>Metallo peptidases>>>Family M20	COG1473	Metal-dependent amidase/aminoacylase/carboxypeptidase (AbgB) (PDB:3RAM) (PUBMED:17307853)	Lysine biosynthesis	+	+	Missing	Missing	+	Missing
GC_00001218	K05823	N-acetyldiaminopimelate deacetylase [EC:3.5.1.47]	Enzymes>>>3. Hydrolases>>>3.5 Acting on carbon-nitrogen bonds, other than peptide bonds>>>3.5.1 In linear amides>>>3.5.1.-|Peptidases and inhibitors>>>Metallo peptidases>>>Family M20	COG1473	Metal-dependent amidase/aminoacylase/carboxypeptidase (AbgB) (PDB:3RAM) (PUBMED:17307853)	Lysine biosynthesis	+	Missing	+	Missing	+	Missing
GC_00002856	K05946	N-acetylglucosaminyldiphosphoundecaprenol N-acetyl-beta-D-mannosaminyltransferase [EC:2.4.1.187]	KEGG Orthology (KO)>>>09100 Metabolism>>>09107 Glycan biosynthesis and metabolism>>>00552 Teichoic acid biosynthesis [PATH:ko00552]|Enzymes>>>2. Transferases>>>2.4 Glycosyltransferases>>>2.4.1 Hexosyltransferases>>>2.4.1.187 N-acetylglucosaminyldiphosphoundecaprenol N-acetyl-beta-D-mannosaminyltransferase|Glycosyltransferases>>>Polysaccharide>>>Bacterial polysaccharide (excluding LPS)	COG1922	UDP-N-acetyl-D-mannosaminuronic acid transferase, WecB/TagA/CpsF family (WecG)		+	Missing	Missing	Missing	Missing	Missing
GC_00000055	K01448	N-acetylmuramoyl-L-alanine amidase [EC:3.5.1.28]	Enzymes>>>3. Hydrolases>>>3.5 Acting on carbon-nitrogen bonds, other than peptide bonds>>>3.5.1 In linear amides>>>3.5.1.28 N-acetylmuramoyl-L-alanine amidase|Peptidoglycan biosynthesis and degradation proteins>>>Peptidoglycan biosynthesis and degradation>>>Amidase|Chromosome and associated proteins>>>Prokaryotic type>>>Chromosome partitioning proteins>>>Divisome proteins	COG0860|COG1729	N-acetylmuramoyl-L-alanine amidase (AmiC) (PDB:1JWQ)|Cell division protein CpoB, coordinates peptidoglycan biosynthesis and outer membrane constriction (CpoB) (PDB:2WZ7) (PUBMED:25951518)		+	+	+	+	+	+
GC_00002729	K03653	N-glycosylase/DNA lyase [EC:3.2.2.- 4.2.99.18]					Missing	+	Missing	Missing	Missing	Missing
GC_00000079	K01473	N-methylhydantoinase A [EC:3.5.2.14]		COG0145	N-methylhydantoinase A/oxoprolinase/acetone carboxylase, beta subunit (HyuA)		Missing	Missing	Missing	+	Missing	Missing
GC_00000079	K01473	N-methylhydantoinase A [EC:3.5.2.14]	KEGG Orthology (KO)>>>09100 Metabolism>>>09105 Amino acid metabolism>>>00330 Arginine and proline metabolism [PATH:ko00330]|Enzymes>>>3. Hydrolases>>>3.5 Acting on carbon-nitrogen bonds, other than peptide bonds>>>3.5.2 In cyclic amides>>>3.5.2.14 N-methylhydantoinase (ATP-hydrolysing)	COG0145	N-methylhydantoinase A/oxoprolinase/acetone carboxylase, beta subunit (HyuA)		+	+	+	Missing	Missing	+
GC_00000223	K01474	N-methylhydantoinase B [EC:3.5.2.14]	KEGG Orthology (KO)>>>09100 Metabolism>>>09105 Amino acid metabolism>>>00330 Arginine and proline metabolism [PATH:ko00330]|Enzymes>>>3. Hydrolases>>>3.5 Acting on carbon-nitrogen bonds, other than peptide bonds>>>3.5.2 In cyclic amides>>>3.5.2.14 N-methylhydantoinase (ATP-hydrolysing)	COG0146	N-methylhydantoinase B/oxoprolinase/acetone carboxylase, alpha subunit (HyuB) (PDB:5L9W)		+	+	+	+	+	+
GC_00002347	K03809	NAD(P)H dehydrogenase (quinone) [EC:1.6.5.2]		COG0655	Multimeric flavodoxin WrbA, includes NAD(P)H:quinone oxidoreductase (WrbA) (PDB:4DY4)		Missing	Missing	Missing	+	Missing	Missing
GC_00000806	K19267	NAD(P)H dehydrogenase (quinone) [EC:1.6.5.2]		COG0702	Uncharacterized conserved protein YbjT, contains NAD(P)-binding and DUF2867 domains (YbjT) (PDB:5L3Z)		+	+	Missing	Missing	Missing	Missing
GC_00001291	K03809	NAD(P)H dehydrogenase (quinone) [EC:1.6.5.2]	KEGG Orthology (KO)>>>09100 Metabolism>>>09108 Metabolism of cofactors and vitamins>>>00130 Ubiquinone and other terpenoid-quinone biosynthesis [PATH:ko00130]|Enzymes>>>1. Oxidoreductases>>>1.6 Acting on NADH or NADPH>>>1.6.5 With a quinone or similar compound as acceptor>>>1.6.5.2 NAD(P)H dehydrogenase (quinone)	COG0655	Multimeric flavodoxin WrbA, includes NAD(P)H:quinone oxidoreductase (WrbA) (PDB:4DY4)		+	+	+	+	Missing	+
GC_00002577	K19267	NAD(P)H dehydrogenase (quinone) [EC:1.6.5.2]	KEGG Orthology (KO)>>>09100 Metabolism>>>09108 Metabolism of cofactors and vitamins>>>00130 Ubiquinone and other terpenoid-quinone biosynthesis [PATH:ko00130]|Enzymes>>>1. Oxidoreductases>>>1.6 Acting on NADH or NADPH>>>1.6.5 With a quinone or similar compound as acceptor>>>1.6.5.2 NAD(P)H dehydrogenase (quinone)	COG0702	Uncharacterized conserved protein YbjT, contains NAD(P)-binding and DUF2867 domains (YbjT) (PDB:5L3Z)		Missing	Missing	Missing	Missing	+	Missing
GC_00000344	K00858	NAD+ kinase [EC:2.7.1.23]	KEGG Orthology (KO)>>>09100 Metabolism>>>09108 Metabolism of cofactors and vitamins>>>00760 Nicotinate and nicotinamide metabolism [PATH:ko00760]|Enzymes>>>2. Transferases>>>2.7 Transferring phosphorus-containing groups>>>2.7.1 Phosphotransferases with an alcohol group as acceptor>>>2.7.1.23 NAD+ kinase	COG0061	NAD kinase (NadK) (PDB:1SUW)		+	+	+	+	+	+
GC_00001857	K01916	NAD+ synthase [EC:6.3.1.5]	KEGG Orthology (KO)>>>09100 Metabolism>>>09108 Metabolism of cofactors and vitamins>>>00760 Nicotinate and nicotinamide metabolism [PATH:ko00760]|Enzymes>>>6. Ligases>>>6.3 Forming carbon-nitrogen bonds>>>6.3.1 Acid-D-ammonia (or amine) ligases (amide synthases)>>>6.3.1.5 NAD+ synthase	COG0171	NH3-dependent NAD+ synthetase (NadE) (PDB:3HMQ)	NAD biosynthesis	+	+	Missing	Missing	Missing	+
GC_00000838	K01916	NAD+ synthase [EC:6.3.1.5]	KEGG Orthology (KO)>>>09100 Metabolism>>>09108 Metabolism of cofactors and vitamins>>>00790 Folate biosynthesis [PATH:ko00790]|Enzymes>>>6. Ligases>>>6.3 Forming carbon-nitrogen bonds>>>6.3.4 Other carbon-nitrogen ligases>>>6.3.4.20 7-cyano-7-deazaguanine synthase|Transfer RNA biogenesis>>>Prokaryotic type>>>tRNA modification factors>>>Other tRNA modification factors	COG0171	NH3-dependent NAD+ synthetase (NadE) (PDB:3HMQ)	NAD biosynthesis	+	+	+	+	+	Missing
GC_00001758	K12410	NAD-dependent deacetylase [EC:2.3.1.286]	KEGG Orthology (KO)>>>09100 Metabolism>>>09108 Metabolism of cofactors and vitamins>>>00760 Nicotinate and nicotinamide metabolism [PATH:ko00760]|Enzymes>>>2. Transferases>>>2.3 Acyltransferases>>>2.3.1 Transferring groups other than aminoacyl groups>>>2.3.1.286 protein acetyllysine N-acetyltransferase	COG0846	NAD-dependent protein deacetylase, SIR2 family (SIR2) (PDB:1M2N)		+	+	+	+	+	Missing
GC_00000774	K22405	NADH oxidase (H2O-forming) [EC:1.6.3.4]		COG0426	Flavorubredoxin (NorV) (PDB:4JHC)		Missing	Missing	+	Missing	Missing	Missing
GC_00000774	K22405	NADH oxidase (H2O-forming) [EC:1.6.3.4]	KEGG Orthology (KO)>>>09190 Not Included in Pathway or Brite>>>09191 Unclassified: metabolism>>>99980 Enzymes with EC numbers|Enzymes>>>1. Oxidoreductases>>>1.6 Acting on NADH or NADPH>>>1.6.3 With oxygen as acceptor>>>1.6.3.4 NADH oxidase (H2O-forming)	COG0426	Flavorubredoxin (NorV) (PDB:4JHC)		+	+	Missing	+	+	+
GC_00001345	K17870	NADH oxidase (H2O2-forming) [EC:1.6.3.3]		COG0446	NADPH-dependent 2,4-dienoyl-CoA reductase, sulfur reductase, or a related oxidoreductase (FadH2) (PDB:1VRQ)		+	+	+	Missing	+	+
GC_00000321	K00330	NADH-quinone oxidoreductase subunit A [EC:7.1.1.2]	KEGG Orthology (KO)>>>09100 Metabolism>>>09102 Energy metabolism>>>00190 Oxidative phosphorylation [PATH:ko00190]|Enzymes>>>7. Translocases>>>7.1 Catalysing the translocation of hydrons>>>7.1.1 Linked to oxidoreductase reactions>>>7.1.1.2 NADH:ubiquinone reductase (H+-translocating)	COG0838	NADH:ubiquinone oxidoreductase subunit 3 (chain A) (NuoA) (PDB:3RKO)	NADH dehydrogenase	+	+	+	+	+	+
GC_00000108	K00331	NADH-quinone oxidoreductase subunit B [EC:7.1.1.2]	KEGG Orthology (KO)>>>09100 Metabolism>>>09102 Energy metabolism>>>00190 Oxidative phosphorylation [PATH:ko00190]|Enzymes>>>7. Translocases>>>7.1 Catalysing the translocation of hydrons>>>7.1.1 Linked to oxidoreductase reactions>>>7.1.1.2 NADH:ubiquinone reductase (H+-translocating)	COG0377	NADH:ubiquinone oxidoreductase 20 kD subunit (chain B) or related Fe-S oxidoreductase (NuoB) (PDB:2FUG) (PUBMED:25941396)	NADH dehydrogenase	+	+	+	+	+	+
GC_00001432	K00332	NADH-quinone oxidoreductase subunit C [EC:7.1.1.2]	KEGG Orthology (KO)>>>09100 Metabolism>>>09102 Energy metabolism>>>00190 Oxidative phosphorylation [PATH:ko00190]|Enzymes>>>7. Translocases>>>7.1 Catalysing the translocation of hydrons>>>7.1.1 Linked to oxidoreductase reactions>>>7.1.1.2 NADH:ubiquinone reductase (H+-translocating)	COG0852	NADH:ubiquinone oxidoreductase 27 kD subunit (chain C) (NuoC)	NADH dehydrogenase	+	Missing	+	+	Missing	+
GC_00001432	K00332	NADH-quinone oxidoreductase subunit C [EC:7.1.1.2]	Ubiquitin system>>>Ubiquitin ligases (E3)>>>Multi subunit Ring-finger type E3>>>Cul3 complex>>>Adoptor and target recognizing subunit (BTB)	COG0852	NADH:ubiquinone oxidoreductase 27 kD subunit (chain C) (NuoC)	NADH dehydrogenase	Missing	+	Missing	Missing	Missing	Missing
GC_00000044	K00333	NADH-quinone oxidoreductase subunit D [EC:7.1.1.2]	KEGG Orthology (KO)>>>09100 Metabolism>>>09102 Energy metabolism>>>00190 Oxidative phosphorylation [PATH:ko00190]|Enzymes>>>7. Translocases>>>7.1 Catalysing the translocation of hydrons>>>7.1.1 Linked to oxidoreductase reactions>>>7.1.1.2 NADH:ubiquinone reductase (H+-translocating)	COG0649	NADH:ubiquinone oxidoreductase 49 kD subunit (chain D) (NuoD) (PDB:2FUG)	NADH dehydrogenase	+	+	+	+	+	+
GC_00000141	K00334	NADH-quinone oxidoreductase subunit E [EC:7.1.1.2]	KEGG Orthology (KO)>>>09100 Metabolism>>>09102 Energy metabolism>>>00190 Oxidative phosphorylation [PATH:ko00190]|Enzymes>>>7. Translocases>>>7.1 Catalysing the translocation of hydrons>>>7.1.1 Linked to oxidoreductase reactions>>>7.1.1.2 NADH:ubiquinone reductase (H+-translocating)	COG1905	NADH:ubiquinone oxidoreductase 24 kD subunit (chain E) (NuoE) (PDB:5XF9)	NADH dehydrogenase	+	+	+	+	+	+
GC_00000021	K00335	NADH-quinone oxidoreductase subunit F [EC:7.1.1.2]	KEGG Orthology (KO)>>>09100 Metabolism>>>09102 Energy metabolism>>>00190 Oxidative phosphorylation [PATH:ko00190]|Enzymes>>>7. Translocases>>>7.1 Catalysing the translocation of hydrons>>>7.1.1 Linked to oxidoreductase reactions>>>7.1.1.2 NADH:ubiquinone reductase (H+-translocating)	COG1894|COG2768|COG3411	NADH:ubiquinone oxidoreductase, NADH-binding 51 kD subunit (chain F) (NuoF) (PDB:2FUG)|Uncharacterized Fe-S cluster protein|2Fe-2S ferredoxin (PDB:1M2D) (PUBMED:24421039)	NADH dehydrogenase|2Fe2S	+	+	+	+	+	+
GC_00000844	K00337	NADH-quinone oxidoreductase subunit H [EC:7.1.1.2]	KEGG Orthology (KO)>>>09100 Metabolism>>>09102 Energy metabolism>>>00190 Oxidative phosphorylation [PATH:ko00190]|Enzymes>>>7. Translocases>>>7.1 Catalysing the translocation of hydrons>>>7.1.1 Linked to oxidoreductase reactions>>>7.1.1.2 NADH:ubiquinone reductase (H+-translocating)	COG1005	NADH:ubiquinone oxidoreductase subunit 1 (chain H) (NuoH) (PDB:6HUM)	NADH dehydrogenase	+	+	Missing	+	Missing	Missing
GC_00001306	K00338	NADH-quinone oxidoreductase subunit I [EC:7.1.1.2]	KEGG Orthology (KO)>>>09100 Metabolism>>>09102 Energy metabolism>>>00190 Oxidative phosphorylation [PATH:ko00190]|Enzymes>>>7. Translocases>>>7.1 Catalysing the translocation of hydrons>>>7.1.1 Linked to oxidoreductase reactions>>>7.1.1.2 NADH:ubiquinone reductase (H+-translocating)	COG1143	Formate hydrogenlyase subunit 6/NADH:ubiquinone oxidoreductase 23 kD subunit (chain I) (NuoI) (PDB:1B0P)	NADH dehydrogenase	+	+	+	+	Missing	Missing
GC_00001350	K00339	NADH-quinone oxidoreductase subunit J [EC:7.1.1.2]	KEGG Orthology (KO)>>>09100 Metabolism>>>09102 Energy metabolism>>>00190 Oxidative phosphorylation [PATH:ko00190]|Enzymes>>>7. Translocases>>>7.1 Catalysing the translocation of hydrons>>>7.1.1 Linked to oxidoreductase reactions>>>7.1.1.2 NADH:ubiquinone reductase (H+-translocating)	COG0839	NADH:ubiquinone oxidoreductase subunit 6 (chain J) (NuoJ) (PDB:4HE8)	NADH dehydrogenase	+	+	+	Missing	Missing	Missing
GC_00001977	K00340	NADH-quinone oxidoreductase subunit K [EC:7.1.1.2]	KEGG Orthology (KO)>>>09100 Metabolism>>>09102 Energy metabolism>>>00190 Oxidative phosphorylation [PATH:ko00190]|Enzymes>>>7. Translocases>>>7.1 Catalysing the translocation of hydrons>>>7.1.1 Linked to oxidoreductase reactions>>>7.1.1.2 NADH:ubiquinone reductase (H+-translocating)	COG0713	NADH:ubiquinone oxidoreductase subunit 11 or 4L (chain K) (NuoK) (PDB:4HE8)	NADH dehydrogenase	+	+	+	Missing	Missing	Missing
GC_00000893	K00341	NADH-quinone oxidoreductase subunit L [EC:7.1.1.2]	KEGG Orthology (KO)>>>09100 Metabolism>>>09102 Energy metabolism>>>00190 Oxidative phosphorylation [PATH:ko00190]|Enzymes>>>7. Translocases>>>7.1 Catalysing the translocation of hydrons>>>7.1.1 Linked to oxidoreductase reactions>>>7.1.1.2 NADH:ubiquinone reductase (H+-translocating)	COG1009	Membrane H+-translocase/NADH:ubiquinone oxidoreductase subunit 5 (chain L)/Multisubunit Na+/H+ antiporter, MnhA subunit (NuoL) (PDB:3RKO)	NADH dehydrogenase	+	+	+	+	+	Missing
GC_00000309	K00342	NADH-quinone oxidoreductase subunit M [EC:7.1.1.2]	KEGG Orthology (KO)>>>09100 Metabolism>>>09102 Energy metabolism>>>00190 Oxidative phosphorylation [PATH:ko00190]|Enzymes>>>7. Translocases>>>7.1 Catalysing the translocation of hydrons>>>7.1.1 Linked to oxidoreductase reactions>>>7.1.1.2 NADH:ubiquinone reductase (H+-translocating)	COG1008	NADH:ubiquinone oxidoreductase subunit 4 (chain M) (NuoM) (PDB:6HUM)	NADH dehydrogenase	+	+	+	+	+	+
GC_00000179	K00343	NADH-quinone oxidoreductase subunit N [EC:7.1.1.2]	KEGG Orthology (KO)>>>09100 Metabolism>>>09102 Energy metabolism>>>00190 Oxidative phosphorylation [PATH:ko00190]|Enzymes>>>7. Translocases>>>7.1 Catalysing the translocation of hydrons>>>7.1.1 Linked to oxidoreductase reactions>>>7.1.1.2 NADH:ubiquinone reductase (H+-translocating)	COG1007	NADH:ubiquinone oxidoreductase subunit 2 (chain N) (NuoN) (PDB:4HE8)	NADH dehydrogenase	+	+	+	Missing	+	+
GC_00002549	K03885	NADH:quinone reductase (non-electrogenic) [EC:1.6.5.9]		COG1252	NADH dehydrogenase, FAD-containing subunit (Ndh) (PDB:5NA4)		Missing	+	Missing	Missing	Missing	Missing
GC_00000974	K03885	NADH:quinone reductase (non-electrogenic) [EC:1.6.5.9]	KEGG Orthology (KO)>>>09100 Metabolism>>>09102 Energy metabolism>>>00190 Oxidative phosphorylation [PATH:ko00190]|Enzymes>>>1. Oxidoreductases>>>1.6 Acting on NADH or NADPH>>>1.6.5 With a quinone or similar compound as acceptor>>>1.6.5.9 NADH:quinone reductase (non-electrogenic)	COG1252	NADH dehydrogenase, FAD-containing subunit (Ndh) (PDB:5NA4)		+	+	Missing	+	+	+
GC_00001568	K23948	NADH:quinone reductase (non-electrogenic) [EC:1.6.5.9]	KEGG Orthology (KO)>>>09100 Metabolism>>>09102 Energy metabolism>>>00910 Nitrogen metabolism [PATH:ko00910]|Enzymes>>>1. Oxidoreductases>>>1.13 Acting on single donors with incorporation of molecular oxygen (oxygenases)>>>1.13.12 With incorporation of one atom of oxygen (internal monooxygenases or internal mixed-function oxidases)>>>1.13.12.16 nitronate monooxygenase	COG2070	NAD(P)H-dependent flavin oxidoreductase YrpB, nitropropane dioxygenase family (YrpB)		+	+	+	+	Missing	Missing
GC_00001244	K00344	NADPH:quinone reductase [EC:1.6.5.5]		COG0604	NADPH:quinone reductase or related Zn-dependent oxidoreductase (Qor) (PDB:2VCY)		Missing	+	+	+	+	+
GC_00000845	K00344	NADPH:quinone reductase [EC:1.6.5.5]	KEGG Orthology (KO)>>>09190 Not Included in Pathway or Brite>>>09191 Unclassified: metabolism>>>99980 Enzymes with EC numbers|Enzymes>>>1. Oxidoreductases>>>1.6 Acting on NADH or NADPH>>>1.6.5 With a quinone or similar compound as acceptor>>>1.6.5.5 NADPH:quinone reductase	COG0604	NADPH:quinone reductase or related Zn-dependent oxidoreductase (Qor) (PDB:2VCY)		+	+	+	+	+	+
GC_00002199	K00344	NADPH:quinone reductase [EC:1.6.5.5]	KEGG Orthology (KO)>>>09190 Not Included in Pathway or Brite>>>09191 Unclassified: metabolism>>>99980 Enzymes with EC numbers|Enzymes>>>1. Oxidoreductases>>>1.6 Acting on NADH or NADPH>>>1.6.5 With a quinone or similar compound as acceptor>>>1.6.5.5 NADPH:quinone reductase	COG0604	NADPH:quinone reductase or related Zn-dependent oxidoreductase (Qor) (PDB:2VCY)		Missing	+	Missing	Missing	Missing	Missing
GC_00001190	K22074	NFU1 iron-sulfur cluster scaffold homolog, mitochondrial	Mitochondrial biogenesis>>>Mitochondrial quality control factors>>>Regulator of mitochondrial biogenesis>>>Proteins involved in Fe-S cluster biogenesis	COG0694	Fe-S cluster biogenesis protein NfuA, 4Fe-4S-binding domain (NifU) (PDB:2Z51)		+	+	Missing	+	+	+
GC_00001079	K07001	NTE family protein		COG1752	Predicted acylesterase/phospholipase RssA, containd patatin domain (RssA) (PDB:5FQU)		Missing	Missing	Missing	Missing	Missing	+
GC_00000425	K07001	NTE family protein	KEGG Orthology (KO)>>>09190 Not Included in Pathway or Brite>>>09194 Poorly characterized>>>99996 General function prediction only	COG1752	Predicted acylesterase/phospholipase RssA, containd patatin domain (RssA) (PDB:5FQU)		+	+	+	+	+	+
GC_00001079	K07001	NTE family protein	KEGG Orthology (KO)>>>09190 Not Included in Pathway or Brite>>>09194 Poorly characterized>>>99996 General function prediction only	COG1752	Predicted acylesterase/phospholipase RssA, containd patatin domain (RssA) (PDB:5FQU)		+	+	+	+	Missing	Missing
GC_00001676	K00346	Na+-transporting NADH:ubiquinone oxidoreductase subunit A [EC:7.2.1.1]	KEGG Orthology (KO)>>>09190 Not Included in Pathway or Brite>>>09191 Unclassified: metabolism>>>99980 Enzymes with EC numbers|Enzymes>>>7. Translocases>>>7.2 Catalysing the translocation of inorganic cations>>>7.2.1 Linked to oxidoreductase reactions>>>7.2.1.1 NADH:ubiquinone reductase (Na+-transporting)	COG1726	Na+-transporting NADH:ubiquinone oxidoreductase, subunit NqrA (NqrA) (PDB:4P6V)	Na+-translocating NADH dehydrogenase	+	+	+	+	+	Missing
GC_00001682	K00347	Na+-transporting NADH:ubiquinone oxidoreductase subunit B [EC:7.2.1.1]	KEGG Orthology (KO)>>>09190 Not Included in Pathway or Brite>>>09191 Unclassified: metabolism>>>99980 Enzymes with EC numbers|Enzymes>>>7. Translocases>>>7.2 Catalysing the translocation of inorganic cations>>>7.2.1 Linked to oxidoreductase reactions>>>7.2.1.1 NADH:ubiquinone reductase (Na+-transporting)	COG1805	Na+-transporting NADH:ubiquinone oxidoreductase, subunit NqrB (NqrB) (PDB:4P6V)	Na+-translocating NADH dehydrogenase	+	+	+	+	+	Missing
GC_00000305	K00348	Na+-transporting NADH:ubiquinone oxidoreductase subunit C [EC:7.2.1.1]	KEGG Orthology (KO)>>>09190 Not Included in Pathway or Brite>>>09191 Unclassified: metabolism>>>99980 Enzymes with EC numbers|Enzymes>>>7. Translocases>>>7.2 Catalysing the translocation of inorganic cations>>>7.2.1 Linked to oxidoreductase reactions>>>7.2.1.1 NADH:ubiquinone reductase (Na+-transporting)	COG2869	Na+-transporting NADH:ubiquinone oxidoreductase, subunit NqrC (NqrC) (PDB:4P6V)	Na+-translocating NADH dehydrogenase	+	+	Missing	+	+	+
GC_00001155	K00349	Na+-transporting NADH:ubiquinone oxidoreductase subunit D [EC:7.2.1.1]	KEGG Orthology (KO)>>>09190 Not Included in Pathway or Brite>>>09191 Unclassified: metabolism>>>99980 Enzymes with EC numbers|Enzymes>>>7. Translocases>>>7.2 Catalysing the translocation of inorganic cations>>>7.2.1 Linked to oxidoreductase reactions>>>7.2.1.1 NADH:ubiquinone reductase (Na+-transporting)	COG1347	Na+-transporting NADH:ubiquinone oxidoreductase, subunit NqrD (NqrD) (PDB:4P6V)	Na+-translocating NADH dehydrogenase	+	+	+	+	+	+
GC_00000664	K00350	Na+-transporting NADH:ubiquinone oxidoreductase subunit E [EC:7.2.1.1]	KEGG Orthology (KO)>>>09190 Not Included in Pathway or Brite>>>09191 Unclassified: metabolism>>>99980 Enzymes with EC numbers|Enzymes>>>7. Translocases>>>7.2 Catalysing the translocation of inorganic cations>>>7.2.1 Linked to oxidoreductase reactions>>>7.2.1.1 NADH:ubiquinone reductase (Na+-transporting)	COG2209	Na+-transporting NADH:ubiquinone oxidoreductase, subunit NqrE (NqrE) (PDB:4P6V)	Na+-translocating NADH dehydrogenase	+	+	+	+	+	+
GC_00001465	K00351	Na+-transporting NADH:ubiquinone oxidoreductase subunit F [EC:7.2.1.1]	KEGG Orthology (KO)>>>09190 Not Included in Pathway or Brite>>>09191 Unclassified: metabolism>>>99980 Enzymes with EC numbers|Enzymes>>>7. Translocases>>>7.2 Catalysing the translocation of inorganic cations>>>7.2.1 Linked to oxidoreductase reactions>>>7.2.1.1 NADH:ubiquinone reductase (Na+-transporting)	COG2871	Na+-transporting NADH:ubiquinone oxidoreductase, subunit NqrF (NqrF) (PDB:4P6V)	Na+-translocating NADH dehydrogenase	+	+	+	Missing	Missing	+
GC_00000550	K03620	Ni/Fe-hydrogenase 1 B-type cytochrome subunit	KEGG Orthology (KO)>>>09130 Environmental Information Processing>>>09132 Signal transduction>>>02020 Two-component system [PATH:ko02020]	COG1969	Ni,Fe-hydrogenase I cytochrome b subunit (HyaC) (PDB:4GD3)		+	+	+	+	+	+
GC_00001816	K02049	NitT/TauT family transport system ATP-binding protein	Transporters>>>ABC transporters, prokaryotic type>>>Mineral and organic ion transporters>>>NitT/TauT family transporter	COG1116	ABC-type nitrate/sulfonate/bicarbonate transport system, ATPase component (TauB)		Missing	+	+	Missing	+	+
GC_00001789	K02050	NitT/TauT family transport system permease protein	Transporters>>>ABC transporters, prokaryotic type>>>Mineral and organic ion transporters>>>NitT/TauT family transporter	COG0600	ABC-type nitrate/sulfonate/bicarbonate transport system, permease component (TauC)		Missing	+	Missing	Missing	Missing	Missing
GC_00001560	K02051	NitT/TauT family transport system substrate-binding protein		COG0715	ABC-type nitrate/sulfonate/bicarbonate transport system, periplasmic component (TauA) (PDB:2X26)		Missing	Missing	Missing	Missing	Missing	+
GC_00001102	K23518	O-acetyl-ADP-ribose deacetylase [EC:3.1.1.106]	KEGG Orthology (KO)>>>09190 Not Included in Pathway or Brite>>>09191 Unclassified: metabolism>>>99980 Enzymes with EC numbers|Enzymes>>>3. Hydrolases>>>3.1 Acting on ester bonds>>>3.1.1 Carboxylic-ester hydrolases>>>3.1.1.106 O-acetyl-ADP-ribose deacetylase	COG2110	O-acetyl-ADP-ribose deacetylase (regulator of RNase III), contains Macro domain (YmdB) (PDB:1HJZ)		+	+	+	Missing	+	Missing
GC_00000092	K01740	O-acetylhomoserine (thiol)-lyase [EC:2.5.1.49]	KEGG Orthology (KO)>>>09100 Metabolism>>>09105 Amino acid metabolism>>>00270 Cysteine and methionine metabolism [PATH:ko00270]|Enzymes>>>2. Transferases>>>2.5 Transferring alkyl or aryl groups, other than methyl groups>>>2.5.1 Transferring alkyl or aryl groups, other than methyl groups (only sub-subclass identified to date)>>>2.5.1.49 O-acetylhomoserine aminocarboxypropyltransferase	COG2873	O-acetylhomoserine/O-acetylserine sulfhydrylase, pyridoxal phosphate-dependent (MET17) (PDB:2CTZ)	Methionine biosynthesis	+	+	+	+	+	+
GC_00002136	K01740	O-acetylhomoserine (thiol)-lyase [EC:2.5.1.49]	KEGG Orthology (KO)>>>09100 Metabolism>>>09105 Amino acid metabolism>>>00270 Cysteine and methionine metabolism [PATH:ko00270]|Enzymes>>>2. Transferases>>>2.5 Transferring alkyl or aryl groups, other than methyl groups>>>2.5.1 Transferring alkyl or aryl groups, other than methyl groups (only sub-subclass identified to date)>>>2.5.1.49 O-acetylhomoserine aminocarboxypropyltransferase	COG2873	O-acetylhomoserine/O-acetylserine sulfhydrylase, pyridoxal phosphate-dependent (MET17) (PDB:2CTZ)	Methionine biosynthesis	+	Missing	Missing	+	Missing	Missing
GC_00001706	K15268	O-acetylserine/cysteine efflux transporter		COG0697	Permease of the drug/metabolite transporter (DMT) superfamily (RhaT) (PDB:5I20)		+	+	+	Missing	Missing	Missing
GC_00002262	K02847	O-antigen ligase [EC:2.4.1.-]		COG3307	O-antigen ligase (RfaL)		Missing	+	Missing	+	Missing	Missing
GC_00002336	K02847	O-antigen ligase [EC:2.4.1.-]		COG3307	O-antigen ligase (RfaL)		+	Missing	Missing	Missing	Missing	Missing
GC_00000979	K06037	O-phospho-L-threonine phospho-lyase [EC:4.2.3.-]	KEGG Orthology (KO)>>>09100 Metabolism>>>09105 Amino acid metabolism>>>00260 Glycine, serine and threonine metabolism [PATH:ko00260]|KEGG Orthology (KO)>>>09100 Metabolism>>>09108 Metabolism of cofactors and vitamins>>>00750 Vitamin B6 metabolism [PATH:ko00750]|Enzymes>>>4. Lyases>>>4.2 Carbon-oxygen lyases>>>4.2.3 Acting on phosphates>>>4.2.3.1 threonine synthase	COG0498	Threonine synthase (ThrC) (PDB:1VB3)	Threonine biosynthesis	Missing	+	Missing	Missing	+	Missing
GC_00002481	K03286	OmpA-OmpF porin, OOP family	Transporters>>>Other transporters>>>Pores ion channels [TC:1]	COG2885	Outer membrane protein OmpA and related peptidoglycan-associated (lipo)proteins (OmpA) (PDB:1OAP)		Missing	+	Missing	Missing	Missing	Missing
GC_00001024	K17686	P-type Cu+ transporter [EC:7.2.2.8]	KEGG Orthology (KO)>>>09130 Environmental Information Processing>>>09132 Signal transduction>>>04016 MAPK signaling pathway - plant [PATH:ko04016]|Enzymes>>>7. Translocases>>>7.2 Catalysing the translocation of inorganic cations>>>7.2.2 Linked to the hydrolysis of a nucleoside triphosphate>>>7.2.2.8 P-type Cu+ transporter	COG2217|COG2608	Cation-transporting P-type ATPase (ZntA) (PDB:4BBJ)|Copper chaperone CopZ (CopZ) (PDB:1AFI)		+	+	+	+	Missing	+
GC_00002134	K01533	P-type Cu2+ transporter [EC:7.2.2.9]	KEGG Orthology (KO)>>>09190 Not Included in Pathway or Brite>>>09191 Unclassified: metabolism>>>99980 Enzymes with EC numbers|Enzymes>>>7. Translocases>>>7.2 Catalysing the translocation of inorganic cations>>>7.2.2 Linked to the hydrolysis of a nucleoside triphosphate>>>7.2.2.9 P-type Cu2+ transporter	COG2217	Cation-transporting P-type ATPase (ZntA) (PDB:4BBJ)		Missing	Missing	+	Missing	Missing	+
GC_00002135	K01533	P-type Cu2+ transporter [EC:7.2.2.9]	KEGG Orthology (KO)>>>09190 Not Included in Pathway or Brite>>>09191 Unclassified: metabolism>>>99980 Enzymes with EC numbers|Enzymes>>>7. Translocases>>>7.2 Catalysing the translocation of inorganic cations>>>7.2.2 Linked to the hydrolysis of a nucleoside triphosphate>>>7.2.2.9 P-type Cu2+ transporter	COG2217	Cation-transporting P-type ATPase (ZntA) (PDB:4BBJ)		Missing	+	Missing	+	Missing	Missing
GC_00000072	K06997	PLP dependent protein	KEGG Orthology (KO)>>>09190 Not Included in Pathway or Brite>>>09191 Unclassified: metabolism>>>99985 Amino acid metabolism	COG0325	Pyridoxal 5'-phosphate homeostasis protein YggS, UPF0001 family (YggS) (PDB:3SY1) (PUBMED:26872910)		+	+	+	+	+	+
GC_00000788	K03497	ParB family transcriptional regulator, chromosome partitioning protein	Transcription factors>>>Prokaryotic type>>>Other transcription factors>>>Others|Chromosome and associated proteins>>>Prokaryotic type>>>Chromosome partitioning proteins>>>Other chromosome partitioning proteins|Cytoskeleton proteins>>>Prokaryotic cytoskeleton proteins>>>MinD / ParA class of bacterial cytoskeletal proteins	COG1475	Chromosome segregation protein Spo0J, contains ParB-like nuclease domain (Spo0J) (PDB:1R71)		+	+	+	+	+	+
GC_00002686	K03497	ParB family transcriptional regulator, chromosome partitioning protein	Transcription factors>>>Prokaryotic type>>>Other transcription factors>>>Others|Chromosome and associated proteins>>>Prokaryotic type>>>Chromosome partitioning proteins>>>Other chromosome partitioning proteins|Cytoskeleton proteins>>>Prokaryotic cytoskeleton proteins>>>MinD / ParA class of bacterial cytoskeletal proteins	COG1475	Chromosome segregation protein Spo0J, contains ParB-like nuclease domain (Spo0J) (PDB:1R71)		Missing	+	Missing	Missing	Missing	Missing
GC_00001419	K07175	PhoH-like ATPase	KEGG Orthology (KO)>>>09190 Not Included in Pathway or Brite>>>09193 Unclassified: signaling and cellular processes>>>99995 Signaling proteins	COG1875	Predicted ribonuclease YlaK, contains NYN-type RNase and PhoH-family ATPase domains (YlaK) (PUBMED:17114934)		+	Missing	+	+	+	+
GC_00001843	K07175	PhoH-like ATPase	KEGG Orthology (KO)>>>09190 Not Included in Pathway or Brite>>>09193 Unclassified: signaling and cellular processes>>>99995 Signaling proteins	COG1875	Predicted ribonuclease YlaK, contains NYN-type RNase and PhoH-family ATPase domains (YlaK) (PUBMED:17114934)		Missing	+	+	+	+	Missing
GC_00000035	K07491	REP-associated tyrosine transposase	KEGG Orthology (KO)>>>09190 Not Included in Pathway or Brite>>>09192 Unclassified: genetic information processing>>>99976 Replication and repair				Missing	+	Missing	Missing	Missing	Missing
GC_00000035	K07491	REP-associated tyrosine transposase	KEGG Orthology (KO)>>>09190 Not Included in Pathway or Brite>>>09192 Unclassified: genetic information processing>>>99976 Replication and repair	COG1943	REP element-mobilizing transposase RayT (RAYT) (PDB:4ER8)		+	+	+	+	Missing	+
GC_00002178	K07491	REP-associated tyrosine transposase	KEGG Orthology (KO)>>>09190 Not Included in Pathway or Brite>>>09192 Unclassified: genetic information processing>>>99976 Replication and repair	COG1943	REP element-mobilizing transposase RayT (RAYT) (PDB:4ER8)		+	+	Missing	Missing	Missing	Missing
GC_00000492	K01975	RNA 2',3'-cyclic 3'-phosphodiesterase [EC:3.1.4.58]	Enzymes>>>3. Hydrolases>>>3.1 Acting on ester bonds>>>3.1.4 Phosphoric-diester hydrolases>>>3.1.4.58 RNA 2',3'-cyclic 3'-phosphodiesterase|Transfer RNA biogenesis>>>Prokaryotic type>>>tRNA spricing factors>>>Other tRNA splicing factors	COG1514	RNA 2',3'-cyclic phosphodiesterase (2'-5' RNA ligase) (ThpR) (PDB:1IUH) (PUBMED:25239919)		+	+	+	+	+	+
GC_00000405	K03086	RNA polymerase primary sigma factor	KEGG Orthology (KO)>>>09140 Cellular Processes>>>09142 Cell motility>>>02040 Flagellar assembly [PATH:ko02040]|Transcription machinery>>>Prokaryotic type>>>Bacterial type>>>RNA polymerase>>>Sigma factors	COG0568	DNA-directed RNA polymerase, sigma subunit (sigma70/sigma32) (RpoD) (PDB:1SIG)	RNA polymerase	+	+	+	+	+	+
GC_00000951	K03092	RNA polymerase sigma-54 factor	KEGG Orthology (KO)>>>09130 Environmental Information Processing>>>09132 Signal transduction>>>02020 Two-component system [PATH:ko02020]|KEGG Orthology (KO)>>>09140 Cellular Processes>>>09145 Cellular community - prokaryotes>>>05111 Biofilm formation - Vibrio cholerae [PATH:ko05111]|KEGG Orthology (KO)>>>09140 Cellular Processes>>>09142 Cell motility>>>02040 Flagellar assembly [PATH:ko02040]|Tran…	COG1508	DNA-directed RNA polymerase specialized sigma subunit, sigma54 homolog (RpoN) (PDB:5BYH)	RNA polymerase	+	+	+	+	Missing	+
GC_00002941	K03088	RNA polymerase sigma-70 factor, ECF subfamily		COG1595	DNA-directed RNA polymerase specialized sigma subunit, sigma24 family (RpoE) (PDB:2Q1Z)	RNA polymerase	Missing	Missing	Missing	Missing	+	Missing
GC_00001698	K03088	RNA polymerase sigma-70 factor, ECF subfamily	Transcription machinery>>>Prokaryotic type>>>Bacterial type>>>RNA polymerase>>>Sigma factors	COG1595	DNA-directed RNA polymerase specialized sigma subunit, sigma24 family (RpoE) (PDB:2Q1Z)	RNA polymerase	+	+	+	+	Missing	+
GC_00001769	K03088	RNA polymerase sigma-70 factor, ECF subfamily	Transcription machinery>>>Prokaryotic type>>>Bacterial type>>>RNA polymerase>>>Sigma factors	COG1595	DNA-directed RNA polymerase specialized sigma subunit, sigma24 family (RpoE) (PDB:2Q1Z)	RNA polymerase	+	+	+	+	Missing	Missing
GC_00002739	K03091	RNA polymerase sporulation-specific sigma factor		COG1191	DNA-directed RNA polymerase specialized sigma subunit (FliA) (PDB:1RP3)	RNA polymerase	Missing	Missing	Missing	Missing	Missing	+
GC_00002242	K00986	RNA-directed DNA polymerase [EC:2.7.7.49]		COG3344	Retron-type reverse transcriptase (YkfC)		Missing	Missing	Missing	+	Missing	Missing
GC_00002242	K00986	RNA-directed DNA polymerase [EC:2.7.7.49]	KEGG Orthology (KO)>>>09190 Not Included in Pathway or Brite>>>09191 Unclassified: metabolism>>>99980 Enzymes with EC numbers|Enzymes>>>2. Transferases>>>2.7 Transferring phosphorus-containing groups>>>2.7.7 Nucleotidyltransferases>>>2.7.7.49 RNA-directed DNA polymerase	COG3344	Retron-type reverse transcriptase (YkfC)		+	Missing	Missing	Missing	Missing	Missing
GC_00001346	K06958	RNase adapter protein RapZ	Messenger RNA biogenesis>>>Prokaryotic type>>>Bacterial mRNA degradation factors>>>Other RNA degradation factors>>>Others	COG1660	RNase adaptor protein RapZ for GlmZ sRNA degradation, contains a P-loop ATPase domain (RapZ) (PDB:5O5O) (PUBMED:23475961)		+	+	+	+	Missing	+
GC_00000506	K13643	Rrf2 family transcriptional regulator, iron-sulfur cluster assembly transcription factor		COG1959	DNA-binding transcriptional regulator, IscR family (IscR) (PDB:1XD7)		Missing	Missing	Missing	Missing	+	Missing
GC_00001663	K13771	Rrf2 family transcriptional regulator, nitric oxide-sensitive transcriptional repressor		COG1959	DNA-binding transcriptional regulator, IscR family (IscR) (PDB:1XD7)		+	+	+	+	+	Missing
GC_00000392	K01611	S-adenosylmethionine decarboxylase [EC:4.1.1.50]	KEGG Orthology (KO)>>>09100 Metabolism>>>09105 Amino acid metabolism>>>00270 Cysteine and methionine metabolism [PATH:ko00270]|KEGG Orthology (KO)>>>09100 Metabolism>>>09105 Amino acid metabolism>>>00330 Arginine and proline metabolism [PATH:ko00330]|Enzymes>>>4. Lyases>>>4.1 Carbon-carbon lyases>>>4.1.1 Carboxy-lyases>>>4.1.1.50 adenosylmethionine decarboxylase	COG1586	S-adenosylmethionine decarboxylase (SpeD) (PDB:1TLU)		+	+	+	+	+	+
GC_00000919	K00789	S-adenosylmethionine synthetase [EC:2.5.1.6]	KEGG Orthology (KO)>>>09100 Metabolism>>>09105 Amino acid metabolism>>>00270 Cysteine and methionine metabolism [PATH:ko00270]|KEGG Orthology (KO)>>>09100 Metabolism>>>09110 Biosynthesis of other secondary metabolites>>>00999 Biosynthesis of various plant secondary metabolites [PATH:ko00999]|Enzymes>>>2. Transferases>>>2.5 Transferring alkyl or aryl groups, other than methyl groups>>>2.5.1 Transf…	COG0192	S-adenosylmethionine synthetase (MetK) (PDB:1FUG)	Methionine biosynthesis	+	+	+	+	+	+
GC_00000155	K07568	S-adenosylmethionine:tRNA ribosyltransferase-isomerase [EC:2.4.99.17]		COG0809	S-adenosylmethionine:tRNA-ribosyltransferase-isomerase (queuine synthetase) (QueA) (PDB:1VKY)	tRNA modification	Missing	Missing	Missing	+	Missing	Missing
GC_00000155	K07568	S-adenosylmethionine:tRNA ribosyltransferase-isomerase [EC:2.4.99.17]	Enzymes>>>2. Transferases>>>2.4 Glycosyltransferases>>>2.4.99 Transferring other glycosyl groups>>>2.4.99.17 S-adenosylmethionine:tRNA ribosyltransferase-isomerase|Transfer RNA biogenesis>>>Prokaryotic type>>>tRNA modification factors>>>Other tRNA modification factors	COG0809	S-adenosylmethionine:tRNA-ribosyltransferase-isomerase (queuine synthetase) (QueA) (PDB:1VKY)	tRNA modification	+	+	+	+	+	+
GC_00000626	K06013	STE24 endopeptidase [EC:3.4.24.84]	KEGG Orthology (KO)>>>09100 Metabolism>>>09109 Metabolism of terpenoids and polyketides>>>00900 Terpenoid backbone biosynthesis [PATH:ko00900]|Enzymes>>>3. Hydrolases>>>3.4 Acting on peptide bonds (peptidases)>>>3.4.24 Metalloendopeptidases>>>3.4.24.84 Ste24 endopeptidase|Peptidases and inhibitors>>>Metallo peptidases>>>Family M48: Ste24 endopeptidase family|Exosome>>>Exosomal proteins>>>Exosomal…	COG0501	Zn-dependent protease with chaperone function (HtpX) (PDB:2YPT)		+	+	+	+	+	+
GC_00000329	K03747	Smg protein		COG2922	Uncharacterized conserved protein Smg, DUF494 family (Smg)		+	+	+	+	+	+
GC_00001755	K02742	SprT protein	KEGG Orthology (KO)>>>09190 Not Included in Pathway or Brite>>>09194 Poorly characterized>>>99996 General function prediction only	COG3091	Predicted Zn-dependent metalloprotease, SprT family (SprT)		+	+	+	+	+	Missing
GC_00002425	K02742	SprT protein	KEGG Orthology (KO)>>>09190 Not Included in Pathway or Brite>>>09194 Poorly characterized>>>99996 General function prediction only	COG3091	Predicted Zn-dependent metalloprotease, SprT family (SprT)		Missing	+	Missing	Missing	Missing	Missing
GC_00001510	K03664	SsrA-binding protein	KEGG Orthology (KO)>>>09190 Not Included in Pathway or Brite>>>09192 Unclassified: genetic information processing>>>99975 Protein processing|KEGG Orthology (KO)>>>09190 Not Included in Pathway or Brite>>>09193 Unclassified: signaling and cellular processes>>>99979 Unclassified viral proteins	COG0691	tmRNA-binding protein (SmpB) (PDB:1J1H) (PUBMED:26251518)		+	+	+	+	Missing	Missing
GC_00000018	K21395	TRAP-type transport system periplasmic protein		COG4663	TRAP-type mannitol/chloroaromatic compound transport system, periplasmic component (FcbT1) (PDB:2HZK)		Missing	Missing	Missing	+	Missing	Missing
GC_00000050	K21395	TRAP-type transport system periplasmic protein	Transporters>>>Other transporters>>>Electrochemical potential-driven transporters [TC:2]	COG1638	TRAP-type C4-dicarboxylate transport system, periplasmic component (DctP) (PDB:2CEX)		+	+	+	+	+	+
GC_00001216	K21395	TRAP-type transport system periplasmic protein	Transporters>>>Other transporters>>>Electrochemical potential-driven transporters [TC:2]	COG1638	TRAP-type C4-dicarboxylate transport system, periplasmic component (DctP) (PDB:2CEX)		+	+	+	+	Missing	+
GC_00001330	K21395	TRAP-type transport system periplasmic protein	Transporters>>>Other transporters>>>Electrochemical potential-driven transporters [TC:2]	COG1638	TRAP-type C4-dicarboxylate transport system, periplasmic component (DctP) (PDB:2CEX)		Missing	Missing	Missing	Missing	Missing	+
GC_00000010	K21395	TRAP-type transport system periplasmic protein	Transporters>>>Other transporters>>>Electrochemical potential-driven transporters [TC:2]	COG4663	TRAP-type mannitol/chloroaromatic compound transport system, periplasmic component (FcbT1) (PDB:2HZK)		+	+	+	+	+	+
GC_00000018	K21395	TRAP-type transport system periplasmic protein	Transporters>>>Other transporters>>>Electrochemical potential-driven transporters [TC:2]	COG4663	TRAP-type mannitol/chloroaromatic compound transport system, periplasmic component (FcbT1) (PDB:2HZK)		+	+	+	Missing	+	+
GC_00000140	K21394	TRAP-type transport system small permease protein		COG4665	TRAP-type mannitol/chloroaromatic compound transport system, small permease component (FcbT2)		+	Missing	+	Missing	+	+
GC_00000520	K21394	TRAP-type transport system small permease protein		COG4665	TRAP-type mannitol/chloroaromatic compound transport system, small permease component (FcbT2)		+	+	+	Missing	+	+
GC_00000943	K03424	TatD DNase family protein [EC:3.1.21.-]	KEGG Orthology (KO)>>>09190 Not Included in Pathway or Brite>>>09191 Unclassified: metabolism>>>99980 Enzymes with EC numbers|Enzymes>>>3. Hydrolases>>>3.1 Acting on ester bonds>>>3.1.21 Endodeoxyribonucleases producing 5'-phosphomonoesters>>>3.1.21.-	COG0084	3'->5' ssDNA/RNA exonuclease TatD (TatD) (PDB:1J6O) (PUBMED:10747959;25114049)		+	+	+	+	+	+
GC_00001695	K09017	TetR/AcrR family transcriptional regulator		COG1309	DNA-binding protein, AcrR family, includes nucleoid occlusion protein SlmA (AcrR) (PDB:2QOP)		+	+	Missing	+	+	+
GC_00002922	K13770	TetR/AcrR family transcriptional regulator, fatty acid metabolism regulator protein		COG1309	DNA-binding protein, AcrR family, includes nucleoid occlusion protein SlmA (AcrR) (PDB:2QOP)		Missing	Missing	Missing	Missing	+	Missing
GC_00001714	K13770	TetR/AcrR family transcriptional regulator, fatty acid metabolism regulator protein	Transcription factors>>>Prokaryotic type>>>Helix-turn-helix>>>TetR/AcrR family	COG1309	DNA-binding protein, AcrR family, includes nucleoid occlusion protein SlmA (AcrR) (PDB:2QOP)		+	+	+	+	+	Missing
GC_00001310	K16137	TetR/AcrR family transcriptional regulator, transcriptional repressor for nem operon	Transcription factors>>>Prokaryotic type>>>Helix-turn-helix>>>TetR/AcrR family	COG1309	DNA-binding protein, AcrR family, includes nucleoid occlusion protein SlmA (AcrR) (PDB:2QOP)		+	+	+	+	Missing	+
GC_00001311	K16137	TetR/AcrR family transcriptional regulator, transcriptional repressor for nem operon	Transcription factors>>>Prokaryotic type>>>Helix-turn-helix>>>TetR/AcrR family	COG1309	DNA-binding protein, AcrR family, includes nucleoid occlusion protein SlmA (AcrR) (PDB:2QOP)		Missing	+	+	+	Missing	+
GC_00003054	K16137	TetR/AcrR family transcriptional regulator, transcriptional repressor for nem operon	Transcription factors>>>Prokaryotic type>>>Helix-turn-helix>>>TetR/AcrR family	COG1309	DNA-binding protein, AcrR family, includes nucleoid occlusion protein SlmA (AcrR) (PDB:2QOP)		Missing	+	Missing	Missing	Missing	Missing
GC_00000934	K08303	U32 family peptidase [EC:3.4.-.-]	Enzymes>>>3. Hydrolases>>>3.4 Acting on peptide bonds (peptidases)>>>3.4.->>>3.4.-.-|Peptidases and inhibitors>>>Peptidases of unknown catalytic type>>>Family U32	COG0826	23S rRNA C2501 and tRNA U34 5'-hydroxylation protein RlhA/YrrN/YrrO, U32 peptidase family (RlhA) (PDB:5D88) (PUBMED:31253794;31358606)	23S rRNA modification	+	+	+	+	+	+
GC_00000200	K09949	UDP-2,3-diacylglucosamine hydrolase [EC:3.6.1.54]	KEGG Orthology (KO)>>>09100 Metabolism>>>09107 Glycan biosynthesis and metabolism>>>00540 Lipopolysaccharide biosynthesis [PATH:ko00540]|Enzymes>>>3. Hydrolases>>>3.6 Acting on acid anhydrides>>>3.6.1 In phosphorus-containing anhydrides>>>3.6.1.54 UDP-2,3-diacylglucosamine diphosphatase|Lipopolysaccharide biosynthesis proteins>>>Lipid A	COG3494	Uncharacterized conserved protein, DUF1009 family (PDB:4GGM)		+	+	+	+	+	+
GC_00002311	K15897	UDP-2,4-diacetamido-2,4,6-trideoxy-beta-L-altropyranose hydrolase [EC:3.6.1.57]	KEGG Orthology (KO)>>>09100 Metabolism>>>09101 Carbohydrate metabolism>>>00520 Amino sugar and nucleotide sugar metabolism [PATH:ko00520]|KEGG Orthology (KO)>>>09100 Metabolism>>>09107 Glycan biosynthesis and metabolism>>>00541 O-Antigen nucleotide sugar biosynthesis [PATH:ko00541]|Enzymes>>>3. Hydrolases>>>3.6 Acting on acid anhydrides>>>3.6.1 In phosphorus-containing anhydrides>>>3.6.1.57 UDP-2…	COG3980	Spore coat polysaccharide biosynthesis protein SpsG, predicted glycosyltransferase (SpsG)		Missing	Missing	Missing	+	Missing	Missing
GC_00001683	K13017	UDP-2-acetamido-2-deoxy-ribo-hexuluronate aminotransferase [EC:2.6.1.98]	KEGG Orthology (KO)>>>09100 Metabolism>>>09101 Carbohydrate metabolism>>>00520 Amino sugar and nucleotide sugar metabolism [PATH:ko00520]|KEGG Orthology (KO)>>>09100 Metabolism>>>09107 Glycan biosynthesis and metabolism>>>00541 O-Antigen nucleotide sugar biosynthesis [PATH:ko00541]|Enzymes>>>2. Transferases>>>2.6 Transferring nitrogenous groups>>>2.6.1 Transaminases>>>2.6.1.98 UDP-2-acetamido-2-d…	COG0399	dTDP-4-amino-4,6-dideoxygalactose transaminase (WecE) (PDB:4PIW) (PUBMED:15271350)		+	+	+	+	+	Missing
GC_00002319	K13018	UDP-2-acetamido-3-amino-2,3-dideoxy-glucuronate N-acetyltransferase [EC:2.3.1.201]		COG1207	Bifunctional protein GlmU, N-acetylglucosamine-1-phosphate-uridyltransferase/glucosamine-1-phosphate-acetyltransferase (GlmU) (PDB:3FWW)		Missing	+	Missing	Missing	Missing	Missing
GC_00002966	K13018	UDP-2-acetamido-3-amino-2,3-dideoxy-glucuronate N-acetyltransferase [EC:2.3.1.201]	KEGG Orthology (KO)>>>09100 Metabolism>>>09101 Carbohydrate metabolism>>>00520 Amino sugar and nucleotide sugar metabolism [PATH:ko00520]|KEGG Orthology (KO)>>>09100 Metabolism>>>09107 Glycan biosynthesis and metabolism>>>00541 O-Antigen nucleotide sugar biosynthesis [PATH:ko00541]|Enzymes>>>2. Transferases>>>2.3 Acyltransferases>>>2.3.1 Transferring groups other than aminoacyl groups>>>2.3.1.201…	COG0110	Acetyltransferase, isoleucine patch superfamily (WbbJ)		Missing	Missing	Missing	+	Missing	Missing
GC_00002797	K13018	UDP-2-acetamido-3-amino-2,3-dideoxy-glucuronate N-acetyltransferase [EC:2.3.1.201]	KEGG Orthology (KO)>>>09100 Metabolism>>>09101 Carbohydrate metabolism>>>00520 Amino sugar and nucleotide sugar metabolism [PATH:ko00520]|KEGG Orthology (KO)>>>09100 Metabolism>>>09107 Glycan biosynthesis and metabolism>>>00541 O-Antigen nucleotide sugar biosynthesis [PATH:ko00541]|Enzymes>>>2. Transferases>>>2.3 Acyltransferases>>>2.3.1 Transferring groups other than aminoacyl groups>>>2.3.1.201…	COG1045	Serine acetyltransferase (CysE) (PDB:1T3D)	Cysteine biosynthesis	Missing	Missing	Missing	+	Missing	Missing
GC_00000529	K02535	UDP-3-O-[3-hydroxymyristoyl] N-acetylglucosamine deacetylase [EC:3.5.1.108]	KEGG Orthology (KO)>>>09100 Metabolism>>>09107 Glycan biosynthesis and metabolism>>>00540 Lipopolysaccharide biosynthesis [PATH:ko00540]|Enzymes>>>3. Hydrolases>>>3.5 Acting on carbon-nitrogen bonds, other than peptide bonds>>>3.5.1 In linear amides>>>3.5.1.108 UDP-3-O-acyl-N-acetylglucosamine deacetylase|Lipopolysaccharide biosynthesis proteins>>>Lipid A	COG0774	UDP-3-O-acyl-N-acetylglucosamine deacetylase (LpxC) (PDB:1P42)	Lipid A biosynthesis	+	+	+	Missing	Missing	+
GC_00000566	K02536	UDP-3-O-[3-hydroxymyristoyl] glucosamine N-acyltransferase [EC:2.3.1.191]	KEGG Orthology (KO)>>>09100 Metabolism>>>09107 Glycan biosynthesis and metabolism>>>00540 Lipopolysaccharide biosynthesis [PATH:ko00540]|Enzymes>>>2. Transferases>>>2.3 Acyltransferases>>>2.3.1 Transferring groups other than aminoacyl groups>>>2.3.1.191 UDP-3-O-(3-hydroxyacyl)glucosamine N-acyltransferase|Lipopolysaccharide biosynthesis proteins>>>Lipid A	COG1044	UDP-3-O-[3-hydroxymyristoyl] glucosamine N-acyltransferase (LpxD) (PDB:6P83)	Lipid A biosynthesis	+	+	+	+	+	+
GC_00002404	K15896	UDP-4-amino-4,6-dideoxy-N-acetyl-beta-L-altrosamine N-acetyltransferase [EC:2.3.1.202]	KEGG Orthology (KO)>>>09100 Metabolism>>>09101 Carbohydrate metabolism>>>00520 Amino sugar and nucleotide sugar metabolism [PATH:ko00520]|KEGG Orthology (KO)>>>09100 Metabolism>>>09107 Glycan biosynthesis and metabolism>>>00541 O-Antigen nucleotide sugar biosynthesis [PATH:ko00541]|Enzymes>>>2. Transferases>>>2.3 Acyltransferases>>>2.3.1 Transferring groups other than aminoacyl groups>>>2.3.1.202…	COG1670	Protein N-acetyltransferase, RimJ/RimL family (RimL) (PDB:1S7F)		Missing	Missing	Missing	+	Missing	Missing
GC_00002928	K13019	UDP-GlcNAc3NAcA epimerase [EC:5.1.3.23]	KEGG Orthology (KO)>>>09100 Metabolism>>>09101 Carbohydrate metabolism>>>00520 Amino sugar and nucleotide sugar metabolism [PATH:ko00520]|KEGG Orthology (KO)>>>09100 Metabolism>>>09107 Glycan biosynthesis and metabolism>>>00541 O-Antigen nucleotide sugar biosynthesis [PATH:ko00541]|Enzymes>>>5. Isomerases>>>5.1 Racemases and epimerases>>>5.1.3 Acting on carbohydrates and derivatives>>>5.1.3.23 UD…	COG0381	UDP-N-acetylglucosamine 2-epimerase (WecB) (PDB:1F6D) (PUBMED:26641313;30389844)		Missing	Missing	Missing	+	Missing	Missing
GC_00002050	K02851	UDP-GlcNAc:undecaprenyl-phosphate/decaprenyl-phosphate GlcNAc-1-phosphate transferase [EC:2.7.8.33 2.7.8.35]		COG0472	UDP-N-acetylmuramyl pentapeptide phosphotransferase/UDP-N-acetylglucosamine-1-phosphate transferase (Rfe) (PDB:4J72)	Mureine biosynthesis	+	+	Missing	+	Missing	Missing
GC_00002054	K02851	UDP-GlcNAc:undecaprenyl-phosphate/decaprenyl-phosphate GlcNAc-1-phosphate transferase [EC:2.7.8.33 2.7.8.35]	KEGG Orthology (KO)>>>09100 Metabolism>>>09107 Glycan biosynthesis and metabolism>>>00542 O-Antigen repeat unit biosynthesis [PATH:ko00542]|KEGG Orthology (KO)>>>09100 Metabolism>>>09107 Glycan biosynthesis and metabolism>>>00552 Teichoic acid biosynthesis [PATH:ko00552]|KEGG Orthology (KO)>>>09100 Metabolism>>>09107 Glycan biosynthesis and metabolism>>>00572 Arabinogalactan biosynthesis - Mycoba…	COG0472	UDP-N-acetylmuramyl pentapeptide phosphotransferase/UDP-N-acetylglucosamine-1-phosphate transferase (Rfe) (PDB:4J72)	Mureine biosynthesis	Missing	+	Missing	+	Missing	Missing
GC_00002473	K13020	UDP-N-acetyl-2-amino-2-deoxyglucuronate dehydrogenase [EC:1.1.1.335]	KEGG Orthology (KO)>>>09100 Metabolism>>>09101 Carbohydrate metabolism>>>00520 Amino sugar and nucleotide sugar metabolism [PATH:ko00520]|KEGG Orthology (KO)>>>09100 Metabolism>>>09107 Glycan biosynthesis and metabolism>>>00541 O-Antigen nucleotide sugar biosynthesis [PATH:ko00541]|Enzymes>>>1. Oxidoreductases>>>1.1 Acting on the CH-OH group of donors>>>1.1.1 With NAD+ or NADP+ as acceptor>>>1.1.…	COG0673	Predicted dehydrogenase (MviM) (PDB:3UUW)		Missing	+	Missing	Missing	Missing	Missing
GC_00002872	K13016	UDP-N-acetyl-2-amino-2-deoxyglucuronate dehydrogenase [EC:1.1.1.335]	KEGG Orthology (KO)>>>09100 Metabolism>>>09101 Carbohydrate metabolism>>>00520 Amino sugar and nucleotide sugar metabolism [PATH:ko00520]|KEGG Orthology (KO)>>>09100 Metabolism>>>09107 Glycan biosynthesis and metabolism>>>00541 O-Antigen nucleotide sugar biosynthesis [PATH:ko00541]|Enzymes>>>1. Oxidoreductases>>>1.1 Acting on the CH-OH group of donors>>>1.1.1 With NAD+ or NADP+ as acceptor>>>1.1.…	COG0673	Predicted dehydrogenase (MviM) (PDB:3UUW)		Missing	Missing	Missing	+	Missing	Missing
GC_00002247	K02474	UDP-N-acetyl-D-glucosamine/UDP-N-acetyl-D-galactosamine dehydrogenase [EC:1.1.1.136 1.1.1.-]	KEGG Orthology (KO)>>>09100 Metabolism>>>09101 Carbohydrate metabolism>>>00520 Amino sugar and nucleotide sugar metabolism [PATH:ko00520]|KEGG Orthology (KO)>>>09100 Metabolism>>>09107 Glycan biosynthesis and metabolism>>>00541 O-Antigen nucleotide sugar biosynthesis [PATH:ko00541]|Enzymes>>>1. Oxidoreductases>>>1.1 Acting on the CH-OH group of donors>>>1.1.1 With NAD+ or NADP+ as acceptor>>>1.1.…	COG0677	UDP-N-acetyl-D-mannosaminuronate dehydrogenase (WecC) (PDB:3OJL)		Missing	+	Missing	+	Missing	Missing
GC_00000161	K00790	UDP-N-acetylglucosamine 1-carboxyvinyltransferase [EC:2.5.1.7]	KEGG Orthology (KO)>>>09100 Metabolism>>>09101 Carbohydrate metabolism>>>00520 Amino sugar and nucleotide sugar metabolism [PATH:ko00520]|KEGG Orthology (KO)>>>09100 Metabolism>>>09107 Glycan biosynthesis and metabolism>>>00550 Peptidoglycan biosynthesis [PATH:ko00550]|Enzymes>>>2. Transferases>>>2.5 Transferring alkyl or aryl groups, other than methyl groups>>>2.5.1 Transferring alkyl or aryl gr…	COG0766	UDP-N-acetylglucosamine enolpyruvyl transferase (MurA) (PDB:1A2N)	Mureine biosynthesis	+	+	+	+	+	+
GC_00002742	K15894	UDP-N-acetylglucosamine 4,6-dehydratase/5-epimerase [EC:4.2.1.115 5.1.3.-]	KEGG Orthology (KO)>>>09100 Metabolism>>>09101 Carbohydrate metabolism>>>00520 Amino sugar and nucleotide sugar metabolism [PATH:ko00520]|KEGG Orthology (KO)>>>09100 Metabolism>>>09107 Glycan biosynthesis and metabolism>>>00541 O-Antigen nucleotide sugar biosynthesis [PATH:ko00541]|Enzymes>>>4. Lyases>>>4.2 Carbon-oxygen lyases>>>4.2.1 Hydro-lyases>>>4.2.1.115 UDP-N-acetylglucosamine 4,6-dehydrat…	COG1086	NDP-sugar epimerase, includes UDP-GlcNAc-inverting 4,6-dehydratase FlaA1 and capsular polysaccharide biosynthesis protein EpsC (FlaA1) (PDB:2GN4)		Missing	Missing	Missing	+	Missing	Missing
GC_00000196	K00677	UDP-N-acetylglucosamine acyltransferase [EC:2.3.1.129]	KEGG Orthology (KO)>>>09100 Metabolism>>>09107 Glycan biosynthesis and metabolism>>>00540 Lipopolysaccharide biosynthesis [PATH:ko00540]|Enzymes>>>2. Transferases>>>2.3 Acyltransferases>>>2.3.1 Transferring groups other than aminoacyl groups>>>2.3.1.129 acyl-[acyl-carrier-protein]---UDP-N-acetylglucosamine O-acyltransferase|Lipopolysaccharide biosynthesis proteins>>>Lipid A	COG1043	Acyl-[acyl carrier protein]--UDP-N-acetylglucosamine O-acyltransferase (LpxA) (PDB:1J2Z)	Lipid A biosynthesis	+	+	+	+	+	+
GC_00001065	K02563	UDP-N-acetylglucosamine--N-acetylmuramyl-(pentapeptide) pyrophosphoryl-undecaprenol N-acetylglucosamine transferase [EC:2.4.1.227]	KEGG Orthology (KO)>>>09100 Metabolism>>>09107 Glycan biosynthesis and metabolism>>>00550 Peptidoglycan biosynthesis [PATH:ko00550]|KEGG Orthology (KO)>>>09140 Cellular Processes>>>09143 Cell growth and death>>>04112 Cell cycle - Caulobacter [PATH:ko04112]|Enzymes>>>2. Transferases>>>2.4 Glycosyltransferases>>>2.4.1 Hexosyltransferases>>>2.4.1.227 undecaprenyldiphospho-muramoylpentapeptide beta-N…	COG0707	UDP-N-acetylglucosamine:LPS N-acetylglucosamine transferase (MurG) (PDB:1F0K)	Mureine biosynthesis	+	+	+	+	+	+
GC_00001632	K00075	UDP-N-acetylmuramate dehydrogenase [EC:1.3.1.98]	KEGG Orthology (KO)>>>09100 Metabolism>>>09101 Carbohydrate metabolism>>>00520 Amino sugar and nucleotide sugar metabolism [PATH:ko00520]|KEGG Orthology (KO)>>>09100 Metabolism>>>09107 Glycan biosynthesis and metabolism>>>00550 Peptidoglycan biosynthesis [PATH:ko00550]|Enzymes>>>1. Oxidoreductases>>>1.3 Acting on the CH-CH group of donors>>>1.3.1 With NAD+ or NADP+ as acceptor>>>1.3.1.98 UDP-N-ac…	COG0812	UDP-N-acetylenolpyruvoylglucosamine reductase (MurB) (PDB:2MBR)	Mureine biosynthesis	+	+	+	+	Missing	Missing
GC_00000300	K01924	UDP-N-acetylmuramate--alanine ligase [EC:6.3.2.8]	KEGG Orthology (KO)>>>09100 Metabolism>>>09107 Glycan biosynthesis and metabolism>>>00550 Peptidoglycan biosynthesis [PATH:ko00550]|Enzymes>>>6. Ligases>>>6.3 Forming carbon-nitrogen bonds>>>6.3.2 Acid-D-amino-acid ligases (peptide synthases)>>>6.3.2.8 UDP-N-acetylmuramate---L-alanine ligase|Peptidoglycan biosynthesis and degradation proteins>>>Precursor biosynthesis>>>Amino acid ligase	COG0773	UDP-N-acetylmuramate-alanine ligase MurC and related ligases, MurC/Mpl family (MurC)	Mureine biosynthesis	+	+	+	+	+	+
GC_00001138	K01928	UDP-N-acetylmuramoyl-L-alanyl-D-glutamate--2,6-diaminopimelate ligase [EC:6.3.2.13]	KEGG Orthology (KO)>>>09100 Metabolism>>>09105 Amino acid metabolism>>>00300 Lysine biosynthesis [PATH:ko00300]|KEGG Orthology (KO)>>>09100 Metabolism>>>09107 Glycan biosynthesis and metabolism>>>00550 Peptidoglycan biosynthesis [PATH:ko00550]|Enzymes>>>6. Ligases>>>6.3 Forming carbon-nitrogen bonds>>>6.3.2 Acid-D-amino-acid ligases (peptide synthases)>>>6.3.2.13 UDP-N-acetylmuramoyl-L-alanyl-D-g…	COG0769	UDP-N-acetylmuramyl tripeptide synthase (MurE) (PDB:1E8C)	Mureine biosynthesis	+	+	Missing	+	+	+
GC_00001108	K01929	UDP-N-acetylmuramoyl-tripeptide--D-alanyl-D-alanine ligase [EC:6.3.2.10]	KEGG Orthology (KO)>>>09100 Metabolism>>>09105 Amino acid metabolism>>>00300 Lysine biosynthesis [PATH:ko00300]|KEGG Orthology (KO)>>>09100 Metabolism>>>09107 Glycan biosynthesis and metabolism>>>00550 Peptidoglycan biosynthesis [PATH:ko00550]|Enzymes>>>6. Ligases>>>6.3 Forming carbon-nitrogen bonds>>>6.3.2 Acid-D-amino-acid ligases (peptide synthases)>>>6.3.2.10 UDP-N-acetylmuramoyl-tripeptide--…	COG0770	UDP-N-acetylmuramyl pentapeptide synthase (MurF) (PDB:4CVK)	Mureine biosynthesis	+	+	Missing	+	+	+
GC_00001068	K01925	UDP-N-acetylmuramoylalanine--D-glutamate ligase [EC:6.3.2.9]		COG0771	UDP-N-acetylmuramoylalanine-D-glutamate ligase (MurD) (PDB:1E0D)	Mureine biosynthesis	Missing	Missing	Missing	+	+	Missing
GC_00001068	K01925	UDP-N-acetylmuramoylalanine--D-glutamate ligase [EC:6.3.2.9]	KEGG Orthology (KO)>>>09100 Metabolism>>>09106 Metabolism of other amino acids>>>00470 D-Amino acid metabolism [PATH:ko00470]|KEGG Orthology (KO)>>>09100 Metabolism>>>09107 Glycan biosynthesis and metabolism>>>00550 Peptidoglycan biosynthesis [PATH:ko00550]|Enzymes>>>6. Ligases>>>6.3 Forming carbon-nitrogen bonds>>>6.3.2 Acid-D-amino-acid ligases (peptide synthases)>>>6.3.2.9 UDP-N-acetylmuramoyl…	COG0771	UDP-N-acetylmuramoylalanine-D-glutamate ligase (MurD) (PDB:1E0D)	Mureine biosynthesis	+	+	+	Missing	Missing	+
GC_00001110	K01784	UDP-glucose 4-epimerase [EC:5.1.3.2]	KEGG Orthology (KO)>>>09100 Metabolism>>>09101 Carbohydrate metabolism>>>00052 Galactose metabolism [PATH:ko00052]|KEGG Orthology (KO)>>>09100 Metabolism>>>09101 Carbohydrate metabolism>>>00520 Amino sugar and nucleotide sugar metabolism [PATH:ko00520]|KEGG Orthology (KO)>>>09100 Metabolism>>>09107 Glycan biosynthesis and metabolism>>>00541 O-Antigen nucleotide sugar biosynthesis [PATH:ko00541]|E…	COG1087	UDP-glucose 4-epimerase (GalE) (PDB:1A9Y)		+	+	+	+	+	Missing
GC_00001456	K02068	UDP-glucose/iron transport system ATP-binding protein		COG4619	ABC-type iron transporter FetAB, ATPase component (FetA)		+	+	+	+	+	Missing
GC_00001687	K02069	UDP-glucose/iron transport system permease protein	Transporters>>>ABC transporters, prokaryotic type>>>Saccharide, polyol, and lipid transporters>>>UDP-glucose/iron transporter	COG0390	ABC-type iron transport system FetAB, permease component (FetB) (PUBMED:24038693)		+	+	+	+	+	Missing
GC_00002265	K02844	UDP-glucose:(heptosyl)LPS alpha-1,3-glucosyltransferase [EC:2.4.1.-]	KEGG Orthology (KO)>>>09100 Metabolism>>>09107 Glycan biosynthesis and metabolism>>>00540 Lipopolysaccharide biosynthesis [PATH:ko00540]|Enzymes>>>2. Transferases>>>2.4 Glycosyltransferases>>>2.4.1 Hexosyltransferases>>>2.4.1.-|Lipopolysaccharide biosynthesis proteins>>>Core region	COG0438	Glycosyltransferase involved in cell wall bisynthesis (RfaB) (PDB:2IV7)		Missing	+	Missing	+	Missing	Missing
GC_00002333	K02844	UDP-glucose:(heptosyl)LPS alpha-1,3-glucosyltransferase [EC:2.4.1.-]	KEGG Orthology (KO)>>>09100 Metabolism>>>09107 Glycan biosynthesis and metabolism>>>00540 Lipopolysaccharide biosynthesis [PATH:ko00540]|Enzymes>>>2. Transferases>>>2.4 Glycosyltransferases>>>2.4.1 Hexosyltransferases>>>2.4.1.-|Lipopolysaccharide biosynthesis proteins>>>Core region	COG0438	Glycosyltransferase involved in cell wall bisynthesis (RfaB) (PDB:2IV7)		+	Missing	Missing	Missing	Missing	Missing
GC_00001685	K08679	UDP-glucuronate 4-epimerase [EC:5.1.3.6]	KEGG Orthology (KO)>>>09100 Metabolism>>>09101 Carbohydrate metabolism>>>00052 Galactose metabolism [PATH:ko00052]|KEGG Orthology (KO)>>>09100 Metabolism>>>09101 Carbohydrate metabolism>>>00520 Amino sugar and nucleotide sugar metabolism [PATH:ko00520]|KEGG Orthology (KO)>>>09100 Metabolism>>>09107 Glycan biosynthesis and metabolism>>>00541 O-Antigen nucleotide sugar biosynthesis [PATH:ko00541]|E…	COG0451	Nucleoside-diphosphate-sugar epimerase (WcaG) (PDB:2X4G)		+	+	+	+	+	Missing
GC_00002401	K08679	UDP-glucuronate 4-epimerase [EC:5.1.3.6]	KEGG Orthology (KO)>>>09100 Metabolism>>>09101 Carbohydrate metabolism>>>00053 Ascorbate and aldarate metabolism [PATH:ko00053]|KEGG Orthology (KO)>>>09100 Metabolism>>>09101 Carbohydrate metabolism>>>00520 Amino sugar and nucleotide sugar metabolism [PATH:ko00520]|KEGG Orthology (KO)>>>09100 Metabolism>>>09107 Glycan biosynthesis and metabolism>>>00541 O-Antigen nucleotide sugar biosynthesis [PA…	COG0451	Nucleoside-diphosphate-sugar epimerase (WcaG) (PDB:2X4G)		Missing	+	Missing	Missing	Missing	Missing
GC_00002362	K08678	UDP-glucuronate decarboxylase [EC:4.1.1.35]	KEGG Orthology (KO)>>>09100 Metabolism>>>09101 Carbohydrate metabolism>>>00520 Amino sugar and nucleotide sugar metabolism [PATH:ko00520]|Enzymes>>>4. Lyases>>>4.1 Carbon-carbon lyases>>>4.1.1 Carboxy-lyases>>>4.1.1.35 UDP-glucuronate decarboxylase	COG0451	Nucleoside-diphosphate-sugar epimerase (WcaG) (PDB:2X4G)		Missing	Missing	Missing	+	Missing	Missing
GC_00000137	K00012	UDPglucose 6-dehydrogenase [EC:1.1.1.22]	KEGG Orthology (KO)>>>09100 Metabolism>>>09101 Carbohydrate metabolism>>>00040 Pentose and glucuronate interconversions [PATH:ko00040]|KEGG Orthology (KO)>>>09100 Metabolism>>>09101 Carbohydrate metabolism>>>00053 Ascorbate and aldarate metabolism [PATH:ko00053]|KEGG Orthology (KO)>>>09100 Metabolism>>>09101 Carbohydrate metabolism>>>00520 Amino sugar and nucleotide sugar metabolism [PATH:ko00520…	COG1004	UDP-glucose 6-dehydrogenase (Ugd) (PDB:1DLI)		+	+	+	+	+	+
GC_00000137	K00012	UDPglucose 6-dehydrogenase [EC:1.1.1.22]	KEGG Orthology (KO)>>>09100 Metabolism>>>09101 Carbohydrate metabolism>>>00520 Amino sugar and nucleotide sugar metabolism [PATH:ko00520]|KEGG Orthology (KO)>>>09100 Metabolism>>>09107 Glycan biosynthesis and metabolism>>>00541 O-Antigen nucleotide sugar biosynthesis [PATH:ko00541]|KEGG Orthology (KO)>>>09130 Environmental Information Processing>>>09132 Signal transduction>>>02020 Two-component s…	COG1004	UDP-glucose 6-dehydrogenase (Ugd) (PDB:1DLI)		Missing	Missing	Missing	+	Missing	Missing
GC_00001951	K00965	UDPglucose--hexose-1-phosphate uridylyltransferase [EC:2.7.7.12]	KEGG Orthology (KO)>>>09100 Metabolism>>>09101 Carbohydrate metabolism>>>00052 Galactose metabolism [PATH:ko00052]|KEGG Orthology (KO)>>>09100 Metabolism>>>09101 Carbohydrate metabolism>>>00520 Amino sugar and nucleotide sugar metabolism [PATH:ko00520]|Enzymes>>>2. Transferases>>>2.7 Transferring phosphorus-containing groups>>>2.7.7 Nucleotidyltransferases>>>2.7.7.12 UDP-glucose---hexose-1-phosph…	COG1085	Galactose-1-phosphate uridylyltransferase (GalT) (PDB:1GUP)		Missing	Missing	+	+	Missing	+
GC_00001889	K07082	UPF0755 protein	KEGG Orthology (KO)>>>09190 Not Included in Pathway or Brite>>>09194 Poorly characterized>>>99996 General function prediction only	COG1559	Endolytic transglycosylase MltG, terminates peptidoglycan polymerization (MltG) (PDB:2R1F) (PUBMED:26507882)		+	+	Missing	+	+	Missing
GC_00001412	K02117	V/A-type H+/Na+-transporting ATPase subunit A [EC:7.1.2.2 7.2.2.1]	Membrane trafficking>>>Endosome - Lysosome transport>>>Others>>>Others|Membrane trafficking>>>Endosome - Golgi transport>>>Others>>>Others	COG1155	Archaeal/vacuolar-type H+-ATPase catalytic subunit A/Vma1 (NtpA) (PDB:3J9T)	A/V-type ATP synthase	+	+	+	Missing	Missing	+
GC_00001298	K02118	V/A-type H+/Na+-transporting ATPase subunit B	KEGG Orthology (KO)>>>09100 Metabolism>>>09102 Energy metabolism>>>00190 Oxidative phosphorylation [PATH:ko00190]|Enzymes>>>7. Translocases>>>7.1 Catalysing the translocation of hydrons>>>7.1.2 Linked to the hydrolysis of a nucleoside triphosphate>>>7.1.2.2 H+-transporting two-sector ATPase|Enzymes>>>7. Translocases>>>7.2 Catalysing the translocation of inorganic cations>>>7.2.2 Linked to the hyd…	COG1156	Archaeal/vacuolar-type H+-ATPase subunit B/Vma2 (NtpB) (PDB:3GQB)	A/V-type ATP synthase	+	+	+	Missing	Missing	+
GC_00001231	K02120	V/A-type H+/Na+-transporting ATPase subunit D	Secretion system>>>Type IV secretion system>>>Icm/Dot secretion system protein	COG1394	Archaeal/vacuolar-type H+-ATPase subunit D/Vma8 (NtpD) (PDB:3AON)	A/V-type ATP synthase	+	+	+	+	Missing	+
GC_00001177	K02122	V/A-type H+/Na+-transporting ATPase subunit F	KEGG Orthology (KO)>>>09100 Metabolism>>>09102 Energy metabolism>>>00190 Oxidative phosphorylation [PATH:ko00190]	COG1436	Archaeal/vacuolar-type H+-ATPase subunit F/Vma7 (NtpF) (PDB:2D00)	A/V-type ATP synthase	+	+	+	Missing	+	+
GC_00000061	K02123	V/A-type H+/Na+-transporting ATPase subunit I	KEGG Orthology (KO)>>>09100 Metabolism>>>09102 Energy metabolism>>>00190 Oxidative phosphorylation [PATH:ko00190]	COG1269	Archaeal/vacuolar-type H+-ATPase subunit I/STV1 (NtpI) (PDB:2JTW)	A/V-type ATP synthase	Missing	+	+	+	Missing	+
GC_00001184	K02124	V/A-type H+/Na+-transporting ATPase subunit K	KEGG Orthology (KO)>>>09100 Metabolism>>>09102 Energy metabolism>>>00190 Oxidative phosphorylation [PATH:ko00190]|KEGG Orthology (KO)>>>09100 Metabolism>>>09102 Energy metabolism>>>00195 Photosynthesis [PATH:ko00195]|Photosynthesis proteins>>>Photosystem and electron transport system>>>F-type ATPase [OT]	COG0636	FoF1-type ATP synthase, membrane subunit c/Archaeal/vacuolar-type H+-ATPase, subunit K (AtpE) (PDB:1C17)	FoF1-type ATP synthase	+	+	+	Missing	+	+
GC_00000824	K23779	XRE family transcriptional regulator, regulator of sulfur utilization		COG1396|COG3837	Transcriptional regulator, contains XRE-family HTH domain (HipB) (PDB:1ADR)|Uncharacterized conserved protein, cupin superfamily		+	+	+	Missing	+	Missing
GC_00000843	K23779	XRE family transcriptional regulator, regulator of sulfur utilization	Transcription factors>>>Prokaryotic type>>>Helix-turn-helix>>>XRE family	COG1396|COG1917	Transcriptional regulator, contains XRE-family HTH domain (HipB) (PDB:1ADR)|Cupin domain protein related to quercetin dioxygenase (QdoI) (PDB:2H0V)		+	Missing	+	+	+	+
GC_00000393	K23779	XRE family transcriptional regulator, regulator of sulfur utilization	Transcription factors>>>Prokaryotic type>>>Helix-turn-helix>>>XRE family	COG1396|COG3837	Transcriptional regulator, contains XRE-family HTH domain (HipB) (PDB:1ADR)|Uncharacterized conserved protein, cupin superfamily		+	+	+	+	+	+
GC_00002760	K23779	XRE family transcriptional regulator, regulator of sulfur utilization	Transcription factors>>>Prokaryotic type>>>Helix-turn-helix>>>XRE family	COG1396|COG3257	Transcriptional regulator, contains XRE-family HTH domain (HipB) (PDB:1ADR)|Ureidoglycine aminohydrolase (AllE) (PDB:1RC6) (PUBMED:19935661)		Missing	+	Missing	Missing	Missing	Missing
GC_00001705	K01519	XTP/dITP diphosphohydrolase [EC:3.6.1.66]	KEGG Orthology (KO)>>>09100 Metabolism>>>09104 Nucleotide metabolism>>>00230 Purine metabolism [PATH:ko00230]|KEGG Orthology (KO)>>>09100 Metabolism>>>09111 Xenobiotics biodegradation and metabolism>>>00983 Drug metabolism - other enzymes [PATH:ko00983]|Enzymes>>>3. Hydrolases>>>3.6 Acting on acid anhydrides>>>3.6.1 In phosphorus-containing anhydrides>>>3.6.1.66 XTP/dITP diphosphatase	COG0127	Inosine/xanthosine triphosphate pyrophosphatase, all-alpha NTP-PPase family (RdgB) (PDB:1B78)		+	+	Missing	+	+	Missing
GC_00001002	K01271	Xaa-Pro dipeptidase [EC:3.4.13.9]	Enzymes>>>3. Hydrolases>>>3.4 Acting on peptide bonds (peptidases)>>>3.4.13 Dipeptidases>>>3.4.13.9 Xaa-Pro dipeptidase|Peptidases and inhibitors>>>Metallo peptidases>>>Family M24	COG0006	Xaa-Pro aminopeptidase (PepP) (PDB:1A16)		+	+	Missing	+	+	Missing
GC_00001356	K01271	Xaa-Pro dipeptidase [EC:3.4.13.9]	Enzymes>>>3. Hydrolases>>>3.4 Acting on peptide bonds (peptidases)>>>3.4.13 Dipeptidases>>>3.4.13.9 Xaa-Pro dipeptidase|Peptidases and inhibitors>>>Metallo peptidases>>>Family M24	COG0006	Xaa-Pro aminopeptidase (PepP) (PDB:1A16)		+	+	Missing	+	+	+
GC_00000779	K02221	YggT family protein	Secretion system>>>Type II secretion system>>>Type IVa pilus homolog protein	COG0762	Cytochrome b6 maturation protein CCB3/Ycf19 and related maturases, YggT family (Ycf19)		+	+	+	+	+	+
GC_00000830	K03217	YidC/Oxa1 family membrane protein insertase	KEGG Orthology (KO)>>>09120 Genetic Information Processing>>>09123 Folding, sorting and degradation>>>03060 Protein export [PATH:ko03060]|KEGG Orthology (KO)>>>09130 Environmental Information Processing>>>09131 Membrane transport>>>03070 Bacterial secretion system [PATH:ko03070]|KEGG Orthology (KO)>>>09140 Cellular Processes>>>09145 Cellular community - prokaryotes>>>02024 Quorum sensing [PATH:ko…	COG0706	Membrane protein insertase Oxa1/YidC/SpoIIIJ (YidC) (PDB:3WO6)		+	+	+	+	+	+
GC_00000955	K01534	Zn2+/Cd2+-exporting ATPase [EC:7.2.2.12 7.2.2.21]		COG2217	Cation-transporting P-type ATPase (ZntA) (PDB:4BBJ)		+	+	+	+	Missing	+
GC_00002120	K21140	[CysO sulfur-carrier protein]-S-L-cysteine hydrolase [EC:3.13.1.6]	KEGG Orthology (KO)>>>09120 Genetic Information Processing>>>09123 Folding, sorting and degradation>>>04122 Sulfur relay system [PATH:ko04122]|Enzymes>>>3. Hydrolases>>>3.13 Acting on carbon-sulfur bonds>>>3.13.1 Acting on carbon-sulfur bonds>>>3.13.1.6 [CysO sulfur-carrier protein]-S-L-cysteine hydrolase	COG1310	Proteasome lid subunit RPN8/RPN11, contains Jab1/MPN domain metalloenzyme (JAMM) motif (Rri1) (PDB:2O95)		+	Missing	Missing	+	Missing	Missing
GC_00001865	K00645	[acyl-carrier-protein] S-malonyltransferase [EC:2.3.1.39]	KEGG Orthology (KO)>>>09100 Metabolism>>>09103 Lipid metabolism>>>00061 Fatty acid biosynthesis [PATH:ko00061]|KEGG Orthology (KO)>>>09100 Metabolism>>>09110 Biosynthesis of other secondary metabolites>>>00333 Prodigiosin biosynthesis [PATH:ko00333]|Enzymes>>>2. Transferases>>>2.3 Acyltransferases>>>2.3.1 Transferring groups other than aminoacyl groups>>>2.3.1.39 [acyl-carrier-protein] S-malonylt…	COG0331	Malonyl CoA-acyl carrier protein transacylase (FabD) (PDB:1YXC)	Fatty acid biosynthesis	+	+	+	Missing	Missing	Missing
GC_00000089	K00982	[glutamine synthetase] adenylyltransferase / [glutamine synthetase]-adenylyl-L-tyrosine phosphorylase [EC:2.7.7.42 2.7.7.89]	KEGG Orthology (KO)>>>09190 Not Included in Pathway or Brite>>>09191 Unclassified: metabolism>>>99980 Enzymes with EC numbers|Enzymes>>>2. Transferases>>>2.7 Transferring phosphorus-containing groups>>>2.7.7 Nucleotidyltransferases>>>2.7.7.42 [glutamine synthetase] adenylyltransferase|Enzymes>>>2. Transferases>>>2.7 Transferring phosphorus-containing groups>>>2.7.7 Nucleotidyltransferases>>>2.7.7…	COG1391	Glutamine synthetase adenylyltransferase (GlnE1) (PDB:1V4A)		+	+	+	+	+	+
GC_00000204	K00990	[protein-PII] uridylyltransferase [EC:2.7.7.59]	KEGG Orthology (KO)>>>09130 Environmental Information Processing>>>09132 Signal transduction>>>02020 Two-component system [PATH:ko02020]|Enzymes>>>2. Transferases>>>2.7 Transferring phosphorus-containing groups>>>2.7.7 Nucleotidyltransferases>>>2.7.7.59 [protein-PII] uridylyltransferase	COG2844	UTP:GlnB (protein PII) uridylyltransferase (GlnD)		+	+	+	+	+	+
GC_00001391	K03789	[ribosomal protein S18]-alanine N-acetyltransferase [EC:2.3.1.266]	Enzymes>>>2. Transferases>>>2.3 Acyltransferases>>>2.3.1 Transferring groups other than aminoacyl groups>>>2.3.1.266 [ribosomal protein S18]-alanine N-acetyltransferase|Ribosome biogenesis>>>Prokaryotic type>>>ribosomal protein modification factors	COG0456	Ribosomal protein S18 acetylase RimI and related acetyltransferases (RimI) (PDB:1GHE)		+	+	+	+	Missing	+
GC_00000025	K00925	acetate kinase [EC:2.7.2.1]	KEGG Orthology (KO)>>>09100 Metabolism>>>09101 Carbohydrate metabolism>>>00620 Pyruvate metabolism [PATH:ko00620]|KEGG Orthology (KO)>>>09100 Metabolism>>>09101 Carbohydrate metabolism>>>00640 Propanoate metabolism [PATH:ko00640]|KEGG Orthology (KO)>>>09100 Metabolism>>>09102 Energy metabolism>>>00720 Carbon fixation pathways in prokaryotes [PATH:ko00720]|KEGG Orthology (KO)>>>09100 Metabolism>>>…	COG0282	Acetate kinase (AckA) (PDB:3SK3)		+	+	+	+	+	+
GC_00001692	K04767	acetoin utilization protein AcuB	KEGG Orthology (KO)>>>09190 Not Included in Pathway or Brite>>>09191 Unclassified: metabolism>>>99981 Carbohydrate metabolism	COG0517	CBS domain (CBS) (PDB:1B3O)		+	+	+	+	Missing	Missing
GC_00001227	K04767	acetoin utilization protein AcuB	KEGG Orthology (KO)>>>09190 Not Included in Pathway or Brite>>>09191 Unclassified: metabolism>>>99981 Carbohydrate metabolism	COG3448	CBS-domain-containing membrane protein		+	+	+	Missing	+	+
GC_00002170	K04767	acetoin utilization protein AcuB	KEGG Orthology (KO)>>>09190 Not Included in Pathway or Brite>>>09191 Unclassified: metabolism>>>99981 Carbohydrate metabolism	COG2524	Predicted transcriptional regulator, contains C-terminal CBS domains		+	+	Missing	Missing	Missing	Missing
GC_00000770	K01652	acetolactate synthase I/II/III large subunit [EC:2.2.1.6]	KEGG Orthology (KO)>>>09100 Metabolism>>>09101 Carbohydrate metabolism>>>00650 Butanoate metabolism [PATH:ko00650]|KEGG Orthology (KO)>>>09100 Metabolism>>>09101 Carbohydrate metabolism>>>00660 C5-Branched dibasic acid metabolism [PATH:ko00660]|KEGG Orthology (KO)>>>09100 Metabolism>>>09105 Amino acid metabolism>>>00290 Valine, leucine and isoleucine biosynthesis [PATH:ko00290]|KEGG Orthology (KO…	COG0028	Acetolactate synthase large subunit or other thiamine pyrophosphate-requiring enzyme (IlvB) (PDB:1BFD)	Isoleucine, leucine, valine biosynthesis	+	+	+	+	Missing	+
GC_00000330	K01653	acetolactate synthase I/III small subunit [EC:2.2.1.6]	KEGG Orthology (KO)>>>09100 Metabolism>>>09101 Carbohydrate metabolism>>>00650 Butanoate metabolism [PATH:ko00650]|KEGG Orthology (KO)>>>09100 Metabolism>>>09101 Carbohydrate metabolism>>>00660 C5-Branched dibasic acid metabolism [PATH:ko00660]|KEGG Orthology (KO)>>>09100 Metabolism>>>09105 Amino acid metabolism>>>00290 Valine, leucine and isoleucine biosynthesis [PATH:ko00290]|KEGG Orthology (KO…	COG0440	Acetolactate synthase, small subunit (IlvH) (PDB:2F1F)	Isoleucine, leucine, valine biosynthesis	+	+	+	+	+	+
[truncated: 2,068 more rows]
