# Supplementary material for: Extreme fluctuations in ambient salinity select for bacteria with a hybrid “salt-in”/”salt-out” osmoregulation strategy
Source: Front Microbiomes. 2024 Jan 8;2:1329925. doi: 10.3389/frmbi.2023.1329925 (PMC12993556; doi:10.3389/frmbi.2023.1329925)
Supplement: Supplementary file 1 [file DataSheet_1.zip › Table_S3_Prosthecochloris_Gene_Cluster.tsv]

gene_cluster_id	KOfam_ACC	KOfam	KEGG_BRITE	COG20_FUNCTION_ACC	COG20_FUNCTION	COG20_PATHWAY	Prosthecochloris_Dead_Sea	Prosthecochloris_aestuarii_DSBW01000077_1	Prosthecochloris_ethylica_strain_DSM_1685_JABVZQ010000001_1	Prosthecochloris_ethylica_strain_N2_JADGIH010000001_1	Prosthecochloris_ethylica_strain_N3_JADGII010000070_1	Prosthecochloris_sp_HL_130_GSB_CP020873_1	Prosthecochloris_sp_JAGGNF010000046_1	Prosthecochloris_sp_ZM_2_PDNY02000071_1
GC_00002765				COG0144|COG0781	16S rRNA C967 or C1407 C5-methylase, RsmB/RsmF family (RsmB) (PDB:2FRX)|Transcription antitermination protein NusB (NusB) (PDB:1EY1) (PUBMED:21652641)	16S rRNA modification	Missing	Missing	Missing	Missing	Missing	Missing	+	Missing
GC_00000752				COG0179	2-keto-4-pentenoate hydratase/2-oxohepta-3-ene-1,7-dioic acid hydratase (catechol pathway) (YcgM) (PDB:1GTT)		+	+	+	+	+	+	+	+
GC_00001395				COG2227	2-polyprenyl-3-methyl-5-hydroxy-6-metoxy-1,4-benzoquinol methylase (UbiG) (PDB:1BHJ)	Ubiquinone biosynthesis	+	Missing	+	+	+	+	Missing	+
GC_00001982				COG2227	2-polyprenyl-3-methyl-5-hydroxy-6-metoxy-1,4-benzoquinol methylase (UbiG) (PDB:1BHJ)	Ubiquinone biosynthesis	+	Missing	+	+	+	Missing	Missing	+
GC_00002445				COG2227	2-polyprenyl-3-methyl-5-hydroxy-6-metoxy-1,4-benzoquinol methylase (UbiG) (PDB:1BHJ)	Ubiquinone biosynthesis	Missing	+	Missing	Missing	Missing	+	+	Missing
GC_00001079				COG1165	2-succinyl-5-enolpyruvyl-6-hydroxy-3-cyclohexene-1-carboxylate synthase (MenD) (PDB:5Z2P)	Menaquinone biosynthesis	Missing	Missing	Missing	Missing	Missing	+	Missing	Missing
GC_00000084				COG0596	2-succinyl-6-hydroxy-2,4-cyclohexadiene-1-carboxylate synthase MenH and related esterases, alpha/beta hydrolase fold (MenH) (PDB:4MYS)	Menaquinone biosynthesis	Missing	+	Missing	Missing	Missing	+	+	Missing
GC_00000259				COG0596	2-succinyl-6-hydroxy-2,4-cyclohexadiene-1-carboxylate synthase MenH and related esterases, alpha/beta hydrolase fold (MenH) (PDB:4MYS)	Menaquinone biosynthesis	Missing	+	Missing	Missing	Missing	+	+	+
GC_00000552				COG0596	2-succinyl-6-hydroxy-2,4-cyclohexadiene-1-carboxylate synthase MenH and related esterases, alpha/beta hydrolase fold (MenH) (PDB:4MYS)	Menaquinone biosynthesis	+	+	+	+	+	+	+	+
GC_00000670				COG0596	2-succinyl-6-hydroxy-2,4-cyclohexadiene-1-carboxylate synthase MenH and related esterases, alpha/beta hydrolase fold (MenH) (PDB:4MYS)	Menaquinone biosynthesis	+	+	+	+	+	+	+	+
GC_00001028				COG0596	2-succinyl-6-hydroxy-2,4-cyclohexadiene-1-carboxylate synthase MenH and related esterases, alpha/beta hydrolase fold (MenH) (PDB:4MYS)	Menaquinone biosynthesis	Missing	+	Missing	Missing	Missing	+	+	Missing
GC_00001369				COG0596	2-succinyl-6-hydroxy-2,4-cyclohexadiene-1-carboxylate synthase MenH and related esterases, alpha/beta hydrolase fold (MenH) (PDB:4MYS)	Menaquinone biosynthesis	+	+	+	+	+	+	+	+
GC_00001380				COG0596	2-succinyl-6-hydroxy-2,4-cyclohexadiene-1-carboxylate synthase MenH and related esterases, alpha/beta hydrolase fold (MenH) (PDB:4MYS)	Menaquinone biosynthesis	+	+	+	+	+	+	Missing	+
GC_00000144				COG0245	2C-methyl-D-erythritol 2,4-cyclodiphosphate synthase (IspF) (PDB:1GX1)	Isoprenoid biosynthesis	Missing	+	Missing	Missing	Missing	Missing	Missing	+
GC_00000440				COG3411	2Fe-2S ferredoxin (PDB:1M2D) (PUBMED:24421039)	2Fe2S	+	+	+	+	+	+	+	+
GC_00000651				COG1409	3',5'-cyclic AMP phosphodiesterase CpdA (CpdA) (PDB:2ZO9)		+	Missing	+	+	+	+	Missing	+
GC_00001086				COG1409	3',5'-cyclic AMP phosphodiesterase CpdA (CpdA) (PDB:2ZO9)		+	Missing	+	+	+	Missing	Missing	+
GC_00003082				COG1074	3-5 helicase subunit RecB of the DNA repair enzyme RecBCD (exonuclease V) (RecB) (PDB:3U44) (PUBMED:29901759;30601118)		Missing	Missing	Missing	Missing	Missing	Missing	+	Missing
GC_00001948				COG3584	3D (Asp-Asp-Asp) domain, usually in lytic transglycosylases (PDB:4WLK) (PUBMED:16139297)	3D	+	Missing	+	+	+	Missing	Missing	+
GC_00000145				COG0422	4-amino-2-methyl-5-hydroxymethylpyrimidine (HMP) synthase ThiC (ThiC) (PDB:3EPN) (PUBMED:15326535)	Thiamine biosynthesis	Missing	+	Missing	Missing	Missing	Missing	Missing	Missing
GC_00000118				COG1947	4-diphosphocytidyl-2C-methyl-D-erythritol kinase (IspE) (PDB:1OJ4)	Isoprenoid biosynthesis	Missing	+	Missing	Missing	Missing	Missing	Missing	Missing
GC_00000266				COG1995	4-hydroxy-L-threonine phosphate dehydrogenase PdxA (PdxA) (PDB:1PS6)	Pyridoxal phosphate biosynthesis	+	+	+	+	+	Missing	Missing	+
GC_00001612				COG0603	7-cyano-7-deazaguanine synthase (queuosine biosynthesis) (QueC) (PDB:2PG3) (PUBMED:14660578;17384645)	tRNA modification	Missing	+	+	+	+	+	+	+
GC_00002857				COG0603	7-cyano-7-deazaguanine synthase (queuosine biosynthesis) (QueC) (PDB:2PG3) (PUBMED:14660578;17384645)	tRNA modification	Missing	Missing	Missing	Missing	Missing	Missing	Missing	+
GC_00000295				COG0156	7-keto-8-aminopelargonate synthetase or related enzyme (BioF) (PDB:1BS0)	Biotin biosynthesis	+	+	+	+	+	+	+	+
GC_00001216				COG0464	AAA+-type ATPase, SpoVK/Ycf46/Vps4 family (SpoVK) (PDB:3SYL)		+	+	+	+	+	+	+	+
GC_00001859				COG0614	ABC-type Fe3+-hydroxamate transport system, periplasmic component (FepB) (PDB:1ESZ)		+	Missing	+	+	+	Missing	Missing	+
GC_00001872				COG0614	ABC-type Fe3+-hydroxamate transport system, periplasmic component (FepB) (PDB:1ESZ)		+	Missing	Missing	Missing	Missing	Missing	Missing	Missing
GC_00001346				COG0609	ABC-type Fe3+-siderophore transport system, permease component (FepD) (PDB:2NQ2)		+	+	+	+	+	+	+	+
GC_00001506				COG0609	ABC-type Fe3+-siderophore transport system, permease component (FepD) (PDB:2NQ2)		Missing	Missing	Missing	Missing	Missing	+	Missing	Missing
GC_00001723				COG0834	ABC-type amino acid transport/signal transduction system, periplasmic component/domain (HisJ) (PDB:1GGG)		+	Missing	Missing	Missing	Missing	Missing	Missing	Missing
GC_00000250				COG0577	ABC-type antimicrobial peptide transport system, permease component (SalY)		Missing	Missing	Missing	Missing	Missing	+	Missing	Missing
GC_00000220				COG2274	ABC-type bacteriocin/lantibiotic exporters, contain an N-terminal double-glycine peptidase domain (SunT) (PDB:3K8U)		Missing	+	Missing	Missing	Missing	Missing	Missing	Missing
GC_00001758				COG4139	ABC-type cobalamin transport system, permease component BtuC (BtuC) (PDB:1L7V)		+	Missing	+	+	+	Missing	Missing	+
GC_00000178				COG1120	ABC-type cobalamin/Fe3+-siderophores transport system, ATPase component (FepC) (PDB:2NQ2)		Missing	Missing	Missing	Missing	Missing	+	Missing	Missing
GC_00000112				COG0601	ABC-type dipeptide/oligopeptide/nickel transport system, permease component (DppB)		Missing	+	Missing	Missing	Missing	Missing	Missing	Missing
GC_00000215				COG1136	ABC-type lipoprotein export system, ATPase component (LolD) (PDB:5GKO)		Missing	Missing	Missing	Missing	Missing	+	Missing	Missing
GC_00000185				COG1132	ABC-type multidrug transport system, ATPase and permease component (MdlB) (PDB:2HYD)		Missing	Missing	Missing	Missing	Missing	+	Missing	Missing
GC_00000190				COG1132	ABC-type multidrug transport system, ATPase and permease component (MdlB) (PDB:2HYD)		Missing	+	Missing	Missing	Missing	Missing	Missing	Missing
GC_00002464				COG1131	ABC-type multidrug transport system, ATPase component (CcmA) (PDB:5DO7)		Missing	+	Missing	Missing	Missing	+	+	Missing
GC_00000889				COG0842	ABC-type multidrug transport system, permease component (YadH)		+	+	+	+	+	+	+	+
GC_00001317				COG1116	ABC-type nitrate/sulfonate/bicarbonate transport system, ATPase component (TauB)		+	Missing	+	+	+	Missing	Missing	+
GC_00001694				COG1116	ABC-type nitrate/sulfonate/bicarbonate transport system, ATPase component (TauB)		Missing	+	+	+	+	+	+	Missing
GC_00001942				COG0715	ABC-type nitrate/sulfonate/bicarbonate transport system, periplasmic component (TauA) (PDB:2X26)		+	Missing	Missing	Missing	Missing	Missing	Missing	Missing
GC_00001990				COG0226	ABC-type phosphate transport system, periplasmic component (PstS) (PDB:2Q9T)		+	Missing	+	+	+	Missing	Missing	+
GC_00002123				COG0581	ABC-type phosphate transport system, permease component (PstA)		Missing	+	Missing	Missing	Missing	Missing	Missing	Missing
GC_00002004				COG0573	ABC-type phosphate transport system, permease component (PstC)		Missing	+	Missing	Missing	Missing	Missing	Missing	Missing
GC_00002136				COG4618	ABC-type protease/lipase transport system, ATPase and permease components (ArpD) (PDB:5L22)		Missing	+	Missing	Missing	Missing	Missing	Missing	Missing
GC_00001225				COG1118	ABC-type sulfate/molybdate transport systems, ATPase component (CysA)		+	+	+	+	+	+	+	+
GC_00000614				COG0755	ABC-type transport system involved in cytochrome c biogenesis, permease component (CcmC)		+	+	+	+	+	+	+	+
GC_00000058				COG4591	ABC-type transport system involved in lipoprotein release, permease component LolC (LolE) (PDB:6F49)		Missing	+	Missing	Missing	Missing	Missing	Missing	Missing
GC_00000155				COG4591	ABC-type transport system involved in lipoprotein release, permease component LolC (LolE) (PDB:6F49)		Missing	Missing	Missing	Missing	Missing	+	Missing	Missing
GC_00000536				COG4137	ABC-type uncharacterized transport system, permease component (YpjD)		+	+	+	+	+	+	+	+
GC_00001980				COG4747	ACT domain-containing protein (ACTx2)		+	Missing	+	+	+	Missing	Missing	+
GC_00001261				COG2870	ADP-heptose synthase, bifunctional sugar kinase/adenylyltransferase (RfaE) (PDB:5X9Q)		+	+	+	+	+	Missing	Missing	+
GC_00001111				COG0859	ADP-heptose:LPS heptosyltransferase (RfaF) (PDB:1PSW)		Missing	+	Missing	Missing	Missing	+	+	Missing
GC_00001636				COG0859	ADP-heptose:LPS heptosyltransferase (RfaF) (PDB:1PSW)		Missing	+	+	+	+	+	+	+
GC_00003089				COG0859	ADP-heptose:LPS heptosyltransferase (RfaF) (PDB:1PSW)		+	Missing	Missing	Missing	Missing	Missing	Missing	Missing
GC_00000132				COG0542	ATP-dependent Clp protease, ATP-binding subunit ClpA (ClpA) (PDB:1KSF)		+	+	+	+	+	+	+	+
GC_00000248				COG0542	ATP-dependent Clp protease, ATP-binding subunit ClpA (ClpA) (PDB:1KSF)		Missing	Missing	Missing	Missing	+	Missing	Missing	Missing
GC_00000456				COG0542	ATP-dependent Clp protease, ATP-binding subunit ClpA (ClpA) (PDB:1KSF)		+	+	+	+	+	+	+	+
GC_00003180				COG0542	ATP-dependent Clp protease, ATP-binding subunit ClpA (ClpA) (PDB:1KSF)		Missing	Missing	Missing	Missing	Missing	Missing	+	Missing
GC_00002717				COG1423	ATP-dependent RNA circularization protein, DNA/RNA ligase (PAB1020) family (PDB:2VUG) (PUBMED:18511537)		Missing	Missing	Missing	Missing	Missing	Missing	+	Missing
GC_00002631				COG0465	ATP-dependent Zn proteases (HflB) (PDB:1LV7)		Missing	Missing	Missing	Missing	Missing	Missing	+	Missing
GC_00002147				COG1220	ATP-dependent protease HslVU (ClpYQ), ATPase subunit HslU (HslU) (PDB:1DO0)		Missing	Missing	Missing	Missing	Missing	+	Missing	Missing
GC_00000065				COG0488	ATPase components of ABC transporters with duplicated ATPase domains (Uup) (PDB:5ZXD)		Missing	+	Missing	Missing	Missing	+	Missing	Missing
GC_00001798				COG1106	ATPase/GTPase, AAA15 family		Missing	Missing	+	+	+	+	+	Missing
GC_00002600				COG1106	ATPase/GTPase, AAA15 family		Missing	Missing	Missing	Missing	Missing	Missing	+	Missing
GC_00001378				COG4823	Abortive infection bacteriophage resistance protein (AbiF)		+	+	+	+	+	+	+	+
GC_00002027				COG5340	Abortive phage infection protein AbiEi, antitoxin conponent of an AbiEi-AbiEii TA system (AbiEi) (PUBMED:24465005;29518409)		Missing	Missing	+	+	+	Missing	+	Missing
GC_00002608				COG5340	Abortive phage infection protein AbiEi, antitoxin conponent of an AbiEi-AbiEii TA system (AbiEi) (PUBMED:24465005;29518409)		Missing	Missing	Missing	Missing	Missing	+	Missing	+
GC_00002148				COG0282	Acetate kinase (AckA) (PDB:3SK3)		Missing	Missing	Missing	Missing	Missing	+	Missing	Missing
GC_00000264				COG0777|COG0825	Acetyl-CoA carboxylase beta subunit (AccD) (PDB:2F9I)|Acetyl-CoA carboxylase alpha subunit (AccA) (PDB:2F9I)	Fatty acid biosynthesis|Fatty acid biosynthesis	+	Missing	+	+	+	+	Missing	+
GC_00000702				COG0110	Acetyltransferase, isoleucine patch superfamily (WbbJ)		+	Missing	+	+	+	Missing	Missing	+
GC_00003183				COG0110	Acetyltransferase, isoleucine patch superfamily (WbbJ)		Missing	Missing	Missing	Missing	Missing	+	Missing	Missing
GC_00002000				COG1048	Aconitase A (AcnA) (PDB:1ACO)	Lysine biosynthesisTCA cycle	Missing	+	Missing	Missing	Missing	Missing	+	Missing
GC_00003023				COG0236	Acyl carrier protein (AcpP) (PDB:1ACP)	Fatty acid biosynthesis	Missing	Missing	Missing	Missing	Missing	+	Missing	Missing
GC_00001290				COG1607	Acyl-CoA hydrolase (YciA) (PDB:5DM5)		+	+	+	+	+	+	+	+
GC_00001445				COG1012	Acyl-CoA reductase or other NAD-dependent aldehyde dehydrogenase (AdhE) (PDB:1A4S)	Proline degradation	+	+	+	+	+	+	+	+
GC_00001624				COG1012	Acyl-CoA reductase or other NAD-dependent aldehyde dehydrogenase (AdhE) (PDB:1A4S)	Proline degradation	Missing	+	+	+	+	+	+	Missing
GC_00000024				COG2050|COG3315	Acyl-CoA thioesterase PaaI, contains HGG motif (PaaI) (PDB:1PSU)|O-Methyltransferase involved in polyketide biosynthesis (YktD) (PDB:1RJD)		+	+	+	+	+	+	+	+
GC_00001695				COG2189	Adenine specific DNA methylase Mod (Mod) (PDB:4ZCF)		Missing	Missing	Missing	Missing	Missing	+	Missing	Missing
GC_00002469				COG2189	Adenine specific DNA methylase Mod (Mod) (PDB:4ZCF)		Missing	+	Missing	Missing	Missing	Missing	Missing	Missing
GC_00001973				COG1865	Adenosylcobinamide amidohydrolase (CbiZ) (PUBMED:14990804)		+	Missing	Missing	Missing	Missing	Missing	Missing	Missing
GC_00001374				COG2114	Adenylate cyclase, class 3 (AcyC) (PDB:1AB8)		+	+	+	+	+	+	+	+
GC_00001734				COG2114	Adenylate cyclase, class 3 (AcyC) (PDB:1AB8)		+	Missing	+	+	+	+	Missing	+
GC_00002292				COG2114	Adenylate cyclase, class 3 (AcyC) (PDB:1AB8)		Missing	+	Missing	Missing	Missing	+	+	Missing
GC_00002467				COG1979	Alcohol dehydrogenase YqhD, Fe-dependent ADH family (YqdH) (PDB:1OJ7)		Missing	Missing	Missing	Missing	Missing	+	+	Missing
GC_00000219				COG1454	Alcohol dehydrogenase, class IV (EutG) (PDB:6AHC)		+	+	+	+	+	+	+	+
GC_00000992				COG1454	Alcohol dehydrogenase, class IV (EutG) (PDB:6AHC)		+	+	+	+	+	+	+	+
GC_00002278				COG1785	Alkaline phosphatase (PhoA) (PDB:1AJA)	Folate biosynthesis	Missing	+	Missing	Missing	Missing	Missing	Missing	Missing
GC_00002410				COG1785|COG3391	Alkaline phosphatase (PhoA) (PDB:1AJA)|DNA-binding beta-propeller fold protein YncE (YncE) (PDB:3VGZ) (PUBMED:22120742;28628661)	Folate biosynthesis	Missing	+	Missing	Missing	Missing	Missing	Missing	Missing
GC_00002178				COG0308|COG1277	Aminopeptidase N, contains DUF3458 domain (PepN) (PDB:6ATK) (PUBMED:24123841)|ABC-type transport system involved in multi-copper enzyme maturation, permease component (NosY)		Missing	Missing	+	+	+	Missing	Missing	Missing
GC_00000278				COG0547	Anthranilate phosphoribosyltransferase, glycosyltransferase domain (TrpD) (PDB:1KGZ)	Aromatic amino acid biosynthesis	Missing	+	Missing	Missing	Missing	Missing	Missing	Missing
GC_00003060				COG0547	Anthranilate phosphoribosyltransferase, glycosyltransferase domain (TrpD) (PDB:1KGZ)	Aromatic amino acid biosynthesis	+	Missing	Missing	Missing	Missing	Missing	Missing	Missing
GC_00000168				COG0147	Anthranilate/para-aminobenzoate synthases component I (TrpE) (PDB:1I1Q)	Aromatic amino acid biosynthesis	Missing	Missing	Missing	Missing	Missing	+	Missing	Missing
GC_00003116				COG4227	Antirestriction protein ArdC (ArdC) (PUBMED:10686096)		+	Missing	Missing	Missing	Missing	Missing	Missing	Missing
GC_00002090				COG0815	Apolipoprotein N-acyltransferase (Lnt) (PDB:6NWR)		Missing	Missing	Missing	Missing	Missing	+	Missing	Missing
GC_00001877				COG0433	Archaeal DNA helicase HerA or a related bacterial ATPase, contains HAS-barrel and ATPase domains (HerA) (PDB:4D2I)		Missing	+	Missing	Missing	Missing	+	+	Missing
GC_00002047				COG0433	Archaeal DNA helicase HerA or a related bacterial ATPase, contains HAS-barrel and ATPase domains (HerA) (PDB:4D2I)		Missing	Missing	+	+	+	Missing	Missing	+
GC_00000157				COG1812	Archaeal S-adenosylmethionine synthetase (MetK2) (PDB:4HPV)	Methionine biosynthesis	Missing	+	Missing	Missing	Missing	Missing	Missing	Missing
GC_00000753				COG0075	Archaeal aspartate aminotransferase or a related aminotransferase, includes purine catabolism protein PucG (PucG) (PDB:3NNK)	Serine biosynthesis	+	+	+	+	+	+	+	+
GC_00000974				COG0483	Archaeal fructose-1,6-bisphosphatase or related enzyme, inositol monophosphatase family (SuhB) (PDB:1AWB)	Gluconeogenesis	Missing	Missing	Missing	Missing	Missing	+	Missing	Missing
GC_00000121				COG0165	Argininosuccinate lyase (ArgH) (PDB:1AOS)	Arginine biosynthesis	Missing	Missing	Missing	Missing	Missing	+	Missing	Missing
GC_00002314				COG0367|COG4783	Asparagine synthetase B (glutamine-hydrolyzing) (AsnB) (PDB:2ETD) (PUBMED:25951518)|Outer membrane protein chaperone/metalloprotease BepA/YfgC, contains M48 and TPR domains (BepA) (PDB:6AIT) (PUBMED:24003122)	Asparagine biosynthesis	Missing	+	Missing	Missing	Missing	+	+	Missing
GC_00000257				COG0436	Aspartate/methionine/tyrosine aminotransferase (AspB) (PDB:2O0R)	Isoleucine, leucine, valine biosynthesis	Missing	Missing	Missing	Missing	Missing	+	Missing	Missing
GC_00002037				COG3468	Autotransporter adhesin AidA (AidA)		Missing	Missing	+	+	+	Missing	Missing	+
GC_00002038				COG3468	Autotransporter adhesin AidA (AidA)		+	+	Missing	Missing	Missing	+	Missing	+
GC_00002559				COG3468	Autotransporter adhesin AidA (AidA)		Missing	Missing	Missing	Missing	Missing	+	+	Missing
GC_00002676				COG3468	Autotransporter adhesin AidA (AidA)		Missing	Missing	Missing	Missing	Missing	+	Missing	Missing
GC_00001498				COG2911	Autotransporter translocation and assembly protein TamB (TamB) (PDB:5VTG)		Missing	+	Missing	Missing	Missing	+	+	Missing
GC_00000192				COG3040	Bacterial lipocalin Blc (Blc) (PDB:1QWD)		Missing	Missing	Missing	Missing	Missing	+	Missing	Missing
GC_00000047				COG5754	Bacteriochlorophyllide reductase subunit BchY (BchY) (PUBMED:21886856)		Missing	+	Missing	Missing	Missing	+	Missing	Missing
GC_00002996				COG4385	Bacteriophage P2-related tail formation protein (gpI)		Missing	Missing	Missing	Missing	Missing	Missing	Missing	+
GC_00002472				COG2602	Beta-lactamase class D (YbxI) (PDB:5CTN)		Missing	Missing	Missing	Missing	Missing	+	Missing	Missing
GC_00000341				COG0637	Beta-phosphoglucomutase, HAD superfamily (YcjU) (PDB:3E58) (PUBMED:29684280)		+	+	+	+	+	+	+	+
GC_00000840				COG1207	Bifunctional protein GlmU, N-acetylglucosamine-1-phosphate-uridyltransferase/glucosamine-1-phosphate-acetyltransferase (GlmU) (PDB:3FWW)		Missing	+	Missing	Missing	Missing	+	+	Missing
GC_00000013				COG0811	Biopolymer transport protein ExbB/TolQ (TolQ) (PDB:5SV0)		+	+	Missing	Missing	Missing	Missing	Missing	+
GC_00002381				COG0811	Biopolymer transport protein ExbB/TolQ (TolQ) (PDB:5SV0)		Missing	+	Missing	Missing	Missing	+	+	Missing
GC_00000062				COG0848	Biopolymer transport protein ExbD (ExbD) (PDB:2JWK)		+	Missing	Missing	Missing	Missing	Missing	Missing	Missing
GC_00001583				COG0511	Biotin carboxyl carrier protein (AccB) (PDB:1A6X)	Fatty acid biosynthesis	Missing	Missing	Missing	Missing	Missing	+	Missing	Missing
GC_00003155				COG0511	Biotin carboxyl carrier protein (AccB) (PDB:1A6X)	Fatty acid biosynthesis	Missing	Missing	Missing	Missing	Missing	+	Missing	Missing
GC_00001401				COG0511|COG5016	Biotin carboxyl carrier protein (AccB) (PDB:1A6X)|Pyruvate/oxaloacetate carboxyltransferase (OadA1) (PDB:2NX9) (PUBMED:18681940)	Fatty acid biosynthesis|Urea cycle	+	+	+	+	+	+	+	+
GC_00002112				COG1654	Biotin operon repressor (BirA) (PDB:1BIA)		Missing	+	Missing	Missing	Missing	+	+	Missing
GC_00002053				COG0115|COG0147	Branched-chain amino acid aminotransferase/4-amino-4-deoxychorismate lyase (IlvE) (PDB:1A3G)|Anthranilate/para-aminobenzoate synthases component I (TrpE) (PDB:1I1Q)	Isoleucine, leucine, valine biosynthesis|Aromatic amino acid biosynthesis	Missing	+	Missing	Missing	Missing	Missing	Missing	Missing
GC_00001778				COG5607	CHAD domain, binds inorganic polyphosphates (CHAD) (PDB:3E0S) (PUBMED:12456267;31133615)		+	Missing	Missing	Missing	Missing	Missing	Missing	Missing
GC_00002493				COG5607	CHAD domain, binds inorganic polyphosphates (CHAD) (PDB:3E0S) (PUBMED:12456267;31133615)		Missing	Missing	Missing	Missing	Missing	+	Missing	Missing
GC_00000958				COG1083	CMP-N-acetylneuraminic acid synthetase, NeuA/PseF family (NeuA) (PDB:1EYR)		+	Missing	Missing	Missing	Missing	Missing	Missing	Missing
GC_00001939				COG1567	CRISPR-Cas system type III CSM-effector complex subunit Csm4, RAMP superfamily Cas5 group (Csm4) (PDB:4QTS)	CRISPR-Cas system	+	Missing	Missing	Missing	Missing	Missing	Missing	Missing
GC_00002839				COG1203|COG1713	CRISPR-Cas type I system-associated endonuclease/helicase Cas3 (Cas3)|Diadenosine tetraphosphatase YqeK or a related HD superfamily phosphohydrolase (YqeK) (PDB:2OGI) (PUBMED:32152217)	CRISPR-Cas system	Missing	Missing	Missing	Missing	Missing	+	Missing	Missing
GC_00001559				COG3415	CRISPR-associated protein Csa3, CARF domain (Csa3) (PDB:2WTE) (PUBMED:21093452)	CRISPR-Cas system	+	Missing	Missing	Missing	Missing	Missing	Missing	Missing
GC_00003098				COG1604	CRISPR/Cas system CMR subunit Cmr6, Cas7 group, RAMP superfamily (Cmr6) (PDB:3X1L)	CRISPR-Cas system	+	Missing	Missing	Missing	Missing	Missing	Missing	Missing
GC_00002050				COG5551	CRISPR/Cas system endoribonuclease Cas6, RAMP superfamily (Cas6a)	CRISPR-Cas system	+	Missing	+	+	+	Missing	Missing	Missing
GC_00001548				COG2931	Ca2+-binding protein, RTX toxin-related (PDB:1AF0) (PUBMED:15135544)		+	Missing	+	+	+	Missing	Missing	Missing
GC_00002116				COG2931	Ca2+-binding protein, RTX toxin-related (PDB:1AF0) (PUBMED:15135544)		Missing	+	+	+	+	Missing	Missing	Missing
GC_00002407				COG2931	Ca2+-binding protein, RTX toxin-related (PDB:1AF0) (PUBMED:15135544)		Missing	Missing	Missing	Missing	Missing	+	Missing	Missing
GC_00002408				COG2931	Ca2+-binding protein, RTX toxin-related (PDB:1AF0) (PUBMED:15135544)		Missing	Missing	+	Missing	Missing	Missing	+	Missing
GC_00002419				COG2931	Ca2+-binding protein, RTX toxin-related (PDB:1AF0) (PUBMED:15135544)		+	Missing	Missing	Missing	Missing	Missing	Missing	Missing
GC_00002420				COG2931	Ca2+-binding protein, RTX toxin-related (PDB:1AF0) (PUBMED:15135544)		Missing	Missing	+	+	+	Missing	Missing	Missing
GC_00002549				COG2931	Ca2+-binding protein, RTX toxin-related (PDB:1AF0) (PUBMED:15135544)		+	Missing	Missing	Missing	Missing	Missing	Missing	Missing
GC_00002550				COG2931	Ca2+-binding protein, RTX toxin-related (PDB:1AF0) (PUBMED:15135544)		Missing	Missing	Missing	Missing	Missing	+	+	Missing
GC_00002554				COG2931	Ca2+-binding protein, RTX toxin-related (PDB:1AF0) (PUBMED:15135544)		Missing	Missing	+	+	Missing	Missing	Missing	Missing
GC_00002643				COG2931	Ca2+-binding protein, RTX toxin-related (PDB:1AF0) (PUBMED:15135544)		Missing	Missing	Missing	Missing	Missing	Missing	Missing	+
GC_00002646				COG2931	Ca2+-binding protein, RTX toxin-related (PDB:1AF0) (PUBMED:15135544)		Missing	Missing	Missing	Missing	Missing	Missing	+	Missing
GC_00000050				COG0530	Ca2+/Na+ antiporter (ECM27) (PDB:3V5S)		Missing	+	Missing	Missing	Missing	Missing	Missing	Missing
GC_00000094				COG0458	Carbamoylphosphate synthase large subunit (CarB) (PDB:1C30)	Arginine biosynthesis	+	+	+	+	+	+	+	+
GC_00000996				COG0458	Carbamoylphosphate synthase large subunit (CarB) (PDB:1C30)	Arginine biosynthesis	+	+	+	+	+	+	+	+
GC_00003053				COG0505	Carbamoylphosphate synthase small subunit (CarA) (PDB:1C30)	Arginine biosynthesis	Missing	Missing	Missing	Missing	Missing	Missing	+	Missing
GC_00000446				COG3427	Carbon monoxide dehydrogenase subunit CoxG (CoxG) (PDB:2NS9)		+	Missing	+	+	+	Missing	Missing	+
GC_00000031				COG0376	Catalase (peroxidase I) (KatG) (PDB:5SX1) (PUBMED:31337720)		Missing	+	Missing	Missing	Missing	Missing	Missing	Missing
GC_00000617				COG2514	Catechol-2,3-dioxygenase (CatE)		Missing	Missing	+	+	+	Missing	Missing	+
GC_00000680				COG3087	Cell division protein FtsN (FtsN) (PDB:1UTA)		+	+	+	+	+	+	+	+
GC_00001174				COG1774	Cell fate regulator YaaT, PSP1 superfamily (controls sporulation, competence, biofilm development) (YaaT) (PUBMED:23490197)		+	+	+	+	+	+	+	+
GC_00002281				COG0791	Cell wall-associated hydrolase, NlpC_P60 family (NlpC) (PDB:2EVR)		Missing	+	Missing	Missing	Missing	+	+	Missing
GC_00002570				COG0784	CheY-like REC (receiver) domain, includes chemotaxis protein CheY and sporulation regulator Spo0F (CheY) (PDB:6QRJ)		Missing	Missing	Missing	Missing	Missing	+	+	Missing
GC_00002130				COG0784|COG2202|COG2205	CheY-like REC (receiver) domain, includes chemotaxis protein CheY and sporulation regulator Spo0F (CheY) (PDB:6QRJ)|PAS domain (PAS) (PDB:2MWG)|K+-sensing histidine kinase KdpD (KdpD) (PDB:2KSF)		Missing	Missing	Missing	Missing	Missing	+	Missing	Missing
GC_00000800				COG0784|COG2202|COG4191	CheY-like REC (receiver) domain, includes chemotaxis protein CheY and sporulation regulator Spo0F (CheY) (PDB:6QRJ)|PAS domain (PAS) (PDB:2MWG)|Signal transduction histidine kinase regulating C4-dicarboxylate transport system (PDB:4GCZ)		Missing	+	Missing	Missing	Missing	+	+	+
GC_00000285				COG1605	Chorismate mutase (PheA) (PDB:1ECM)	Aromatic amino acid biosynthesis	+	+	+	+	+	+	+	+
GC_00000179				COG1196	Chromosome segregation ATPase Smc (Smc) (PDB:5XG3)		Missing	+	Missing	Missing	Missing	Missing	Missing	Missing
GC_00000186				COG2301	Citrate lyase beta subunit (CitE) (PDB:4ROQ)		Missing	Missing	+	+	+	Missing	Missing	Missing
GC_00002079				COG1903	Cobalamin biosynthesis protein CbiD (cobalt-precorrin-5B C-methyltransferase) (CbiD) (PDB:1SR8)	Cobalamine/B12 biosynthesis	Missing	Missing	Missing	Missing	Missing	+	Missing	Missing
GC_00000005				COG1429	Cobalamin biosynthesis protein CobN, Mg-chelatase (CobN) (PDB:4ZHJ)	Cobalamine/B12 biosynthesis	Missing	+	Missing	Missing	Missing	+	Missing	Missing
GC_00002121				COG1429	Cobalamin biosynthesis protein CobN, Mg-chelatase (CobN) (PDB:4ZHJ)	Cobalamine/B12 biosynthesis	Missing	Missing	Missing	Missing	Missing	+	Missing	Missing
GC_00000268				COG1492	Cobyric acid synthase (CobQ)	Cobalamine/B12 biosynthesis	Missing	Missing	Missing	Missing	Missing	+	Missing	Missing
GC_00000117				COG3259	Coenzyme F420-reducing hydrogenase, alpha subunit (FrhA) (PDB:3ZFS)		+	+	+	+	+	+	+	+
GC_00000237				COG1035	Coenzyme F420-reducing hydrogenase, beta subunit (FrhB) (PDB:3ZFS)		Missing	+	Missing	Missing	Missing	+	+	Missing
GC_00000526				COG1941	Coenzyme F420-reducing hydrogenase, gamma subunit (FrhG) (PDB:5ODC)		+	+	+	+	+	+	+	+
GC_00000309				COG1278	Cold shock protein, CspA family (CspC) (PDB:1C9O)		Missing	Missing	Missing	Missing	Missing	+	Missing	Missing
GC_00002980				COG1278	Cold shock protein, CspA family (CspC) (PDB:1C9O)		Missing	Missing	Missing	Missing	Missing	Missing	+	Missing
GC_00002039				COG0635	Coproporphyrinogen-III oxidase HemN (oxygen-independent) or related Fe-S oxidoreductase (HemN) (PDB:1OLT)	Heme biosynthesis	Missing	Missing	Missing	Missing	Missing	+	Missing	Missing
GC_00001630				COG1680	CubicO group peptidase, beta-lactamase class C family (AmpC) (PDB:1BLS)		+	Missing	+	+	+	+	+	+
GC_00002438				COG1917	Cupin domain protein related to quercetin dioxygenase (QdoI) (PDB:2H0V)		Missing	+	Missing	Missing	Missing	+	+	Missing
GC_00000173				COG1104	Cysteine desulfurase/Cysteine sulfinate desulfinase IscS or related enzyme, NifS family (NifS) (PDB:4IXO) (PUBMED:22773787;25825430)		Missing	+	Missing	Missing	Missing	Missing	Missing	Missing
GC_00000460				COG4870	Cysteine protease, C1A family (PDB:1AEC)		+	+	+	+	+	+	+	+
GC_00000242				COG0031	Cysteine synthase (CysK) (PDB:1FCJ)	Cysteine biosynthesis	Missing	Missing	Missing	Missing	Missing	+	Missing	Missing
GC_00000267				COG0215	Cysteinyl-tRNA synthetase (CysS) (PDB:1LI5)	Aminoacyl-tRNA synthetases	Missing	+	Missing	Missing	Missing	Missing	Missing	Missing
GC_00000113				COG1333	Cytochrome c biogenesis protein ResB (ResB)		+	+	+	+	+	+	+	+
GC_00000397				COG3245	Cytochrome c5 (CytC5) (PDB:1CC5)		+	+	+	+	+	+	+	+
GC_00001404				COG3245	Cytochrome c5 (CytC5) (PDB:1CC5)		+	+	+	+	+	+	+	+
GC_00001006				COG2863	Cytochrome c553 (CytC553) (PDB:6Q2U)		+	+	+	+	+	+	+	+
GC_00001552				COG2863	Cytochrome c553 (CytC553) (PDB:6Q2U)		+	+	+	+	+	+	+	+
GC_00002409				COG1664	Cytoskeletal protein CcmA, bactofilin family (CcmA) (PDB:2N3D)		Missing	+	Missing	Missing	Missing	+	+	Missing
GC_00000082				COG1064	D-arabinose 1-dehydrogenase, Zn-dependent alcohol dehydrogenase family (AdhP) (PDB:5O8Q)		+	+	+	+	+	+	+	+
GC_00000943				COG3449	DNA gyrase inhibitor GyrI/SbmC (SbmC) (PDB:1JYH)		+	+	+	+	+	+	+	+
GC_00000153				COG0188	DNA gyrase/topoisomerase IV, subunit A (GyrA) (PDB:1SUU)		Missing	Missing	Missing	Missing	Missing	+	Missing	Missing
GC_00000044				COG0187	DNA gyrase/topoisomerase IV, subunit B (GyrB) (PDB:1EI1)		Missing	Missing	Missing	Missing	Missing	+	+	Missing
GC_00000245				COG0417	DNA polymerase B elongation subunit (PolB) (PDB:6P1H)		Missing	+	Missing	Missing	Missing	Missing	Missing	Missing
GC_00000146				COG0587	DNA polymerase III, alpha subunit (DnaE) (PDB:2HNH)		Missing	+	Missing	Missing	Missing	Missing	Missing	Missing
GC_00000227				COG1466	DNA polymerase III, delta subunit (HolA) (PDB:3ZH9)		Missing	Missing	Missing	Missing	Missing	Missing	+	Missing
GC_00002894				COG0358	DNA primase (bacterial type) (DnaG) (PDB:3B39) (PUBMED:28128549)		Missing	Missing	Missing	Missing	Missing	Missing	Missing	+
GC_00000821				COG1533	DNA repair photolyase (SplB)		+	+	+	+	+	+	+	+
GC_00001741				COG1484	DNA replication protein DnaC (DnaC) (PDB:2QGZ)		Missing	Missing	Missing	Missing	Missing	+	Missing	Missing
GC_00002412				COG1484	DNA replication protein DnaC (DnaC) (PDB:2QGZ)		+	Missing	Missing	Missing	Missing	Missing	Missing	Missing
GC_00003103				COG0551	DNA topoisomerase I, ssDNA-binding Zn-finger and Zn-ribbon domains (YrdD) (PDB:1YUA)		Missing	Missing	Missing	Missing	Missing	+	Missing	Missing
GC_00000271				COG0550|COG0551	DNA topoisomerase IA (TopA) (PDB:1CY0)|DNA topoisomerase I, ssDNA-binding Zn-finger and Zn-ribbon domains (YrdD) (PDB:1YUA)		Missing	+	Missing	Missing	Missing	Missing	Missing	Missing
GC_00001229				COG1555	DNA uptake protein ComE or related DNA-binding protein (ComEA) (PDB:2DUY)		+	+	+	+	+	+	+	+
GC_00001724				COG1555	DNA uptake protein ComE or related DNA-binding protein (ComEA) (PDB:2DUY)		+	Missing	+	+	+	+	Missing	+
GC_00002076				COG1555	DNA uptake protein ComE or related DNA-binding protein (ComEA) (PDB:2DUY)		Missing	+	Missing	Missing	Missing	+	+	Missing
GC_00000834				COG1309	DNA-binding protein, AcrR family, includes nucleoid occlusion protein SlmA (AcrR) (PDB:2QOP)		+	Missing	+	+	+	Missing	Missing	+
GC_00002075				COG1309	DNA-binding protein, AcrR family, includes nucleoid occlusion protein SlmA (AcrR) (PDB:2QOP)		Missing	Missing	+	+	+	Missing	Missing	Missing
GC_00002511				COG1309	DNA-binding protein, AcrR family, includes nucleoid occlusion protein SlmA (AcrR) (PDB:2QOP)		Missing	+	Missing	Missing	Missing	Missing	+	Missing
GC_00001864				COG0745	DNA-binding response regulator, OmpR family, contains REC and winged-helix (wHTH) domain (OmpR) (PDB:1XHF)		Missing	Missing	+	+	+	+	+	Missing
GC_00002357				COG0745	DNA-binding response regulator, OmpR family, contains REC and winged-helix (wHTH) domain (OmpR) (PDB:1XHF)		Missing	+	Missing	Missing	Missing	+	+	Missing
GC_00002725				COG3311	DNA-binding transcriptional regulator AlpA (AlpA)		Missing	Missing	Missing	Missing	Missing	Missing	+	Missing
GC_00001854				COG2944	DNA-binding transcriptional regulator YiaG, XRE-type HTH domain (YiaG) (PDB:5JAA)		+	Missing	Missing	Missing	Missing	Missing	Missing	Missing
GC_00001262				COG0640	DNA-binding transcriptional regulator, ArsR family (ArsR) (PDB:3F6V)		+	Missing	Missing	Missing	Missing	Missing	Missing	+
GC_00000652				COG2771	DNA-binding transcriptional regulator, CsgD family (CsgD)		+	+	+	+	+	+	+	+
GC_00001055				COG2771	DNA-binding transcriptional regulator, CsgD family (CsgD)		+	+	+	+	+	+	+	+
GC_00001775				COG2771	DNA-binding transcriptional regulator, CsgD family (CsgD)		+	Missing	+	+	+	Missing	Missing	+
GC_00001898				COG2771	DNA-binding transcriptional regulator, CsgD family (CsgD)		+	Missing	+	+	+	Missing	Missing	+
GC_00002133				COG2771	DNA-binding transcriptional regulator, CsgD family (CsgD)		Missing	+	Missing	Missing	Missing	+	+	Missing
GC_00002430				COG2771	DNA-binding transcriptional regulator, CsgD family (CsgD)		Missing	+	Missing	Missing	Missing	+	+	Missing
GC_00000478				COG1937	DNA-binding transcriptional regulator, FrmR family (FrmR) (PDB:2HH7)		+	+	+	+	+	Missing	Missing	+
GC_00000019				COG1959	DNA-binding transcriptional regulator, IscR family (IscR) (PDB:1XD7)		+	Missing	+	+	+	+	Missing	Missing
GC_00000518				COG1959	DNA-binding transcriptional regulator, IscR family (IscR) (PDB:1XD7)		+	Missing	+	+	+	Missing	Missing	+
GC_00001039				COG1846	DNA-binding transcriptional regulator, MarR family (MarR) (PDB:1JGS)		+	+	+	+	+	+	+	+
GC_00001882				COG1846	DNA-binding transcriptional regulator, MarR family (MarR) (PDB:1JGS)		+	Missing	+	+	+	Missing	Missing	+
GC_00002134				COG1846	DNA-binding transcriptional regulator, MarR family (MarR) (PDB:1JGS)		Missing	Missing	Missing	Missing	Missing	+	Missing	Missing
GC_00000445				COG0789	DNA-binding transcriptional regulator, MerR family (SoxR) (PDB:2VZ4)		+	+	+	+	+	+	+	+
GC_00000004				COG2204	DNA-binding transcriptional response regulator, NtrC family, contains REC, AAA-type ATPase, and a Fis-type DNA-binding domains (AtoC) (PDB:1ZY2)		+	+	+	+	+	+	+	+
GC_00000100				COG2204	DNA-binding transcriptional response regulator, NtrC family, contains REC, AAA-type ATPase, and a Fis-type DNA-binding domains (AtoC) (PDB:1ZY2)		+	Missing	+	+	+	Missing	Missing	+
GC_00000944				COG2204	DNA-binding transcriptional response regulator, NtrC family, contains REC, AAA-type ATPase, and a Fis-type DNA-binding domains (AtoC) (PDB:1ZY2)		+	+	+	+	+	+	+	+
GC_00001299				COG2204	DNA-binding transcriptional response regulator, NtrC family, contains REC, AAA-type ATPase, and a Fis-type DNA-binding domains (AtoC) (PDB:1ZY2)		+	+	+	+	+	+	+	+
GC_00001283				COG1595	DNA-directed RNA polymerase specialized sigma subunit, sigma24 family (RpoE) (PDB:2Q1Z)	RNA polymerase	+	+	+	+	+	+	+	+
GC_00002813				COG1595	DNA-directed RNA polymerase specialized sigma subunit, sigma24 family (RpoE) (PDB:2Q1Z)	RNA polymerase	Missing	Missing	Missing	Missing	Missing	Missing	Missing	+
GC_00002933				COG0086	DNA-directed RNA polymerase, beta' subunit/160 kD subunit (RpoC) (PDB:1NT9)	RNA polymerase	Missing	Missing	Missing	Missing	Missing	Missing	+	Missing
GC_00003086				COG1479	DNAse/DNA nickase specific for phosphorothioated or glycosylated phage DNA, GmrSD/DndB/SspE family, contains DUF262 and HNH nuclease domains (GmrSD) (PDB:6JIV) (PUBMED:17188297;32251370)		+	Missing	Missing	Missing	Missing	Missing	Missing	Missing
GC_00002251				COG1479|COG3472	DNAse/DNA nickase specific for phosphorothioated or glycosylated phage DNA, GmrSD/DndB/SspE family, contains DUF262 and HNH nuclease domains (GmrSD) (PDB:6JIV) (PUBMED:17188297;32251370)|Uncharacterized conserved protein domain, often C-terminal to DUF262		Missing	Missing	+	+	+	Missing	Missing	Missing
GC_00002275				COG0471	Di- and tricarboxylate antiporter (CitT) (PDB:4F35)		Missing	Missing	+	+	+	Missing	Missing	Missing
GC_00002459				COG0471	Di- and tricarboxylate antiporter (CitT) (PDB:4F35)		Missing	+	Missing	Missing	Missing	+	+	Missing
GC_00000071				COG1249	Dihydrolipoamide dehydrogenase (E3) component of pyruvate/2-oxoglutarate dehydrogenase complex or glutathione oxidoreductase (Lpd) (PDB:6QKG)	Glycine cleavagePyruvate oxidation	+	+	+	+	+	+	+	+
GC_00000177				COG1249	Dihydrolipoamide dehydrogenase (E3) component of pyruvate/2-oxoglutarate dehydrogenase complex or glutathione oxidoreductase (Lpd) (PDB:6QKG)	Glycine cleavagePyruvate oxidation	Missing	Missing	Missing	Missing	Missing	+	Missing	Missing
GC_00000161				COG0129	Dihydroxyacid dehydratase/phosphogluconate dehydratase (IlvD) (PDB:2GP4)	Isoleucine, leucine, valine biosynthesis	Missing	+	Missing	Missing	Missing	Missing	Missing	Missing
GC_00002738				COG1506	Dipeptidyl aminopeptidase/acylaminoacyl peptidase (DAP2) (PDB:2JBW)		Missing	Missing	Missing	Missing	Missing	Missing	+	Missing
GC_00000120				COG2221	Dissimilatory sulfite reductase (desulfoviridin), alpha and beta subunits (DsrA)		Missing	Missing	Missing	Missing	Missing	+	Missing	Missing
GC_00002710				COG1948	ERCC4-type crossover junction endonuclease (MUS81) (PDB:1J22)		Missing	Missing	Missing	Missing	Missing	Missing	Missing	+
GC_00000291				COG0251	Enamine deaminase RidA, house cleaning of reactive enamine intermediates, YjgF/YER057c/UK114 family (RidA) (PDB:1J7H) (PUBMED:22094463;32205462)	Pyrimidine degradation	+	Missing	+	+	+	Missing	Missing	+
GC_00002118				COG2356	Endonuclease I (EndA) (PDB:1OUO)		Missing	Missing	Missing	Missing	Missing	+	+	Missing
GC_00002034				COG0648	Endonuclease IV (Nfo) (PDB:2NQH)		Missing	Missing	+	+	+	Missing	Missing	+
GC_00000326				COG2382	Enterochelin esterase or related enzyme (Fes) (PDB:2B20)		+	+	+	+	+	+	+	+
GC_00000141				COG1647	Esterase/lipase (YvaK) (PDB:4DIU)		Missing	+	Missing	Missing	Missing	Missing	Missing	Missing
GC_00002394				COG1647	Esterase/lipase (YvaK) (PDB:4DIU)		Missing	+	Missing	Missing	Missing	+	+	Missing
GC_00001933				COG4782	Esterase/lipase superfamily enzyme		+	Missing	+	+	+	Missing	Missing	+
GC_00003021				COG5039	Exopolysaccharide biosynthesis protein EpsI, predicted pyruvyl transferase (EpsI) (PDB:5AX7)		Missing	Missing	Missing	Missing	Missing	Missing	+	Missing
GC_00001510				COG3206	Exopolysaccharide export protein/domain GumC/Wzc1 (GumC) (PUBMED:15003255;23089617)		+	+	+	+	+	+	+	+
GC_00001541				COG0277	FAD/FMN-containing lactate dehydrogenase/glycolate oxidase (GlcD) (PDB:1AHU)		+	+	+	+	+	+	+	+
GC_00001652				COG3287	FIST domain protein MJ1623, contains FIST_N and FIST_C domains (FIST) (PUBMED:17855421)		+	+	+	+	+	+	Missing	+
GC_00002250				COG3287	FIST domain protein MJ1623, contains FIST_N and FIST_C domains (FIST) (PUBMED:17855421)		Missing	+	Missing	Missing	Missing	+	+	Missing
GC_00002016				COG1011	FMN and 5-amino-6-(5-phospho-D-ribitylamino)uracil phosphatase YigB, HAD superfamily (riboflavin biosynthesis) (YigB) (PDB:4JB3) (PUBMED:24123841)		+	Missing	+	+	+	Missing	Missing	Missing
GC_00001146				COG1304	FMN-dependent dehydrogenase, includes L-lactate dehydrogenase and type II isopentenyl diphosphate isomerase (LldD) (PDB:6AI7)	Isoprenoid biosynthesis	+	+	+	+	+	+	+	+
GC_00000127				COG0396	Fe-S cluster assembly ATPase SufC (SufC) (PDB:2D3W)		Missing	Missing	Missing	Missing	Missing	+	Missing	Missing
GC_00000081				COG0719	Fe-S cluster assembly scaffold protein SufB (SufB) (PDB:1VH4)		Missing	Missing	Missing	Missing	Missing	+	Missing	Missing
GC_00000151				COG0694	Fe-S cluster biogenesis protein NfuA, 4Fe-4S-binding domain (NifU) (PDB:2Z51)		+	+	+	+	+	+	+	+
GC_00003188				COG0489	Fe-S cluster carrier ATPase, Mrp/ApbC/NBP35 family (Mrp) (PDB:2PH1) (PUBMED:18616280;19114487;31709520)		Missing	Missing	Missing	Missing	Missing	Missing	+	Missing
GC_00001263				COG0247|COG0277	Fe-S cluster-containing oxidoreductase, includes glycolate oxidase subunit GlcF (GlpC)|FAD/FMN-containing lactate dehydrogenase/glycolate oxidase (GlcD) (PDB:1AHU)		+	+	+	+	+	+	+	+
GC_00000001				COG0437	Fe-S-cluster-containing dehydrogenase component (DMSO reductase) (HybA) (PDB:2VPW)		+	Missing	+	+	+	+	+	+
GC_00000406				COG0437	Fe-S-cluster-containing dehydrogenase component (DMSO reductase) (HybA) (PDB:2VPW)		+	Missing	+	+	+	+	+	+
GC_00000644				COG0437	Fe-S-cluster-containing dehydrogenase component (DMSO reductase) (HybA) (PDB:2VPW)		Missing	+	Missing	Missing	Missing	Missing	Missing	Missing
GC_00001566				COG0735	Fe2+ or Zn2+ uptake regulation protein Fur/Zur (Fur) (PDB:1MZB)		+	+	+	+	+	Missing	+	+
GC_00001663				COG0735	Fe2+ or Zn2+ uptake regulation protein Fur/Zur (Fur) (PDB:1MZB)		+	Missing	Missing	Missing	Missing	+	+	Missing
GC_00001168				COG0633	Ferredoxin (Fdx) (PDB:1KRH)		Missing	+	Missing	Missing	Missing	Missing	Missing	Missing
GC_00002637				COG0633	Ferredoxin (Fdx) (PDB:1KRH)		Missing	+	Missing	Missing	Missing	Missing	Missing	Missing
GC_00000829				COG1145	Ferredoxin (NapF) (PDB:6FAH)		+	Missing	+	+	+	Missing	Missing	+
GC_00000398				COG2146	Ferredoxin subunit of nitrite reductase or a ring-hydroxylating dioxygenase (NirD) (PDB:1FQT) (PUBMED:23844911)		+	+	+	+	+	+	+	+
GC_00001580				COG2146	Ferredoxin subunit of nitrite reductase or a ring-hydroxylating dioxygenase (NirD) (PDB:1FQT) (PUBMED:23844911)		+	Missing	+	+	+	+	+	Missing
GC_00000123				COG3604	FhlA-type transcriptional regulator, contains GAF, AAA-type ATPase, and DNA-binding Fis domains (FhlA)		Missing	Missing	Missing	Missing	Missing	Missing	Missing	+
GC_00001646				COG3177	Fic family protein (PDB:3CUC)		Missing	Missing	Missing	Missing	Missing	Missing	Missing	+
GC_00001975				COG3177	Fic family protein (PDB:3CUC)		Missing	Missing	Missing	Missing	Missing	+	Missing	Missing
GC_00001819				COG1018	Flavodoxin/ferredoxin--NADP reductase (Fpr) (PDB:3OZU)		+	Missing	+	+	+	Missing	Missing	+
GC_00000424				COG1773	Flavorubredoxin (NorV) (PDB:4D02)		+	+	+	+	+	+	+	+
GC_00000375				COG5010	Flp pilus assembly protein TadD, contains TPR repeats (TadD) (PDB:3WXX)		+	+	+	+	+	+	+	+
GC_00001280				COG5010	Flp pilus assembly protein TadD, contains TPR repeats (TadD) (PDB:3WXX)		+	+	+	+	+	+	+	+
GC_00002243				COG5010	Flp pilus assembly protein TadD, contains TPR repeats (TadD) (PDB:3WXX)		Missing	Missing	+	+	+	Missing	Missing	Missing
GC_00002233				COG4961	Flp pilus assembly protein TadG, includes N-terminal TadE domain (TadG) (PUBMED:12010986)		Missing	Missing	+	+	+	Missing	Missing	Missing
GC_00002280				COG4961	Flp pilus assembly protein TadG, includes N-terminal TadE domain (TadG) (PUBMED:12010986)		Missing	Missing	+	+	+	Missing	Missing	Missing
GC_00000068				COG0056	FoF1-type ATP synthase, alpha subunit (AtpA) (PDB:3OAA)	FoF1-type ATP synthase	Missing	+	Missing	Missing	Missing	+	Missing	Missing
GC_00000265				COG0285	Folylpolyglutamate synthase/Dihydropteroate synthase (FolC) (PDB:1W78)	Folate biosynthesis	Missing	+	Missing	Missing	Missing	Missing	Missing	Missing
GC_00000001				COG1143	Formate hydrogenlyase subunit 6/NADH:ubiquinone oxidoreductase 23 kD subunit (chain I) (NuoI) (PDB:1B0P)	NADH dehydrogenase	+	+	+	+	+	+	+	+
GC_00000089				COG1143	Formate hydrogenlyase subunit 6/NADH:ubiquinone oxidoreductase 23 kD subunit (chain I) (NuoI) (PDB:1B0P)	NADH dehydrogenase	Missing	Missing	Missing	Missing	Missing	+	Missing	Missing
GC_00000814				COG1143	Formate hydrogenlyase subunit 6/NADH:ubiquinone oxidoreductase 23 kD subunit (chain I) (NuoI) (PDB:1B0P)	NADH dehydrogenase	Missing	+	Missing	Missing	Missing	+	+	Missing
GC_00002220				COG1143	Formate hydrogenlyase subunit 6/NADH:ubiquinone oxidoreductase 23 kD subunit (chain I) (NuoI) (PDB:1B0P)	NADH dehydrogenase	Missing	+	Missing	Missing	Missing	+	+	Missing
GC_00001538				COG1262	Formylglycine-generating enzyme, required for sulfatase activity, contains SUMF1/FGE domain (YfmG) (PDB:2AFT)		+	Missing	+	+	+	+	+	+
GC_00002596				COG1262|COG1409|COG5635	Formylglycine-generating enzyme, required for sulfatase activity, contains SUMF1/FGE domain (YfmG) (PDB:2AFT)|3',5'-cyclic AMP phosphodiesterase CpdA (CpdA) (PDB:2ZO9)|Predicted NTPase, NACHT family domain (NACHT)		Missing	+	Missing	Missing	Missing	Missing	+	Missing
GC_00002551				COG1262|COG5635	Formylglycine-generating enzyme, required for sulfatase activity, contains SUMF1/FGE domain (YfmG) (PDB:2AFT)|Predicted NTPase, NACHT family domain (NACHT)		Missing	+	Missing	Missing	Missing	Missing	+	Missing
GC_00003139				COG0536	GTPase involved in cell partioning and DNA repair (Obg) (PDB:1LNZ)		Missing	Missing	Missing	Missing	Missing	+	Missing	Missing
GC_00002454				COG2170	Gamma-glutamyl:cysteine ligase YbdK, ATP-grasp superfamily (YbdK) (PDB:1R8G) (PUBMED:15211520)		Missing	+	Missing	Missing	Missing	+	+	Missing
GC_00000854				COG4980	Gas vesicle protein YhaH (GvpP)		+	+	+	+	+	+	+	+
GC_00000493				COG0142	Geranylgeranyl pyrophosphate synthase (IspA) (PDB:2AZJ)	Isoprenoid biosynthesis	+	+	+	+	+	+	+	+
GC_00000254				COG3387	Glucoamylase (glucan-1,4-alpha-glucosidase), GH15 family (SGA1) (PDB:1AGM)		Missing	Missing	Missing	Missing	Missing	+	Missing	Missing
GC_00000007				COG0449	Glucosamine 6-phosphate synthetase, contains amidotransferase and phosphosugar isomerase domains (GlmS) (PDB:2J6H)		Missing	Missing	Missing	Missing	Missing	+	Missing	Missing
GC_00002922				COG0449	Glucosamine 6-phosphate synthetase, contains amidotransferase and phosphosugar isomerase domains (GlmS) (PDB:2J6H)		Missing	Missing	Missing	Missing	Missing	Missing	Missing	+
GC_00000269				COG2133	Glucose/arabinose dehydrogenase, beta-propeller fold (YliI) (PDB:1C9U)		Missing	+	Missing	Missing	Missing	Missing	Missing	Missing
GC_00001753				COG0334	Glutamate dehydrogenase/leucine dehydrogenase (GdhA) (PDB:1B3B) (PUBMED:24391520)	Glutamine biosynthesis	Missing	Missing	Missing	Missing	Missing	Missing	+	Missing
GC_00000240				COG0067|COG0069|COG0070	Glutamate synthase domain 1 (GltB1) (PDB:1EA0)|Glutamate synthase domain 2 (GltB2) (PDB:1EA0)|Glutamate synthase domain 3 (GltB3) (PDB:1EA0)	Glutamine biosynthesis|Glutamine biosynthesis|Glutamine biosynthesis	Missing	+	Missing	Missing	Missing	+	Missing	Missing
GC_00001589				COG0695	Glutaredoxin (GrxC) (PDB:1AAZ)		+	Missing	+	+	+	+	+	+
GC_00002128				COG0695	Glutaredoxin (GrxC) (PDB:1AAZ)		+	+	Missing	Missing	Missing	+	+	Missing
GC_00001128				COG0189	Glutathione synthase, LysX or RimK-type ligase, ATP-grasp superfamily (LysX) (PDB:1GLV)	Lysine biosynthesis	+	+	+	+	+	+	+	+
GC_00002006				COG0189	Glutathione synthase, LysX or RimK-type ligase, ATP-grasp superfamily (LysX) (PDB:1GLV)	Lysine biosynthesis	Missing	+	Missing	Missing	Missing	+	+	Missing
GC_00002380				COG0584	Glycerophosphoryl diester phosphodiesterase (UgpQ) (PDB:1O1Z)		Missing	+	Missing	Missing	Missing	Missing	Missing	Missing
GC_00001710				COG0297	Glycogen synthase (GlgA) (PDB:1RZU)		Missing	Missing	Missing	Missing	Missing	+	Missing	Missing
GC_00002056				COG0297	Glycogen synthase (GlgA) (PDB:1RZU)		Missing	Missing	Missing	Missing	Missing	+	Missing	Missing
GC_00001664				COG0366	Glycosidase/amylase (phosphorylase) (AmyA) (PDB:2P67) (PUBMED:29684280)		+	Missing	+	+	+	+	+	+
GC_00001728				COG0366	Glycosidase/amylase (phosphorylase) (AmyA) (PDB:2P67) (PUBMED:29684280)		Missing	Missing	+	+	+	+	+	+
GC_00001846				COG0366	Glycosidase/amylase (phosphorylase) (AmyA) (PDB:2P67) (PUBMED:29684280)		+	Missing	+	+	+	Missing	Missing	+
GC_00001847				COG0366	Glycosidase/amylase (phosphorylase) (AmyA) (PDB:2P67) (PUBMED:29684280)		Missing	+	Missing	Missing	Missing	+	+	Missing
GC_00000205				COG0438	Glycosyltransferase involved in cell wall bisynthesis (RfaB) (PDB:2IV7)		+	+	+	+	+	+	+	+
GC_00001213				COG0438	Glycosyltransferase involved in cell wall bisynthesis (RfaB) (PDB:2IV7)		+	+	+	+	+	+	+	+
GC_00001350				COG0438	Glycosyltransferase involved in cell wall bisynthesis (RfaB) (PDB:2IV7)		Missing	Missing	Missing	Missing	Missing	+	Missing	Missing
GC_00001678				COG0438	Glycosyltransferase involved in cell wall bisynthesis (RfaB) (PDB:2IV7)		Missing	+	+	+	+	+	+	+
GC_00002033				COG0438	Glycosyltransferase involved in cell wall bisynthesis (RfaB) (PDB:2IV7)		Missing	Missing	+	+	+	Missing	Missing	+
GC_00002082				COG0438	Glycosyltransferase involved in cell wall bisynthesis (RfaB) (PDB:2IV7)		Missing	+	Missing	Missing	Missing	Missing	Missing	Missing
GC_00002674				COG0438	Glycosyltransferase involved in cell wall bisynthesis (RfaB) (PDB:2IV7)		+	Missing	Missing	Missing	Missing	Missing	Missing	Missing
GC_00002702				COG0438	Glycosyltransferase involved in cell wall bisynthesis (RfaB) (PDB:2IV7)		Missing	Missing	Missing	Missing	Missing	+	Missing	Missing
GC_00002801				COG0438	Glycosyltransferase involved in cell wall bisynthesis (RfaB) (PDB:2IV7)		Missing	Missing	Missing	Missing	Missing	Missing	Missing	+
GC_00002840				COG0438	Glycosyltransferase involved in cell wall bisynthesis (RfaB) (PDB:2IV7)		Missing	Missing	Missing	Missing	Missing	Missing	+	Missing
GC_00002844				COG0438	Glycosyltransferase involved in cell wall bisynthesis (RfaB) (PDB:2IV7)		+	Missing	Missing	Missing	Missing	Missing	Missing	Missing
GC_00003078				COG0438	Glycosyltransferase involved in cell wall bisynthesis (RfaB) (PDB:2IV7)		Missing	Missing	Missing	Missing	Missing	Missing	+	Missing
GC_00003225				COG0438	Glycosyltransferase involved in cell wall bisynthesis (RfaB) (PDB:2IV7)		Missing	Missing	Missing	Missing	Missing	Missing	Missing	+
GC_00002177				COG0438|COG0463	Glycosyltransferase involved in cell wall bisynthesis (RfaB) (PDB:2IV7)|Glycosyltransferase involved in cell wall bisynthesis (WcaA) (PDB:5MLZ)		Missing	Missing	+	+	+	Missing	Missing	Missing
GC_00002568				COG0438|COG0463	Glycosyltransferase involved in cell wall bisynthesis (RfaB) (PDB:2IV7)|Glycosyltransferase involved in cell wall bisynthesis (WcaA) (PDB:5MLZ)		Missing	Missing	Missing	Missing	Missing	+	+	Missing
GC_00002217				COG0438|COG3754	Glycosyltransferase involved in cell wall bisynthesis (RfaB) (PDB:2IV7)|Lipopolysaccharide biosynthesis protein (RgpF)		Missing	Missing	+	+	+	Missing	Missing	Missing
GC_00000837				COG0463	Glycosyltransferase involved in cell wall bisynthesis (WcaA) (PDB:5MLZ)		+	+	+	+	+	+	+	+
GC_00000890				COG0463	Glycosyltransferase involved in cell wall bisynthesis (WcaA) (PDB:5MLZ)		Missing	Missing	Missing	Missing	Missing	+	Missing	Missing
GC_00002024				COG0463	Glycosyltransferase involved in cell wall bisynthesis (WcaA) (PDB:5MLZ)		+	Missing	+	+	+	Missing	Missing	Missing
GC_00002057				COG0463	Glycosyltransferase involved in cell wall bisynthesis (WcaA) (PDB:5MLZ)		Missing	Missing	+	+	+	Missing	Missing	+
GC_00002159				COG0463	Glycosyltransferase involved in cell wall bisynthesis (WcaA) (PDB:5MLZ)		Missing	Missing	+	+	+	Missing	Missing	Missing
GC_00002415				COG0463	Glycosyltransferase involved in cell wall bisynthesis (WcaA) (PDB:5MLZ)		Missing	Missing	Missing	Missing	Missing	+	+	Missing
GC_00002571				COG0463	Glycosyltransferase involved in cell wall bisynthesis (WcaA) (PDB:5MLZ)		Missing	+	Missing	Missing	Missing	Missing	Missing	Missing
GC_00002641				COG0463	Glycosyltransferase involved in cell wall bisynthesis (WcaA) (PDB:5MLZ)		+	Missing	Missing	Missing	Missing	Missing	Missing	Missing
GC_00002909				COG0463	Glycosyltransferase involved in cell wall bisynthesis (WcaA) (PDB:5MLZ)		Missing	Missing	Missing	Missing	Missing	Missing	+	Missing
GC_00002932				COG0463	Glycosyltransferase involved in cell wall bisynthesis (WcaA) (PDB:5MLZ)		Missing	Missing	Missing	Missing	Missing	+	Missing	Missing
GC_00000067				COG1216	Glycosyltransferase, GT2 family (WcaE) (PDB:2Z86)		Missing	Missing	Missing	Missing	Missing	+	Missing	Missing
GC_00001733				COG1216	Glycosyltransferase, GT2 family (WcaE) (PDB:2Z86)		Missing	Missing	Missing	Missing	Missing	+	Missing	Missing
GC_00003054				COG1216	Glycosyltransferase, GT2 family (WcaE) (PDB:2Z86)		Missing	Missing	Missing	Missing	Missing	Missing	+	Missing
GC_00002773				COG1216|COG3914	Glycosyltransferase, GT2 family (WcaE) (PDB:2Z86)|Predicted O-linked N-acetylglucosamine transferase, SPINDLY family (Spy) (PDB:2JLB)		+	Missing	Missing	Missing	Missing	Missing	Missing	Missing
GC_00000214				COG1215	Glycosyltransferase, catalytic subunit of cellulose synthase and poly-beta-1,6-N-acetylglucosamine synthase (BcsA) (PDB:4HG6)		+	+	+	+	+	+	+	+
GC_00000368				COG3155	Glyoxalase ElbB, DJ-1 superfamily (ElbB) (PDB:1VHQ) (PUBMED:26678554)		+	+	+	+	+	+	+	+
GC_00000497				COG0491	Glyoxylase or a related metal-dependent hydrolase, beta-lactamase superfamily II (GloB) (PDB:1QH3) (PUBMED:25670698)		Missing	+	Missing	Missing	Missing	Missing	Missing	Missing
GC_00000620				COG4978	GyrI-like small molecule binding domain (BltR2) (PDB:1BOW)		+	+	+	+	+	+	+	+
GC_00002817				COG1418	HD superfamily phosphodieaserase, includes HD domain of RNase Y (RnaY) (PDB:3DTO) (PUBMED:19779461)		Missing	Missing	Missing	Missing	Missing	Missing	+	Missing
GC_00002124				COG1253	Hemolysin-related protein, contains CBS domains, UPF0053 family (TlyC) (PDB:2NQW)		Missing	+	Missing	Missing	Missing	Missing	Missing	Missing
GC_00002025				COG0351	Hydroxymethylpyrimidine/phosphomethylpyrimidine kinase (ThiD) (PDB:1Y9X) (PUBMED:17351295)	Thiamine biosynthesis	Missing	+	Missing	Missing	Missing	Missing	Missing	Missing
GC_00001273				COG0516|COG0517	IMP dehydrogenase/GMP reductase (GuaB) (PDB:1B3O)|CBS domain (CBS) (PDB:1B3O)	Purine biosynthesis	Missing	+	Missing	Missing	Missing	Missing	Missing	Missing
GC_00001461				COG0131	Imidazoleglycerol phosphate dehydratase HisB (HisB2) (PDB:1RHY)	Histidine biosynthesis	+	+	+	+	+	+	+	+
GC_00001502				COG1247	L-amino acid N-acyltransferase MnaT (MnaT) (PDB:3DR6) (PUBMED:27941785)		+	+	+	+	+	+	+	+
GC_00000829				COG1139	L-lactate utilization protein LutB, contains a ferredoxin-type domain (LutB)		Missing	+	Missing	Missing	Missing	+	+	Missing
GC_00000247				COG1509	L-lysine 2,3-aminomutase (EF-P beta-lysylation pathway) (EpmB) (PDB:2A5H)		Missing	Missing	Missing	Missing	Missing	Missing	+	Missing
GC_00001525				COG1509	L-lysine 2,3-aminomutase (EF-P beta-lysylation pathway) (EpmB) (PDB:2A5H)		+	+	+	+	+	+	+	+
GC_00000277				COG1452	LPS assembly outer membrane protein LptD (organic solvent tolerance protein OstA) (LptD) (PDB:4N4R)		Missing	Missing	Missing	Missing	Missing	+	Missing	Missing
GC_00002143				COG3210	Large exoprotein involved in heme utilization or adhesion (FhaB) (PDB:4RM6)		Missing	+	Missing	Missing	Missing	+	+	Missing
GC_00002218				COG4886	Leucine-rich repeat (LRR) protein (LRR) (PDB:4OW2)		Missing	+	Missing	Missing	Missing	Missing	Missing	Missing
GC_00000319				COG4276	Ligand-binding SRPBCC domain (SRPBCC)		+	+	+	+	+	+	+	+
GC_00000249				COG5746	Light-independent protochlorophyllide reductase subunit B, BchB (= ChlB) (BchB) (PDB:2XDQ)		Missing	Missing	Missing	Missing	Missing	+	Missing	Missing
GC_00000079				COG1434	Lipid carrier protein ElyC involved in cell wall biogenesis, DUF218 family (ElyC) (PDB:3CA8) (PUBMED:24391520)		+	+	+	+	+	+	+	+
GC_00001677				COG1434	Lipid carrier protein ElyC involved in cell wall biogenesis, DUF218 family (ElyC) (PDB:3CA8) (PUBMED:24391520)		+	Missing	+	+	+	+	+	+
GC_00001061				COG2930	Lipid-binding SYLF domain, Ysc84/FYVE family (SYLF) (PUBMED:21624956)		+	+	+	+	+	+	+	+
GC_00002077				COG0095	Lipoate-protein ligase A (LplA) (PDB:4TVW)	Lipoate biosynthesis	Missing	Missing	Missing	Missing	Missing	+	Missing	Missing
GC_00000222				COG0795	Lipopolysaccharide export LptBFGC system, permease protein LptF (LptF) (PDB:6S8H)		Missing	+	Missing	Missing	Missing	Missing	Missing	Missing
GC_00000949				COG1934	Lipopolysaccharide export system protein LptA (LptA) (PDB:2R19)		Missing	+	Missing	Missing	Missing	+	+	Missing
GC_00001260				COG3117	Lipopolysaccharide export system protein LptC (YrbK) (PDB:3MY2)		Missing	+	Missing	Missing	Missing	+	+	Missing
GC_00000256				COG1022	Long-chain acyl-CoA synthetase (AMP-forming) (FAA1)		Missing	+	Missing	Missing	Missing	Missing	Missing	Missing
GC_00002144				COG2267	Lysophospholipase, alpha-beta hydrolase superfamily (PldB) (PDB:5O7G)		Missing	+	Missing	Missing	Missing	+	+	Missing
GC_00002317				COG2898	Lysylphosphatidylglycerol synthetase MprF, lysyl-tRNA-binding C-terminal domain (MprF2) (PDB:5VRV) (PUBMED:14702396;30563904)		Missing	+	Missing	Missing	Missing	+	+	Missing
GC_00001150				COG0474	Magnesium-transporting ATPase (P-type) (MgtA) (PDB:1IWO)		+	Missing	+	+	+	Missing	Missing	Missing
GC_00001766				COG0662	Mannose-6-phosphate isomerase, cupin superfamily (ManC) (PDB:1IPJ)		+	Missing	+	+	+	Missing	Missing	+
GC_00000046				COG1009|COG2111	Membrane H+-translocase/NADH:ubiquinone oxidoreductase subunit 5 (chain L)/Multisubunit Na+/H+ antiporter, MnhA subunit (NuoL) (PDB:3RKO)|Multisubunit Na+/H+ antiporter, MnhB subunit (MnhB)	NADH dehydrogenase	Missing	+	Missing	Missing	Missing	+	Missing	Missing
GC_00001065				COG3174	Membrane component of predicted Mg2+ transport system, contains DUF4010 domain (MgtC)		+	+	+	+	+	+	+	+
GC_00000351				COG0401	Membrane potential modulator PMP3/YqaE, plasma membrane proteolipid 3 (PMP3)/Esi3/RCI2/UPF0057 family (YqaE) (PUBMED:32307863)		+	+	+	+	+	+	+	+
GC_00003154				COG3064	Membrane protein TolA involved in colicin uptake (TolA) (PDB:1S62)		Missing	Missing	Missing	Missing	Missing	+	Missing	Missing
GC_00000468				COG2244	Membrane protein involved in the export of O-antigen and teichoic acid (RfbX)		+	+	+	+	+	+	+	+
GC_00001727				COG2244	Membrane protein involved in the export of O-antigen and teichoic acid (RfbX)		+	+	+	+	+	Missing	Missing	+
GC_00001955				COG2244	Membrane protein involved in the export of O-antigen and teichoic acid (RfbX)		+	Missing	+	+	+	Missing	Missing	+
GC_00002225				COG2244	Membrane protein involved in the export of O-antigen and teichoic acid (RfbX)		Missing	Missing	+	+	+	Missing	Missing	Missing
GC_00002240				COG2244	Membrane protein involved in the export of O-antigen and teichoic acid (RfbX)		Missing	Missing	Missing	Missing	Missing	+	+	Missing
GC_00002399				COG2244	Membrane protein involved in the export of O-antigen and teichoic acid (RfbX)		Missing	+	Missing	Missing	Missing	+	+	Missing
GC_00002920				COG2244	Membrane protein involved in the export of O-antigen and teichoic acid (RfbX)		Missing	Missing	Missing	Missing	Missing	Missing	Missing	+
GC_00002998				COG2244	Membrane protein involved in the export of O-antigen and teichoic acid (RfbX)		Missing	Missing	Missing	Missing	Missing	+	Missing	Missing
GC_00003015				COG2244	Membrane protein involved in the export of O-antigen and teichoic acid (RfbX)		+	Missing	Missing	Missing	Missing	Missing	Missing	Missing
GC_00001690				COG3907	Membrane-associated enzyme, PAP2 (acid phosphatase) superfamily		Missing	Missing	Missing	Missing	Missing	Missing	Missing	+
GC_00000197				COG0671	Membrane-associated phospholipid phosphatase (PgpB) (PDB:1D2T)	Phospholipid biosynthesis	Missing	Missing	Missing	Missing	Missing	Missing	Missing	+
GC_00001722				COG0671	Membrane-associated phospholipid phosphatase (PgpB) (PDB:1D2T)	Phospholipid biosynthesis	+	Missing	+	+	+	Missing	Missing	+
GC_00000128				COG0750	Membrane-associated protease RseP, regulator of RpoE activity (RseP)		+	+	+	+	+	+	+	+
GC_00001558				COG1473	Metal-dependent amidase/aminoacylase/carboxypeptidase (AbgB) (PDB:3RAM) (PUBMED:17307853)	Lysine biosynthesis	+	+	+	+	+	+	+	+
GC_00000453				COG1407	Metallophosphoesterase superfamily enzyme		+	+	+	+	+	+	+	+
GC_00002127				COG0223	Methionyl-tRNA formyltransferase (Fmt) (PDB:1FMT)		Missing	+	Missing	Missing	Missing	+	+	+
GC_00001489				COG1884|COG2185	Methylmalonyl-CoA mutase, N-terminal domain/subunit (Sbm) (PDB:6OXC)|Methylmalonyl-CoA mutase, C-terminal domain/subunit (cobalamin-binding) (Sbm) (PDB:1B1A)		Missing	Missing	Missing	Missing	Missing	Missing	+	Missing
GC_00002293				COG1884|COG2185	Methylmalonyl-CoA mutase, N-terminal domain/subunit (Sbm) (PDB:6OXC)|Methylmalonyl-CoA mutase, C-terminal domain/subunit (cobalamin-binding) (Sbm) (PDB:1B1A)		Missing	Missing	Missing	Missing	Missing	+	Missing	Missing
GC_00002108				COG0598	Mg2+ and Co2+ transporter CorA (CorA) (PDB:2BBH)		Missing	Missing	+	+	+	Missing	Missing	+
GC_00002498				COG0598	Mg2+ and Co2+ transporter CorA (CorA) (PDB:2BBH)		+	Missing	Missing	Missing	Missing	Missing	Missing	Missing
GC_00000001				COG1149	MinD superfamily P-loop ATPase, contains an inserted ferredoxin domain		+	+	+	+	+	+	+	+
GC_00002254				COG1321	Mn-dependent transcriptional regulator MntR, DtxR family (MntR) (PDB:1B1B)		Missing	Missing	+	+	+	Missing	Missing	Missing
GC_00002786				COG1321	Mn-dependent transcriptional regulator MntR, DtxR family (MntR) (PDB:1B1B)		Missing	Missing	Missing	Missing	Missing	Missing	+	Missing
GC_00000023				COG0443	Molecular chaperone DnaK (HSP70) (DnaK) (PDB:3I33)		Missing	Missing	Missing	Missing	+	Missing	+	Missing
GC_00000662				COG0443	Molecular chaperone DnaK (HSP70) (DnaK) (PDB:3I33)		+	+	+	+	+	+	+	+
GC_00002768				COG0326	Molecular chaperone, HSP90 family (HtpG) (PDB:1Y4S) (PUBMED:30150682)		Missing	Missing	Missing	Missing	Missing	Missing	+	Missing
GC_00000855				COG0476	Molybdopterin or thiamine biosynthesis adenylyltransferase (ThiF) (PDB:1ZUD) (PUBMED:32239579)	Molybdopterin biosynthesis	Missing	+	Missing	Missing	Missing	+	+	Missing
GC_00000234				COG2838	Monomeric isocitrate dehydrogenase (IcdM) (PDB:1ITW)	TCA cycle	+	Missing	+	+	+	Missing	+	+
GC_00000061				COG0845	Multidrug efflux pump subunit AcrA (membrane-fusion protein) (AcrA) (PDB:1T5E)		Missing	Missing	Missing	Missing	Missing	+	Missing	Missing
GC_00000160				COG0845	Multidrug efflux pump subunit AcrA (membrane-fusion protein) (AcrA) (PDB:1T5E)		Missing	Missing	Missing	Missing	Missing	Missing	Missing	+
GC_00001436				COG0845	Multidrug efflux pump subunit AcrA (membrane-fusion protein) (AcrA) (PDB:1T5E)		+	+	+	+	+	+	+	+
GC_00001837				COG0845	Multidrug efflux pump subunit AcrA (membrane-fusion protein) (AcrA) (PDB:1T5E)		+	Missing	+	+	+	Missing	Missing	+
GC_00001974				COG0845	Multidrug efflux pump subunit AcrA (membrane-fusion protein) (AcrA) (PDB:1T5E)		Missing	Missing	+	+	+	Missing	Missing	Missing
GC_00002048				COG0845	Multidrug efflux pump subunit AcrA (membrane-fusion protein) (AcrA) (PDB:1T5E)		+	Missing	+	+	+	Missing	Missing	Missing
GC_00002402				COG0845	Multidrug efflux pump subunit AcrA (membrane-fusion protein) (AcrA) (PDB:1T5E)		Missing	+	Missing	Missing	Missing	+	+	Missing
GC_00002440				COG0845	Multidrug efflux pump subunit AcrA (membrane-fusion protein) (AcrA) (PDB:1T5E)		Missing	+	Missing	Missing	Missing	+	+	Missing
GC_00000032				COG0841	Multidrug efflux pump subunit AcrB (AcrB) (PDB:1IWG)		+	+	+	+	+	+	+	+
GC_00000175				COG0841	Multidrug efflux pump subunit AcrB (AcrB) (PDB:1IWG)		+	+	+	+	+	+	+	+
GC_00000184				COG0841	Multidrug efflux pump subunit AcrB (AcrB) (PDB:1IWG)		+	+	+	+	+	+	+	+
GC_00001113				COG0841	Multidrug efflux pump subunit AcrB (AcrB) (PDB:1IWG)		+	+	+	+	+	+	+	+
GC_00001248				COG0841	Multidrug efflux pump subunit AcrB (AcrB) (PDB:1IWG)		+	+	+	+	+	+	+	+
GC_00001986				COG0841	Multidrug efflux pump subunit AcrB (AcrB) (PDB:1IWG)		Missing	Missing	+	+	+	Missing	Missing	+
GC_00000158				COG1566	Multidrug resistance efflux pump EmrA (EmrA) (PDB:4TKO)		Missing	+	Missing	Missing	Missing	Missing	Missing	Missing
GC_00001480				COG0655	Multimeric flavodoxin WrbA, includes NAD(P)H:quinone oxidoreductase (WrbA) (PDB:4DY4)		+	+	+	+	+	+	+	+
GC_00000417				COG2111	Multisubunit Na+/H+ antiporter, MnhB subunit (MnhB)		Missing	Missing	Missing	Missing	Missing	+	Missing	Missing
GC_00001106				COG0739	Murein DD-endopeptidase MepM and murein hydrolase activator NlpD, contains LysM domain (NlpD) (PDB:2GU1)		+	+	+	+	+	+	+	+
GC_00002310				COG0739	Murein DD-endopeptidase MepM and murein hydrolase activator NlpD, contains LysM domain (NlpD) (PDB:2GU1)		Missing	Missing	+	+	+	Missing	Missing	Missing
GC_00000904				COG1246	N-acetylglutamate synthase or related acetyltransferase, GNAT family (ArgA) (PDB:2R98)	Arginine biosynthesis	Missing	+	Missing	Missing	Missing	Missing	Missing	Missing
GC_00002062				COG0860	N-acetylmuramoyl-L-alanine amidase (AmiC) (PDB:1JWQ)		Missing	Missing	Missing	Missing	Missing	+	Missing	Missing
GC_00000080				COG3741	N-formylglutamate amidohydrolase (HutG)		Missing	+	Missing	Missing	Missing	Missing	Missing	Missing
GC_00000033				COG0145|COG0146	N-methylhydantoinase A/oxoprolinase/acetone carboxylase, beta subunit (HyuA)|N-methylhydantoinase B/oxoprolinase/acetone carboxylase, alpha subunit (HyuB) (PDB:5L9W)		Missing	+	Missing	Missing	Missing	+	Missing	Missing
GC_00000033				COG0146	N-methylhydantoinase B/oxoprolinase/acetone carboxylase, alpha subunit (HyuB) (PDB:5L9W)		Missing	Missing	Missing	Missing	Missing	+	Missing	Missing
GC_00000119				COG1090	NAD dependent epimerase/dehydratase family enzyme (YfcH) (PDB:4B4O)		Missing	Missing	Missing	Missing	Missing	+	Missing	Missing
GC_00000776				COG1028	NAD(P)-dependent dehydrogenase, short-chain alcohol dehydrogenase family (FabG) (PDB:6L1H)	Fatty acid biosynthesis	Missing	+	Missing	Missing	Missing	Missing	Missing	Missing
GC_00001692				COG1028	NAD(P)-dependent dehydrogenase, short-chain alcohol dehydrogenase family (FabG) (PDB:6L1H)	Fatty acid biosynthesis	+	Missing	+	+	+	Missing	Missing	+
GC_00001703				COG1028	NAD(P)-dependent dehydrogenase, short-chain alcohol dehydrogenase family (FabG) (PDB:6L1H)	Fatty acid biosynthesis	Missing	Missing	Missing	Missing	Missing	Missing	Missing	+
GC_00000229				COG1028|COG3347	NAD(P)-dependent dehydrogenase, short-chain alcohol dehydrogenase family (FabG) (PDB:6L1H)|Rhamnose utilisation protein RhaD, predicted bifunctional aldolase and dehydrogenase (RhaD) (PDB:3M4R)	Fatty acid biosynthesis	+	+	+	+	+	+	+	+
GC_00000484				COG0543	NAD(P)H-flavin reductase (Mcr1) (PDB:3A1F)		+	+	+	+	+	+	+	+
GC_00000049				COG0272	NAD-dependent DNA ligase (Lig) (PDB:5TT5)		Missing	Missing	Missing	Missing	Missing	+	Missing	Missing
GC_00002831				COG1146	NAD-dependent dihydropyrimidine dehydrogenase, PreA subunit (PreA)		Missing	Missing	Missing	Missing	Missing	Missing	Missing	+
GC_00002856				COG0846	NAD-dependent protein deacetylase, SIR2 family (SIR2) (PDB:1M2N)		Missing	Missing	Missing	Missing	Missing	Missing	+	Missing
GC_00000169				COG1007	NADH:ubiquinone oxidoreductase subunit 2 (chain N) (NuoN) (PDB:4HE8)	NADH dehydrogenase	Missing	Missing	Missing	Missing	Missing	+	Missing	Missing
GC_00000686				COG4221	NADP-dependent 3-hydroxy acid dehydrogenase YdfG (YdfG) (PDB:3P19)	Pyrimidine degradation	+	+	+	+	+	+	+	+
GC_00000206				COG0493|COG1034	NADPH-dependent glutamate synthase beta chain or related oxidoreductase (GltD) (PDB:1H7X)|NADH dehydrogenase/NADH:ubiquinone oxidoreductase 75 kD subunit (chain G) (NuoG) (PDB:1C4A)	Glutamine biosynthesis|NADH dehydrogenase	Missing	+	Missing	Missing	Missing	+	+	Missing
GC_00000124				COG0493|COG1144	NADPH-dependent glutamate synthase beta chain or related oxidoreductase (GltD) (PDB:1H7X)|Pyruvate:ferredoxin oxidoreductase or related 2-oxoacid:ferredoxin oxidoreductase, delta subunit (PorD) (PDB:5C4I)	Glutamine biosynthesis|Pyruvate oxidation	Missing	+	Missing	Missing	Missing	+	+	Missing
GC_00001256				COG1208	NDP-sugar pyrophosphorylase, includes eIF-2Bgamma, eIF-2Bepsilon, and LPS biosynthesis protein s (GCD1) (PDB:6JQ8)		Missing	+	Missing	Missing	Missing	+	+	Missing
GC_00000085				COG1432	NYN domain, predicted PIN-related RNAse, tRNA/rRNA maturation (LabA) (PDB:2QIP)		+	+	+	+	+	+	+	+
GC_00000954				COG1432	NYN domain, predicted PIN-related RNAse, tRNA/rRNA maturation (LabA) (PDB:2QIP)		+	+	+	+	+	+	+	+
GC_00001524				COG0534	Na+-driven multidrug efflux pump, DinF/NorM/MATE family (NorM) (PDB:3VVN) (PUBMED:29915058)		+	Missing	+	+	+	Missing	Missing	+
GC_00002811				COG0534	Na+-driven multidrug efflux pump, DinF/NorM/MATE family (NorM) (PDB:3VVN) (PUBMED:29915058)		Missing	Missing	Missing	Missing	Missing	Missing	+	Missing
GC_00000333				COG4657	Na+-translocating ferredoxin:NAD+ oxidoreductase RNF, RnfA subunit (RnfA)	Na+-translocating Fd:NADH oxidoreductase	Missing	+	Missing	Missing	Missing	Missing	Missing	Missing
GC_00002628				COG4657	Na+-translocating ferredoxin:NAD+ oxidoreductase RNF, RnfA subunit (RnfA)	Na+-translocating Fd:NADH oxidoreductase	Missing	+	Missing	Missing	Missing	Missing	Missing	Missing
GC_00000159				COG1805	Na+-transporting NADH:ubiquinone oxidoreductase, subunit NqrB (NqrB) (PDB:4P6V)	Na+-translocating NADH dehydrogenase	Missing	Missing	Missing	Missing	Missing	+	Missing	Missing
GC_00000126				COG2871	Na+-transporting NADH:ubiquinone oxidoreductase, subunit NqrF (NqrF) (PDB:4P6V)	Na+-translocating NADH dehydrogenase	Missing	Missing	Missing	Missing	Missing	+	Missing	Missing
GC_00001166				COG1055	Na+/H+ antiporter NhaD or related arsenite permease (ArsB)		+	+	+	+	+	+	+	+
GC_00000221				COG0591	Na+/proline symporter (PutP) (PDB:5NVA)		Missing	Missing	Missing	Missing	Missing	+	Missing	Missing
GC_00000241				COG0591	Na+/proline symporter (PutP) (PDB:5NVA)		Missing	Missing	Missing	Missing	Missing	+	Missing	Missing
GC_00000195				COG0025	NhaP-type Na+/H+ or K+/H+ antiporter (NhaP) (PDB:4CZB)		Missing	Missing	Missing	Missing	Missing	+	Missing	Missing
GC_00001844				COG0025	NhaP-type Na+/H+ or K+/H+ antiporter (NhaP) (PDB:4CZB)		+	Missing	+	+	+	Missing	Missing	+
GC_00000231				COG1969	Ni,Fe-hydrogenase I cytochrome b subunit (HyaC) (PDB:4GD3)		Missing	Missing	Missing	Missing	Missing	+	Missing	Missing
GC_00000181				COG1740	Ni,Fe-hydrogenase I small subunit (HyaA) (PDB:6FPI)		Missing	Missing	Missing	Missing	Missing	+	Missing	Missing
GC_00000255				COG5557	Ni/Fe-hydrogenase 2 integral membrane subunit HybB (HybB)		Missing	+	Missing	Missing	Missing	Missing	Missing	Missing
GC_00000582				COG1335	Nicotinamidase-related amidase (PncA) (PDB:1ILW)	Pyrimidine degradation	+	+	+	+	+	+	+	+
GC_00002371				COG1335	Nicotinamidase-related amidase (PncA) (PDB:1ILW)	Pyrimidine degradation	Missing	Missing	+	+	+	Missing	Missing	Missing
GC_00002584				COG1335	Nicotinamidase-related amidase (PncA) (PDB:1ILW)	Pyrimidine degradation	Missing	Missing	+	+	Missing	Missing	Missing	Missing
GC_00000042				COG0157	Nicotinate-nucleotide pyrophosphorylase (NadC) (PDB:1O4U)	NAD biosynthesis	Missing	+	Missing	Missing	Missing	+	Missing	Missing
GC_00001394				COG2181	Nitrate reductase gamma subunit (NarI) (PDB:1Y5L)		+	+	+	+	+	+	+	+
GC_00000103				COG1348	Nitrogenase ATPase subunit NifH/coenzyme F430 biosynthesis subunit CfbC (NifH/CfbC) (PDB:1CP2) (PUBMED:28225763)		Missing	Missing	Missing	Missing	Missing	+	Missing	Missing
GC_00000052				COG2710	Nitrogenase Mo-Fe protein NifD/coenzyme F430 biosynthesis subunit CfbD (NifD/CfbD) (PDB:1FP4) (PUBMED:28225763)		Missing	+	Missing	Missing	Missing	Missing	Missing	+
GC_00000150				COG2710	Nitrogenase Mo-Fe protein NifD/coenzyme F430 biosynthesis subunit CfbD (NifD/CfbD) (PDB:1FP4) (PUBMED:28225763)		Missing	Missing	Missing	Missing	Missing	Missing	Missing	+
GC_00000171				COG2710	Nitrogenase Mo-Fe protein NifD/coenzyme F430 biosynthesis subunit CfbD (NifD/CfbD) (PDB:1FP4) (PUBMED:28225763)		Missing	+	Missing	Missing	Missing	Missing	Missing	Missing
GC_00000038				COG0778	Nitroreductase (NfnB) (PDB:1F5V)	Pyrimidine degradation	+	+	+	+	+	+	+	+
GC_00001036				COG0778	Nitroreductase (NfnB) (PDB:1F5V)	Pyrimidine degradation	+	+	+	+	+	+	+	+
GC_00003223				COG0775	Nucleoside phosphorylase/nucleosidase, includes 5'-methylthioadenosine/S-adenosylhomocysteine nucleosidase MtnN and futalosine hydrolase MqnB (MtnN) (PDB:1T8R) (PUBMED:18801996)	Menaquinone biosynthesis	+	Missing	Missing	Missing	Missing	Missing	Missing	Missing
GC_00000239				COG0451	Nucleoside-diphosphate-sugar epimerase (WcaG) (PDB:2X4G)		Missing	Missing	Missing	Missing	Missing	Missing	+	Missing
GC_00000816				COG0451	Nucleoside-diphosphate-sugar epimerase (WcaG) (PDB:2X4G)		+	+	+	+	+	+	+	+
GC_00000918				COG0451	Nucleoside-diphosphate-sugar epimerase (WcaG) (PDB:2X4G)		+	+	+	+	+	+	+	+
GC_00001456				COG0451	Nucleoside-diphosphate-sugar epimerase (WcaG) (PDB:2X4G)		+	+	+	+	+	+	Missing	+
GC_00001529				COG0451	Nucleoside-diphosphate-sugar epimerase (WcaG) (PDB:2X4G)		+	+	+	+	+	+	+	+
GC_00002200				COG0451	Nucleoside-diphosphate-sugar epimerase (WcaG) (PDB:2X4G)		Missing	Missing	+	+	+	Missing	Missing	Missing
GC_00000105				COG1611	Nucleotide monophosphate nucleosidase PpnN/YdgH, Lonely Guy (LOG) family (PpnN) (PDB:2PMB) (PUBMED:25728768;27941785;31023582;31420341)		+	+	+	+	+	+	+	+
GC_00000490				COG1611	Nucleotide monophosphate nucleosidase PpnN/YdgH, Lonely Guy (LOG) family (PpnN) (PDB:2PMB) (PUBMED:25728768;27941785;31023582;31420341)		+	+	+	+	+	+	+	+
GC_00000165				COG0589	Nucleotide-binding universal stress protein, UspA family (UspA) (PDB:1JMV)		+	+	+	+	+	+	+	+
GC_00000170				COG0589	Nucleotide-binding universal stress protein, UspA family (UspA) (PDB:1JMV)		+	+	+	+	+	+	+	+
GC_00000774				COG0589	Nucleotide-binding universal stress protein, UspA family (UspA) (PDB:1JMV)		Missing	+	Missing	Missing	Missing	+	+	Missing
GC_00000984				COG0589	Nucleotide-binding universal stress protein, UspA family (UspA) (PDB:1JMV)		+	+	+	+	+	+	+	+
GC_00002263				COG3315	O-Methyltransferase involved in polyketide biosynthesis (YktD) (PDB:1RJD)		Missing	Missing	+	+	+	Missing	Missing	Missing
GC_00002370				COG3315	O-Methyltransferase involved in polyketide biosynthesis (YktD) (PDB:1RJD)		Missing	+	Missing	Missing	Missing	+	+	Missing
GC_00000343				COG2110	O-acetyl-ADP-ribose deacetylase (regulator of RNase III), contains Macro domain (YmdB) (PDB:1HJZ)		Missing	+	Missing	Missing	Missing	Missing	Missing	Missing
GC_00002818				COG2110	O-acetyl-ADP-ribose deacetylase (regulator of RNase III), contains Macro domain (YmdB) (PDB:1HJZ)		Missing	Missing	Missing	Missing	Missing	+	Missing	Missing
GC_00002976				COG2110	O-acetyl-ADP-ribose deacetylase (regulator of RNase III), contains Macro domain (YmdB) (PDB:1HJZ)		Missing	Missing	Missing	Missing	Missing	+	Missing	Missing
GC_00002214				COG1441	O-succinylbenzoate synthase (MenC) (PDB:1FHU)	Menaquinone biosynthesis	Missing	+	Missing	Missing	Missing	Missing	Missing	Missing
GC_00003055				COG0318	O-succinylbenzoic acid-CoA ligase MenE or related acyl-CoA synthetase (AMP-forming) (MenE/FadK) (PDB:5EY9) (PUBMED:25151136;27455459)	Menaquinone biosynthesis	Missing	Missing	Missing	Missing	Missing	+	Missing	Missing
GC_00000108				COG0388	Omega-amidase YafV/Nit2, hydrolyzes alpha-ketoglutaramate (Nit2) (PUBMED:28373563)		Missing	Missing	Missing	Missing	Missing	+	Missing	Missing
GC_00001544				COG0388	Omega-amidase YafV/Nit2, hydrolyzes alpha-ketoglutaramate (Nit2) (PUBMED:28373563)		+	+	+	+	+	+	+	+
GC_00001913				COG0388	Omega-amidase YafV/Nit2, hydrolyzes alpha-ketoglutaramate (Nit2) (PUBMED:28373563)		+	Missing	+	+	+	Missing	Missing	+
GC_00000137				COG3637	Opacity protein LomR and related surface antigens (LomR) (PDB:1Q9F)		+	+	+	+	+	+	+	+
GC_00000574				COG3637	Opacity protein LomR and related surface antigens (LomR) (PDB:1Q9F)		+	+	+	+	+	+	+	+
GC_00001388				COG3637	Opacity protein LomR and related surface antigens (LomR) (PDB:1Q9F)		+	+	+	+	+	Missing	Missing	Missing
GC_00001411				COG3637	Opacity protein LomR and related surface antigens (LomR) (PDB:1Q9F)		+	+	+	+	+	+	+	+
GC_00001560				COG3637	Opacity protein LomR and related surface antigens (LomR) (PDB:1Q9F)		+	+	+	+	+	Missing	+	+
GC_00001873				COG3637	Opacity protein LomR and related surface antigens (LomR) (PDB:1Q9F)		+	Missing	+	+	+	Missing	Missing	+
GC_00002190				COG3637	Opacity protein LomR and related surface antigens (LomR) (PDB:1Q9F)		Missing	Missing	+	+	+	Missing	Missing	Missing
GC_00002195				COG3637	Opacity protein LomR and related surface antigens (LomR) (PDB:1Q9F)		Missing	Missing	+	+	+	Missing	Missing	Missing
GC_00002463				COG3637	Opacity protein LomR and related surface antigens (LomR) (PDB:1Q9F)		+	Missing	Missing	Missing	Missing	+	+	Missing
GC_00002639				COG3637	Opacity protein LomR and related surface antigens (LomR) (PDB:1Q9F)		Missing	+	Missing	Missing	Missing	Missing	Missing	Missing
GC_00003034				COG3637	Opacity protein LomR and related surface antigens (LomR) (PDB:1Q9F)		Missing	Missing	Missing	Missing	Missing	Missing	+	Missing
GC_00002780				COG0602	Organic radical activating enzyme NrdG/QueE (QueE) (PUBMED:14660578;17384645)	tRNA modification	Missing	Missing	Missing	Missing	Missing	Missing	+	Missing
GC_00002315				COG2834	Outer membrane lipoprotein-sorting protein (LolA) (PDB:1IWL)		Missing	Missing	+	+	+	Missing	Missing	Missing
GC_00001689				COG3203	Outer membrane porin OmpC/OmpF/PhoE (OmpC) (PDB:1PHO)		+	Missing	+	+	+	Missing	Missing	Missing
GC_00001108				COG1538	Outer membrane protein TolC (TolC) (PDB:1EK9)		+	+	+	+	+	+	+	+
GC_00001110				COG1538	Outer membrane protein TolC (TolC) (PDB:1EK9)		Missing	+	Missing	Missing	Missing	+	+	Missing
GC_00001590				COG1538	Outer membrane protein TolC (TolC) (PDB:1EK9)		+	Missing	+	+	+	+	+	+
GC_00001701				COG1538	Outer membrane protein TolC (TolC) (PDB:1EK9)		Missing	Missing	Missing	Missing	Missing	+	Missing	Missing
GC_00002051				COG1538	Outer membrane protein TolC (TolC) (PDB:1EK9)		Missing	Missing	+	+	+	Missing	Missing	+
GC_00002122				COG1538	Outer membrane protein TolC (TolC) (PDB:1EK9)		Missing	+	Missing	Missing	Missing	Missing	Missing	Missing
GC_00002164				COG1538	Outer membrane protein TolC (TolC) (PDB:1EK9)		Missing	+	Missing	Missing	Missing	+	+	Missing
GC_00000138				COG4775	Outer membrane protein assembly factor BamA (BamA) (PDB:5EKQ)		+	+	+	+	+	+	+	+
GC_00001011				COG4775	Outer membrane protein assembly factor BamA (BamA) (PDB:5EKQ)		+	+	+	+	+	+	+	+
GC_00002754				COG2913	Outer membrane protein assembly factor BamE, lipoprotein component of the BamABCDE complex (BamE) (PDB:2KM7)		Missing	Missing	Missing	Missing	Missing	Missing	+	Missing
GC_00000189				COG4771	Outer membrane receptor for ferrienterochelin and colicins (FepA) (PDB:2HDF) (PUBMED:16468998)		Missing	Missing	Missing	Missing	Missing	+	Missing	Missing
GC_00000233				COG4771	Outer membrane receptor for ferrienterochelin and colicins (FepA) (PDB:2HDF) (PUBMED:16468998)		Missing	+	Missing	Missing	Missing	Missing	Missing	Missing
GC_00001706				COG4771	Outer membrane receptor for ferrienterochelin and colicins (FepA) (PDB:2HDF) (PUBMED:16468998)		Missing	Missing	Missing	Missing	Missing	Missing	Missing	+
GC_00002120				COG4771	Outer membrane receptor for ferrienterochelin and colicins (FepA) (PDB:2HDF) (PUBMED:16468998)		Missing	Missing	Missing	Missing	Missing	+	Missing	Missing
GC_00001347				COG1629	Outer membrane receptor protein, Fe transport (CirA) (PDB:1BY3)		+	Missing	+	+	+	Missing	Missing	+
GC_00002120				COG1629	Outer membrane receptor protein, Fe transport (CirA) (PDB:1BY3)		Missing	+	Missing	Missing	Missing	+	+	Missing
GC_00000252				COG3188	Outer membrane usher protein FimD/PapC (FimD) (PDB:2KT6)		+	+	+	+	+	+	+	+
GC_00000777				COG3121	P pilus assembly protein, chaperone PapD (FimC) (PDB:1BF8)		+	+	+	+	+	+	+	+
GC_00001151				COG2202	PAS domain (PAS) (PDB:2MWG)		+	+	+	+	+	+	+	+
GC_00000060				COG2202|COG2204|COG2205	PAS domain (PAS) (PDB:2MWG)|DNA-binding transcriptional response regulator, NtrC family, contains REC, AAA-type ATPase, and a Fis-type DNA-binding domains (AtoC) (PDB:1ZY2)|K+-sensing histidine kinase KdpD (KdpD) (PDB:2KSF)		Missing	+	Missing	Missing	Missing	Missing	Missing	Missing
GC_00000060				COG2202|COG2204|COG4191	PAS domain (PAS) (PDB:2MWG)|DNA-binding transcriptional response regulator, NtrC family, contains REC, AAA-type ATPase, and a Fis-type DNA-binding domains (AtoC) (PDB:1ZY2)|Signal transduction histidine kinase regulating C4-dicarboxylate transport system (PDB:4GCZ)		Missing	+	Missing	Missing	Missing	Missing	Missing	Missing
GC_00002139				COG2202|COG2204|COG4191	PAS domain (PAS) (PDB:2MWG)|DNA-binding transcriptional response regulator, NtrC family, contains REC, AAA-type ATPase, and a Fis-type DNA-binding domains (AtoC) (PDB:1ZY2)|Signal transduction histidine kinase regulating C4-dicarboxylate transport system (PDB:4GCZ)		Missing	Missing	Missing	Missing	Missing	+	Missing	Missing
GC_00002451				COG2202|COG2204|COG4191	PAS domain (PAS) (PDB:2MWG)|DNA-binding transcriptional response regulator, NtrC family, contains REC, AAA-type ATPase, and a Fis-type DNA-binding domains (AtoC) (PDB:1ZY2)|Signal transduction histidine kinase regulating C4-dicarboxylate transport system (PDB:4GCZ)		Missing	+	Missing	Missing	Missing	+	+	Missing
GC_00000053				COG2202|COG4191	PAS domain (PAS) (PDB:2MWG)|Signal transduction histidine kinase regulating C4-dicarboxylate transport system (PDB:4GCZ)		+	Missing	+	+	+	Missing	Missing	+
GC_00001241				COG2815	PASTA domain, binds beta-lactams (PASTA)		+	+	+	+	+	+	+	+
GC_00001390				COG2815	PASTA domain, binds beta-lactams (PASTA)		+	+	+	+	+	+	+	+
GC_00003142				COG1192	ParA-like ATPase involved in chromosome/plasmid partitioning or cellulose biosynthesis protein BcsQ (ParA) (PDB:6NOO)		Missing	Missing	Missing	Missing	Missing	Missing	Missing	+
GC_00002312				COG3621	Patatin-like phospholipase/acyl hydrolase, includes sporulation protein CotR (PATA) (PDB:1OXW)		Missing	Missing	+	+	+	Missing	Missing	Missing
GC_00001009				COG3049	Penicillin V acylase or related amidase, Ntn superfamily (YxeI) (PDB:2BJF)		Missing	Missing	+	+	+	Missing	Missing	Missing
GC_00000243				COG0036	Pentose-5-phosphate-3-epimerase (Rpe) (PDB:1H1Y)	Pentose phosphate pathway	Missing	Missing	Missing	Missing	Missing	Missing	+	Missing
GC_00000666				COG3409	Peptidoglycan-binding (PGRP) domain of peptidoglycan hydrolases (PGRP) (PDB:4FET)		+	+	+	+	+	+	+	+
GC_00000335				COG1047	Peptidyl-prolyl cis-trans isomerase, FKBP type (SlpA) (PDB:2M2A)		+	+	+	+	+	+	+	+
GC_00000130				COG0760	Peptidyl-prolyl isomerase, parvulin family (SurA) (PDB:2ZR5)		Missing	+	Missing	Missing	Missing	Missing	Missing	Missing
GC_00000260				COG0772	Peptodoglycan polymerase FtsW/RodA/SpoVE (FtsW) (PDB:6BAR) (PUBMED:30692671)		Missing	Missing	Missing	Missing	Missing	+	Missing	Missing
GC_00000041				COG0823	Periplasmic component TolB of the Tol biopolymer transport system (TolB) (PDB:1C5K)		Missing	+	Missing	Missing	Missing	+	Missing	Missing
GC_00001813				COG0616	Periplasmic serine protease, ClpP class (SppA) (PDB:3BEZ)		+	Missing	+	+	+	Missing	Missing	+
GC_00002777				COG0697	Permease of the drug/metabolite transporter (DMT) superfamily (RhaT) (PDB:5I20)		+	Missing	Missing	Missing	Missing	Missing	Missing	Missing
GC_00000423				COG2210	Peroxiredoxin family protein (YrkE) (PDB:2QS7)		+	Missing	+	+	+	Missing	Missing	+
GC_00001684				COG4679	Phage-related protein		Missing	Missing	+	+	+	+	+	+
GC_00002396				COG4679	Phage-related protein		Missing	+	Missing	Missing	Missing	+	+	Missing
GC_00003097				COG5412	Phage-related protein		Missing	Missing	Missing	Missing	Missing	Missing	Missing	+
GC_00002670				COG1541	Phenylacetate-coenzyme A ligase PaaK, adenylate-forming domain family (PaaK) (PDB:2Y4O)		Missing	Missing	Missing	Missing	Missing	+	Missing	Missing
GC_00000880				COG0704	Phosphate uptake regulator PhoU (PhoU) (PDB:1T8B)		+	+	+	+	+	+	+	+
GC_00001931				COG3746	Phosphate-selective porin (OprP) (PDB:2O4V)		+	Missing	+	+	+	Missing	Missing	+
GC_00000787				COG0558	Phosphatidylglycerophosphate synthase (PgsA) (PDB:4MND)	Phospholipid biosynthesis	+	+	+	+	+	+	+	+
GC_00001648				COG0558	Phosphatidylglycerophosphate synthase (PgsA) (PDB:4MND)	Phospholipid biosynthesis	+	Missing	+	+	+	Missing	Missing	+
GC_00002468				COG1866	Phosphoenolpyruvate carboxykinase, ATP-dependent (PckA) (PDB:1AQ2)	Gluconeogenesis	Missing	Missing	Missing	Missing	Missing	+	+	Missing
GC_00000187				COG0574	Phosphoenolpyruvate synthase/pyruvate phosphate dikinase (PpsA) (PDB:5HV6)	Gluconeogenesis	Missing	+	Missing	Missing	Missing	Missing	Missing	Missing
GC_00000896				COG1080	Phosphoenolpyruvate-protein kinase (PTS system EI component in bacteria) (PtsA) (PDB:1EZA)		+	+	+	+	+	+	+	+
GC_00000114				COG1109	Phosphomannomutase (ManB) (PDB:6MNV)		Missing	Missing	Missing	Missing	Missing	+	Missing	Missing
GC_00000606				COG1109	Phosphomannomutase (ManB) (PDB:6MNV)		Missing	+	Missing	Missing	Missing	+	+	Missing
GC_00001414				COG0135	Phosphoribosylanthranilate isomerase (TrpF) (PDB:1DL3)	Aromatic amino acid biosynthesis	Missing	+	Missing	Missing	Missing	Missing	Missing	Missing
GC_00002384				COG0560	Phosphoserine phosphatase (SerB) (PDB:3N28)	Serine biosynthesis	+	Missing	Missing	Missing	Missing	Missing	+	+
GC_00000842				COG1233	Phytoene dehydrogenase-related protein (PDB:4REP)		+	+	+	+	+	+	+	+
GC_00001917				COG3093	Plasmid maintenance system antidote protein VapI, contains XRE-type HTH domain (VapI) (PDB:4MCT)		Missing	Missing	+	+	+	Missing	Missing	Missing
GC_00002605				COG3093	Plasmid maintenance system antidote protein VapI, contains XRE-type HTH domain (VapI) (PDB:4MCT)		Missing	+	Missing	Missing	Missing	+	Missing	Missing
GC_00001888				COG3549	Plasmid maintenance system killer protein (HigB)		Missing	+	+	+	+	Missing	+	Missing
GC_00000682				COG2326	Polyphosphate kinase 2, PPK2 family (PPK2) (PDB:3CZP)		+	+	+	+	+	+	+	+
GC_00000217				COG2243	Precorrin-2 methylase (CobF) (PDB:2QBU)	Cobalamine/B12 biosynthesis	Missing	+	Missing	Missing	Missing	Missing	Missing	Missing
GC_00000193				COG1010|COG2082	Precorrin-3B methylase (CobJ) (PDB:2ZVB)|Precorrin-8X methylmutase CbiC/CobH (CobH) (PDB:1F2V)	Cobalamine/B12 biosynthesis|Cobalamine/B12 biosynthesis	Missing	Missing	Missing	Missing	Missing	+	Missing	Missing
GC_00000469				COG5512	Predicted nucleic acid-binding protein, contains Zn-ribbon domain (includes truncated derivatives)		Missing	+	Missing	Missing	Missing	+	+	Missing
GC_00000597				COG3743	Predicted 5' DNA nuclease, flap endonuclease-1-like, helix-3-turn-helix (H3TH) domain (H3TH)		+	+	+	+	+	+	+	+
GC_00002032				COG4185	Predicted ABC-type ATPase or kinase		Missing	Missing	+	+	+	+	Missing	Missing
GC_00002999				COG4930	Predicted ATP-dependent Lon-type protease		Missing	Missing	Missing	Missing	Missing	+	Missing	Missing
GC_00002985				COG3593	Predicted ATP-dependent endonuclease of the OLD family, contains P-loop ATPase and TOPRIM domains (YbjD)		+	Missing	Missing	Missing	Missing	Missing	Missing	Missing
GC_00003064				COG3593	Predicted ATP-dependent endonuclease of the OLD family, contains P-loop ATPase and TOPRIM domains (YbjD)		Missing	Missing	Missing	Missing	Missing	+	Missing	Missing
GC_00003140				COG3593	Predicted ATP-dependent endonuclease of the OLD family, contains P-loop ATPase and TOPRIM domains (YbjD)		+	Missing	Missing	Missing	Missing	Missing	Missing	Missing
GC_00000262				COG1067	Predicted ATP-dependent protease (LonB) (PDB:3K1J)		Missing	+	Missing	Missing	Missing	Missing	Missing	Missing
GC_00000587				COG3911	Predicted ATPase		+	+	+	+	+	+	+	+
GC_00002603				COG4637	Predicted ATPase		Missing	Missing	Missing	Missing	Missing	+	+	Missing
GC_00000646				COG4277	Predicted DNA modification or repair protein, contains radical SAM and helix-hairpin-helix domains		+	+	+	+	+	+	+	+
GC_00000755				COG4277	Predicted DNA modification or repair protein, contains radical SAM and helix-hairpin-helix domains		+	+	+	+	+	+	+	+
GC_00000203				COG2378	Predicted DNA-binding transcriptional regulator YobV, contains HTH and WYL domains (YobV)		+	+	+	+	+	+	+	+
GC_00000498				COG1433	Predicted Fe-Mo cluster-binding protein, NifX family (NifX) (PDB:1EO1)		+	+	+	+	+	+	+	+
GC_00001276				COG0628	Predicted PurR-regulated permease PerM (PerM)		+	Missing	+	+	+	Missing	Missing	+
GC_00001357				COG0628	Predicted PurR-regulated permease PerM (PerM)		+	+	+	+	+	+	+	+
GC_00000451				COG0758|COG4335	Predicted Rossmann fold nucleotide-binding protein DprA/Smf involved in DNA uptake (Smf) (PDB:3MAJ)|3-methylpurine DNA glycosylase AlkC (AlkC)		+	+	+	+	+	+	+	+
GC_00000238				COG0612	Predicted Zn-dependent peptidase, M16 family (PqqL) (PDB:6OFS)		Missing	+	Missing	Missing	Missing	Missing	Missing	+
GC_00001536				COG3981	Predicted acetyltransferase		+	+	+	+	+	+	+	+
GC_00001848				COG1752	Predicted acylesterase/phospholipase RssA, containd patatin domain (RssA) (PDB:5FQU)		+	Missing	+	+	+	Missing	Missing	+
GC_00000207				COG1752|COG4775	Predicted acylesterase/phospholipase RssA, containd patatin domain (RssA) (PDB:5FQU)|Outer membrane protein assembly factor BamA (BamA) (PDB:5EKQ)		Missing	Missing	Missing	Missing	Missing	+	Missing	Missing
GC_00002132				COG2442	Predicted antitoxin component of a toxin-antitoxin system, DUF433 family (PDB:2GA1)		Missing	+	Missing	Missing	Missing	Missing	Missing	Missing
GC_00000342				COG2814	Predicted arabinose efflux permease AraJ, MFS family (AraJ) (PDB:4LDS)		+	+	+	+	+	+	+	+
GC_00000770				COG2814	Predicted arabinose efflux permease AraJ, MFS family (AraJ) (PDB:4LDS)		+	+	+	+	+	+	+	+
GC_00002140				COG2814	Predicted arabinose efflux permease AraJ, MFS family (AraJ) (PDB:4LDS)		Missing	Missing	Missing	Missing	Missing	+	Missing	Missing
GC_00003007				COG2814	Predicted arabinose efflux permease AraJ, MFS family (AraJ) (PDB:4LDS)		Missing	Missing	Missing	Missing	Missing	Missing	+	Missing
GC_00000272				COG0673	Predicted dehydrogenase (MviM) (PDB:3UUW)		+	+	+	+	+	+	+	+
GC_00003194				COG0673	Predicted dehydrogenase (MviM) (PDB:3UUW)		Missing	Missing	Missing	Missing	Missing	+	Missing	Missing
GC_00002791				COG0673|COG1063	Predicted dehydrogenase (MviM) (PDB:3UUW)|Threonine dehydrogenase or related Zn-dependent dehydrogenase (Tdh) (PDB:4A2C)	Non-phosphorylated Entner-Doudoroff pathway	Missing	Missing	Missing	Missing	Missing	+	Missing	Missing
GC_00002973				COG0673|COG1063	Predicted dehydrogenase (MviM) (PDB:3UUW)|Threonine dehydrogenase or related Zn-dependent dehydrogenase (Tdh) (PDB:4A2C)	Non-phosphorylated Entner-Doudoroff pathway	Missing	Missing	Missing	Missing	Missing	Missing	+	Missing
GC_00001739				COG0400	Predicted esterase (YpfH)		Missing	+	Missing	Missing	Missing	Missing	Missing	+
GC_00002307				COG0400	Predicted esterase (YpfH)		Missing	+	Missing	Missing	Missing	+	+	Missing
GC_00001619				COG2374	Predicted extracellular nuclease		+	Missing	+	+	+	+	+	+
GC_00002392				COG2374	Predicted extracellular nuclease		Missing	+	Missing	Missing	Missing	+	+	Missing
GC_00001094				COG2081	Predicted flavoprotein YhiN (YhiN) (PDB:3V76)		+	+	+	+	+	+	+	+
GC_00002977				COG2105	Predicted gamma-glutamylamine cyclotransferase YtfP, GGCT/AIG2-like family (YtfP) (PDB:1V30) (PUBMED:16754964;20110353)		Missing	Missing	Missing	Missing	Missing	Missing	Missing	+
GC_00001914				COG5617	Predicted membrane glycosyltransferase TK1552, contains 6-pyruvoyl-tetrahydropterin synthase (PTPS)-related domain (PTPS)		+	Missing	+	+	+	Missing	Missing	+
GC_00002065				COG5617	Predicted membrane glycosyltransferase TK1552, contains 6-pyruvoyl-tetrahydropterin synthase (PTPS)-related domain (PTPS)		Missing	Missing	Missing	Missing	Missing	+	Missing	Missing
GC_00000147				COG4339	Predicted metal-dependent phosphohydrolase, HD superfamily		Missing	Missing	Missing	Missing	Missing	+	Missing	Missing
GC_00002553				COG4804	Predicted nuclease of restriction endonuclease-like (RecB) superfamily, DUF1016 family (YhcG) (PUBMED:16011798)		+	Missing	Missing	Missing	Missing	+	Missing	Missing
GC_00002926				COG4804	Predicted nuclease of restriction endonuclease-like (RecB) superfamily, DUF1016 family (YhcG) (PUBMED:16011798)		Missing	Missing	Missing	Missing	Missing	Missing	+	Missing
GC_00000380				COG2331	Predicted nucleic acid-binding protein, contains Zn-ribbon domain		+	+	+	+	+	+	+	+
GC_00001712				COG5611	Predicted nucleic-acid-binding protein, contains PIN domain		Missing	Missing	+	+	+	+	+	+
GC_00002555				COG2253	Predicted nucleotidyltransferase component of viral defense system (PDB:4O8S)		Missing	Missing	Missing	Missing	Missing	+	Missing	Missing
GC_00002373				COG3111	Predicted periplasmic protein YdeI with OB-fold, BOF family (YdeI) (PDB:1NNX) (PUBMED:15178340)		Missing	+	Missing	Missing	Missing	+	+	Missing
GC_00000102				COG0679	Predicted permease, AEC (auxin efflux carrier) family (YfdV)		Missing	+	Missing	Missing	Missing	Missing	Missing	Missing
GC_00001522				COG2044	Predicted peroxiredoxin, DsrE/DsrF-like family (PDB:3MC3)		+	+	+	+	+	+	+	+
GC_00000381				COG3011	Predicted thiol-disulfide oxidoreductase YuxK, DCC family (YuxK) (PUBMED:15236740)		+	+	+	+	+	+	+	+
GC_00001789				COG2524	Predicted transcriptional regulator, contains C-terminal CBS domains		+	Missing	+	+	+	Missing	Missing	+
GC_00002486				COG2524	Predicted transcriptional regulator, contains C-terminal CBS domains		Missing	+	Missing	Missing	Missing	+	+	Missing
GC_00000487				COG2865	Predicted transcriptional regulator, contains HTH domain (PDB:3LMM)		+	+	+	+	+	+	+	+
GC_00002071				COG2865	Predicted transcriptional regulator, contains HTH domain (PDB:3LMM)		Missing	Missing	+	+	+	Missing	+	Missing
GC_00002687				COG2865	Predicted transcriptional regulator, contains HTH domain (PDB:3LMM)		+	Missing	Missing	Missing	Missing	Missing	Missing	Missing
GC_00002304				COG1989	Prepilin signal peptidase PulO (type II secretory pathway) or related peptidase (PulO)		Missing	Missing	+	+	+	Missing	Missing	Missing
GC_00000021				COG0653	Preprotein translocase subunit SecA (ATPase, RNA helicase) (SecA) (PDB:2FSF)		Missing	+	Missing	Missing	Missing	+	Missing	Missing
GC_00002701				COG1670	Protein N-acetyltransferase, RimJ/RimL family (RimL) (PDB:1S7F)		Missing	Missing	Missing	Missing	Missing	Missing	Missing	+
GC_00000881				COG3897	Protein N-terminal and lysine N-methylase, NNT1/EFM7 family (Nnt1) (PDB:3BZB) (PUBMED:23349634;26545399)		Missing	+	Missing	Missing	Missing	+	+	Missing
GC_00000149				COG0216	Protein chain release factor RF1 (PrfA) (PDB:1RQ0)	Translation factors	Missing	Missing	Missing	Missing	Missing	+	Missing	Missing
GC_00000297				COG4875	Protein kinase association domain CaMKII_AD, NTF2-like superfamily (CaMKIID) (PUBMED:26949248)		+	+	+	+	+	+	+	+
GC_00000698				COG2020	Protein-S-isoprenylcysteine O-methyltransferase Ste14 (STE14) (PDB:5V7P)		+	+	+	+	+	+	+	+
GC_00001893				COG2020	Protein-S-isoprenylcysteine O-methyltransferase Ste14 (STE14) (PDB:5V7P)		+	Missing	+	+	+	Missing	Missing	+
GC_00001526				COG0276	Protoheme ferro-lyase (ferrochelatase) (HemH) (PDB:1AK1)	Heme biosynthesis	+	Missing	+	+	+	Missing	Missing	+
GC_00000588				COG4635	Protoporphyrinogen IX oxidase, menaquinone-dependent (flavodoxin domain) (HemG) (PUBMED:17873039)		+	+	+	+	+	+	+	+
GC_00000191				COG0564	Pseudouridine synthase RluA, 23S rRNA- or tRNA-specific (RluA) (PDB:2I82)	23S rRNA modification	Missing	Missing	Missing	Missing	Missing	+	Missing	Missing
GC_00001315				COG2249	Putative NADPH-quinone reductase (modulator of drug activity B) (MdaB) (PDB:1D4A)		Missing	+	Missing	Missing	Missing	Missing	Missing	Missing
GC_00002378				COG3657	Putative component of the toxin-antitoxin plasmid stabilization module		Missing	Missing	+	+	+	Missing	Missing	Missing
GC_00003219				COG3657	Putative component of the toxin-antitoxin plasmid stabilization module		Missing	Missing	Missing	Missing	Missing	+	Missing	Missing
GC_00001215				COG3016	Putative heme-binding protein PhuW (PhuW) (PDB:2G5G) (PUBMED:16950397)		+	+	+	+	+	+	+	+
GC_00000070				COG0325	Pyridoxal 5'-phosphate homeostasis protein YggS, UPF0001 family (YggS) (PDB:3SY1) (PUBMED:26872910)		Missing	+	Missing	Missing	Missing	Missing	Missing	Missing
GC_00000224				COG0674|COG1013|COG1014|COG1149	Pyruvate:ferredoxin oxidoreductase or related 2-oxoacid:ferredoxin oxidoreductase, alpha subunit (PorA) (PDB:5C4I)|Pyruvate:ferredoxin oxidoreductase or related 2-oxoacid:ferredoxin oxidoreductase, beta subunit (PorB) (PDB:1B0P)|Pyruvate:ferredoxin oxidoreductase or related 2-oxoacid:ferredoxin oxidoreductase, gamma subunit (PorG) (PDB:1B0P)|MinD superfamily P-loop ATPase, contains an inserted fe…	Pyruvate oxidation|Pyruvate oxidation|Pyruvate oxidation	Missing	Missing	Missing	Missing	Missing	Missing	+	Missing
GC_00001686				COG1943	REP element-mobilizing transposase RayT (RAYT) (PDB:4ER8)		Missing	Missing	+	+	+	Missing	Missing	Missing
GC_00002257				COG1943	REP element-mobilizing transposase RayT (RAYT) (PDB:4ER8)		Missing	Missing	+	+	+	Missing	Missing	Missing
GC_00000545				COG0724	RNA recognition motif (RRM) domain (RRM) (PDB:1HL6)		+	Missing	+	+	+	Missing	Missing	+
GC_00000029				COG1032	Radical SAM superfamily enzyme YgiQ, UPF0313 family (YgiQ) (PDB:6FD2)		Missing	+	Missing	Missing	Missing	Missing	Missing	Missing
GC_00000116				COG1032	Radical SAM superfamily enzyme YgiQ, UPF0313 family (YgiQ) (PDB:6FD2)		Missing	Missing	Missing	Missing	Missing	Missing	+	Missing
GC_00001026				COG1032	Radical SAM superfamily enzyme YgiQ, UPF0313 family (YgiQ) (PDB:6FD2)		+	+	+	+	+	+	+	+
GC_00001027				COG1032	Radical SAM superfamily enzyme YgiQ, UPF0313 family (YgiQ) (PDB:6FD2)		+	+	+	+	+	+	+	+
GC_00001432				COG1032	Radical SAM superfamily enzyme YgiQ, UPF0313 family (YgiQ) (PDB:6FD2)		+	Missing	+	+	+	Missing	Missing	+
GC_00001807				COG0535	Radical SAM superfamily maturase, SkfB/NifB/PqqE family (SkfB) (PDB:6Q2P) (PUBMED:23282011)		+	Missing	+	+	+	Missing	Missing	+
GC_00001808				COG0535	Radical SAM superfamily maturase, SkfB/NifB/PqqE family (SkfB) (PDB:6Q2P) (PUBMED:23282011)		+	Missing	+	+	+	Missing	Missing	+
GC_00002291				COG0535	Radical SAM superfamily maturase, SkfB/NifB/PqqE family (SkfB) (PDB:6Q2P) (PUBMED:23282011)		Missing	Missing	+	+	+	Missing	Missing	Missing
GC_00000059				COG0535|COG2226	Radical SAM superfamily maturase, SkfB/NifB/PqqE family (SkfB) (PDB:6Q2P) (PUBMED:23282011)|Ubiquinone/menaquinone biosynthesis C-methylase UbiE/MenG (UbiE) (PDB:4OBW)	Biotin biosynthesis	Missing	+	Missing	Missing	Missing	Missing	Missing	Missing
GC_00001809				COG2887	RecB family exonuclease (Slr0479)		+	Missing	+	+	+	Missing	Missing	+
GC_00002002				COG2887	RecB family exonuclease (Slr0479)		Missing	+	Missing	Missing	Missing	+	+	Missing
GC_00002970				COG2887	RecB family exonuclease (Slr0479)		Missing	Missing	Missing	Missing	Missing	Missing	Missing	+
GC_00000273				COG0330	Regulator of protease activity HflC, stomatin/prohibitin superfamily (HflC)		+	+	+	+	+	+	+	+
GC_00000163				COG0305	Replicative DNA helicase (DnaB) (PDB:1B79)		Missing	+	Missing	Missing	Missing	Missing	Missing	Missing
GC_00001501				COG1715	Restriction endonuclease Mrr (Mrr)		+	Missing	Missing	Missing	Missing	Missing	Missing	Missing
GC_00002542				COG0732	Restriction endonuclease S subunit (HsdS) (PDB:1YDX)		Missing	Missing	Missing	Missing	Missing	+	+	Missing
GC_00000204				COG3587	Restriction endonuclease, type III RM system (PM0699)		Missing	+	Missing	Missing	Missing	Missing	Missing	Missing
GC_00001625				COG3344	Retron-type reverse transcriptase (YkfC)		Missing	Missing	+	+	+	Missing	Missing	Missing
GC_00001718				COG3344	Retron-type reverse transcriptase (YkfC)		Missing	Missing	+	+	+	+	+	+
GC_00000401				COG0607	Rhodanese-related sulfurtransferase (PspE) (PDB:1TQ1)	Urea cycle	Missing	+	Missing	Missing	Missing	+	+	Missing
GC_00001385				COG0607	Rhodanese-related sulfurtransferase (PspE) (PDB:1TQ1)	Urea cycle	+	+	+	+	+	+	+	+
GC_00002435				COG1487	Ribonuclease/mRNA interferase VapC, contains PIN domain (VapC) (PDB:3TND)		Missing	+	Missing	Missing	Missing	Missing	+	Missing
GC_00000258				COG0209	Ribonucleotide reductase alpha subunit (NrdA) (PDB:1R1R)	Pyrimidine salvage	Missing	Missing	Missing	Missing	Missing	+	Missing	Missing
GC_00002972				COG0209	Ribonucleotide reductase alpha subunit (NrdA) (PDB:1R1R)	Pyrimidine salvage	Missing	Missing	Missing	Missing	Missing	Missing	+	Missing
GC_00001053				COG0456	Ribosomal protein S18 acetylase RimI and related acetyltransferases (RimI) (PDB:1GHE)		Missing	+	Missing	Missing	Missing	+	+	+
GC_00001705				COG0456	Ribosomal protein S18 acetylase RimI and related acetyltransferases (RimI) (PDB:1GHE)		Missing	+	+	+	+	+	+	Missing
GC_00001920				COG0456	Ribosomal protein S18 acetylase RimI and related acetyltransferases (RimI) (PDB:1GHE)		Missing	Missing	+	+	+	Missing	Missing	Missing
GC_00002724				COG0049	Ribosomal protein S7 (RpsG) (PDB:4V4H)	Ribosome 30S subunit	Missing	Missing	Missing	Missing	Missing	Missing	+	Missing
GC_00000162				COG0799	Ribosomal silencing factor RsfS, regulates association of 30S and 50S subunits (RsfS) (PDB:6SJ6)		Missing	+	Missing	Missing	Missing	Missing	Missing	Missing
GC_00000394				COG2867	Ribosome association toxin PasT (RatA) of the RatAB toxin-antitoxin module (PasT) (PDB:1T17) (PUBMED:21323758)		+	+	+	+	+	+	+	+
GC_00000596				COG2867	Ribosome association toxin PasT (RatA) of the RatAB toxin-antitoxin module (PasT) (PDB:1T17) (PUBMED:21323758)		+	+	+	+	+	+	+	+
GC_00001729				COG1293	Ribosome quality control (RQC) protein RqcH, Rqc2/NEMF/Tae2 family, contains fibronectin-(FbpA) and RNA- (NFACT) binding domains (RqcH) (PDB:5H3W) (PUBMED:31155236;24646681)		+	+	+	+	+	Missing	Missing	+
GC_00002242				COG1293	Ribosome quality control (RQC) protein RqcH, Rqc2/NEMF/Tae2 family, contains fibronectin-(FbpA) and RNA- (NFACT) binding domains (RqcH) (PDB:5H3W) (PUBMED:31155236;24646681)		Missing	+	Missing	Missing	Missing	+	+	Missing
GC_00001102				COG0012	Ribosome-binding ATPase YchF, GTP1/OBG family (GTP1) (PDB:2DWQ) (PUBMED:21527254)		Missing	+	Missing	Missing	Missing	Missing	Missing	Missing
GC_00000090				COG1592	Rubrerythrin (YotD) (PDB:1B71)		+	+	+	+	+	+	+	+
GC_00000087				COG2940	SET domain-containing protein (function unknown) (SET) (PDB:6BX3)		+	+	+	+	+	+	+	+
GC_00002983				COG1974	SOS-response transcriptional repressor LexA (RecA-mediated autopeptidase) (LexA) (PDB:1AY9)		Missing	Missing	Missing	Missing	Missing	Missing	Missing	+
GC_00000639				COG1572	Serine protease, subtilase family		+	+	+	+	+	+	+	+
GC_00001791				COG0531	Serine transporter YbeC, amino acid:H+ symporter family (PotE) (PDB:3LRB)		+	Missing	+	+	+	Missing	Missing	+
GC_00002029				COG0515	Serine/threonine protein kinase (SPS1) (PDB:6G4J)		+	Missing	Missing	Missing	Missing	Missing	Missing	Missing
GC_00002680				COG0515|COG2114	Serine/threonine protein kinase (SPS1) (PDB:6G4J)|Adenylate cyclase, class 3 (AcyC) (PDB:1AB8)		+	Missing	Missing	Missing	Missing	Missing	Missing	Missing
GC_00000198				COG0169	Shikimate 5-dehydrogenase (AroE) (PDB:1NPD)	Aromatic amino acid biosynthesis	Missing	+	+	+	+	Missing	Missing	+
GC_00001270				COG0300	Short-chain dehydrogenase (YqjQ)		+	+	+	+	+	+	+	+
GC_00001644				COG0300	Short-chain dehydrogenase (YqjQ)		+	Missing	+	+	+	+	+	+
GC_00002299				COG0300	Short-chain dehydrogenase (YqjQ)		Missing	Missing	Missing	Missing	Missing	+	Missing	Missing
GC_00002431				COG0642	Signal transduction histidine kinase (BaeS) (PDB:1JOY)		Missing	+	Missing	Missing	Missing	+	+	Missing
GC_00002455				COG0642	Signal transduction histidine kinase (BaeS) (PDB:1JOY)		Missing	Missing	Missing	Missing	Missing	+	Missing	Missing
GC_00002560				COG0642	Signal transduction histidine kinase (BaeS) (PDB:1JOY)		Missing	Missing	Missing	Missing	Missing	+	Missing	Missing
GC_00000244				COG0642|COG0784	Signal transduction histidine kinase (BaeS) (PDB:1JOY)|CheY-like REC (receiver) domain, includes chemotaxis protein CheY and sporulation regulator Spo0F (CheY) (PDB:6QRJ)		Missing	+	Missing	Missing	Missing	Missing	Missing	Missing
GC_00002455				COG0642|COG0784|COG2203	Signal transduction histidine kinase (BaeS) (PDB:1JOY)|CheY-like REC (receiver) domain, includes chemotaxis protein CheY and sporulation regulator Spo0F (CheY) (PDB:6QRJ)|GAF domain (GAF)		Missing	+	Missing	Missing	Missing	Missing	+	Missing
GC_00002495				COG0642|COG0784|COG2198|COG2202	Signal transduction histidine kinase (BaeS) (PDB:1JOY)|CheY-like REC (receiver) domain, includes chemotaxis protein CheY and sporulation regulator Spo0F (CheY) (PDB:6QRJ)|HPt (histidine-containing phosphotransfer) domain (HPtr) (PDB:3IQT)|PAS domain (PAS) (PDB:2MWG)		Missing	+	Missing	Missing	Missing	+	Missing	Missing
GC_00002066				COG0642|COG0784|COG2202|COG2203	Signal transduction histidine kinase (BaeS) (PDB:1JOY)|CheY-like REC (receiver) domain, includes chemotaxis protein CheY and sporulation regulator Spo0F (CheY) (PDB:6QRJ)|PAS domain (PAS) (PDB:2MWG)|GAF domain (GAF)		Missing	+	Missing	Missing	Missing	Missing	Missing	Missing
GC_00002638				COG0642|COG0784|COG2202|COG2203	Signal transduction histidine kinase (BaeS) (PDB:1JOY)|CheY-like REC (receiver) domain, includes chemotaxis protein CheY and sporulation regulator Spo0F (CheY) (PDB:6QRJ)|PAS domain (PAS) (PDB:2MWG)|GAF domain (GAF)		Missing	Missing	Missing	Missing	Missing	+	Missing	Missing
GC_00001885				COG0642|COG0784|COG4564	Signal transduction histidine kinase (BaeS) (PDB:1JOY)|CheY-like REC (receiver) domain, includes chemotaxis protein CheY and sporulation regulator Spo0F (CheY) (PDB:6QRJ)|Signal transduction histidine kinase (PDB:2QHK)		+	Missing	+	+	+	Missing	Missing	+
GC_00000263				COG0642|COG2198|COG3706	Signal transduction histidine kinase (BaeS) (PDB:1JOY)|HPt (histidine-containing phosphotransfer) domain (HPtr) (PDB:3IQT)|Two-component response regulator, PleD family, consists of two REC domains and a diguanylate cyclase (GGDEF) domain (PleD) (PDB:1W25)		Missing	Missing	Missing	Missing	Missing	Missing	+	Missing
GC_00000072				COG0642|COG2202|COG2203	Signal transduction histidine kinase (BaeS) (PDB:1JOY)|PAS domain (PAS) (PDB:2MWG)|GAF domain (GAF)		Missing	Missing	Missing	Missing	Missing	Missing	Missing	+
GC_00001871				COG0642|COG3706	Signal transduction histidine kinase (BaeS) (PDB:1JOY)|Two-component response regulator, PleD family, consists of two REC domains and a diguanylate cyclase (GGDEF) domain (PleD) (PDB:1W25)		Missing	Missing	Missing	Missing	Missing	+	Missing	Missing
GC_00000678				COG4564	Signal transduction histidine kinase (PDB:2QHK)		+	+	+	+	+	+	+	+
GC_00002689				COG4191	Signal transduction histidine kinase regulating C4-dicarboxylate transport system (PDB:4GCZ)		Missing	Missing	Missing	Missing	Missing	Missing	+	Missing
GC_00000308				COG2905	Signal-transduction protein containing cAMP-binding, CBS, and nucleotidyltransferase domains		+	+	+	+	+	+	+	+
GC_00000758				COG2138	Sirohydrochlorin ferrochelatase (SirB) (PDB:1TJN)	Cobalamine/B12 biosynthesis	+	+	+	+	+	+	+	+
GC_00001650				COG1961	Site-specific DNA recombinase SpoIVCA/DNA invertase PinE (SpoIVCA) (PDB:1GDT)		Missing	Missing	+	+	+	Missing	Missing	Missing
GC_00002162				COG1961	Site-specific DNA recombinase SpoIVCA/DNA invertase PinE (SpoIVCA) (PDB:1GDT)		Missing	Missing	+	+	+	Missing	Missing	Missing
GC_00003074				COG1961	Site-specific DNA recombinase SpoIVCA/DNA invertase PinE (SpoIVCA) (PDB:1GDT)		Missing	Missing	Missing	Missing	Missing	Missing	Missing	+
GC_00000188				COG4974	Site-specific recombinase XerD (XerD) (PDB:1A0P)		Missing	+	Missing	Missing	Missing	Missing	Missing	Missing
GC_00001220				COG4974	Site-specific recombinase XerD (XerD) (PDB:1A0P)		+	Missing	+	+	+	Missing	Missing	+
GC_00002491				COG4974	Site-specific recombinase XerD (XerD) (PDB:1A0P)		Missing	+	Missing	Missing	Missing	+	+	Missing
GC_00002663				COG4974	Site-specific recombinase XerD (XerD) (PDB:1A0P)		Missing	Missing	Missing	Missing	Missing	+	Missing	Missing
GC_00002712				COG4974	Site-specific recombinase XerD (XerD) (PDB:1A0P)		Missing	Missing	Missing	Missing	Missing	Missing	Missing	+
GC_00003061				COG4974	Site-specific recombinase XerD (XerD) (PDB:1A0P)		Missing	Missing	Missing	Missing	Missing	Missing	+	Missing
GC_00001222				COG0668	Small-conductance mechanosensitive channel (MscS) (PDB:2OAU)		+	+	+	+	+	+	+	+
GC_00001396				COG0668	Small-conductance mechanosensitive channel (MscS) (PDB:2OAU)		+	+	+	+	+	+	+	+
GC_00001497				COG0668	Small-conductance mechanosensitive channel (MscS) (PDB:2OAU)		+	+	+	+	+	+	+	+
GC_00001623				COG3264	Small-conductance mechanosensitive channel MscK (MscK)		Missing	+	Missing	Missing	Missing	Missing	Missing	Missing
GC_00001109				COG3000	Sterol desaturase/sphingolipid hydroxylase, fatty acid hydroxylase superfamily (ERG3) (PDB:4ZR0)		+	+	+	+	+	+	+	+
GC_00000194				COG1053	Succinate dehydrogenase/fumarate reductase, flavoprotein subunit (SdhA) (PDB:1KF6)	TCA cycle	Missing	Missing	Missing	Missing	Missing	+	Missing	Missing
GC_00000803				COG1053	Succinate dehydrogenase/fumarate reductase, flavoprotein subunit (SdhA) (PDB:1KF6)	TCA cycle	Missing	Missing	Missing	Missing	Missing	+	Missing	Missing
GC_00000506				COG0524	Sugar or nucleoside kinase, ribokinase family (RbsK) (PDB:2QCV)	Glycolysis	+	+	+	+	+	+	+	+
GC_00000719				COG2148	Sugar transferase involved in LPS biosynthesis (colanic, teichoic acid) (WcaJ) (PDB:5W7L)		+	+	+	+	+	+	+	+
GC_00000199				COG0641	Sulfatase maturation enzyme AslB, radical SAM superfamily (AslB) (PDB:4K37)		Missing	Missing	Missing	Missing	Missing	+	+	Missing
GC_00000223				COG0659	Sulfate permease or related transporter, MFS superfamily (SUL1) (PDB:3NY7)		Missing	+	Missing	Missing	Missing	Missing	Missing	Missing
GC_00000966				COG0659	Sulfate permease or related transporter, MFS superfamily (SUL1) (PDB:3NY7)		Missing	Missing	Missing	Missing	Missing	+	Missing	Missing
GC_00001532				COG0730	Sulfite exporter TauE/SafE/YfcA and related permeases, UPF0721 family (TauE) (PUBMED:21183667;22797525)		+	Missing	+	+	+	Missing	Missing	+
GC_00002276				COG3972	Superfamily I DNA and RNA helicases		Missing	Missing	+	+	+	Missing	Missing	Missing
GC_00001596				COG1112	Superfamily I DNA and/or RNA helicase (DNA2) (PDB:2GJK)		+	+	+	+	+	+	+	Missing
GC_00001816				COG1112|COG2852	Superfamily I DNA and/or RNA helicase (DNA2) (PDB:2GJK)|Very-short-patch-repair endonuclease (YcjD) (PDB:3HRL)		+	Missing	+	+	+	Missing	Missing	+
GC_00002216				COG1112|COG2852	Superfamily I DNA and/or RNA helicase (DNA2) (PDB:2GJK)|Very-short-patch-repair endonuclease (YcjD) (PDB:3HRL)		Missing	Missing	+	+	+	Missing	Missing	Missing
GC_00003193				COG0210|COG0514	Superfamily I DNA or RNA helicase (UvrD) (PDB:6PPR)|Superfamily II DNA helicase RecQ (RecQ) (PDB:1OYW)		+	Missing	Missing	Missing	Missing	Missing	Missing	Missing
GC_00000135				COG0513	Superfamily II DNA and RNA helicase (SrmB) (PDB:3RRM)		Missing	Missing	Missing	Missing	Missing	Missing	+	Missing
GC_00000253				COG0513	Superfamily II DNA and RNA helicase (SrmB) (PDB:3RRM)		Missing	Missing	Missing	Missing	Missing	Missing	+	Missing
GC_00002606				COG0514	Superfamily II DNA helicase RecQ (RecQ) (PDB:1OYW)		Missing	Missing	Missing	Missing	Missing	+	Missing	Missing
GC_00002137				COG1061|COG3886	Superfamily II DNA or RNA helicase (SSL2) (PDB:6JDE)|HKD family nuclease		Missing	+	Missing	Missing	Missing	+	+	Missing
GC_00001632				COG0553|COG1111	Superfamily II DNA or RNA helicase, SNF2 family (HepA) (PDB:6UXV)|ERCC4-related helicase (MPH1) (PDB:1WP9)		Missing	+	+	+	+	+	+	Missing
GC_00002655				COG0790	TPR repeat (TPR) (PDB:1KLX)		Missing	Missing	Missing	Missing	Missing	Missing	+	Missing
GC_00000030				COG4664	TRAP-type mannitol/chloroaromatic compound transport system, large permease component (FcbT3)		Missing	+	Missing	Missing	+	Missing	Missing	Missing
GC_00003129				COG4664	TRAP-type mannitol/chloroaromatic compound transport system, large permease component (FcbT3)		Missing	Missing	Missing	Missing	+	Missing	Missing	Missing
GC_00000136				COG4663	TRAP-type mannitol/chloroaromatic compound transport system, periplasmic component (FcbT1) (PDB:2HZK)		Missing	+	Missing	Missing	Missing	Missing	+	Missing
GC_00000808				COG4665	TRAP-type mannitol/chloroaromatic compound transport system, small permease component (FcbT2)		+	+	+	+	+	+	+	+
GC_00001330				COG1657	Terpene cyclase SqhC (SqhC) (PDB:1GSZ) (PUBMED:21627333)		+	Missing	+	+	+	Missing	Missing	+
GC_00001382				COG3005	Tetraheme cytochrome c subunit NapC of nitrate or TMAO reductase (NapC)		+	+	+	+	+	+	+	+
GC_00001030				COG0457	Tetratricopeptide (TPR) repeat (TPR) (PDB:3AS4)		+	+	+	+	+	+	+	+
GC_00001286				COG0457	Tetratricopeptide (TPR) repeat (TPR) (PDB:3AS4)		+	+	+	+	+	+	+	+
GC_00001407				COG0457	Tetratricopeptide (TPR) repeat (TPR) (PDB:3AS4)		+	+	+	+	+	+	+	+
GC_00001991				COG0457	Tetratricopeptide (TPR) repeat (TPR) (PDB:3AS4)		+	Missing	+	+	+	Missing	Missing	+
GC_00002363				COG0457	Tetratricopeptide (TPR) repeat (TPR) (PDB:3AS4)		Missing	+	Missing	Missing	Missing	+	+	Missing
GC_00000093				COG0432	Thiamin phosphate synthase YjbQ, UPF0047 family (YjbQ) (PDB:1VE0)		+	+	+	+	+	+	+	+
GC_00000560				COG0432	Thiamin phosphate synthase YjbQ, UPF0047 family (YjbQ) (PDB:1VE0)		+	+	+	+	+	+	+	+
GC_00001600				COG0432	Thiamin phosphate synthase YjbQ, UPF0047 family (YjbQ) (PDB:1VE0)		+	Missing	+	+	+	+	+	+
GC_00001044				COG0011	Thiamin-binding stress-response protein YqgV, UPF0045 family (YqgV) (PDB:1LXJ) (PUBMED:20471400)		+	+	+	+	+	+	+	+
GC_00001421				COG0352	Thiamine monophosphate synthase (ThiE) (PDB:1G4T) (PUBMED:19060138)	Thiamine biosynthesis	Missing	+	Missing	Missing	Missing	+	+	Missing
GC_00001645				COG4232|COG4233	Thiol:disulfide interchange protein DsbD (DsbD) (PDB:1JPE)|Thiol-disulfide interchange protein, contains DsbC and DsbD domains		Missing	Missing	Missing	Missing	Missing	Missing	Missing	+
GC_00002209				COG4232|COG4233	Thiol:disulfide interchange protein DsbD (DsbD) (PDB:1JPE)|Thiol-disulfide interchange protein, contains DsbC and DsbD domains		Missing	+	Missing	Missing	Missing	Missing	Missing	Missing
GC_00000048				COG0492	Thioredoxin reductase (TrxB) (PDB:3FBS)		Missing	+	Missing	Missing	Missing	Missing	Missing	Missing
GC_00000139				COG0492	Thioredoxin reductase (TrxB) (PDB:3FBS)		Missing	+	Missing	Missing	Missing	Missing	Missing	Missing
GC_00001792				COG3258	Thiosulfate dehydrogenase TsdA, contains C-terminal cytochrome c domain (TsdA) (PUBMED:32457501)		+	Missing	+	+	+	Missing	Missing	+
GC_00002329				COG3258	Thiosulfate dehydrogenase TsdA, contains C-terminal cytochrome c domain (TsdA) (PUBMED:32457501)		Missing	+	Missing	Missing	Missing	+	+	Missing
GC_00000098				COG4117	Thiosulfate reductase cytochrome b subunit (YdhU)		Missing	Missing	Missing	Missing	Missing	+	Missing	Missing
GC_00000882				COG1063	Threonine dehydrogenase or related Zn-dependent dehydrogenase (Tdh) (PDB:4A2C)	Non-phosphorylated Entner-Doudoroff pathway	Missing	+	Missing	Missing	Missing	+	+	Missing
GC_00000104				COG0498	Threonine synthase (ThrC) (PDB:1VB3)	Threonine biosynthesis	Missing	Missing	Missing	Missing	Missing	+	Missing	Missing
GC_00000125				COG0176	Transaldolase/fructose-6-phosphate aldolase (TalA) (PDB:1F05)	Pentose phosphate pathway	Missing	+	Missing	Missing	Missing	Missing	Missing	Missing
GC_00002336				COG1396	Transcriptional regulator, contains XRE-family HTH domain (HipB) (PDB:1ADR)		Missing	+	Missing	Missing	Missing	+	+	Missing
GC_00002540				COG1396	Transcriptional regulator, contains XRE-family HTH domain (HipB) (PDB:1ADR)		Missing	Missing	+	+	Missing	Missing	Missing	Missing
GC_00000045				COG0480	Translation elongation factor EF-G, a GTPase (FusA) (PDB:1DAR)	Translation factors	Missing	Missing	Missing	Missing	Missing	+	Missing	Missing
GC_00000074				COG0480	Translation elongation factor EF-G, a GTPase (FusA) (PDB:1DAR)	Translation factors	Missing	Missing	Missing	Missing	Missing	Missing	+	Missing
GC_00000028				COG0050	Translation elongation factor EF-Tu, a GTPase (TufA) (PDB:1EFU)	Translation factors	Missing	Missing	Missing	Missing	Missing	Missing	+	Missing
GC_00000963				COG5662	Transmembrane transcriptional regulator RsiW (anti-sigma-W factor) (RsiW)		+	+	+	+	+	+	+	+
GC_00000009				COG5421	Transposase		Missing	Missing	+	+	+	+	+	+
GC_00001744				COG4584	Transposase		Missing	Missing	Missing	Missing	Missing	+	Missing	Missing
GC_00002447				COG4584	Transposase		Missing	Missing	Missing	Missing	Missing	+	+	Missing
GC_00002562				COG4584	Transposase		Missing	Missing	Missing	Missing	Missing	+	Missing	+
GC_00000003				COG3328	Transposase (or an inactivated derivative) (IS285)		+	Missing	+	+	Missing	Missing	+	+
GC_00000020				COG2963	Transposase InsE and inactivated derivatives (InsE) (PDB:2JN6) (PUBMED:23818957)		Missing	Missing	Missing	Missing	+	Missing	+	Missing
GC_00001607				COG2963	Transposase InsE and inactivated derivatives (InsE) (PDB:2JN6) (PUBMED:23818957)		Missing	Missing	Missing	Missing	Missing	Missing	Missing	+
GC_00000010				COG2801	Transposase InsO and inactivated derivatives (Tra5)		Missing	Missing	+	+	Missing	Missing	Missing	Missing
GC_00000012				COG2801	Transposase InsO and inactivated derivatives (Tra5)		Missing	Missing	Missing	+	Missing	Missing	Missing	Missing
GC_00000014				COG2801	Transposase InsO and inactivated derivatives (Tra5)		Missing	Missing	+	Missing	Missing	Missing	Missing	Missing
GC_00000025				COG2801	Transposase InsO and inactivated derivatives (Tra5)		Missing	+	+	Missing	+	Missing	Missing	Missing
GC_00001666				COG2801	Transposase InsO and inactivated derivatives (Tra5)		Missing	Missing	+	+	+	Missing	Missing	+
GC_00002870				COG3666	Transposase, IS1182 family		Missing	Missing	Missing	Missing	Missing	Missing	Missing	+
GC_00003198				COG1075	Triacylglycerol esterase/lipase EstA, alpha/beta hydrolase fold (EstA) (PDB:1I6W)		Missing	Missing	Missing	Missing	Missing	Missing	+	Missing
GC_00001386				COG0569	Trk/Ktr K+ transport system regulatory component TrkA/KtrA/KtrC, RCK domain (TrkA) (PDB:4XTT) (PUBMED:23815639;25957408;31868587;32095817)		Missing	+	Missing	Missing	Missing	Missing	Missing	Missing
GC_00001979				COG0569	Trk/Ktr K+ transport system regulatory component TrkA/KtrA/KtrC, RCK domain (TrkA) (PDB:4XTT) (PUBMED:23815639;25957408;31868587;32095817)		+	Missing	+	+	+	Missing	Missing	+
GC_00000566				COG3706	Two-component response regulator, PleD family, consists of two REC domains and a diguanylate cyclase (GGDEF) domain (PleD) (PDB:1W25)		+	+	+	+	+	+	+	+
GC_00001922				COG4096	Type I site-specific restriction endonuclease, part of a restriction-modification system (HsdR) (PDB:3H1T) (PUBMED:21169490)		+	Missing	Missing	Missing	Missing	Missing	Missing	+
GC_00002096				COG0610	Type I site-specific restriction-modification system, R (restriction) subunit and related helicases ... (PDB:2W00)		Missing	Missing	Missing	Missing	Missing	Missing	+	Missing
GC_00002484				COG0610	Type I site-specific restriction-modification system, R (restriction) subunit and related helicases ... (PDB:2W00)		Missing	Missing	Missing	Missing	Missing	+	Missing	Missing
GC_00003083				COG0610	Type I site-specific restriction-modification system, R (restriction) subunit and related helicases ... (PDB:2W00)		Missing	Missing	Missing	Missing	Missing	+	Missing	Missing
GC_00002617				COG0610|COG1943	Type I site-specific restriction-modification system, R (restriction) subunit and related helicases ... (PDB:2W00)|REP element-mobilizing transposase RayT (RAYT) (PDB:4ER8)		Missing	Missing	Missing	Missing	Missing	Missing	Missing	+
GC_00000946				COG3063	Type IV pilus assembly protein PilF/PilW (PilF) (PDB:2VQ2) (PUBMED:16403447)		Missing	+	Missing	Missing	Missing	+	+	Missing
GC_00002199				COG3063	Type IV pilus assembly protein PilF/PilW (PilF) (PDB:2VQ2) (PUBMED:16403447)		Missing	Missing	+	+	+	Missing	Missing	Missing
GC_00002284				COG3846	Type IV secretory pathway, TrbL components (TrbL)		Missing	Missing	Missing	Missing	Missing	+	Missing	Missing
GC_00000056				COG2948	Type IV secretory pathway, VirB10 component (VirB10) (PDB:2BHV)		+	Missing	Missing	Missing	Missing	Missing	Missing	Missing
GC_00001784				COG3504	Type IV secretory pathway, VirB9 components (VirB9)		+	Missing	+	+	+	Missing	Missing	+
GC_00001997				COG3504	Type IV secretory pathway, VirB9 components (VirB9)		+	Missing	+	+	+	Missing	Missing	+
GC_00002345				COG3504	Type IV secretory pathway, VirB9 components (VirB9)		Missing	+	Missing	Missing	Missing	+	+	Missing
GC_00002437				COG3504	Type IV secretory pathway, VirB9 components (VirB9)		Missing	+	Missing	Missing	Missing	+	+	Missing
GC_00002616				COG3504	Type IV secretory pathway, VirB9 components (VirB9)		Missing	Missing	Missing	Missing	Missing	+	+	Missing
GC_00003050				COG3843	Type IV secretory pathway, VirD2 component (relaxase) (VirD2)		+	Missing	Missing	Missing	Missing	Missing	Missing	Missing
GC_00003126				COG0677	UDP-N-acetyl-D-mannosaminuronate dehydrogenase (WecC) (PDB:3OJL)		Missing	Missing	Missing	Missing	Missing	+	Missing	Missing
GC_00001180				COG0381	UDP-N-acetylglucosamine 2-epimerase (WecB) (PDB:1F6D) (PUBMED:26641313;30389844)		+	+	+	+	+	+	+	+
GC_00002860				COG0381	UDP-N-acetylglucosamine 2-epimerase (WecB) (PDB:1F6D) (PUBMED:26641313;30389844)		Missing	Missing	Missing	Missing	Missing	+	Missing	Missing
GC_00001965				COG0771	UDP-N-acetylmuramoylalanine-D-glutamate ligase (MurD) (PDB:1E0D)	Mureine biosynthesis	Missing	Missing	Missing	Missing	Missing	+	Missing	Missing
GC_00000086				COG0472	UDP-N-acetylmuramyl pentapeptide phosphotransferase/UDP-N-acetylglucosamine-1-phosphate transferase (Rfe) (PDB:4J72)	Mureine biosynthesis	Missing	Missing	Missing	Missing	Missing	+	Missing	Missing
GC_00000674				COG0770	UDP-N-acetylmuramyl pentapeptide synthase (MurF) (PDB:4CVK)	Mureine biosynthesis	Missing	+	Missing	Missing	Missing	Missing	Missing	Missing
GC_00000681				COG1819	UDP:flavonoid glycosyltransferase YjiC, YdhE family (YjiC) (PDB:2ACV) (PUBMED:23974133)		+	+	+	+	+	+	+	+
GC_00001771				COG1451	UTP pyrophosphatase, metal-dependent hydrolase family (YgjP) (PDB:4JIU) (PUBMED:27941785)		+	Missing	+	+	+	Missing	Missing	+
GC_00001995				COG1451	UTP pyrophosphatase, metal-dependent hydrolase family (YgjP) (PDB:4JIU) (PUBMED:27941785)		+	Missing	+	+	+	Missing	Missing	+
GC_00002324				COG1451	UTP pyrophosphatase, metal-dependent hydrolase family (YgjP) (PDB:4JIU) (PUBMED:27941785)		+	Missing	Missing	Missing	Missing	Missing	+	+
GC_00002443				COG1451	UTP pyrophosphatase, metal-dependent hydrolase family (YgjP) (PDB:4JIU) (PUBMED:27941785)		Missing	+	Missing	Missing	Missing	+	+	Missing
GC_00000655				COG2226	Ubiquinone/menaquinone biosynthesis C-methylase UbiE/MenG (UbiE) (PDB:4OBW)	Biotin biosynthesis	+	+	+	+	+	+	+	+
GC_00001693				COG2226	Ubiquinone/menaquinone biosynthesis C-methylase UbiE/MenG (UbiE) (PDB:4OBW)	Biotin biosynthesis	+	Missing	+	+	+	+	Missing	+
GC_00001750				COG2226	Ubiquinone/menaquinone biosynthesis C-methylase UbiE/MenG (UbiE) (PDB:4OBW)	Biotin biosynthesis	+	Missing	+	+	+	Missing	Missing	+
GC_00001810				COG2226	Ubiquinone/menaquinone biosynthesis C-methylase UbiE/MenG (UbiE) (PDB:4OBW)	Biotin biosynthesis	+	Missing	+	+	+	Missing	Missing	+
GC_00001925				COG2226	Ubiquinone/menaquinone biosynthesis C-methylase UbiE/MenG (UbiE) (PDB:4OBW)	Biotin biosynthesis	+	Missing	+	+	+	Missing	Missing	+
GC_00002067				COG2226	Ubiquinone/menaquinone biosynthesis C-methylase UbiE/MenG (UbiE) (PDB:4OBW)	Biotin biosynthesis	Missing	+	Missing	Missing	Missing	+	+	Missing
GC_00002152				COG2226	Ubiquinone/menaquinone biosynthesis C-methylase UbiE/MenG (UbiE) (PDB:4OBW)	Biotin biosynthesis	Missing	+	Missing	Missing	Missing	+	+	Missing
GC_00003138				COG2226	Ubiquinone/menaquinone biosynthesis C-methylase UbiE/MenG (UbiE) (PDB:4OBW)	Biotin biosynthesis	Missing	Missing	Missing	Missing	Missing	+	Missing	Missing
GC_00001869				COG3204	Uncharacterized Ca-binding beta-propeller protein YjiK (YjiK) (PDB:3QQZ)		+	Missing	+	+	+	Missing	Missing	+
GC_00002387				COG3204	Uncharacterized Ca-binding beta-propeller protein YjiK (YjiK) (PDB:3QQZ)		Missing	+	Missing	Missing	Missing	+	+	Missing
GC_00002405				COG3204	Uncharacterized Ca-binding beta-propeller protein YjiK (YjiK) (PDB:3QQZ)		Missing	+	Missing	Missing	Missing	+	+	Missing
GC_00001681				COG2445	Uncharacterized HEPN domain protein YutE, UPF0331/DUF86 family (YutE) (PDB:1YLM) (PUBMED:26112399)		+	Missing	+	+	+	+	Missing	+
GC_00001996				COG3636	Uncharacterized Zn-binding protein, DUF971 domain (PA5055) (PDB:3LUU)		+	Missing	Missing	Missing	+	Missing	Missing	+
GC_00003189				COG3636	Uncharacterized Zn-binding protein, DUF971 domain (PA5055) (PDB:3LUU)		Missing	Missing	Missing	Missing	Missing	+	Missing	Missing
GC_00000413				COG4891	Uncharacterized conserved protein		+	+	+	+	+	+	+	+
GC_00001159				COG4924	Uncharacterized conserved protein		+	+	+	+	+	+	+	+
GC_00001768				COG4737	Uncharacterized conserved protein		+	Missing	+	+	+	+	Missing	Missing
GC_00002255				COG4916	Uncharacterized conserved protein		Missing	Missing	+	+	+	Missing	Missing	Missing
GC_00001971				COG2982	Uncharacterized conserved protein AsmA involved in outer membrane biogenesis (AsmA)		+	Missing	+	+	+	Missing	Missing	+
GC_00002482				COG2982	Uncharacterized conserved protein AsmA involved in outer membrane biogenesis (AsmA)		Missing	+	Missing	Missing	Missing	+	+	Missing
GC_00002640				COG2982	Uncharacterized conserved protein AsmA involved in outer membrane biogenesis (AsmA)		Missing	+	Missing	Missing	Missing	Missing	Missing	Missing
GC_00002770				COG3501	Uncharacterized conserved protein VgrG, implicated in type VI secretion and phage assembly (VgrG) (PDB:6SJL) (PUBMED:16980477)		Missing	Missing	Missing	Missing	Missing	Missing	Missing	+
GC_00001238				COG3956	Uncharacterized conserved protein YabN, contains tetrapyrrole methylase and MazG-like pyrophosphatase domain (YabN)		+	+	+	+	+	+	+	+
GC_00000902				COG3876	Uncharacterized conserved protein YbbC, DUF1343 family (YbbC) (PDB:4JJA)		+	+	+	+	+	+	+	+
GC_00001726				COG3876	Uncharacterized conserved protein YbbC, DUF1343 family (YbbC) (PDB:4JJA)		+	Missing	+	+	+	+	Missing	+
GC_00002078				COG3876	Uncharacterized conserved protein YbbC, DUF1343 family (YbbC) (PDB:4JJA)		Missing	+	Missing	Missing	Missing	+	+	Missing
GC_00000073				COG0702	Uncharacterized conserved protein YbjT, contains NAD(P)-binding and DUF2867 domains (YbjT) (PDB:5L3Z)		Missing	Missing	Missing	Missing	Missing	+	Missing	+
GC_00002851				COG3318	Uncharacterized conserved protein YecA, UPF0149 family, contains C-terminal Zn-binding SEC-C motif (YecA)		Missing	Missing	Missing	Missing	Missing	+	Missing	Missing
GC_00002141				COG4245	Uncharacterized conserved protein YegL, contains vWA domain of TerY type (TerY)		Missing	Missing	Missing	Missing	Missing	+	Missing	Missing
GC_00001660				COG5583	Uncharacterized conserved protein YezD		+	+	+	+	Missing	+	+	+
GC_00002917				COG4676	Uncharacterized conserved protein YfaP, DUF2135 family (YfaP)		Missing	Missing	Missing	Missing	Missing	Missing	Missing	+
GC_00003059				COG4676	Uncharacterized conserved protein YfaP, DUF2135 family (YfaP)		Missing	Missing	Missing	Missing	Missing	Missing	Missing	+
GC_00002474				COG1357	Uncharacterized conserved protein YjbI, contains pentapeptide repeats (YjbI) (PDB:2BM4)		Missing	Missing	Missing	Missing	Missing	+	+	Missing
GC_00002632				COG1357	Uncharacterized conserved protein YjbI, contains pentapeptide repeats (YjbI) (PDB:2BM4)		Missing	+	Missing	Missing	Missing	Missing	Missing	Missing
GC_00000866				COG5634	Uncharacterized conserved protein YukJ, DUF2278 family (YukJ)		+	+	+	+	+	+	+	+
GC_00001530				COG4198	Uncharacterized conserved protein, DUF1015 family		+	+	+	+	+	+	+	+
GC_00000771				COG4446	Uncharacterized conserved protein, DUF1499 family		+	+	+	+	+	+	+	+
GC_00001081				COG3930	Uncharacterized conserved protein, DUF1704 domain		+	+	+	+	+	+	+	+
GC_00001687				COG4453	Uncharacterized conserved protein, DUF1778 family (PDB:1Y9B)		Missing	+	+	+	+	+	+	Missing
GC_00002154				COG4453	Uncharacterized conserved protein, DUF1778 family (PDB:1Y9B)		Missing	Missing	+	+	+	Missing	Missing	Missing
GC_00000736				COG4704	Uncharacterized conserved protein, DUF2141 family		+	+	+	+	+	+	+	+
GC_00002273				COG4744	Uncharacterized conserved protein, DUF2149 domain		Missing	+	Missing	Missing	Missing	+	+	Missing
GC_00002722				COG5639	Uncharacterized conserved protein, DUF2274 domain		+	Missing	Missing	Missing	Missing	Missing	Missing	Missing
GC_00000844				COG1721	Uncharacterized conserved protein, DUF58 family, contains vWF domain (YeaD2)		+	+	+	+	+	+	+	+
GC_00000876				COG3291	Uncharacterized conserved protein, PKD repeat domain (PDB:2KZW)		+	Missing	+	+	+	Missing	Missing	Missing
GC_00001074				COG3291	Uncharacterized conserved protein, PKD repeat domain (PDB:2KZW)		+	+	+	+	+	+	+	+
GC_00001740				COG3291	Uncharacterized conserved protein, PKD repeat domain (PDB:2KZW)		+	Missing	+	+	+	Missing	Missing	+
GC_00001755				COG3291	Uncharacterized conserved protein, PKD repeat domain (PDB:2KZW)		+	Missing	+	+	+	Missing	Missing	+
GC_00001531				COG4913	Uncharacterized conserved protein, contains a C-terminal ATPase domain		+	+	+	+	+	+	+	+
GC_00002711				COG4625	Uncharacterized conserved protein, contains a C-terminal beta-barrel porin domain		Missing	Missing	Missing	Missing	Missing	+	Missing	Missing
GC_00002745				COG4625	Uncharacterized conserved protein, contains a C-terminal beta-barrel porin domain		Missing	Missing	Missing	Missing	Missing	+	Missing	Missing
GC_00002772				COG4625	Uncharacterized conserved protein, contains a C-terminal beta-barrel porin domain		Missing	Missing	Missing	Missing	Missing	+	Missing	Missing
GC_00002873				COG4625	Uncharacterized conserved protein, contains a C-terminal beta-barrel porin domain		Missing	Missing	Missing	Missing	Missing	+	Missing	Missing
GC_00003091				COG5360	Uncharacterized conserved protein, heparinase superfamily		Missing	Missing	Missing	Missing	Missing	+	Missing	Missing
GC_00003164				COG5360	Uncharacterized conserved protein, heparinase superfamily		Missing	Missing	Missing	Missing	Missing	Missing	+	Missing
GC_00001901				COG2121	Uncharacterized conserved protein, lysophospholipid acyltransferase (LPLAT) superfamily		+	Missing	+	+	+	Missing	Missing	+
GC_00002258				COG2121	Uncharacterized conserved protein, lysophospholipid acyltransferase (LPLAT) superfamily		Missing	+	Missing	Missing	Missing	+	+	Missing
GC_00002912				COG4643	Uncharacterized domain associated with phage/plasmid primase		+	Missing	Missing	Missing	Missing	Missing	Missing	Missing
GC_00000092				COG5473	Uncharacterized membrane protein		+	+	+	+	+	+	+	+
GC_00000364				COG4711	Uncharacterized membrane protein		+	+	+	+	+	+	+	+
GC_00002743				COG5346	Uncharacterized membrane protein		+	Missing	Missing	Missing	Missing	Missing	Missing	Missing
GC_00001725				COG1808	Uncharacterized membrane protein AF0785, contains DUF389 domain (AF0785)		+	Missing	+	+	+	Missing	Missing	+
GC_00001532				COG5305	Uncharacterized membrane protein PF0508, contains N-terminal glycosyltransferase domain of PMT family		Missing	+	Missing	Missing	Missing	+	+	Missing
GC_00002065				COG4485	Uncharacterized membrane protein YfhO (YfhO)		Missing	+	Missing	Missing	Missing	Missing	+	Missing
GC_00001235				COG3339	Uncharacterized membrane protein YkvA, DUF1232 family (YkvA)		+	+	+	+	+	+	+	+
GC_00001665				COG2862	Uncharacterized membrane protein YqhA (YqhA)		+	Missing	+	+	+	+	+	+
GC_00000373				COG3431	Uncharacterized membrane protein, DUF373 family		+	+	+	+	+	+	+	+
GC_00001562				COG4327	Uncharacterized membrane protein, DUF4212 domain		+	Missing	+	+	+	+	+	+
GC_00000115				COG4887	Uncharacterized metal-binding protein MJ0455, DUF1847 family		+	+	+	+	+	+	+	+
GC_00003182				COG3299	Uncharacterized phage protein gp47/JayE (JayE)		Missing	Missing	Missing	Missing	Missing	Missing	Missing	+
GC_00001788				COG3071|COG4783	Uncharacterized protein HemY, contains HemY_N domain and TPR repeats (unrelated to protoporphyrinogen oxidase HemY) (HemYx)|Outer membrane protein chaperone/metalloprotease BepA/YfgC, contains M48 and TPR domains (BepA) (PDB:6AIT) (PUBMED:24003122)		+	Missing	+	+	+	Missing	Missing	+
GC_00002011				COG3071|COG4783	Uncharacterized protein HemY, contains HemY_N domain and TPR repeats (unrelated to protoporphyrinogen oxidase HemY) (HemYx)|Outer membrane protein chaperone/metalloprotease BepA/YfgC, contains M48 and TPR domains (BepA) (PDB:6AIT) (PUBMED:24003122)		Missing	+	Missing	Missing	Missing	+	+	Missing
GC_00000131				COG3943	Uncharacterized protein RhuM, Salmonella virulence factor (RhuM)		+	Missing	+	+	+	Missing	+	+
GC_00002282				COG3943	Uncharacterized protein RhuM, Salmonella virulence factor (RhuM)		Missing	Missing	+	+	+	Missing	Missing	Missing
GC_00002283				COG3943	Uncharacterized protein RhuM, Salmonella virulence factor (RhuM)		+	Missing	Missing	Missing	Missing	Missing	+	+
GC_00003171				COG3943	Uncharacterized protein RhuM, Salmonella virulence factor (RhuM)		Missing	Missing	Missing	Missing	Missing	Missing	+	Missing
GC_00000133				COG4372	Uncharacterized protein, contains DUF3084 domain		+	Missing	+	+	+	Missing	Missing	+
GC_00000040				COG3349	Uncharacterized protein, contains NAD-binding domain and a Fe-S cluster (PDB:5MOG)		Missing	Missing	Missing	Missing	Missing	+	Missing	Missing
GC_00002769				COG2369	Uncharacterized protein, contains phage Mu head morphogenesis gpF-like domain		Missing	Missing	Missing	Missing	Missing	Missing	Missing	+
GC_00001191				COG1561	Uncharacterized stationary-phase protein YicC, UPF0701 family (YicC) (PUBMED:1925027)		+	+	+	+	+	+	+	+
GC_00001874				COG1833	Uri superfamily endonuclease		+	Missing	+	+	+	Missing	Missing	+
GC_00002382				COG1833	Uri superfamily endonuclease		Missing	+	Missing	Missing	Missing	+	+	Missing
GC_00001014				COG0572	Uridine kinase (Udk) (PDB:5B3F)	Pyrimidine salvage	+	+	+	+	+	+	+	+
GC_00001611				COG0572	Uridine kinase (Udk) (PDB:5B3F)	Pyrimidine salvage	+	Missing	+	+	+	+	+	+
GC_00001153				COG3591	V8-like Glu-specific endopeptidase (eMpr)		+	+	+	+	+	+	+	+
GC_00002630				COG3591	V8-like Glu-specific endopeptidase (eMpr)		Missing	+	Missing	Missing	Missing	Missing	Missing	Missing
GC_00000661				COG2319	WD40 repeat (WD40) (PDB:3UVN)		+	+	+	+	+	+	+	+
GC_00002695				COG4694	Wobble nucleotide-excising tRNase (RloC) (PUBMED:18681940)		+	Missing	Missing	Missing	Missing	Missing	Missing	Missing
GC_00000683				COG0731	Wyosine [tRNA(Phe)-imidazoG37] synthetase, radical SAM superfamily (Tyw1) (PDB:2YX0)	tRNA modification	+	+	+	+	+	+	+	+
GC_00000304				COG2233	Xanthine/uracil permease (UraA) (PDB:3QE7)	Pyrimidine degradation	+	+	+	+	+	+	+	+
GC_00001738				COG0428|COG0664	Zinc transporter ZupT (ZupT) (PDB:5TSA)|cAMP-binding domain of CRP or a regulatory subunit of cAMP-dependent protein kinases (Crp) (PDB:1FT9)		Missing	Missing	Missing	Missing	Missing	Missing	Missing	+
GC_00002784				COG4104	Zn-binding Pro-Ala-Ala-Arg (PAAR) domain, involved in Type VI secretion (PAAR) (PDB:4JIV)		Missing	Missing	Missing	Missing	Missing	Missing	Missing	+
GC_00002117				COG2764	Zn-dependent glyoxalase, PhnB family (PhnB) (PDB:5KEF) (PUBMED:28034013)		Missing	+	Missing	Missing	Missing	Missing	Missing	Missing
GC_00002109				COG2856	Zn-dependent peptidase ImmA, M78 family (ImmA) (PDB:3DTE)		Missing	Missing	Missing	Missing	Missing	+	Missing	Missing
GC_00000990				COG0399	dTDP-4-amino-4,6-dideoxygalactose transaminase (WecE) (PDB:4PIW) (PUBMED:15271350)		+	+	+	+	+	+	+	+
GC_00001932				COG0399	dTDP-4-amino-4,6-dideoxygalactose transaminase (WecE) (PDB:4PIW) (PUBMED:15271350)		+	Missing	+	+	+	Missing	Missing	Missing
GC_00001947				COG0399	dTDP-4-amino-4,6-dideoxygalactose transaminase (WecE) (PDB:4PIW) (PUBMED:15271350)		Missing	Missing	+	+	+	Missing	+	Missing
GC_00002404				COG0399	dTDP-4-amino-4,6-dideoxygalactose transaminase (WecE) (PDB:4PIW) (PUBMED:15271350)		Missing	Missing	+	Missing	Missing	+	Missing	+
GC_00002565				COG0399	dTDP-4-amino-4,6-dideoxygalactose transaminase (WecE) (PDB:4PIW) (PUBMED:15271350)		Missing	Missing	Missing	Missing	Missing	+	+	Missing
GC_00001371				COG1209	dTDP-glucose pyrophosphorylase (RmlA1) (PDB:1FXO)		+	+	+	+	+	+	+	+
GC_00002591				COG2135	ssDNA abasic site-binding protein YedK/HMCES, SRAP family (SRAP) (PDB:1ZN6) (PUBMED:30554877;31504793)		+	Missing	Missing	Missing	Missing	Missing	+	Missing
GC_00000200				COG0621	tRNA A37 methylthiotransferase MiaB (MiaB) (PDB:4JC0) (PUBMED:17407324;20472640;20584901)	tRNA modification	Missing	+	Missing	Missing	Missing	Missing	Missing	Missing
GC_00000012				COG0566	tRNA G18 (ribose-2'-O)-methylase SpoU (SpoU) (PDB:1GZ0)	tRNA modification	Missing	Missing	Missing	Missing	Missing	Missing	Missing	+
GC_00001314				COG0566	tRNA G18 (ribose-2'-O)-methylase SpoU (SpoU) (PDB:1GZ0)	tRNA modification	+	Missing	+	+	+	Missing	Missing	+
GC_00000107				COG0130	tRNA U55 pseudouridine synthase TruB, may also work on U342 of tmRNA (TruB) (PDB:1K8W)	tRNA modification	Missing	Missing	Missing	Missing	Missing	+	Missing	Missing
GC_00001823				COG0590	tRNA(Arg) A34 adenosine deaminase TadA (TadA) (PDB:2A8N)	Pyrimidine salvagetRNA modification	+	Missing	+	+	+	Missing	Missing	+
GC_00001417				COG2265	tRNA/tmRNA/rRNA uracil-C5-methylase, TrmA/RlmC/RlmD family (TrmA) (PDB:1UWV)	tRNA modification	+	+	+	+	+	+	+	+
GC_00001672				COG1240	vWFA (von Willebrand factor type A) domain of Mg and Co chelatases (ChlD)		+	+	+	+	+	+	+	Missing
GC_00002407				COG1240|COG2931	vWFA (von Willebrand factor type A) domain of Mg and Co chelatases (ChlD)|Ca2+-binding protein, RTX toxin-related (PDB:1AF0) (PUBMED:15135544)		Missing	Missing	Missing	Missing	Missing	Missing	+	+
GC_00001335	K03526	(E)-4-hydroxy-3-methylbut-2-enyl-diphosphate synthase [EC:1.17.7.1 1.17.7.3]	KEGG Orthology (KO)>>>09100 Metabolism>>>09109 Metabolism of terpenoids and polyketides>>>00900 Terpenoid backbone biosynthesis [PATH:ko00900]|Enzymes>>>1. Oxidoreductases>>>1.17 Acting on CH or CH2 groups>>>1.17.7 With an iron-sulfur protein as acceptor>>>1.17.7.1 (E)-4-hydroxy-3-methylbut-2-enyl-diphosphate synthase (ferredoxin)|Enzymes>>>1. Oxidoreductases>>>1.17 Acting on CH or CH2 groups>>>1…	COG0821	4-hydroxy-3-methylbut-2-en-1-yl diphosphate synthase IspG/GcpE (IspG) (PDB:2Y0F)	Isoprenoid biosynthesis	+	+	+	+	+	+	+	+
GC_00000851	K02548	1,4-dihydroxy-2-naphthoate polyprenyltransferase [EC:2.5.1.74]	KEGG Orthology (KO)>>>09100 Metabolism>>>09108 Metabolism of cofactors and vitamins>>>00130 Ubiquinone and other terpenoid-quinone biosynthesis [PATH:ko00130]|Enzymes>>>2. Transferases>>>2.5 Transferring alkyl or aryl groups, other than methyl groups>>>2.5.1 Transferring alkyl or aryl groups, other than methyl groups (only sub-subclass identified to date)>>>2.5.1.74 1,4-dihydroxy-2-naphthoate pol…	COG1575	1,4-dihydroxy-2-naphthoate polyprenyltransferase (MenA)	Menaquinone biosynthesis	+	+	+	+	+	+	+	+
GC_00000887	K19222	1,4-dihydroxy-2-naphthoyl-CoA hydrolase [EC:3.1.2.28]	KEGG Orthology (KO)>>>09100 Metabolism>>>09108 Metabolism of cofactors and vitamins>>>00130 Ubiquinone and other terpenoid-quinone biosynthesis [PATH:ko00130]|Enzymes>>>3. Hydrolases>>>3.1 Acting on ester bonds>>>3.1.2 Thioester hydrolases>>>3.1.2.28 1,4-dihydroxy-2-naphthoyl-CoA hydrolase	COG2050	Acyl-CoA thioesterase PaaI, contains HGG motif (PaaI) (PDB:1PSU)		+	+	+	+	+	+	+	+
GC_00000251	K00655	1-acyl-sn-glycerol-3-phosphate acyltransferase [EC:2.3.1.51]	KEGG Orthology (KO)>>>09100 Metabolism>>>09103 Lipid metabolism>>>00561 Glycerolipid metabolism [PATH:ko00561]|KEGG Orthology (KO)>>>09100 Metabolism>>>09103 Lipid metabolism>>>00564 Glycerophospholipid metabolism [PATH:ko00564]|Enzymes>>>2. Transferases>>>2.3 Acyltransferases>>>2.3.1 Transferring groups other than aminoacyl groups>>>2.3.1.51 1-acylglycerol-3-phosphate O-acyltransferase|Lipid bio…	COG0204	1-acyl-sn-glycerol-3-phosphate acyltransferase (PlsC) (PDB:1IUQ)	Phospholipid biosynthesis	+	+	+	+	+	+	+	+
GC_00000251	K00655	1-acyl-sn-glycerol-3-phosphate acyltransferase [EC:2.3.1.51]	KEGG Orthology (KO)>>>09190 Not Included in Pathway or Brite>>>09191 Unclassified: metabolism>>>99980 Enzymes with EC numbers|Enzymes>>>2. Transferases>>>2.3 Acyltransferases>>>2.3.1 Transferring groups other than aminoacyl groups>>>2.3.1.270 lyso-ornithine lipid O-acyltransferase	COG0204	1-acyl-sn-glycerol-3-phosphate acyltransferase (PlsC) (PDB:1IUQ)	Phospholipid biosynthesis	Missing	+	Missing	Missing	Missing	Missing	Missing	Missing
GC_00001820	K00655	1-acyl-sn-glycerol-3-phosphate acyltransferase [EC:2.3.1.51]	KEGG Orthology (KO)>>>09190 Not Included in Pathway or Brite>>>09191 Unclassified: metabolism>>>99980 Enzymes with EC numbers|Enzymes>>>2. Transferases>>>2.3 Acyltransferases>>>2.3.1 Transferring groups other than aminoacyl groups>>>2.3.1.270 lyso-ornithine lipid O-acyltransferase	COG0204	1-acyl-sn-glycerol-3-phosphate acyltransferase (PlsC) (PDB:1IUQ)	Phospholipid biosynthesis	+	Missing	+	+	+	Missing	Missing	+
GC_00002569	K00655	1-acyl-sn-glycerol-3-phosphate acyltransferase [EC:2.3.1.51]	KEGG Orthology (KO)>>>09190 Not Included in Pathway or Brite>>>09191 Unclassified: metabolism>>>99980 Enzymes with EC numbers|Enzymes>>>2. Transferases>>>2.3 Acyltransferases>>>2.3.1 Transferring groups other than aminoacyl groups>>>2.3.1.270 lyso-ornithine lipid O-acyltransferase	COG0204	1-acyl-sn-glycerol-3-phosphate acyltransferase (PlsC) (PDB:1IUQ)	Phospholipid biosynthesis	Missing	Missing	Missing	Missing	Missing	+	+	Missing
GC_00000427	K00099	1-deoxy-D-xylulose-5-phosphate reductoisomerase [EC:1.1.1.267]	KEGG Orthology (KO)>>>09100 Metabolism>>>09109 Metabolism of terpenoids and polyketides>>>00900 Terpenoid backbone biosynthesis [PATH:ko00900]|Enzymes>>>1. Oxidoreductases>>>1.1 Acting on the CH-OH group of donors>>>1.1.1 With NAD+ or NADP+ as acceptor>>>1.1.1.267 1-deoxy-D-xylulose-5-phosphate reductoisomerase	COG0743	1-deoxy-D-xylulose 5-phosphate reductoisomerase (Dxr) (PDB:1JVS)	Isoprenoid biosynthesis	+	+	+	+	+	+	+	+
GC_00001653	K01662	1-deoxy-D-xylulose-5-phosphate synthase [EC:2.2.1.7]	KEGG Orthology (KO)>>>09100 Metabolism>>>09108 Metabolism of cofactors and vitamins>>>00730 Thiamine metabolism [PATH:ko00730]|KEGG Orthology (KO)>>>09100 Metabolism>>>09109 Metabolism of terpenoids and polyketides>>>00900 Terpenoid backbone biosynthesis [PATH:ko00900]|Enzymes>>>2. Transferases>>>2.2 Transferring aldehyde or ketonic groups>>>2.2.1 Transketolases and transaldolases>>>2.2.1.7 1-deo…	COG1154	Deoxyxylulose-5-phosphate synthase (Dxs) (PDB:2O1S)	Pyridoxal phosphate biosynthesis	+	Missing	+	+	+	+	+	+
GC_00000040	K02293	15-cis-phytoene desaturase [EC:1.3.5.5]	KEGG Orthology (KO)>>>09100 Metabolism>>>09109 Metabolism of terpenoids and polyketides>>>00906 Carotenoid biosynthesis [PATH:ko00906]|Enzymes>>>1. Oxidoreductases>>>1.3 Acting on the CH-CH group of donors>>>1.3.5 With a quinone or related compound as acceptor>>>1.3.5.5 15-cis-phytoene desaturase	COG3349	Uncharacterized protein, contains NAD-binding domain and a Fe-S cluster (PDB:5MOG)		+	+	+	+	+	Missing	+	+
GC_00000921	K02291	15-cis-phytoene synthase [EC:2.5.1.32]	KEGG Orthology (KO)>>>09100 Metabolism>>>09109 Metabolism of terpenoids and polyketides>>>00906 Carotenoid biosynthesis [PATH:ko00906]|Enzymes>>>2. Transferases>>>2.5 Transferring alkyl or aryl groups, other than methyl groups>>>2.5.1 Transferring alkyl or aryl groups, other than methyl groups (only sub-subclass identified to date)>>>2.5.1.32 15-cis-phytoene synthase|Prenyltransferases>>>Terpene …	COG1562	Phytoene/squalene synthetase (ERG9) (PDB:3WEK)		+	+	+	+	+	+	+	+
GC_00000845	K02528	16S rRNA (adenine1518-N6/adenine1519-N6)-dimethyltransferase [EC:2.1.1.182]	Enzymes>>>2. Transferases>>>2.1 Transferring one-carbon groups>>>2.1.1 Methyltransferases>>>2.1.1.182 16S rRNA (adenine1518-N6/adenine1519-N6)-dimethyltransferase|Ribosome biogenesis>>>Prokaryotic type>>>rRNA modification factors>>>16S rRNA modification factors	COG0030	16S rRNA A1518 and A1519 N6-dimethyltransferase RsmA/KsgA/DIM1 (may also have DNA glycosylase/AP lyase activity) (RsmA) (PDB:1QYR)	16S rRNA modification	+	+	+	+	+	+	+	+
GC_00000982	K07056	16S rRNA (cytidine1402-2'-O)-methyltransferase [EC:2.1.1.198]	Enzymes>>>2. Transferases>>>2.1 Transferring one-carbon groups>>>2.1.1 Methyltransferases>>>2.1.1.198 16S rRNA (cytidine1402-2'-O)-methyltransferase|Ribosome biogenesis>>>Prokaryotic type>>>rRNA modification factors>>>16S rRNA modification factors	COG0313	16S rRNA C1402 (ribose-2'-O) methylase RsmI (RsmI) (PDB:3KWP) (PUBMED:24078611)	16S rRNA modification	+	+	+	+	+	+	+	+
GC_00001274	K03438	16S rRNA (cytosine1402-N4)-methyltransferase [EC:2.1.1.199]	Enzymes>>>2. Transferases>>>2.1 Transferring one-carbon groups>>>2.1.1 Methyltransferases>>>2.1.1.199 16S rRNA (cytosine1402-N4)-methyltransferase|Ribosome biogenesis>>>Prokaryotic type>>>rRNA modification factors>>>16S rRNA modification factors	COG0275	16S rRNA C1402 N4-methylase RsmH (RmsH) (PDB:1M6Y)	16S rRNA modification	+	+	+	+	+	+	+	+
GC_00001107	K03500	16S rRNA (cytosine967-C5)-methyltransferase [EC:2.1.1.176]	Enzymes>>>2. Transferases>>>2.1 Transferring one-carbon groups>>>2.1.1 Methyltransferases>>>2.1.1.176 16S rRNA (cytosine967-C5)-methyltransferase|Ribosome biogenesis>>>Prokaryotic type>>>rRNA modification factors>>>16S rRNA modification factors	COG0144|COG0781	16S rRNA C967 or C1407 C5-methylase, RsmB/RsmF family (RsmB) (PDB:2FRX)|Transcription antitermination protein NusB (NusB) (PDB:1EY1) (PUBMED:21652641)	16S rRNA modification	+	+	+	+	+	+	+	+
GC_00001467	K03501	16S rRNA (guanine527-N7)-methyltransferase [EC:2.1.1.170]	Enzymes>>>2. Transferases>>>2.1 Transferring one-carbon groups>>>2.1.1 Methyltransferases>>>2.1.1.170 16S rRNA (guanine527-N7)-methyltransferase|Ribosome biogenesis>>>Prokaryotic type>>>rRNA modification factors>>>16S rRNA modification factors|Chromosome and associated proteins>>>Prokaryotic type>>>Chromosome partitioning proteins>>>Other chromosome partitioning proteins	COG0357	16S rRNA G527 N7-methylase RsmG (former glucose-inhibited division protein B) (RsmG) (PDB:1XDZ) (PUBMED:15375115;22031445)	16S rRNA modification	+	+	+	+	+	+	+	+
GC_00000947	K08316	16S rRNA (guanine966-N2)-methyltransferase [EC:2.1.1.171]	Enzymes>>>2. Transferases>>>2.1 Transferring one-carbon groups>>>2.1.1 Methyltransferases>>>2.1.1.171 16S rRNA (guanine966-N2)-methyltransferase|Ribosome biogenesis>>>Prokaryotic type>>>rRNA modification factors>>>16S rRNA modification factors	COG0742	16S rRNA G966 N2-methylase RsmD (RsmD) (PDB:2IFT)	16S rRNA modification	+	+	+	+	+	+	+	+
GC_00001397	K09761	16S rRNA (uracil1498-N3)-methyltransferase [EC:2.1.1.193]	Enzymes>>>2. Transferases>>>2.1 Transferring one-carbon groups>>>2.1.1 Methyltransferases>>>2.1.1.193 16S rRNA (uracil1498-N3)-methyltransferase|Ribosome biogenesis>>>Prokaryotic type>>>rRNA modification factors>>>16S rRNA modification factors	COG1385	16S rRNA U1498 N3-methylase RsmE (RsmE) (PDB:1NXZ)	16S rRNA modification	+	+	+	+	+	+	+	+
GC_00001358	K02860	16S rRNA processing protein RimM	Ribosome biogenesis>>>Prokaryotic type>>>ribosomal protein modification factors	COG0806	Ribosomal 30S subunit maturation factor RimM, required for 16S rRNA processing (RimM) (PDB:2QGG)	16S rRNA modification	+	+	+	+	+	+	+	+
GC_00000679	K09769	2',3'-cyclic-nucleotide 2'-phosphodiesterase [EC:3.1.4.16]	KEGG Orthology (KO)>>>09100 Metabolism>>>09104 Nucleotide metabolism>>>00230 Purine metabolism [PATH:ko00230]|KEGG Orthology (KO)>>>09100 Metabolism>>>09104 Nucleotide metabolism>>>00240 Pyrimidine metabolism [PATH:ko00240]|Enzymes>>>3. Hydrolases>>>3.1 Acting on ester bonds>>>3.1.4 Phosphoric-diester hydrolases>>>3.1.4.16 2',3'-cyclic-nucleotide 2'-phosphodiesterase	COG1692	2',3'- and 3',5'-cNMP phosphodiesterase YmdB, calcineurin family (YmdB) (PDB:2CV9) (PUBMED:24163345)		+	+	+	+	+	+	+	+
GC_00000395	K00674	2,3,4,5-tetrahydropyridine-2,6-dicarboxylate N-succinyltransferase [EC:2.3.1.117]	KEGG Orthology (KO)>>>09100 Metabolism>>>09105 Amino acid metabolism>>>00300 Lysine biosynthesis [PATH:ko00300]|Enzymes>>>2. Transferases>>>2.3 Acyltransferases>>>2.3.1 Transferring groups other than aminoacyl groups>>>2.3.1.117 2,3,4,5-tetrahydropyridine-2,6-dicarboxylate N-succinyltransferase	COG2171	Tetrahydrodipicolinate N-succinyltransferase (DapD) (PDB:3BXY)	Lysine biosynthesis	+	+	+	+	+	+	+	+
GC_00000878	K01834	2,3-bisphosphoglycerate-dependent phosphoglycerate mutase [EC:5.4.2.11]	KEGG Orthology (KO)>>>09100 Metabolism>>>09101 Carbohydrate metabolism>>>00010 Glycolysis / Gluconeogenesis [PATH:ko00010]|KEGG Orthology (KO)>>>09100 Metabolism>>>09102 Energy metabolism>>>00680 Methane metabolism [PATH:ko00680]|KEGG Orthology (KO)>>>09100 Metabolism>>>09105 Amino acid metabolism>>>00260 Glycine, serine and threonine metabolism [PATH:ko00260]|Enzymes>>>5. Isomerases>>>5.4 Intram…	COG0588	Phosphoglycerate mutase (BPG-dependent) (GpmA) (PDB:1E58)	Glycolysis	+	+	+	+	+	+	+	+
GC_00000144	K01770	2-C-methyl-D-erythritol 2,4-cyclodiphosphate synthase [EC:4.6.1.12]	KEGG Orthology (KO)>>>09100 Metabolism>>>09109 Metabolism of terpenoids and polyketides>>>00900 Terpenoid backbone biosynthesis [PATH:ko00900]|Enzymes>>>4. Lyases>>>4.6 Phosphorus-oxygen lyases>>>4.6.1 Phosphorus-oxygen lyases (only sub-subclass identified to date)>>>4.6.1.12 2-C-methyl-D-erythritol 2,4-cyclodiphosphate synthase	COG0245	2C-methyl-D-erythritol 2,4-cyclodiphosphate synthase (IspF) (PDB:1GX1)	Isoprenoid biosynthesis	+	+	+	+	+	+	+	Missing
GC_00001208	K00991	2-C-methyl-D-erythritol 4-phosphate cytidylyltransferase [EC:2.7.7.60]	KEGG Orthology (KO)>>>09100 Metabolism>>>09107 Glycan biosynthesis and metabolism>>>00541 O-Antigen nucleotide sugar biosynthesis [PATH:ko00541]	COG1211	2-C-methyl-D-erythritol 4-phosphate cytidylyltransferase (IspD) (PDB:1H3M)	Isoprenoid biosynthesis	+	+	+	+	+	+	+	+
GC_00000863	K00950	2-amino-4-hydroxy-6-hydroxymethyldihydropteridine diphosphokinase [EC:2.7.6.3]	KEGG Orthology (KO)>>>09100 Metabolism>>>09108 Metabolism of cofactors and vitamins>>>00790 Folate biosynthesis [PATH:ko00790]|Enzymes>>>2. Transferases>>>2.7 Transferring phosphorus-containing groups>>>2.7.6 Diphosphotransferases>>>2.7.6.3 2-amino-4-hydroxy-6-hydroxymethyldihydropteridine diphosphokinase	COG0801	7,8-dihydro-6-hydroxymethylpterin pyrophosphokinase (folate biosynthesis) (FolK) (PDB:1CBK)	Folate biosynthesis	+	+	+	+	+	+	+	+
GC_00001952	K05825	2-aminoadipate transaminase [EC:2.6.1.-]	KEGG Orthology (KO)>>>09100 Metabolism>>>09105 Amino acid metabolism>>>00300 Lysine biosynthesis [PATH:ko00300]|Enzymes>>>2. Transferases>>>2.6 Transferring nitrogenous groups>>>2.6.1 Transaminases>>>2.6.1.-	COG1167	DNA-binding transcriptional regulator, MocR family, contains an aminotransferase domain (ARO8) (PDB:2R2N)	Lysine biosynthesis	+	Missing	+	+	+	Missing	Missing	+
GC_00000875	K01627	2-dehydro-3-deoxyphosphooctonate aldolase (KDO 8-P synthase) [EC:2.5.1.55]	KEGG Orthology (KO)>>>09100 Metabolism>>>09107 Glycan biosynthesis and metabolism>>>00540 Lipopolysaccharide biosynthesis [PATH:ko00540]|Enzymes>>>2. Transferases>>>2.5 Transferring alkyl or aryl groups, other than methyl groups>>>2.5.1 Transferring alkyl or aryl groups, other than methyl groups (only sub-subclass identified to date)>>>2.5.1.55 3-deoxy-8-phosphooctulonate synthase|Lipopolysacchar…	COG2877	3-deoxy-D-manno-octulosonic acid (KDO) 8-phosphate synthase (KdsA) (PDB:1G7U)	Lipid A biosynthesis	+	+	+	+	+	+	+	+
GC_00000291	K09022	2-iminobutanoate/2-iminopropanoate deaminase [EC:3.5.99.10]		COG0251	Enamine deaminase RidA, house cleaning of reactive enamine intermediates, YjgF/YER057c/UK114 family (RidA) (PDB:1J7H) (PUBMED:22094463;32205462)	Pyrimidine degradation	Missing	+	Missing	Missing	Missing	+	+	Missing
GC_00000095	K01649	2-isopropylmalate synthase [EC:2.3.3.13]	KEGG Orthology (KO)>>>09100 Metabolism>>>09101 Carbohydrate metabolism>>>00620 Pyruvate metabolism [PATH:ko00620]|KEGG Orthology (KO)>>>09100 Metabolism>>>09105 Amino acid metabolism>>>00290 Valine, leucine and isoleucine biosynthesis [PATH:ko00290]|Enzymes>>>2. Transferases>>>2.3 Acyltransferases>>>2.3.3 Acyl groups converted into alkyl groups on transfer>>>2.3.3.13 2-isopropylmalate synthase	COG0119	Isopropylmalate/homocitrate/citramalate synthases (LeuA) (PDB:4JN6)	Isoleucine, leucine, valine biosynthesis	+	+	+	+	+	+	+	+
GC_00000672	K01649	2-isopropylmalate synthase [EC:2.3.3.13]	KEGG Orthology (KO)>>>09100 Metabolism>>>09101 Carbohydrate metabolism>>>00620 Pyruvate metabolism [PATH:ko00620]|KEGG Orthology (KO)>>>09100 Metabolism>>>09105 Amino acid metabolism>>>00290 Valine, leucine and isoleucine biosynthesis [PATH:ko00290]|Enzymes>>>2. Transferases>>>2.3 Acyltransferases>>>2.3.3 Acyl groups converted into alkyl groups on transfer>>>2.3.3.13 2-isopropylmalate synthase	COG0119	Isopropylmalate/homocitrate/citramalate synthases (LeuA) (PDB:4JN6)	Isoleucine, leucine, valine biosynthesis	+	+	+	+	+	+	+	+
GC_00001116	K01649	2-isopropylmalate synthase [EC:2.3.3.13]	KEGG Orthology (KO)>>>09100 Metabolism>>>09101 Carbohydrate metabolism>>>00620 Pyruvate metabolism [PATH:ko00620]|KEGG Orthology (KO)>>>09100 Metabolism>>>09105 Amino acid metabolism>>>00290 Valine, leucine and isoleucine biosynthesis [PATH:ko00290]|Enzymes>>>2. Transferases>>>2.3 Acyltransferases>>>2.3.3 Acyl groups converted into alkyl groups on transfer>>>2.3.3.13 2-isopropylmalate synthase	COG0119	Isopropylmalate/homocitrate/citramalate synthases (LeuA) (PDB:4JN6)	Isoleucine, leucine, valine biosynthesis	+	+	+	+	+	+	+	+
GC_00001066	K00174	2-oxoglutarate/2-oxoacid ferredoxin oxidoreductase subunit alpha [EC:1.2.7.3 1.2.7.11]	KEGG Orthology (KO)>>>09100 Metabolism>>>09101 Carbohydrate metabolism>>>00010 Glycolysis / Gluconeogenesis [PATH:ko00010]|KEGG Orthology (KO)>>>09100 Metabolism>>>09101 Carbohydrate metabolism>>>00020 Citrate cycle (TCA cycle) [PATH:ko00020]|KEGG Orthology (KO)>>>09100 Metabolism>>>09101 Carbohydrate metabolism>>>00620 Pyruvate metabolism [PATH:ko00620]|KEGG Orthology (KO)>>>09100 Metabolism>>>0…	COG0674|COG1014	Pyruvate:ferredoxin oxidoreductase or related 2-oxoacid:ferredoxin oxidoreductase, alpha subunit (PorA) (PDB:5C4I)|Pyruvate:ferredoxin oxidoreductase or related 2-oxoacid:ferredoxin oxidoreductase, gamma subunit (PorG) (PDB:1B0P)	Pyruvate oxidation|Pyruvate oxidation	+	+	+	+	+	+	+	+
GC_00001287	K00174	2-oxoglutarate/2-oxoacid ferredoxin oxidoreductase subunit alpha [EC:1.2.7.3 1.2.7.11]	KEGG Orthology (KO)>>>09100 Metabolism>>>09101 Carbohydrate metabolism>>>00010 Glycolysis / Gluconeogenesis [PATH:ko00010]|KEGG Orthology (KO)>>>09100 Metabolism>>>09101 Carbohydrate metabolism>>>00020 Citrate cycle (TCA cycle) [PATH:ko00020]|KEGG Orthology (KO)>>>09100 Metabolism>>>09101 Carbohydrate metabolism>>>00620 Pyruvate metabolism [PATH:ko00620]|KEGG Orthology (KO)>>>09100 Metabolism>>>0…	COG0674|COG1014	Pyruvate:ferredoxin oxidoreductase or related 2-oxoacid:ferredoxin oxidoreductase, alpha subunit (PorA) (PDB:5C4I)|Pyruvate:ferredoxin oxidoreductase or related 2-oxoacid:ferredoxin oxidoreductase, gamma subunit (PorG) (PDB:1B0P)	Pyruvate oxidation|Pyruvate oxidation	+	+	+	+	+	+	+	+
GC_00000861	K00175	2-oxoglutarate/2-oxoacid ferredoxin oxidoreductase subunit beta [EC:1.2.7.3 1.2.7.11]	KEGG Orthology (KO)>>>09100 Metabolism>>>09101 Carbohydrate metabolism>>>00010 Glycolysis / Gluconeogenesis [PATH:ko00010]|KEGG Orthology (KO)>>>09100 Metabolism>>>09101 Carbohydrate metabolism>>>00020 Citrate cycle (TCA cycle) [PATH:ko00020]|KEGG Orthology (KO)>>>09100 Metabolism>>>09101 Carbohydrate metabolism>>>00620 Pyruvate metabolism [PATH:ko00620]|KEGG Orthology (KO)>>>09100 Metabolism>>>0…	COG1013	Pyruvate:ferredoxin oxidoreductase or related 2-oxoacid:ferredoxin oxidoreductase, beta subunit (PorB) (PDB:1B0P)	Pyruvate oxidation	+	+	+	+	+	+	+	+
GC_00001329	K00175	2-oxoglutarate/2-oxoacid ferredoxin oxidoreductase subunit beta [EC:1.2.7.3 1.2.7.11]	KEGG Orthology (KO)>>>09100 Metabolism>>>09101 Carbohydrate metabolism>>>00010 Glycolysis / Gluconeogenesis [PATH:ko00010]|KEGG Orthology (KO)>>>09100 Metabolism>>>09101 Carbohydrate metabolism>>>00020 Citrate cycle (TCA cycle) [PATH:ko00020]|KEGG Orthology (KO)>>>09100 Metabolism>>>09101 Carbohydrate metabolism>>>00620 Pyruvate metabolism [PATH:ko00620]|KEGG Orthology (KO)>>>09100 Metabolism>>>0…	COG1013	Pyruvate:ferredoxin oxidoreductase or related 2-oxoacid:ferredoxin oxidoreductase, beta subunit (PorB) (PDB:1B0P)	Pyruvate oxidation	+	+	+	+	+	+	+	+
GC_00001079	K02551	2-succinyl-5-enolpyruvyl-6-hydroxy-3-cyclohexene-1-carboxylate synthase [EC:2.2.1.9]	KEGG Orthology (KO)>>>09100 Metabolism>>>09108 Metabolism of cofactors and vitamins>>>00130 Ubiquinone and other terpenoid-quinone biosynthesis [PATH:ko00130]|Enzymes>>>2. Transferases>>>2.2 Transferring aldehyde or ketonic groups>>>2.2.1 Transketolases and transaldolases>>>2.2.1.9 2-succinyl-5-enolpyruvyl-6-hydroxy-3-cyclohexene-1-carboxylic-acid synthase	COG1165	2-succinyl-5-enolpyruvyl-6-hydroxy-3-cyclohexene-1-carboxylate synthase (MenD) (PDB:5Z2P)	Menaquinone biosynthesis	+	+	+	+	+	Missing	+	+
GC_00000595	K08680	2-succinyl-6-hydroxy-2,4-cyclohexadiene-1-carboxylate synthase [EC:4.2.99.20]	KEGG Orthology (KO)>>>09100 Metabolism>>>09108 Metabolism of cofactors and vitamins>>>00130 Ubiquinone and other terpenoid-quinone biosynthesis [PATH:ko00130]|Enzymes>>>4. Lyases>>>4.2 Carbon-oxygen lyases>>>4.2.99 Other carbon-oxygen lyases>>>4.2.99.20 2-succinyl-6-hydroxy-2,4-cyclohexadiene-1-carboxylate synthase	COG0596	2-succinyl-6-hydroxy-2,4-cyclohexadiene-1-carboxylate synthase MenH and related esterases, alpha/beta hydrolase fold (MenH) (PDB:4MYS)	Menaquinone biosynthesis	+	+	+	+	+	+	+	+
GC_00000459	K06941	23S rRNA (adenine2503-C2)-methyltransferase [EC:2.1.1.192]	Enzymes>>>2. Transferases>>>2.1 Transferring one-carbon groups>>>2.1.1 Methyltransferases>>>2.1.1.192 23S rRNA (adenine2503-C2)-methyltransferase|Ribosome biogenesis>>>Prokaryotic type>>>rRNA modification factors>>>23S rRNA modification factors	COG0820	Adenine C2-methylase RlmN of 23S rRNA A2503 and tRNA A37 (RlmN) (PDB:3RFA)	23S rRNA modification	+	+	+	+	+	+	+	+
GC_00001247	K06969	23S rRNA (cytosine1962-C5)-methyltransferase [EC:2.1.1.191]	Enzymes>>>2. Transferases>>>2.1 Transferring one-carbon groups>>>2.1.1 Methyltransferases>>>2.1.1.191 23S rRNA (cytosine1962-C5)-methyltransferase|Ribosome biogenesis>>>Prokaryotic type>>>rRNA modification factors>>>23S rRNA modification factors	COG1092	23S rRNA G2069 N7-methylase RlmK or C1962 C5-methylase RlmI (RlmK) (PDB:2B78)	23S rRNA modification	+	+	+	+	+	+	+	+
GC_00000720	K03218	23S rRNA (guanosine2251-2'-O)-methyltransferase [EC:2.1.1.185]	Enzymes>>>2. Transferases>>>2.1 Transferring one-carbon groups>>>2.1.1 Methyltransferases>>>2.1.1.185 23S rRNA (guanosine2251-2'-O)-methyltransferase|Ribosome biogenesis>>>Prokaryotic type>>>rRNA modification factors>>>23S rRNA modification factors	COG0566	tRNA G18 (ribose-2'-O)-methylase SpoU (SpoU) (PDB:1GZ0)	tRNA modification	+	+	+	+	+	+	+	+
GC_00000785	K03215	23S rRNA (uracil1939-C5)-methyltransferase [EC:2.1.1.190]	Enzymes>>>2. Transferases>>>2.1 Transferring one-carbon groups>>>2.1.1 Methyltransferases>>>2.1.1.190 23S rRNA (uracil1939-C5)-methyltransferase|Ribosome biogenesis>>>Prokaryotic type>>>rRNA modification factors>>>23S rRNA modification factors	COG2265	tRNA/tmRNA/rRNA uracil-C5-methylase, TrmA/RlmC/RlmD family (TrmA) (PDB:1UWV)	tRNA modification	+	+	+	+	+	+	+	+
GC_00000191	K06180	23S rRNA pseudouridine1911/1915/1917 synthase [EC:5.4.99.23]	Enzymes>>>5. Isomerases>>>5.4 Intramolecular transferases>>>5.4.99 Transferring other groups>>>5.4.99.23 23S rRNA pseudouridine1911/1915/1917 synthase|Ribosome biogenesis>>>Prokaryotic type>>>rRNA modification factors>>>23S rRNA modification factors	COG0564	Pseudouridine synthase RluA, 23S rRNA- or tRNA-specific (RluA) (PDB:2I82)	23S rRNA modification	+	+	+	+	+	+	+	+
GC_00000317	K06178	23S rRNA pseudouridine2605 synthase [EC:5.4.99.22]	Enzymes>>>5. Isomerases>>>5.4 Intramolecular transferases>>>5.4.99 Transferring other groups>>>5.4.99.22 23S rRNA pseudouridine2605 synthase|Ribosome biogenesis>>>Prokaryotic type>>>rRNA modification factors>>>23S rRNA modification factors	COG1187	Pseudouridylate synthase RsuA, specific for 16S rRNA U516 and 23S rRNA U2605 (RsuA) (PDB:1KSK)	16S rRNA modification	+	+	+	+	+	+	+	+
GC_00001662	K01082	3'(2'), 5'-bisphosphate nucleotidase [EC:3.1.3.7]	KEGG Orthology (KO)>>>09100 Metabolism>>>09102 Energy metabolism>>>00920 Sulfur metabolism [PATH:ko00920]|Enzymes>>>3. Hydrolases>>>3.1 Acting on ester bonds>>>3.1.3 Phosphoric-monoester hydrolases>>>3.1.3.7 3'(2'),5'-bisphosphate nucleotidase|Transfer RNA biogenesis>>>Eukaryotic type>>>tRNA degradation factors>>>Rapid tRNA decay (RTD) pathway factors	COG1218	3'-Phosphoadenosine 5'-phosphosulfate (PAPS) 3'-phosphatase (CysQ)		+	Missing	+	+	+	+	+	+
GC_00002266	K01082	3'(2'), 5'-bisphosphate nucleotidase [EC:3.1.3.7]	KEGG Orthology (KO)>>>09100 Metabolism>>>09102 Energy metabolism>>>00920 Sulfur metabolism [PATH:ko00920]|Enzymes>>>3. Hydrolases>>>3.1 Acting on ester bonds>>>3.1.3 Phosphoric-monoester hydrolases>>>3.1.3.7 3'(2'),5'-bisphosphate nucleotidase|Transfer RNA biogenesis>>>Eukaryotic type>>>tRNA degradation factors>>>Rapid tRNA decay (RTD) pathway factors	COG1218	3'-Phosphoadenosine 5'-phosphosulfate (PAPS) 3'-phosphatase (CysQ)		Missing	Missing	+	+	+	Missing	Missing	Missing
GC_00000651	K03651	3',5'-cyclic-AMP phosphodiesterase [EC:3.1.4.53]		COG1409	3',5'-cyclic AMP phosphodiesterase CpdA (CpdA) (PDB:2ZO9)		Missing	+	Missing	Missing	Missing	Missing	+	Missing
GC_00000643	K07053	3',5'-nucleoside bisphosphate phosphatase [EC:3.1.3.97]	KEGG Orthology (KO)>>>09190 Not Included in Pathway or Brite>>>09191 Unclassified: metabolism>>>99980 Enzymes with EC numbers|Enzymes>>>3. Hydrolases>>>3.1 Acting on ester bonds>>>3.1.3 Phosphoric-monoester hydrolases>>>3.1.3.97 3',5'-nucleoside bisphosphate phosphatase	COG0613	5'-3' exoribonuclease TrpH/YciV (RNase AM), contains PHP domain (YciV) (PDB:3E0F) (PUBMED:25871919)		+	+	+	+	+	+	+	+
GC_00001629	K07053	3',5'-nucleoside bisphosphate phosphatase [EC:3.1.3.97]	KEGG Orthology (KO)>>>09190 Not Included in Pathway or Brite>>>09191 Unclassified: metabolism>>>99980 Enzymes with EC numbers|Enzymes>>>3. Hydrolases>>>3.1 Acting on ester bonds>>>3.1.3 Phosphoric-monoester hydrolases>>>3.1.3.97 3',5'-nucleoside bisphosphate phosphatase	COG0613	5'-3' exoribonuclease TrpH/YciV (RNase AM), contains PHP domain (YciV) (PDB:3E0F) (PUBMED:25871919)		+	Missing	+	+	+	+	+	+
GC_00000899	K14652	3,4-dihydroxy 2-butanone 4-phosphate synthase / GTP cyclohydrolase II [EC:4.1.99.12 3.5.4.25]	KEGG Orthology (KO)>>>09100 Metabolism>>>09108 Metabolism of cofactors and vitamins>>>00740 Riboflavin metabolism [PATH:ko00740]|KEGG Orthology (KO)>>>09100 Metabolism>>>09108 Metabolism of cofactors and vitamins>>>00790 Folate biosynthesis [PATH:ko00790]|Enzymes>>>3. Hydrolases>>>3.5 Acting on carbon-nitrogen bonds, other than peptide bonds>>>3.5.4 In cyclic amidines>>>3.5.4.25 GTP cyclohydrolas…	COG0108|COG0807	3,4-dihydroxy-2-butanone 4-phosphate synthase (RibB) (PDB:1G57)|GTP cyclohydrolase II (RibA) (PDB:2BZ0)	Riboflavin/FAD biosynthesis|Riboflavin/FAD biosynthesis	Missing	+	Missing	Missing	Missing	+	+	Missing
GC_00000899	K14652	3,4-dihydroxy 2-butanone 4-phosphate synthase / GTP cyclohydrolase II [EC:4.1.99.12 3.5.4.25]	KEGG Orthology (KO)>>>09100 Metabolism>>>09108 Metabolism of cofactors and vitamins>>>00740 Riboflavin metabolism [PATH:ko00740]|KEGG Orthology (KO)>>>09100 Metabolism>>>09108 Metabolism of cofactors and vitamins>>>00790 Folate biosynthesis [PATH:ko00790]|KEGG Orthology (KO)>>>09140 Cellular Processes>>>09145 Cellular community - prokaryotes>>>02024 Quorum sensing [PATH:ko02024]|Enzymes>>>3. Hydr…	COG0108|COG0807	3,4-dihydroxy-2-butanone 4-phosphate synthase (RibB) (PDB:1G57)|GTP cyclohydrolase II (RibA) (PDB:2BZ0)	Riboflavin/FAD biosynthesis|Riboflavin/FAD biosynthesis	+	Missing	+	+	+	Missing	Missing	+
GC_00000879	K11333	3,8-divinyl chlorophyllide a/chlorophyllide a reductase subunit X [EC:1.3.7.14 1.3.7.15]	KEGG Orthology (KO)>>>09100 Metabolism>>>09108 Metabolism of cofactors and vitamins>>>00860 Porphyrin metabolism [PATH:ko00860]|Enzymes>>>1. Oxidoreductases>>>1.3 Acting on the CH-CH group of donors>>>1.3.7 With an iron-sulfur protein as acceptor>>>1.3.7.14 3,8-divinyl chlorophyllide a reductase|Enzymes>>>1. Oxidoreductases>>>1.3 Acting on the CH-CH group of donors>>>1.3.7 With an iron-sulfur pro…	COG5753	Bacteriochlorophyllide reductase subunit BchX (BchX) (PUBMED:21886856)		+	+	+	+	+	+	+	+
GC_00000047	K11334	3,8-divinyl chlorophyllide a/chlorophyllide a reductase subunit Y [EC:1.3.7.14 1.3.7.15]		COG5754	Bacteriochlorophyllide reductase subunit BchY (BchY) (PUBMED:21886856)		Missing	Missing	Missing	Missing	Missing	+	Missing	Missing
GC_00000047	K11334	3,8-divinyl chlorophyllide a/chlorophyllide a reductase subunit Y [EC:1.3.7.14 1.3.7.15]	KEGG Orthology (KO)>>>09100 Metabolism>>>09108 Metabolism of cofactors and vitamins>>>00860 Porphyrin metabolism [PATH:ko00860]|Enzymes>>>1. Oxidoreductases>>>1.3 Acting on the CH-CH group of donors>>>1.3.7 With an iron-sulfur protein as acceptor>>>1.3.7.14 3,8-divinyl chlorophyllide a reductase|Enzymes>>>1. Oxidoreductases>>>1.3 Acting on the CH-CH group of donors>>>1.3.7 With an iron-sulfur pro…	COG5754	Bacteriochlorophyllide reductase subunit BchY (BchY) (PUBMED:21886856)		+	Missing	+	+	+	Missing	+	+
GC_00001018	K11335	3,8-divinyl chlorophyllide a/chlorophyllide a reductase subunit Z [EC:1.3.7.14 1.3.7.15]	KEGG Orthology (KO)>>>09100 Metabolism>>>09108 Metabolism of cofactors and vitamins>>>00860 Porphyrin metabolism [PATH:ko00860]|Enzymes>>>1. Oxidoreductases>>>1.3 Acting on the CH-CH group of donors>>>1.3.7 With an iron-sulfur protein as acceptor>>>1.3.7.14 3,8-divinyl chlorophyllide a reductase|Enzymes>>>1. Oxidoreductases>>>1.3 Acting on the CH-CH group of donors>>>1.3.7 With an iron-sulfur pro…	COG5755	Bacteriochlorophyllide reductase subunit BchZ (BchZ) (PUBMED:21886856)		+	+	+	+	+	+	+	+
GC_00000237	K21231	3,8-divinyl protochlorophyllide a 8-vinyl-reductase (ferredoxin) [EC:1.3.7.13]		COG1035	Coenzyme F420-reducing hydrogenase, beta subunit (FrhB) (PDB:3ZFS)		+	Missing	+	+	+	Missing	Missing	+
GC_00000580	K03786	3-dehydroquinate dehydratase II [EC:4.2.1.10]	KEGG Orthology (KO)>>>09100 Metabolism>>>09105 Amino acid metabolism>>>00400 Phenylalanine, tyrosine and tryptophan biosynthesis [PATH:ko00400]|Enzymes>>>4. Lyases>>>4.2 Carbon-oxygen lyases>>>4.2.1 Hydro-lyases>>>4.2.1.10 3-dehydroquinate dehydratase	COG0757	3-dehydroquinate dehydratase (AroQ) (PDB:1D0I)	Aromatic amino acid biosynthesis	+	+	+	+	+	+	+	+
GC_00001422	K01735	3-dehydroquinate synthase [EC:4.2.3.4]	KEGG Orthology (KO)>>>09100 Metabolism>>>09105 Amino acid metabolism>>>00400 Phenylalanine, tyrosine and tryptophan biosynthesis [PATH:ko00400]|Enzymes>>>4. Lyases>>>4.2 Carbon-oxygen lyases>>>4.2.3 Acting on phosphates>>>4.2.3.4 3-dehydroquinate synthase	COG0337	3-dehydroquinate synthetase (AroB) (PDB:3ZOK)	Aromatic amino acid biosynthesis	+	+	+	+	+	+	+	+
GC_00000824	K01626	3-deoxy-7-phosphoheptulonate synthase [EC:2.5.1.54]	KEGG Orthology (KO)>>>09100 Metabolism>>>09105 Amino acid metabolism>>>00400 Phenylalanine, tyrosine and tryptophan biosynthesis [PATH:ko00400]|KEGG Orthology (KO)>>>09140 Cellular Processes>>>09145 Cellular community - prokaryotes>>>02024 Quorum sensing [PATH:ko02024]|Enzymes>>>2. Transferases>>>2.5 Transferring alkyl or aryl groups, other than methyl groups>>>2.5.1 Transferring alkyl or aryl gr…	COG0722	3-deoxy-D-arabino-heptulosonate 7-phosphate (DAHP) synthase (AroG1) (PDB:6U8J)	Aromatic amino acid biosynthesis	+	+	+	+	+	+	+	+
GC_00000676	K03270	3-deoxy-D-manno-octulosonate 8-phosphate phosphatase (KDO 8-P phosphatase) [EC:3.1.3.45]	KEGG Orthology (KO)>>>09100 Metabolism>>>09107 Glycan biosynthesis and metabolism>>>00540 Lipopolysaccharide biosynthesis [PATH:ko00540]|Enzymes>>>3. Hydrolases>>>3.1 Acting on ester bonds>>>3.1.3 Phosphoric-monoester hydrolases>>>3.1.3.45 3-deoxy-manno-octulosonate-8-phosphatase|Lipopolysaccharide biosynthesis proteins>>>Lipid A	COG1778	3-deoxy-D-manno-octulosonate 8-phosphate phosphatase KdsC and related HAD superfamily phosphatases (KdsC) (PDB:3I6B)		+	+	+	+	+	+	+	+
GC_00000726	K03270	3-deoxy-D-manno-octulosonate 8-phosphate phosphatase (KDO 8-P phosphatase) [EC:3.1.3.45]	KEGG Orthology (KO)>>>09100 Metabolism>>>09107 Glycan biosynthesis and metabolism>>>00540 Lipopolysaccharide biosynthesis [PATH:ko00540]|Enzymes>>>3. Hydrolases>>>3.1 Acting on ester bonds>>>3.1.3 Phosphoric-monoester hydrolases>>>3.1.3.45 3-deoxy-manno-octulosonate-8-phosphatase|Lipopolysaccharide biosynthesis proteins>>>Lipid A	COG1778	3-deoxy-D-manno-octulosonate 8-phosphate phosphatase KdsC and related HAD superfamily phosphatases (KdsC) (PDB:3I6B)		+	+	+	+	+	+	+	+
GC_00001046	K02527	3-deoxy-D-manno-octulosonic-acid transferase [EC:2.4.99.12 2.4.99.13 2.4.99.14 2.4.99.15]	KEGG Orthology (KO)>>>09100 Metabolism>>>09107 Glycan biosynthesis and metabolism>>>00540 Lipopolysaccharide biosynthesis [PATH:ko00540]|Enzymes>>>2. Transferases>>>2.4 Glycosyltransferases>>>2.4.99 Transferring other glycosyl groups>>>2.4.99.12 lipid IVA 3-deoxy-D-manno-octulosonic acid transferase|Enzymes>>>2. Transferases>>>2.4 Glycosyltransferases>>>2.4.99 Transferring other glycosyl groups>>…	COG1519	3-deoxy-D-manno-octulosonic-acid transferase (KdtA) (PDB:2XCI)	Lipid A biosynthesis	+	+	+	+	+	+	+	+
GC_00001488	K00979	3-deoxy-manno-octulosonate cytidylyltransferase (CMP-KDO synthetase) [EC:2.7.7.38]	KEGG Orthology (KO)>>>09100 Metabolism>>>09107 Glycan biosynthesis and metabolism>>>00540 Lipopolysaccharide biosynthesis [PATH:ko00540]|Enzymes>>>2. Transferases>>>2.7 Transferring phosphorus-containing groups>>>2.7.7 Nucleotidyltransferases>>>2.7.7.38 3-deoxy-manno-octulosonate cytidylyltransferase|Lipopolysaccharide biosynthesis proteins>>>Lipid A	COG1212	CMP-2-keto-3-deoxyoctulosonic acid synthetase (KdsB) (PDB:1VH1)	Lipid A biosynthesis	+	+	+	+	+	+	+	+
GC_00000492	K08321	3-hydroxy-5-phosphonooxypentane-2,4-dione thiolase [EC:2.3.1.245]	KEGG Orthology (KO)>>>09140 Cellular Processes>>>09145 Cellular community - prokaryotes>>>02024 Quorum sensing [PATH:ko02024]|Enzymes>>>2. Transferases>>>2.3 Acyltransferases>>>2.3.1 Transferring groups other than aminoacyl groups>>>2.3.1.245 3-hydroxy-5-phosphooxypentane-2,4-dione thiolase	COG1830	Fructose-bisphosphate aldolase class Ia, DhnA family (FbaB) (PDB:1OJX)	Glycolysis	+	+	+	+	+	+	+	+
GC_00001399	K00052	3-isopropylmalate dehydrogenase [EC:1.1.1.85]	KEGG Orthology (KO)>>>09100 Metabolism>>>09101 Carbohydrate metabolism>>>00660 C5-Branched dibasic acid metabolism [PATH:ko00660]|KEGG Orthology (KO)>>>09100 Metabolism>>>09105 Amino acid metabolism>>>00290 Valine, leucine and isoleucine biosynthesis [PATH:ko00290]|Enzymes>>>1. Oxidoreductases>>>1.1 Acting on the CH-OH group of donors>>>1.1.1 With NAD+ or NADP+ as acceptor>>>1.1.1.85 3-isopropylm…	COG0473	Isocitrate/isopropylmalate dehydrogenase (LeuB) (PDB:1GC9)	TCA cycle	+	+	+	+	+	+	+	+
GC_00001233	K01703	3-isopropylmalate/(R)-2-methylmalate dehydratase large subunit [EC:4.2.1.33 4.2.1.35]	KEGG Orthology (KO)>>>09100 Metabolism>>>09101 Carbohydrate metabolism>>>00660 C5-Branched dibasic acid metabolism [PATH:ko00660]|KEGG Orthology (KO)>>>09100 Metabolism>>>09105 Amino acid metabolism>>>00290 Valine, leucine and isoleucine biosynthesis [PATH:ko00290]|KEGG Orthology (KO)>>>09100 Metabolism>>>09110 Biosynthesis of other secondary metabolites>>>00966 Glucosinolate biosynthesis [PATH:k…	COG0065	Homoaconitase/3-isopropylmalate dehydratase large subunit (LeuC) (PDB:4KP1)	Isoleucine, leucine, valine biosynthesis	+	+	+	+	+	+	+	+
GC_00001403	K01704	3-isopropylmalate/(R)-2-methylmalate dehydratase small subunit [EC:4.2.1.33 4.2.1.35]	KEGG Orthology (KO)>>>09100 Metabolism>>>09101 Carbohydrate metabolism>>>00660 C5-Branched dibasic acid metabolism [PATH:ko00660]|KEGG Orthology (KO)>>>09100 Metabolism>>>09105 Amino acid metabolism>>>00290 Valine, leucine and isoleucine biosynthesis [PATH:ko00290]|Enzymes>>>4. Lyases>>>4.2 Carbon-oxygen lyases>>>4.2.1 Hydro-lyases>>>4.2.1.33 3-isopropylmalate dehydratase|Enzymes>>>4. Lyases>>>4.…	COG0066	3-isopropylmalate dehydratase small subunit (LeuD) (PDB:3Q3W)	Isoleucine, leucine, valine biosynthesis	+	+	+	+	+	+	+	+
GC_00002008	K18013	3-keto-5-aminohexanoate cleavage enzyme [EC:2.3.1.247]		COG3246	Uncharacterized conserved protein, DUF849 family (PDB:3C6C)		Missing	+	Missing	Missing	Missing	Missing	Missing	Missing
GC_00002008	K18013	3-keto-5-aminohexanoate cleavage enzyme [EC:2.3.1.247]	KEGG Orthology (KO)>>>09100 Metabolism>>>09105 Amino acid metabolism>>>00310 Lysine degradation [PATH:ko00310]|Enzymes>>>2. Transferases>>>2.3 Acyltransferases>>>2.3.1 Transferring groups other than aminoacyl groups>>>2.3.1.247 3-keto-5-aminohexanoate cleavage enzyme	COG1246	N-acetylglutamate synthase or related acetyltransferase, GNAT family (ArgA) (PDB:2R98)	Arginine biosynthesis	Missing	Missing	Missing	Missing	Missing	+	Missing	Missing
GC_00002008	K18013	3-keto-5-aminohexanoate cleavage enzyme [EC:2.3.1.247]	KEGG Orthology (KO)>>>09100 Metabolism>>>09105 Amino acid metabolism>>>00310 Lysine degradation [PATH:ko00310]|Enzymes>>>2. Transferases>>>2.3 Acyltransferases>>>2.3.1 Transferring groups other than aminoacyl groups>>>2.3.1.247 3-keto-5-aminohexanoate cleavage enzyme	COG3246	Uncharacterized conserved protein, DUF849 family (PDB:3C6C)		Missing	+	Missing	Missing	Missing	+	+	Missing
GC_00002013	K18013	3-keto-5-aminohexanoate cleavage enzyme [EC:2.3.1.247]	KEGG Orthology (KO)>>>09100 Metabolism>>>09105 Amino acid metabolism>>>00310 Lysine degradation [PATH:ko00310]|Enzymes>>>2. Transferases>>>2.3 Acyltransferases>>>2.3.1 Transferring groups other than aminoacyl groups>>>2.3.1.247 3-keto-5-aminohexanoate cleavage enzyme	COG3246	Uncharacterized conserved protein, DUF849 family (PDB:3C6C)		+	Missing	+	+	+	Missing	Missing	Missing
GC_00000581	K00606	3-methyl-2-oxobutanoate hydroxymethyltransferase [EC:2.1.2.11]	KEGG Orthology (KO)>>>09100 Metabolism>>>09108 Metabolism of cofactors and vitamins>>>00770 Pantothenate and CoA biosynthesis [PATH:ko00770]|Enzymes>>>2. Transferases>>>2.1 Transferring one-carbon groups>>>2.1.2 Hydroxymethyl-, formyl- and related transferases>>>2.1.2.11 3-methyl-2-oxobutanoate hydroxymethyltransferase	COG0413	Ketopantoate hydroxymethyltransferase (PanB) (PDB:3VAV)	Pantothenate/CoA biosynthesis	+	+	+	+	+	+	+	+
GC_00001049	K00059	3-oxoacyl-[acyl-carrier protein] reductase [EC:1.1.1.100]	KEGG Orthology (KO)>>>09100 Metabolism>>>09103 Lipid metabolism>>>00061 Fatty acid biosynthesis [PATH:ko00061]|KEGG Orthology (KO)>>>09100 Metabolism>>>09108 Metabolism of cofactors and vitamins>>>00780 Biotin metabolism [PATH:ko00780]|KEGG Orthology (KO)>>>09100 Metabolism>>>09110 Biosynthesis of other secondary metabolites>>>00333 Prodigiosin biosynthesis [PATH:ko00333]|Enzymes>>>1. Oxidoreduct…	COG1028	NAD(P)-dependent dehydrogenase, short-chain alcohol dehydrogenase family (FabG) (PDB:6L1H)	Fatty acid biosynthesis	+	+	+	+	+	+	+	+
GC_00003153	K00059	3-oxoacyl-[acyl-carrier protein] reductase [EC:1.1.1.100]	KEGG Orthology (KO)>>>09100 Metabolism>>>09103 Lipid metabolism>>>00061 Fatty acid biosynthesis [PATH:ko00061]|KEGG Orthology (KO)>>>09100 Metabolism>>>09108 Metabolism of cofactors and vitamins>>>00780 Biotin metabolism [PATH:ko00780]|KEGG Orthology (KO)>>>09100 Metabolism>>>09110 Biosynthesis of other secondary metabolites>>>00333 Prodigiosin biosynthesis [PATH:ko00333]|Enzymes>>>1. Oxidoreduct…	COG1028	NAD(P)-dependent dehydrogenase, short-chain alcohol dehydrogenase family (FabG) (PDB:6L1H)	Fatty acid biosynthesis	Missing	Missing	Missing	Missing	Missing	+	Missing	Missing
GC_00000959	K09458	3-oxoacyl-[acyl-carrier-protein] synthase II [EC:2.3.1.179]	KEGG Orthology (KO)>>>09100 Metabolism>>>09103 Lipid metabolism>>>00061 Fatty acid biosynthesis [PATH:ko00061]|KEGG Orthology (KO)>>>09100 Metabolism>>>09108 Metabolism of cofactors and vitamins>>>00780 Biotin metabolism [PATH:ko00780]|Enzymes>>>2. Transferases>>>2.3 Acyltransferases>>>2.3.1 Transferring groups other than aminoacyl groups>>>2.3.1.179 beta-ketoacyl-[acyl-carrier-protein] synthase …	COG0304	3-oxoacyl-(acyl-carrier-protein) synthase (FabB) (PDB:2UV8) (PUBMED:21652641)	Fatty acid biosynthesis	+	+	+	+	+	+	+	+
GC_00000609	K00648	3-oxoacyl-[acyl-carrier-protein] synthase III [EC:2.3.1.180]	KEGG Orthology (KO)>>>09100 Metabolism>>>09103 Lipid metabolism>>>00061 Fatty acid biosynthesis [PATH:ko00061]|Enzymes>>>2. Transferases>>>2.3 Acyltransferases>>>2.3.1 Transferring groups other than aminoacyl groups>>>2.3.1.180 beta-ketoacyl-[acyl-carrier-protein] synthase III|Lipid biosynthesis proteins>>>Fatty acid synthase>>>Component type	COG0332	3-oxoacyl-[acyl-carrier-protein] synthase III (FabH) (PDB:1UB7)	Fatty acid biosynthesis	+	+	+	+	+	+	+	+
GC_00001042	K01055	3-oxoadipate enol-lactonase [EC:3.1.1.24]	KEGG Orthology (KO)>>>09100 Metabolism>>>09111 Xenobiotics biodegradation and metabolism>>>00362 Benzoate degradation [PATH:ko00362]|Enzymes>>>3. Hydrolases>>>3.1 Acting on ester bonds>>>3.1.1 Carboxylic-ester hydrolases>>>3.1.1.24 3-oxoadipate enol-lactonase	COG0596	2-succinyl-6-hydroxy-2,4-cyclohexadiene-1-carboxylate synthase MenH and related esterases, alpha/beta hydrolase fold (MenH) (PDB:4MYS)	Menaquinone biosynthesis	+	+	+	+	+	+	+	+
GC_00000084	K01055	3-oxoadipate enol-lactonase [EC:3.1.1.24]	KEGG Orthology (KO)>>>09190 Not Included in Pathway or Brite>>>09191 Unclassified: metabolism>>>99980 Enzymes with EC numbers|Enzymes>>>3. Hydrolases>>>3.1 Acting on ester bonds>>>3.1.->>>3.1.-.-	COG0596	2-succinyl-6-hydroxy-2,4-cyclohexadiene-1-carboxylate synthase MenH and related esterases, alpha/beta hydrolase fold (MenH) (PDB:4MYS)	Menaquinone biosynthesis	+	Missing	+	+	+	Missing	Missing	+
GC_00000259	K01055	3-oxoadipate enol-lactonase [EC:3.1.1.24]	KEGG Orthology (KO)>>>09190 Not Included in Pathway or Brite>>>09191 Unclassified: metabolism>>>99980 Enzymes with EC numbers|Enzymes>>>3. Hydrolases>>>3.1 Acting on ester bonds>>>3.1.->>>3.1.-.-	COG0596	2-succinyl-6-hydroxy-2,4-cyclohexadiene-1-carboxylate synthase MenH and related esterases, alpha/beta hydrolase fold (MenH) (PDB:4MYS)	Menaquinone biosynthesis	+	Missing	+	+	+	Missing	Missing	Missing
GC_00001028	K01055	3-oxoadipate enol-lactonase [EC:3.1.1.24]	KEGG Orthology (KO)>>>09190 Not Included in Pathway or Brite>>>09194 Poorly characterized>>>99997 Function unknown	COG0596	2-succinyl-6-hydroxy-2,4-cyclohexadiene-1-carboxylate synthase MenH and related esterases, alpha/beta hydrolase fold (MenH) (PDB:4MYS)	Menaquinone biosynthesis	+	Missing	+	+	+	Missing	Missing	+
GC_00001380	K01055	3-oxoadipate enol-lactonase [EC:3.1.1.24]	KEGG Orthology (KO)>>>09190 Not Included in Pathway or Brite>>>09194 Poorly characterized>>>99997 Function unknown	COG0596	2-succinyl-6-hydroxy-2,4-cyclohexadiene-1-carboxylate synthase MenH and related esterases, alpha/beta hydrolase fold (MenH) (PDB:4MYS)	Menaquinone biosynthesis	Missing	Missing	Missing	Missing	Missing	Missing	+	Missing
GC_00001580	K05710	3-phenylpropionate/trans-cinnamate dioxygenase ferredoxin component	KEGG Orthology (KO)>>>09190 Not Included in Pathway or Brite>>>09191 Unclassified: metabolism>>>99980 Enzymes with EC numbers|Enzymes>>>1. Oxidoreductases>>>1.14 Acting on paired donors, with incorporation or reduction of molecular oxygen>>>1.14.13 With NADH or NADPH as one donor, and incorporation of one atom of oxygen into the other donor>>>1.14.13.229 tert-butyl alcohol monooxygenase|Enzymes>>…	COG2146	Ferredoxin subunit of nitrite reductase or a ring-hydroxylating dioxygenase (NirD) (PDB:1FQT) (PUBMED:23844911)		Missing	Missing	Missing	Missing	Missing	Missing	Missing	+
GC_00001505	K00800	3-phosphoshikimate 1-carboxyvinyltransferase [EC:2.5.1.19]	KEGG Orthology (KO)>>>09100 Metabolism>>>09105 Amino acid metabolism>>>00400 Phenylalanine, tyrosine and tryptophan biosynthesis [PATH:ko00400]|Enzymes>>>2. Transferases>>>2.5 Transferring alkyl or aryl groups, other than methyl groups>>>2.5.1 Transferring alkyl or aryl groups, other than methyl groups (only sub-subclass identified to date)>>>2.5.1.19 3-phosphoshikimate 1-carboxyvinyltransferase	COG0128	5-enolpyruvylshikimate-3-phosphate synthase (AroA) (PDB:4N3P)	Aromatic amino acid biosynthesis	+	+	+	+	+	+	+	+
GC_00001157	K01083	3-phytase [EC:3.1.3.8]		COG4247	3-phytase (myo-inositol-hexaphosphate 3-phosphohydrolase) (Phy) (PDB:1CVM)		Missing	Missing	+	+	+	Missing	Missing	Missing
GC_00001157	K01083	3-phytase [EC:3.1.3.8]	KEGG Orthology (KO)>>>09100 Metabolism>>>09101 Carbohydrate metabolism>>>00562 Inositol phosphate metabolism [PATH:ko00562]|Enzymes>>>3. Hydrolases>>>3.1 Acting on ester bonds>>>3.1.3 Phosphoric-monoester hydrolases>>>3.1.3.8 3-phytase	COG4247	3-phytase (myo-inositol-hexaphosphate 3-phosphohydrolase) (Phy) (PDB:1CVM)		+	Missing	+	+	+	Missing	Missing	+
GC_00000519	K11336	3-vinyl bacteriochlorophyllide hydratase [EC:4.2.1.165]	KEGG Orthology (KO)>>>09100 Metabolism>>>09108 Metabolism of cofactors and vitamins>>>00860 Porphyrin metabolism [PATH:ko00860]|Enzymes>>>4. Lyases>>>4.2 Carbon-oxygen lyases>>>4.2.1 Hydro-lyases>>>4.2.1.165 chlorophyllide a 31-hydratase				+	+	+	+	+	+	+	+
GC_00000520	K13603	3-vinyl bacteriochlorophyllide hydratase [EC:4.2.1.169]	KEGG Orthology (KO)>>>09100 Metabolism>>>09108 Metabolism of cofactors and vitamins>>>00860 Porphyrin metabolism [PATH:ko00860]|Enzymes>>>4. Lyases>>>4.2 Carbon-oxygen lyases>>>4.2.1 Hydro-lyases>>>4.2.1.169 3-vinyl bacteriochlorophyllide d 31-hydratase				+	+	+	+	+	+	+	+
GC_00001418	K07264	4-amino-4-deoxy-L-arabinose transferase [EC:2.4.2.43]		COG1807	PMT family glycosyltransferase ArnT/Agl22, involved in glycosylation of proteins and lipid IVA (ArnT) (PDB:5EZM) (PUBMED:16226890;31233657;32706435)		+	+	+	+	+	+	+	+
GC_00002053	K02619	4-amino-4-deoxychorismate lyase [EC:4.1.3.38]		COG0115|COG0147	Branched-chain amino acid aminotransferase/4-amino-4-deoxychorismate lyase (IlvE) (PDB:1A3G)|Anthranilate/para-aminobenzoate synthases component I (TrpE) (PDB:1I1Q)	Isoleucine, leucine, valine biosynthesis|Aromatic amino acid biosynthesis	Missing	+	Missing	Missing	Missing	Missing	Missing	Missing
GC_00000118	K00919	4-diphosphocytidyl-2-C-methyl-D-erythritol kinase [EC:2.7.1.148]	KEGG Orthology (KO)>>>09100 Metabolism>>>09109 Metabolism of terpenoids and polyketides>>>00900 Terpenoid backbone biosynthesis [PATH:ko00900]|Enzymes>>>2. Transferases>>>2.7 Transferring phosphorus-containing groups>>>2.7.1 Phosphotransferases with an alcohol group as acceptor>>>2.7.1.148 4-(cytidine 5'-diphospho)-2-C-methyl-D-erythritol kinase	COG1947	4-diphosphocytidyl-2C-methyl-D-erythritol kinase (IspE) (PDB:1OJ4)	Isoprenoid biosynthesis	+	+	+	+	+	+	+	+
GC_00000927	K03527	4-hydroxy-3-methylbut-2-en-1-yl diphosphate reductase [EC:1.17.7.4]	KEGG Orthology (KO)>>>09100 Metabolism>>>09109 Metabolism of terpenoids and polyketides>>>00900 Terpenoid backbone biosynthesis [PATH:ko00900]|Enzymes>>>1. Oxidoreductases>>>1.17 Acting on CH or CH2 groups>>>1.17.7 With an iron-sulfur protein as acceptor>>>1.17.7.4 4-hydroxy-3-methylbut-2-en-1-yl diphosphate reductase	COG0761	4-Hydroxy-3-methylbut-2-enyl diphosphate reductase IspH (IspH) (PDB:3DNF)	Isoprenoid biosynthesis	+	+	+	+	+	+	+	+
GC_00000794	K00215	4-hydroxy-tetrahydrodipicolinate reductase [EC:1.17.1.8]	KEGG Orthology (KO)>>>09100 Metabolism>>>09105 Amino acid metabolism>>>00300 Lysine biosynthesis [PATH:ko00300]|KEGG Orthology (KO)>>>09100 Metabolism>>>09110 Biosynthesis of other secondary metabolites>>>00261 Monobactam biosynthesis [PATH:ko00261]|Enzymes>>>1. Oxidoreductases>>>1.17 Acting on CH or CH2 groups>>>1.17.1 With NAD+ or NADP+ as acceptor>>>1.17.1.8 4-hydroxy-tetrahydrodipicolinate re…	COG0289	4-hydroxy-tetrahydrodipicolinate reductase (DapB) (PDB:1ARZ) (PUBMED:29684280)	Lysine biosynthesis	+	+	+	+	+	+	+	+
GC_00001060	K01714	4-hydroxy-tetrahydrodipicolinate synthase [EC:4.3.3.7]	KEGG Orthology (KO)>>>09100 Metabolism>>>09105 Amino acid metabolism>>>00300 Lysine biosynthesis [PATH:ko00300]|KEGG Orthology (KO)>>>09100 Metabolism>>>09110 Biosynthesis of other secondary metabolites>>>00261 Monobactam biosynthesis [PATH:ko00261]|Enzymes>>>4. Lyases>>>4.3 Carbon-nitrogen lyases>>>4.3.3 Amine-lyases>>>4.3.3.7 4-hydroxy-tetrahydrodipicolinate synthase	COG0329	4-hydroxy-tetrahydrodipicolinate synthase/N-acetylneuraminate lyase (DapA) (PDB:2R91) (PUBMED:27574185)	Lysine biosynthesis	+	+	+	+	+	+	+	+
GC_00001078	K18122	4-hydroxybutyrate CoA-transferase [EC:2.8.3.-]	KEGG Orthology (KO)>>>09100 Metabolism>>>09101 Carbohydrate metabolism>>>00650 Butanoate metabolism [PATH:ko00650]|Enzymes>>>2. Transferases>>>2.8 Transferring sulfur-containing groups>>>2.8.3 CoA-transferases>>>2.8.3.-	COG0427	Propionyl CoA:succinate CoA transferase (ACH1) (PDB:2G39) (PUBMED:10769117)		+	+	+	+	+	+	+	+
GC_00000266	K00097	4-hydroxythreonine-4-phosphate dehydrogenase [EC:1.1.1.262]	KEGG Orthology (KO)>>>09100 Metabolism>>>09105 Amino acid metabolism>>>00400 Phenylalanine, tyrosine and tryptophan biosynthesis [PATH:ko00400]|Enzymes>>>1. Oxidoreductases>>>1.1 Acting on the CH-OH group of donors>>>1.1.1 With NAD+ or NADP+ as acceptor>>>1.1.1.-	COG1995	4-hydroxy-L-threonine phosphate dehydrogenase PdxA (PdxA) (PDB:1PS6)	Pyridoxal phosphate biosynthesis	Missing	+	Missing	Missing	Missing	Missing	Missing	Missing
GC_00000266	K00097	4-hydroxythreonine-4-phosphate dehydrogenase [EC:1.1.1.262]	KEGG Orthology (KO)>>>09100 Metabolism>>>09111 Xenobiotics biodegradation and metabolism>>>00624 Polycyclic aromatic hydrocarbon degradation [PATH:ko00624]|Enzymes>>>1. Oxidoreductases>>>1.3 Acting on the CH-CH group of donors>>>1.3.1 With NAD+ or NADP+ as acceptor>>>1.3.1.53 (3S,4R)-3,4-dihydroxycyclohexa-1,5-diene-1,4-dicarboxylate dehydrogenase	COG1995	4-hydroxy-L-threonine phosphate dehydrogenase PdxA (PdxA) (PDB:1PS6)	Pyridoxal phosphate biosynthesis	Missing	Missing	Missing	Missing	Missing	+	+	Missing
GC_00001579	K01724	4a-hydroxytetrahydrobiopterin dehydratase [EC:4.2.1.96]	KEGG Orthology (KO)>>>09100 Metabolism>>>09108 Metabolism of cofactors and vitamins>>>00790 Folate biosynthesis [PATH:ko00790]|Enzymes>>>4. Lyases>>>4.2 Carbon-oxygen lyases>>>4.2.1 Hydro-lyases>>>4.2.1.96 4a-hydroxytetrahydrobiopterin dehydratase|Exosome>>>Exosomal proteins>>>Exosomal proteins of other body fluids (saliva and urine)	COG2154	Pterin-4a-carbinolamine dehydratase (PhhB) (PDB:1DCH)		+	Missing	+	+	+	+	+	+
GC_00000213	K23786	5'-3' exonuclease [EC:3.1.11.-]		COG0258|COG0749	5'-3' exonuclease Xni/ExoIX (flap endonuclease) (ExoIX) (PDB:3ZDA) (PUBMED:19000038;23821668)|DNA polymerase I, 3'-5' exonuclease and polymerase domains (PolA) (PDB:1D8Y)		Missing	Missing	Missing	Missing	Missing	+	Missing	Missing
GC_00001082	K03787	5'/3'-nucleotidase [EC:3.1.3.5 3.1.3.6]	KEGG Orthology (KO)>>>09100 Metabolism>>>09104 Nucleotide metabolism>>>00230 Purine metabolism [PATH:ko00230]|KEGG Orthology (KO)>>>09100 Metabolism>>>09104 Nucleotide metabolism>>>00240 Pyrimidine metabolism [PATH:ko00240]|KEGG Orthology (KO)>>>09100 Metabolism>>>09108 Metabolism of cofactors and vitamins>>>00760 Nicotinate and nicotinamide metabolism [PATH:ko00760]|Enzymes>>>3. Hydrolases>>>3.1…	COG0496	Broad specificity polyphosphatase and 5'/3'-nucleotidase SurE (SurE) (PDB:2V4N)		+	+	+	+	+	+	+	+
GC_00000981	K01588	5-(carboxyamino)imidazole ribonucleotide mutase [EC:5.4.99.18]	KEGG Orthology (KO)>>>09100 Metabolism>>>09104 Nucleotide metabolism>>>00230 Purine metabolism [PATH:ko00230]|Enzymes>>>5. Isomerases>>>5.4 Intramolecular transferases>>>5.4.99 Transferring other groups>>>5.4.99.18 5-(carboxyamino)imidazole ribonucleotide mutase	COG0041	Phosphoribosylcarboxyaminoimidazole (NCAIR) mutase (PurE) (PDB:1D7A)	Purine biosynthesis	+	+	+	+	+	+	+	+
GC_00001763	K01934	5-formyltetrahydrofolate cyclo-ligase [EC:6.3.3.2]	KEGG Orthology (KO)>>>09100 Metabolism>>>09108 Metabolism of cofactors and vitamins>>>00670 One carbon pool by folate [PATH:ko00670]|Enzymes>>>6. Ligases>>>6.3 Forming carbon-nitrogen bonds>>>6.3.3 Cyclo-ligases>>>6.3.3.2 5-formyltetrahydrofolate cyclo-ligase	COG0212	5-formyltetrahydrofolate cyclo-ligase (FAU1) (PDB:1SBQ)		+	Missing	+	+	+	Missing	Missing	+
GC_00002470	K01934	5-formyltetrahydrofolate cyclo-ligase [EC:6.3.3.2]	KEGG Orthology (KO)>>>09100 Metabolism>>>09108 Metabolism of cofactors and vitamins>>>00670 One carbon pool by folate [PATH:ko00670]|Enzymes>>>6. Ligases>>>6.3 Forming carbon-nitrogen bonds>>>6.3.3 Cyclo-ligases>>>6.3.3.2 5-formyltetrahydrofolate cyclo-ligase	COG0212	5-formyltetrahydrofolate cyclo-ligase (FAU1) (PDB:1SBQ)		Missing	+	Missing	Missing	Missing	+	+	Missing
GC_00002907	K07451	5-methylcytosine-specific restriction enzyme A [EC:3.1.21.-]	Enzymes>>>3. Hydrolases>>>3.1 Acting on ester bonds>>>3.1.21 Endodeoxyribonucleases producing 5'-phosphomonoesters>>>3.1.21.-|Prokaryotic defense system>>>Restriction and modification system (R-M system)>>>Type IV R-M system				+	Missing	Missing	Missing	Missing	Missing	Missing	Missing
GC_00000568	K07451	5-methylcytosine-specific restriction enzyme A [EC:3.1.21.-]	Enzymes>>>3. Hydrolases>>>3.1 Acting on ester bonds>>>3.1.21 Endodeoxyribonucleases producing 5'-phosphomonoesters>>>3.1.21.-|Prokaryotic defense system>>>Restriction and modification system (R-M system)>>>Type IV R-M system	COG1403	5-methylcytosine-specific restriction endonuclease McrA (McrA)		+	+	+	+	+	+	+	+
GC_00000043	K00548	5-methyltetrahydrofolate--homocysteine methyltransferase [EC:2.1.1.13]	KEGG Orthology (KO)>>>09100 Metabolism>>>09105 Amino acid metabolism>>>00270 Cysteine and methionine metabolism [PATH:ko00270]|KEGG Orthology (KO)>>>09100 Metabolism>>>09106 Metabolism of other amino acids>>>00450 Selenocompound metabolism [PATH:ko00450]|KEGG Orthology (KO)>>>09100 Metabolism>>>09108 Metabolism of cofactors and vitamins>>>00670 One carbon pool by folate [PATH:ko00670]|Enzymes>>>2…	COG0646|COG1410	Methionine synthase I (cobalamin-dependent), methyltransferase domain (MetH1) (PDB:1LT7)|Methionine synthase I, cobalamin-binding domain (MetH2) (PDB:4DJD)	Methionine biosynthesis|Methionine biosynthesis	+	+	+	+	+	+	+	+
GC_00002080	K00549	5-methyltetrahydropteroyltriglutamate--homocysteine methyltransferase [EC:2.1.1.14]	KEGG Orthology (KO)>>>09100 Metabolism>>>09105 Amino acid metabolism>>>00270 Cysteine and methionine metabolism [PATH:ko00270]|KEGG Orthology (KO)>>>09100 Metabolism>>>09106 Metabolism of other amino acids>>>00450 Selenocompound metabolism [PATH:ko00450]|Enzymes>>>2. Transferases>>>2.1 Transferring one-carbon groups>>>2.1.1 Methyltransferases>>>2.1.1.14 5-methyltetrahydropteroyltriglutamate---hom…	COG0620	Methionine synthase II (cobalamin-independent) (MetE) (PDB:1T7L)	Methionine biosynthesis	Missing	Missing	+	+	+	Missing	Missing	+
GC_00000033	K01469	5-oxoprolinase (ATP-hydrolysing) [EC:3.5.2.9]	KEGG Orthology (KO)>>>09100 Metabolism>>>09106 Metabolism of other amino acids>>>00480 Glutathione metabolism [PATH:ko00480]|Enzymes>>>3. Hydrolases>>>3.5 Acting on carbon-nitrogen bonds, other than peptide bonds>>>3.5.2 In cyclic amides>>>3.5.2.9 5-oxoprolinase (ATP-hydrolysing)	COG0145|COG0146	N-methylhydantoinase A/oxoprolinase/acetone carboxylase, beta subunit (HyuA)|N-methylhydantoinase B/oxoprolinase/acetone carboxylase, alpha subunit (HyuB) (PDB:5L9W)		+	Missing	+	+	+	Missing	+	+
GC_00000621	K00794	6,7-dimethyl-8-ribityllumazine synthase [EC:2.5.1.78]	KEGG Orthology (KO)>>>09100 Metabolism>>>09108 Metabolism of cofactors and vitamins>>>00740 Riboflavin metabolism [PATH:ko00740]|Enzymes>>>2. Transferases>>>2.5 Transferring alkyl or aryl groups, other than methyl groups>>>2.5.1 Transferring alkyl or aryl groups, other than methyl groups (only sub-subclass identified to date)>>>2.5.1.78 6,7-dimethyl-8-ribityllumazine synthase	COG0054	6,7-dimethyl-8-ribityllumazine synthase (Riboflavin synthase beta chain) (RibE) (PDB:1C2Y)	Riboflavin/FAD biosynthesis	+	+	+	+	+	+	+	+
GC_00000584	K00033	6-phosphogluconate dehydrogenase [EC:1.1.1.44 1.1.1.343]	KEGG Orthology (KO)>>>09100 Metabolism>>>09101 Carbohydrate metabolism>>>00030 Pentose phosphate pathway [PATH:ko00030]|KEGG Orthology (KO)>>>09100 Metabolism>>>09106 Metabolism of other amino acids>>>00480 Glutathione metabolism [PATH:ko00480]|Enzymes>>>1. Oxidoreductases>>>1.1 Acting on the CH-OH group of donors>>>1.1.1 With NAD+ or NADP+ as acceptor>>>1.1.1.44 phosphogluconate dehydrogenase (N…	COG1023	6-phosphogluconate dehydrogenase (decarboxylating) (YqeC) (PDB:4E21)		+	+	+	+	+	+	+	+
GC_00001890	K01057	6-phosphogluconolactonase [EC:3.1.1.31]	KEGG Orthology (KO)>>>09100 Metabolism>>>09101 Carbohydrate metabolism>>>00030 Pentose phosphate pathway [PATH:ko00030]|Enzymes>>>3. Hydrolases>>>3.1 Acting on ester bonds>>>3.1.1 Carboxylic-ester hydrolases>>>3.1.1.31 6-phosphogluconolactonase	COG0363	6-phosphogluconolactonase/Glucosamine-6-phosphate isomerase/deaminase (NagB) (PDB:2RI0) (PUBMED:24163345)	Pentose phosphate pathway	+	Missing	+	+	+	Missing	Missing	+
GC_00002055	K01057	6-phosphogluconolactonase [EC:3.1.1.31]	KEGG Orthology (KO)>>>09100 Metabolism>>>09101 Carbohydrate metabolism>>>00030 Pentose phosphate pathway [PATH:ko00030]|Enzymes>>>3. Hydrolases>>>3.1 Acting on ester bonds>>>3.1.1 Carboxylic-ester hydrolases>>>3.1.1.31 6-phosphogluconolactonase	COG0363	6-phosphogluconolactonase/Glucosamine-6-phosphate isomerase/deaminase (NagB) (PDB:2RI0) (PUBMED:24163345)	Pentose phosphate pathway	Missing	+	Missing	Missing	Missing	+	+	Missing
GC_00000810	K01737	6-pyruvoyltetrahydropterin/6-carboxytetrahydropterin synthase [EC:4.2.3.12 4.1.2.50]	KEGG Orthology (KO)>>>09100 Metabolism>>>09108 Metabolism of cofactors and vitamins>>>00790 Folate biosynthesis [PATH:ko00790]|Enzymes>>>4. Lyases>>>4.1 Carbon-carbon lyases>>>4.1.2 Aldehyde-lyases>>>4.1.2.50 6-carboxytetrahydropterin synthase|Enzymes>>>4. Lyases>>>4.2 Carbon-oxygen lyases>>>4.2.3 Acting on phosphates>>>4.2.3.12 6-pyruvoyltetrahydropterin synthase|Transfer RNA biogenesis>>>Prokar…	COG0720	6-pyruvoyl-tetrahydropterin synthase (QueD) (PDB:1B66) (PUBMED:14660578;17384645)	tRNA modification	+	+	+	+	+	+	+	+
GC_00000983	K01737	6-pyruvoyltetrahydropterin/6-carboxytetrahydropterin synthase [EC:4.2.3.12 4.1.2.50]	KEGG Orthology (KO)>>>09100 Metabolism>>>09108 Metabolism of cofactors and vitamins>>>00790 Folate biosynthesis [PATH:ko00790]|Enzymes>>>4. Lyases>>>4.1 Carbon-carbon lyases>>>4.1.2 Aldehyde-lyases>>>4.1.2.50 6-carboxytetrahydropterin synthase|Enzymes>>>4. Lyases>>>4.2 Carbon-oxygen lyases>>>4.2.3 Acting on phosphates>>>4.2.3.12 6-pyruvoyltetrahydropterin synthase|Transfer RNA biogenesis>>>Prokar…	COG0720	6-pyruvoyl-tetrahydropterin synthase (QueD) (PDB:1B66) (PUBMED:14660578;17384645)	tRNA modification	+	+	+	+	+	+	+	+
GC_00000788	K01633	7,8-dihydroneopterin aldolase/epimerase/oxygenase [EC:4.1.2.25 5.1.99.8 1.13.11.81]	KEGG Orthology (KO)>>>09100 Metabolism>>>09108 Metabolism of cofactors and vitamins>>>00790 Folate biosynthesis [PATH:ko00790]|Enzymes>>>1. Oxidoreductases>>>1.13 Acting on single donors with incorporation of molecular oxygen (oxygenases)>>>1.13.11 With incorporation of two atoms of oxygen>>>1.13.11.81 7,8-dihydroneopterin oxygenase|Enzymes>>>4. Lyases>>>4.1 Carbon-carbon lyases>>>4.1.2 Aldehyde-…	COG1539	Dihydroneopterin aldolase (FolB) (PDB:1B9L)	Folate biosynthesis	+	+	+	+	+	+	+	+
GC_00000932	K06897	7,8-dihydropterin-6-yl-methyl-4-(beta-D-ribofuranosyl)aminobenzene 5'-phosphate synthase [EC:2.5.1.105]	KEGG Orthology (KO)>>>09100 Metabolism>>>09108 Metabolism of cofactors and vitamins>>>00790 Folate biosynthesis [PATH:ko00790]|Enzymes>>>2. Transferases>>>2.5 Transferring alkyl or aryl groups, other than methyl groups>>>2.5.1 Transferring alkyl or aryl groups, other than methyl groups (only sub-subclass identified to date)>>>2.5.1.105 7,8-dihydropterin-6-yl-methyl-4-(beta-D-ribofuranosyl)aminobe…	COG1237	Metal-dependent hydrolase, beta-lactamase superfamily II (PDB:2P4Z)		+	+	+	+	+	+	+	+
GC_00001711	K10026	7-carboxy-7-deazaguanine synthase [EC:4.3.99.3]	KEGG Orthology (KO)>>>09100 Metabolism>>>09108 Metabolism of cofactors and vitamins>>>00790 Folate biosynthesis [PATH:ko00790]|Enzymes>>>4. Lyases>>>4.3 Carbon-nitrogen lyases>>>4.3.99 Other carbon-nitrogen lyases>>>4.3.99.3 7-carboxy-7-deazaguanine synthase|Transfer RNA biogenesis>>>Prokaryotic type>>>tRNA modification factors>>>Other tRNA modification factors	COG0602	Organic radical activating enzyme NrdG/QueE (QueE) (PUBMED:14660578;17384645)	tRNA modification	+	Missing	+	+	+	Missing	+	+
GC_00001275	K09457	7-cyano-7-deazaguanine reductase [EC:1.7.1.13]	KEGG Orthology (KO)>>>09100 Metabolism>>>09108 Metabolism of cofactors and vitamins>>>00790 Folate biosynthesis [PATH:ko00790]|Enzymes>>>1. Oxidoreductases>>>1.7 Acting on other nitrogenous compounds as donors>>>1.7.1 With NAD+ or NADP+ as acceptor>>>1.7.1.13 preQ1 synthase|Transfer RNA biogenesis>>>Prokaryotic type>>>tRNA modification factors>>>Other tRNA modification factors	COG0780	NADPH-dependent 7-cyano-7-deazaguanine reductase QueF, C-terminal domain, T-fold superfamily (QueFC) (PDB:3BP1) (PUBMED:14660578;17384645)	tRNA modification	+	+	+	+	+	+	+	+
GC_00003226	K06879	7-cyano-7-deazaguanine reductase [EC:1.7.1.13]	KEGG Orthology (KO)>>>09100 Metabolism>>>09108 Metabolism of cofactors and vitamins>>>00790 Folate biosynthesis [PATH:ko00790]|Enzymes>>>1. Oxidoreductases>>>1.7 Acting on other nitrogenous compounds as donors>>>1.7.1 With NAD+ or NADP+ as acceptor>>>1.7.1.13 preQ1 synthase|Transfer RNA biogenesis>>>Prokaryotic type>>>tRNA modification factors>>>Other tRNA modification factors	COG0780|COG2904	NADPH-dependent 7-cyano-7-deazaguanine reductase QueF, C-terminal domain, T-fold superfamily (QueFC) (PDB:3BP1) (PUBMED:14660578;17384645)|NADPH-dependent 7-cyano-7-deazaguanine reductase QueF, N-terminal domain (QueFN) (PDB:3BP1)	tRNA modification	Missing	Missing	Missing	Missing	Missing	Missing	+	Missing
GC_00001435	K06920	7-cyano-7-deazaguanine synthase [EC:6.3.4.20]	KEGG Orthology (KO)>>>09100 Metabolism>>>09108 Metabolism of cofactors and vitamins>>>00790 Folate biosynthesis [PATH:ko00790]|Enzymes>>>6. Ligases>>>6.3 Forming carbon-nitrogen bonds>>>6.3.4 Other carbon-nitrogen ligases>>>6.3.4.20 7-cyano-7-deazaguanine synthase|Transfer RNA biogenesis>>>Prokaryotic type>>>tRNA modification factors>>>Other tRNA modification factors	COG0603	7-cyano-7-deazaguanine synthase (queuosine biosynthesis) (QueC) (PDB:2PG3) (PUBMED:14660578;17384645)	tRNA modification	+	+	+	+	+	+	+	+
GC_00001303	K00652	8-amino-7-oxononanoate synthase [EC:2.3.1.47]	KEGG Orthology (KO)>>>09100 Metabolism>>>09102 Energy metabolism>>>00920 Sulfur metabolism [PATH:ko00920]|KEGG Orthology (KO)>>>09100 Metabolism>>>09105 Amino acid metabolism>>>00270 Cysteine and methionine metabolism [PATH:ko00270]|Enzymes>>>2. Transferases>>>2.5 Transferring alkyl or aryl groups, other than methyl groups>>>2.5.1 Transferring alkyl or aryl groups, other than methyl groups (only …	COG0156	7-keto-8-aminopelargonate synthetase or related enzyme (BioF) (PDB:1BS0)	Biotin biosynthesis	Missing	Missing	+	+	+	Missing	Missing	Missing
GC_00001303	K00652	8-amino-7-oxononanoate synthase [EC:2.3.1.47]	KEGG Orthology (KO)>>>09100 Metabolism>>>09108 Metabolism of cofactors and vitamins>>>00780 Biotin metabolism [PATH:ko00780]|Enzymes>>>2. Transferases>>>2.3 Acyltransferases>>>2.3.1 Transferring groups other than aminoacyl groups>>>2.3.1.47 8-amino-7-oxononanoate synthase|Amino acid related enzymes>>>Aminotransferase (transaminase)>>>Class II	COG0156	7-keto-8-aminopelargonate synthetase or related enzyme (BioF) (PDB:1BS0)	Biotin biosynthesis	+	+	Missing	Missing	Missing	+	+	+
GC_00000658	K03574	8-oxo-dGTP diphosphatase [EC:3.6.1.55]		COG1051	ADP-ribose pyrophosphatase YjhB, NUDIX family (YjhB) (PDB:3GZ5)		Missing	+	Missing	Missing	Missing	+	+	Missing
GC_00000658	K03574	8-oxo-dGTP diphosphatase [EC:3.6.1.55]	Enzymes>>>3. Hydrolases>>>3.6 Acting on acid anhydrides>>>3.6.1 In phosphorus-containing anhydrides>>>3.6.1.55 8-oxo-dGTP diphosphatase|DNA repair and recombination proteins>>>Eukaryotic type>>>Other factors with a suspected DNA repair function>>>Modulation of nucleotide pools|DNA repair and recombination proteins>>>Prokaryotic type>>>Other factors with a suspected DNA repair function>>>Modulatio…	COG1051	ADP-ribose pyrophosphatase YjhB, NUDIX family (YjhB) (PDB:3GZ5)		+	Missing	+	+	+	Missing	Missing	+
GC_00001007	K03574	8-oxo-dGTP diphosphatase [EC:3.6.1.55]	Enzymes>>>3. Hydrolases>>>3.6 Acting on acid anhydrides>>>3.6.1 In phosphorus-containing anhydrides>>>3.6.1.55 8-oxo-dGTP diphosphatase|DNA repair and recombination proteins>>>Eukaryotic type>>>Other factors with a suspected DNA repair function>>>Modulation of nucleotide pools|DNA repair and recombination proteins>>>Prokaryotic type>>>Other factors with a suspected DNA repair function>>>Modulatio…	COG1051	ADP-ribose pyrophosphatase YjhB, NUDIX family (YjhB) (PDB:3GZ5)		+	+	+	+	+	+	+	+
GC_00001165	K03574	8-oxo-dGTP diphosphatase [EC:3.6.1.55]	Enzymes>>>3. Hydrolases>>>3.6 Acting on acid anhydrides>>>3.6.1 In phosphorus-containing anhydrides>>>3.6.1.55 8-oxo-dGTP diphosphatase|DNA repair and recombination proteins>>>Eukaryotic type>>>Other factors with a suspected DNA repair function>>>Modulation of nucleotide pools|DNA repair and recombination proteins>>>Prokaryotic type>>>Other factors with a suspected DNA repair function>>>Modulatio…	COG1051	ADP-ribose pyrophosphatase YjhB, NUDIX family (YjhB) (PDB:3GZ5)		+	Missing	+	+	+	Missing	Missing	+
GC_00001209	K03574	8-oxo-dGTP diphosphatase [EC:3.6.1.55]	Enzymes>>>3. Hydrolases>>>3.6 Acting on acid anhydrides>>>3.6.1 In phosphorus-containing anhydrides>>>3.6.1.55 8-oxo-dGTP diphosphatase|DNA repair and recombination proteins>>>Eukaryotic type>>>Other factors with a suspected DNA repair function>>>Modulation of nucleotide pools|DNA repair and recombination proteins>>>Prokaryotic type>>>Other factors with a suspected DNA repair function>>>Modulatio…	COG1051	ADP-ribose pyrophosphatase YjhB, NUDIX family (YjhB) (PDB:3GZ5)		+	+	+	+	+	+	+	+
GC_00001669	K03574	8-oxo-dGTP diphosphatase [EC:3.6.1.55]	Enzymes>>>3. Hydrolases>>>3.6 Acting on acid anhydrides>>>3.6.1 In phosphorus-containing anhydrides>>>3.6.1.55 8-oxo-dGTP diphosphatase|DNA repair and recombination proteins>>>Eukaryotic type>>>Other factors with a suspected DNA repair function>>>Modulation of nucleotide pools|DNA repair and recombination proteins>>>Prokaryotic type>>>Other factors with a suspected DNA repair function>>>Modulatio…	COG1051	ADP-ribose pyrophosphatase YjhB, NUDIX family (YjhB) (PDB:3GZ5)		+	Missing	+	+	+	+	+	+
GC_00000527	K03575	A/G-specific adenine glycosylase [EC:3.2.2.31]	KEGG Orthology (KO)>>>09120 Genetic Information Processing>>>09124 Replication and repair>>>03410 Base excision repair [PATH:ko03410]|Enzymes>>>3. Hydrolases>>>3.2 Glycosylases>>>3.2.2 Hydrolysing N-glycosyl compounds>>>3.2.2.31 adenine glycosylase|DNA repair and recombination proteins>>>Eukaryotic type>>>SSBR (single strand breaks repair)>>>BER (base exicision repair)>>>DNA glycosylases|DNA repa…	COG1194	Adenine-specific DNA glycosylase, acts on AG and A-oxoG pairs (MutY) (PDB:1KG2)		+	+	+	+	+	+	+	+
GC_00000065	K15738	ABC transport system ATP-binding/permease protein		COG0488	ATPase components of ABC transporters with duplicated ATPase domains (Uup) (PDB:5ZXD)		Missing	+	Missing	Missing	Missing	Missing	Missing	Missing
GC_00000065	K15738	ABC transport system ATP-binding/permease protein	Transporters>>>ABC transporters, eukaryotic type>>>Other subfamilies>>>Other ABC transporters	COG0488	ATPase components of ABC transporters with duplicated ATPase domains (Uup) (PDB:5ZXD)		+	Missing	+	+	+	+	+	+
GC_00000721	K01990	ABC-2 type transport system ATP-binding protein	Transporters>>>ABC transporters, prokaryotic type>>>ABC-2 type and other transporters>>>ABC-2 type transporter	COG1131	ABC-type multidrug transport system, ATPase component (CcmA) (PDB:5DO7)		+	+	+	+	+	+	+	+
GC_00002234	K01990	ABC-2 type transport system ATP-binding protein	Transporters>>>ABC transporters, prokaryotic type>>>ABC-2 type and other transporters>>>ABC-2 type transporter	COG1131	ABC-type multidrug transport system, ATPase component (CcmA) (PDB:5DO7)		Missing	Missing	+	+	+	Missing	Missing	Missing
GC_00002005	K01992	ABC-2 type transport system permease protein	Transporters>>>ABC transporters, prokaryotic type>>>ABC-2 type and other transporters>>>ABC-2 type transporter				Missing	+	Missing	Missing	Missing	Missing	Missing	Missing
GC_00000859	K03274	ADP-L-glycero-D-manno-heptose 6-epimerase [EC:5.1.3.20]	KEGG Orthology (KO)>>>09100 Metabolism>>>09107 Glycan biosynthesis and metabolism>>>00540 Lipopolysaccharide biosynthesis [PATH:ko00540]|Enzymes>>>5. Isomerases>>>5.1 Racemases and epimerases>>>5.1.3 Acting on carbohydrates and derivatives>>>5.1.3.20 ADP-glyceromanno-heptose 6-epimerase|Lipopolysaccharide biosynthesis proteins>>>Core region	COG0451	Nucleoside-diphosphate-sugar epimerase (WcaG) (PDB:2X4G)		+	+	+	+	+	+	+	+
GC_00001341	K23997	ADP-dependent NAD(P)H-hydrate dehydratase / NAD(P)H-hydrate epimerase [EC:4.2.1.136 5.1.99.6]	KEGG Orthology (KO)>>>09190 Not Included in Pathway or Brite>>>09191 Unclassified: metabolism>>>99980 Enzymes with EC numbers|Enzymes>>>4. Lyases>>>4.2 Carbon-oxygen lyases>>>4.2.1 Hydro-lyases>>>4.2.1.136 ADP-dependent NAD(P)H-hydrate dehydratase|Enzymes>>>5. Isomerases>>>5.1 Racemases and epimerases>>>5.1.99 Acting on other compounds>>>5.1.99.6 NAD(P)H-hydrate epimerase	COG0062|COG0063	NAD(P)H-hydrate repair enzyme Nnr, NAD(P)H-hydrate epimerase domain (Nnr1) (PDB:3RRB)|NAD(P)H-hydrate repair enzyme Nnr, NAD(P)H-hydrate dehydratase domain (Nnr2) (PDB:1KYH)		+	+	+	+	+	+	+	+
GC_00001337	K01515	ADP-ribose pyrophosphatase [EC:3.6.1.13 3.6.1.-]	KEGG Orthology (KO)>>>09100 Metabolism>>>09104 Nucleotide metabolism>>>00230 Purine metabolism [PATH:ko00230]|KEGG Orthology (KO)>>>09100 Metabolism>>>09108 Metabolism of cofactors and vitamins>>>00740 Riboflavin metabolism [PATH:ko00740]|Enzymes>>>3. Hydrolases>>>3.6 Acting on acid anhydrides>>>3.6.1 In phosphorus-containing anhydrides>>>3.6.1.13 ADP-ribose diphosphatase|Enzymes>>>3. Hydrolases>…	COG0494	8-oxo-dGTP pyrophosphatase MutT and related house-cleaning NTP pyrophosphohydrolases, NUDIX family (MutT) (PDB:4V14)		+	+	+	+	+	+	+	+
GC_00000441	K19710	ATP adenylyltransferase [EC:2.7.7.53]	KEGG Orthology (KO)>>>09100 Metabolism>>>09104 Nucleotide metabolism>>>00230 Purine metabolism [PATH:ko00230]|Enzymes>>>2. Transferases>>>2.7 Transferring phosphorus-containing groups>>>2.7.7 Nucleotidyltransferases>>>2.7.7.53 ATP adenylyltransferase	COG0537	Purine nucleoside phosphoramidase/Ap4A hydrolase, histidine triade (HIT) family (HinT) (PDB:1AV5) (PUBMED:20934431)		+	+	+	+	+	+	+	+
GC_00001104	K00765	ATP phosphoribosyltransferase [EC:2.4.2.17]	KEGG Orthology (KO)>>>09100 Metabolism>>>09105 Amino acid metabolism>>>00340 Histidine metabolism [PATH:ko00340]|Enzymes>>>2. Transferases>>>2.4 Glycosyltransferases>>>2.4.2 Pentosyltransferases>>>2.4.2.17 ATP phosphoribosyltransferase	COG0040	ATP phosphoribosyltransferase (HisG) (PDB:1H3D)	Histidine biosynthesis	+	+	+	+	+	+	+	+
GC_00001639	K02116	ATP synthase protein I	Photosynthesis proteins>>>Photosystem and electron transport system>>>F-type ATPase [OT]				Missing	Missing	+	Missing	+	Missing	Missing	+
GC_00002167	K14698	ATP-binding cassette, subfamily B, bacterial IrtA/YbtP [EC:7.-.-.-]	KEGG Orthology (KO)>>>09130 Environmental Information Processing>>>09131 Membrane transport>>>02010 ABC transporters [PATH:ko02010]|Transporters>>>ABC transporters, eukaryotic type>>>ABCB (MDR/TAP) subfamily>>>ABCB-BAC subgroup	COG1132	ABC-type multidrug transport system, ATPase and permease component (MdlB) (PDB:2HYD)		Missing	Missing	+	+	+	Missing	Missing	Missing
GC_00002224	K14699	ATP-binding cassette, subfamily B, bacterial IrtB/YbtQ [EC:7.-.-.-]	KEGG Orthology (KO)>>>09130 Environmental Information Processing>>>09131 Membrane transport>>>02010 ABC transporters [PATH:ko02010]|Transporters>>>ABC transporters, eukaryotic type>>>ABCB (MDR/TAP) subfamily>>>ABCB-BAC subgroup	COG1132	ABC-type multidrug transport system, ATPase and permease component (MdlB) (PDB:2HYD)		Missing	Missing	+	+	+	Missing	Missing	Missing
GC_00001520	K11085	ATP-binding cassette, subfamily B, bacterial MsbA [EC:7.5.2.6]	KEGG Orthology (KO)>>>09130 Environmental Information Processing>>>09131 Membrane transport>>>02010 ABC transporters [PATH:ko02010]|Enzymes>>>7. Translocases>>>7.5 Catalysing the translocation of carbohydrates and their derivatives>>>7.5.2 Linked to the hydrolysis of a nucleoside triphosphate>>>7.5.2.6 ABC-type lipid A-core oligosaccharide transporter|Transporters>>>ABC transporters, eukaryotic t…	COG1132	ABC-type multidrug transport system, ATPase and permease component (MdlB) (PDB:2HYD)		+	+	+	+	+	+	+	+
GC_00000185	K18890	ATP-binding cassette, subfamily B, multidrug efflux pump	KEGG Orthology (KO)>>>09130 Environmental Information Processing>>>09131 Membrane transport>>>02010 ABC transporters [PATH:ko02010]|Transporters>>>ABC transporters, eukaryotic type>>>ABCB (MDR/TAP) subfamily>>>ABCB-BAC subgroup	COG1132	ABC-type multidrug transport system, ATPase and permease component (MdlB) (PDB:2HYD)		+	+	+	+	+	Missing	+	+
GC_00000190	K18889	ATP-binding cassette, subfamily B, multidrug efflux pump	KEGG Orthology (KO)>>>09130 Environmental Information Processing>>>09131 Membrane transport>>>02010 ABC transporters [PATH:ko02010]|Transporters>>>ABC transporters, eukaryotic type>>>ABCB (MDR/TAP) subfamily>>>ABCB-BAC subgroup	COG1132	ABC-type multidrug transport system, ATPase and permease component (MdlB) (PDB:2HYD)		+	Missing	+	+	+	+	+	+
GC_00001360	K16012	ATP-binding cassette, subfamily C, bacterial CydC	KEGG Orthology (KO)>>>09130 Environmental Information Processing>>>09131 Membrane transport>>>02010 ABC transporters [PATH:ko02010]|Transporters>>>ABC transporters, eukaryotic type>>>ABCC (CFTR/MRP) subfamily>>>ABCC-BAC subgroup	COG4987	ABC-type transport system involved in cytochrome bd biosynthesis, fused ATPase and permease components (CydC)		+	+	+	+	+	+	+	+
GC_00001117	K16013	ATP-binding cassette, subfamily C, bacterial CydD	KEGG Orthology (KO)>>>09130 Environmental Information Processing>>>09131 Membrane transport>>>02010 ABC transporters [PATH:ko02010]|Transporters>>>ABC transporters, eukaryotic type>>>ABCC (CFTR/MRP) subfamily>>>ABCC-BAC subgroup	COG4988	ABC-type transport system involved in cytochrome bd biosynthesis, ATPase and permease components (CydD)		+	+	+	+	+	+	+	+
GC_00000220	K12541	ATP-binding cassette, subfamily C, bacterial LapB	KEGG Orthology (KO)>>>09130 Environmental Information Processing>>>09131 Membrane transport>>>02010 ABC transporters [PATH:ko02010]|Transporters>>>ABC transporters, eukaryotic type>>>ABCC (CFTR/MRP) subfamily>>>ABCC-BAC subgroup|Secretion system>>>Type I secretion system>>>Adhesin protein transporter	COG2274	ABC-type bacteriocin/lantibiotic exporters, contain an N-terminal double-glycine peptidase domain (SunT) (PDB:3K8U)		+	Missing	+	+	+	+	+	+
GC_00002136	K12536	ATP-binding cassette, subfamily C, type I secretion system permease/ATPase		COG4618	ABC-type protease/lipase transport system, ATPase and permease components (ArpD) (PDB:5L22)		Missing	+	Missing	Missing	Missing	Missing	Missing	Missing
GC_00002136	K12536	ATP-binding cassette, subfamily C, type I secretion system permease/ATPase	KEGG Orthology (KO)>>>09130 Environmental Information Processing>>>09131 Membrane transport>>>02010 ABC transporters [PATH:ko02010]|Transporters>>>ABC transporters, eukaryotic type>>>ABCC (CFTR/MRP) subfamily>>>ABCC-BAC subgroup|Secretion system>>>Type I secretion system>>>Multiple protein transporter	COG4618	ABC-type protease/lipase transport system, ATPase and permease components (ArpD) (PDB:5L22)		Missing	Missing	Missing	Missing	Missing	+	+	Missing
GC_00002446	K12536	ATP-binding cassette, subfamily C, type I secretion system permease/ATPase	KEGG Orthology (KO)>>>09130 Environmental Information Processing>>>09131 Membrane transport>>>02010 ABC transporters [PATH:ko02010]|Transporters>>>ABC transporters, eukaryotic type>>>ABCC (CFTR/MRP) subfamily>>>ABCC-BAC subgroup|Secretion system>>>Type I secretion system>>>Multiple protein transporter	COG4618	ABC-type protease/lipase transport system, ATPase and permease components (ArpD) (PDB:5L22)		Missing	+	Missing	Missing	Missing	+	+	Missing
GC_00001448	K06158	ATP-binding cassette, subfamily F, member 3	Translation factors>>>Eukaryotic type>>>Initiation factors>>>Initiation associated factors	COG0488	ATPase components of ABC transporters with duplicated ATPase domains (Uup) (PDB:5ZXD)		+	+	+	+	+	+	+	+
GC_00002938	K03593	ATP-binding protein involved in chromosome partitioning	Chromosome and associated proteins>>>Prokaryotic type>>>Chromosome partitioning proteins>>>Other chromosome partitioning proteins|Mitochondrial biogenesis>>>Mitochondrial quality control factors>>>Mitochondrial respiratory chain complex assembly factors>>>Complex-I assembly factors	COG0489	Fe-S cluster carrier ATPase, Mrp/ApbC/NBP35 family (Mrp) (PDB:2PH1) (PUBMED:18616280;19114487;31709520)		Missing	Missing	Missing	Missing	Missing	Missing	+	Missing
GC_00000565	K03593	ATP-binding protein involved in chromosome partitioning	Chromosome and associated proteins>>>Prokaryotic type>>>Chromosome partitioning proteins>>>Other chromosome partitioning proteins|Mitochondrial biogenesis>>>Mitochondrial quality control factors>>>Mitochondrial respiratory chain complex assembly factors>>>Complex-I assembly factors	COG0489|COG2151	Fe-S cluster carrier ATPase, Mrp/ApbC/NBP35 family (Mrp) (PDB:2PH1) (PUBMED:18616280;19114487;31709520)|Metal-sulfur cluster biosynthetic enzyme (PaaD) (PDB:1UWD)		+	+	+	+	+	+	+	+
GC_00000739	K15230	ATP-citrate lyase alpha-subunit [EC:2.3.3.8]	KEGG Orthology (KO)>>>09100 Metabolism>>>09101 Carbohydrate metabolism>>>00020 Citrate cycle (TCA cycle) [PATH:ko00020]|KEGG Orthology (KO)>>>09100 Metabolism>>>09102 Energy metabolism>>>00720 Carbon fixation pathways in prokaryotes [PATH:ko00720]|Enzymes>>>2. Transferases>>>2.3 Acyltransferases>>>2.3.3 Acyl groups converted into alkyl groups on transfer>>>2.3.3.8 ATP citrate synthase	COG0074|COG0372	Succinyl-CoA synthetase, alpha subunit (SucD) (PDB:1CQI)|Citrate synthase (GltA) (PDB:3TQG) (PUBMED:25211225)	TCA cycle|TCA cycle	+	+	+	+	+	+	+	+
GC_00001483	K15231	ATP-citrate lyase beta-subunit [EC:2.3.3.8]	KEGG Orthology (KO)>>>09100 Metabolism>>>09101 Carbohydrate metabolism>>>00020 Citrate cycle (TCA cycle) [PATH:ko00020]|KEGG Orthology (KO)>>>09100 Metabolism>>>09102 Energy metabolism>>>00720 Carbon fixation pathways in prokaryotes [PATH:ko00720]|Enzymes>>>2. Transferases>>>2.3 Acyltransferases>>>2.3.3 Acyl groups converted into alkyl groups on transfer>>>2.3.3.8 ATP citrate synthase	COG0045	Succinyl-CoA synthetase, beta subunit (SucC) (PDB:1SCU)	TCA cycle	+	+	+	+	+	+	+	+
GC_00000248	K03696	ATP-dependent Clp protease ATP-binding subunit ClpC	Chaperones and folding catalysts>>>Heat shock proteins>>>HSP100	COG0542	ATP-dependent Clp protease, ATP-binding subunit ClpA (ClpA) (PDB:1KSF)		+	+	+	+	+	+	+	+
GC_00001249	K03544	ATP-dependent Clp protease ATP-binding subunit ClpX	KEGG Orthology (KO)>>>09140 Cellular Processes>>>09143 Cell growth and death>>>04112 Cell cycle - Caulobacter [PATH:ko04112]|Chaperones and folding catalysts>>>Heat shock proteins>>>HSP100	COG1219	ATP-dependent protease Clp, ATPase subunit ClpX (ClpX) (PDB:3HTE)		+	+	+	+	+	+	+	+
GC_00000516	K06891	ATP-dependent Clp protease adaptor protein ClpS	KEGG Orthology (KO)>>>09190 Not Included in Pathway or Brite>>>09192 Unclassified: genetic information processing>>>99975 Protein processing	COG2127	ATP-dependent Clp protease adapter protein ClpS (ClpS) (PDB:1LZW)		+	+	+	+	+	+	+	+
GC_00000435	K01358	ATP-dependent Clp protease, protease subunit [EC:3.4.21.92]	KEGG Orthology (KO)>>>09140 Cellular Processes>>>09143 Cell growth and death>>>04112 Cell cycle - Caulobacter [PATH:ko04112]|Enzymes>>>3. Hydrolases>>>3.4 Acting on peptide bonds (peptidases)>>>3.4.21 Serine endopeptidases>>>3.4.21.92 endopeptidase Clp|Peptidases and inhibitors>>>Serine peptidases>>>Family S14: ClpP endopeptidase family	COG0740	ATP-dependent protease ClpP, protease subunit (ClpP) (PDB:1TG6)		+	+	+	+	+	+	+	+
GC_00000628	K03655	ATP-dependent DNA helicase RecG [EC:5.6.2.4]	KEGG Orthology (KO)>>>09120 Genetic Information Processing>>>09124 Replication and repair>>>03440 Homologous recombination [PATH:ko03440]|Enzymes>>>5. Isomerases>>>5.6 Isomerases altering macromolecular conformation>>>5.6.2 Enzymes altering nucleic acid conformation>>>5.6.2.4 DNA 3'-5' helicase|DNA repair and recombination proteins>>>Prokaryotic type>>>DSBR (double strand breaks repair)>>>HR (hom…	COG1200	RecG-like helicase (RecG) (PDB:1GM5)		+	+	+	+	+	+	+	+
GC_00002606	K03654	ATP-dependent DNA helicase RecQ [EC:5.6.2.4]		COG0514	Superfamily II DNA helicase RecQ (RecQ) (PDB:1OYW)		Missing	Missing	Missing	Missing	Missing	Missing	+	Missing
GC_00001546	K03654	ATP-dependent DNA helicase RecQ [EC:5.6.2.4]	KEGG Orthology (KO)>>>09120 Genetic Information Processing>>>09123 Folding, sorting and degradation>>>03018 RNA degradation [PATH:ko03018]|Enzymes>>>5. Isomerases>>>5.6 Isomerases altering macromolecular conformation>>>5.6.2 Enzymes altering nucleic acid conformation>>>5.6.2.4 DNA 3'-5' helicase|Messenger RNA biogenesis>>>Prokaryotic type>>>Bacterial mRNA degradation factors>>>RNA degradosome com…	COG0514	Superfamily II DNA helicase RecQ (RecQ) (PDB:1OYW)		+	+	+	+	+	+	+	+
GC_00001550	K03657	ATP-dependent DNA helicase UvrD/PcrA [EC:5.6.2.4]	KEGG Orthology (KO)>>>09120 Genetic Information Processing>>>09124 Replication and repair>>>03420 Nucleotide excision repair [PATH:ko03420]|KEGG Orthology (KO)>>>09120 Genetic Information Processing>>>09124 Replication and repair>>>03430 Mismatch repair [PATH:ko03430]|Enzymes>>>5. Isomerases>>>5.6 Isomerases altering macromolecular conformation>>>5.6.2 Enzymes altering nucleic acid conformation>>…	COG0210	Superfamily I DNA or RNA helicase (UvrD) (PDB:6PPR)		+	+	+	+	+	+	+	+
GC_00000583	K03667	ATP-dependent HslUV protease ATP-binding subunit HslU	Chaperones and folding catalysts>>>Heat shock proteins>>>HSP100	COG1220	ATP-dependent protease HslVU (ClpYQ), ATPase subunit HslU (HslU) (PDB:1DO0)		+	+	+	+	+	+	+	+
GC_00002147	K03667	ATP-dependent HslUV protease ATP-binding subunit HslU	Chaperones and folding catalysts>>>Heat shock proteins>>>HSP100	COG1220	ATP-dependent protease HslVU (ClpYQ), ATPase subunit HslU (HslU) (PDB:1DO0)		Missing	Missing	Missing	Missing	Missing	Missing	+	Missing
GC_00002987	K03667	ATP-dependent HslUV protease ATP-binding subunit HslU	Chaperones and folding catalysts>>>Heat shock proteins>>>HSP100	COG1220	ATP-dependent protease HslVU (ClpYQ), ATPase subunit HslU (HslU) (PDB:1DO0)		Missing	Missing	Missing	Missing	+	Missing	Missing	Missing
GC_00000385	K01419	ATP-dependent HslUV protease, peptidase subunit HslV [EC:3.4.25.2]	Enzymes>>>3. Hydrolases>>>3.4 Acting on peptide bonds (peptidases)>>>3.4.25 Threonine endopeptidases>>>3.4.25.2 HslU---HslV peptidase|Peptidases and inhibitors>>>Threonine peptidases>>>Family T1: proteasome family	COG5405	ATP-dependent protease HslVU (ClpYQ), peptidase subunit (HslV) (PDB:5JI3)		+	+	+	+	+	+	+	+
GC_00000253	K05592	ATP-dependent RNA helicase DeaD [EC:3.6.4.13]	KEGG Orthology (KO)>>>09120 Genetic Information Processing>>>09123 Folding, sorting and degradation>>>03018 RNA degradation [PATH:ko03018]|Enzymes>>>3. Hydrolases>>>3.6 Acting on acid anhydrides>>>3.6.4 Acting on acid anhydrides to facilitate cellular and subcellular movement>>>3.6.4.13 RNA helicase|Messenger RNA biogenesis>>>Prokaryotic type>>>Bacterial mRNA degradation factors>>>RNA degradosome…	COG0513	Superfamily II DNA and RNA helicase (SrmB) (PDB:3RRM)		+	+	+	+	+	+	+	+
GC_00000135	K11927	ATP-dependent RNA helicase RhlE [EC:3.6.4.13]	KEGG Orthology (KO)>>>09120 Genetic Information Processing>>>09123 Folding, sorting and degradation>>>03018 RNA degradation [PATH:ko03018]|Enzymes>>>3. Hydrolases>>>3.6 Acting on acid anhydrides>>>3.6.4 Acting on acid anhydrides to facilitate cellular and subcellular movement>>>3.6.4.13 RNA helicase|Messenger RNA biogenesis>>>Prokaryotic type>>>Bacterial mRNA degradation factors>>>RNA degradosome…	COG0513	Superfamily II DNA and RNA helicase (SrmB) (PDB:3RRM)		+	+	+	+	+	+	+	+
GC_00001075	K16898	ATP-dependent helicase/nuclease subunit A [EC:5.6.2.4 3.1.-.-]		COG1074	3-5 helicase subunit RecB of the DNA repair enzyme RecBCD (exonuclease V) (RecB) (PDB:3U44) (PUBMED:29901759;30601118)		Missing	+	Missing	Missing	Missing	+	+	Missing
GC_00001075	K16898	ATP-dependent helicase/nuclease subunit A [EC:5.6.2.4 3.1.-.-]	Enzymes>>>3. Hydrolases>>>3.1 Acting on ester bonds>>>3.1.->>>3.1.-.-|Enzymes>>>5. Isomerases>>>5.6 Isomerases altering macromolecular conformation>>>5.6.2 Enzymes altering nucleic acid conformation>>>5.6.2.4 DNA 3'-5' helicase|DNA repair and recombination proteins>>>Prokaryotic type>>>DSBR (double strand breaks repair)>>>HR (homologous recombination)>>>AddAB pathway proteins	COG1074	3-5 helicase subunit RecB of the DNA repair enzyme RecBCD (exonuclease V) (RecB) (PDB:3U44) (PUBMED:29901759;30601118)		+	Missing	+	+	+	Missing	Missing	+
GC_00003230	K16899	ATP-dependent helicase/nuclease subunit B [EC:5.6.2.4 3.1.-.-]		COG1074	3-5 helicase subunit RecB of the DNA repair enzyme RecBCD (exonuclease V) (RecB) (PDB:3U44) (PUBMED:29901759;30601118)		Missing	Missing	Missing	Missing	Missing	Missing	+	Missing
GC_00000642	K21071	ATP-dependent phosphofructokinase / diphosphate-dependent phosphofructokinase [EC:2.7.1.11 2.7.1.90]	KEGG Orthology (KO)>>>09100 Metabolism>>>09101 Carbohydrate metabolism>>>00010 Glycolysis / Gluconeogenesis [PATH:ko00010]|KEGG Orthology (KO)>>>09100 Metabolism>>>09101 Carbohydrate metabolism>>>00030 Pentose phosphate pathway [PATH:ko00030]|KEGG Orthology (KO)>>>09100 Metabolism>>>09101 Carbohydrate metabolism>>>00051 Fructose and mannose metabolism [PATH:ko00051]|KEGG Orthology (KO)>>>09100 Me…	COG0205	6-phosphofructokinase (PfkA) (PDB:1KZH)	Glycolysis	+	+	+	+	+	+	+	+
GC_00000812	K19055	Ala-tRNA(Pro) deacylase [EC:3.1.1.-]	Enzymes>>>3. Hydrolases>>>3.1 Acting on ester bonds>>>3.1.1 Carboxylic-ester hydrolases>>>3.1.1.-|Transfer RNA biogenesis>>>Prokaryotic type>>>Aminoacyl-tRNA synthetases (AARSs)>>>Trans-editing factors	COG2606	Cys-tRNA(Pro) deacylase, prolyl-tRNA editing enzyme YbaK/EbsC (EbsC) (PDB:1DBU)		+	+	+	+	+	+	+	+
GC_00001085	K18954	AraC family transcriptional regulator, transcriptional activator of pobA	Transcription factors>>>Prokaryotic type>>>Helix-turn-helix>>>AraC family	COG2207	AraC-type DNA-binding domain and AraC-containing proteins (AraC) (PDB:1BL0)		+	+	+	+	+	+	+	+
GC_00002205	K12243	AraC family transcriptional regulator, transcriptional activator of the genes for pyochelin and ferripyochelin receptors	Transcription factors>>>Prokaryotic type>>>Helix-turn-helix>>>AraC family	COG2207	AraC-type DNA-binding domain and AraC-containing proteins (AraC) (PDB:1BL0)		Missing	Missing	+	+	+	Missing	Missing	Missing
GC_00001262	K03892	ArsR family transcriptional regulator, arsenate/arsenite/antimonite-responsive transcriptional repressor		COG0640	DNA-binding transcriptional regulator, ArsR family (ArsR) (PDB:3F6V)		Missing	+	+	+	+	+	+	Missing
GC_00001563	K03892	ArsR family transcriptional regulator, arsenate/arsenite/antimonite-responsive transcriptional repressor	Transcription factors>>>Prokaryotic type>>>Helix-turn-helix>>>ArsR family	COG0640	DNA-binding transcriptional regulator, ArsR family (ArsR) (PDB:3F6V)		+	Missing	+	+	+	+	+	+
GC_00001564	K21903	ArsR family transcriptional regulator, lead/cadmium/zinc/bismuth-responsive transcriptional repressor	Transcription factors>>>Prokaryotic type>>>Helix-turn-helix>>>ArsR family	COG0640	DNA-binding transcriptional regulator, ArsR family (ArsR) (PDB:3F6V)		+	+	+	+	+	Missing	+	+
GC_00001121	K03524	BirA family transcriptional regulator, biotin operon repressor / biotin---[acetyl-CoA-carboxylase] ligase [EC:6.3.4.15]	KEGG Orthology (KO)>>>09100 Metabolism>>>09108 Metabolism of cofactors and vitamins>>>00780 Biotin metabolism [PATH:ko00780]|Enzymes>>>6. Ligases>>>6.3 Forming carbon-nitrogen bonds>>>6.3.4 Other carbon-nitrogen ligases>>>6.3.4.15 biotin---[biotin carboxyl-carrier protein] ligase|Transcription factors>>>Prokaryotic type>>>Helix-turn-helix>>>Other families	COG0340|COG1654	Biotin-(acetyl-CoA carboxylase) ligase (BirA2) (PDB:1BIA) (PUBMED:32188788)|Biotin operon repressor (BirA) (PDB:1BIA)	Biotin biosynthesis	+	+	+	+	+	+	+	+
GC_00000030	K11690	C4-dicarboxylate transporter, DctM subunit	KEGG Orthology (KO)>>>09130 Environmental Information Processing>>>09132 Signal transduction>>>02020 Two-component system [PATH:ko02020]|Transporters>>>Other transporters>>>Electrochemical potential-driven transporters [TC:2]	COG4664	TRAP-type mannitol/chloroaromatic compound transport system, large permease component (FcbT3)		+	Missing	+	+	+	+	+	+
GC_00001186	K07052	CAAX protease family protein					Missing	+	Missing	Missing	Missing	Missing	Missing	Missing
GC_00001186	K07052	CAAX protease family protein	Peptidases and inhibitors>>>Glutamic peptidases>>>Family G5: prenyl protease 2 family				+	Missing	+	+	+	+	+	+
GC_00001210	K07052	CAAX protease family protein	Peptidases and inhibitors>>>Glutamic peptidases>>>Family G5: prenyl protease 2 family				+	Missing	Missing	Missing	Missing	Missing	Missing	+
GC_00001381	K07052	CAAX protease family protein	Peptidases and inhibitors>>>Glutamic peptidases>>>Family G5: prenyl protease 2 family	COG1266	Membrane protease YdiL, CAAX protease family (YdiL)		+	+	+	+	+	+	+	+
GC_00002530	K07052	CAAX protease family protein	Peptidases and inhibitors>>>Glutamic peptidases>>>Family G5: prenyl protease 2 family	COG1266	Membrane protease YdiL, CAAX protease family (YdiL)		Missing	Missing	Missing	Missing	Missing	+	+	Missing
GC_00001264	K10915	CAI-1 autoinducer synthase [EC:2.3.-.-]	KEGG Orthology (KO)>>>09140 Cellular Processes>>>09145 Cellular community - prokaryotes>>>02024 Quorum sensing [PATH:ko02024]|KEGG Orthology (KO)>>>09140 Cellular Processes>>>09145 Cellular community - prokaryotes>>>05111 Biofilm formation - Vibrio cholerae [PATH:ko05111]|Enzymes>>>2. Transferases>>>2.3 Acyltransferases>>>2.3.->>>2.3.-.-	COG0156	7-keto-8-aminopelargonate synthetase or related enzyme (BioF) (PDB:1BS0)	Biotin biosynthesis	+	+	+	+	+	+	+	+
GC_00000616	K07182	CBS domain-containing protein	KEGG Orthology (KO)>>>09190 Not Included in Pathway or Brite>>>09193 Unclassified: signaling and cellular processes>>>99995 Signaling proteins	COG2905	Signal-transduction protein containing cAMP-binding, CBS, and nucleotidyltransferase domains		+	+	+	+	+	+	+	+
GC_00001638	K23886	CDGSH iron-sulfur domain-containing protein 3	KEGG Orthology (KO)>>>09190 Not Included in Pathway or Brite>>>09193 Unclassified: signaling and cellular processes>>>99977 Transport	COG3369	Uncharacterized conserved protein, contains Zn-finger domain of CDGSH type (PDB:2QD0)		+	+	+	+	+	+	+	Missing
GC_00001648	K00995	CDP-diacylglycerol---glycerol-3-phosphate 3-phosphatidyltransferase [EC:2.7.8.5]	KEGG Orthology (KO)>>>09100 Metabolism>>>09103 Lipid metabolism>>>00564 Glycerophospholipid metabolism [PATH:ko00564]|Enzymes>>>2. Transferases>>>2.7 Transferring phosphorus-containing groups>>>2.7.8 Transferases for other substituted phosphate groups>>>2.7.8.5 CDP-diacylglycerol---glycerol-3-phosphate 1-phosphatidyltransferase	COG0558	Phosphatidylglycerophosphate synthase (PgsA) (PDB:4MND)	Phospholipid biosynthesis	Missing	Missing	Missing	Missing	Missing	+	+	Missing
GC_00000524	K17103	CDP-diacylglycerol---serine O-phosphatidyltransferase [EC:2.7.8.8]	KEGG Orthology (KO)>>>09100 Metabolism>>>09103 Lipid metabolism>>>00564 Glycerophospholipid metabolism [PATH:ko00564]|KEGG Orthology (KO)>>>09100 Metabolism>>>09105 Amino acid metabolism>>>00260 Glycine, serine and threonine metabolism [PATH:ko00260]|Enzymes>>>2. Transferases>>>2.7 Transferring phosphorus-containing groups>>>2.7.8 Transferases for other substituted phosphate groups>>>2.7.8.8 CDP-…	COG1183	Phosphatidylserine synthase (PssA)		+	+	+	+	+	+	+	+
GC_00000958	K18431	CMP-N,N'-diacetyllegionaminic acid synthase [EC:2.7.7.82]		COG1083	CMP-N-acetylneuraminic acid synthetase, NeuA/PseF family (NeuA) (PDB:1EYR)		Missing	+	+	+	+	+	+	+
GC_00003213	K18431	CMP-N,N'-diacetyllegionaminic acid synthase [EC:2.7.7.82]	KEGG Orthology (KO)>>>09100 Metabolism>>>09101 Carbohydrate metabolism>>>00520 Amino sugar and nucleotide sugar metabolism [PATH:ko00520]|Enzymes>>>2. Transferases>>>2.7 Transferring phosphorus-containing groups>>>2.7.7 Nucleotidyltransferases>>>2.7.7.82 CMP-N,N'-diacetyllegionaminic acid synthase	COG1083	CMP-N-acetylneuraminic acid synthetase, NeuA/PseF family (NeuA) (PDB:1EYR)		+	Missing	Missing	Missing	Missing	Missing	Missing	Missing
GC_00001343	K00945	CMP/dCMP kinase [EC:2.7.4.25]	KEGG Orthology (KO)>>>09100 Metabolism>>>09104 Nucleotide metabolism>>>00240 Pyrimidine metabolism [PATH:ko00240]|Enzymes>>>2. Transferases>>>2.7 Transferring phosphorus-containing groups>>>2.7.4 Phosphotransferases with a phosphate group as acceptor>>>2.7.4.25 (d)CMP kinase	COG0283	Cytidylate kinase (Cmk) (PDB:3R20) (PUBMED:19111750;25691594;28928205)		+	+	+	+	+	+	+	+
GC_00002897	K00945	CMP/dCMP kinase [EC:2.7.4.25]	KEGG Orthology (KO)>>>09100 Metabolism>>>09104 Nucleotide metabolism>>>00240 Pyrimidine metabolism [PATH:ko00240]|Enzymes>>>2. Transferases>>>2.7 Transferring phosphorus-containing groups>>>2.7.4 Phosphotransferases with a phosphate group as acceptor>>>2.7.4.25 (d)CMP kinase	COG0283|COG0761	Cytidylate kinase (Cmk) (PDB:3R20) (PUBMED:19111750;25691594;28928205)|4-Hydroxy-3-methylbut-2-enyl diphosphate reductase IspH (IspH) (PDB:3DNF)	Isoprenoid biosynthesis	Missing	Missing	Missing	Missing	Missing	Missing	+	Missing
GC_00001720	K15342	CRISP-associated protein Cas1	DNA repair and recombination proteins>>>Prokaryotic type>>>DSBR (double strand breaks repair)>>>HR (homologous recombination)>>>Other HR factor|Prokaryotic defense system>>>CRISPR-Cas system>>>Universal Cas proteins	COG1518	CRISPR-Cas system-associated integrase Cas1 (Cas1) (PDB:2YZS)	CRISPR-Cas system	+	Missing	+	+	+	Missing	+	+
GC_00002028	K15342	CRISP-associated protein Cas1	DNA repair and recombination proteins>>>Prokaryotic type>>>DSBR (double strand breaks repair)>>>HR (homologous recombination)>>>Other HR factor|Prokaryotic defense system>>>CRISPR-Cas system>>>Universal Cas proteins	COG1518	CRISPR-Cas system-associated integrase Cas1 (Cas1) (PDB:2YZS)	CRISPR-Cas system	+	Missing	+	+	+	Missing	Missing	Missing
GC_00002728	K15342	CRISP-associated protein Cas1	DNA repair and recombination proteins>>>Prokaryotic type>>>DSBR (double strand breaks repair)>>>HR (homologous recombination)>>>Other HR factor|Prokaryotic defense system>>>CRISPR-Cas system>>>Universal Cas proteins	COG1518	CRISPR-Cas system-associated integrase Cas1 (Cas1) (PDB:2YZS)	CRISPR-Cas system	Missing	Missing	Missing	Missing	Missing	+	Missing	Missing
GC_00002100	K15342	CRISP-associated protein Cas1	KEGG Orthology (KO)>>>09190 Not Included in Pathway or Brite>>>09191 Unclassified: metabolism>>>99980 Enzymes with EC numbers|Enzymes>>>2. Transferases>>>2.7 Transferring phosphorus-containing groups>>>2.7.7 Nucleotidyltransferases>>>2.7.7.49 RNA-directed DNA polymerase	COG1518|COG3344	CRISPR-Cas system-associated integrase Cas1 (Cas1) (PDB:2YZS)|Retron-type reverse transcriptase (YkfC)	CRISPR-Cas system	+	Missing	+	+	+	Missing	Missing	Missing
GC_00002267	K07012	CRISPR-associated endonuclease/helicase Cas3 [EC:3.1.-.- 5.6.2.4]	Enzymes>>>3. Hydrolases>>>3.1 Acting on ester bonds>>>3.1.->>>3.1.-.-|Enzymes>>>5. Isomerases>>>5.6 Isomerases altering macromolecular conformation>>>5.6.2 Enzymes altering nucleic acid conformation>>>5.6.2.4 DNA 3'-5' helicase|Prokaryotic defense system>>>CRISPR-Cas system>>>Type I CRISPR-Cas system>>>Type I signiture cas proteins	COG1203	CRISPR-Cas type I system-associated endonuclease/helicase Cas3 (Cas3)	CRISPR-Cas system	Missing	Missing	+	+	+	Missing	Missing	Missing
GC_00002627	K07012	CRISPR-associated endonuclease/helicase Cas3 [EC:3.1.-.- 5.6.2.4]	Enzymes>>>3. Hydrolases>>>3.1 Acting on ester bonds>>>3.1.->>>3.1.-.-|Enzymes>>>5. Isomerases>>>5.6 Isomerases altering macromolecular conformation>>>5.6.2 Enzymes altering nucleic acid conformation>>>5.6.2.4 DNA 3'-5' helicase|Prokaryotic defense system>>>CRISPR-Cas system>>>Type I CRISPR-Cas system>>>Type I signiture cas proteins	COG1203	CRISPR-Cas type I system-associated endonuclease/helicase Cas3 (Cas3)	CRISPR-Cas system	+	Missing	Missing	Missing	Missing	Missing	Missing	+
GC_00003070	K07012	CRISPR-associated endonuclease/helicase Cas3 [EC:3.1.-.- 5.6.2.4]	Enzymes>>>3. Hydrolases>>>3.1 Acting on ester bonds>>>3.1.->>>3.1.-.-|Enzymes>>>5. Isomerases>>>5.6 Isomerases altering macromolecular conformation>>>5.6.2 Enzymes altering nucleic acid conformation>>>5.6.2.4 DNA 3'-5' helicase|Prokaryotic defense system>>>CRISPR-Cas system>>>Type I CRISPR-Cas system>>>Type I signiture cas proteins	COG1203	CRISPR-Cas type I system-associated endonuclease/helicase Cas3 (Cas3)	CRISPR-Cas system	Missing	Missing	Missing	Missing	Missing	Missing	+	Missing
GC_00003095	K07012	CRISPR-associated endonuclease/helicase Cas3 [EC:3.1.-.- 5.6.2.4]	Enzymes>>>3. Hydrolases>>>3.1 Acting on ester bonds>>>3.1.->>>3.1.-.-|Enzymes>>>5. Isomerases>>>5.6 Isomerases altering macromolecular conformation>>>5.6.2 Enzymes altering nucleic acid conformation>>>5.6.2.4 DNA 3'-5' helicase|Prokaryotic defense system>>>CRISPR-Cas system>>>Type I CRISPR-Cas system>>>Type I signiture cas proteins	COG1203	CRISPR-Cas type I system-associated endonuclease/helicase Cas3 (Cas3)	CRISPR-Cas system	Missing	Missing	Missing	Missing	Missing	+	Missing	Missing
GC_00001637	K19091	CRISPR-associated endoribonuclease Cas6 [EC:3.1.-.-]	Enzymes>>>3. Hydrolases>>>3.1 Acting on ester bonds>>>3.1.->>>3.1.-.-|Prokaryotic defense system>>>CRISPR-Cas system>>>Type I CRISPR-Cas system>>>Subtype I-A factors|Prokaryotic defense system>>>CRISPR-Cas system>>>Type I CRISPR-Cas system>>>Subtype I-D factors	COG1583	CRISPR/Cas system endoribonuclease Cas6, RAMP superfamily (Cas6) (PDB:5YI6)	CRISPR-Cas system	+	+	+	+	+	Missing	+	+
GC_00002093	K19091	CRISPR-associated endoribonuclease Cas6 [EC:3.1.-.-]	Enzymes>>>3. Hydrolases>>>3.1 Acting on ester bonds>>>3.1.->>>3.1.-.-|Prokaryotic defense system>>>CRISPR-Cas system>>>Type I CRISPR-Cas system>>>Subtype I-A factors|Prokaryotic defense system>>>CRISPR-Cas system>>>Type I CRISPR-Cas system>>>Subtype I-D factors	COG1583	CRISPR/Cas system endoribonuclease Cas6, RAMP superfamily (Cas6) (PDB:5YI6)	CRISPR-Cas system	+	Missing	+	+	+	Missing	Missing	Missing
GC_00001716	K07464	CRISPR-associated exonuclease Cas4 [EC:3.1.12.1]	Enzymes>>>3. Hydrolases>>>3.1 Acting on ester bonds>>>3.1.12 Exodeoxyribonucleases producing 3'-phosphomonoesters>>>3.1.12.1 5' to 3' exodeoxyribonuclease (nucleoside 3'-phosphate-forming)|Prokaryotic defense system>>>CRISPR-Cas system>>>Type I CRISPR-Cas system>>>Subtype I-A factors|Prokaryotic defense system>>>CRISPR-Cas system>>>Type I CRISPR-Cas system>>>Subtype I-B factors|Prokaryotic defens…	COG1468	CRISPR/Cas system-associated exonuclease Cas4, RecB family (Cas4) (PDB:4R5Q)	CRISPR-Cas system	+	Missing	+	+	+	Missing	+	+
GC_00002890	K07464	CRISPR-associated exonuclease Cas4 [EC:3.1.12.1]	Enzymes>>>3. Hydrolases>>>3.1 Acting on ester bonds>>>3.1.12 Exodeoxyribonucleases producing 3'-phosphomonoesters>>>3.1.12.1 5' to 3' exodeoxyribonuclease (nucleoside 3'-phosphate-forming)|Prokaryotic defense system>>>CRISPR-Cas system>>>Type I CRISPR-Cas system>>>Subtype I-A factors|Prokaryotic defense system>>>CRISPR-Cas system>>>Type I CRISPR-Cas system>>>Subtype I-B factors|Prokaryotic defens…	COG1468	CRISPR/Cas system-associated exonuclease Cas4, RecB family (Cas4) (PDB:4R5Q)	CRISPR-Cas system	Missing	Missing	Missing	Missing	Missing	+	Missing	Missing
GC_00001680	K09951	CRISPR-associated protein Cas2	Prokaryotic defense system>>>CRISPR-Cas system>>>Universal Cas proteins	COG1343	CRISPR/Cas system-associated endoribonuclease Cas2 (Cas2) (PDB:2I0X)	CRISPR-Cas system	+	Missing	+	+	+	Missing	+	+
GC_00002041	K09951	CRISPR-associated protein Cas2	Prokaryotic defense system>>>CRISPR-Cas system>>>Universal Cas proteins	COG1343	CRISPR/Cas system-associated endoribonuclease Cas2 (Cas2) (PDB:2I0X)	CRISPR-Cas system	+	Missing	+	+	+	Missing	Missing	Missing
GC_00002157	K09951	CRISPR-associated protein Cas2	Prokaryotic defense system>>>CRISPR-Cas system>>>Universal Cas proteins	COG1343	CRISPR/Cas system-associated endoribonuclease Cas2 (Cas2) (PDB:2I0X)	CRISPR-Cas system	Missing	Missing	+	+	+	Missing	Missing	Missing
GC_00002792	K09951	CRISPR-associated protein Cas2	Prokaryotic defense system>>>CRISPR-Cas system>>>Universal Cas proteins	COG1343	CRISPR/Cas system-associated endoribonuclease Cas2 (Cas2) (PDB:2I0X)	CRISPR-Cas system	Missing	Missing	Missing	Missing	Missing	+	Missing	Missing
GC_00002941	K19119	CRISPR-associated protein Cas5d	Prokaryotic defense system>>>CRISPR-Cas system>>>Type I CRISPR-Cas system>>>Subtype I-C factors				Missing	Missing	Missing	Missing	Missing	+	Missing	Missing
GC_00002264	K19116	CRISPR-associated protein Cas5h	Prokaryotic defense system>>>CRISPR-Cas system>>>Type I CRISPR-Cas system>>>Subtype I-B factors	COG1688	CRISPR/Cas system-associated protein Cas5, RAMP superfamily (Cas5)	CRISPR-Cas system	Missing	Missing	+	+	+	Missing	Missing	Missing
GC_00002723	K07061	CRISPR-associated protein Cmr1	Prokaryotic defense system>>>CRISPR-Cas system>>>Type III CRISPR-Cas system>>>Subtype III-B factors	COG1367	CRISPR-Cas system type III CMR-effector complex subunit Cmr1, RAMP superfamily Cas7 group (Cmr1) (PDB:4L6U)	CRISPR-Cas system	+	Missing	Missing	Missing	Missing	Missing	Missing	Missing
GC_00003045	K09000	CRISPR-associated protein Cmr4	Prokaryotic defense system>>>CRISPR-Cas system>>>Type III CRISPR-Cas system>>>Subtype III-B factors	COG1336	CRISPR-Cas system type III CMR-effector complex subunit Cmr4, RAMP superfamily Cas7 group (Cmr4) (PDB:4WNZ)	CRISPR-Cas system	+	Missing	Missing	Missing	Missing	Missing	Missing	Missing
GC_00002943	K19117	CRISPR-associated protein Csd1	Prokaryotic defense system>>>CRISPR-Cas system>>>Type I CRISPR-Cas system>>>Subtype I-C factors	COG5941	CRISPR-Cas system type I-C effector complex large subunit Cas8c (Cas8c)	CRISPR-Cas system	Missing	Missing	Missing	Missing	Missing	+	Missing	Missing
GC_00003104	K19118	CRISPR-associated protein Csd2	Prokaryotic defense system>>>CRISPR-Cas system>>>Type I CRISPR-Cas system>>>Subtype I-C factors	COG3649	CRISPR-Cas system type I effector complex subunit Cas7, RAMP superfamily (Cas7)	CRISPR-Cas system	Missing	Missing	Missing	Missing	Missing	+	Missing	Missing
GC_00002256	K19115	CRISPR-associated protein Csh2	Prokaryotic defense system>>>CRISPR-Cas system>>>Type I CRISPR-Cas system>>>Subtype I-B factors	COG3649	CRISPR-Cas system type I effector complex subunit Cas7, RAMP superfamily (Cas7)	CRISPR-Cas system	Missing	Missing	+	+	+	Missing	Missing	Missing
GC_00002106	K07016	CRISPR-associated protein Csm1	Prokaryotic defense system>>>CRISPR-Cas system>>>Type III CRISPR-Cas system>>>Type III signiture cas proteins	COG1353	CRISPR/Cas system-associated protein Cas10, large subunit of type III CRISPR-Cas systems, contains HD superfamily nuclease domain (Cas10) (PDB:6IFN)	CRISPR-Cas system	+	Missing	+	+	+	Missing	Missing	Missing
GC_00002208	K07016	CRISPR-associated protein Csm1	Prokaryotic defense system>>>CRISPR-Cas system>>>Type III CRISPR-Cas system>>>Type III signiture cas proteins	COG1353	CRISPR/Cas system-associated protein Cas10, large subunit of type III CRISPR-Cas systems, contains HD superfamily nuclease domain (Cas10) (PDB:6IFN)	CRISPR-Cas system	Missing	Missing	+	+	+	Missing	Missing	Missing
GC_00002088	K19138	CRISPR-associated protein Csm2	Prokaryotic defense system>>>CRISPR-Cas system>>>Type III CRISPR-Cas system>>>Subtype III-A factors	COG1421	CRISPR-Cas system type III CSM-effector complex small subunit Csm2 (Csm2) (PDB:5AN6)	CRISPR-Cas system	+	Missing	+	+	+	Missing	Missing	Missing
GC_00002221	K19138	CRISPR-associated protein Csm2	Prokaryotic defense system>>>CRISPR-Cas system>>>Type III CRISPR-Cas system>>>Subtype III-A factors	COG1421	CRISPR-Cas system type III CSM-effector complex small subunit Csm2 (Csm2) (PDB:5AN6)	CRISPR-Cas system	Missing	Missing	+	+	+	Missing	Missing	Missing
GC_00002022	K09002	CRISPR-associated protein Csm3	Prokaryotic defense system>>>CRISPR-Cas system>>>Type III CRISPR-Cas system>>>Subtype III-A factors	COG1337	CRISPR-Cas system type III CSM-effector complex subunit Csm3, RAMP superfamily Cas7 group (Csm3) (PDB:6IFN)	CRISPR-Cas system	+	Missing	+	+	+	Missing	Missing	Missing
GC_00002238	K09002	CRISPR-associated protein Csm3	Prokaryotic defense system>>>CRISPR-Cas system>>>Type III CRISPR-Cas system>>>Subtype III-A factors	COG1337	CRISPR-Cas system type III CSM-effector complex subunit Csm3, RAMP superfamily Cas7 group (Csm3) (PDB:6IFN)	CRISPR-Cas system	Missing	Missing	+	+	+	Missing	Missing	Missing
GC_00002871	K09002	CRISPR-associated protein Csm3	Prokaryotic defense system>>>CRISPR-Cas system>>>Type III CRISPR-Cas system>>>Subtype III-A factors	COG1337	CRISPR-Cas system type III CSM-effector complex subunit Csm3, RAMP superfamily Cas7 group (Csm3) (PDB:6IFN)	CRISPR-Cas system	+	Missing	Missing	Missing	Missing	Missing	Missing	Missing
GC_00002301	K19139	CRISPR-associated protein Csm4	Prokaryotic defense system>>>CRISPR-Cas system>>>Type III CRISPR-Cas system>>>Subtype III-A factors				Missing	Missing	+	+	+	Missing	Missing	Missing
GC_00001939	K19139	CRISPR-associated protein Csm4	Prokaryotic defense system>>>CRISPR-Cas system>>>Type III CRISPR-Cas system>>>Subtype III-A factors	COG1567	CRISPR-Cas system type III CSM-effector complex subunit Csm4, RAMP superfamily Cas5 group (Csm4) (PDB:4QTS)	CRISPR-Cas system	+	Missing	+	+	+	Missing	Missing	Missing
GC_00002821	K19139	CRISPR-associated protein Csm4	Prokaryotic defense system>>>CRISPR-Cas system>>>Type III CRISPR-Cas system>>>Subtype III-A factors	COG1567	CRISPR-Cas system type III CSM-effector complex subunit Csm4, RAMP superfamily Cas5 group (Csm4) (PDB:4QTS)	CRISPR-Cas system	+	Missing	Missing	Missing	Missing	Missing	Missing	Missing
GC_00002023	K19140	CRISPR-associated protein Csm5	Prokaryotic defense system>>>CRISPR-Cas system>>>Type III CRISPR-Cas system>>>Subtype III-A factors	COG1332	CRISPR-Cas system type III CSM-effector complex subunit Csm5, RAMP superfamily Cas7 group (Csm5)	CRISPR-Cas system	+	Missing	+	+	+	Missing	Missing	Missing
GC_00002261	K19140	CRISPR-associated protein Csm5	Prokaryotic defense system>>>CRISPR-Cas system>>>Type III CRISPR-Cas system>>>Subtype III-A factors	COG1332	CRISPR-Cas system type III CSM-effector complex subunit Csm5, RAMP superfamily Cas7 group (Csm5)	CRISPR-Cas system	Missing	Missing	+	+	+	Missing	Missing	Missing
GC_00002796	K19140	CRISPR-associated protein Csm5	Prokaryotic defense system>>>CRISPR-Cas system>>>Type III CRISPR-Cas system>>>Subtype III-A factors	COG1332	CRISPR-Cas system type III CSM-effector complex subunit Csm5, RAMP superfamily Cas7 group (Csm5)	CRISPR-Cas system	+	Missing	Missing	Missing	Missing	Missing	Missing	Missing
GC_00002544	K19075	CRISPR-associated protein Cst2	Prokaryotic defense system>>>CRISPR-Cas system>>>Type I CRISPR-Cas system>>>Subtype I-A factors				+	Missing	Missing	Missing	Missing	Missing	Missing	+
GC_00002274	K19144	CRISPR-associated protein Csx3	Prokaryotic defense system>>>CRISPR-Cas system>>>Type III CRISPR-Cas system>>>Subtype III-U factors				Missing	Missing	+	+	+	Missing	Missing	Missing
GC_00000989	K01937	CTP synthase [EC:6.3.4.2]	KEGG Orthology (KO)>>>09100 Metabolism>>>09104 Nucleotide metabolism>>>00240 Pyrimidine metabolism [PATH:ko00240]|Enzymes>>>6. Ligases>>>6.3 Forming carbon-nitrogen bonds>>>6.3.4 Other carbon-nitrogen ligases>>>6.3.4.2 CTP synthase (glutamine hydrolysing)	COG0504	CTP synthase (UTP-ammonia lyase) (PyrG) (PDB:1S1M)	Pyrimidine biosynthesis	+	+	+	+	+	+	+	+
GC_00001949	K07114	Ca-activated chloride channel homolog		COG4245	Uncharacterized conserved protein YegL, contains vWA domain of TerY type (TerY)		+	Missing	+	+	+	Missing	Missing	+
GC_00002141	K07114	Ca-activated chloride channel homolog	Transporters>>>Other transporters>>>Pores ion channels [TC:1]	COG4245	Uncharacterized conserved protein YegL, contains vWA domain of TerY type (TerY)		Missing	+	Missing	Missing	Missing	+	+	Missing
GC_00001777	K07114	Ca-activated chloride channel homolog	Transporters>>>Other transporters>>>Pores ion channels [TC:1]	COG1240	vWFA (von Willebrand factor type A) domain of Mg and Co chelatases (ChlD)		+	Missing	+	+	+	Missing	Missing	+
GC_00002479	K07114	Ca-activated chloride channel homolog	Transporters>>>Other transporters>>>Pores ion channels [TC:1]	COG1240	vWFA (von Willebrand factor type A) domain of Mg and Co chelatases (ChlD)		Missing	+	Missing	Missing	Missing	+	+	Missing
GC_00000403	K23541	Ca2+/H+ antiporter, TMEM165/GDT1 family	Membrane trafficking>>>Endosome - Golgi transport>>>Others>>>Others|Transporters>>>Other transporters>>>Electrochemical potential-driven transporters [TC:2]	COG2119	Putative Ca2+/H+ antiporter, TMEM165/GDT1 family (Gdt1) (PUBMED:23569283)		+	+	+	+	+	+	+	+
GC_00000868	K07722	CopG family transcriptional regulator, nickel-responsive regulator	Transcription factors>>>Prokaryotic type>>>Ribbon-helix-helix>>>CopG family	COG0864	Metal-responsive transcriptional regulator, contains CopG/Arc/MetJ DNA-binding domain (NikR) (PDB:1Q5V)		+	+	+	+	+	+	+	+
GC_00000478	K21600	CsoR family transcriptional regulator, copper-sensing transcriptional repressor		COG1937	DNA-binding transcriptional regulator, FrmR family (FrmR) (PDB:2HH7)		Missing	Missing	Missing	Missing	Missing	+	+	Missing
GC_00000912	K01921	D-alanine-D-alanine ligase [EC:6.3.2.4]	KEGG Orthology (KO)>>>09100 Metabolism>>>09106 Metabolism of other amino acids>>>00470 D-Amino acid metabolism [PATH:ko00470]|KEGG Orthology (KO)>>>09100 Metabolism>>>09107 Glycan biosynthesis and metabolism>>>00550 Peptidoglycan biosynthesis [PATH:ko00550]|Enzymes>>>6. Ligases>>>6.3 Forming carbon-nitrogen bonds>>>6.3.2 Acid-D-amino-acid ligases (peptide synthases)>>>6.3.2.4 D-alanine---D-alanin…	COG1181	D-alanine-D-alanine ligase or related ATP-grasp enzyme (DdlA) (PDB:1E4E)	Mureine biosynthesis	+	+	+	+	+	+	+	+
GC_00001431	K07560	D-aminoacyl-tRNA deacylase [EC:3.1.1.96]	Enzymes>>>3. Hydrolases>>>3.1 Acting on ester bonds>>>3.1.1 Carboxylic-ester hydrolases>>>3.1.1.96 D-aminoacyl-tRNA deacylase|Transfer RNA biogenesis>>>Eukaryotic type>>>Aminoacyl-tRNA synthetases (AARSs)>>>Trans-editing factors|Transfer RNA biogenesis>>>Prokaryotic type>>>Aminoacyl-tRNA synthetases (AARSs)>>>Trans-editing factors	COG1490	D-aminoacyl-tRNA deacylase (Dtd) (PDB:1J7G) (PUBMED:10918062;16902403;24302572)		+	+	+	+	+	+	+	+
GC_00002579	K17810	D-aspartate ligase [EC:6.3.1.12]		COG3919	Predicted ATP-dependent carboligase, ATP-grasp superfamily		+	Missing	Missing	Missing	Missing	+	Missing	Missing
GC_00000615	K03273	D-glycero-D-manno-heptose 1,7-bisphosphate phosphatase [EC:3.1.3.82 3.1.3.83]	KEGG Orthology (KO)>>>09100 Metabolism>>>09107 Glycan biosynthesis and metabolism>>>00540 Lipopolysaccharide biosynthesis [PATH:ko00540]|Enzymes>>>3. Hydrolases>>>3.1 Acting on ester bonds>>>3.1.3 Phosphoric-monoester hydrolases>>>3.1.3.82 D-glycero-beta-D-manno-heptose 1,7-bisphosphate 7-phosphatase|Enzymes>>>3. Hydrolases>>>3.1 Acting on ester bonds>>>3.1.3 Phosphoric-monoester hydrolases>>>3.1…	COG0241	Histidinol phosphatase/D-glycero-mannoheptose bisphosphatephosphatase, HAD superfamily (HisB1/GmhB) (PDB:2GMW) (PUBMED:20050615;20050614)	Histidine biosynthesis	+	+	+	+	+	+	+	+
GC_00001140	K21345	D-glycero-beta-D-manno-heptose 1-phosphate adenylyltransferase [EC:2.7.7.70]	KEGG Orthology (KO)>>>09100 Metabolism>>>09107 Glycan biosynthesis and metabolism>>>00540 Lipopolysaccharide biosynthesis [PATH:ko00540]|Enzymes>>>2. Transferases>>>2.7 Transferring phosphorus-containing groups>>>2.7.7 Nucleotidyltransferases>>>2.7.7.70 D-glycero-beta-D-manno-heptose 1-phosphate adenylyltransferase|Lipopolysaccharide biosynthesis proteins>>>Lipid A	COG2870	ADP-heptose synthase, bifunctional sugar kinase/adenylyltransferase (RfaE) (PDB:5X9Q)		+	+	+	+	+	+	+	+
GC_00001261	K21344	D-glycero-beta-D-manno-heptose-7-phosphate kinase [EC:2.7.1.167]	KEGG Orthology (KO)>>>09100 Metabolism>>>09101 Carbohydrate metabolism>>>00051 Fructose and mannose metabolism [PATH:ko00051]|Enzymes>>>2. Transferases>>>2.7 Transferring phosphorus-containing groups>>>2.7.1 Phosphotransferases with an alcohol group as acceptor>>>2.7.1.3 ketohexokinase|Exosome>>>Exosomal proteins>>>Exosomal proteins of other body fluids (saliva and urine)	COG2870	ADP-heptose synthase, bifunctional sugar kinase/adenylyltransferase (RfaE) (PDB:5X9Q)		Missing	Missing	Missing	Missing	Missing	+	+	Missing
GC_00000529	K03271	D-sedoheptulose 7-phosphate isomerase [EC:5.3.1.28]	KEGG Orthology (KO)>>>09100 Metabolism>>>09107 Glycan biosynthesis and metabolism>>>00540 Lipopolysaccharide biosynthesis [PATH:ko00540]|Enzymes>>>5. Isomerases>>>5.3 Intramolecular oxidoreductases>>>5.3.1 Interconverting aldoses and ketoses, and related compounds>>>5.3.1.28 D-sedoheptulose-7-phosphate isomerase|Lipopolysaccharide biosynthesis proteins>>>Core region	COG0279	Phosphoheptose isomerase (GmhA) (PDB:1G76)		+	+	+	+	+	+	+	+
GC_00002696	K00558	DNA (cytosine-5)-methyltransferase 1 [EC:2.1.1.37]	KEGG Orthology (KO)>>>09100 Metabolism>>>09105 Amino acid metabolism>>>00270 Cysteine and methionine metabolism [PATH:ko00270]|Enzymes>>>2. Transferases>>>2.1 Transferring one-carbon groups>>>2.1.1 Methyltransferases>>>2.1.1.37 DNA (cytosine-5-)-methyltransferase|Transcription factors>>>Eukaryotic type>>>Zinc finger>>>CXXC CpG-binding proteins|DNA replication proteins>>>Eukaryotic type>>>DNA Repl…	COG0270	DNA-cytosine methylase (Dcm) (PDB:3LX6)		+	Missing	Missing	Missing	Missing	Missing	Missing	Missing
GC_00002761	K00558	DNA (cytosine-5)-methyltransferase 1 [EC:2.1.1.37]	KEGG Orthology (KO)>>>09100 Metabolism>>>09105 Amino acid metabolism>>>00270 Cysteine and methionine metabolism [PATH:ko00270]|Enzymes>>>2. Transferases>>>2.1 Transferring one-carbon groups>>>2.1.1 Methyltransferases>>>2.1.1.37 DNA (cytosine-5-)-methyltransferase|Transcription factors>>>Eukaryotic type>>>Zinc finger>>>CXXC CpG-binding proteins|DNA replication proteins>>>Eukaryotic type>>>DNA Repl…	COG0270	DNA-cytosine methylase (Dcm) (PDB:3LX6)		Missing	Missing	Missing	Missing	Missing	Missing	+	Missing
GC_00000153	K02469	DNA gyrase subunit A [EC:5.6.2.2]	Enzymes>>>5. Isomerases>>>5.6 Isomerases altering macromolecular conformation>>>5.6.2 Enzymes altering nucleic acid conformation>>>5.6.2.2 DNA topoisomerase (ATP-hydrolysing)|DNA replication proteins>>>Prokaryotic type>>>DNA Topoisomerases|DNA repair and recombination proteins>>>Prokaryotic type>>>DSBR (double strand breaks repair)>>>NHEJ (non-homologous end-joining)>>>SHIIR (short-homology-indep…	COG0188	DNA gyrase/topoisomerase IV, subunit A (GyrA) (PDB:1SUU)		+	+	+	+	+	+	+	+
GC_00000044	K02470	DNA gyrase subunit B [EC:5.6.2.2]	Enzymes>>>5. Isomerases>>>5.6 Isomerases altering macromolecular conformation>>>5.6.2 Enzymes altering nucleic acid conformation>>>5.6.2.2 DNA topoisomerase (ATP-hydrolysing)|DNA replication proteins>>>Prokaryotic type>>>DNA Topoisomerases|DNA repair and recombination proteins>>>Prokaryotic type>>>DSBR (double strand breaks repair)>>>NHEJ (non-homologous end-joining)>>>SHIIR (short-homology-indep…	COG0187	DNA gyrase/topoisomerase IV, subunit B (GyrB) (PDB:1EI1)		+	+	+	+	+	Missing	+	+
GC_00000049	K01972	DNA ligase (NAD+) [EC:6.5.1.2]		COG0272	NAD-dependent DNA ligase (Lig) (PDB:5TT5)		Missing	Missing	Missing	Missing	Missing	+	Missing	Missing
GC_00000049	K01972	DNA ligase (NAD+) [EC:6.5.1.2]	KEGG Orthology (KO)>>>09120 Genetic Information Processing>>>09124 Replication and repair>>>03030 DNA replication [PATH:ko03030]|KEGG Orthology (KO)>>>09120 Genetic Information Processing>>>09124 Replication and repair>>>03410 Base excision repair [PATH:ko03410]|KEGG Orthology (KO)>>>09120 Genetic Information Processing>>>09124 Replication and repair>>>03420 Nucleotide excision repair [PATH:ko034…	COG0272	NAD-dependent DNA ligase (Lig) (PDB:5TT5)		+	+	+	+	+	+	+	+
GC_00002624	K07458	DNA mismatch endonuclease, patch repair protein [EC:3.1.-.-]	Enzymes>>>3. Hydrolases>>>3.1 Acting on ester bonds>>>3.1.->>>3.1.-.-|DNA repair and recombination proteins>>>Prokaryotic type>>>SSBR (single strand breaks repair)>>>MMR (mismatch excision repair)>>>Other MMR factors	COG3727	G:T-mismatch repair DNA endonuclease Vsr, very short patch repair protein (Vsr) (PDB:1CW0)		+	Missing	Missing	Missing	Missing	Missing	+	Missing
GC_00000716	K03572	DNA mismatch repair protein MutL	KEGG Orthology (KO)>>>09120 Genetic Information Processing>>>09124 Replication and repair>>>03430 Mismatch repair [PATH:ko03430]|DNA repair and recombination proteins>>>Prokaryotic type>>>SSBR (single strand breaks repair)>>>MMR (mismatch excision repair)>>>Molecular matchmaker	COG0323	DNA mismatch repair ATPase MutL (MutL) (PDB:1B62)		+	+	+	+	+	+	+	+
GC_00001507	K03555	DNA mismatch repair protein MutS	KEGG Orthology (KO)>>>09120 Genetic Information Processing>>>09124 Replication and repair>>>03430 Mismatch repair [PATH:ko03430]|DNA repair and recombination proteins>>>Prokaryotic type>>>SSBR (single strand breaks repair)>>>MMR (mismatch excision repair)>>>Mismatch and loop recognition factors	COG0249	DNA mismatch repair ATPase MutS (MutS) (PDB:1E3M)		+	+	+	+	+	+	+	+
GC_00001492	K07456	DNA mismatch repair protein MutS2	KEGG Orthology (KO)>>>09120 Genetic Information Processing>>>09124 Replication and repair>>>03430 Mismatch repair [PATH:ko03430]|DNA repair and recombination proteins>>>Prokaryotic type>>>SSBR (single strand breaks repair)>>>MMR (mismatch excision repair)>>>Mismatch and loop recognition factors	COG1193	dsDNA-specific endonuclease/ATPase MutS2 (MutS2)		+	Missing	+	+	+	+	+	+
GC_00000069	K02347	DNA polymerase (family X)		COG1387|COG1796	Histidinol phosphatase or related hydrolase of the PHP family (HIS2) (PDB:1M65)|DNA polymerase/3'-5' exonuclease PolX (PolX) (PDB:1BPB)	Histidine biosynthesis	Missing	Missing	Missing	Missing	Missing	+	Missing	Missing
GC_00000069	K02347	DNA polymerase (family X)	DNA repair and recombination proteins>>>Prokaryotic type>>>Other factors with a suspected DNA repair function>>>DNA polymerase	COG1387|COG1796	Histidinol phosphatase or related hydrolase of the PHP family (HIS2) (PDB:1M65)|DNA polymerase/3'-5' exonuclease PolX (PolX) (PDB:1BPB)	Histidine biosynthesis	+	+	+	+	+	+	+	+
GC_00000213	K02335	DNA polymerase I [EC:2.7.7.7]	KEGG Orthology (KO)>>>09120 Genetic Information Processing>>>09124 Replication and repair>>>03030 DNA replication [PATH:ko03030]|KEGG Orthology (KO)>>>09120 Genetic Information Processing>>>09124 Replication and repair>>>03410 Base excision repair [PATH:ko03410]|KEGG Orthology (KO)>>>09120 Genetic Information Processing>>>09124 Replication and repair>>>03420 Nucleotide excision repair [PATH:ko034…	COG0258|COG0749	5'-3' exonuclease Xni/ExoIX (flap endonuclease) (ExoIX) (PDB:3ZDA) (PUBMED:19000038;23821668)|DNA polymerase I, 3'-5' exonuclease and polymerase domains (PolA) (PDB:1D8Y)		+	+	+	+	+	+	+	+
GC_00000146	K02337	DNA polymerase III subunit alpha [EC:2.7.7.7]	KEGG Orthology (KO)>>>09120 Genetic Information Processing>>>09124 Replication and repair>>>03030 DNA replication [PATH:ko03030]|KEGG Orthology (KO)>>>09120 Genetic Information Processing>>>09124 Replication and repair>>>03430 Mismatch repair [PATH:ko03430]|KEGG Orthology (KO)>>>09120 Genetic Information Processing>>>09124 Replication and repair>>>03440 Homologous recombination [PATH:ko03440]|Enz…	COG0587	DNA polymerase III, alpha subunit (DnaE) (PDB:2HNH)		+	Missing	+	+	+	+	+	+
GC_00000143	K02338	DNA polymerase III subunit beta [EC:2.7.7.7]	KEGG Orthology (KO)>>>09120 Genetic Information Processing>>>09124 Replication and repair>>>03030 DNA replication [PATH:ko03030]|KEGG Orthology (KO)>>>09120 Genetic Information Processing>>>09124 Replication and repair>>>03430 Mismatch repair [PATH:ko03430]|KEGG Orthology (KO)>>>09120 Genetic Information Processing>>>09124 Replication and repair>>>03440 Homologous recombination [PATH:ko03440]|Enz…	COG0592	DNA polymerase III sliding clamp (beta) subunit, PCNA homolog (DnaN) (PDB:1JQJ)		+	+	+	+	+	+	+	+
GC_00000227	K02340	DNA polymerase III subunit delta [EC:2.7.7.7]	KEGG Orthology (KO)>>>09120 Genetic Information Processing>>>09124 Replication and repair>>>03030 DNA replication [PATH:ko03030]|KEGG Orthology (KO)>>>09120 Genetic Information Processing>>>09124 Replication and repair>>>03430 Mismatch repair [PATH:ko03430]|KEGG Orthology (KO)>>>09120 Genetic Information Processing>>>09124 Replication and repair>>>03440 Homologous recombination [PATH:ko03440]|Enz…	COG1466	DNA polymerase III, delta subunit (HolA) (PDB:3ZH9)		+	+	+	+	+	+	+	+
GC_00001132	K02341	DNA polymerase III subunit delta' [EC:2.7.7.7]	KEGG Orthology (KO)>>>09120 Genetic Information Processing>>>09124 Replication and repair>>>03030 DNA replication [PATH:ko03030]|KEGG Orthology (KO)>>>09120 Genetic Information Processing>>>09124 Replication and repair>>>03430 Mismatch repair [PATH:ko03430]|KEGG Orthology (KO)>>>09120 Genetic Information Processing>>>09124 Replication and repair>>>03440 Homologous recombination [PATH:ko03440]|Enz…	COG2812	DNA polymerase III, gamma/tau subunits (DnaX) (PDB:1A5T)		+	+	+	+	+	+	+	+
GC_00000421	K02342	DNA polymerase III subunit epsilon [EC:2.7.7.7]		COG0847	DNA polymerase III, epsilon subunit or related 3'-5' exonuclease (DnaQ) (PDB:1J53)		+	+	+	+	+	+	+	+
GC_00000288	K02342	DNA polymerase III subunit epsilon [EC:2.7.7.7]	KEGG Orthology (KO)>>>09120 Genetic Information Processing>>>09124 Replication and repair>>>03030 DNA replication [PATH:ko03030]|KEGG Orthology (KO)>>>09120 Genetic Information Processing>>>09124 Replication and repair>>>03430 Mismatch repair [PATH:ko03430]|KEGG Orthology (KO)>>>09120 Genetic Information Processing>>>09124 Replication and repair>>>03440 Homologous recombination [PATH:ko03440]|Enz…	COG2176	DNA polymerase III, alpha subunit (gram-positive type) (PolC)		+	+	+	+	+	+	+	+
GC_00001331	K02342	DNA polymerase III subunit epsilon [EC:2.7.7.7]	KEGG Orthology (KO)>>>09120 Genetic Information Processing>>>09124 Replication and repair>>>03030 DNA replication [PATH:ko03030]|KEGG Orthology (KO)>>>09120 Genetic Information Processing>>>09124 Replication and repair>>>03430 Mismatch repair [PATH:ko03430]|KEGG Orthology (KO)>>>09120 Genetic Information Processing>>>09124 Replication and repair>>>03440 Homologous recombination [PATH:ko03440]|Enz…	COG2176	DNA polymerase III, alpha subunit (gram-positive type) (PolC)		+	+	+	+	+	+	+	+
GC_00001323	K02343	DNA polymerase III subunit gamma/tau [EC:2.7.7.7]	KEGG Orthology (KO)>>>09120 Genetic Information Processing>>>09124 Replication and repair>>>03030 DNA replication [PATH:ko03030]|KEGG Orthology (KO)>>>09120 Genetic Information Processing>>>09124 Replication and repair>>>03430 Mismatch repair [PATH:ko03430]|KEGG Orthology (KO)>>>09120 Genetic Information Processing>>>09124 Replication and repair>>>03440 Homologous recombination [PATH:ko03440]|Enz…	COG2812	DNA polymerase III, gamma/tau subunits (DnaX) (PDB:1A5T)		+	+	+	+	+	+	+	+
GC_00001668	K03502	DNA polymerase V	DNA repair and recombination proteins>>>Prokaryotic type>>>TLS (translesion DNA synthesis) factors>>>Y-family DNA polymerases	COG0389	Nucleotidyltransferase/DNA polymerase DinP involved in DNA repair (DinP) (PDB:4R8U) (PUBMED:16544291)		+	Missing	+	+	+	+	+	+
GC_00000411	K03503	DNA polymerase V [EC:3.4.21.-]	Enzymes>>>3. Hydrolases>>>3.4 Acting on peptide bonds (peptidases)>>>3.4.21 Serine endopeptidases>>>3.4.21.-|Peptidases and inhibitors>>>Serine peptidases>>>Family S24: LexA family|DNA repair and recombination proteins>>>Prokaryotic type>>>TLS (translesion DNA synthesis) factors>>>Y-family DNA polymerases	COG1974	SOS-response transcriptional repressor LexA (RecA-mediated autopeptidase) (LexA) (PDB:1AY9)		+	+	+	+	+	+	+	+
GC_00000245	K02319	DNA polymerase, archaea type [EC:2.7.7.7]		COG0417	DNA polymerase B elongation subunit (PolB) (PDB:6P1H)		+	+	+	+	+	+	+	+
GC_00001391	K02316	DNA primase [EC:2.7.7.101]	KEGG Orthology (KO)>>>09120 Genetic Information Processing>>>09124 Replication and repair>>>03030 DNA replication [PATH:ko03030]|Enzymes>>>2. Transferases>>>2.7 Transferring phosphorus-containing groups>>>2.7.7 Nucleotidyltransferases>>>2.7.7.101 DNA primase DnaG|DNA replication proteins>>>Prokaryotic type>>>DNA Replication Initiation Factors>>>Initiation factors (bacterial)	COG0358	DNA primase (bacterial type) (DnaG) (PDB:3B39) (PUBMED:28128549)		+	+	+	+	+	+	+	+
GC_00002967	K02316	DNA primase [EC:2.7.7.101]	KEGG Orthology (KO)>>>09120 Genetic Information Processing>>>09124 Replication and repair>>>03030 DNA replication [PATH:ko03030]|Enzymes>>>2. Transferases>>>2.7 Transferring phosphorus-containing groups>>>2.7.7 Nucleotidyltransferases>>>2.7.7.101 DNA primase DnaG|DNA replication proteins>>>Prokaryotic type>>>DNA Replication Initiation Factors>>>Initiation factors (bacterial)	COG0358	DNA primase (bacterial type) (DnaG) (PDB:3B39) (PUBMED:28128549)		Missing	Missing	Missing	Missing	Missing	Missing	Missing	+
GC_00001268	K04096	DNA processing protein	KEGG Orthology (KO)>>>09190 Not Included in Pathway or Brite>>>09192 Unclassified: genetic information processing>>>99976 Replication and repair|KEGG Orthology (KO)>>>09190 Not Included in Pathway or Brite>>>09193 Unclassified: signaling and cellular processes>>>99979 Unclassified viral proteins	COG0758	Predicted Rossmann fold nucleotide-binding protein DprA/Smf involved in DNA uptake (Smf) (PDB:3MAJ)		+	+	+	+	+	+	+	+
GC_00002471	K04096	DNA processing protein	KEGG Orthology (KO)>>>09190 Not Included in Pathway or Brite>>>09192 Unclassified: genetic information processing>>>99976 Replication and repair|KEGG Orthology (KO)>>>09190 Not Included in Pathway or Brite>>>09193 Unclassified: signaling and cellular processes>>>99979 Unclassified viral proteins	COG0758	Predicted Rossmann fold nucleotide-binding protein DprA/Smf involved in DNA uptake (Smf) (PDB:3MAJ)		Missing	Missing	Missing	Missing	Missing	+	+	Missing
GC_00001484	K09760	DNA recombination protein RmuC	KEGG Orthology (KO)>>>09190 Not Included in Pathway or Brite>>>09192 Unclassified: genetic information processing>>>99976 Replication and repair	COG1322	DNA anti-recombination protein (rearrangement mutator) RmuC (RmuC)		+	+	+	+	+	+	+	+
GC_00000907	K04485	DNA repair protein RadA/Sms	DNA repair and recombination proteins>>>Prokaryotic type>>>DSBR (double strand breaks repair)>>>HR (homologous recombination)>>>RecFOR pathway proteins	COG1066	DNA repair protein RadA/Sms, contains AAA+ ATPase domain (Sms) (PDB:5LKM) (PUBMED:30877841)		+	+	+	+	+	+	+	+
GC_00000723	K03630	DNA repair protein RadC	KEGG Orthology (KO)>>>09190 Not Included in Pathway or Brite>>>09192 Unclassified: genetic information processing>>>99976 Replication and repair	COG2003	DNA repair protein RadC, contains a helix-hairpin-helix DNA-binding motif (RadC) (PDB:2QLC) (PUBMED:9695921)		+	+	+	+	+	+	+	+
GC_00001398	K03631	DNA repair protein RecN (Recombination protein N)	DNA repair and recombination proteins>>>Prokaryotic type>>>TLS (translesion DNA synthesis) factors>>>Other SOS response factors|DNA repair and recombination proteins>>>Prokaryotic type>>>DSBR (double strand breaks repair)>>>HR (homologous recombination)>>>RecFOR pathway proteins	COG0497	DNA repair ATPase RecN (RecN) (PDB:4AD8)		+	+	+	+	+	+	+	+
GC_00000706	K03584	DNA repair protein RecO (recombination protein O)	KEGG Orthology (KO)>>>09120 Genetic Information Processing>>>09124 Replication and repair>>>03440 Homologous recombination [PATH:ko03440]|DNA repair and recombination proteins>>>Prokaryotic type>>>DSBR (double strand breaks repair)>>>HR (homologous recombination)>>>RecFOR pathway proteins|DNA repair and recombination proteins>>>Prokaryotic type>>>DSBR (double strand breaks repair)>>>NHEJ (non-hom…	COG1381	Recombinational DNA repair protein RecO (RecF pathway) (RecO) (PDB:1U5K)		+	+	+	+	+	+	+	+
GC_00001850	K03546	DNA repair protein SbcC/Rad50	DNA repair and recombination proteins>>>Prokaryotic type>>>DSBR (double strand breaks repair)>>>HR (homologous recombination)>>>RecBC pathway proteins|DNA repair and recombination proteins>>>Prokaryotic type>>>DSBR (double strand breaks repair)>>>HR (homologous recombination)>>>Archaeal homologous recombinant proteins	COG0419	DNA repair exonuclease SbcCD ATPase subunit (SbcC) (PDB:3QKR)		+	Missing	+	+	+	Missing	Missing	+
GC_00002418	K03546	DNA repair protein SbcC/Rad50	DNA repair and recombination proteins>>>Prokaryotic type>>>DSBR (double strand breaks repair)>>>HR (homologous recombination)>>>RecBC pathway proteins|DNA repair and recombination proteins>>>Prokaryotic type>>>DSBR (double strand breaks repair)>>>HR (homologous recombination)>>>Archaeal homologous recombinant proteins	COG0419	DNA repair exonuclease SbcCD ATPase subunit (SbcC) (PDB:3QKR)		Missing	+	Missing	Missing	Missing	+	+	Missing
GC_00002635	K03546	DNA repair protein SbcC/Rad50	DNA repair and recombination proteins>>>Prokaryotic type>>>DSBR (double strand breaks repair)>>>HR (homologous recombination)>>>RecBC pathway proteins|DNA repair and recombination proteins>>>Prokaryotic type>>>DSBR (double strand breaks repair)>>>HR (homologous recombination)>>>Archaeal homologous recombinant proteins	COG0419	DNA repair exonuclease SbcCD ATPase subunit (SbcC) (PDB:3QKR)		Missing	+	Missing	Missing	Missing	Missing	Missing	Missing
GC_00002636	K03546	DNA repair protein SbcC/Rad50	DNA repair and recombination proteins>>>Prokaryotic type>>>DSBR (double strand breaks repair)>>>HR (homologous recombination)>>>RecBC pathway proteins|DNA repair and recombination proteins>>>Prokaryotic type>>>DSBR (double strand breaks repair)>>>HR (homologous recombination)>>>Archaeal homologous recombinant proteins	COG0419	DNA repair exonuclease SbcCD ATPase subunit (SbcC) (PDB:3QKR)		Missing	Missing	Missing	Missing	Missing	Missing	+	Missing
GC_00001879	K03547	DNA repair protein SbcD/Mre11	DNA repair and recombination proteins>>>Prokaryotic type>>>DSBR (double strand breaks repair)>>>HR (homologous recombination)>>>RecBC pathway proteins|DNA repair and recombination proteins>>>Prokaryotic type>>>DSBR (double strand breaks repair)>>>HR (homologous recombination)>>>Archaeal homologous recombinant proteins	COG0420	DNA repair exonuclease SbcCD nuclease subunit (SbcD) (PDB:6S85)		+	Missing	+	+	+	Missing	Missing	+
GC_00002421	K03547	DNA repair protein SbcD/Mre11	DNA repair and recombination proteins>>>Prokaryotic type>>>DSBR (double strand breaks repair)>>>HR (homologous recombination)>>>RecBC pathway proteins|DNA repair and recombination proteins>>>Prokaryotic type>>>DSBR (double strand breaks repair)>>>HR (homologous recombination)>>>Archaeal homologous recombinant proteins	COG0420	DNA repair exonuclease SbcCD nuclease subunit (SbcD) (PDB:6S85)		Missing	+	Missing	Missing	Missing	+	+	Missing
GC_00001253	K03629	DNA replication and repair protein RecF	KEGG Orthology (KO)>>>09120 Genetic Information Processing>>>09124 Replication and repair>>>03440 Homologous recombination [PATH:ko03440]|DNA repair and recombination proteins>>>Prokaryotic type>>>DSBR (double strand breaks repair)>>>HR (homologous recombination)>>>RecFOR pathway proteins	COG1195	Recombinational DNA repair ATPase RecF (RecF) (PDB:5Z67)		+	+	+	+	+	+	+	+
GC_00001205	K03466	DNA segregation ATPase FtsK/SpoIIIE, S-DNA-T family	Chromosome and associated proteins>>>Prokaryotic type>>>Chromosome partitioning proteins>>>Divisome proteins	COG1674	DNA segregation ATPase FtsK/SpoIIIE or related protein (FtsK) (PDB:2IUT)		+	+	+	+	+	+	+	+
GC_00000271	K03168	DNA topoisomerase I [EC:5.6.2.1]	Enzymes>>>5. Isomerases>>>5.6 Isomerases altering macromolecular conformation>>>5.6.2 Enzymes altering nucleic acid conformation>>>5.6.2.1 DNA topoisomerase|DNA replication proteins>>>Prokaryotic type>>>DNA Topoisomerases|DNA repair and recombination proteins>>>Prokaryotic type>>>DSBR (double strand breaks repair)>>>NHEJ (non-homologous end-joining)>>>SHIIR (short-homology-independent illegitimat…	COG0550|COG0551	DNA topoisomerase IA (TopA) (PDB:1CY0)|DNA topoisomerase I, ssDNA-binding Zn-finger and Zn-ribbon domains (YrdD) (PDB:1YUA)		+	+	+	+	+	+	+	+
GC_00000354	K03652	DNA-3-methyladenine glycosylase [EC:3.2.2.21]	KEGG Orthology (KO)>>>09120 Genetic Information Processing>>>09124 Replication and repair>>>03410 Base excision repair [PATH:ko03410]|Enzymes>>>3. Hydrolases>>>3.2 Glycosylases>>>3.2.2 Hydrolysing N-glycosyl compounds>>>3.2.2.21 DNA-3-methyladenine glycosylase II|DNA repair and recombination proteins>>>Eukaryotic type>>>SSBR (single strand breaks repair)>>>BER (base exicision repair)>>>DNA glycos…	COG2094	3-methyladenine DNA glycosylase Mpg (Mpg) (PDB:1BNK)		+	+	+	+	+	+	+	+
GC_00000988	K03746	DNA-binding protein H-NS	Chromosome and associated proteins>>>Prokaryotic type>>>Nucleoid associated proteins>>>HNS (histone-like nucleoid structuring protein)|DNA repair and recombination proteins>>>Prokaryotic type>>>DSBR (double strand breaks repair)>>>NHEJ (non-homologous end-joining)>>>SHDIR (short-homology-dependent illegitimate recombination)>>>Supressor				Missing	+	Missing	Missing	Missing	+	+	+
GC_00002340	K03746	DNA-binding protein H-NS	Chromosome and associated proteins>>>Prokaryotic type>>>Nucleoid associated proteins>>>HNS (histone-like nucleoid structuring protein)|DNA repair and recombination proteins>>>Prokaryotic type>>>DSBR (double strand breaks repair)>>>NHEJ (non-homologous end-joining)>>>SHDIR (short-homology-dependent illegitimate recombination)>>>Supressor				Missing	+	Missing	Missing	Missing	+	+	Missing
GC_00000988	K03746	DNA-binding protein H-NS	Chromosome and associated proteins>>>Prokaryotic type>>>Nucleoid associated proteins>>>HNS (histone-like nucleoid structuring protein)|DNA repair and recombination proteins>>>Prokaryotic type>>>DSBR (double strand breaks repair)>>>NHEJ (non-homologous end-joining)>>>SHDIR (short-homology-dependent illegitimate recombination)>>>Supressor	COG2916	DNA-binding protein H-NS (Hns) (PDB:1HNR)		+	Missing	+	+	+	Missing	Missing	Missing
GC_00002111	K03746	DNA-binding protein H-NS	Chromosome and associated proteins>>>Prokaryotic type>>>Nucleoid associated proteins>>>HNS (histone-like nucleoid structuring protein)|DNA repair and recombination proteins>>>Prokaryotic type>>>DSBR (double strand breaks repair)>>>NHEJ (non-homologous end-joining)>>>SHDIR (short-homology-dependent illegitimate recombination)>>>Supressor	COG2916	DNA-binding protein H-NS (Hns) (PDB:1HNR)		+	+	Missing	Missing	Missing	+	+	Missing
GC_00001569	K03530	DNA-binding protein HU-beta	DNA replication proteins>>>Prokaryotic type>>>DNA Replication Initiation Factors>>>Initiation factors (bacterial)|Chromosome and associated proteins>>>Prokaryotic type>>>Nucleoid associated proteins>>>HU (heat unstable protein)|DNA repair and recombination proteins>>>Prokaryotic type>>>DSBR (double strand breaks repair)>>>NHEJ (non-homologous end-joining)>>>SHIIR (short-homology-independent illeg…	COG0776	Bacterial nucleoid DNA-binding protein IHF-alpha (HimA) (PDB:1B8Z)		+	Missing	+	+	+	+	+	+
GC_00000830	K03040	DNA-directed RNA polymerase subunit alpha [EC:2.7.7.6]	KEGG Orthology (KO)>>>09120 Genetic Information Processing>>>09121 Transcription>>>03020 RNA polymerase [PATH:ko03020]|Enzymes>>>2. Transferases>>>2.7 Transferring phosphorus-containing groups>>>2.7.7 Nucleotidyltransferases>>>2.7.7.6 DNA-directed RNA polymerase|Transcription machinery>>>Prokaryotic type>>>Bacterial type>>>RNA polymerase>>>Core subunits|DNA repair and recombination proteins>>>Pro…	COG0202	DNA-directed RNA polymerase, alpha subunit/40 kD subunit (RpoA) (PDB:4KN7)	RNA polymerase	+	+	+	+	+	+	+	+
GC_00000208	K03043	DNA-directed RNA polymerase subunit beta [EC:2.7.7.6]	KEGG Orthology (KO)>>>09120 Genetic Information Processing>>>09121 Transcription>>>03020 RNA polymerase [PATH:ko03020]|Enzymes>>>2. Transferases>>>2.7 Transferring phosphorus-containing groups>>>2.7.7 Nucleotidyltransferases>>>2.7.7.6 DNA-directed RNA polymerase|Transcription machinery>>>Prokaryotic type>>>Bacterial type>>>RNA polymerase>>>Core subunits|DNA repair and recombination proteins>>>Pro…	COG0085	DNA-directed RNA polymerase, beta subunit/140 kD subunit (RpoB) (PDB:5UAJ)	RNA polymerase	+	+	+	+	+	+	+	+
GC_00001332	K03046	DNA-directed RNA polymerase subunit beta' [EC:2.7.7.6]	KEGG Orthology (KO)>>>09120 Genetic Information Processing>>>09121 Transcription>>>03020 RNA polymerase [PATH:ko03020]|Enzymes>>>2. Transferases>>>2.7 Transferring phosphorus-containing groups>>>2.7.7 Nucleotidyltransferases>>>2.7.7.6 DNA-directed RNA polymerase|Transcription machinery>>>Prokaryotic type>>>Bacterial type>>>RNA polymerase>>>Core subunits|DNA repair and recombination proteins>>>Pro…	COG0086	DNA-directed RNA polymerase, beta' subunit/160 kD subunit (RpoC) (PDB:1NT9)	RNA polymerase	+	+	+	+	+	+	+	+
GC_00000370	K07040	DUF177 domain-containing protein	Ribosome biogenesis>>>Prokaryotic type>>>Other maturation factors	COG1399	23S rRNA accumulation protein YceD (essential in plants, uncharacterized in bacteria) (YceD) (PUBMED:27574185)		+	+	+	+	+	+	+	+
GC_00001070	K06204	DnaK suppressor protein	KEGG Orthology (KO)>>>09140 Cellular Processes>>>09145 Cellular community - prokaryotes>>>02026 Biofilm formation - Escherichia coli [PATH:ko02026]|Transcription factors>>>Prokaryotic type>>>Other transcription factors>>>Others|Transcription machinery>>>Prokaryotic type>>>Bacterial type>>>Other transcription-related factors>>>Transcription elongation factors|Ribosome biogenesis>>>Prokaryotic type…	COG1734	RNA polymerase-binding transcription factor DksA (DksA) (PDB:1TJL)		+	+	+	+	+	+	+	+
GC_00001355	K03709	DtxR family transcriptional regulator, Mn-dependent transcriptional regulator	Transcription factors>>>Prokaryotic type>>>Helix-turn-helix>>>Other families	COG1321|COG1918	Mn-dependent transcriptional regulator MntR, DtxR family (MntR) (PDB:1B1B)|Fe2+ transport protein FeoA (FeoA) (PDB:2GCX)		+	+	+	+	+	+	+	+
GC_00000881	K22843	ETFB lysine methyltransferase [EC:2.1.1.-]		COG3897	Protein N-terminal and lysine N-methylase, NNT1/EFM7 family (Nnt1) (PDB:3BZB) (PUBMED:23349634;26545399)		+	Missing	+	+	+	Missing	Missing	+
GC_00000654	K05594	ElaB protein					Missing	+	Missing	Missing	Missing	+	+	Missing
GC_00001613	K02108	F-type H+-transporting ATPase subunit a	KEGG Orthology (KO)>>>09100 Metabolism>>>09102 Energy metabolism>>>00190 Oxidative phosphorylation [PATH:ko00190]|KEGG Orthology (KO)>>>09100 Metabolism>>>09102 Energy metabolism>>>00195 Photosynthesis [PATH:ko00195]|Photosynthesis proteins>>>Photosystem and electron transport system>>>F-type ATPase [OT]|Chaperones and folding catalysts>>>Other chaperones and cochaperones>>>PapD	COG0356	FoF1-type ATP synthase, membrane subunit a (AtpB) (PUBMED:22931285)	FoF1-type ATP synthase	Missing	+	+	+	+	+	+	+
GC_00001634	K02109	F-type H+-transporting ATPase subunit b	KEGG Orthology (KO)>>>09100 Metabolism>>>09102 Energy metabolism>>>00190 Oxidative phosphorylation [PATH:ko00190]|KEGG Orthology (KO)>>>09100 Metabolism>>>09102 Energy metabolism>>>00195 Photosynthesis [PATH:ko00195]|Photosynthesis proteins>>>Photosystem and electron transport system>>>F-type ATPase [OT]	COG0711	FoF1-type ATP synthase, membrane subunit b or b' (AtpF) (PDB:1B9U)	FoF1-type ATP synthase	Missing	+	+	+	+	+	+	+
GC_00001584	K02110	F-type H+-transporting ATPase subunit c	KEGG Orthology (KO)>>>09100 Metabolism>>>09102 Energy metabolism>>>00190 Oxidative phosphorylation [PATH:ko00190]|KEGG Orthology (KO)>>>09100 Metabolism>>>09102 Energy metabolism>>>00195 Photosynthesis [PATH:ko00195]|Photosynthesis proteins>>>Photosystem and electron transport system>>>F-type ATPase [OT]	COG0636	FoF1-type ATP synthase, membrane subunit c/Archaeal/vacuolar-type H+-ATPase, subunit K (AtpE) (PDB:1C17)	FoF1-type ATP synthase	Missing	+	+	+	+	+	+	+
GC_00001604	K02113	F-type H+-transporting ATPase subunit delta	KEGG Orthology (KO)>>>09100 Metabolism>>>09102 Energy metabolism>>>00190 Oxidative phosphorylation [PATH:ko00190]|KEGG Orthology (KO)>>>09100 Metabolism>>>09102 Energy metabolism>>>00195 Photosynthesis [PATH:ko00195]|Photosynthesis proteins>>>Photosystem and electron transport system>>>F-type ATPase [OT]	COG0712	FoF1-type ATP synthase, delta subunit (AtpH) (PDB:1ABV)	FoF1-type ATP synthase	Missing	+	+	+	+	+	+	+
GC_00000657	K02114	F-type H+-transporting ATPase subunit epsilon	KEGG Orthology (KO)>>>09100 Metabolism>>>09102 Energy metabolism>>>00190 Oxidative phosphorylation [PATH:ko00190]|KEGG Orthology (KO)>>>09100 Metabolism>>>09102 Energy metabolism>>>00195 Photosynthesis [PATH:ko00195]|Photosynthesis proteins>>>Photosystem and electron transport system>>>F-type ATPase [OT]	COG0355	FoF1-type ATP synthase, epsilon subunit (AtpC) (PDB:3OAA) (PUBMED:29149348;30304218)	FoF1-type ATP synthase	+	+	+	+	+	+	+	+
GC_00000935	K02115	F-type H+-transporting ATPase subunit gamma	KEGG Orthology (KO)>>>09100 Metabolism>>>09102 Energy metabolism>>>00190 Oxidative phosphorylation [PATH:ko00190]|KEGG Orthology (KO)>>>09100 Metabolism>>>09102 Energy metabolism>>>00195 Photosynthesis [PATH:ko00195]|Photosynthesis proteins>>>Photosystem and electron transport system>>>F-type ATPase [OT]	COG0224	FoF1-type ATP synthase, gamma subunit (AtpG) (PDB:3OAA) (PUBMED:15326535)	FoF1-type ATP synthase	+	+	+	+	+	+	+	+
GC_00000068	K02111	F-type H+/Na+-transporting ATPase subunit alpha [EC:7.1.2.2 7.2.2.1]	KEGG Orthology (KO)>>>09100 Metabolism>>>09102 Energy metabolism>>>00190 Oxidative phosphorylation [PATH:ko00190]|KEGG Orthology (KO)>>>09100 Metabolism>>>09102 Energy metabolism>>>00195 Photosynthesis [PATH:ko00195]|Enzymes>>>7. Translocases>>>7.1 Catalysing the translocation of hydrons>>>7.1.2 Linked to the hydrolysis of a nucleoside triphosphate>>>7.1.2.2 H+-transporting two-sector ATPase|Enzy…	COG0056	FoF1-type ATP synthase, alpha subunit (AtpA) (PDB:3OAA)	FoF1-type ATP synthase	+	+	+	+	+	+	+	+
GC_00000330	K02112	F-type H+/Na+-transporting ATPase subunit beta [EC:7.1.2.2 7.2.2.1]	KEGG Orthology (KO)>>>09100 Metabolism>>>09102 Energy metabolism>>>00190 Oxidative phosphorylation [PATH:ko00190]|KEGG Orthology (KO)>>>09100 Metabolism>>>09102 Energy metabolism>>>00195 Photosynthesis [PATH:ko00195]|Enzymes>>>7. Translocases>>>7.1 Catalysing the translocation of hydrons>>>7.1.2 Linked to the hydrolysis of a nucleoside triphosphate>>>7.1.2.2 H+-transporting two-sector ATPase|Enzy…	COG0055	FoF1-type ATP synthase, beta subunit (AtpD) (PDB:3OAA)	FoF1-type ATP synthase	+	+	+	+	+	+	+	+
GC_00000852	K03734	FAD:protein FMN transferase [EC:2.7.1.180]	KEGG Orthology (KO)>>>09190 Not Included in Pathway or Brite>>>09191 Unclassified: metabolism>>>99980 Enzymes with EC numbers|Enzymes>>>2. Transferases>>>2.7 Transferring phosphorus-containing groups>>>2.7.1 Phosphotransferases with an alcohol group as acceptor>>>2.7.1.180 FAD:protein FMN transferase	COG1477	FAD:protein FMN transferase ApbE (ApbE) (PDB:1VRM) (PUBMED:23558683;30154099)		+	+	+	+	+	+	+	+
GC_00000127	K09013	Fe-S cluster assembly ATP-binding protein		COG0396	Fe-S cluster assembly ATPase SufC (SufC) (PDB:2D3W)		Missing	Missing	Missing	Missing	Missing	+	Missing	Missing
GC_00000127	K09013	Fe-S cluster assembly ATP-binding protein	Transporters>>>ABC transporters, prokaryotic type>>>ABC-2 type and other transporters>>>Orphan ABC ATPase	COG0396	Fe-S cluster assembly ATPase SufC (SufC) (PDB:2D3W)		+	+	+	+	+	Missing	+	+
GC_00000561	K03711	Fur family transcriptional regulator, ferric uptake regulator		COG0735	Fe2+ or Zn2+ uptake regulation protein Fur/Zur (Fur) (PDB:1MZB)		+	Missing	+	+	+	Missing	Missing	+
GC_00001234	K03711	Fur family transcriptional regulator, ferric uptake regulator		COG0735	Fe2+ or Zn2+ uptake regulation protein Fur/Zur (Fur) (PDB:1MZB)		+	+	+	+	+	+	+	+
GC_00002174	K03711	Fur family transcriptional regulator, ferric uptake regulator		COG0735	Fe2+ or Zn2+ uptake regulation protein Fur/Zur (Fur) (PDB:1MZB)		Missing	+	Missing	Missing	Missing	+	+	Missing
GC_00000561	K03711	Fur family transcriptional regulator, ferric uptake regulator	Transcription factors>>>Prokaryotic type>>>Helix-turn-helix>>>Fur family	COG0735	Fe2+ or Zn2+ uptake regulation protein Fur/Zur (Fur) (PDB:1MZB)		Missing	+	Missing	Missing	Missing	+	+	Missing
GC_00001663	K09825	Fur family transcriptional regulator, peroxide stress response regulator	Transcription factors>>>Prokaryotic type>>>Helix-turn-helix>>>Fur family	COG0735	Fe2+ or Zn2+ uptake regulation protein Fur/Zur (Fur) (PDB:1MZB)		Missing	Missing	+	+	+	Missing	Missing	+
GC_00002572	K02377	GDP-L-fucose synthase [EC:1.1.1.271]	KEGG Orthology (KO)>>>09100 Metabolism>>>09101 Carbohydrate metabolism>>>00051 Fructose and mannose metabolism [PATH:ko00051]|KEGG Orthology (KO)>>>09100 Metabolism>>>09101 Carbohydrate metabolism>>>00520 Amino sugar and nucleotide sugar metabolism [PATH:ko00520]|KEGG Orthology (KO)>>>09100 Metabolism>>>09107 Glycan biosynthesis and metabolism>>>00541 O-Antigen nucleotide sugar biosynthesis [PATH…	COG0451	Nucleoside-diphosphate-sugar epimerase (WcaG) (PDB:2X4G)		Missing	Missing	Missing	Missing	Missing	+	+	Missing
GC_00002607	K01711	GDPmannose 4,6-dehydratase [EC:4.2.1.47]	KEGG Orthology (KO)>>>09100 Metabolism>>>09101 Carbohydrate metabolism>>>00051 Fructose and mannose metabolism [PATH:ko00051]|KEGG Orthology (KO)>>>09100 Metabolism>>>09101 Carbohydrate metabolism>>>00520 Amino sugar and nucleotide sugar metabolism [PATH:ko00520]|KEGG Orthology (KO)>>>09100 Metabolism>>>09107 Glycan biosynthesis and metabolism>>>00541 O-Antigen nucleotide sugar biosynthesis [PATH…	COG1089	GDP-D-mannose dehydratase (Gmd) (PDB:1DB3)		Missing	Missing	Missing	Missing	Missing	+	+	Missing
GC_00001849	K01951	GMP synthase (glutamine-hydrolysing) [EC:6.3.5.2]	KEGG Orthology (KO)>>>09100 Metabolism>>>09102 Energy metabolism>>>00910 Nitrogen metabolism [PATH:ko00910]|KEGG Orthology (KO)>>>09100 Metabolism>>>09105 Amino acid metabolism>>>00250 Alanine, aspartate and glutamate metabolism [PATH:ko00250]|KEGG Orthology (KO)>>>09100 Metabolism>>>09105 Amino acid metabolism>>>00220 Arginine biosynthesis [PATH:ko00220]|Enzymes>>>6. Ligases>>>6.3 Forming carbon…	COG0518	GMP synthase, glutamine amidotransferase domain (GuaA1) (PDB:4WIM)	Purine biosynthesis	+	Missing	+	+	+	Missing	Missing	+
GC_00000314	K01951	GMP synthase (glutamine-hydrolysing) [EC:6.3.5.2]	KEGG Orthology (KO)>>>09100 Metabolism>>>09104 Nucleotide metabolism>>>00230 Purine metabolism [PATH:ko00230]|KEGG Orthology (KO)>>>09100 Metabolism>>>09111 Xenobiotics biodegradation and metabolism>>>00983 Drug metabolism - other enzymes [PATH:ko00983]|Enzymes>>>6. Ligases>>>6.3 Forming carbon-nitrogen bonds>>>6.3.5 Carbon-nitrogen ligases with glutamine as amido-N-donor>>>6.3.5.2 GMP synthase (…	COG0518|COG0519	GMP synthase, glutamine amidotransferase domain (GuaA1) (PDB:4WIM)|GMP synthase, PP-ATPase domain/subunit (GuaA2) (PDB:4WIM)	Purine biosynthesis|Purine biosynthesis	+	+	+	+	+	+	+	+
GC_00002450	K01951	GMP synthase (glutamine-hydrolysing) [EC:6.3.5.2]	KEGG Orthology (KO)>>>09100 Metabolism>>>09104 Nucleotide metabolism>>>00240 Pyrimidine metabolism [PATH:ko00240]|KEGG Orthology (KO)>>>09100 Metabolism>>>09105 Amino acid metabolism>>>00250 Alanine, aspartate and glutamate metabolism [PATH:ko00250]|Enzymes>>>2. Transferases>>>2.1 Transferring one-carbon groups>>>2.1.3 Carboxy- and carbamoyltransferases>>>2.1.3.2 aspartate carbamoyltransferase|En…	COG0518	GMP synthase, glutamine amidotransferase domain (GuaA1) (PDB:4WIM)	Purine biosynthesis	Missing	+	Missing	Missing	Missing	+	+	Missing
GC_00001802	K03639	GTP 3',8-cyclase [EC:4.1.99.22]		COG0535	Radical SAM superfamily maturase, SkfB/NifB/PqqE family (SkfB) (PDB:6Q2P) (PUBMED:23282011)		+	Missing	+	+	+	Missing	Missing	+
GC_00001585	K03639	GTP 3',8-cyclase [EC:4.1.99.22]	KEGG Orthology (KO)>>>09100 Metabolism>>>09108 Metabolism of cofactors and vitamins>>>00790 Folate biosynthesis [PATH:ko00790]|KEGG Orthology (KO)>>>09120 Genetic Information Processing>>>09123 Folding, sorting and degradation>>>04122 Sulfur relay system [PATH:ko04122]|Enzymes>>>4. Lyases>>>4.1 Carbon-carbon lyases>>>4.1.99 Other carbon-carbon lyases>>>4.1.99.22 GTP 3',8-cyclase	COG2896	GTP 3',8-cyclase (molybdenum cofactor biosynthesis protein MoaA) (MoaA) (PDB:1TV7)	Molybdopterin biosynthesis	+	Missing	+	+	+	+	+	+
GC_00001181	K01495	GTP cyclohydrolase IA [EC:3.5.4.16]	KEGG Orthology (KO)>>>09100 Metabolism>>>09108 Metabolism of cofactors and vitamins>>>00790 Folate biosynthesis [PATH:ko00790]|Enzymes>>>3. Hydrolases>>>3.5 Acting on carbon-nitrogen bonds, other than peptide bonds>>>3.5.4 In cyclic amidines>>>3.5.4.16 GTP cyclohydrolase I	COG0302	GTP cyclohydrolase I (FolE) (PDB:1A8R) (PUBMED:19767425;30692671)	Folate biosynthesis	+	+	+	+	+	+	+	+
GC_00000913	K01139	GTP diphosphokinase / guanosine-3',5'-bis(diphosphate) 3'-diphosphatase [EC:2.7.6.5 3.1.7.2]	KEGG Orthology (KO)>>>09100 Metabolism>>>09104 Nucleotide metabolism>>>00230 Purine metabolism [PATH:ko00230]|Enzymes>>>2. Transferases>>>2.7 Transferring phosphorus-containing groups>>>2.7.6 Diphosphotransferases>>>2.7.6.5 GTP diphosphokinase|Enzymes>>>3. Hydrolases>>>3.1 Acting on ester bonds>>>3.1.7 Diphosphoric-monoester hydrolases>>>3.1.7.2 guanosine-3',5'-bis(diphosphate) 3'-diphosphatase|R…	COG0317	(p)ppGpp synthase/hydrolase, HD superfamily (SpoT) (PDB:1TDJ)		+	+	+	+	+	+	+	+
GC_00002957	K07816	GTP pyrophosphokinase [EC:2.7.6.5]		COG2357	ppGpp synthetase catalytic domain (RelA/SpoT-type nucleotidyltranferase) (YjbM) (PDB:5F2V)		Missing	Missing	Missing	Missing	Missing	Missing	+	Missing
GC_00000745	K03978	GTP-binding protein	Chromosome and associated proteins>>>Prokaryotic type>>>Chromosome partitioning proteins>>>Other chromosome partitioning proteins	COG0218	GTP-binding protein EngB required for normal cell division (EngB) (PDB:5UCV)		+	+	+	+	+	+	+	+
GC_00000382	K06207	GTP-binding protein	KEGG Orthology (KO)>>>09190 Not Included in Pathway or Brite>>>09193 Unclassified: signaling and cellular processes>>>99995 Signaling proteins	COG1217	Predicted membrane GTPase TypA/BipA involved in stress response (TypA) (PDB:5A9V)		+	+	+	+	+	+	+	+
GC_00000937	K03596	GTP-binding protein LepA		COG0481	Translation elongation factor EF-4, membrane-bound GTPase (LepA) (PDB:3DEG)		+	+	+	+	+	+	+	+
GC_00001518	K03595	GTPase	Ribosome biogenesis>>>Eukaryotic type>>>Other ribosome biogenesis factors|Ribosome biogenesis>>>Prokaryotic type>>>GTPases|Mitochondrial biogenesis>>>Mitochondrial DNA transcription, translation, and replication factors>>>Mitochondrial transcription and translation factors>>>Other mitochondrial DNA transcription and translation factors	COG1159	GTPase Era, involved in 16S rRNA processing (Era) (PDB:1EGA)		+	+	+	+	+	+	+	+
GC_00001486	K03665	GTPase	Ribosome biogenesis>>>Prokaryotic type>>>GTPases	COG2262	50S ribosomal subunit-associated GTPase HflX (HflX) (PDB:2QTF) (PUBMED:22905870)		+	+	+	+	+	+	+	+
GC_00001143	K03977	GTPase	Ribosome biogenesis>>>Prokaryotic type>>>GTPases	COG1160	Double Era-like domain GTPase Der (Der) (PDB:1MKY)		+	+	+	+	+	+	+	+
GC_00000694	K03979	GTPase [EC:3.6.5.-]	Enzymes>>>3. Hydrolases>>>3.6 Acting on acid anhydrides>>>3.6.5 Acting on GTP to facilitate cellular and subcellular movement>>>3.6.5.-|Ribosome biogenesis>>>Eukaryotic type>>>Other ribosome biogenesis factors|Ribosome biogenesis>>>Prokaryotic type>>>GTPases	COG0536	GTPase involved in cell partioning and DNA repair (Obg) (PDB:1LNZ)		+	+	+	+	+	+	+	+
GC_00001073	K07588	GTPase [EC:3.6.5.-]	KEGG Orthology (KO)>>>09190 Not Included in Pathway or Brite>>>09191 Unclassified: metabolism>>>99980 Enzymes with EC numbers|Enzymes>>>3. Hydrolases>>>3.6 Acting on acid anhydrides>>>3.6.5 Acting on GTP to facilitate cellular and subcellular movement>>>3.6.5.-	COG1703	GTPase of the G3E family (not a periplasmic protein kinase) (ArgK) (PDB:2QM7) (PUBMED:18950999)		+	+	+	+	+	+	+	+
GC_00000239	K19997	GlcNAc-P-P-Und epimerase [EC:5.1.3.26]		COG0451	Nucleoside-diphosphate-sugar epimerase (WcaG) (PDB:2X4G)		+	+	+	+	+	+	Missing	+
GC_00002063	K19997	GlcNAc-P-P-Und epimerase [EC:5.1.3.26]	Enzymes>>>5. Isomerases>>>5.1 Racemases and epimerases>>>5.1.3 Acting on carbohydrates and derivatives>>>5.1.3.26 N-acetyl-alpha-D-glucosaminyl-diphospho-ditrans,octacis-undecaprenol 4-epimerase|Lipopolysaccharide biosynthesis proteins>>>O-antigen repeat unit	COG0451	Nucleoside-diphosphate-sugar epimerase (WcaG) (PDB:2X4G)		Missing	Missing	+	+	+	Missing	+	Missing
GC_00003052	K02043	GntR family transcriptional regulator, phosphonate transport system regulatory protein		COG2188	DNA-binding transcriptional regulator, GntR family (MngR) (PDB:2WV0)		Missing	Missing	Missing	Missing	Missing	Missing	Missing	+
GC_00000333	K03617	H+/Na+-translocating ferredoxin:NAD+ oxidoreductase subunit A	KEGG Orthology (KO)>>>09190 Not Included in Pathway or Brite>>>09191 Unclassified: metabolism>>>99982 Energy metabolism	COG4657	Na+-translocating ferredoxin:NAD+ oxidoreductase RNF, RnfA subunit (RnfA)	Na+-translocating Fd:NADH oxidoreductase	+	Missing	+	+	+	+	+	+
GC_00000873	K03616	H+/Na+-translocating ferredoxin:NAD+ oxidoreductase subunit B [EC:7.1.1.11 7.2.1.2]	KEGG Orthology (KO)>>>09190 Not Included in Pathway or Brite>>>09191 Unclassified: metabolism>>>99980 Enzymes with EC numbers|Enzymes>>>7. Translocases>>>7.1 Catalysing the translocation of hydrons>>>7.1.1 Linked to oxidoreductase reactions>>>7.1.1.11 ferredoxin---NAD+ oxidoreductase (H+-transporting)|Enzymes>>>7. Translocases>>>7.2 Catalysing the translocation of inorganic cations>>>7.2.1 Linked…	COG2221|COG2878	Dissimilatory sulfite reductase (desulfoviridin), alpha and beta subunits (DsrA)|Na+-translocating ferredoxin:NAD+ oxidoreductase RNF, RnfB subunit (RnfB) (PUBMED:24045950)	Na+-translocating Fd:NADH oxidoreductase	+	+	+	+	+	+	+	+
GC_00001223	K03615	H+/Na+-translocating ferredoxin:NAD+ oxidoreductase subunit C [EC:7.1.1.11 7.2.1.2]	KEGG Orthology (KO)>>>09190 Not Included in Pathway or Brite>>>09191 Unclassified: metabolism>>>99980 Enzymes with EC numbers|Enzymes>>>7. Translocases>>>7.1 Catalysing the translocation of hydrons>>>7.1.1 Linked to oxidoreductase reactions>>>7.1.1.11 ferredoxin---NAD+ oxidoreductase (H+-transporting)|Enzymes>>>7. Translocases>>>7.2 Catalysing the translocation of inorganic cations>>>7.2.1 Linked…	COG4656	Na+-translocating ferredoxin:NAD+ oxidoreductase RNF, RnfC subunit (RnfC)	Na+-translocating Fd:NADH oxidoreductase	+	+	+	+	+	+	+	+
GC_00000815	K03614	H+/Na+-translocating ferredoxin:NAD+ oxidoreductase subunit D [EC:7.1.1.11 7.2.1.2]	KEGG Orthology (KO)>>>09190 Not Included in Pathway or Brite>>>09191 Unclassified: metabolism>>>99980 Enzymes with EC numbers|Enzymes>>>7. Translocases>>>7.1 Catalysing the translocation of hydrons>>>7.1.1 Linked to oxidoreductase reactions>>>7.1.1.11 ferredoxin---NAD+ oxidoreductase (H+-transporting)|Enzymes>>>7. Translocases>>>7.2 Catalysing the translocation of inorganic cations>>>7.2.1 Linked…	COG4658	Na+-translocating ferredoxin:NAD+ oxidoreductase RNF, RnfD subunit (RnfD)	Na+-translocating Fd:NADH oxidoreductase	+	+	+	+	+	+	+	+
GC_00000312	K03613	H+/Na+-translocating ferredoxin:NAD+ oxidoreductase subunit E	KEGG Orthology (KO)>>>09190 Not Included in Pathway or Brite>>>09191 Unclassified: metabolism>>>99982 Energy metabolism	COG4660	Na+-translocating ferredoxin:NAD+ oxidoreductase RNF, RnfE subunit (RnfE)	Na+-translocating Fd:NADH oxidoreductase	+	+	+	+	+	+	+	+
GC_00001307	K03612	H+/Na+-translocating ferredoxin:NAD+ oxidoreductase subunit G	KEGG Orthology (KO)>>>09190 Not Included in Pathway or Brite>>>09191 Unclassified: metabolism>>>99982 Energy metabolism	COG4659	Na+-translocating ferredoxin:NAD+ oxidoreductase RNF, RnfG subunit (RnfG)	Na+-translocating Fd:NADH oxidoreductase	+	+	+	+	+	+	+	+
GC_00001429	K06023	HPr kinase/phosphorylase [EC:2.7.11.- 2.7.4.-]	KEGG Orthology (KO)>>>09190 Not Included in Pathway or Brite>>>09191 Unclassified: metabolism>>>99980 Enzymes with EC numbers|Enzymes>>>2. Transferases>>>2.7 Transferring phosphorus-containing groups>>>2.7.4 Phosphotransferases with a phosphate group as acceptor>>>2.7.4.-|Enzymes>>>2. Transferases>>>2.7 Transferring phosphorus-containing groups>>>2.7.11 Protein-serine/threonine kinases>>>2.7.11.-	COG1493	Serine kinase of the HPr protein, regulates carbohydrate metabolism (HprK) (PDB:1JB1)		+	+	+	+	+	+	+	+
GC_00000339	K13993	HSP20 family protein	KEGG Orthology (KO)>>>09120 Genetic Information Processing>>>09123 Folding, sorting and degradation>>>04141 Protein processing in endoplasmic reticulum [PATH:ko04141]|Chaperones and folding catalysts>>>Heat shock proteins>>>HSP20	COG0071	Small heat shock protein IbpA, HSP20 family (IbpA) (PDB:1GME)		+	+	+	+	+	+	+	+
GC_00000340	K13993	HSP20 family protein	KEGG Orthology (KO)>>>09120 Genetic Information Processing>>>09123 Folding, sorting and degradation>>>04141 Protein processing in endoplasmic reticulum [PATH:ko04141]|Chaperones and folding catalysts>>>Heat shock proteins>>>HSP20	COG0071	Small heat shock protein IbpA, HSP20 family (IbpA) (PDB:1GME)		+	+	+	+	+	+	+	+
GC_00002109	K18831	HTH-type transcriptional regulator / antitoxin HigA		COG2856	Zn-dependent peptidase ImmA, M78 family (ImmA) (PDB:3DTE)		Missing	Missing	+	+	+	Missing	Missing	Missing
GC_00002457	K18831	HTH-type transcriptional regulator / antitoxin HigA	Transcription factors>>>Prokaryotic type>>>Helix-turn-helix>>>Other families|Prokaryotic defense system>>>Toxin-antitoxin system (TA system)>>>Type II TA system>>>HigB-HigA	COG1396|COG2856	Transcriptional regulator, contains XRE-family HTH domain (HipB) (PDB:1ADR)|Zn-dependent peptidase ImmA, M78 family (ImmA) (PDB:3DTE)		Missing	+	Missing	Missing	Missing	+	+	Missing
GC_00001736	K18831	HTH-type transcriptional regulator / antitoxin HigA	Transcription factors>>>Prokaryotic type>>>Helix-turn-helix>>>Other families|Prokaryotic defense system>>>Toxin-antitoxin system (TA system)>>>Type II TA system>>>HigB-HigA	COG2856|COG3093	Zn-dependent peptidase ImmA, M78 family (ImmA) (PDB:3DTE)|Plasmid maintenance system antidote protein VapI, contains XRE-type HTH domain (VapI) (PDB:4MCT)		Missing	+	+	+	+	Missing	+	Missing
GC_00001970	K18831	HTH-type transcriptional regulator / antitoxin HigA	Transcription factors>>>Prokaryotic type>>>Helix-turn-helix>>>Other families|Prokaryotic defense system>>>Toxin-antitoxin system (TA system)>>>Type II TA system>>>HigB-HigA	COG2856|COG3093	Zn-dependent peptidase ImmA, M78 family (ImmA) (PDB:3DTE)|Plasmid maintenance system antidote protein VapI, contains XRE-type HTH domain (VapI) (PDB:4MCT)		+	Missing	+	+	+	Missing	Missing	+
GC_00002612	K15773	HTH-type transcriptional regulator / antitoxin HipB		COG1476	DNA-binding transcriptional regulator, XRE-family HTH domain (XRE) (PDB:1UTX)		Missing	Missing	Missing	Missing	+	Missing	Missing	+
GC_00001697	K15773	HTH-type transcriptional regulator / antitoxin HipB		COG1396	Transcriptional regulator, contains XRE-family HTH domain (HipB) (PDB:1ADR)		Missing	Missing	+	+	+	+	+	+
GC_00000160	K02005	HlyD family secretion protein		COG0845	Multidrug efflux pump subunit AcrA (membrane-fusion protein) (AcrA) (PDB:1T5E)		+	+	+	+	+	+	+	Missing
GC_00001707	K02005	HlyD family secretion protein		COG0845	Multidrug efflux pump subunit AcrA (membrane-fusion protein) (AcrA) (PDB:1T5E)		+	+	+	+	+	Missing	Missing	+
GC_00002176	K02005	HlyD family secretion protein		COG0845	Multidrug efflux pump subunit AcrA (membrane-fusion protein) (AcrA) (PDB:1T5E)		Missing	Missing	Missing	Missing	Missing	+	+	Missing
GC_00001242	K02005	HlyD family secretion protein	KEGG Orthology (KO)>>>09190 Not Included in Pathway or Brite>>>09193 Unclassified: signaling and cellular processes>>>99992 Structural proteins	COG0845	Multidrug efflux pump subunit AcrA (membrane-fusion protein) (AcrA) (PDB:1T5E)		+	+	+	+	+	+	+	+
GC_00001351	K02005	HlyD family secretion protein	KEGG Orthology (KO)>>>09190 Not Included in Pathway or Brite>>>09193 Unclassified: signaling and cellular processes>>>99992 Structural proteins	COG0845	Multidrug efflux pump subunit AcrA (membrane-fusion protein) (AcrA) (PDB:1T5E)		+	+	+	+	+	+	+	+
GC_00001273	K00088	IMP dehydrogenase [EC:1.1.1.205]	KEGG Orthology (KO)>>>09100 Metabolism>>>09104 Nucleotide metabolism>>>00230 Purine metabolism [PATH:ko00230]|KEGG Orthology (KO)>>>09100 Metabolism>>>09111 Xenobiotics biodegradation and metabolism>>>00983 Drug metabolism - other enzymes [PATH:ko00983]|Enzymes>>>1. Oxidoreductases>>>1.1 Acting on the CH-OH group of donors>>>1.1.1 With NAD+ or NADP+ as acceptor>>>1.1.1.205 IMP dehydrogenase|Exoso…	COG0516|COG0517	IMP dehydrogenase/GMP reductase (GuaB) (PDB:1B3O)|CBS domain (CBS) (PDB:1B3O)	Purine biosynthesis	+	Missing	+	+	+	+	+	+
GC_00001661	K15987	K(+)-stimulated pyrophosphate-energized sodium pump [EC:7.1.3.2]	Enzymes>>>7. Translocases>>>7.1 Catalysing the translocation of hydrons>>>7.1.3 Linked to the hydrolysis of diphosphate>>>7.1.3.2 Na+-exporting diphosphatase|Transporters>>>Other transporters>>>Primary active transporters [TC:3]	COG3808	Na+ or H+-translocating membrane pyrophosphatase (OVP1) (PDB:4A01) (PUBMED:11342551)		+	Missing	+	+	+	+	+	+
GC_00001521	K02517	Kdo2-lipid IVA lauroyltransferase/acyltransferase [EC:2.3.1.241 2.3.1.-]	KEGG Orthology (KO)>>>09100 Metabolism>>>09107 Glycan biosynthesis and metabolism>>>00540 Lipopolysaccharide biosynthesis [PATH:ko00540]|Enzymes>>>2. Transferases>>>2.3 Acyltransferases>>>2.3.1 Transferring groups other than aminoacyl groups>>>2.3.1.241 Kdo2-lipid IVA acyltransferase|Enzymes>>>2. Transferases>>>2.3 Acyltransferases>>>2.3.1 Transferring groups other than aminoacyl groups>>>2.3.1.-…	COG1560	Palmitoleoyl-ACP: Kdo2-lipid-IV acyltransferase (lipid A biosynthesis) (LpxP) (PDB:5F2T) (PUBMED:11830595)	Lipid A biosynthesis	+	+	+	+	+	+	+	+
GC_00000443	K21470	L,D-transpeptidase YcbB	Peptidases and inhibitors>>>Cysteine peptidases>>>Family C82|Peptidoglycan biosynthesis and degradation proteins>>>Peptidoglycan biosynthesis and degradation>>>Transpeptidase	COG2989	Murein L,D-transpeptidase YcbB/YkuD (YcbB) (PDB:6NTW) (PUBMED:18456808)		+	+	+	+	+	+	+	+
GC_00000618	K00278	L-aspartate oxidase [EC:1.4.3.16]	KEGG Orthology (KO)>>>09100 Metabolism>>>09105 Amino acid metabolism>>>00250 Alanine, aspartate and glutamate metabolism [PATH:ko00250]|KEGG Orthology (KO)>>>09100 Metabolism>>>09108 Metabolism of cofactors and vitamins>>>00760 Nicotinate and nicotinamide metabolism [PATH:ko00760]|Enzymes>>>1. Oxidoreductases>>>1.4 Acting on the CH-NH2 group of donors>>>1.4.3 With oxygen as acceptor>>>1.4.3.16 L-…	COG0029	Aspartate oxidase (NadB) (PDB:1KNP)	NAD biosynthesis	+	+	+	+	+	+	+	+
GC_00001131	K00754	L-malate glycosyltransferase [EC:2.4.1.-]		COG0438	Glycosyltransferase involved in cell wall bisynthesis (RfaB) (PDB:2IV7)		+	+	+	+	+	+	+	+
GC_00002081	K00754	L-malate glycosyltransferase [EC:2.4.1.-]		COG0438	Glycosyltransferase involved in cell wall bisynthesis (RfaB) (PDB:2IV7)		Missing	Missing	+	+	+	Missing	Missing	+
GC_00002082	K00754	L-malate glycosyltransferase [EC:2.4.1.-]		COG0438	Glycosyltransferase involved in cell wall bisynthesis (RfaB) (PDB:2IV7)		Missing	Missing	Missing	Missing	Missing	+	+	Missing
GC_00002662	K00754	L-malate glycosyltransferase [EC:2.4.1.-]		COG0438	Glycosyltransferase involved in cell wall bisynthesis (RfaB) (PDB:2IV7)		+	Missing	Missing	Missing	Missing	Missing	Missing	Missing
GC_00002881	K00754	L-malate glycosyltransferase [EC:2.4.1.-]		COG0438	Glycosyltransferase involved in cell wall bisynthesis (RfaB) (PDB:2IV7)		Missing	Missing	Missing	Missing	Missing	Missing	Missing	+
GC_00000696	K00754	L-malate glycosyltransferase [EC:2.4.1.-]	KEGG Orthology (KO)>>>09190 Not Included in Pathway or Brite>>>09191 Unclassified: metabolism>>>99980 Enzymes with EC numbers|Enzymes>>>2. Transferases>>>2.4 Glycosyltransferases>>>2.4.1 Hexosyltransferases>>>2.4.1.-	COG0438	Glycosyltransferase involved in cell wall bisynthesis (RfaB) (PDB:2IV7)		+	+	+	+	+	+	+	+
GC_00000920	K07566	L-threonylcarbamoyladenylate synthase [EC:2.7.7.87]	Enzymes>>>2. Transferases>>>2.7 Transferring phosphorus-containing groups>>>2.7.7 Nucleotidyltransferases>>>2.7.7.87 L-threonylcarbamoyladenylate synthase|Ribosome biogenesis>>>Prokaryotic type>>>Other maturation factors|Transfer RNA biogenesis>>>Eukaryotic type>>>tRNA modification factors>>>Other tRNA modification factors|Transfer RNA biogenesis>>>Prokaryotic type>>>tRNA modification factors>>>O…	COG0009	tRNA A37 threonylcarbamoyladenosine synthetase subunit TsaC/SUA5/YrdC (TsaC) (PDB:1HRU)	tRNA modification	+	+	+	+	+	+	+	+
GC_00000277	K04744	LPS-assembly protein	Transporters>>>Other transporters>>>Pores ion channels [TC:1]	COG1452	LPS assembly outer membrane protein LptD (organic solvent tolerance protein OstA) (LptD) (PDB:4N4R)		+	+	+	+	+	+	+	+
GC_00000404	K03744	LemA protein	KEGG Orthology (KO)>>>09190 Not Included in Pathway or Brite>>>09194 Poorly characterized>>>99996 General function prediction only	COG1704	Magnetosome formation protein MamQ, lipoprotein antigen LemA family (LemA) (PDB:2ETD) (PUBMED:14638756;20212111;26884433)		+	+	+	+	+	+	+	+
GC_00000262	K04770	Lon-like ATP-dependent protease [EC:3.4.21.-]		COG1067	Predicted ATP-dependent protease (LonB) (PDB:3K1J)		Missing	+	Missing	Missing	Missing	Missing	Missing	Missing
GC_00000262	K04770	Lon-like ATP-dependent protease [EC:3.4.21.-]	Enzymes>>>3. Hydrolases>>>3.4 Acting on peptide bonds (peptidases)>>>3.4.21 Serine endopeptidases>>>3.4.21.-|Peptidases and inhibitors>>>Serine peptidases>>>Family S16: lon protease family	COG1067	Predicted ATP-dependent protease (LonB) (PDB:3K1J)		+	Missing	+	+	+	+	+	+
GC_00000534	K03719	Lrp/AsnC family transcriptional regulator, leucine-responsive regulatory protein	Transcription factors>>>Prokaryotic type>>>Helix-turn-helix>>>Lrp/AsnC family|Chromosome and associated proteins>>>Prokaryotic type>>>Nucleoid associated proteins>>>Other nucleoid associated proteins	COG1522	DNA-binding transcriptional regulator, Lrp family (Lrp) (PDB:1I1G)		+	+	+	+	+	+	+	+
GC_00001200	K06990	MEMO1 family protein	Cytoskeleton proteins>>>Eukaryotic cytoskeleton proteins>>>Microtubules>>>Tubulin-binding proteins>>>Others	COG1355	Predicted class III extradiol dioxygenase, MEMO1 family (Mho1) (PDB:3BCZ)		+	+	+	+	+	+	+	+
GC_00000405	K08226	MFS transporter, BCD family, chlorophyll transporter	Transporters>>>Major facilitator superfamily (MFS)>>>Metal transporters>>>Putative bacteriochlorophyll delivery (BCD) family [TC:2.A.1.41]	COG2211	Na+/melibiose symporter or related transporter (MelB) (PDB:4M64)		+	+	+	+	+	+	+	+
GC_00001402	K07552	MFS transporter, DHA1 family, multidrug resistance protein	Transporters>>>Major facilitator superfamily (MFS)>>>Drug transporters>>>Drug:H+ antiporter-1 (12 spanner) (DHA1) family [TC:2.A.1.2]	COG2814	Predicted arabinose efflux permease AraJ, MFS family (AraJ) (PDB:4LDS)		+	+	+	+	+	+	+	+
GC_00002140	K08217	MFS transporter, DHA3 family, macrolide efflux protein	Transporters>>>Major facilitator superfamily (MFS)>>>Drug transporters>>>Drug:H+ antiporter-3 (12 spanner) (DHA3) [TC:2.A.1.21]|Antimicrobial resistance genes>>>Gene variants>>>Macrolide resistance genes>>>Transporters	COG2814	Predicted arabinose efflux permease AraJ, MFS family (AraJ) (PDB:4LDS)		Missing	+	Missing	Missing	Missing	Missing	+	Missing
GC_00001410	K06902	MFS transporter, UMF1 family	KEGG Orthology (KO)>>>09140 Cellular Processes>>>09141 Transport and catabolism>>>04138 Autophagy - yeast [PATH:ko04138]|Membrane trafficking>>>Autophagy>>>Other autophagy associated proteins>>>Others|Transporters>>>Major facilitator superfamily (MFS)>>>Unknown transporters>>>Unknown major facilitator-1 (UMF1) [TC:2.A.1.24]	COG2270	MFS-type transporter involved in bile tolerance, Atg22 family (BtlA) (PUBMED:12583894)		+	+	+	+	+	+	+	+
GC_00002320	K24288	MMP 1-O-methyltransferase [EC:2.1.1.365]	KEGG Orthology (KO)>>>09190 Not Included in Pathway or Brite>>>09191 Unclassified: metabolism>>>99980 Enzymes with EC numbers|Enzymes>>>2. Transferases>>>2.1 Transferring one-carbon groups>>>2.1.1 Methyltransferases>>>2.1.1.365 MMP 1-O-methyltransferase				Missing	+	Missing	Missing	Missing	+	+	Missing
GC_00002069	K24288	MMP 1-O-methyltransferase [EC:2.1.1.365]	KEGG Orthology (KO)>>>09190 Not Included in Pathway or Brite>>>09191 Unclassified: metabolism>>>99980 Enzymes with EC numbers|Enzymes>>>2. Transferases>>>2.1 Transferring one-carbon groups>>>2.1.1 Methyltransferases>>>2.1.1.365 MMP 1-O-methyltransferase	COG0463|COG1216	Glycosyltransferase involved in cell wall bisynthesis (WcaA) (PDB:5MLZ)|Glycosyltransferase, GT2 family (WcaE) (PDB:2Z86)		Missing	Missing	+	+	+	Missing	Missing	+
GC_00001040	K23775	MarR family transcriptional regulator, organic hydroperoxide resistance regulator	Transcription factors>>>Prokaryotic type>>>Helix-turn-helix>>>MarR family	COG1846	DNA-binding transcriptional regulator, MarR family (MarR) (PDB:1JGS)		+	+	+	+	+	+	+	+
GC_00002134	K06075	MarR family transcriptional regulator, transcriptional regulator for hemolysin		COG1846	DNA-binding transcriptional regulator, MarR family (MarR) (PDB:1JGS)		Missing	+	Missing	Missing	Missing	Missing	+	Missing
GC_00000780	K03924	MoxR-like ATPase [EC:3.6.3.-]	KEGG Orthology (KO)>>>09190 Not Included in Pathway or Brite>>>09191 Unclassified: metabolism>>>99980 Enzymes with EC numbers|Enzymes>>>3. Hydrolases>>>3.6 Acting on acid anhydrides>>>3.6.3 Catalysing transmembrane movement of substances>>>3.6.3.-	COG0714	MoxR-like ATPase (MoxR) (PDB:2R44)	Cobalamine/B12 biosynthesis	+	+	+	+	+	+	+	+
GC_00000407	K15383	MtN3 and saliva related transmembrane protein	Transporters>>>Other transporters>>>Electrochemical potential-driven transporters [TC:2]	COG4095	Sugar transporter, SemiSWEET family, contains PQ motif (SWEET) (PUBMED:24027245)		+	+	+	+	+	+	+	+
GC_00001256	K00992	N-acetyl-alpha-D-muramate 1-phosphate uridylyltransferase [EC:2.7.7.99]		COG1208	NDP-sugar pyrophosphorylase, includes eIF-2Bgamma, eIF-2Bepsilon, and LPS biosynthesis protein s (GCD1) (PDB:6JQ8)		+	Missing	+	+	+	Missing	Missing	+
GC_00000806	K00145	N-acetyl-gamma-glutamyl-phosphate reductase [EC:1.2.1.38]	KEGG Orthology (KO)>>>09100 Metabolism>>>09105 Amino acid metabolism>>>00220 Arginine biosynthesis [PATH:ko00220]|Enzymes>>>1. Oxidoreductases>>>1.2 Acting on the aldehyde or oxo group of donors>>>1.2.1 With NAD+ or NADP+ as acceptor>>>1.2.1.38 N-acetyl-gamma-glutamyl-phosphate reductase	COG0002	N-acetyl-gamma-glutamylphosphate reductase (ArgC) (PDB:3DR3)	Arginine biosynthesis	+	+	+	+	+	+	+	+
GC_00001257	K01463	N-acetylglucosamine malate deacetylase 1 [EC:3.5.1.-]	KEGG Orthology (KO)>>>09190 Not Included in Pathway or Brite>>>09191 Unclassified: metabolism>>>99980 Enzymes with EC numbers|Enzymes>>>3. Hydrolases>>>3.5 Acting on carbon-nitrogen bonds, other than peptide bonds>>>3.5.1 In linear amides>>>3.5.1.-	COG2120	N-acetylglucosaminyl deacetylase, LmbE family (LmbE) (PDB:1Q74)		+	+	+	+	+	+	+	+
GC_00002270	K16870	N-acetylglucosaminyl-diphospho-decaprenol L-rhamnosyltransferase [EC:2.4.1.289]		COG1216	Glycosyltransferase, GT2 family (WcaE) (PDB:2Z86)		Missing	Missing	Missing	Missing	Missing	+	Missing	Missing
GC_00000067	K16870	N-acetylglucosaminyl-diphospho-decaprenol L-rhamnosyltransferase [EC:2.4.1.289]	KEGG Orthology (KO)>>>09100 Metabolism>>>09107 Glycan biosynthesis and metabolism>>>00572 Arabinogalactan biosynthesis - Mycobacterium [PATH:ko00572]|Enzymes>>>2. Transferases>>>2.4 Glycosyltransferases>>>2.4.1 Hexosyltransferases>>>2.4.1.289 N-acetylglucosaminyl-diphospho-decaprenol L-rhamnosyltransferase|Glycosyltransferases>>>Polysaccharide>>>Bacterial polysaccharide (excluding LPS)	COG1216	Glycosyltransferase, GT2 family (WcaE) (PDB:2Z86)		+	+	+	+	+	+	+	+
GC_00001162	K16870	N-acetylglucosaminyl-diphospho-decaprenol L-rhamnosyltransferase [EC:2.4.1.289]	KEGG Orthology (KO)>>>09100 Metabolism>>>09107 Glycan biosynthesis and metabolism>>>00572 Arabinogalactan biosynthesis - Mycobacterium [PATH:ko00572]|Enzymes>>>2. Transferases>>>2.4 Glycosyltransferases>>>2.4.1 Hexosyltransferases>>>2.4.1.289 N-acetylglucosaminyl-diphospho-decaprenol L-rhamnosyltransferase|Glycosyltransferases>>>Polysaccharide>>>Bacterial polysaccharide (excluding LPS)	COG1216	Glycosyltransferase, GT2 family (WcaE) (PDB:2Z86)		+	+	+	+	+	+	+	+
GC_00001733	K16870	N-acetylglucosaminyl-diphospho-decaprenol L-rhamnosyltransferase [EC:2.4.1.289]	KEGG Orthology (KO)>>>09100 Metabolism>>>09107 Glycan biosynthesis and metabolism>>>00572 Arabinogalactan biosynthesis - Mycobacterium [PATH:ko00572]|Enzymes>>>2. Transferases>>>2.4 Glycosyltransferases>>>2.4.1 Hexosyltransferases>>>2.4.1.289 N-acetylglucosaminyl-diphospho-decaprenol L-rhamnosyltransferase|Glycosyltransferases>>>Polysaccharide>>>Bacterial polysaccharide (excluding LPS)	COG1216	Glycosyltransferase, GT2 family (WcaE) (PDB:2Z86)		+	Missing	+	+	+	Missing	Missing	+
GC_00002270	K16870	N-acetylglucosaminyl-diphospho-decaprenol L-rhamnosyltransferase [EC:2.4.1.289]	KEGG Orthology (KO)>>>09100 Metabolism>>>09107 Glycan biosynthesis and metabolism>>>00572 Arabinogalactan biosynthesis - Mycobacterium [PATH:ko00572]|Enzymes>>>2. Transferases>>>2.4 Glycosyltransferases>>>2.4.1 Hexosyltransferases>>>2.4.1.289 N-acetylglucosaminyl-diphospho-decaprenol L-rhamnosyltransferase|Glycosyltransferases>>>Polysaccharide>>>Bacterial polysaccharide (excluding LPS)	COG1216	Glycosyltransferase, GT2 family (WcaE) (PDB:2Z86)		Missing	+	Missing	Missing	Missing	Missing	+	Missing
GC_00001907	K07102	N-acetylmuramate 1-kinase [EC:2.7.1.221]	KEGG Orthology (KO)>>>09100 Metabolism>>>09101 Carbohydrate metabolism>>>00520 Amino sugar and nucleotide sugar metabolism [PATH:ko00520]|Enzymes>>>2. Transferases>>>2.7 Transferring phosphorus-containing groups>>>2.7.1 Phosphotransferases with an alcohol group as acceptor>>>2.7.1.221 N-acetylmuramate 1-kinase	COG3178	Predicted phosphotransferase, aminoglycoside/choline kinase (APH/ChoK) family		+	Missing	+	+	+	Missing	Missing	+
GC_00002448	K07102	N-acetylmuramate 1-kinase [EC:2.7.1.221]	KEGG Orthology (KO)>>>09100 Metabolism>>>09101 Carbohydrate metabolism>>>00520 Amino sugar and nucleotide sugar metabolism [PATH:ko00520]|Enzymes>>>2. Transferases>>>2.7 Transferring phosphorus-containing groups>>>2.7.1 Phosphotransferases with an alcohol group as acceptor>>>2.7.1.221 N-acetylmuramate 1-kinase	COG3178	Predicted phosphotransferase, aminoglycoside/choline kinase (APH/ChoK) family		Missing	+	Missing	Missing	Missing	+	+	Missing
GC_00001713	K01448	N-acetylmuramoyl-L-alanine amidase [EC:3.5.1.28]	Enzymes>>>3. Hydrolases>>>3.5 Acting on carbon-nitrogen bonds, other than peptide bonds>>>3.5.1 In linear amides>>>3.5.1.28 N-acetylmuramoyl-L-alanine amidase|Peptidoglycan biosynthesis and degradation proteins>>>Peptidoglycan biosynthesis and degradation>>>Amidase|Chromosome and associated proteins>>>Prokaryotic type>>>Chromosome partitioning proteins>>>Divisome proteins	COG0860	N-acetylmuramoyl-L-alanine amidase (AmiC) (PDB:1JWQ)		+	+	+	+	+	Missing	Missing	+
GC_00002062	K01448	N-acetylmuramoyl-L-alanine amidase [EC:3.5.1.28]	Enzymes>>>3. Hydrolases>>>3.5 Acting on carbon-nitrogen bonds, other than peptide bonds>>>3.5.1 In linear amides>>>3.5.1.28 N-acetylmuramoyl-L-alanine amidase|Peptidoglycan biosynthesis and degradation proteins>>>Peptidoglycan biosynthesis and degradation>>>Amidase|Chromosome and associated proteins>>>Prokaryotic type>>>Chromosome partitioning proteins>>>Divisome proteins	COG0860	N-acetylmuramoyl-L-alanine amidase (AmiC) (PDB:1JWQ)		Missing	+	Missing	Missing	Missing	+	+	Missing
GC_00000735	K01449	N-acetylmuramoyl-L-alanine amidase [EC:3.5.1.28]	KEGG Orthology (KO)>>>09190 Not Included in Pathway or Brite>>>09191 Unclassified: metabolism>>>99980 Enzymes with EC numbers|Enzymes>>>3. Hydrolases>>>3.5 Acting on carbon-nitrogen bonds, other than peptide bonds>>>3.5.1 In linear amides>>>3.5.1.28 N-acetylmuramoyl-L-alanine amidase	COG3773	Cell wall hydrolase CwlJ, involved in spore germination (CwlJ) (PDB:4F55)		+	+	+	+	+	+	+	+
GC_00001366	K01654	N-acetylneuraminate synthase [EC:2.5.1.56]	KEGG Orthology (KO)>>>09100 Metabolism>>>09101 Carbohydrate metabolism>>>00520 Amino sugar and nucleotide sugar metabolism [PATH:ko00520]|KEGG Orthology (KO)>>>09100 Metabolism>>>09107 Glycan biosynthesis and metabolism>>>00541 O-Antigen nucleotide sugar biosynthesis [PATH:ko00541]|Enzymes>>>2. Transferases>>>2.5 Transferring alkyl or aryl groups, other than methyl groups>>>2.5.1 Transferring alk…	COG2089	Sialic acid synthase SpsE, contains C-terminal SAF domain (SpsE) (PDB:1VLI)		+	+	+	+	+	+	+	+
GC_00002944	K01654	N-acetylneuraminate synthase [EC:2.5.1.56]	KEGG Orthology (KO)>>>09100 Metabolism>>>09107 Glycan biosynthesis and metabolism>>>00541 O-Antigen nucleotide sugar biosynthesis [PATH:ko00541]	COG2089	Sialic acid synthase SpsE, contains C-terminal SAF domain (SpsE) (PDB:1VLI)		+	Missing	Missing	Missing	Missing	Missing	Missing	Missing
GC_00001212	K13075	N-acyl homoserine lactone hydrolase [EC:3.1.1.81]		COG0491	Glyoxylase or a related metal-dependent hydrolase, beta-lactamase superfamily II (GloB) (PDB:1QH3) (PUBMED:25670698)		+	+	+	+	+	+	+	+
GC_00000108	K12251	N-carbamoylputrescine amidase [EC:3.5.1.53]	KEGG Orthology (KO)>>>09100 Metabolism>>>09105 Amino acid metabolism>>>00330 Arginine and proline metabolism [PATH:ko00330]|Enzymes>>>3. Hydrolases>>>3.5 Acting on carbon-nitrogen bonds, other than peptide bonds>>>3.5.1 In linear amides>>>3.5.1.53 N-carbamoylputrescine amidase	COG0388	Omega-amidase YafV/Nit2, hydrolyzes alpha-ketoglutaramate (Nit2) (PUBMED:28373563)		+	+	+	+	+	+	+	+
GC_00000080	K01458	N-formylglutamate deformylase [EC:3.5.1.68]	KEGG Orthology (KO)>>>09100 Metabolism>>>09101 Carbohydrate metabolism>>>00630 Glyoxylate and dicarboxylate metabolism [PATH:ko00630]|KEGG Orthology (KO)>>>09100 Metabolism>>>09105 Amino acid metabolism>>>00340 Histidine metabolism [PATH:ko00340]|Enzymes>>>3. Hydrolases>>>3.5 Acting on carbon-nitrogen bonds, other than peptide bonds>>>3.5.1 In linear amides>>>3.5.1.68 N-formylglutamate deformylase	COG3741	N-formylglutamate amidohydrolase (HutG)		+	+	+	+	+	+	+	+
GC_00001251	K03660	N-glycosylase/DNA lyase [EC:3.2.2.- 4.2.99.18]	KEGG Orthology (KO)>>>09120 Genetic Information Processing>>>09124 Replication and repair>>>03410 Base excision repair [PATH:ko03410]|Enzymes>>>3. Hydrolases>>>3.2 Glycosylases>>>3.2.2 Hydrolysing N-glycosyl compounds>>>3.2.2.-|Enzymes>>>4. Lyases>>>4.2 Carbon-oxygen lyases>>>4.2.99 Other carbon-oxygen lyases>>>4.2.99.18 DNA-(apurinic or apyrimidinic site) lyase|DNA repair and recombination prote…	COG0122	3-methyladenine DNA glycosylase/8-oxoguanine DNA glycosylase (AlkA) (PDB:1DIZ)		+	+	+	+	+	+	+	+
GC_00001129	K19267	NAD(P)H dehydrogenase (quinone) [EC:1.6.5.2]		COG0702	Uncharacterized conserved protein YbjT, contains NAD(P)-binding and DUF2867 domains (YbjT) (PDB:5L3Z)		+	+	+	+	+	+	+	+
GC_00001944	K03809	NAD(P)H dehydrogenase (quinone) [EC:1.6.5.2]	KEGG Orthology (KO)>>>09100 Metabolism>>>09108 Metabolism of cofactors and vitamins>>>00130 Ubiquinone and other terpenoid-quinone biosynthesis [PATH:ko00130]|Enzymes>>>1. Oxidoreductases>>>1.6 Acting on NADH or NADPH>>>1.6.5 With a quinone or similar compound as acceptor>>>1.6.5.2 NAD(P)H dehydrogenase (quinone)	COG0655	Multimeric flavodoxin WrbA, includes NAD(P)H:quinone oxidoreductase (WrbA) (PDB:4DY4)		+	Missing	+	+	+	Missing	Missing	+
GC_00001165	K03426	NAD+ diphosphatase [EC:3.6.1.22]	KEGG Orthology (KO)>>>09100 Metabolism>>>09108 Metabolism of cofactors and vitamins>>>00760 Nicotinate and nicotinamide metabolism [PATH:ko00760]|KEGG Orthology (KO)>>>09140 Cellular Processes>>>09141 Transport and catabolism>>>04146 Peroxisome [PATH:ko04146]|Enzymes>>>3. Hydrolases>>>3.6 Acting on acid anhydrides>>>3.6.1 In phosphorus-containing anhydrides>>>3.6.1.22 NAD+ diphosphatase	COG1051	ADP-ribose pyrophosphatase YjhB, NUDIX family (YjhB) (PDB:3GZ5)		Missing	+	Missing	Missing	Missing	+	+	Missing
GC_00000408	K00858	NAD+ kinase [EC:2.7.1.23]	KEGG Orthology (KO)>>>09100 Metabolism>>>09108 Metabolism of cofactors and vitamins>>>00760 Nicotinate and nicotinamide metabolism [PATH:ko00760]|Enzymes>>>2. Transferases>>>2.7 Transferring phosphorus-containing groups>>>2.7.1 Phosphotransferases with an alcohol group as acceptor>>>2.7.1.23 NAD+ kinase	COG0061	NAD kinase (NadK) (PDB:1SUW)		+	+	+	+	+	+	+	+
GC_00000728	K01916	NAD+ synthase [EC:6.3.1.5]	KEGG Orthology (KO)>>>09100 Metabolism>>>09108 Metabolism of cofactors and vitamins>>>00760 Nicotinate and nicotinamide metabolism [PATH:ko00760]|Enzymes>>>6. Ligases>>>6.3 Forming carbon-nitrogen bonds>>>6.3.1 Acid-D-ammonia (or amine) ligases (amide synthases)>>>6.3.1.5 NAD+ synthase	COG0171	NH3-dependent NAD+ synthetase (NadE) (PDB:3HMQ)	NAD biosynthesis	+	+	+	+	+	+	+	+
GC_00000883	K18159	NADH dehydrogenase [ubiquinone] 1 alpha subcomplex assembly factor 1	Mitochondrial biogenesis>>>Mitochondrial quality control factors>>>Mitochondrial respiratory chain complex assembly factors>>>Complex-I assembly factors	COG0744	Penicillin-binding protein 1B/1F, peptidoglycan transglycosylase/transpeptidase (MrcB) (PDB:3FWL)		+	Missing	+	+	+	+	+	+
GC_00000883	K18159	NADH dehydrogenase [ubiquinone] 1 alpha subcomplex assembly factor 1	Mitochondrial biogenesis>>>Mitochondrial quality control factors>>>Mitochondrial respiratory chain complex assembly factors>>>Complex-I assembly factors	COG0702	Uncharacterized conserved protein YbjT, contains NAD(P)-binding and DUF2867 domains (YbjT) (PDB:5L3Z)		Missing	+	Missing	Missing	Missing	Missing	Missing	Missing
GC_00001316	K22405	NADH oxidase (H2O-forming) [EC:1.6.3.4]	KEGG Orthology (KO)>>>09190 Not Included in Pathway or Brite>>>09191 Unclassified: metabolism>>>99980 Enzymes with EC numbers|Enzymes>>>1. Oxidoreductases>>>1.6 Acting on NADH or NADPH>>>1.6.3 With oxygen as acceptor>>>1.6.3.4 NADH oxidase (H2O-forming)	COG0426	Flavorubredoxin (NorV) (PDB:4JHC)		+	+	+	+	+	+	+	+
GC_00000323	K17870	NADH oxidase (H2O2-forming) [EC:1.6.3.3]	KEGG Orthology (KO)>>>09190 Not Included in Pathway or Brite>>>09191 Unclassified: metabolism>>>99980 Enzymes with EC numbers|Enzymes>>>1. Oxidoreductases>>>1.6 Acting on NADH or NADPH>>>1.6.3 With oxygen as acceptor>>>1.6.3.3 NADH oxidase (H2O2-forming)	COG0446	NADPH-dependent 2,4-dienoyl-CoA reductase, sulfur reductase, or a related oxidoreductase (FadH2) (PDB:1VRQ)		+	+	+	+	+	+	+	+
GC_00000668	K00330	NADH-quinone oxidoreductase subunit A [EC:7.1.1.2]	KEGG Orthology (KO)>>>09100 Metabolism>>>09102 Energy metabolism>>>00190 Oxidative phosphorylation [PATH:ko00190]|Enzymes>>>7. Translocases>>>7.1 Catalysing the translocation of hydrons>>>7.1.1 Linked to oxidoreductase reactions>>>7.1.1.2 NADH:ubiquinone reductase (H+-translocating)	COG0838	NADH:ubiquinone oxidoreductase subunit 3 (chain A) (NuoA) (PDB:3RKO)	NADH dehydrogenase	+	+	+	+	+	+	+	+
GC_00000501	K00331	NADH-quinone oxidoreductase subunit B [EC:7.1.1.2]	KEGG Orthology (KO)>>>09100 Metabolism>>>09102 Energy metabolism>>>00190 Oxidative phosphorylation [PATH:ko00190]|Enzymes>>>7. Translocases>>>7.1 Catalysing the translocation of hydrons>>>7.1.1 Linked to oxidoreductase reactions>>>7.1.1.2 NADH:ubiquinone reductase (H+-translocating)	COG0377	NADH:ubiquinone oxidoreductase 20 kD subunit (chain B) or related Fe-S oxidoreductase (NuoB) (PDB:2FUG) (PUBMED:25941396)	NADH dehydrogenase	+	+	+	+	+	+	+	+
GC_00000570	K00332	NADH-quinone oxidoreductase subunit C [EC:7.1.1.2]	KEGG Orthology (KO)>>>09100 Metabolism>>>09102 Energy metabolism>>>00190 Oxidative phosphorylation [PATH:ko00190]|Enzymes>>>7. Translocases>>>7.1 Catalysing the translocation of hydrons>>>7.1.1 Linked to oxidoreductase reactions>>>7.1.1.2 NADH:ubiquinone reductase (H+-translocating)	COG0852	NADH:ubiquinone oxidoreductase 27 kD subunit (chain C) (NuoC)	NADH dehydrogenase	+	+	+	+	+	+	+	+
GC_00001083	K00333	NADH-quinone oxidoreductase subunit D [EC:7.1.1.2]	KEGG Orthology (KO)>>>09100 Metabolism>>>09102 Energy metabolism>>>00190 Oxidative phosphorylation [PATH:ko00190]|Enzymes>>>7. Translocases>>>7.1 Catalysing the translocation of hydrons>>>7.1.1 Linked to oxidoreductase reactions>>>7.1.1.2 NADH:ubiquinone reductase (H+-translocating)	COG0649	NADH:ubiquinone oxidoreductase 49 kD subunit (chain D) (NuoD) (PDB:2FUG)	NADH dehydrogenase	+	+	+	+	+	+	+	+
GC_00000894	K00337	NADH-quinone oxidoreductase subunit H [EC:7.1.1.2]	KEGG Orthology (KO)>>>09100 Metabolism>>>09102 Energy metabolism>>>00190 Oxidative phosphorylation [PATH:ko00190]|Enzymes>>>7. Translocases>>>7.1 Catalysing the translocation of hydrons>>>7.1.1 Linked to oxidoreductase reactions>>>7.1.1.2 NADH:ubiquinone reductase (H+-translocating)	COG1005	NADH:ubiquinone oxidoreductase subunit 1 (chain H) (NuoH) (PDB:6HUM)	NADH dehydrogenase	+	+	+	+	+	+	+	+
GC_00000814	K00338	NADH-quinone oxidoreductase subunit I [EC:7.1.1.2]	KEGG Orthology (KO)>>>09100 Metabolism>>>09102 Energy metabolism>>>00190 Oxidative phosphorylation [PATH:ko00190]|Enzymes>>>7. Translocases>>>7.1 Catalysing the translocation of hydrons>>>7.1.1 Linked to oxidoreductase reactions>>>7.1.1.2 NADH:ubiquinone reductase (H+-translocating)	COG1143	Formate hydrogenlyase subunit 6/NADH:ubiquinone oxidoreductase 23 kD subunit (chain I) (NuoI) (PDB:1B0P)	NADH dehydrogenase	+	Missing	+	+	+	Missing	Missing	+
GC_00001368	K00339	NADH-quinone oxidoreductase subunit J [EC:7.1.1.2]	KEGG Orthology (KO)>>>09100 Metabolism>>>09102 Energy metabolism>>>00190 Oxidative phosphorylation [PATH:ko00190]|Enzymes>>>7. Translocases>>>7.1 Catalysing the translocation of hydrons>>>7.1.1 Linked to oxidoreductase reactions>>>7.1.1.2 NADH:ubiquinone reductase (H+-translocating)	COG0839	NADH:ubiquinone oxidoreductase subunit 6 (chain J) (NuoJ) (PDB:4HE8)	NADH dehydrogenase	+	+	+	+	+	+	+	+
GC_00000531	K00340	NADH-quinone oxidoreductase subunit K [EC:7.1.1.2]	KEGG Orthology (KO)>>>09100 Metabolism>>>09102 Energy metabolism>>>00190 Oxidative phosphorylation [PATH:ko00190]|Enzymes>>>7. Translocases>>>7.1 Catalysing the translocation of hydrons>>>7.1.1 Linked to oxidoreductase reactions>>>7.1.1.2 NADH:ubiquinone reductase (H+-translocating)	COG0713	NADH:ubiquinone oxidoreductase subunit 11 or 4L (chain K) (NuoK) (PDB:4HE8)	NADH dehydrogenase	+	+	+	+	+	+	+	+
GC_00001203	K00341	NADH-quinone oxidoreductase subunit L [EC:7.1.1.2]	KEGG Orthology (KO)>>>09100 Metabolism>>>09102 Energy metabolism>>>00190 Oxidative phosphorylation [PATH:ko00190]|Enzymes>>>7. Translocases>>>7.1 Catalysing the translocation of hydrons>>>7.1.1 Linked to oxidoreductase reactions>>>7.1.1.2 NADH:ubiquinone reductase (H+-translocating)	COG1009	Membrane H+-translocase/NADH:ubiquinone oxidoreductase subunit 5 (chain L)/Multisubunit Na+/H+ antiporter, MnhA subunit (NuoL) (PDB:3RKO)	NADH dehydrogenase	+	+	+	+	+	+	+	+
GC_00001139	K00342	NADH-quinone oxidoreductase subunit M [EC:7.1.1.2]	KEGG Orthology (KO)>>>09100 Metabolism>>>09102 Energy metabolism>>>00190 Oxidative phosphorylation [PATH:ko00190]|Enzymes>>>7. Translocases>>>7.1 Catalysing the translocation of hydrons>>>7.1.1 Linked to oxidoreductase reactions>>>7.1.1.2 NADH:ubiquinone reductase (H+-translocating)	COG1008	NADH:ubiquinone oxidoreductase subunit 4 (chain M) (NuoM) (PDB:6HUM)	NADH dehydrogenase	+	+	+	+	+	+	+	+
GC_00000169	K00343	NADH-quinone oxidoreductase subunit N [EC:7.1.1.2]	KEGG Orthology (KO)>>>09100 Metabolism>>>09102 Energy metabolism>>>00190 Oxidative phosphorylation [PATH:ko00190]|Enzymes>>>7. Translocases>>>7.1 Catalysing the translocation of hydrons>>>7.1.1 Linked to oxidoreductase reactions>>>7.1.1.2 NADH:ubiquinone reductase (H+-translocating)	COG1007	NADH:ubiquinone oxidoreductase subunit 2 (chain N) (NuoN) (PDB:4HE8)	NADH dehydrogenase	+	+	+	+	+	+	+	+
GC_00000848	K03885	NADH:quinone reductase (non-electrogenic) [EC:1.6.5.9]	KEGG Orthology (KO)>>>09100 Metabolism>>>09102 Energy metabolism>>>00190 Oxidative phosphorylation [PATH:ko00190]|Enzymes>>>1. Oxidoreductases>>>1.6 Acting on NADH or NADPH>>>1.6.5 With a quinone or similar compound as acceptor>>>1.6.5.9 NADH:quinone reductase (non-electrogenic)	COG1252	NADH dehydrogenase, FAD-containing subunit (Ndh) (PDB:5NA4)		+	+	+	+	+	+	+	+
GC_00001456	K17741	NADPH-dependent methylglyoxal reductase [EC:1.1.1.283]		COG0451	Nucleoside-diphosphate-sugar epimerase (WcaG) (PDB:2X4G)		Missing	Missing	Missing	Missing	Missing	Missing	+	Missing
GC_00002279	K07001	NTE family protein		COG3621	Patatin-like phospholipase/acyl hydrolase, includes sporulation protein CotR (PATA) (PDB:1OXW)		Missing	Missing	+	+	+	Missing	Missing	Missing
GC_00002735	K07001	NTE family protein	KEGG Orthology (KO)>>>09190 Not Included in Pathway or Brite>>>09194 Poorly characterized>>>99996 General function prediction only	COG3621	Patatin-like phospholipase/acyl hydrolase, includes sporulation protein CotR (PATA) (PDB:1OXW)		Missing	Missing	Missing	Missing	Missing	Missing	+	Missing
GC_00001190	K07001	NTE family protein	KEGG Orthology (KO)>>>09190 Not Included in Pathway or Brite>>>09194 Poorly characterized>>>99996 General function prediction only	COG1752	Predicted acylesterase/phospholipase RssA, containd patatin domain (RssA) (PDB:5FQU)		+	+	+	+	+	+	+	+
GC_00000207	K07001	NTE family protein	KEGG Orthology (KO)>>>09190 Not Included in Pathway or Brite>>>09194 Poorly characterized>>>99996 General function prediction only	COG1752|COG4775	Predicted acylesterase/phospholipase RssA, containd patatin domain (RssA) (PDB:5FQU)|Outer membrane protein assembly factor BamA (BamA) (PDB:5EKQ)		+	+	+	+	+	+	+	+
GC_00000627	K00346	Na+-transporting NADH:ubiquinone oxidoreductase subunit A [EC:7.2.1.1]	KEGG Orthology (KO)>>>09190 Not Included in Pathway or Brite>>>09191 Unclassified: metabolism>>>99980 Enzymes with EC numbers|Enzymes>>>7. Translocases>>>7.2 Catalysing the translocation of inorganic cations>>>7.2.1 Linked to oxidoreductase reactions>>>7.2.1.1 NADH:ubiquinone reductase (Na+-transporting)	COG1726	Na+-transporting NADH:ubiquinone oxidoreductase, subunit NqrA (NqrA) (PDB:4P6V)	Na+-translocating NADH dehydrogenase	+	+	+	+	+	+	+	+
GC_00000159	K00347	Na+-transporting NADH:ubiquinone oxidoreductase subunit B [EC:7.2.1.1]	KEGG Orthology (KO)>>>09190 Not Included in Pathway or Brite>>>09191 Unclassified: metabolism>>>99980 Enzymes with EC numbers|Enzymes>>>7. Translocases>>>7.2 Catalysing the translocation of inorganic cations>>>7.2.1 Linked to oxidoreductase reactions>>>7.2.1.1 NADH:ubiquinone reductase (Na+-transporting)	COG1805	Na+-transporting NADH:ubiquinone oxidoreductase, subunit NqrB (NqrB) (PDB:4P6V)	Na+-translocating NADH dehydrogenase	+	+	+	+	+	+	+	+
GC_00000473	K00348	Na+-transporting NADH:ubiquinone oxidoreductase subunit C [EC:7.2.1.1]	KEGG Orthology (KO)>>>09190 Not Included in Pathway or Brite>>>09191 Unclassified: metabolism>>>99980 Enzymes with EC numbers|Enzymes>>>7. Translocases>>>7.2 Catalysing the translocation of inorganic cations>>>7.2.1 Linked to oxidoreductase reactions>>>7.2.1.1 NADH:ubiquinone reductase (Na+-transporting)	COG2869	Na+-transporting NADH:ubiquinone oxidoreductase, subunit NqrC (NqrC) (PDB:4P6V)	Na+-translocating NADH dehydrogenase	+	+	+	+	+	+	+	+
GC_00000470	K00349	Na+-transporting NADH:ubiquinone oxidoreductase subunit D [EC:7.2.1.1]	KEGG Orthology (KO)>>>09190 Not Included in Pathway or Brite>>>09191 Unclassified: metabolism>>>99980 Enzymes with EC numbers|Enzymes>>>7. Translocases>>>7.2 Catalysing the translocation of inorganic cations>>>7.2.1 Linked to oxidoreductase reactions>>>7.2.1.1 NADH:ubiquinone reductase (Na+-transporting)	COG1347	Na+-transporting NADH:ubiquinone oxidoreductase, subunit NqrD (NqrD) (PDB:4P6V)	Na+-translocating NADH dehydrogenase	+	+	+	+	+	+	+	+
GC_00000461	K00350	Na+-transporting NADH:ubiquinone oxidoreductase subunit E [EC:7.2.1.1]	KEGG Orthology (KO)>>>09190 Not Included in Pathway or Brite>>>09191 Unclassified: metabolism>>>99980 Enzymes with EC numbers|Enzymes>>>7. Translocases>>>7.2 Catalysing the translocation of inorganic cations>>>7.2.1 Linked to oxidoreductase reactions>>>7.2.1.1 NADH:ubiquinone reductase (Na+-transporting)	COG2209	Na+-transporting NADH:ubiquinone oxidoreductase, subunit NqrE (NqrE) (PDB:4P6V)	Na+-translocating NADH dehydrogenase	+	+	+	+	+	+	+	+
GC_00000126	K00351	Na+-transporting NADH:ubiquinone oxidoreductase subunit F [EC:7.2.1.1]	KEGG Orthology (KO)>>>09190 Not Included in Pathway or Brite>>>09191 Unclassified: metabolism>>>99980 Enzymes with EC numbers|Enzymes>>>7. Translocases>>>7.2 Catalysing the translocation of inorganic cations>>>7.2.1 Linked to oxidoreductase reactions>>>7.2.1.1 NADH:ubiquinone reductase (Na+-transporting)	COG2871	Na+-transporting NADH:ubiquinone oxidoreductase, subunit NqrF (NqrF) (PDB:4P6V)	Na+-translocating NADH dehydrogenase	+	+	+	+	+	+	+	+
GC_00000231	K03620	Ni/Fe-hydrogenase 1 B-type cytochrome subunit	KEGG Orthology (KO)>>>09130 Environmental Information Processing>>>09132 Signal transduction>>>02020 Two-component system [PATH:ko02020]	COG1969	Ni,Fe-hydrogenase I cytochrome b subunit (HyaC) (PDB:4GD3)		+	+	+	+	+	+	+	+
GC_00000123	K02584	Nif-specific regulatory protein	KEGG Orthology (KO)>>>09130 Environmental Information Processing>>>09132 Signal transduction>>>02020 Two-component system [PATH:ko02020]|Transcription factors>>>Prokaryotic type>>>Helix-turn-helix>>>Other families	COG3604	FhlA-type transcriptional regulator, contains GAF, AAA-type ATPase, and DNA-binding Fis domains (FhlA)		+	+	+	+	+	+	+	+
GC_00000286	K13819	NifU-like protein	KEGG Orthology (KO)>>>09190 Not Included in Pathway or Brite>>>09191 Unclassified: metabolism>>>99982 Energy metabolism	COG0822|COG1251	Fe-S cluster assembly scaffold protein IscU, NifU family (IscU) (PDB:1Q48)|NAD(P)H-nitrite reductase, large subunit (NirB)		+	Missing	+	+	+	Missing	Missing	+
GC_00000286	K13819	NifU-like protein	KEGG Orthology (KO)>>>09190 Not Included in Pathway or Brite>>>09193 Unclassified: signaling and cellular processes>>>99994 Others	COG0822|COG1251	Fe-S cluster assembly scaffold protein IscU, NifU family (IscU) (PDB:1Q48)|NAD(P)H-nitrite reductase, large subunit (NirB)		Missing	+	Missing	Missing	Missing	+	+	Missing
GC_00001674	K02050	NitT/TauT family transport system permease protein		COG0600	ABC-type nitrate/sulfonate/bicarbonate transport system, permease component (TauC)		Missing	Missing	+	+	+	Missing	Missing	Missing
GC_00000713	K02050	NitT/TauT family transport system permease protein	Transporters>>>ABC transporters, prokaryotic type>>>Mineral and organic ion transporters>>>NitT/TauT family transporter	COG0600	ABC-type nitrate/sulfonate/bicarbonate transport system, permease component (TauC)		+	+	+	+	+	+	+	+
GC_00001674	K02050	NitT/TauT family transport system permease protein	Transporters>>>ABC transporters, prokaryotic type>>>Mineral and organic ion transporters>>>NitT/TauT family transporter	COG0600	ABC-type nitrate/sulfonate/bicarbonate transport system, permease component (TauC)		Missing	+	Missing	Missing	Missing	+	+	Missing
GC_00001942	K02051	NitT/TauT family transport system substrate-binding protein		COG0715	ABC-type nitrate/sulfonate/bicarbonate transport system, periplasmic component (TauA) (PDB:2X26)		Missing	Missing	+	+	+	Missing	Missing	+
GC_00000343	K23518	O-acetyl-ADP-ribose deacetylase [EC:3.1.1.106]	KEGG Orthology (KO)>>>09190 Not Included in Pathway or Brite>>>09191 Unclassified: metabolism>>>99980 Enzymes with EC numbers|Enzymes>>>3. Hydrolases>>>3.1 Acting on ester bonds>>>3.1.1 Carboxylic-ester hydrolases>>>3.1.1.106 O-acetyl-ADP-ribose deacetylase	COG2110	O-acetyl-ADP-ribose deacetylase (regulator of RNase III), contains Macro domain (YmdB) (PDB:1HJZ)		+	Missing	+	+	+	+	+	+
GC_00000704	K17069	O-acetylhomoserine/O-acetylserine sulfhydrylase [EC:2.5.1.49 2.5.1.47]	KEGG Orthology (KO)>>>09100 Metabolism>>>09102 Energy metabolism>>>00920 Sulfur metabolism [PATH:ko00920]|KEGG Orthology (KO)>>>09100 Metabolism>>>09105 Amino acid metabolism>>>00270 Cysteine and methionine metabolism [PATH:ko00270]|Enzymes>>>2. Transferases>>>2.5 Transferring alkyl or aryl groups, other than methyl groups>>>2.5.1 Transferring alkyl or aryl groups, other than methyl groups (only …	COG2873	O-acetylhomoserine/O-acetylserine sulfhydrylase, pyridoxal phosphate-dependent (MET17) (PDB:2CTZ)	Methionine biosynthesis	+	+	+	+	+	+	+	+
GC_00001096	K03286	OmpA-OmpF porin, OOP family	KEGG Orthology (KO)>>>09190 Not Included in Pathway or Brite>>>09193 Unclassified: signaling and cellular processes>>>99992 Structural proteins	COG2885	Outer membrane protein OmpA and related peptidoglycan-associated (lipo)proteins (OmpA) (PDB:1OAP)		+	Missing	Missing	Missing	Missing	Missing	Missing	Missing
GC_00001096	K03286	OmpA-OmpF porin, OOP family	Transporters>>>Other transporters>>>Pores ion channels [TC:1]	COG2885	Outer membrane protein OmpA and related peptidoglycan-associated (lipo)proteins (OmpA) (PDB:1OAP)		Missing	+	+	+	+	+	+	+
GC_00001150	K01537	P-type Ca2+ transporter type 2C [EC:7.2.2.10]	KEGG Orthology (KO)>>>09190 Not Included in Pathway or Brite>>>09191 Unclassified: metabolism>>>99980 Enzymes with EC numbers|Enzymes>>>7. Translocases>>>7.2 Catalysing the translocation of inorganic cations>>>7.2.2 Linked to the hydrolysis of a nucleoside triphosphate>>>7.2.2.10 P-type Ca2+ transporter	COG0474	Magnesium-transporting ATPase (P-type) (MgtA) (PDB:1IWO)		Missing	+	Missing	Missing	Missing	+	+	+
GC_00001528	K01537	P-type Ca2+ transporter type 2C [EC:7.2.2.10]	KEGG Orthology (KO)>>>09190 Not Included in Pathway or Brite>>>09191 Unclassified: metabolism>>>99980 Enzymes with EC numbers|Enzymes>>>7. Translocases>>>7.2 Catalysing the translocation of inorganic cations>>>7.2.2 Linked to the hydrolysis of a nucleoside triphosphate>>>7.2.2.10 P-type Ca2+ transporter	COG0474	Magnesium-transporting ATPase (P-type) (MgtA) (PDB:1IWO)		+	+	+	+	+	+	+	+
GC_00001293	K17686	P-type Cu+ transporter [EC:7.2.2.8]	KEGG Orthology (KO)>>>09130 Environmental Information Processing>>>09132 Signal transduction>>>04016 MAPK signaling pathway - plant [PATH:ko04016]|Enzymes>>>7. Translocases>>>7.2 Catalysing the translocation of inorganic cations>>>7.2.2 Linked to the hydrolysis of a nucleoside triphosphate>>>7.2.2.8 P-type Cu+ transporter	COG2217	Cation-transporting P-type ATPase (ZntA) (PDB:4BBJ)		+	+	+	+	+	+	+	+
GC_00000070	K06997	PLP dependent protein	KEGG Orthology (KO)>>>09190 Not Included in Pathway or Brite>>>09191 Unclassified: metabolism>>>99985 Amino acid metabolism	COG0325	Pyridoxal 5'-phosphate homeostasis protein YggS, UPF0001 family (YggS) (PDB:3SY1) (PUBMED:26872910)		+	+	+	+	+	+	+	+
GC_00002836	K06997	PLP dependent protein	KEGG Orthology (KO)>>>09190 Not Included in Pathway or Brite>>>09191 Unclassified: metabolism>>>99985 Amino acid metabolism	COG0325	Pyridoxal 5'-phosphate homeostasis protein YggS, UPF0001 family (YggS) (PDB:3SY1) (PUBMED:26872910)		Missing	Missing	Missing	Missing	Missing	Missing	+	Missing
GC_00001490	K03497	ParB family transcriptional regulator, chromosome partitioning protein	Transcription factors>>>Prokaryotic type>>>Other transcription factors>>>Others|Chromosome and associated proteins>>>Prokaryotic type>>>Chromosome partitioning proteins>>>Other chromosome partitioning proteins|Cytoskeleton proteins>>>Prokaryotic cytoskeleton proteins>>>MinD / ParA class of bacterial cytoskeletal proteins	COG1475	Chromosome segregation protein Spo0J, contains ParB-like nuclease domain (Spo0J) (PDB:1R71)		+	+	+	+	+	+	+	+
GC_00002117	K04750	PhnB protein		COG2764	Zn-dependent glyoxalase, PhnB family (PhnB) (PDB:5KEF) (PUBMED:28034013)		Missing	+	Missing	Missing	Missing	+	+	Missing
GC_00001685	K07491	REP-associated tyrosine transposase	KEGG Orthology (KO)>>>09190 Not Included in Pathway or Brite>>>09192 Unclassified: genetic information processing>>>99976 Replication and repair	COG1943	REP element-mobilizing transposase RayT (RAYT) (PDB:4ER8)		+	Missing	Missing	Missing	Missing	+	+	+
GC_00001770	K07491	REP-associated tyrosine transposase	KEGG Orthology (KO)>>>09190 Not Included in Pathway or Brite>>>09192 Unclassified: genetic information processing>>>99976 Replication and repair	COG1943	REP element-mobilizing transposase RayT (RAYT) (PDB:4ER8)		+	Missing	+	+	+	Missing	Missing	+
GC_00001937	K07491	REP-associated tyrosine transposase	KEGG Orthology (KO)>>>09190 Not Included in Pathway or Brite>>>09192 Unclassified: genetic information processing>>>99976 Replication and repair	COG1943	REP element-mobilizing transposase RayT (RAYT) (PDB:4ER8)		+	Missing	+	+	+	Missing	Missing	+
GC_00002043	K07491	REP-associated tyrosine transposase	KEGG Orthology (KO)>>>09190 Not Included in Pathway or Brite>>>09192 Unclassified: genetic information processing>>>99976 Replication and repair	COG1943	REP element-mobilizing transposase RayT (RAYT) (PDB:4ER8)		Missing	Missing	+	+	+	Missing	Missing	+
GC_00000925	K18918	RHH-type transcriptional regulator, rel operon repressor / antitoxin RelB	Transcription factors>>>Prokaryotic type>>>Ribbon-helix-helix>>>Other families|Prokaryotic defense system>>>Toxin-antitoxin system (TA system)>>>Type II TA system>>>RelE/StbE-RelB/StbD	COG4710	Predicted DNA-binding protein with an HTH domain		+	+	+	+	+	+	+	+
GC_00002763	K18918	RHH-type transcriptional regulator, rel operon repressor / antitoxin RelB	Transcription factors>>>Prokaryotic type>>>Ribbon-helix-helix>>>Other families|Prokaryotic defense system>>>Toxin-antitoxin system (TA system)>>>Type II TA system>>>RelE/StbE-RelB/StbD	COG4710	Predicted DNA-binding protein with an HTH domain		+	Missing	Missing	Missing	Missing	Missing	Missing	Missing
GC_00001951	K18918	RHH-type transcriptional regulator, rel operon repressor / antitoxin RelB	Transcription factors>>>Prokaryotic type>>>Ribbon-helix-helix>>>Other families|Prokaryotic defense system>>>Toxin-antitoxin system (TA system)>>>Type II TA system>>>RelE/StbE-RelB/StbD	COG3905	Predicted transcriptional regulator, contains ribbon-helix-helix (RHH_1) domain (PutA1) (PDB:6IYA)		+	Missing	+	+	+	Missing	Missing	+
GC_00001905	K01975	RNA 2',3'-cyclic 3'-phosphodiesterase [EC:3.1.4.58]	Enzymes>>>3. Hydrolases>>>3.1 Acting on ester bonds>>>3.1.4 Phosphoric-diester hydrolases>>>3.1.4.58 RNA 2',3'-cyclic 3'-phosphodiesterase|Transfer RNA biogenesis>>>Prokaryotic type>>>tRNA spricing factors>>>Other tRNA splicing factors	COG1514	RNA 2',3'-cyclic phosphodiesterase (2'-5' RNA ligase) (ThpR) (PDB:1IUH) (PUBMED:25239919)		Missing	Missing	+	+	+	Missing	Missing	+
GC_00002325	K01975	RNA 2',3'-cyclic 3'-phosphodiesterase [EC:3.1.4.58]	Enzymes>>>3. Hydrolases>>>3.1 Acting on ester bonds>>>3.1.4 Phosphoric-diester hydrolases>>>3.1.4.58 RNA 2',3'-cyclic 3'-phosphodiesterase|Transfer RNA biogenesis>>>Prokaryotic type>>>tRNA spricing factors>>>Other tRNA splicing factors	COG1514	RNA 2',3'-cyclic phosphodiesterase (2'-5' RNA ligase) (ThpR) (PDB:1IUH) (PUBMED:25239919)		Missing	+	Missing	Missing	Missing	+	+	Missing
GC_00000978	K03437	RNA methyltransferase, TrmH family	Transfer RNA biogenesis>>>Prokaryotic type>>>tRNA modification factors>>>Methyltransferases	COG0566	tRNA G18 (ribose-2'-O)-methylase SpoU (SpoU) (PDB:1GZ0)	tRNA modification	+	+	+	+	+	+	+	+
GC_00000763	K03089	RNA polymerase sigma-32 factor		COG0568	DNA-directed RNA polymerase, sigma subunit (sigma70/sigma32) (RpoD) (PDB:1SIG)	RNA polymerase	+	+	+	+	+	+	+	+
GC_00001149	K03092	RNA polymerase sigma-54 factor	KEGG Orthology (KO)>>>09130 Environmental Information Processing>>>09132 Signal transduction>>>02020 Two-component system [PATH:ko02020]|KEGG Orthology (KO)>>>09140 Cellular Processes>>>09145 Cellular community - prokaryotes>>>05111 Biofilm formation - Vibrio cholerae [PATH:ko05111]|KEGG Orthology (KO)>>>09140 Cellular Processes>>>09142 Cell motility>>>02040 Flagellar assembly [PATH:ko02040]|Tran…	COG1508	DNA-directed RNA polymerase specialized sigma subunit, sigma54 homolog (RpoN) (PDB:5BYH)	RNA polymerase	+	+	+	+	+	+	+	+
GC_00000430	K03088	RNA polymerase sigma-70 factor, ECF subfamily	Transcription machinery>>>Prokaryotic type>>>Bacterial type>>>RNA polymerase>>>Sigma factors	COG1595	DNA-directed RNA polymerase specialized sigma subunit, sigma24 family (RpoE) (PDB:2Q1Z)	RNA polymerase	+	+	+	+	+	+	+	+
GC_00000960	K03088	RNA polymerase sigma-70 factor, ECF subfamily	Transcription machinery>>>Prokaryotic type>>>Bacterial type>>>RNA polymerase>>>Sigma factors	COG1595	DNA-directed RNA polymerase specialized sigma subunit, sigma24 family (RpoE) (PDB:2Q1Z)	RNA polymerase	+	+	+	+	+	+	+	+
GC_00001218	K03088	RNA polymerase sigma-70 factor, ECF subfamily	Transcription machinery>>>Prokaryotic type>>>Bacterial type>>>RNA polymerase>>>Sigma factors	COG1595	DNA-directed RNA polymerase specialized sigma subunit, sigma24 family (RpoE) (PDB:2Q1Z)	RNA polymerase	+	+	+	+	+	+	+	+
GC_00001625	K00986	RNA-directed DNA polymerase [EC:2.7.7.49]	KEGG Orthology (KO)>>>09190 Not Included in Pathway or Brite>>>09191 Unclassified: metabolism>>>99980 Enzymes with EC numbers|Enzymes>>>2. Transferases>>>2.7 Transferring phosphorus-containing groups>>>2.7.7 Nucleotidyltransferases>>>2.7.7.49 RNA-directed DNA polymerase	COG3344	Retron-type reverse transcriptase (YkfC)		Missing	Missing	+	+	+	+	Missing	Missing
GC_00002919	K00986	RNA-directed DNA polymerase [EC:2.7.7.49]	KEGG Orthology (KO)>>>09190 Not Included in Pathway or Brite>>>09191 Unclassified: metabolism>>>99980 Enzymes with EC numbers|Enzymes>>>2. Transferases>>>2.7 Transferring phosphorus-containing groups>>>2.7.7 Nucleotidyltransferases>>>2.7.7.49 RNA-directed DNA polymerase	COG3344	Retron-type reverse transcriptase (YkfC)		Missing	Missing	Missing	Missing	Missing	+	Missing	Missing
GC_00000019	K13771	Rrf2 family transcriptional regulator, nitric oxide-sensitive transcriptional repressor		COG1959	DNA-binding transcriptional regulator, IscR family (IscR) (PDB:1XD7)		+	+	+	+	+	Missing	+	+
GC_00000518	K13771	Rrf2 family transcriptional regulator, nitric oxide-sensitive transcriptional repressor		COG1959	DNA-binding transcriptional regulator, IscR family (IscR) (PDB:1XD7)		Missing	+	Missing	Missing	Missing	+	+	Missing
GC_00000705	K22205	S-adenosyl-L-methionine hydrolase (adenosine-forming) [EC:3.13.2.3]	KEGG Orthology (KO)>>>09190 Not Included in Pathway or Brite>>>09191 Unclassified: metabolism>>>99980 Enzymes with EC numbers|Enzymes>>>3. Hydrolases>>>3.13 Acting on carbon-sulfur bonds>>>3.13.2 Thioether and trialkylsulfonium hydrolases>>>3.13.2.3 (R)-S-adenosyl-L-methionine hydrolase (adenosine-forming)	COG1912	Stereoselective (R,S)-S-adenosylmethionine hydrolase (adenosine-forming) (PDB:2F4N) (PUBMED:32776704)		+	+	+	+	+	+	+	+
GC_00000157	K00789	S-adenosylmethionine synthetase [EC:2.5.1.6]	KEGG Orthology (KO)>>>09100 Metabolism>>>09105 Amino acid metabolism>>>00270 Cysteine and methionine metabolism [PATH:ko00270]|KEGG Orthology (KO)>>>09100 Metabolism>>>09110 Biosynthesis of other secondary metabolites>>>00999 Biosynthesis of various plant secondary metabolites [PATH:ko00999]|Enzymes>>>2. Transferases>>>2.5 Transferring alkyl or aryl groups, other than methyl groups>>>2.5.1 Transf…	COG1812	Archaeal S-adenosylmethionine synthetase (MetK2) (PDB:4HPV)	Methionine biosynthesis	+	+	+	+	+	+	+	+
GC_00001496	K00789	S-adenosylmethionine synthetase [EC:2.5.1.6]	KEGG Orthology (KO)>>>09100 Metabolism>>>09105 Amino acid metabolism>>>00270 Cysteine and methionine metabolism [PATH:ko00270]|KEGG Orthology (KO)>>>09100 Metabolism>>>09110 Biosynthesis of other secondary metabolites>>>00999 Biosynthesis of various plant secondary metabolites [PATH:ko00999]|Enzymes>>>2. Transferases>>>2.5 Transferring alkyl or aryl groups, other than methyl groups>>>2.5.1 Transf…	COG0192	S-adenosylmethionine synthetase (MetK) (PDB:1FUG)	Methionine biosynthesis	+	+	+	+	+	+	+	+
GC_00001606	K15270	S-adenosylmethionine uptake transporter	Transporters>>>Other transporters>>>Electrochemical potential-driven transporters [TC:2]	COG0697	Permease of the drug/metabolite transporter (DMT) superfamily (RhaT) (PDB:5I20)		Missing	+	+	+	+	+	+	+
GC_00000202	K07568	S-adenosylmethionine:tRNA ribosyltransferase-isomerase [EC:2.4.99.17]	Enzymes>>>2. Transferases>>>2.4 Glycosyltransferases>>>2.4.99 Transferring other glycosyl groups>>>2.4.99.17 S-adenosylmethionine:tRNA ribosyltransferase-isomerase|Transfer RNA biogenesis>>>Prokaryotic type>>>tRNA modification factors>>>Other tRNA modification factors	COG0809	S-adenosylmethionine:tRNA-ribosyltransferase-isomerase (queuine synthetase) (QueA) (PDB:1VKY)	tRNA modification	+	+	+	+	+	+	+	+
GC_00000717	K07568	S-adenosylmethionine:tRNA ribosyltransferase-isomerase [EC:2.4.99.17]	Enzymes>>>2. Transferases>>>2.4 Glycosyltransferases>>>2.4.99 Transferring other glycosyl groups>>>2.4.99.17 S-adenosylmethionine:tRNA ribosyltransferase-isomerase|Transfer RNA biogenesis>>>Prokaryotic type>>>tRNA modification factors>>>Other tRNA modification factors	COG0809	S-adenosylmethionine:tRNA-ribosyltransferase-isomerase (queuine synthetase) (QueA) (PDB:1VKY)	tRNA modification	+	+	+	+	+	+	+	+
GC_00001311	K06013	STE24 endopeptidase [EC:3.4.24.84]	KEGG Orthology (KO)>>>09100 Metabolism>>>09109 Metabolism of terpenoids and polyketides>>>00900 Terpenoid backbone biosynthesis [PATH:ko00900]|Enzymes>>>3. Hydrolases>>>3.4 Acting on peptide bonds (peptidases)>>>3.4.24 Metalloendopeptidases>>>3.4.24.84 Ste24 endopeptidase|Peptidases and inhibitors>>>Metallo peptidases>>>Family M48: Ste24 endopeptidase family|Exosome>>>Exosomal proteins>>>Exosomal…	COG0501	Zn-dependent protease with chaperone function (HtpX) (PDB:2YPT)		+	+	+	+	+	+	+	+
GC_00001000	K03664	SsrA-binding protein	KEGG Orthology (KO)>>>09190 Not Included in Pathway or Brite>>>09192 Unclassified: genetic information processing>>>99975 Protein processing|KEGG Orthology (KO)>>>09190 Not Included in Pathway or Brite>>>09193 Unclassified: signaling and cellular processes>>>99979 Unclassified viral proteins	COG0691	tmRNA-binding protein (SmpB) (PDB:1J1H) (PUBMED:26251518)		+	+	+	+	+	+	+	+
GC_00000136	K21395	TRAP-type transport system periplasmic protein	Transporters>>>Other transporters>>>Electrochemical potential-driven transporters [TC:2]	COG4663	TRAP-type mannitol/chloroaromatic compound transport system, periplasmic component (FcbT1) (PDB:2HZK)		+	Missing	+	+	+	+	+	+
GC_00000792	K03424	TatD DNase family protein [EC:3.1.21.-]	KEGG Orthology (KO)>>>09190 Not Included in Pathway or Brite>>>09191 Unclassified: metabolism>>>99980 Enzymes with EC numbers|Enzymes>>>3. Hydrolases>>>3.1 Acting on ester bonds>>>3.1.21 Endodeoxyribonucleases producing 5'-phosphomonoesters>>>3.1.21.-	COG0084	3'->5' ssDNA/RNA exonuclease TatD (TatD) (PDB:1J6O) (PUBMED:10747959;25114049)		+	+	+	+	+	+	+	+
GC_00002075	K05501	TetR/AcrR family transcriptional regulator	Transcription factors>>>Prokaryotic type>>>Helix-turn-helix>>>TetR/AcrR family|Chromosome and associated proteins>>>Prokaryotic type>>>Chromosome partitioning proteins>>>Inhibitors of FtsZ assembly	COG1309	DNA-binding protein, AcrR family, includes nucleoid occlusion protein SlmA (AcrR) (PDB:2QOP)		+	Missing	Missing	Missing	Missing	Missing	Missing	Missing
GC_00000834	K23777	TetR/AcrR family transcriptional regulator, regulator of cefoperazone and chloramphenicol sensitivity		COG1309	DNA-binding protein, AcrR family, includes nucleoid occlusion protein SlmA (AcrR) (PDB:2QOP)		Missing	+	Missing	Missing	Missing	+	+	Missing
GC_00000041	K03641	TolB protein	Transporters>>>Other transporters>>>Electrochemical potential-driven transporters [TC:2]	COG0823	Periplasmic component TolB of the Tol biopolymer transport system (TolB) (PDB:1C5K)		+	+	+	+	+	+	+	+
GC_00001409	K08303	U32 family peptidase [EC:3.4.-.-]		COG0826	23S rRNA C2501 and tRNA U34 5'-hydroxylation protein RlhA/YrrN/YrrO, U32 peptidase family (RlhA) (PDB:5D88) (PUBMED:31253794;31358606)	23S rRNA modification	+	Missing	+	+	+	Missing	Missing	+
GC_00001409	K08303	U32 family peptidase [EC:3.4.-.-]	Enzymes>>>3. Hydrolases>>>3.4 Acting on peptide bonds (peptidases)>>>3.4.->>>3.4.-.-|Peptidases and inhibitors>>>Peptidases of unknown catalytic type>>>Family U32	COG0826	23S rRNA C2501 and tRNA U34 5'-hydroxylation protein RlhA/YrrN/YrrO, U32 peptidase family (RlhA) (PDB:5D88) (PUBMED:31253794;31358606)	23S rRNA modification	Missing	+	Missing	Missing	Missing	+	+	Missing
GC_00000939	K03269	UDP-2,3-diacylglucosamine hydrolase [EC:3.6.1.54]	KEGG Orthology (KO)>>>09100 Metabolism>>>09107 Glycan biosynthesis and metabolism>>>00540 Lipopolysaccharide biosynthesis [PATH:ko00540]|Enzymes>>>3. Hydrolases>>>3.6 Acting on acid anhydrides>>>3.6.1 In phosphorus-containing anhydrides>>>3.6.1.54 UDP-2,3-diacylglucosamine diphosphatase|Lipopolysaccharide biosynthesis proteins>>>Lipid A	COG2908	UDP-2,3-diacylglucosamine pyrophosphatase LpxH (LpxH) (PDB:5WLY)		+	+	+	+	+	+	+	+
GC_00000608	K16363	UDP-3-O-[3-hydroxymyristoyl] N-acetylglucosamine deacetylase / 3-hydroxyacyl-[acyl-carrier-protein] dehydratase [EC:3.5.1.108 4.2.1.59]	KEGG Orthology (KO)>>>09100 Metabolism>>>09103 Lipid metabolism>>>00061 Fatty acid biosynthesis [PATH:ko00061]|KEGG Orthology (KO)>>>09100 Metabolism>>>09107 Glycan biosynthesis and metabolism>>>00540 Lipopolysaccharide biosynthesis [PATH:ko00540]|Enzymes>>>3. Hydrolases>>>3.5 Acting on carbon-nitrogen bonds, other than peptide bonds>>>3.5.1 In linear amides>>>3.5.1.108 UDP-3-O-acyl-N-acetylgluco…	COG0764|COG0774	3-hydroxymyristoyl/3-hydroxydecanoyl-(acyl carrier protein) dehydratase (FabA) (PDB:1MKA)|UDP-3-O-acyl-N-acetylglucosamine deacetylase (LpxC) (PDB:1P42)	Fatty acid biosynthesis|Lipid A biosynthesis	+	+	+	+	+	+	+	+
GC_00001005	K02536	UDP-3-O-[3-hydroxymyristoyl] glucosamine N-acyltransferase [EC:2.3.1.191]	KEGG Orthology (KO)>>>09100 Metabolism>>>09107 Glycan biosynthesis and metabolism>>>00540 Lipopolysaccharide biosynthesis [PATH:ko00540]|Enzymes>>>2. Transferases>>>2.3 Acyltransferases>>>2.3.1 Transferring groups other than aminoacyl groups>>>2.3.1.191 UDP-3-O-(3-hydroxyacyl)glucosamine N-acyltransferase|Lipopolysaccharide biosynthesis proteins>>>Lipid A	COG1044	UDP-3-O-[3-hydroxymyristoyl] glucosamine N-acyltransferase (LpxD) (PDB:6P83)	Lipid A biosynthesis	+	+	+	+	+	+	+	+
GC_00002007	K02851	UDP-GlcNAc:undecaprenyl-phosphate/decaprenyl-phosphate GlcNAc-1-phosphate transferase [EC:2.7.8.33 2.7.8.35]	KEGG Orthology (KO)>>>09100 Metabolism>>>09107 Glycan biosynthesis and metabolism>>>00542 O-Antigen repeat unit biosynthesis [PATH:ko00542]|KEGG Orthology (KO)>>>09100 Metabolism>>>09107 Glycan biosynthesis and metabolism>>>00552 Teichoic acid biosynthesis [PATH:ko00552]|KEGG Orthology (KO)>>>09100 Metabolism>>>09107 Glycan biosynthesis and metabolism>>>00572 Arabinogalactan biosynthesis - Mycoba…	COG0472	UDP-N-acetylmuramyl pentapeptide phosphotransferase/UDP-N-acetylglucosamine-1-phosphate transferase (Rfe) (PDB:4J72)	Mureine biosynthesis	+	Missing	+	Missing	Missing	+	+	+
GC_00002567	K02474	UDP-N-acetyl-D-glucosamine/UDP-N-acetyl-D-galactosamine dehydrogenase [EC:1.1.1.136 1.1.1.-]	KEGG Orthology (KO)>>>09100 Metabolism>>>09101 Carbohydrate metabolism>>>00520 Amino sugar and nucleotide sugar metabolism [PATH:ko00520]|KEGG Orthology (KO)>>>09100 Metabolism>>>09107 Glycan biosynthesis and metabolism>>>00541 O-Antigen nucleotide sugar biosynthesis [PATH:ko00541]|Enzymes>>>1. Oxidoreductases>>>1.1 Acting on the CH-OH group of donors>>>1.1.1 With NAD+ or NADP+ as acceptor>>>1.1.…	COG0677	UDP-N-acetyl-D-mannosaminuronate dehydrogenase (WecC) (PDB:3OJL)		+	Missing	Missing	Missing	Missing	Missing	Missing	+
GC_00002855	K02472	UDP-N-acetyl-D-mannosaminuronic acid dehydrogenase [EC:1.1.1.336]		COG0677	UDP-N-acetyl-D-mannosaminuronate dehydrogenase (WecC) (PDB:3OJL)		Missing	Missing	Missing	Missing	Missing	+	Missing	Missing
GC_00001309	K00790	UDP-N-acetylglucosamine 1-carboxyvinyltransferase [EC:2.5.1.7]	KEGG Orthology (KO)>>>09100 Metabolism>>>09101 Carbohydrate metabolism>>>00520 Amino sugar and nucleotide sugar metabolism [PATH:ko00520]|KEGG Orthology (KO)>>>09100 Metabolism>>>09107 Glycan biosynthesis and metabolism>>>00550 Peptidoglycan biosynthesis [PATH:ko00550]|Enzymes>>>2. Transferases>>>2.5 Transferring alkyl or aryl groups, other than methyl groups>>>2.5.1 Transferring alkyl or aryl gr…	COG0766	UDP-N-acetylglucosamine enolpyruvyl transferase (MurA) (PDB:1A2N)	Mureine biosynthesis	+	+	+	+	+	+	+	+
GC_00002868	K08068	UDP-N-acetylglucosamine 2-epimerase (hydrolysing) [EC:3.2.1.183]	KEGG Orthology (KO)>>>09100 Metabolism>>>09101 Carbohydrate metabolism>>>00520 Amino sugar and nucleotide sugar metabolism [PATH:ko00520]|KEGG Orthology (KO)>>>09100 Metabolism>>>09107 Glycan biosynthesis and metabolism>>>00541 O-Antigen nucleotide sugar biosynthesis [PATH:ko00541]|Enzymes>>>3. Hydrolases>>>3.2 Glycosylases>>>3.2.1 Glycosidases, i.e. enzymes that hydrolyse O- and S-glycosyl compo…	COG0381	UDP-N-acetylglucosamine 2-epimerase (WecB) (PDB:1F6D) (PUBMED:26641313;30389844)		+	Missing	Missing	Missing	Missing	Missing	Missing	Missing
GC_00002564	K01791	UDP-N-acetylglucosamine 2-epimerase (non-hydrolysing) [EC:5.1.3.14]		COG0381	UDP-N-acetylglucosamine 2-epimerase (WecB) (PDB:1F6D) (PUBMED:26641313;30389844)		Missing	Missing	Missing	Missing	Missing	Missing	+	Missing
GC_00002564	K01791	UDP-N-acetylglucosamine 2-epimerase (non-hydrolysing) [EC:5.1.3.14]	KEGG Orthology (KO)>>>09100 Metabolism>>>09101 Carbohydrate metabolism>>>00520 Amino sugar and nucleotide sugar metabolism [PATH:ko00520]|KEGG Orthology (KO)>>>09100 Metabolism>>>09107 Glycan biosynthesis and metabolism>>>00541 O-Antigen nucleotide sugar biosynthesis [PATH:ko00541]|KEGG Orthology (KO)>>>09130 Environmental Information Processing>>>09132 Signal transduction>>>02020 Two-component s…	COG0381	UDP-N-acetylglucosamine 2-epimerase (WecB) (PDB:1F6D) (PUBMED:26641313;30389844)		Missing	Missing	Missing	Missing	Missing	+	Missing	Missing
GC_00001246	K00677	UDP-N-acetylglucosamine acyltransferase [EC:2.3.1.129]	KEGG Orthology (KO)>>>09100 Metabolism>>>09107 Glycan biosynthesis and metabolism>>>00540 Lipopolysaccharide biosynthesis [PATH:ko00540]|Enzymes>>>2. Transferases>>>2.3 Acyltransferases>>>2.3.1 Transferring groups other than aminoacyl groups>>>2.3.1.129 acyl-[acyl-carrier-protein]---UDP-N-acetylglucosamine O-acyltransferase|Lipopolysaccharide biosynthesis proteins>>>Lipid A	COG1043	Acyl-[acyl carrier protein]--UDP-N-acetylglucosamine O-acyltransferase (LpxA) (PDB:1J2Z)	Lipid A biosynthesis	+	+	+	+	+	Missing	+	+
GC_00000840	K23144	UDP-N-acetylglucosamine diphosphorylase / glucose-1-phosphate thymidylyltransferase / UDP-N-acetylgalactosamine diphosphorylase / glucosamine-1-phosphate N-acetyltransferase / galactosamine-1-phosphate N-acetyltransferase [EC:2.7.7.23 2.7.7.24 2.7.7.83 2.3.1.157 2.3.1.276]		COG1207	Bifunctional protein GlmU, N-acetylglucosamine-1-phosphate-uridyltransferase/glucosamine-1-phosphate-acetyltransferase (GlmU) (PDB:3FWW)		+	Missing	+	+	+	Missing	Missing	+
GC_00001364	K11528	UDP-N-acetylglucosamine pyrophosphorylase [EC:2.7.7.23]	KEGG Orthology (KO)>>>09100 Metabolism>>>09101 Carbohydrate metabolism>>>00520 Amino sugar and nucleotide sugar metabolism [PATH:ko00520]|KEGG Orthology (KO)>>>09100 Metabolism>>>09107 Glycan biosynthesis and metabolism>>>00541 O-Antigen nucleotide sugar biosynthesis [PATH:ko00541]|Enzymes>>>2. Transferases>>>2.3 Acyltransferases>>>2.3.1 Transferring groups other than aminoacyl groups>>>2.3.1.157…	COG1207	Bifunctional protein GlmU, N-acetylglucosamine-1-phosphate-uridyltransferase/glucosamine-1-phosphate-acetyltransferase (GlmU) (PDB:3FWW)		+	+	+	+	+	+	+	+
GC_00001491	K02563	UDP-N-acetylglucosamine--N-acetylmuramyl-(pentapeptide) pyrophosphoryl-undecaprenol N-acetylglucosamine transferase [EC:2.4.1.227]	KEGG Orthology (KO)>>>09100 Metabolism>>>09107 Glycan biosynthesis and metabolism>>>00550 Peptidoglycan biosynthesis [PATH:ko00550]|KEGG Orthology (KO)>>>09140 Cellular Processes>>>09143 Cell growth and death>>>04112 Cell cycle - Caulobacter [PATH:ko04112]|Enzymes>>>2. Transferases>>>2.4 Glycosyltransferases>>>2.4.1 Hexosyltransferases>>>2.4.1.227 undecaprenyldiphospho-muramoylpentapeptide beta-N…	COG0707	UDP-N-acetylglucosamine:LPS N-acetylglucosamine transferase (MurG) (PDB:1F0K)	Mureine biosynthesis	+	+	+	+	+	+	+	+
GC_00001034	K00075	UDP-N-acetylmuramate dehydrogenase [EC:1.3.1.98]	KEGG Orthology (KO)>>>09100 Metabolism>>>09101 Carbohydrate metabolism>>>00520 Amino sugar and nucleotide sugar metabolism [PATH:ko00520]|KEGG Orthology (KO)>>>09100 Metabolism>>>09107 Glycan biosynthesis and metabolism>>>00550 Peptidoglycan biosynthesis [PATH:ko00550]|Enzymes>>>1. Oxidoreductases>>>1.3 Acting on the CH-CH group of donors>>>1.3.1 With NAD+ or NADP+ as acceptor>>>1.3.1.98 UDP-N-ac…	COG0812	UDP-N-acetylenolpyruvoylglucosamine reductase (MurB) (PDB:2MBR)	Mureine biosynthesis	+	Missing	+	+	+	+	+	+
GC_00001405	K01924	UDP-N-acetylmuramate--alanine ligase [EC:6.3.2.8]	KEGG Orthology (KO)>>>09100 Metabolism>>>09107 Glycan biosynthesis and metabolism>>>00550 Peptidoglycan biosynthesis [PATH:ko00550]|Enzymes>>>6. Ligases>>>6.3 Forming carbon-nitrogen bonds>>>6.3.2 Acid-D-amino-acid ligases (peptide synthases)>>>6.3.2.8 UDP-N-acetylmuramate---L-alanine ligase|Peptidoglycan biosynthesis and degradation proteins>>>Precursor biosynthesis>>>Amino acid ligase	COG0773	UDP-N-acetylmuramate-alanine ligase MurC and related ligases, MurC/Mpl family (MurC)	Mureine biosynthesis	+	+	+	+	+	+	+	+
GC_00001103	K02558	UDP-N-acetylmuramate: L-alanyl-gamma-D-glutamyl-meso-diaminopimelate ligase [EC:6.3.2.45]	KEGG Orthology (KO)>>>09190 Not Included in Pathway or Brite>>>09191 Unclassified: metabolism>>>99980 Enzymes with EC numbers|Enzymes>>>6. Ligases>>>6.3 Forming carbon-nitrogen bonds>>>6.3.2 Acid-D-amino-acid ligases (peptide synthases)>>>6.3.2.45 UDP-N-acetylmuramate---L-alanyl-gamma-D-glutamyl-meso-2,6-diaminoheptanedioate ligase	COG0773	UDP-N-acetylmuramate-alanine ligase MurC and related ligases, MurC/Mpl family (MurC)	Mureine biosynthesis	+	+	+	+	+	+	+	+
GC_00001161	K01928	UDP-N-acetylmuramoyl-L-alanyl-D-glutamate--2,6-diaminopimelate ligase [EC:6.3.2.13]	KEGG Orthology (KO)>>>09100 Metabolism>>>09105 Amino acid metabolism>>>00300 Lysine biosynthesis [PATH:ko00300]|KEGG Orthology (KO)>>>09100 Metabolism>>>09107 Glycan biosynthesis and metabolism>>>00550 Peptidoglycan biosynthesis [PATH:ko00550]|Enzymes>>>6. Ligases>>>6.3 Forming carbon-nitrogen bonds>>>6.3.2 Acid-D-amino-acid ligases (peptide synthases)>>>6.3.2.13 UDP-N-acetylmuramoyl-L-alanyl-D-g…	COG0769	UDP-N-acetylmuramyl tripeptide synthase (MurE) (PDB:1E8C)	Mureine biosynthesis	+	+	+	+	+	+	+	+
GC_00000674	K01929	UDP-N-acetylmuramoyl-tripeptide--D-alanyl-D-alanine ligase [EC:6.3.2.10]	KEGG Orthology (KO)>>>09100 Metabolism>>>09105 Amino acid metabolism>>>00300 Lysine biosynthesis [PATH:ko00300]|KEGG Orthology (KO)>>>09100 Metabolism>>>09107 Glycan biosynthesis and metabolism>>>00550 Peptidoglycan biosynthesis [PATH:ko00550]|Enzymes>>>6. Ligases>>>6.3 Forming carbon-nitrogen bonds>>>6.3.2 Acid-D-amino-acid ligases (peptide synthases)>>>6.3.2.10 UDP-N-acetylmuramoyl-tripeptide--…	COG0770	UDP-N-acetylmuramyl pentapeptide synthase (MurF) (PDB:4CVK)	Mureine biosynthesis	+	Missing	+	+	+	+	+	+
GC_00001964	K01925	UDP-N-acetylmuramoylalanine--D-glutamate ligase [EC:6.3.2.9]	KEGG Orthology (KO)>>>09100 Metabolism>>>09106 Metabolism of other amino acids>>>00470 D-Amino acid metabolism [PATH:ko00470]|KEGG Orthology (KO)>>>09100 Metabolism>>>09107 Glycan biosynthesis and metabolism>>>00550 Peptidoglycan biosynthesis [PATH:ko00550]|Enzymes>>>6. Ligases>>>6.3 Forming carbon-nitrogen bonds>>>6.3.2 Acid-D-amino-acid ligases (peptide synthases)>>>6.3.2.9 UDP-N-acetylmuramoyl…	COG0771	UDP-N-acetylmuramoylalanine-D-glutamate ligase (MurD) (PDB:1E0D)	Mureine biosynthesis	+	Missing	+	+	+	Missing	Missing	+
GC_00001965	K01925	UDP-N-acetylmuramoylalanine--D-glutamate ligase [EC:6.3.2.9]	KEGG Orthology (KO)>>>09100 Metabolism>>>09106 Metabolism of other amino acids>>>00470 D-Amino acid metabolism [PATH:ko00470]|KEGG Orthology (KO)>>>09100 Metabolism>>>09107 Glycan biosynthesis and metabolism>>>00550 Peptidoglycan biosynthesis [PATH:ko00550]|Enzymes>>>6. Ligases>>>6.3 Forming carbon-nitrogen bonds>>>6.3.2 Acid-D-amino-acid ligases (peptide synthases)>>>6.3.2.9 UDP-N-acetylmuramoyl…	COG0771	UDP-N-acetylmuramoylalanine-D-glutamate ligase (MurD) (PDB:1E0D)	Mureine biosynthesis	Missing	+	Missing	Missing	Missing	Missing	+	Missing
GC_00000711	K12448	UDP-arabinose 4-epimerase [EC:5.1.3.5]	KEGG Orthology (KO)>>>09100 Metabolism>>>09101 Carbohydrate metabolism>>>00520 Amino sugar and nucleotide sugar metabolism [PATH:ko00520]|Enzymes>>>5. Isomerases>>>5.1 Racemases and epimerases>>>5.1.3 Acting on carbohydrates and derivatives>>>5.1.3.5 UDP-arabinose 4-epimerase	COG1087	UDP-glucose 4-epimerase (GalE) (PDB:1A9Y)		Missing	+	Missing	Missing	Missing	+	+	Missing
GC_00000711	K01784	UDP-glucose 4-epimerase [EC:5.1.3.2]	KEGG Orthology (KO)>>>09100 Metabolism>>>09101 Carbohydrate metabolism>>>00052 Galactose metabolism [PATH:ko00052]|KEGG Orthology (KO)>>>09100 Metabolism>>>09101 Carbohydrate metabolism>>>00520 Amino sugar and nucleotide sugar metabolism [PATH:ko00520]|KEGG Orthology (KO)>>>09100 Metabolism>>>09107 Glycan biosynthesis and metabolism>>>00541 O-Antigen nucleotide sugar biosynthesis [PATH:ko00541]|E…	COG1087	UDP-glucose 4-epimerase (GalE) (PDB:1A9Y)		+	Missing	+	+	+	Missing	Missing	+
GC_00001120	K01784	UDP-glucose 4-epimerase [EC:5.1.3.2]	KEGG Orthology (KO)>>>09100 Metabolism>>>09101 Carbohydrate metabolism>>>00052 Galactose metabolism [PATH:ko00052]|KEGG Orthology (KO)>>>09100 Metabolism>>>09101 Carbohydrate metabolism>>>00520 Amino sugar and nucleotide sugar metabolism [PATH:ko00520]|KEGG Orthology (KO)>>>09100 Metabolism>>>09107 Glycan biosynthesis and metabolism>>>00541 O-Antigen nucleotide sugar biosynthesis [PATH:ko00541]|E…	COG1087	UDP-glucose 4-epimerase (GalE) (PDB:1A9Y)		+	+	+	+	+	+	+	+
GC_00000869	K02068	UDP-glucose/iron transport system ATP-binding protein		COG4619	ABC-type iron transporter FetAB, ATPase component (FetA)		Missing	Missing	+	+	+	Missing	Missing	+
GC_00000869	K02068	UDP-glucose/iron transport system ATP-binding protein	Transporters>>>ABC transporters, prokaryotic type>>>Saccharide, polyol, and lipid transporters>>>UDP-glucose/iron transporter	COG4619	ABC-type iron transporter FetAB, ATPase component (FetA)		+	+	Missing	Missing	Missing	+	+	Missing
GC_00001033	K02069	UDP-glucose/iron transport system permease protein	Transporters>>>ABC transporters, prokaryotic type>>>Saccharide, polyol, and lipid transporters>>>UDP-glucose/iron transporter	COG0390	ABC-type iron transport system FetAB, permease component (FetB) (PUBMED:24038693)		+	+	+	+	+	+	+	+
GC_00000083	K08679	UDP-glucuronate 4-epimerase [EC:5.1.3.6]	KEGG Orthology (KO)>>>09100 Metabolism>>>09101 Carbohydrate metabolism>>>00053 Ascorbate and aldarate metabolism [PATH:ko00053]|KEGG Orthology (KO)>>>09100 Metabolism>>>09101 Carbohydrate metabolism>>>00520 Amino sugar and nucleotide sugar metabolism [PATH:ko00520]|KEGG Orthology (KO)>>>09100 Metabolism>>>09107 Glycan biosynthesis and metabolism>>>00541 O-Antigen nucleotide sugar biosynthesis [PA…	COG0451	Nucleoside-diphosphate-sugar epimerase (WcaG) (PDB:2X4G)		+	+	+	+	+	+	+	+
GC_00000786	K08678	UDP-glucuronate decarboxylase [EC:4.1.1.35]	KEGG Orthology (KO)>>>09100 Metabolism>>>09101 Carbohydrate metabolism>>>00520 Amino sugar and nucleotide sugar metabolism [PATH:ko00520]|Enzymes>>>4. Lyases>>>4.1 Carbon-carbon lyases>>>4.1.1 Carboxy-lyases>>>4.1.1.35 UDP-glucuronate decarboxylase	COG0451	Nucleoside-diphosphate-sugar epimerase (WcaG) (PDB:2X4G)		+	+	+	+	+	+	+	+
GC_00000968	K00012	UDPglucose 6-dehydrogenase [EC:1.1.1.22]	KEGG Orthology (KO)>>>09100 Metabolism>>>09101 Carbohydrate metabolism>>>00040 Pentose and glucuronate interconversions [PATH:ko00040]|KEGG Orthology (KO)>>>09100 Metabolism>>>09101 Carbohydrate metabolism>>>00053 Ascorbate and aldarate metabolism [PATH:ko00053]|KEGG Orthology (KO)>>>09100 Metabolism>>>09101 Carbohydrate metabolism>>>00520 Amino sugar and nucleotide sugar metabolism [PATH:ko00520…	COG1004	UDP-glucose 6-dehydrogenase (Ugd) (PDB:1DLI)		+	+	+	+	+	+	+	+
GC_00000653	K07082	UPF0755 protein	KEGG Orthology (KO)>>>09190 Not Included in Pathway or Brite>>>09194 Poorly characterized>>>99996 General function prediction only	COG1559	Endolytic transglycosylase MltG, terminates peptidoglycan polymerization (MltG) (PDB:2R1F) (PUBMED:26507882)		+	+	+	+	+	+	+	+
GC_00001614	K01519	XTP/dITP diphosphohydrolase [EC:3.6.1.66]	KEGG Orthology (KO)>>>09100 Metabolism>>>09104 Nucleotide metabolism>>>00230 Purine metabolism [PATH:ko00230]|KEGG Orthology (KO)>>>09100 Metabolism>>>09111 Xenobiotics biodegradation and metabolism>>>00983 Drug metabolism - other enzymes [PATH:ko00983]|Enzymes>>>3. Hydrolases>>>3.6 Acting on acid anhydrides>>>3.6.1 In phosphorus-containing anhydrides>>>3.6.1.66 XTP/dITP diphosphatase	COG0127	Inosine/xanthosine triphosphate pyrophosphatase, all-alpha NTP-PPase family (RdgB) (PDB:1B78)		+	Missing	+	+	+	+	+	+
GC_00001175	K01271	Xaa-Pro dipeptidase [EC:3.4.13.9]	Enzymes>>>3. Hydrolases>>>3.4 Acting on peptide bonds (peptidases)>>>3.4.13 Dipeptidases>>>3.4.13.9 Xaa-Pro dipeptidase|Peptidases and inhibitors>>>Metallo peptidases>>>Family M24	COG0006	Xaa-Pro aminopeptidase (PepP) (PDB:1A16)		+	+	+	+	+	+	+	+
GC_00000747	K03217	YidC/Oxa1 family membrane protein insertase	KEGG Orthology (KO)>>>09120 Genetic Information Processing>>>09123 Folding, sorting and degradation>>>03060 Protein export [PATH:ko03060]|KEGG Orthology (KO)>>>09130 Environmental Information Processing>>>09131 Membrane transport>>>03070 Bacterial secretion system [PATH:ko03070]|KEGG Orthology (KO)>>>09140 Cellular Processes>>>09145 Cellular community - prokaryotes>>>02024 Quorum sensing [PATH:ko…	COG0706	Membrane protein insertase Oxa1/YidC/SpoIIIJ (YidC) (PDB:3WO6)		+	+	+	+	+	+	+	+
GC_00000447	K21140	[CysO sulfur-carrier protein]-S-L-cysteine hydrolase [EC:3.13.1.6]		COG1310	Proteasome lid subunit RPN8/RPN11, contains Jab1/MPN domain metalloenzyme (JAMM) motif (Rri1) (PDB:2O95)		+	+	+	+	+	+	+	+
GC_00001226	K00645	[acyl-carrier-protein] S-malonyltransferase [EC:2.3.1.39]	KEGG Orthology (KO)>>>09100 Metabolism>>>09103 Lipid metabolism>>>00061 Fatty acid biosynthesis [PATH:ko00061]|KEGG Orthology (KO)>>>09100 Metabolism>>>09110 Biosynthesis of other secondary metabolites>>>00333 Prodigiosin biosynthesis [PATH:ko00333]|Enzymes>>>2. Transferases>>>2.3 Acyltransferases>>>2.3.1 Transferring groups other than aminoacyl groups>>>2.3.1.39 [acyl-carrier-protein] S-malonylt…	COG0331	Malonyl CoA-acyl carrier protein transacylase (FabD) (PDB:1YXC)	Fatty acid biosynthesis	+	+	+	+	+	+	+	+
GC_00002441	K03789	[ribosomal protein S18]-alanine N-acetyltransferase [EC:2.3.1.266]	Enzymes>>>2. Transferases>>>2.3 Acyltransferases>>>2.3.1 Transferring groups other than aminoacyl groups>>>2.3.1.266 [ribosomal protein S18]-alanine N-acetyltransferase|Ribosome biogenesis>>>Prokaryotic type>>>ribosomal protein modification factors	COG0456	Ribosomal protein S18 acetylase RimI and related acetyltransferases (RimI) (PDB:1GHE)		Missing	+	Missing	Missing	Missing	+	+	Missing
GC_00001688	K00925	acetate kinase [EC:2.7.2.1]	KEGG Orthology (KO)>>>09100 Metabolism>>>09101 Carbohydrate metabolism>>>00620 Pyruvate metabolism [PATH:ko00620]|KEGG Orthology (KO)>>>09100 Metabolism>>>09101 Carbohydrate metabolism>>>00640 Propanoate metabolism [PATH:ko00640]|KEGG Orthology (KO)>>>09100 Metabolism>>>09102 Energy metabolism>>>00720 Carbon fixation pathways in prokaryotes [PATH:ko00720]|KEGG Orthology (KO)>>>09100 Metabolism>>>…	COG0282	Acetate kinase (AckA) (PDB:3SK3)		+	Missing	+	+	+	+	Missing	+
GC_00002148	K00925	acetate kinase [EC:2.7.2.1]	KEGG Orthology (KO)>>>09100 Metabolism>>>09101 Carbohydrate metabolism>>>00620 Pyruvate metabolism [PATH:ko00620]|KEGG Orthology (KO)>>>09100 Metabolism>>>09101 Carbohydrate metabolism>>>00640 Propanoate metabolism [PATH:ko00640]|KEGG Orthology (KO)>>>09100 Metabolism>>>09102 Energy metabolism>>>00720 Carbon fixation pathways in prokaryotes [PATH:ko00720]|KEGG Orthology (KO)>>>09100 Metabolism>>>…	COG0282	Acetate kinase (AckA) (PDB:3SK3)		Missing	+	Missing	Missing	Missing	Missing	+	Missing
GC_00000500	K01652	acetolactate synthase I/II/III large subunit [EC:2.2.1.6]	KEGG Orthology (KO)>>>09100 Metabolism>>>09101 Carbohydrate metabolism>>>00650 Butanoate metabolism [PATH:ko00650]|KEGG Orthology (KO)>>>09100 Metabolism>>>09101 Carbohydrate metabolism>>>00660 C5-Branched dibasic acid metabolism [PATH:ko00660]|KEGG Orthology (KO)>>>09100 Metabolism>>>09105 Amino acid metabolism>>>00290 Valine, leucine and isoleucine biosynthesis [PATH:ko00290]|KEGG Orthology (KO…	COG0028	Acetolactate synthase large subunit or other thiamine pyrophosphate-requiring enzyme (IlvB) (PDB:1BFD)	Isoleucine, leucine, valine biosynthesis	+	+	+	+	+	+	+	+
GC_00000428	K01653	acetolactate synthase I/III small subunit [EC:2.2.1.6]	KEGG Orthology (KO)>>>09100 Metabolism>>>09101 Carbohydrate metabolism>>>00650 Butanoate metabolism [PATH:ko00650]|KEGG Orthology (KO)>>>09100 Metabolism>>>09101 Carbohydrate metabolism>>>00660 C5-Branched dibasic acid metabolism [PATH:ko00660]|KEGG Orthology (KO)>>>09100 Metabolism>>>09105 Amino acid metabolism>>>00290 Valine, leucine and isoleucine biosynthesis [PATH:ko00290]|KEGG Orthology (KO…	COG0440	Acetolactate synthase, small subunit (IlvH) (PDB:2F1F)	Isoleucine, leucine, valine biosynthesis	+	+	+	+	+	+	+	+
GC_00002688	K01653	acetolactate synthase I/III small subunit [EC:2.2.1.6]	KEGG Orthology (KO)>>>09100 Metabolism>>>09101 Carbohydrate metabolism>>>00650 Butanoate metabolism [PATH:ko00650]|KEGG Orthology (KO)>>>09100 Metabolism>>>09101 Carbohydrate metabolism>>>00660 C5-Branched dibasic acid metabolism [PATH:ko00660]|KEGG Orthology (KO)>>>09100 Metabolism>>>09105 Amino acid metabolism>>>00290 Valine, leucine and isoleucine biosynthesis [PATH:ko00290]|KEGG Orthology (KO…	COG0440	Acetolactate synthase, small subunit (IlvH) (PDB:2F1F)	Isoleucine, leucine, valine biosynthesis	Missing	Missing	Missing	Missing	Missing	Missing	+	Missing
GC_00001583	K02160	acetyl-CoA carboxylase biotin carboxyl carrier protein	KEGG Orthology (KO)>>>09100 Metabolism>>>09101 Carbohydrate metabolism>>>00620 Pyruvate metabolism [PATH:ko00620]|KEGG Orthology (KO)>>>09100 Metabolism>>>09101 Carbohydrate metabolism>>>00640 Propanoate metabolism [PATH:ko00640]|KEGG Orthology (KO)>>>09100 Metabolism>>>09102 Energy metabolism>>>00720 Carbon fixation pathways in prokaryotes [PATH:ko00720]|KEGG Orthology (KO)>>>09100 Metabolism>>>…	COG0511	Biotin carboxyl carrier protein (AccB) (PDB:1A6X)	Fatty acid biosynthesis	+	Missing	+	+	+	Missing	+	+
GC_00001597	K01962	acetyl-CoA carboxylase carboxyl transferase subunit alpha [EC:6.4.1.2 2.1.3.15]	KEGG Orthology (KO)>>>09100 Metabolism>>>09101 Carbohydrate metabolism>>>00620 Pyruvate metabolism [PATH:ko00620]|KEGG Orthology (KO)>>>09100 Metabolism>>>09101 Carbohydrate metabolism>>>00640 Propanoate metabolism [PATH:ko00640]|KEGG Orthology (KO)>>>09100 Metabolism>>>09102 Energy metabolism>>>00720 Carbon fixation pathways in prokaryotes [PATH:ko00720]|KEGG Orthology (KO)>>>09100 Metabolism>>>…	COG0825	Acetyl-CoA carboxylase alpha subunit (AccA) (PDB:2F9I)	Fatty acid biosynthesis	+	Missing	+	+	+	+	+	+
GC_00000594	K01963	acetyl-CoA carboxylase carboxyl transferase subunit beta [EC:6.4.1.2 2.1.3.15]	KEGG Orthology (KO)>>>09100 Metabolism>>>09101 Carbohydrate metabolism>>>00620 Pyruvate metabolism [PATH:ko00620]|KEGG Orthology (KO)>>>09100 Metabolism>>>09101 Carbohydrate metabolism>>>00640 Propanoate metabolism [PATH:ko00640]|KEGG Orthology (KO)>>>09100 Metabolism>>>09102 Energy metabolism>>>00720 Carbon fixation pathways in prokaryotes [PATH:ko00720]|KEGG Orthology (KO)>>>09100 Metabolism>>>…	COG0777	Acetyl-CoA carboxylase beta subunit (AccD) (PDB:2F9I)	Fatty acid biosynthesis	+	+	+	+	+	+	+	+
GC_00001574	K01961	acetyl-CoA carboxylase, biotin carboxylase subunit [EC:6.4.1.2 6.3.4.14]	KEGG Orthology (KO)>>>09100 Metabolism>>>09101 Carbohydrate metabolism>>>00620 Pyruvate metabolism [PATH:ko00620]|KEGG Orthology (KO)>>>09100 Metabolism>>>09101 Carbohydrate metabolism>>>00640 Propanoate metabolism [PATH:ko00640]|KEGG Orthology (KO)>>>09100 Metabolism>>>09102 Energy metabolism>>>00720 Carbon fixation pathways in prokaryotes [PATH:ko00720]|KEGG Orthology (KO)>>>09100 Metabolism>>>…	COG0439	Biotin carboxylase (AccC) (PDB:1BNC)	Fatty acid biosynthesis	+	Missing	+	+	+	+	+	+
GC_00000831	K01895	acetyl-CoA synthetase [EC:6.2.1.1]	KEGG Orthology (KO)>>>09100 Metabolism>>>09101 Carbohydrate metabolism>>>00010 Glycolysis / Gluconeogenesis [PATH:ko00010]|KEGG Orthology (KO)>>>09100 Metabolism>>>09101 Carbohydrate metabolism>>>00620 Pyruvate metabolism [PATH:ko00620]|KEGG Orthology (KO)>>>09100 Metabolism>>>09101 Carbohydrate metabolism>>>00630 Glyoxylate and dicarboxylate metabolism [PATH:ko00630]|KEGG Orthology (KO)>>>09100 …	COG0365	Acyl-coenzyme A synthetase/AMP-(fatty) acid ligase (Acs) (PDB:4B2O) (PUBMED:14638756)		+	+	+	+	+	+	+	+
GC_00000605	K00930	acetylglutamate kinase [EC:2.7.2.8]	KEGG Orthology (KO)>>>09100 Metabolism>>>09105 Amino acid metabolism>>>00220 Arginine biosynthesis [PATH:ko00220]|Enzymes>>>2. Transferases>>>2.7 Transferring phosphorus-containing groups>>>2.7.2 Phosphotransferases with a carboxy group as acceptor>>>2.7.2.8 acetylglutamate kinase	COG0548	N-acetylglutamate kinase (ArgB) (PDB:3S6G)	Arginine biosynthesis	+	+	+	+	+	+	+	+
GC_00001504	K00821	acetylornithine/N-succinyldiaminopimelate aminotransferase [EC:2.6.1.11 2.6.1.17]	KEGG Orthology (KO)>>>09100 Metabolism>>>09105 Amino acid metabolism>>>00300 Lysine biosynthesis [PATH:ko00300]|KEGG Orthology (KO)>>>09100 Metabolism>>>09105 Amino acid metabolism>>>00220 Arginine biosynthesis [PATH:ko00220]|Enzymes>>>2. Transferases>>>2.6 Transferring nitrogenous groups>>>2.6.1 Transaminases>>>2.6.1.11 acetylornithine transaminase|Enzymes>>>2. Transferases>>>2.6 Transferring ni…	COG4992	Acetylornithine/succinyldiaminopimelate/putrescine aminotransferase (ArgD) (PDB:2E54)	Arginine biosynthesis	+	+	+	+	+	+	+	+
GC_00001136	K01682	aconitate hydratase 2 / 2-methylisocitrate dehydratase [EC:4.2.1.3 4.2.1.99]	KEGG Orthology (KO)>>>09100 Metabolism>>>09101 Carbohydrate metabolism>>>00020 Citrate cycle (TCA cycle) [PATH:ko00020]|KEGG Orthology (KO)>>>09100 Metabolism>>>09101 Carbohydrate metabolism>>>00630 Glyoxylate and dicarboxylate metabolism [PATH:ko00630]|KEGG Orthology (KO)>>>09100 Metabolism>>>09101 Carbohydrate metabolism>>>00640 Propanoate metabolism [PATH:ko00640]|KEGG Orthology (KO)>>>09100 M…	COG1049	Aconitase B (AcnB) (PDB:1L5J)	TCA cycle	+	+	+	+	+	+	+	+
GC_00002000	K01681	aconitate hydratase [EC:4.2.1.3]	KEGG Orthology (KO)>>>09100 Metabolism>>>09101 Carbohydrate metabolism>>>00020 Citrate cycle (TCA cycle) [PATH:ko00020]|KEGG Orthology (KO)>>>09100 Metabolism>>>09101 Carbohydrate metabolism>>>00630 Glyoxylate and dicarboxylate metabolism [PATH:ko00630]|KEGG Orthology (KO)>>>09100 Metabolism>>>09102 Energy metabolism>>>00720 Carbon fixation pathways in prokaryotes [PATH:ko00720]|Enzymes>>>4. Lyas…	COG1048	Aconitase A (AcnA) (PDB:1ACO)	Lysine biosynthesisTCA cycle	Missing	Missing	Missing	Missing	Missing	+	+	Missing
GC_00002000	K01681	aconitate hydratase [EC:4.2.1.3]	KEGG Orthology (KO)>>>09100 Metabolism>>>09105 Amino acid metabolism>>>00300 Lysine biosynthesis [PATH:ko00300]|Enzymes>>>4. Lyases>>>4.2 Carbon-oxygen lyases>>>4.2.1 Hydro-lyases>>>4.2.1.-	COG1048	Aconitase A (AcnA) (PDB:1ACO)	Lysine biosynthesisTCA cycle	Missing	+	Missing	Missing	Missing	Missing	Missing	Missing
GC_00000956	K02078	acyl carrier protein	KEGG Orthology (KO)>>>09100 Metabolism>>>09103 Lipid metabolism>>>00061 Fatty acid biosynthesis [PATH:ko00061]|KEGG Orthology (KO)>>>09100 Metabolism>>>09110 Biosynthesis of other secondary metabolites>>>00998 Biosynthesis of various antibiotics [PATH:ko00998]	COG0236	Acyl carrier protein (AcpP) (PDB:1ACP)	Fatty acid biosynthesis	+	+	+	+	+	+	+	+
GC_00000463	K08591	acyl phosphate:glycerol-3-phosphate acyltransferase [EC:2.3.1.275]	KEGG Orthology (KO)>>>09100 Metabolism>>>09103 Lipid metabolism>>>00561 Glycerolipid metabolism [PATH:ko00561]|KEGG Orthology (KO)>>>09100 Metabolism>>>09103 Lipid metabolism>>>00564 Glycerophospholipid metabolism [PATH:ko00564]|Enzymes>>>2. Transferases>>>2.3 Acyltransferases>>>2.3.1 Transferring groups other than aminoacyl groups>>>2.3.1.275 acyl phosphate:glycerol-3-phosphate acyltransferase|L…	COG0344	Phospholipid biosynthesis protein PlsY, probable glycerol-3-phosphate acyltransferase (PlsY) (PDB:5XJ5) (PUBMED:29684280)		+	+	+	+	+	+	+	+
GC_00000264	K04104	acyl-CoA carboxylase subunit beta [EC:6.4.1.-]		COG0777|COG0825	Acetyl-CoA carboxylase beta subunit (AccD) (PDB:2F9I)|Acetyl-CoA carboxylase alpha subunit (AccA) (PDB:2F9I)	Fatty acid biosynthesis|Fatty acid biosynthesis	Missing	+	Missing	Missing	Missing	+	+	Missing
GC_00001500	K07107	acyl-CoA thioester hydrolase [EC:3.1.2.-]	KEGG Orthology (KO)>>>09190 Not Included in Pathway or Brite>>>09191 Unclassified: metabolism>>>99980 Enzymes with EC numbers|Enzymes>>>3. Hydrolases>>>3.1 Acting on ester bonds>>>3.1.2 Thioester hydrolases>>>3.1.2.-	COG0824	Acyl-CoA thioesterase FadM (FadM) (PDB:2FUJ)	Menaquinone biosynthesis	+	+	+	+	+	+	+	+
GC_00000955	K01512	acylphosphatase [EC:3.6.1.7]	KEGG Orthology (KO)>>>09100 Metabolism>>>09101 Carbohydrate metabolism>>>00620 Pyruvate metabolism [PATH:ko00620]|KEGG Orthology (KO)>>>09100 Metabolism>>>09111 Xenobiotics biodegradation and metabolism>>>00627 Aminobenzoate degradation [PATH:ko00627]|Enzymes>>>3. Hydrolases>>>3.6 Acting on acid anhydrides>>>3.6.1 In phosphorus-containing anhydrides>>>3.6.1.7 acylphosphatase	COG1254	Acylphosphatase (AcyP) (PDB:1APS)		+	+	+	+	+	+	+	+
GC_00001122	K00759	adenine phosphoribosyltransferase [EC:2.4.2.7]	KEGG Orthology (KO)>>>09100 Metabolism>>>09104 Nucleotide metabolism>>>00230 Purine metabolism [PATH:ko00230]|Enzymes>>>2. Transferases>>>2.4 Glycosyltransferases>>>2.4.2 Pentosyltransferases>>>2.4.2.7 adenine phosphoribosyltransferase|Exosome>>>Exosomal proteins>>>Exosomal proteins of other body fluids (saliva and urine)	COG0503	Adenine/guanine phosphoribosyltransferase or related PRPP-binding protein (Apt) (PDB:1QB7)	Purine salvage	+	+	+	+	+	+	+	+
GC_00002469	K07316	adenine-specific DNA-methyltransferase [EC:2.1.1.72]		COG2189	Adenine specific DNA methylase Mod (Mod) (PDB:4ZCF)		Missing	+	Missing	Missing	Missing	Missing	Missing	Missing
GC_00002313	K07317	adenine-specific DNA-methyltransferase [EC:2.1.1.72]	Enzymes>>>2. Transferases>>>2.1 Transferring one-carbon groups>>>2.1.1 Methyltransferases>>>2.1.1.72 site-specific DNA-methyltransferase (adenine-specific)|Prokaryotic defense system>>>Restriction and modification system (R-M system)>>>Type II R-M system>>>DNA methyltransferases	COG0286	Type I restriction-modification system, DNA methylase subunit (HsdM) (PDB:2AR0) (PUBMED:26872910)		Missing	Missing	+	+	+	Missing	Missing	Missing
GC_00002672	K07317	adenine-specific DNA-methyltransferase [EC:2.1.1.72]	Enzymes>>>2. Transferases>>>2.1 Transferring one-carbon groups>>>2.1.1 Methyltransferases>>>2.1.1.72 site-specific DNA-methyltransferase (adenine-specific)|Prokaryotic defense system>>>Restriction and modification system (R-M system)>>>Type II R-M system>>>DNA methyltransferases	COG0286	Type I restriction-modification system, DNA methylase subunit (HsdM) (PDB:2AR0) (PUBMED:26872910)		Missing	Missing	Missing	Missing	Missing	+	Missing	Missing
GC_00002726	K07317	adenine-specific DNA-methyltransferase [EC:2.1.1.72]	Enzymes>>>2. Transferases>>>2.1 Transferring one-carbon groups>>>2.1.1 Methyltransferases>>>2.1.1.72 site-specific DNA-methyltransferase (adenine-specific)|Prokaryotic defense system>>>Restriction and modification system (R-M system)>>>Type II R-M system>>>DNA methyltransferases	COG0286	Type I restriction-modification system, DNA methylase subunit (HsdM) (PDB:2AR0) (PUBMED:26872910)		+	Missing	Missing	Missing	Missing	Missing	Missing	Missing
GC_00001695	K07316	adenine-specific DNA-methyltransferase [EC:2.1.1.72]	Enzymes>>>2. Transferases>>>2.1 Transferring one-carbon groups>>>2.1.1 Methyltransferases>>>2.1.1.72 site-specific DNA-methyltransferase (adenine-specific)|Prokaryotic defense system>>>Restriction and modification system (R-M system)>>>Type III R-M system	COG2189	Adenine specific DNA methylase Mod (Mod) (PDB:4ZCF)		Missing	Missing	+	+	+	+	+	Missing
GC_00002469	K07316	adenine-specific DNA-methyltransferase [EC:2.1.1.72]	Enzymes>>>2. Transferases>>>2.1 Transferring one-carbon groups>>>2.1.1 Methyltransferases>>>2.1.1.72 site-specific DNA-methyltransferase (adenine-specific)|Prokaryotic defense system>>>Restriction and modification system (R-M system)>>>Type III R-M system	COG2189	Adenine specific DNA methylase Mod (Mod) (PDB:4ZCF)		Missing	Missing	Missing	Missing	Missing	+	Missing	Missing
GC_00000579	K06901	adenine/guanine/hypoxanthine permease	Transporters>>>Other transporters>>>Electrochemical potential-driven transporters [TC:2]	COG2252	Xanthine/guanine/uracil/vitamin C permease GhxP/GhxQ, nucleobase:cation symporter 2 ( NCS2) family (NCS2) (PUBMED:24169576;24214977)		+	+	+	+	+	+	+	+
GC_00001072	K25496	adenosylcobalamin phosphodiesterase	KEGG Orthology (KO)>>>09100 Metabolism>>>09108 Metabolism of cofactors and vitamins>>>00860 Porphyrin metabolism [PATH:ko00860]	COG1082	Sugar phosphate isomerase/epimerase (YcjR) (PDB:3KTC) (PUBMED:30742415)		+	+	+	+	+	+	+	+
GC_00001973	K08260	adenosylcobinamide hydrolase [EC:3.5.1.90]	KEGG Orthology (KO)>>>09100 Metabolism>>>09108 Metabolism of cofactors and vitamins>>>00860 Porphyrin metabolism [PATH:ko00860]|Enzymes>>>3. Hydrolases>>>3.5 Acting on carbon-nitrogen bonds, other than peptide bonds>>>3.5.1 In linear amides>>>3.5.1.90 adenosylcobinamide hydrolase	COG1865	Adenosylcobinamide amidohydrolase (CbiZ) (PUBMED:14990804)		Missing	Missing	+	+	+	Missing	Missing	+
GC_00001389	K02231	adenosylcobinamide kinase / adenosylcobinamide-phosphate guanylyltransferase [EC:2.7.1.156 2.7.7.62]	KEGG Orthology (KO)>>>09100 Metabolism>>>09108 Metabolism of cofactors and vitamins>>>00860 Porphyrin metabolism [PATH:ko00860]|Enzymes>>>2. Transferases>>>2.7 Transferring phosphorus-containing groups>>>2.7.1 Phosphotransferases with an alcohol group as acceptor>>>2.7.1.156 adenosylcobinamide kinase|Enzymes>>>2. Transferases>>>2.7 Transferring phosphorus-containing groups>>>2.7.7 Nucleotidyltran…	COG2087	Adenosyl cobinamide kinase/adenosyl cobinamide phosphate guanylyltransferase (CobU) (PDB:1C9K)	Cobalamine/B12 biosynthesis	+	+	+	+	+	+	+	+
GC_00000109	K02233	adenosylcobinamide-GDP ribazoletransferase [EC:2.7.8.26]	KEGG Orthology (KO)>>>09100 Metabolism>>>09108 Metabolism of cofactors and vitamins>>>00860 Porphyrin metabolism [PATH:ko00860]|Enzymes>>>2. Transferases>>>2.7 Transferring phosphorus-containing groups>>>2.7.8 Transferases for other substituted phosphate groups>>>2.7.8.26 adenosylcobinamide-GDP ribazoletransferase	COG0368	Cobalamin synthase CobS (adenosylcobinamide-GDP ribazoletransferase) (CobS) (PUBMED:31481610)	Cobalamine/B12 biosynthesis	+	+	+	+	+	+	+	+
GC_00001468	K02227	adenosylcobinamide-phosphate synthase [EC:6.3.1.10]	KEGG Orthology (KO)>>>09100 Metabolism>>>09108 Metabolism of cofactors and vitamins>>>00860 Porphyrin metabolism [PATH:ko00860]|Enzymes>>>6. Ligases>>>6.3 Forming carbon-nitrogen bonds>>>6.3.1 Acid-D-ammonia (or amine) ligases (amide synthases)>>>6.3.1.10 adenosylcobinamide-phosphate synthase	COG1270	Cobalamin biosynthesis protein CobD/CbiB (CbiB)	Cobalamine/B12 biosynthesis	+	+	+	+	+	+	+	+
GC_00000268	K02232	adenosylcobyric acid synthase [EC:6.3.5.10]	KEGG Orthology (KO)>>>09100 Metabolism>>>09108 Metabolism of cofactors and vitamins>>>00860 Porphyrin metabolism [PATH:ko00860]|Enzymes>>>6. Ligases>>>6.3 Forming carbon-nitrogen bonds>>>6.3.5 Carbon-nitrogen ligases with glutamine as amido-N-donor>>>6.3.5.10 adenosylcobyric acid synthase (glutamine-hydrolysing)	COG1492	Cobyric acid synthase (CobQ)	Cobalamine/B12 biosynthesis	+	+	+	+	+	+	+	+
GC_00000228	K01251	adenosylhomocysteinase [EC:3.13.2.1]	KEGG Orthology (KO)>>>09100 Metabolism>>>09105 Amino acid metabolism>>>00270 Cysteine and methionine metabolism [PATH:ko00270]|Enzymes>>>3. Hydrolases>>>3.13 Acting on carbon-sulfur bonds>>>3.13.2 Thioether and trialkylsulfonium hydrolases>>>3.13.2.1 adenosylhomocysteinase|Protein phosphatases and associated proteins>>>Protein serine/threonine phosphatases>>>Phosphoprotein phosphatases (PPPs)>>>P…	COG0499	S-adenosylhomocysteine hydrolase (SAM1) (PDB:1A7A)		+	+	+	+	+	+	+	+
GC_00001383	K00833	adenosylmethionine---8-amino-7-oxononanoate aminotransferase [EC:2.6.1.62]	KEGG Orthology (KO)>>>09100 Metabolism>>>09108 Metabolism of cofactors and vitamins>>>00780 Biotin metabolism [PATH:ko00780]|Enzymes>>>2. Transferases>>>2.6 Transferring nitrogenous groups>>>2.6.1 Transaminases>>>2.6.1.62 adenosylmethionine---8-amino-7-oxononanoate transaminase|Amino acid related enzymes>>>Aminotransferase (transaminase)>>>Class III	COG0161	Adenosylmethionine-8-amino-7-oxononanoate aminotransferase (BioA) (PDB:1MLY)	Biotin biosynthesis	+	+	+	+	+	+	+	+
GC_00000957	K00939	adenylate kinase [EC:2.7.4.3]	KEGG Orthology (KO)>>>09100 Metabolism>>>09104 Nucleotide metabolism>>>00230 Purine metabolism [PATH:ko00230]|KEGG Orthology (KO)>>>09100 Metabolism>>>09108 Metabolism of cofactors and vitamins>>>00730 Thiamine metabolism [PATH:ko00730]|Enzymes>>>2. Transferases>>>2.7 Transferring phosphorus-containing groups>>>2.7.4 Phosphotransferases with a phosphate group as acceptor>>>2.7.4.3 adenylate kinas…	COG0563	Adenylate kinase or related kinase (Adk) (PDB:1AK2)	Pyrimidine biosynthesis	+	+	+	+	+	+	+	+
GC_00000287	K01756	adenylosuccinate lyase [EC:4.3.2.2]	KEGG Orthology (KO)>>>09100 Metabolism>>>09104 Nucleotide metabolism>>>00230 Purine metabolism [PATH:ko00230]|KEGG Orthology (KO)>>>09100 Metabolism>>>09105 Amino acid metabolism>>>00250 Alanine, aspartate and glutamate metabolism [PATH:ko00250]|Enzymes>>>4. Lyases>>>4.3 Carbon-nitrogen lyases>>>4.3.2 Amidine-lyases>>>4.3.2.2 adenylosuccinate lyase	COG0015	Adenylosuccinate lyase (PurB) (PDB:2HVG)	Purine biosynthesis	+	+	+	+	+	+	+	+
GC_00000438	K01939	adenylosuccinate synthase [EC:6.3.4.4]	KEGG Orthology (KO)>>>09100 Metabolism>>>09104 Nucleotide metabolism>>>00230 Purine metabolism [PATH:ko00230]|KEGG Orthology (KO)>>>09100 Metabolism>>>09105 Amino acid metabolism>>>00250 Alanine, aspartate and glutamate metabolism [PATH:ko00250]|Enzymes>>>6. Ligases>>>6.3 Forming carbon-nitrogen bonds>>>6.3.4 Other carbon-nitrogen ligases>>>6.3.4.4 adenylosuccinate synthase	COG0104	Adenylosuccinate synthase (PurA) (PDB:1ADE)	Purine biosynthesis	+	+	+	+	+	+	+	+
GC_00002285	K00860	adenylylsulfate kinase [EC:2.7.1.25]	KEGG Orthology (KO)>>>09100 Metabolism>>>09101 Carbohydrate metabolism>>>00030 Pentose phosphate pathway [PATH:ko00030]|Enzymes>>>2. Transferases>>>2.7 Transferring phosphorus-containing groups>>>2.7.1 Phosphotransferases with an alcohol group as acceptor>>>2.7.1.12 gluconokinase	COG0529	Adenylylsulfate kinase or related kinase (CysC) (PDB:2GKS)	Cysteine biosynthesis	Missing	Missing	+	+	+	Missing	Missing	Missing
GC_00001512	K10536	agmatine deiminase [EC:3.5.3.12]	KEGG Orthology (KO)>>>09100 Metabolism>>>09105 Amino acid metabolism>>>00330 Arginine and proline metabolism [PATH:ko00330]|Enzymes>>>3. Hydrolases>>>3.5 Acting on carbon-nitrogen bonds, other than peptide bonds>>>3.5.3 In linear amidines>>>3.5.3.12 agmatine deiminase	COG2957	Agmatine/peptidylarginine deiminase (AguA) (PDB:1VKP)		+	+	+	+	+	+	+	+
GC_00001345	K00259	alanine dehydrogenase [EC:1.4.1.1]	KEGG Orthology (KO)>>>09100 Metabolism>>>09105 Amino acid metabolism>>>00250 Alanine, aspartate and glutamate metabolism [PATH:ko00250]|KEGG Orthology (KO)>>>09100 Metabolism>>>09106 Metabolism of other amino acids>>>00430 Taurine and hypotaurine metabolism [PATH:ko00430]|Enzymes>>>1. Oxidoreductases>>>1.4 Acting on the CH-NH2 group of donors>>>1.4.1 With NAD+ or NADP+ as acceptor>>>1.4.1.1 alani…	COG0686	Alanine dehydrogenase (includes sporulation protein SpoVN) (Ald) (PDB:2EEZ)	Urea cycle	+	+	+	+	+	+	+	+
GC_00000924	K03310	alanine or glycine:cation symporter, AGCS family	KEGG Orthology (KO)>>>09190 Not Included in Pathway or Brite>>>09193 Unclassified: signaling and cellular processes>>>99977 Transport	COG1115	Na+/alanine symporter (AlsT) (PDB:6CSE)		+	+	+	+	+	+	+	+
GC_00000754	K01775	alanine racemase [EC:5.1.1.1]	KEGG Orthology (KO)>>>09100 Metabolism>>>09106 Metabolism of other amino acids>>>00470 D-Amino acid metabolism [PATH:ko00470]|Enzymes>>>5. Isomerases>>>5.1 Racemases and epimerases>>>5.1.1 Acting on amino acids and derivatives>>>5.1.1.1 alanine racemase|Peptidoglycan biosynthesis and degradation proteins>>>Precursor biosynthesis>>>Racemase	COG0787	Alanine racemase (Alr) (PDB:1BD0)	Mureine biosynthesis	+	+	+	+	+	+	+	+
GC_00000813	K14261	alanine-synthesizing transaminase [EC:2.6.1.-]	Enzymes>>>2. Transferases>>>2.6 Transferring nitrogenous groups>>>2.6.1 Transaminases>>>2.6.1.-|Amino acid related enzymes>>>Aminotransferase (transaminase)>>>Class I	COG0436	Aspartate/methionine/tyrosine aminotransferase (AspB) (PDB:2O0R)	Isoleucine, leucine, valine biosynthesis	+	+	+	+	+	+	+	+
GC_00001336	K14260	alanine-synthesizing transaminase [EC:2.6.1.66 2.6.1.2]	KEGG Orthology (KO)>>>09100 Metabolism>>>09105 Amino acid metabolism>>>00250 Alanine, aspartate and glutamate metabolism [PATH:ko00250]|KEGG Orthology (KO)>>>09100 Metabolism>>>09105 Amino acid metabolism>>>00290 Valine, leucine and isoleucine biosynthesis [PATH:ko00290]|KEGG Orthology (KO)>>>09100 Metabolism>>>09105 Amino acid metabolism>>>00220 Arginine biosynthesis [PATH:ko00220]|Enzymes>>>2. …	COG0436	Aspartate/methionine/tyrosine aminotransferase (AspB) (PDB:2O0R)	Isoleucine, leucine, valine biosynthesis	+	+	+	+	+	+	+	+
GC_00000232	K01872	alanyl-tRNA synthetase [EC:6.1.1.7]	KEGG Orthology (KO)>>>09120 Genetic Information Processing>>>09122 Translation>>>00970 Aminoacyl-tRNA biosynthesis [PATH:ko00970]|Enzymes>>>6. Ligases>>>6.1 Forming carbon-oxygen bonds>>>6.1.1 Ligases forming aminoacyl-tRNA and related compounds>>>6.1.1.7 alanine---tRNA ligase|Amino acid related enzymes>>>Aminoacyl-tRNA synthetase>>>Class II (C/G)|Transfer RNA biogenesis>>>Eukaryotic type>>>Amino…	COG0013	Alanyl-tRNA synthetase (AlaS) (PDB:2ZZE)	Aminoacyl-tRNA synthetases	+	+	+	+	+	+	+	+
GC_00000269	K21430	aldose sugar dehydrogenase [EC:1.1.5.-]		COG2133	Glucose/arabinose dehydrogenase, beta-propeller fold (YliI) (PDB:1C9U)		Missing	+	Missing	Missing	Missing	Missing	Missing	Missing
GC_00000269	K21430	aldose sugar dehydrogenase [EC:1.1.5.-]	KEGG Orthology (KO)>>>09190 Not Included in Pathway or Brite>>>09191 Unclassified: metabolism>>>99980 Enzymes with EC numbers|Enzymes>>>1. Oxidoreductases>>>1.1 Acting on the CH-OH group of donors>>>1.1.5 With a quinone or similar compound as acceptor>>>1.1.5.-	COG2133	Glucose/arabinose dehydrogenase, beta-propeller fold (YliI) (PDB:1C9U)		+	Missing	+	+	+	+	+	+
GC_00001969	K01077	alkaline phosphatase [EC:3.1.3.1]	KEGG Orthology (KO)>>>09100 Metabolism>>>09108 Metabolism of cofactors and vitamins>>>00730 Thiamine metabolism [PATH:ko00730]|KEGG Orthology (KO)>>>09100 Metabolism>>>09108 Metabolism of cofactors and vitamins>>>00790 Folate biosynthesis [PATH:ko00790]|KEGG Orthology (KO)>>>09130 Environmental Information Processing>>>09132 Signal transduction>>>02020 Two-component system [PATH:ko02020]|Enzymes>…	COG1785	Alkaline phosphatase (PhoA) (PDB:1AJA)	Folate biosynthesis	+	Missing	+	+	+	Missing	Missing	+
GC_00002278	K01077	alkaline phosphatase [EC:3.1.3.1]	KEGG Orthology (KO)>>>09100 Metabolism>>>09108 Metabolism of cofactors and vitamins>>>00730 Thiamine metabolism [PATH:ko00730]|KEGG Orthology (KO)>>>09100 Metabolism>>>09108 Metabolism of cofactors and vitamins>>>00790 Folate biosynthesis [PATH:ko00790]|KEGG Orthology (KO)>>>09130 Environmental Information Processing>>>09132 Signal transduction>>>02020 Two-component system [PATH:ko02020]|Enzymes>…	COG1785	Alkaline phosphatase (PhoA) (PDB:1AJA)	Folate biosynthesis	Missing	Missing	Missing	Missing	Missing	+	+	Missing
GC_00002410	K01077	alkaline phosphatase [EC:3.1.3.1]	KEGG Orthology (KO)>>>09100 Metabolism>>>09108 Metabolism of cofactors and vitamins>>>00730 Thiamine metabolism [PATH:ko00730]|KEGG Orthology (KO)>>>09100 Metabolism>>>09108 Metabolism of cofactors and vitamins>>>00790 Folate biosynthesis [PATH:ko00790]|KEGG Orthology (KO)>>>09130 Environmental Information Processing>>>09132 Signal transduction>>>02020 Two-component system [PATH:ko02020]|Enzymes>…	COG1785|COG3391	Alkaline phosphatase (PhoA) (PDB:1AJA)|DNA-binding beta-propeller fold protein YncE (YncE) (PDB:3VGZ) (PUBMED:22120742;28628661)	Folate biosynthesis	Missing	Missing	Missing	Missing	Missing	+	+	Missing
GC_00000254	K22934	alpha,alpha-trehalase [EC:3.2.1.28]	KEGG Orthology (KO)>>>09100 Metabolism>>>09101 Carbohydrate metabolism>>>00500 Starch and sucrose metabolism [PATH:ko00500]|Enzymes>>>3. Hydrolases>>>3.2 Glycosylases>>>3.2.1 Glycosidases, i.e. enzymes that hydrolyse O- and S-glycosyl compounds>>>3.2.1.28 alpha,alpha-trehalase	COG3387	Glucoamylase (glucan-1,4-alpha-glucosidase), GH15 family (SGA1) (PDB:1AGM)		+	+	+	+	+	Missing	+	+
GC_00002974	K06163	alpha-D-ribose 1-methylphosphonate 5-phosphate C-P lyase [EC:4.7.1.1]	KEGG Orthology (KO)>>>09100 Metabolism>>>09106 Metabolism of other amino acids>>>00440 Phosphonate and phosphinate metabolism [PATH:ko00440]|Enzymes>>>4. Lyases>>>4.7 carbon-phosphorus lyases>>>4.7.1 carbon-phosphorus lyases (only sub-subclass identified to date)>>>4.7.1.1 alpha-D-ribose 1-methylphosphonate 5-phosphate C-P-lyase	COG3627	Alpha-D-ribose 1-methylphosphonate 5-phosphate C-P lyase PhnJ (PhnJ) (PDB:4XB6)		Missing	Missing	Missing	Missing	Missing	Missing	Missing	+
GC_00002824	K06162	alpha-D-ribose 1-methylphosphonate 5-triphosphate diphosphatase [EC:3.6.1.63]	KEGG Orthology (KO)>>>09100 Metabolism>>>09106 Metabolism of other amino acids>>>00440 Phosphonate and phosphinate metabolism [PATH:ko00440]|Enzymes>>>3. Hydrolases>>>3.6 Acting on acid anhydrides>>>3.6.1 In phosphorus-containing anhydrides>>>3.6.1.63 alpha-D-ribose 1-methylphosphonate 5-triphosphate diphosphatase	COG3454	Alpha-D-ribose 1-methylphosphonate 5-triphosphate diphosphatase PhnM (PhnM)		Missing	Missing	Missing	Missing	Missing	Missing	Missing	+
GC_00003048	K06166	alpha-D-ribose 1-methylphosphonate 5-triphosphate synthase subunit PhnG [EC:2.7.8.37]	KEGG Orthology (KO)>>>09100 Metabolism>>>09106 Metabolism of other amino acids>>>00440 Phosphonate and phosphinate metabolism [PATH:ko00440]|Enzymes>>>2. Transferases>>>2.7 Transferring phosphorus-containing groups>>>2.7.8 Transferases for other substituted phosphate groups>>>2.7.8.37 alpha-D-ribose 1-methylphosphonate 5-triphosphate synthase	COG3624	Alpha-D-ribose 1-methylphosphonate 5-triphosphate synthase subunit PhnG (PhnG) (PDB:4XB6)		Missing	Missing	Missing	Missing	Missing	Missing	Missing	+
GC_00002757	K06165	alpha-D-ribose 1-methylphosphonate 5-triphosphate synthase subunit PhnH [EC:2.7.8.37]	KEGG Orthology (KO)>>>09100 Metabolism>>>09106 Metabolism of other amino acids>>>00440 Phosphonate and phosphinate metabolism [PATH:ko00440]|Enzymes>>>2. Transferases>>>2.7 Transferring phosphorus-containing groups>>>2.7.8 Transferases for other substituted phosphate groups>>>2.7.8.37 alpha-D-ribose 1-methylphosphonate 5-triphosphate synthase	COG3625	Alpha-D-ribose 1-methylphosphonate 5-triphosphate synthase subunit PhnH (PhnH) (PDB:2FSU)		Missing	Missing	Missing	Missing	Missing	Missing	Missing	+
GC_00003206	K06164	alpha-D-ribose 1-methylphosphonate 5-triphosphate synthase subunit PhnI [EC:2.7.8.37]	KEGG Orthology (KO)>>>09100 Metabolism>>>09106 Metabolism of other amino acids>>>00440 Phosphonate and phosphinate metabolism [PATH:ko00440]|Enzymes>>>2. Transferases>>>2.7 Transferring phosphorus-containing groups>>>2.7.8 Transferases for other substituted phosphate groups>>>2.7.8.37 alpha-D-ribose 1-methylphosphonate 5-triphosphate synthase	COG3626	Alpha-D-ribose 1-methylphosphonate 5-triphosphate synthase subunit PhnI (PhnI)		Missing	Missing	Missing	Missing	Missing	Missing	Missing	+
GC_00003119	K05780	alpha-D-ribose 1-methylphosphonate 5-triphosphate synthase subunit PhnL [EC:2.7.8.37]	KEGG Orthology (KO)>>>09100 Metabolism>>>09106 Metabolism of other amino acids>>>00440 Phosphonate and phosphinate metabolism [PATH:ko00440]|Enzymes>>>2. Transferases>>>2.7 Transferring phosphorus-containing groups>>>2.7.8 Transferases for other substituted phosphate groups>>>2.7.8.37 alpha-D-ribose 1-methylphosphonate 5-triphosphate synthase	COG4778	Alpha-D-ribose 1-methylphosphonate 5-triphosphate synthase subunit PhnL (PhnL)		Missing	Missing	Missing	Missing	Missing	Missing	Missing	+
GC_00001465	K01176	alpha-amylase [EC:3.2.1.1]	KEGG Orthology (KO)>>>09100 Metabolism>>>09101 Carbohydrate metabolism>>>00500 Starch and sucrose metabolism [PATH:ko00500]|Enzymes>>>3. Hydrolases>>>3.2 Glycosylases>>>3.2.1 Glycosidases, i.e. enzymes that hydrolyse O- and S-glycosyl compounds>>>3.2.1.1 alpha-amylase	COG0366	Glycosidase/amylase (phosphorylase) (AmyA) (PDB:2P67) (PUBMED:29684280)		+	+	+	+	+	+	+	+
GC_00001021	K00764	amidophosphoribosyltransferase [EC:2.4.2.14]	KEGG Orthology (KO)>>>09100 Metabolism>>>09104 Nucleotide metabolism>>>00230 Purine metabolism [PATH:ko00230]|KEGG Orthology (KO)>>>09100 Metabolism>>>09105 Amino acid metabolism>>>00250 Alanine, aspartate and glutamate metabolism [PATH:ko00250]|Enzymes>>>2. Transferases>>>2.4 Glycosyltransferases>>>2.4.2 Pentosyltransferases>>>2.4.2.14 amidophosphoribosyltransferase|Peptidases and inhibitors>>>C…	COG0034	Glutamine phosphoribosylpyrophosphate amidotransferase (PurF) (PDB:1ECB)	Purine biosynthesis	+	+	+	+	+	+	+	+
GC_00000904	K00619	amino-acid N-acetyltransferase [EC:2.3.1.1]	KEGG Orthology (KO)>>>09100 Metabolism>>>09105 Amino acid metabolism>>>00220 Arginine biosynthesis [PATH:ko00220]|Enzymes>>>2. Transferases>>>2.3 Acyltransferases>>>2.3.1 Transferring groups other than aminoacyl groups>>>2.3.1.1 amino-acid N-acetyltransferase	COG1246	N-acetylglutamate synthase or related acetyltransferase, GNAT family (ArgA) (PDB:2R98)	Arginine biosynthesis	+	Missing	+	+	+	+	+	+
[truncated: 2,261 more rows]
