# Supplementary material for: Extreme fluctuations in ambient salinity select for bacteria with a hybrid “salt-in”/”salt-out” osmoregulation strategy
Source: Front Microbiomes. 2024 Jan 8;2:1329925. doi: 10.3389/frmbi.2023.1329925 (PMC12993556; doi:10.3389/frmbi.2023.1329925)
Supplement: Supplementary file 1 [file DataSheet_1.zip › Table_S4_Izimaplasma_Gene_Cluster.tsv]

gene_cluster_id	KOfam_ACC	KOfam	KEGG_BRITE	COG20_FUNCTION_ACC	COG20_FUNCTION	COG20_PATHWAY	Ca_Izemoplasma_acidinucleici_SDWO01000001_1	Ca_Izemoplasma_sp_JAOZRX010000084_1	Ca_Izemoplasma_sp_JAOZSP010000004_1	Ca_Izimaplasma_JAIPGF010000056_1	Izemoplasma_Dead_Sea
GC_00000138				COG0317	(p)ppGpp synthase/hydrolase, HD superfamily (SpoT) (PDB:1TDJ)		Missing	Missing	+	Missing	Missing
GC_00000316				COG0204	1-acyl-sn-glycerol-3-phosphate acyltransferase (PlsC) (PDB:1IUQ)	Phospholipid biosynthesis	+	+	+	+	+
GC_00001172				COG0204	1-acyl-sn-glycerol-3-phosphate acyltransferase (PlsC) (PDB:1IUQ)	Phospholipid biosynthesis	Missing	+	+	Missing	Missing
GC_00001286				COG0204	1-acyl-sn-glycerol-3-phosphate acyltransferase (PlsC) (PDB:1IUQ)	Phospholipid biosynthesis	+	Missing	+	Missing	Missing
GC_00003542				COG0204	1-acyl-sn-glycerol-3-phosphate acyltransferase (PlsC) (PDB:1IUQ)	Phospholipid biosynthesis	Missing	+	Missing	Missing	Missing
GC_00001967				COG2515	1-aminocyclopropane-1-carboxylate deaminase/D-cysteine desulfhydrase, PLP-dependent ACC family (Acd) (PDB:4D97)		Missing	+	Missing	Missing	Missing
GC_00000902				COG1105	1-phosphofructokinase or 6-phosphofructokinase II (FruK) (PDB:2ABQ)		Missing	+	Missing	+	+
GC_00001155				COG1105	1-phosphofructokinase or 6-phosphofructokinase II (FruK) (PDB:2ABQ)		Missing	Missing	Missing	+	+
GC_00001438				COG0275	16S rRNA C1402 N4-methylase RsmH (RmsH) (PDB:1M6Y)	16S rRNA modification	Missing	Missing	Missing	+	+
GC_00002235				COG0275	16S rRNA C1402 N4-methylase RsmH (RmsH) (PDB:1M6Y)	16S rRNA modification	+	Missing	Missing	Missing	Missing
GC_00002752				COG0275	16S rRNA C1402 N4-methylase RsmH (RmsH) (PDB:1M6Y)	16S rRNA modification	Missing	Missing	Missing	Missing	+
GC_00003848				COG0275	16S rRNA C1402 N4-methylase RsmH (RmsH) (PDB:1M6Y)	16S rRNA modification	Missing	Missing	+	Missing	Missing
GC_00004031				COG0275	16S rRNA C1402 N4-methylase RsmH (RmsH) (PDB:1M6Y)	16S rRNA modification	Missing	Missing	Missing	+	Missing
GC_00000738				COG0737	2',3'-cyclic-nucleotide 2'-phosphodiesterase/5'- or 3'-nucleotidase, 5'-nucleotidase family (UshA) (PDB:1HO5)		Missing	+	+	+	+
GC_00001791				COG0737	2',3'-cyclic-nucleotide 2'-phosphodiesterase/5'- or 3'-nucleotidase, 5'-nucleotidase family (UshA) (PDB:1HO5)		+	Missing	Missing	Missing	Missing
GC_00003831				COG0737	2',3'-cyclic-nucleotide 2'-phosphodiesterase/5'- or 3'-nucleotidase, 5'-nucleotidase family (UshA) (PDB:1HO5)		+	Missing	Missing	Missing	Missing
GC_00003956				COG0737	2',3'-cyclic-nucleotide 2'-phosphodiesterase/5'- or 3'-nucleotidase, 5'-nucleotidase family (UshA) (PDB:1HO5)		Missing	Missing	Missing	+	Missing
GC_00001337				COG1902	2,4-dienoyl-CoA reductase or related NADH-dependent reductase, Old Yellow Enzyme (OYE) family (FadH) (PDB:1BWK)		Missing	Missing	Missing	+	+
GC_00000062				COG2227	2-polyprenyl-3-methyl-5-hydroxy-6-metoxy-1,4-benzoquinol methylase (UbiG) (PDB:1BHJ)	Ubiquinone biosynthesis	+	+	+	+	+
GC_00001174				COG2227	2-polyprenyl-3-methyl-5-hydroxy-6-metoxy-1,4-benzoquinol methylase (UbiG) (PDB:1BHJ)	Ubiquinone biosynthesis	+	Missing	Missing	Missing	Missing
GC_00002390				COG2227	2-polyprenyl-3-methyl-5-hydroxy-6-metoxy-1,4-benzoquinol methylase (UbiG) (PDB:1BHJ)	Ubiquinone biosynthesis	+	Missing	Missing	Missing	Missing
GC_00000657				COG0596	2-succinyl-6-hydroxy-2,4-cyclohexadiene-1-carboxylate synthase MenH and related esterases, alpha/beta hydrolase fold (MenH) (PDB:4MYS)	Menaquinone biosynthesis	+	+	+	Missing	+
GC_00000767				COG0596	2-succinyl-6-hydroxy-2,4-cyclohexadiene-1-carboxylate synthase MenH and related esterases, alpha/beta hydrolase fold (MenH) (PDB:4MYS)	Menaquinone biosynthesis	+	+	+	Missing	Missing
GC_00002176				COG0596	2-succinyl-6-hydroxy-2,4-cyclohexadiene-1-carboxylate synthase MenH and related esterases, alpha/beta hydrolase fold (MenH) (PDB:4MYS)	Menaquinone biosynthesis	Missing	Missing	+	Missing	Missing
GC_00002670				COG0596	2-succinyl-6-hydroxy-2,4-cyclohexadiene-1-carboxylate synthase MenH and related esterases, alpha/beta hydrolase fold (MenH) (PDB:4MYS)	Menaquinone biosynthesis	Missing	Missing	Missing	Missing	+
GC_00003406				COG0596	2-succinyl-6-hydroxy-2,4-cyclohexadiene-1-carboxylate synthase MenH and related esterases, alpha/beta hydrolase fold (MenH) (PDB:4MYS)	Menaquinone biosynthesis	Missing	Missing	Missing	+	Missing
GC_00000628				COG0826	23S rRNA C2501 and tRNA U34 5'-hydroxylation protein RlhA/YrrN/YrrO, U32 peptidase family (RlhA) (PDB:5D88) (PUBMED:31253794;31358606)	23S rRNA modification	+	+	+	+	Missing
GC_00004062				COG0826	23S rRNA C2501 and tRNA U34 5'-hydroxylation protein RlhA/YrrN/YrrO, U32 peptidase family (RlhA) (PDB:5D88) (PUBMED:31253794;31358606)	23S rRNA modification	Missing	Missing	Missing	Missing	+
GC_00003030				COG0116	23S rRNA G2445 N2-methylase RlmL (RlmL) (PDB:3V97) (PUBMED:22362734)	23S rRNA modification	Missing	Missing	+	Missing	Missing
GC_00002440				COG3411	2Fe-2S ferredoxin (PDB:1M2D) (PUBMED:24421039)	2Fe2S	Missing	Missing	+	Missing	Missing
GC_00000242				COG0337	3-dehydroquinate synthetase (AroB) (PDB:3ZOK)	Aromatic amino acid biosynthesis	Missing	Missing	Missing	+	Missing
GC_00003193				COG4912	3-methyladenine DNA glycosylase AlkD (AlkD) (PDB:3JX7)		Missing	+	Missing	Missing	Missing
GC_00000113				COG0332	3-oxoacyl-[acyl-carrier-protein] synthase III (FabH) (PDB:1UB7)	Fatty acid biosynthesis	+	Missing	Missing	Missing	Missing
GC_00000667				COG0332	3-oxoacyl-[acyl-carrier-protein] synthase III (FabH) (PDB:1UB7)	Fatty acid biosynthesis	Missing	+	Missing	Missing	Missing
GC_00000448				COG0126	3-phosphoglycerate kinase (Pgk) (PDB:13PK)	Glycolysis	Missing	Missing	+	Missing	Missing
GC_00003993				COG0613	5'-3' exoribonuclease TrpH/YciV (RNase AM), contains PHP domain (YciV) (PDB:3E0F) (PUBMED:25871919)		Missing	Missing	Missing	Missing	+
GC_00001567				COG1403	5-methylcytosine-specific restriction endonuclease McrA (McrA)		Missing	Missing	Missing	Missing	+
GC_00002003				COG1403	5-methylcytosine-specific restriction endonuclease McrA (McrA)		Missing	+	Missing	Missing	Missing
GC_00003988				COG1403	5-methylcytosine-specific restriction endonuclease McrA (McrA)		Missing	Missing	+	Missing	Missing
GC_00003053				COG0182	5-methylthioribose/5-deoxyribulose 1-phosphate isomerase (methionine salvage pathway), a paralog of eIF-2B alpha subunit (MtnA) (PDB:1T5O) (PUBMED:31950558)		Missing	+	Missing	Missing	Missing
GC_00002380				COG0235	5-methylthioribulose/5-deoxyribulose/Fuculose 1-phosphate aldolase (methionine salvage, sugar degradation) (AraD) (PDB:1FUA) (PUBMED:31950558)	Urea cycle	Missing	Missing	+	Missing	Missing
GC_00003248				COG0235	5-methylthioribulose/5-deoxyribulose/Fuculose 1-phosphate aldolase (methionine salvage, sugar degradation) (AraD) (PDB:1FUA) (PUBMED:31950558)	Urea cycle	Missing	+	Missing	Missing	Missing
GC_00000104				COG0156	7-keto-8-aminopelargonate synthetase or related enzyme (BioF) (PDB:1BS0)	Biotin biosynthesis	Missing	Missing	+	+	Missing
GC_00000841				COG0494	8-oxo-dGTP pyrophosphatase MutT and related house-cleaning NTP pyrophosphohydrolases, NUDIX family (MutT) (PDB:4V14)		Missing	Missing	+	+	+
GC_00001134				COG0494	8-oxo-dGTP pyrophosphatase MutT and related house-cleaning NTP pyrophosphohydrolases, NUDIX family (MutT) (PDB:4V14)		Missing	Missing	Missing	+	Missing
GC_00001135				COG0494	8-oxo-dGTP pyrophosphatase MutT and related house-cleaning NTP pyrophosphohydrolases, NUDIX family (MutT) (PDB:4V14)		Missing	+	Missing	Missing	Missing
GC_00001576				COG0494	8-oxo-dGTP pyrophosphatase MutT and related house-cleaning NTP pyrophosphohydrolases, NUDIX family (MutT) (PDB:4V14)		+	Missing	Missing	Missing	Missing
GC_00001033				COG1840	ABC-type Fe3+ transport system, periplasmic component (AfuA) (PDB:6IVY)		+	+	Missing	Missing	+
GC_00002411				COG3842	ABC-type Fe3+/spermidine/putrescine transport systems, ATPase component (PotA) (PDB:1Z47)		Missing	Missing	Missing	Missing	+
GC_00003673				COG3842	ABC-type Fe3+/spermidine/putrescine transport systems, ATPase component (PotA) (PDB:1Z47)		Missing	Missing	Missing	+	Missing
GC_00000407				COG1121	ABC-type Mn2+/Zn2+ transport system, ATPase component (ZnuC)		+	+	+	+	+
GC_00002125				COG4555	ABC-type Na+ transport system, ATPase component NatA (NatA)		+	Missing	Missing	Missing	Missing
GC_00000406				COG0803	ABC-type Zn uptake system ZnuABC, Zn-binding component ZnuA (ZnuA) (PDB:1K0F)		+	+	+	+	Missing
GC_00001507				COG0765	ABC-type amino acid transport system, permease component (HisM) (PDB:4YMS)		Missing	Missing	Missing	+	+
GC_00002933				COG0765	ABC-type amino acid transport system, permease component (HisM) (PDB:4YMS)		+	Missing	Missing	Missing	Missing
GC_00002839				COG2274	ABC-type bacteriocin/lantibiotic exporters, contain an N-terminal double-glycine peptidase domain (SunT) (PDB:3K8U)		+	Missing	Missing	Missing	Missing
GC_00003127				COG2274	ABC-type bacteriocin/lantibiotic exporters, contain an N-terminal double-glycine peptidase domain (SunT) (PDB:3K8U)		+	Missing	Missing	Missing	Missing
GC_00001402				COG0683	ABC-type branched-chain amino acid transport system, periplasmic component (LivK) (PDB:1USG)		Missing	+	Missing	Missing	Missing
GC_00004009				COG4177	ABC-type branched-chain amino acid transport system, permease component (LivM)		+	Missing	Missing	Missing	Missing
GC_00000173				COG0601	ABC-type dipeptide/oligopeptide/nickel transport system, permease component (DppB)		+	+	+	Missing	Missing
GC_00001132				COG0601	ABC-type dipeptide/oligopeptide/nickel transport system, permease component (DppB)		Missing	Missing	Missing	+	Missing
GC_00001836				COG0601	ABC-type dipeptide/oligopeptide/nickel transport system, permease component (DppB)		Missing	Missing	+	Missing	Missing
GC_00004006				COG0601	ABC-type dipeptide/oligopeptide/nickel transport system, permease component (DppB)		Missing	Missing	Missing	Missing	+
GC_00002220				COG1173	ABC-type dipeptide/oligopeptide/nickel transport system, permease component (DppC)		Missing	Missing	+	Missing	Missing
GC_00000585				COG1123	ABC-type glutathione transport system ATPase component, contains duplicated ATPase domain (GsiA)		+	Missing	Missing	Missing	Missing
GC_00003195				COG1123	ABC-type glutathione transport system ATPase component, contains duplicated ATPase domain (GsiA)		Missing	Missing	+	Missing	Missing
GC_00001409				COG1653	ABC-type glycerol-3-phosphate transport system, periplasmic component (UgpB) (PDB:2Z8D)		Missing	+	Missing	Missing	Missing
GC_00001426				COG1653	ABC-type glycerol-3-phosphate transport system, periplasmic component (UgpB) (PDB:2Z8D)		+	+	Missing	Missing	Missing
GC_00001444				COG1653	ABC-type glycerol-3-phosphate transport system, periplasmic component (UgpB) (PDB:2Z8D)		Missing	+	+	Missing	Missing
GC_00001450				COG1653	ABC-type glycerol-3-phosphate transport system, periplasmic component (UgpB) (PDB:2Z8D)		Missing	Missing	Missing	+	+
GC_00001828				COG1653	ABC-type glycerol-3-phosphate transport system, periplasmic component (UgpB) (PDB:2Z8D)		+	Missing	Missing	Missing	Missing
GC_00002723				COG1653	ABC-type glycerol-3-phosphate transport system, periplasmic component (UgpB) (PDB:2Z8D)		+	Missing	Missing	Missing	Missing
GC_00002905				COG1653	ABC-type glycerol-3-phosphate transport system, periplasmic component (UgpB) (PDB:2Z8D)		Missing	Missing	Missing	Missing	+
GC_00000387				COG0395	ABC-type glycerol-3-phosphate transport system, permease component (UgpE) (PDB:1VR4)		Missing	Missing	Missing	Missing	+
GC_00000945				COG0395	ABC-type glycerol-3-phosphate transport system, permease component (UgpE) (PDB:1VR4)		Missing	Missing	+	Missing	Missing
GC_00001001				COG0395	ABC-type glycerol-3-phosphate transport system, permease component (UgpE) (PDB:1VR4)		Missing	Missing	+	Missing	Missing
GC_00001037				COG0395	ABC-type glycerol-3-phosphate transport system, permease component (UgpE) (PDB:1VR4)		Missing	Missing	+	+	+
GC_00001380				COG0395	ABC-type glycerol-3-phosphate transport system, permease component (UgpE) (PDB:1VR4)		+	Missing	Missing	Missing	Missing
GC_00002023				COG0395	ABC-type glycerol-3-phosphate transport system, permease component (UgpE) (PDB:1VR4)		+	Missing	Missing	Missing	Missing
GC_00004119				COG0395	ABC-type glycerol-3-phosphate transport system, permease component (UgpE) (PDB:1VR4)		Missing	Missing	Missing	Missing	+
GC_00000337				COG3845	ABC-type guanosine uptake system NupNOPQ, ATPase component NupO (NupO) (PUBMED:21926227)		Missing	Missing	+	Missing	Missing
GC_00003547				COG3845	ABC-type guanosine uptake system NupNOPQ, ATPase component NupO (NupO) (PUBMED:21926227)		Missing	+	Missing	Missing	Missing
GC_00000009				COG1136	ABC-type lipoprotein export system, ATPase component (LolD) (PDB:5GKO)		Missing	Missing	+	Missing	Missing
GC_00001041				COG1136	ABC-type lipoprotein export system, ATPase component (LolD) (PDB:5GKO)		+	+	Missing	Missing	+
GC_00001349				COG1136	ABC-type lipoprotein export system, ATPase component (LolD) (PDB:5GKO)		Missing	Missing	+	Missing	Missing
GC_00000666				COG1136|COG4591	ABC-type lipoprotein export system, ATPase component (LolD) (PDB:5GKO)|ABC-type transport system involved in lipoprotein release, permease component LolC (LolE) (PDB:6F49)		Missing	Missing	+	Missing	Missing
GC_00000925				COG1136|COG4591	ABC-type lipoprotein export system, ATPase component (LolD) (PDB:5GKO)|ABC-type transport system involved in lipoprotein release, permease component LolC (LolE) (PDB:6F49)		Missing	Missing	Missing	Missing	+
GC_00000629				COG1136|COG3127	ABC-type lipoprotein export system, ATPase component (LolD) (PDB:5GKO)|Predicted ABC-type transport system involved in lysophospholipase L1 biosynthesis, permease component (YbbP)		Missing	Missing	+	Missing	Missing
GC_00001938				COG3833	ABC-type maltose transport system, permease component MalG (MalG) (PDB:2R6G)		Missing	Missing	Missing	Missing	+
GC_00000067				COG1132	ABC-type multidrug transport system, ATPase and permease component (MdlB) (PDB:2HYD)		+	Missing	Missing	Missing	Missing
GC_00000110				COG1132	ABC-type multidrug transport system, ATPase and permease component (MdlB) (PDB:2HYD)		Missing	Missing	+	Missing	Missing
GC_00000171				COG1132	ABC-type multidrug transport system, ATPase and permease component (MdlB) (PDB:2HYD)		+	+	+	+	+
GC_00000437				COG1132	ABC-type multidrug transport system, ATPase and permease component (MdlB) (PDB:2HYD)		Missing	Missing	Missing	Missing	+
GC_00000449				COG1132	ABC-type multidrug transport system, ATPase and permease component (MdlB) (PDB:2HYD)		+	+	+	+	+
GC_00000466				COG1132	ABC-type multidrug transport system, ATPase and permease component (MdlB) (PDB:2HYD)		+	+	+	+	+
GC_00001633				COG1132	ABC-type multidrug transport system, ATPase and permease component (MdlB) (PDB:2HYD)		Missing	+	Missing	Missing	Missing
GC_00001995				COG1132	ABC-type multidrug transport system, ATPase and permease component (MdlB) (PDB:2HYD)		+	Missing	Missing	Missing	Missing
GC_00000195				COG1131	ABC-type multidrug transport system, ATPase component (CcmA) (PDB:5DO7)		Missing	Missing	+	Missing	+
GC_00000360				COG1131	ABC-type multidrug transport system, ATPase component (CcmA) (PDB:5DO7)		Missing	Missing	Missing	Missing	+
GC_00000958				COG1131	ABC-type multidrug transport system, ATPase component (CcmA) (PDB:5DO7)		+	Missing	Missing	Missing	Missing
GC_00002645				COG1131	ABC-type multidrug transport system, ATPase component (CcmA) (PDB:5DO7)		Missing	+	Missing	Missing	Missing
GC_00002801				COG1131	ABC-type multidrug transport system, ATPase component (CcmA) (PDB:5DO7)		Missing	+	Missing	Missing	Missing
GC_00003532				COG1131	ABC-type multidrug transport system, ATPase component (CcmA) (PDB:5DO7)		Missing	+	Missing	Missing	Missing
GC_00003967				COG1131	ABC-type multidrug transport system, ATPase component (CcmA) (PDB:5DO7)		+	Missing	Missing	Missing	Missing
GC_00000591				COG4166	ABC-type oligopeptide transport system, periplasmic component (OppA) (PDB:1B05)		+	+	Missing	Missing	Missing
GC_00000847				COG4166	ABC-type oligopeptide transport system, periplasmic component (OppA) (PDB:1B05)		Missing	Missing	+	+	+
GC_00002701				COG4166	ABC-type oligopeptide transport system, periplasmic component (OppA) (PDB:1B05)		Missing	Missing	Missing	+	Missing
GC_00002865				COG4166	ABC-type oligopeptide transport system, periplasmic component (OppA) (PDB:1B05)		Missing	Missing	+	Missing	Missing
GC_00003918				COG4166	ABC-type oligopeptide transport system, periplasmic component (OppA) (PDB:1B05)		Missing	+	Missing	Missing	Missing
GC_00004197				COG4166	ABC-type oligopeptide transport system, periplasmic component (OppA) (PDB:1B05)		+	Missing	Missing	Missing	Missing
GC_00001234				COG1126	ABC-type polar amino acid transport system, ATPase component (GlnQ) (PDB:4YMS)		Missing	Missing	Missing	Missing	+
GC_00001817				COG1126	ABC-type polar amino acid transport system, ATPase component (GlnQ) (PDB:4YMS)		+	Missing	Missing	Missing	Missing
GC_00002783				COG1126	ABC-type polar amino acid transport system, ATPase component (GlnQ) (PDB:4YMS)		+	Missing	Missing	Missing	Missing
GC_00004149				COG1126	ABC-type polar amino acid transport system, ATPase component (GlnQ) (PDB:4YMS)		Missing	Missing	Missing	Missing	+
GC_00000822				COG1129	ABC-type sugar transport system, ATPase component (MglA)		Missing	+	+	+	+
GC_00001439				COG1129	ABC-type sugar transport system, ATPase component (MglA)		Missing	+	+	Missing	Missing
GC_00000454				COG3839	ABC-type sugar transport system, ATPase component MalK (MalK) (PDB:2ONK)		+	+	+	+	+
GC_00000533				COG3839	ABC-type sugar transport system, ATPase component MalK (MalK) (PDB:2ONK)		Missing	Missing	+	Missing	Missing
GC_00001052				COG3839	ABC-type sugar transport system, ATPase component MalK (MalK) (PDB:2ONK)		+	+	+	Missing	Missing
GC_00001691				COG1879	ABC-type sugar transport system, periplasmic component, contains N-terminal xre family HTH domain (RbsB) (PDB:1BA2)		+	Missing	Missing	Missing	Missing
GC_00001104				COG1175	ABC-type sugar transport system, permease component (UgpA) (PDB:3FH6)		+	+	Missing	Missing	Missing
GC_00001115				COG1175	ABC-type sugar transport system, permease component (UgpA) (PDB:3FH6)		Missing	+	+	Missing	Missing
GC_00001399				COG1175	ABC-type sugar transport system, permease component (UgpA) (PDB:3FH6)		Missing	Missing	Missing	+	+
GC_00001625				COG1175	ABC-type sugar transport system, permease component (UgpA) (PDB:3FH6)		Missing	Missing	+	Missing	Missing
GC_00001852				COG1175	ABC-type sugar transport system, permease component (UgpA) (PDB:3FH6)		+	Missing	Missing	Missing	Missing
GC_00002066				COG1175	ABC-type sugar transport system, permease component (UgpA) (PDB:3FH6)		Missing	Missing	+	Missing	Missing
GC_00002934				COG1175	ABC-type sugar transport system, permease component (UgpA) (PDB:3FH6)		+	Missing	Missing	Missing	Missing
GC_00003044				COG1175	ABC-type sugar transport system, permease component (UgpA) (PDB:3FH6)		Missing	Missing	Missing	Missing	+
GC_00003669				COG1175	ABC-type sugar transport system, permease component (UgpA) (PDB:3FH6)		Missing	Missing	Missing	+	Missing
GC_00004051				COG1175	ABC-type sugar transport system, permease component (UgpA) (PDB:3FH6)		Missing	+	Missing	Missing	Missing
GC_00000819				COG4591	ABC-type transport system involved in lipoprotein release, permease component LolC (LolE) (PDB:6F49)		Missing	Missing	+	Missing	Missing
GC_00000869				COG4591	ABC-type transport system involved in lipoprotein release, permease component LolC (LolE) (PDB:6F49)		Missing	+	+	Missing	Missing
GC_00002049				COG4591	ABC-type transport system involved in lipoprotein release, permease component LolC (LolE) (PDB:6F49)		Missing	Missing	Missing	Missing	+
GC_00002707				COG4591	ABC-type transport system involved in lipoprotein release, permease component LolC (LolE) (PDB:6F49)		Missing	Missing	Missing	Missing	+
GC_00001191				COG1277	ABC-type transport system involved in multi-copper enzyme maturation, permease component (NosY)		Missing	+	Missing	Missing	Missing
GC_00001640				COG1277	ABC-type transport system involved in multi-copper enzyme maturation, permease component (NosY)		Missing	Missing	Missing	+	Missing
GC_00002373				COG1277	ABC-type transport system involved in multi-copper enzyme maturation, permease component (NosY)		Missing	Missing	Missing	Missing	+
GC_00001191				COG1277|COG4377	ABC-type transport system involved in multi-copper enzyme maturation, permease component (NosY)|Predicted metal-dependent membrane protease YhfC, DUF2324 family (YhfC)		Missing	+	Missing	Missing	Missing
GC_00003282				COG1277|COG4377	ABC-type transport system involved in multi-copper enzyme maturation, permease component (NosY)|Predicted metal-dependent membrane protease YhfC, DUF2324 family (YhfC)		+	Missing	Missing	Missing	Missing
GC_00002177				COG2984|COG5001	ABC-type uncharacterized transport system, periplasmic component (PDB:3LFT)|Cyclic di-GMP metabolism protein, combines GGDEF and EAL domains with a 6TM membrane domain		+	Missing	Missing	Missing	Missing
GC_00003357				COG2984|COG5001	ABC-type uncharacterized transport system, periplasmic component (PDB:3LFT)|Cyclic di-GMP metabolism protein, combines GGDEF and EAL domains with a 6TM membrane domain		Missing	Missing	+	Missing	Missing
GC_00001017				COG4213	ABC-type xylose transport system, periplasmic component (XylF) (PDB:4YWH)		Missing	+	+	Missing	+
GC_00001822				COG4214	ABC-type xylose transport system, permease component (XylH)		Missing	Missing	Missing	+	Missing
GC_00000841				COG1051	ADP-ribose pyrophosphatase YjhB, NUDIX family (YjhB) (PDB:3GZ5)		Missing	+	Missing	Missing	Missing
GC_00000946				COG1051	ADP-ribose pyrophosphatase YjhB, NUDIX family (YjhB) (PDB:3GZ5)		Missing	Missing	+	Missing	Missing
GC_00001090				COG1051	ADP-ribose pyrophosphatase YjhB, NUDIX family (YjhB) (PDB:3GZ5)		Missing	Missing	+	Missing	Missing
GC_00003155				COG1051	ADP-ribose pyrophosphatase YjhB, NUDIX family (YjhB) (PDB:3GZ5)		Missing	Missing	Missing	+	Missing
GC_00002691				COG1397	ADP-ribosylglycohydrolase (DraG) (PDB:1T5J)		+	Missing	Missing	Missing	Missing
GC_00003797				COG1397	ADP-ribosylglycohydrolase (DraG) (PDB:1T5J)		Missing	+	Missing	Missing	Missing
GC_00003943				COG1397	ADP-ribosylglycohydrolase (DraG) (PDB:1T5J)		Missing	Missing	+	Missing	Missing
GC_00002808				COG3705	ATP phosphoribosyltransferase regulatory subunit HisZ (HisZ) (PDB:3OD1) (PUBMED:9767141)		Missing	Missing	Missing	Missing	+
GC_00003781				COG3705	ATP phosphoribosyltransferase regulatory subunit HisZ (HisZ) (PDB:3OD1) (PUBMED:9767141)		Missing	Missing	Missing	+	Missing
GC_00002254				COG1222	ATP-dependent 26S proteasome regulatory subunit (RPT1) (PDB:5EQT)		+	Missing	Missing	Missing	Missing
GC_00000806				COG0542	ATP-dependent Clp protease, ATP-binding subunit ClpA (ClpA) (PDB:1KSF)		Missing	Missing	Missing	+	Missing
GC_00003688				COG1793	ATP-dependent DNA ligase (CDC9) (PDB:1A0I)		Missing	Missing	Missing	Missing	+
GC_00000165				COG0465	ATP-dependent Zn proteases (HflB) (PDB:1LV7)		+	Missing	Missing	Missing	Missing
GC_00001138				COG0465	ATP-dependent Zn proteases (HflB) (PDB:1LV7)		+	Missing	Missing	Missing	Missing
GC_00000219				COG0488	ATPase components of ABC transporters with duplicated ATPase domains (Uup) (PDB:5ZXD)		Missing	Missing	+	Missing	Missing
GC_00000826				COG0488	ATPase components of ABC transporters with duplicated ATPase domains (Uup) (PDB:5ZXD)		+	Missing	+	Missing	Missing
GC_00002126				COG0488	ATPase components of ABC transporters with duplicated ATPase domains (Uup) (PDB:5ZXD)		Missing	Missing	+	Missing	Missing
GC_00000109				COG0507	ATPase/5-3 helicase helicase subunit RecD of the DNA repair enzyme RecBCD (exonuclease V) (RecD) (PDB:1W36) (PUBMED:29901759;30601118)		Missing	Missing	+	Missing	Missing
GC_00001415				COG5340	Abortive phage infection protein AbiEi, antitoxin conponent of an AbiEi-AbiEii TA system (AbiEi) (PUBMED:24465005;29518409)		Missing	+	Missing	+	Missing
GC_00002166				COG5340	Abortive phage infection protein AbiEi, antitoxin conponent of an AbiEi-AbiEii TA system (AbiEi) (PUBMED:24465005;29518409)		Missing	Missing	+	Missing	Missing
GC_00002837				COG5340	Abortive phage infection protein AbiEi, antitoxin conponent of an AbiEi-AbiEii TA system (AbiEi) (PUBMED:24465005;29518409)		Missing	Missing	Missing	+	Missing
GC_00001374				COG0657	Acetyl esterase/lipase (Aes) (PDB:1EVQ)		Missing	Missing	Missing	+	+
GC_00000010				COG0183	Acetyl-CoA acetyltransferase (PaaJ) (PDB:1AFW)	Fatty acid biosynthesis	Missing	+	Missing	+	Missing
GC_00000024				COG4770	Acetyl/propionyl-CoA carboxylase, alpha subunit (PccA) (PDB:3U9S)		+	+	Missing	Missing	Missing
GC_00000580				COG0624	Acetylornithine deacetylase/Succinyl-diaminopimelate desuccinylase or related deacylase (ArgE) (PDB:1CG2)	Arginine biosynthesis	+	+	+	+	+
GC_00001224				COG0624	Acetylornithine deacetylase/Succinyl-diaminopimelate desuccinylase or related deacylase (ArgE) (PDB:1CG2)	Arginine biosynthesis	+	Missing	Missing	Missing	Missing
GC_00001225				COG0624	Acetylornithine deacetylase/Succinyl-diaminopimelate desuccinylase or related deacylase (ArgE) (PDB:1CG2)	Arginine biosynthesis	+	Missing	Missing	Missing	Missing
GC_00000054				COG1924|COG3580	Activator of 2-hydroxyglutaryl-CoA dehydratase (HSP70-class ATPase domain) (YjiL) (PDB:1HUX)|Predicted nucleotide-binding protein, sugar kinase/HSP70/actin superfamily		+	Missing	+	Missing	Missing
GC_00004180				COG3884	Acyl-ACP thioesterase (FatA) (PDB:2ESS)		Missing	+	Missing	Missing	Missing
GC_00000036				COG0416	Acyl-ACP:phosphate acyltransferase (fatty acid/phospholipid biosynthesis) (PlsX) (PDB:2GK3) (PUBMED:18992246)		Missing	Missing	+	Missing	Missing
GC_00000584				COG2030	Acyl-CoA dehydratase PaaZ (MaoC) (PDB:5ZY8)		+	Missing	Missing	Missing	Missing
GC_00001287				COG1012	Acyl-CoA reductase or other NAD-dependent aldehyde dehydrogenase (AdhE) (PDB:1A4S)	Proline degradation	Missing	+	Missing	Missing	Missing
GC_00000050				COG0827	Adenine-specific DNA N6-methylase (YtxK) (PDB:2F8L)		+	+	+	+	+
GC_00000323				COG0563	Adenylate kinase or related kinase (Adk) (PDB:1AK2)	Pyrimidine biosynthesis	+	+	+	+	+
GC_00002400				COG0563	Adenylate kinase or related kinase (Adk) (PDB:1AK2)	Pyrimidine biosynthesis	Missing	Missing	+	Missing	Missing
GC_00003076				COG0563	Adenylate kinase or related kinase (Adk) (PDB:1AK2)	Pyrimidine biosynthesis	+	Missing	Missing	Missing	Missing
GC_00003158				COG0563	Adenylate kinase or related kinase (Adk) (PDB:1AK2)	Pyrimidine biosynthesis	+	Missing	Missing	Missing	Missing
GC_00003329				COG0563	Adenylate kinase or related kinase (Adk) (PDB:1AK2)	Pyrimidine biosynthesis	+	Missing	Missing	Missing	Missing
GC_00000672				COG1529	Aldehyde, CO or xanthine dehydrogenase, Mo-binding subunit (CoxL) (PDB:1DGJ) (PUBMED:10095793)	Non-phosphorylated Entner-Doudoroff pathway	+	+	+	Missing	Missing
GC_00001092				COG1529	Aldehyde, CO or xanthine dehydrogenase, Mo-binding subunit (CoxL) (PDB:1DGJ) (PUBMED:10095793)	Non-phosphorylated Entner-Doudoroff pathway	+	Missing	Missing	Missing	Missing
GC_00001089				COG2080	Aldehyde, CO, or xanthine dehydrogenase, Fe-S subunit, CoxS/CutS family (CutS) (PDB:1FFU) (PUBMED:21175741)	Non-phosphorylated Entner-Doudoroff pathway	+	+	+	Missing	Missing
GC_00001094				COG2080	Aldehyde, CO, or xanthine dehydrogenase, Fe-S subunit, CoxS/CutS family (CutS) (PDB:1FFU) (PUBMED:21175741)	Non-phosphorylated Entner-Doudoroff pathway	+	+	+	Missing	Missing
GC_00001100				COG0656	Aldo/keto reductase, related to diketogulonate reductase (ARA1) (PDB:1Q13)		+	Missing	Missing	+	+
GC_00000586				COG0450	Alkyl hydroperoxide reductase subunit AhpC (peroxiredoxin) (AhpC) (PDB:2RII)		+	+	+	+	+
GC_00000966				COG2128	Alkylhydroperoxidase family enzyme, contains CxxC motif (YciW) (PDB:1GU9)		+	Missing	Missing	+	+
GC_00002732				COG0383	Alpha-mannosidase (MngB) (PDB:5KBP) (PUBMED:14645248)		Missing	+	Missing	Missing	Missing
GC_00003750				COG0383	Alpha-mannosidase (MngB) (PDB:5KBP) (PUBMED:14645248)		Missing	+	Missing	Missing	Missing
GC_00002093				COG5184	Alpha-tubulin suppressor ATS1 and related RCC1 domain-containing proteins (ATS1) (PDB:1A12)		+	Missing	Missing	Missing	Missing
GC_00002201				COG5184	Alpha-tubulin suppressor ATS1 and related RCC1 domain-containing proteins (ATS1) (PDB:1A12)		+	Missing	Missing	Missing	Missing
GC_00002378				COG5184	Alpha-tubulin suppressor ATS1 and related RCC1 domain-containing proteins (ATS1) (PDB:1A12)		+	Missing	Missing	Missing	Missing
GC_00002665				COG5184	Alpha-tubulin suppressor ATS1 and related RCC1 domain-containing proteins (ATS1) (PDB:1A12)		Missing	Missing	+	Missing	Missing
GC_00003162				COG5184	Alpha-tubulin suppressor ATS1 and related RCC1 domain-containing proteins (ATS1) (PDB:1A12)		Missing	Missing	+	Missing	Missing
GC_00003209				COG5184	Alpha-tubulin suppressor ATS1 and related RCC1 domain-containing proteins (ATS1) (PDB:1A12)		Missing	+	Missing	Missing	Missing
GC_00003923				COG5184	Alpha-tubulin suppressor ATS1 and related RCC1 domain-containing proteins (ATS1) (PDB:1A12)		+	Missing	Missing	Missing	Missing
GC_00004087				COG5184	Alpha-tubulin suppressor ATS1 and related RCC1 domain-containing proteins (ATS1) (PDB:1A12)		+	Missing	Missing	Missing	Missing
GC_00003807				COG3231	Aminoglycoside phosphotransferase (Aph) (PDB:1J7I)		+	Missing	Missing	Missing	Missing
GC_00002606				COG0308	Aminopeptidase N, contains DUF3458 domain (PepN) (PDB:6ATK) (PUBMED:24123841)		+	Missing	Missing	Missing	Missing
GC_00003920				COG0308	Aminopeptidase N, contains DUF3458 domain (PepN) (PDB:6ATK) (PUBMED:24123841)		Missing	+	Missing	Missing	Missing
GC_00002568				COG0004	Ammonia channel protein AmtB (AmtB) (PDB:1U77)		Missing	Missing	Missing	Missing	+
GC_00000426				COG0666	Ankyrin repeat (ANKYR) (PDB:6AUN)		+	Missing	+	Missing	Missing
GC_00000742				COG2172	Anti-sigma regulatory factor (Ser/Thr protein kinase) (RsbW) (PDB:1TIL)		Missing	Missing	+	Missing	Missing
GC_00002387				COG5660	Anti-sigma-YlaC factor YlaD, contains Zn-finger domain (YlaD) (PUBMED:16501307)		+	Missing	Missing	Missing	Missing
GC_00000859				COG2161	Antitoxin component YafN of the YafNO toxin-antitoxin module, PHD/YefM family (StbD) (PDB:2A6Q)		+	+	Missing	Missing	Missing
GC_00003046				COG2207	AraC-type DNA-binding domain and AraC-containing proteins (AraC) (PDB:1BL0)		Missing	+	Missing	Missing	Missing
GC_00003352				COG2207	AraC-type DNA-binding domain and AraC-containing proteins (AraC) (PDB:1BL0)		+	Missing	Missing	Missing	Missing
GC_00003756				COG2207	AraC-type DNA-binding domain and AraC-containing proteins (AraC) (PDB:1BL0)		+	Missing	Missing	Missing	Missing
GC_00003325				COG0433	Archaeal DNA helicase HerA or a related bacterial ATPase, contains HAS-barrel and ATPase domains (HerA) (PDB:4D2I)		Missing	Missing	Missing	Missing	+
GC_00000566				COG0075	Archaeal aspartate aminotransferase or a related aminotransferase, includes purine catabolism protein PucG (PucG) (PDB:3NNK)	Serine biosynthesis	+	+	+	Missing	+
GC_00003001				COG0075	Archaeal aspartate aminotransferase or a related aminotransferase, includes purine catabolism protein PucG (PucG) (PDB:3NNK)	Serine biosynthesis	Missing	Missing	Missing	Missing	+
GC_00003593				COG1390	Archaeal/vacuolar-type H+-ATPase subunit E/Vma4 (NtpE) (PDB:2DM9)	A/V-type ATP synthase	Missing	+	Missing	Missing	Missing
GC_00002273				COG2730	Aryl-phospho-beta-D-glucosidase BglC, GH1 family (BglC)		Missing	Missing	Missing	+	Missing
GC_00003005				COG0367	Asparagine synthetase B (glutamine-hydrolyzing) (AsnB) (PDB:2ETD) (PUBMED:25951518)	Asparagine biosynthesis	Missing	+	Missing	Missing	Missing
GC_00000230				COG1027	Aspartate ammonia-lyase (AspA) (PDB:6WNG)		Missing	+	Missing	+	+
GC_00000353				COG1448	Aspartate/aromatic aminotransferase (TyrB) (PDB:1AAM)	Isoleucine, leucine, valine biosynthesis	+	+	+	+	+
GC_00000092				COG0436	Aspartate/methionine/tyrosine aminotransferase (AspB) (PDB:2O0R)	Isoleucine, leucine, valine biosynthesis	+	+	+	+	+
GC_00001319				COG0436	Aspartate/methionine/tyrosine aminotransferase (AspB) (PDB:2O0R)	Isoleucine, leucine, valine biosynthesis	Missing	Missing	Missing	+	+
GC_00000696				COG3382	B3/B4 domain (DNA/RNA-binding domain of Phe-tRNA-synthetase) (B3/B4)		+	+	Missing	+	+
GC_00000137				COG4412	Bacillopeptidase F, M6 metalloprotease family		Missing	Missing	+	Missing	Missing
GC_00002133				COG4412	Bacillopeptidase F, M6 metalloprotease family		Missing	+	Missing	Missing	Missing
GC_00002360				COG4412	Bacillopeptidase F, M6 metalloprotease family		+	Missing	Missing	Missing	Missing
GC_00003462				COG4412	Bacillopeptidase F, M6 metalloprotease family		+	Missing	Missing	Missing	Missing
GC_00003706				COG4412	Bacillopeptidase F, M6 metalloprotease family		Missing	Missing	+	Missing	Missing
GC_00004244				COG4412	Bacillopeptidase F, M6 metalloprotease family		+	Missing	Missing	Missing	Missing
GC_00003543				COG0776	Bacterial nucleoid DNA-binding protein IHF-alpha (HimA) (PDB:1B8Z)		Missing	+	Missing	Missing	Missing
GC_00003942				COG0776	Bacterial nucleoid DNA-binding protein IHF-alpha (HimA) (PDB:1B8Z)		Missing	Missing	Missing	Missing	+
GC_00001454				COG1659	Bacteriocin, linocin/CFP29 family (CFP29) (PDB:2E0Z)		Missing	Missing	Missing	+	+
GC_00000225				COG2906	Bacterioferritin-associated ferredoxin (Bfd) (PDB:6E6R)		+	+	+	+	+
GC_00001541				COG2971	BadF-type ATPase, related to human N-acetylglucosamine kinase (BadF) (PUBMED:17954692;12761179;12761179)		Missing	+	Missing	Missing	Missing
GC_00002751				COG4193|COG5492	Beta- N-acetylglucosaminidase (LytD) (PDB:6FXO)|Uncharacterized conserved protein YjdB, contains Ig-like domain (YjdB)		Missing	+	Missing	Missing	Missing
GC_00001095				COG3250	Beta-galactosidase/beta-glucuronidase (LacZ) (PDB:5N6U) (PUBMED:19291314)		Missing	+	+	+	Missing
GC_00001865				COG3250	Beta-galactosidase/beta-glucuronidase (LacZ) (PDB:5N6U) (PUBMED:19291314)		+	Missing	Missing	Missing	Missing
GC_00000734				COG2273	Beta-glucanase, GH16 family (BglS) (PDB:1AJK)		+	+	Missing	+	+
GC_00001273				COG2273	Beta-glucanase, GH16 family (BglS) (PDB:1AJK)		+	Missing	Missing	Missing	+
GC_00001417				COG2273	Beta-glucanase, GH16 family (BglS) (PDB:1AJK)		Missing	+	+	Missing	Missing
GC_00001692				COG2273	Beta-glucanase, GH16 family (BglS) (PDB:1AJK)		Missing	Missing	Missing	+	Missing
GC_00003335				COG2273	Beta-glucanase, GH16 family (BglS) (PDB:1AJK)		Missing	+	Missing	Missing	Missing
GC_00003464				COG2273	Beta-glucanase, GH16 family (BglS) (PDB:1AJK)		+	Missing	Missing	Missing	Missing
GC_00003749				COG2273	Beta-glucanase, GH16 family (BglS) (PDB:1AJK)		+	Missing	Missing	Missing	Missing
GC_00002702				COG2002	Bifunctional DNA-binding transcriptional regulator of stationary/sporulation/toxin gene expression and antitoxin component of the YhaV-PrlF toxin-antitoxin module (AbrB) (PDB:2RO5)		Missing	Missing	+	Missing	Missing
GC_00002548				COG0559	Branched-chain amino acid ABC-type transport system, permease component (LivH)		Missing	Missing	Missing	Missing	+
GC_00002193				COG0406	Broad specificity phosphatase PhoE (PhoE) (PDB:1EBB)		Missing	+	Missing	Missing	Missing
GC_00003016				COG0496	Broad specificity polyphosphatase and 5'/3'-nucleotidase SurE (SurE) (PDB:2V4N)		Missing	Missing	+	Missing	Missing
GC_00000634				COG0793	C-terminal processing protease CtpA/Prc, contains a PDZ domain (CtpA) (PDB:6IQU)		Missing	Missing	+	+	+
GC_00001362				COG0793	C-terminal processing protease CtpA/Prc, contains a PDZ domain (CtpA) (PDB:6IQU)		+	+	Missing	Missing	Missing
GC_00002562				COG0793	C-terminal processing protease CtpA/Prc, contains a PDZ domain (CtpA) (PDB:6IQU)		Missing	+	Missing	Missing	Missing
GC_00002919				COG1518	CRISPR-Cas system-associated integrase Cas1 (Cas1) (PDB:2YZS)	CRISPR-Cas system	Missing	Missing	Missing	Missing	+
GC_00003199				COG1518	CRISPR-Cas system-associated integrase Cas1 (Cas1) (PDB:2YZS)	CRISPR-Cas system	Missing	Missing	Missing	Missing	+
GC_00002681				COG3415	CRISPR-associated protein Csa3, CARF domain (Csa3) (PDB:2WTE) (PUBMED:21093452)	CRISPR-Cas system	Missing	+	Missing	Missing	Missing
GC_00001198				COG3944	Capsular polysaccharide biosynthesis protein YveK (YveK)		Missing	+	+	Missing	Missing
GC_00002157				COG0458	Carbamoylphosphate synthase large subunit (CarB) (PDB:1C30)	Arginine biosynthesis	Missing	Missing	Missing	Missing	+
GC_00003063				COG0458	Carbamoylphosphate synthase large subunit (CarB) (PDB:1C30)	Arginine biosynthesis	+	Missing	Missing	Missing	Missing
GC_00003152				COG0458	Carbamoylphosphate synthase large subunit (CarB) (PDB:1C30)	Arginine biosynthesis	+	Missing	Missing	Missing	Missing
GC_00002806				COG0505	Carbamoylphosphate synthase small subunit (CarA) (PDB:1C30)	Arginine biosynthesis	+	Missing	Missing	Missing	Missing
GC_00003145				COG4577	Carboxysome shell and ethanolamine utilization microcompartment protein CcmL/EutN (CcmK) (PDB:2A10)		+	Missing	Missing	Missing	Missing
GC_00002207				COG0346	Catechol 2,3-dioxygenase or related enzyme, vicinal oxygen chelate (VOC) family (GloA) (PDB:3R4Q) (PUBMED:11830595)		+	Missing	Missing	Missing	Missing
GC_00000035				COG2217	Cation-transporting P-type ATPase (ZntA) (PDB:4BBJ)		+	Missing	Missing	Missing	Missing
GC_00001520				COG2217	Cation-transporting P-type ATPase (ZntA) (PDB:4BBJ)		Missing	Missing	Missing	Missing	+
GC_00002234				COG3147|COG3693	Cell division protein DedD (periplasmic protein involved in septation) (DedD)|Endo-1,4-beta-xylanase, GH35 family (XynA) (PDB:1B30)		+	Missing	Missing	Missing	Missing
GC_00000402				COG1774	Cell fate regulator YaaT, PSP1 superfamily (controls sporulation, competence, biofilm development) (YaaT) (PUBMED:23490197)		+	+	+	+	+
GC_00000736				COG3679	Cell fate regulator YlbF, YheA/YmcA/DUF963 family (controls sporulation, competence, biofilm development) (YlbF) (PDB:2IAZ) (PUBMED:23490197)		+	+	+	+	Missing
GC_00001580				COG4550	Cell fate regulator YmcA, YheA/YmcA/DUF963 family (controls sporulation, competence, biofilm development) (YmcA) (PDB:6PRH) (PUBMED:23490197)		Missing	Missing	Missing	+	Missing
GC_00000235				COG1077	Cell shape-determining ATPase MreB, actin-like superfamily (MreB) (PDB:1JCE)		+	Missing	Missing	Missing	Missing
GC_00000840				COG3459	Cellobiose phosphorylase (PDB:1V7V) (PUBMED:17307853)		+	Missing	Missing	+	+
GC_00001189				COG3459	Cellobiose phosphorylase (PDB:1V7V) (PUBMED:17307853)		+	+	Missing	Missing	Missing
GC_00004021				COG3459	Cellobiose phosphorylase (PDB:1V7V) (PUBMED:17307853)		Missing	Missing	Missing	Missing	+
GC_00000382				COG3118	Chaperedoxin CnoX, contains thioredoxin-like and TPR-like domains, YbbN/TrxSC family (CnoX) (PDB:3QDN) (PUBMED:21498507;29754824)		+	Missing	Missing	Missing	Missing
GC_00000481				COG3118	Chaperedoxin CnoX, contains thioredoxin-like and TPR-like domains, YbbN/TrxSC family (CnoX) (PDB:3QDN) (PUBMED:21498507;29754824)		+	+	+	+	+
GC_00001003				COG0784	CheY-like REC (receiver) domain, includes chemotaxis protein CheY and sporulation regulator Spo0F (CheY) (PDB:6QRJ)		Missing	+	Missing	+	Missing
GC_00002308				COG2201	Chemotaxis response regulator CheB, contains REC and protein-glutamate methylesterase domains (CheB) (PDB:1A2O)		Missing	Missing	+	Missing	Missing
GC_00002725				COG3469|COG3979	Chitinase (Chi1) (PDB:4AXN)|Chitodextrinase (PDB:1WVU)		Missing	+	Missing	Missing	Missing
GC_00003260				COG3979	Chitodextrinase (PDB:1WVU)		Missing	+	Missing	Missing	Missing
GC_00001754				COG3979|COG4447	Chitodextrinase (PDB:1WVU)|Uncharacterized conserved protein related to plant photosystem II stability/assembly factor (PDB:2XBG)		+	Missing	Missing	Missing	Missing
GC_00002038				COG3979|COG4447	Chitodextrinase (PDB:1WVU)|Uncharacterized conserved protein related to plant photosystem II stability/assembly factor (PDB:2XBG)		Missing	Missing	Missing	+	Missing
GC_00002256				COG3979|COG4447	Chitodextrinase (PDB:1WVU)|Uncharacterized conserved protein related to plant photosystem II stability/assembly factor (PDB:2XBG)		Missing	Missing	Missing	Missing	+
GC_00002267				COG3979|COG4447	Chitodextrinase (PDB:1WVU)|Uncharacterized conserved protein related to plant photosystem II stability/assembly factor (PDB:2XBG)		+	Missing	Missing	Missing	Missing
GC_00002678				COG3979|COG4447	Chitodextrinase (PDB:1WVU)|Uncharacterized conserved protein related to plant photosystem II stability/assembly factor (PDB:2XBG)		+	Missing	Missing	Missing	Missing
GC_00004066				COG1213	Choline kinase (PDB:4MND)		Missing	Missing	Missing	Missing	+
GC_00000864				COG1605	Chorismate mutase (PheA) (PDB:1ECM)	Aromatic amino acid biosynthesis	+	+	Missing	Missing	+
GC_00002405				COG1605	Chorismate mutase (PheA) (PDB:1ECM)	Aromatic amino acid biosynthesis	Missing	Missing	+	Missing	Missing
GC_00002738				COG1605|COG2876	Chorismate mutase (PheA) (PDB:1ECM)|3-deoxy-D-arabino-heptulosonate 7-phosphate (DAHP) synthase (AroGA) (PDB:5J6F)	Aromatic amino acid biosynthesis|Aromatic amino acid biosynthesis	Missing	Missing	Missing	+	Missing
GC_00000526				COG0082	Chorismate synthase (AroC) (PDB:1Q1L)	Aromatic amino acid biosynthesis	Missing	Missing	Missing	+	Missing
GC_00000982				COG1196|COG4214	Chromosome segregation ATPase Smc (Smc) (PDB:5XG3)|ABC-type xylose transport system, permease component (XylH)		Missing	+	+	Missing	+
GC_00001202				COG1680	CubicO group peptidase, beta-lactamase class C family (AmpC) (PDB:1BLS)		Missing	+	Missing	Missing	Missing
GC_00001368				COG1680	CubicO group peptidase, beta-lactamase class C family (AmpC) (PDB:1BLS)		+	Missing	+	Missing	Missing
GC_00000755				COG1917	Cupin domain protein related to quercetin dioxygenase (QdoI) (PDB:2H0V)		+	+	Missing	+	Missing
GC_00001304				COG1917	Cupin domain protein related to quercetin dioxygenase (QdoI) (PDB:2H0V)		Missing	Missing	+	Missing	Missing
GC_00001503				COG1917	Cupin domain protein related to quercetin dioxygenase (QdoI) (PDB:2H0V)		Missing	Missing	Missing	+	+
GC_00003599				COG1917|COG2207	Cupin domain protein related to quercetin dioxygenase (QdoI) (PDB:2H0V)|AraC-type DNA-binding domain and AraC-containing proteins (AraC) (PDB:1BL0)		Missing	Missing	+	Missing	Missing
GC_00003897				COG1917|COG2207	Cupin domain protein related to quercetin dioxygenase (QdoI) (PDB:2H0V)|AraC-type DNA-binding domain and AraC-containing proteins (AraC) (PDB:1BL0)		+	Missing	Missing	Missing	Missing
GC_00002274				COG5001	Cyclic di-GMP metabolism protein, combines GGDEF and EAL domains with a 6TM membrane domain		Missing	Missing	Missing	+	Missing
GC_00003588				COG2230	Cyclopropane fatty-acyl-phospholipid synthase and related methyltransferases (Cfa) (PDB:5Z9O)		Missing	Missing	Missing	Missing	+
GC_00001393				COG4832	Cyclopropanoid cyclopropyl hydrolase, GyrI-like domain (MA1133) (PDB:3B49) (PUBMED:29133784)		+	Missing	Missing	Missing	Missing
GC_00003368				COG4100	Cystathionine beta-lyase family protein involved in aluminum resistance (YnbB) (PDB:3FD0)		+	Missing	Missing	Missing	Missing
GC_00001039				COG0031	Cysteine synthase (CysK) (PDB:1FCJ)	Cysteine biosynthesis	+	+	Missing	Missing	Missing
GC_00001584				COG0031	Cysteine synthase (CysK) (PDB:1FCJ)	Cysteine biosynthesis	Missing	Missing	+	Missing	Missing
GC_00001796				COG1290	Cytochrome b subunit of the bc complex (QcrB/PetB) (PDB:1VF5)		Missing	+	Missing	Missing	Missing
GC_00000722				COG0785	Cytochrome c biogenesis protein CcdA (CcdA) (PDB:5VKV)		Missing	+	+	+	+
GC_00003682				COG0785	Cytochrome c biogenesis protein CcdA (CcdA) (PDB:5VKV)		+	Missing	Missing	Missing	Missing
GC_00001154				COG0402	Cytosine/adenosine deaminase or related metal-dependent hydrolase (SsnA) (PDB:3O7U)	Pyrimidine salvage	+	Missing	+	Missing	Missing
GC_00000325				COG0187	DNA gyrase/topoisomerase IV, subunit B (GyrB) (PDB:1EI1)		+	Missing	Missing	Missing	Missing
GC_00000747				COG0187	DNA gyrase/topoisomerase IV, subunit B (GyrB) (PDB:1EI1)		+	Missing	+	+	+
GC_00004115				COG0187	DNA gyrase/topoisomerase IV, subunit B (GyrB) (PDB:1EI1)		Missing	Missing	Missing	+	Missing
GC_00002508				COG0187|COG1372	DNA gyrase/topoisomerase IV, subunit B (GyrB) (PDB:1EI1)|Intein/homing endonuclease (Hop) (PDB:1EF0)		Missing	Missing	Missing	+	Missing
GC_00000740				COG0323	DNA mismatch repair ATPase MutL (MutL) (PDB:1B62)		Missing	Missing	+	Missing	Missing
GC_00001887				COG0323	DNA mismatch repair ATPase MutL (MutL) (PDB:1B62)		+	Missing	Missing	Missing	Missing
GC_00000140				COG0249	DNA mismatch repair ATPase MutS (MutS) (PDB:1E3M)		Missing	Missing	+	Missing	Missing
GC_00002058				COG2176	DNA polymerase III, alpha subunit (gram-positive type) (PolC)		Missing	Missing	Missing	+	Missing
GC_00002338				COG2176	DNA polymerase III, alpha subunit (gram-positive type) (PolC)		Missing	Missing	Missing	+	Missing
GC_00000914				COG1533	DNA repair photolyase (SplB)		Missing	Missing	+	+	+
GC_00001549				COG1533	DNA repair photolyase (SplB)		+	Missing	Missing	Missing	Missing
GC_00003524				COG1533	DNA repair photolyase (SplB)		Missing	Missing	Missing	Missing	+
GC_00003813				COG1484	DNA replication protein DnaC (DnaC) (PDB:2QGZ)		Missing	Missing	+	Missing	Missing
GC_00003788				COG3935	DNA replication protein DnaD (DnaD) (PDB:2I5U)		Missing	Missing	Missing	Missing	+
GC_00001200				COG0551	DNA topoisomerase I, ssDNA-binding Zn-finger and Zn-ribbon domains (YrdD) (PDB:1YUA)		Missing	+	Missing	Missing	+
GC_00002415				COG0338	DNA-adenine methylase (Dam) (PDB:4GOL)		Missing	Missing	Missing	+	Missing
GC_00001183				COG3391	DNA-binding beta-propeller fold protein YncE (YncE) (PDB:3VGZ) (PUBMED:22120742;28628661)		Missing	+	+	Missing	Missing
GC_00000465				COG1309	DNA-binding protein, AcrR family, includes nucleoid occlusion protein SlmA (AcrR) (PDB:2QOP)		+	+	+	+	+
GC_00000607				COG1309	DNA-binding protein, AcrR family, includes nucleoid occlusion protein SlmA (AcrR) (PDB:2QOP)		+	+	+	+	+
GC_00000829				COG1309	DNA-binding protein, AcrR family, includes nucleoid occlusion protein SlmA (AcrR) (PDB:2QOP)		+	+	+	Missing	+
GC_00000883				COG1309	DNA-binding protein, AcrR family, includes nucleoid occlusion protein SlmA (AcrR) (PDB:2QOP)		+	+	+	Missing	Missing
GC_00000899				COG1309	DNA-binding protein, AcrR family, includes nucleoid occlusion protein SlmA (AcrR) (PDB:2QOP)		+	+	+	Missing	Missing
GC_00001005				COG1309	DNA-binding protein, AcrR family, includes nucleoid occlusion protein SlmA (AcrR) (PDB:2QOP)		Missing	Missing	+	Missing	+
GC_00001102				COG1309	DNA-binding protein, AcrR family, includes nucleoid occlusion protein SlmA (AcrR) (PDB:2QOP)		Missing	+	Missing	Missing	Missing
GC_00001157				COG1309	DNA-binding protein, AcrR family, includes nucleoid occlusion protein SlmA (AcrR) (PDB:2QOP)		Missing	Missing	+	Missing	Missing
GC_00001216				COG1309	DNA-binding protein, AcrR family, includes nucleoid occlusion protein SlmA (AcrR) (PDB:2QOP)		Missing	+	+	Missing	Missing
GC_00001461				COG1309	DNA-binding protein, AcrR family, includes nucleoid occlusion protein SlmA (AcrR) (PDB:2QOP)		Missing	Missing	+	+	Missing
GC_00001573				COG1309	DNA-binding protein, AcrR family, includes nucleoid occlusion protein SlmA (AcrR) (PDB:2QOP)		Missing	Missing	Missing	Missing	+
GC_00001808				COG1309	DNA-binding protein, AcrR family, includes nucleoid occlusion protein SlmA (AcrR) (PDB:2QOP)		Missing	Missing	Missing	Missing	+
GC_00001899				COG1309	DNA-binding protein, AcrR family, includes nucleoid occlusion protein SlmA (AcrR) (PDB:2QOP)		Missing	+	Missing	Missing	Missing
GC_00001948				COG1309	DNA-binding protein, AcrR family, includes nucleoid occlusion protein SlmA (AcrR) (PDB:2QOP)		Missing	Missing	+	Missing	Missing
GC_00002043				COG1309	DNA-binding protein, AcrR family, includes nucleoid occlusion protein SlmA (AcrR) (PDB:2QOP)		Missing	Missing	Missing	Missing	+
GC_00002369				COG1309	DNA-binding protein, AcrR family, includes nucleoid occlusion protein SlmA (AcrR) (PDB:2QOP)		Missing	+	Missing	Missing	Missing
GC_00002478				COG1309	DNA-binding protein, AcrR family, includes nucleoid occlusion protein SlmA (AcrR) (PDB:2QOP)		+	Missing	Missing	Missing	Missing
GC_00002491				COG1309	DNA-binding protein, AcrR family, includes nucleoid occlusion protein SlmA (AcrR) (PDB:2QOP)		+	Missing	Missing	Missing	Missing
GC_00002524				COG1309	DNA-binding protein, AcrR family, includes nucleoid occlusion protein SlmA (AcrR) (PDB:2QOP)		Missing	Missing	+	Missing	Missing
GC_00002527				COG1309	DNA-binding protein, AcrR family, includes nucleoid occlusion protein SlmA (AcrR) (PDB:2QOP)		Missing	Missing	Missing	+	Missing
GC_00002897				COG1309	DNA-binding protein, AcrR family, includes nucleoid occlusion protein SlmA (AcrR) (PDB:2QOP)		+	Missing	Missing	Missing	Missing
GC_00003012				COG1309	DNA-binding protein, AcrR family, includes nucleoid occlusion protein SlmA (AcrR) (PDB:2QOP)		Missing	+	Missing	Missing	Missing
GC_00003142				COG1309	DNA-binding protein, AcrR family, includes nucleoid occlusion protein SlmA (AcrR) (PDB:2QOP)		+	Missing	Missing	Missing	Missing
GC_00003168				COG1309	DNA-binding protein, AcrR family, includes nucleoid occlusion protein SlmA (AcrR) (PDB:2QOP)		Missing	+	Missing	Missing	Missing
GC_00003180				COG1309	DNA-binding protein, AcrR family, includes nucleoid occlusion protein SlmA (AcrR) (PDB:2QOP)		+	Missing	Missing	Missing	Missing
GC_00003274				COG1309	DNA-binding protein, AcrR family, includes nucleoid occlusion protein SlmA (AcrR) (PDB:2QOP)		Missing	Missing	Missing	Missing	+
GC_00003302				COG1309	DNA-binding protein, AcrR family, includes nucleoid occlusion protein SlmA (AcrR) (PDB:2QOP)		Missing	Missing	Missing	Missing	+
GC_00003347				COG1309	DNA-binding protein, AcrR family, includes nucleoid occlusion protein SlmA (AcrR) (PDB:2QOP)		Missing	Missing	Missing	Missing	+
GC_00003431				COG1309	DNA-binding protein, AcrR family, includes nucleoid occlusion protein SlmA (AcrR) (PDB:2QOP)		Missing	Missing	Missing	Missing	+
GC_00003625				COG1309	DNA-binding protein, AcrR family, includes nucleoid occlusion protein SlmA (AcrR) (PDB:2QOP)		+	Missing	Missing	Missing	Missing
GC_00003647				COG1309	DNA-binding protein, AcrR family, includes nucleoid occlusion protein SlmA (AcrR) (PDB:2QOP)		Missing	Missing	Missing	+	Missing
GC_00003732				COG1309	DNA-binding protein, AcrR family, includes nucleoid occlusion protein SlmA (AcrR) (PDB:2QOP)		Missing	Missing	+	Missing	Missing
GC_00003970				COG1309	DNA-binding protein, AcrR family, includes nucleoid occlusion protein SlmA (AcrR) (PDB:2QOP)		Missing	Missing	Missing	+	Missing
GC_00004055				COG1309	DNA-binding protein, AcrR family, includes nucleoid occlusion protein SlmA (AcrR) (PDB:2QOP)		Missing	+	Missing	Missing	Missing
GC_00004069				COG1309	DNA-binding protein, AcrR family, includes nucleoid occlusion protein SlmA (AcrR) (PDB:2QOP)		Missing	Missing	Missing	+	Missing
GC_00004085				COG1309	DNA-binding protein, AcrR family, includes nucleoid occlusion protein SlmA (AcrR) (PDB:2QOP)		Missing	+	Missing	Missing	Missing
GC_00004181				COG1309	DNA-binding protein, AcrR family, includes nucleoid occlusion protein SlmA (AcrR) (PDB:2QOP)		Missing	Missing	+	Missing	Missing
GC_00000807				COG4565	DNA-binding response regulator DpiB of citrate/malate metabolism (CitB)		+	Missing	+	+	+
GC_00000362				COG3279	DNA-binding response regulator, LytR/AlgR family (LytT) (PDB:3BS1)		+	+	+	+	+
GC_00001251				COG3279	DNA-binding response regulator, LytR/AlgR family (LytT) (PDB:3BS1)		Missing	+	+	Missing	Missing
GC_00002301				COG3279	DNA-binding response regulator, LytR/AlgR family (LytT) (PDB:3BS1)		+	Missing	Missing	Missing	Missing
GC_00003432				COG3279	DNA-binding response regulator, LytR/AlgR family (LytT) (PDB:3BS1)		+	Missing	Missing	Missing	Missing
GC_00003509				COG3279	DNA-binding response regulator, LytR/AlgR family (LytT) (PDB:3BS1)		Missing	Missing	Missing	Missing	+
GC_00000125				COG0745	DNA-binding response regulator, OmpR family, contains REC and winged-helix (wHTH) domain (OmpR) (PDB:1XHF)		+	+	+	+	+
GC_00000593				COG0745	DNA-binding response regulator, OmpR family, contains REC and winged-helix (wHTH) domain (OmpR) (PDB:1XHF)		+	+	+	+	Missing
GC_00000943				COG0745	DNA-binding response regulator, OmpR family, contains REC and winged-helix (wHTH) domain (OmpR) (PDB:1XHF)		+	+	+	Missing	Missing
GC_00000999				COG0745	DNA-binding response regulator, OmpR family, contains REC and winged-helix (wHTH) domain (OmpR) (PDB:1XHF)		+	Missing	Missing	+	Missing
GC_00001221				COG0745	DNA-binding response regulator, OmpR family, contains REC and winged-helix (wHTH) domain (OmpR) (PDB:1XHF)		Missing	+	+	Missing	Missing
GC_00001460				COG0745	DNA-binding response regulator, OmpR family, contains REC and winged-helix (wHTH) domain (OmpR) (PDB:1XHF)		+	Missing	+	Missing	Missing
GC_00002015				COG0745	DNA-binding response regulator, OmpR family, contains REC and winged-helix (wHTH) domain (OmpR) (PDB:1XHF)		Missing	+	Missing	Missing	Missing
GC_00002287				COG1349	DNA-binding transcriptional regulator of sugar metabolism, DeoR/GlpR family (GlpR)		Missing	+	Missing	Missing	Missing
GC_00002564				COG1349	DNA-binding transcriptional regulator of sugar metabolism, DeoR/GlpR family (GlpR)		Missing	Missing	Missing	Missing	+
GC_00003446				COG1349	DNA-binding transcriptional regulator of sugar metabolism, DeoR/GlpR family (GlpR)		Missing	Missing	Missing	Missing	+
GC_00000259				COG0640	DNA-binding transcriptional regulator, ArsR family (ArsR) (PDB:3F6V)		+	+	Missing	+	+
GC_00000284				COG0640	DNA-binding transcriptional regulator, ArsR family (ArsR) (PDB:3F6V)		+	+	+	Missing	Missing
GC_00000470				COG0640	DNA-binding transcriptional regulator, ArsR family (ArsR) (PDB:3F6V)		Missing	+	+	+	+
GC_00000862				COG0640	DNA-binding transcriptional regulator, ArsR family (ArsR) (PDB:3F6V)		Missing	Missing	Missing	+	Missing
GC_00001974				COG0640	DNA-binding transcriptional regulator, ArsR family (ArsR) (PDB:3F6V)		Missing	+	Missing	Missing	Missing
GC_00003566				COG0640	DNA-binding transcriptional regulator, ArsR family (ArsR) (PDB:3F6V)		Missing	Missing	Missing	+	Missing
GC_00003953				COG0640	DNA-binding transcriptional regulator, ArsR family (ArsR) (PDB:3F6V)		Missing	Missing	Missing	Missing	+
GC_00001920				COG0640|COG3860	DNA-binding transcriptional regulator, ArsR family (ArsR) (PDB:3F6V)|Uncharacterized conserved protein, DUF2087 family		Missing	Missing	+	Missing	Missing
GC_00001407				COG1733	DNA-binding transcriptional regulator, HxlR family (HxlR) (PDB:1YYV)		Missing	Missing	Missing	+	+
GC_00004129				COG1733	DNA-binding transcriptional regulator, HxlR family (HxlR) (PDB:1YYV)		+	Missing	Missing	Missing	Missing
GC_00001108				COG1609	DNA-binding transcriptional regulator, LacI/PurR family (PurR) (PDB:1BDH)		Missing	Missing	+	+	+
GC_00001262				COG1609	DNA-binding transcriptional regulator, LacI/PurR family (PurR) (PDB:1BDH)		Missing	+	+	Missing	Missing
GC_00001786				COG1609	DNA-binding transcriptional regulator, LacI/PurR family (PurR) (PDB:1BDH)		+	Missing	Missing	Missing	Missing
GC_00003510				COG0583	DNA-binding transcriptional regulator, LysR family (LysR) (PDB:2FYI)		+	Missing	Missing	Missing	Missing
GC_00000141				COG1846	DNA-binding transcriptional regulator, MarR family (MarR) (PDB:1JGS)		Missing	Missing	Missing	+	Missing
GC_00000145				COG1846	DNA-binding transcriptional regulator, MarR family (MarR) (PDB:1JGS)		+	+	+	+	+
GC_00000375				COG1846	DNA-binding transcriptional regulator, MarR family (MarR) (PDB:1JGS)		+	+	+	+	+
GC_00003064				COG1846	DNA-binding transcriptional regulator, MarR family (MarR) (PDB:1JGS)		Missing	Missing	Missing	Missing	+
GC_00003369				COG1846	DNA-binding transcriptional regulator, MarR family (MarR) (PDB:1JGS)		Missing	Missing	Missing	+	Missing
GC_00003824				COG1846	DNA-binding transcriptional regulator, MarR family (MarR) (PDB:1JGS)		Missing	Missing	Missing	Missing	+
GC_00003834				COG1846	DNA-binding transcriptional regulator, MarR family (MarR) (PDB:1JGS)		Missing	Missing	Missing	Missing	+
GC_00003987				COG1846	DNA-binding transcriptional regulator, MarR family (MarR) (PDB:1JGS)		Missing	Missing	+	Missing	Missing
GC_00004243				COG1846	DNA-binding transcriptional regulator, MarR family (MarR) (PDB:1JGS)		Missing	Missing	Missing	+	Missing
GC_00003360				COG0789	DNA-binding transcriptional regulator, MerR family (SoxR) (PDB:2VZ4)		Missing	+	Missing	Missing	Missing
GC_00003776				COG0789	DNA-binding transcriptional regulator, MerR family (SoxR) (PDB:2VZ4)		+	Missing	Missing	Missing	Missing
GC_00003203				COG0789|COG4978	DNA-binding transcriptional regulator, MerR family (SoxR) (PDB:2VZ4)|GyrI-like small molecule binding domain (BltR2) (PDB:1BOW)		Missing	Missing	+	Missing	Missing
GC_00001451				COG1737	DNA-binding transcriptional regulator, MurR/RpiR family, contains HTH and SIS domains (RpiR) (PDB:2O3F)		Missing	+	Missing	Missing	Missing
GC_00000558				COG2508	DNA-binding transcriptional regulator, PucR/PutR family (PucR) (PUBMED:14990804)		+	+	+	+	+
GC_00001440				COG1476	DNA-binding transcriptional regulator, XRE-family HTH domain (XRE) (PDB:1UTX)		+	Missing	+	Missing	Missing
GC_00001798				COG1476	DNA-binding transcriptional regulator, XRE-family HTH domain (XRE) (PDB:1UTX)		Missing	+	Missing	Missing	Missing
GC_00002014				COG1476	DNA-binding transcriptional regulator, XRE-family HTH domain (XRE) (PDB:1UTX)		Missing	+	Missing	Missing	Missing
GC_00003108				COG1476	DNA-binding transcriptional regulator, XRE-family HTH domain (XRE) (PDB:1UTX)		Missing	Missing	Missing	Missing	+
GC_00004008				COG1476	DNA-binding transcriptional regulator, XRE-family HTH domain (XRE) (PDB:1UTX)		Missing	Missing	Missing	Missing	+
GC_00002232				COG1476|COG5010	DNA-binding transcriptional regulator, XRE-family HTH domain (XRE) (PDB:1UTX)|Flp pilus assembly protein TadD, contains TPR repeats (TadD) (PDB:3WXX)		+	Missing	Missing	Missing	Missing
GC_00003537				COG2204	DNA-binding transcriptional response regulator, NtrC family, contains REC, AAA-type ATPase, and a Fis-type DNA-binding domains (AtoC) (PDB:1ZY2)		Missing	+	Missing	Missing	Missing
GC_00000878				COG1595	DNA-directed RNA polymerase specialized sigma subunit, sigma24 family (RpoE) (PDB:2Q1Z)	RNA polymerase	+	+	+	Missing	Missing
GC_00001150				COG1595	DNA-directed RNA polymerase specialized sigma subunit, sigma24 family (RpoE) (PDB:2Q1Z)	RNA polymerase	Missing	Missing	Missing	+	+
GC_00000014				COG0085	DNA-directed RNA polymerase, beta subunit/140 kD subunit (RpoB) (PDB:5UAJ)	RNA polymerase	+	Missing	Missing	Missing	Missing
GC_00002143				COG0085	DNA-directed RNA polymerase, beta subunit/140 kD subunit (RpoB) (PDB:5UAJ)	RNA polymerase	Missing	Missing	Missing	+	Missing
GC_00000029				COG0086	DNA-directed RNA polymerase, beta' subunit/160 kD subunit (RpoC) (PDB:1NT9)	RNA polymerase	Missing	+	+	Missing	Missing
GC_00003755				COG0086	DNA-directed RNA polymerase, beta' subunit/160 kD subunit (RpoC) (PDB:1NT9)	RNA polymerase	Missing	Missing	Missing	+	Missing
GC_00004032				COG0086	DNA-directed RNA polymerase, beta' subunit/160 kD subunit (RpoC) (PDB:1NT9)	RNA polymerase	Missing	Missing	Missing	+	Missing
GC_00004153				COG1479	DNAse/DNA nickase specific for phosphorothioated or glycosylated phage DNA, GmrSD/DndB/SspE family, contains DUF262 and HNH nuclease domains (GmrSD) (PDB:6JIV) (PUBMED:17188297;32251370)		+	Missing	Missing	Missing	Missing
GC_00001521				COG1428	Deoxyadenosine/deoxycytidine kinase (Dck) (PDB:1J90)		+	+	Missing	Missing	Missing
GC_00002750				COG0415	Deoxyribodipyrimidine photolyase (PhrB) (PDB:1TEZ)		Missing	Missing	Missing	Missing	+
GC_00003123				COG0415	Deoxyribodipyrimidine photolyase (PhrB) (PDB:1TEZ)		Missing	Missing	Missing	+	Missing
GC_00000765				COG1713	Diadenosine tetraphosphatase YqeK or a related HD superfamily phosphohydrolase (YqeK) (PDB:2OGI) (PUBMED:32152217)		Missing	+	+	Missing	+
GC_00003485				COG0262	Dihydrofolate reductase (FolA) (PDB:1DDR)	Folate biosynthesis	+	Missing	Missing	Missing	Missing
GC_00001784				COG1249	Dihydrolipoamide dehydrogenase (E3) component of pyruvate/2-oxoglutarate dehydrogenase complex or glutathione oxidoreductase (Lpd) (PDB:6QKG)	Glycine cleavagePyruvate oxidation	Missing	+	Missing	Missing	Missing
GC_00002073				COG1249	Dihydrolipoamide dehydrogenase (E3) component of pyruvate/2-oxoglutarate dehydrogenase complex or glutathione oxidoreductase (Lpd) (PDB:6QKG)	Glycine cleavagePyruvate oxidation	Missing	+	Missing	Missing	Missing
GC_00002045				COG0044	Dihydroorotase or related cyclic amidohydrolase (AllB) (PDB:1J79)	Pyrimidine biosynthesis	+	Missing	Missing	Missing	Missing
GC_00003257				COG0044	Dihydroorotase or related cyclic amidohydrolase (AllB) (PDB:1J79)	Pyrimidine biosynthesis	+	Missing	Missing	Missing	Missing
GC_00001163				COG1506	Dipeptidyl aminopeptidase/acylaminoacyl peptidase (DAP2) (PDB:2JBW)		+	Missing	Missing	+	Missing
GC_00002671				COG1506	Dipeptidyl aminopeptidase/acylaminoacyl peptidase (DAP2) (PDB:2JBW)		Missing	Missing	+	Missing	Missing
GC_00003494				COG1506	Dipeptidyl aminopeptidase/acylaminoacyl peptidase (DAP2) (PDB:2JBW)		+	Missing	Missing	Missing	Missing
GC_00003689				COG1506	Dipeptidyl aminopeptidase/acylaminoacyl peptidase (DAP2) (PDB:2JBW)		Missing	Missing	Missing	Missing	+
GC_00000575				COG0053	Divalent metal cation (Fe/Co/Zn/Cd) efflux pump (FieF) (PDB:2QFI)		+	+	+	+	+
GC_00000280				COG1160	Double Era-like domain GTPase Der (Der) (PDB:1MKY)		+	+	+	+	+
GC_00002092				COG2200	EAL domain, c-di-GMP-specific phosphodiesterase class I (or its enzymatically inactive variant) (EAL) (PDB:2BAS)		Missing	Missing	Missing	Missing	+
GC_00002281				COG2200	EAL domain, c-di-GMP-specific phosphodiesterase class I (or its enzymatically inactive variant) (EAL) (PDB:2BAS)		Missing	+	Missing	Missing	Missing
GC_00002916				COG2200	EAL domain, c-di-GMP-specific phosphodiesterase class I (or its enzymatically inactive variant) (EAL) (PDB:2BAS)		+	Missing	Missing	Missing	Missing
GC_00002938				COG2200	EAL domain, c-di-GMP-specific phosphodiesterase class I (or its enzymatically inactive variant) (EAL) (PDB:2BAS)		Missing	Missing	+	Missing	Missing
GC_00001243				COG4720	ECF-type riboflavin transporter, membrane (S) component (ECF-S) (PDB:4HZU) (PUBMED:23584587)		Missing	+	+	Missing	Missing
GC_00003586				COG4720	ECF-type riboflavin transporter, membrane (S) component (ECF-S) (PDB:4HZU) (PUBMED:23584587)		+	Missing	Missing	Missing	Missing
GC_00000990				COG2086	Electron transfer flavoprotein, alpha and beta subunits (FixA) (PDB:5OL2)		Missing	Missing	+	Missing	Missing
GC_00001316				COG0251	Enamine deaminase RidA, house cleaning of reactive enamine intermediates, YjgF/YER057c/UK114 family (RidA) (PDB:1J7H) (PUBMED:22094463;32205462)	Pyrimidine degradation	Missing	Missing	Missing	+	Missing
GC_00002310				COG5368	Endo-beta-1,2-glucanase, glucoamylase superfamily (PDB:3EU8) (PUBMED:28270506)		+	Missing	Missing	Missing	Missing
GC_00004064				COG5368	Endo-beta-1,2-glucanase, glucoamylase superfamily (PDB:3EU8) (PUBMED:28270506)		+	Missing	Missing	Missing	Missing
GC_00001136				COG2356	Endonuclease I (EndA) (PDB:1OUO)		Missing	Missing	Missing	+	Missing
GC_00001790				COG2356	Endonuclease I (EndA) (PDB:1OUO)		Missing	Missing	+	Missing	Missing
GC_00003098				COG2356	Endonuclease I (EndA) (PDB:1OUO)		Missing	Missing	+	Missing	Missing
GC_00003747				COG2356	Endonuclease I (EndA) (PDB:1OUO)		+	Missing	Missing	Missing	Missing
GC_00003936				COG2356	Endonuclease I (EndA) (PDB:1OUO)		+	Missing	Missing	Missing	Missing
GC_00000673				COG1647	Esterase/lipase (YvaK) (PDB:4DIU)		Missing	+	+	+	+
GC_00000020				COG0178	Excinuclease UvrABC ATPase subunit (UvrA) (PDB:2R6F)		Missing	+	+	Missing	Missing
GC_00000046				COG0556	Excinuclease UvrABC helicase subunit UvrB (UvrB) (PDB:1C4O)		+	Missing	Missing	Missing	Missing
GC_00001973				COG5309	Exo-beta-1,3-glucanase, GH17 family (Scw11)		+	Missing	Missing	Missing	Missing
GC_00002113				COG5309	Exo-beta-1,3-glucanase, GH17 family (Scw11)		Missing	Missing	Missing	+	Missing
GC_00002162				COG5309	Exo-beta-1,3-glucanase, GH17 family (Scw11)		Missing	+	Missing	Missing	Missing
GC_00001477				COG3206	Exopolysaccharide export protein/domain GumC/Wzc1 (GumC) (PUBMED:15003255;23089617)		Missing	Missing	Missing	+	+
GC_00000075				COG0557	Exoribonuclease R (VacB) (PDB:6H25)		+	Missing	Missing	Missing	Missing
GC_00000743				COG2509	FAD-dependent dehydrogenase (PDB:3NLC)		+	Missing	Missing	Missing	Missing
GC_00001369				COG1011	FMN and 5-amino-6-(5-phospho-D-ribitylamino)uracil phosphatase YigB, HAD superfamily (riboflavin biosynthesis) (YigB) (PDB:4JB3) (PUBMED:24123841)		Missing	Missing	Missing	+	+
GC_00001516				COG1011	FMN and 5-amino-6-(5-phospho-D-ribitylamino)uracil phosphatase YigB, HAD superfamily (riboflavin biosynthesis) (YigB) (PDB:4JB3) (PUBMED:24123841)		Missing	Missing	+	Missing	+
GC_00003050				COG1011	FMN and 5-amino-6-(5-phospho-D-ribitylamino)uracil phosphatase YigB, HAD superfamily (riboflavin biosynthesis) (YigB) (PDB:4JB3) (PUBMED:24123841)		Missing	Missing	+	Missing	Missing
GC_00000479				COG1853	FMN reductase RutF, DIM6/NTAB family (RutF) (PDB:1EJE)	Pyrimidine degradation	+	+	+	+	+
GC_00002629				COG1853	FMN reductase RutF, DIM6/NTAB family (RutF) (PDB:1EJE)	Pyrimidine degradation	Missing	+	Missing	Missing	Missing
GC_00000005				COG1307	Fatty acid-binding protein DegV (function unknown) (DegV) (PDB:1MGP)		Missing	Missing	+	Missing	Missing
GC_00000105				COG0396	Fe-S cluster assembly ATPase SufC (SufC) (PDB:2D3W)		Missing	+	Missing	Missing	Missing
GC_00000116				COG0719	Fe-S cluster assembly scaffold protein SufB (SufB) (PDB:1VH4)		+	Missing	Missing	Missing	Missing
GC_00000016				COG0694	Fe-S cluster biogenesis protein NfuA, 4Fe-4S-binding domain (NifU) (PDB:2Z51)		+	+	Missing	+	+
GC_00000148				COG0489	Fe-S cluster carrier ATPase, Mrp/ApbC/NBP35 family (Mrp) (PDB:2PH1) (PUBMED:18616280;19114487;31709520)		+	+	+	+	+
GC_00000780				COG1142	Fe-S-cluster-containing hydrogenase component 2 (HycB)		+	+	+	Missing	Missing
GC_00000981				COG1142	Fe-S-cluster-containing hydrogenase component 2 (HycB)		Missing	Missing	Missing	+	Missing
GC_00000367				COG0735	Fe2+ or Zn2+ uptake regulation protein Fur/Zur (Fur) (PDB:1MZB)		+	Missing	+	+	+
GC_00001075				COG0735	Fe2+ or Zn2+ uptake regulation protein Fur/Zur (Fur) (PDB:1MZB)		Missing	Missing	+	+	Missing
GC_00003293				COG0370	Fe2+ transporter FeoB (FeoB) (PDB:3TAH) (PUBMED:32095817)		Missing	Missing	+	Missing	Missing
GC_00000957				COG1141	Ferredoxin (Fer) (PDB:1IQZ)		Missing	Missing	Missing	Missing	+
GC_00000677				COG1145	Ferredoxin (NapF) (PDB:6FAH)		+	Missing	+	Missing	Missing
GC_00001271				COG2146	Ferredoxin subunit of nitrite reductase or a ring-hydroxylating dioxygenase (NirD) (PDB:1FQT) (PUBMED:23844911)		Missing	Missing	Missing	+	+
GC_00003023				COG3401	Fibronectin type 3 domain (FN3)		Missing	Missing	+	Missing	Missing
GC_00000592				COG3177	Fic family protein (PDB:3CUC)		+	Missing	+	+	Missing
GC_00000926				COG3177|COG3655	Fic family protein (PDB:3CUC)|DNA-binding transcriptional regulator, XRE family (YozG) (PDB:3TYR)		Missing	Missing	+	Missing	Missing
GC_00003128				COG1843	Flagellar hook-capping protein FlgD (FlgD) (PDB:6IEF)		Missing	+	Missing	Missing	Missing
GC_00001648				COG2141	Flavin-dependent oxidoreductase, luciferase family (includes alkanesulfonate monooxygenase SsuD and methylene tetrahydromethanopterin reductase) (SsuD) (PDB:1BRL)	Pyrimidine degradation	Missing	Missing	Missing	Missing	+
GC_00004126				COG0716	Flavodoxin (FldA) (PDB:1AG9)	Heme biosynthesis	Missing	Missing	Missing	+	Missing
GC_00002210				COG0716|COG1145	Flavodoxin (FldA) (PDB:1AG9)|Ferredoxin (NapF) (PDB:6FAH)	Heme biosynthesis	Missing	Missing	+	Missing	Missing
GC_00003759				COG0716|COG1144	Flavodoxin (FldA) (PDB:1AG9)|Pyruvate:ferredoxin oxidoreductase or related 2-oxoacid:ferredoxin oxidoreductase, delta subunit (PorD) (PDB:5C4I)	Heme biosynthesis|Pyruvate oxidation	+	Missing	Missing	Missing	Missing
GC_00001175				COG1018	Flavodoxin/ferredoxin--NADP reductase (Fpr) (PDB:3OZU)		Missing	+	+	Missing	Missing
GC_00002786				COG1018	Flavodoxin/ferredoxin--NADP reductase (Fpr) (PDB:3OZU)		Missing	Missing	Missing	Missing	+
GC_00003131				COG1018	Flavodoxin/ferredoxin--NADP reductase (Fpr) (PDB:3OZU)		Missing	Missing	Missing	+	Missing
GC_00001646				COG0426|COG2199|COG3706	Flavorubredoxin (NorV) (PDB:4JHC)|GGDEF domain, diguanylate cyclase (c-di-GMP synthetase) or its enzymatically inactive variants (GGDEF) (PDB:6D9M)|Two-component response regulator, PleD family, consists of two REC domains and a diguanylate cyclase (GGDEF) domain (PleD) (PDB:1W25)		Missing	Missing	Missing	+	Missing
GC_00004229				COG0426|COG2199|COG3706	Flavorubredoxin (NorV) (PDB:4JHC)|GGDEF domain, diguanylate cyclase (c-di-GMP synthetase) or its enzymatically inactive variants (GGDEF) (PDB:6D9M)|Two-component response regulator, PleD family, consists of two REC domains and a diguanylate cyclase (GGDEF) domain (PleD) (PDB:1W25)		Missing	Missing	Missing	Missing	+
GC_00003024				COG5336	FoF1-type ATP synthase AtpZ/Atp1/AtpQ subunit, putative Ca2+/Mg2+ transporter (AtpZ) (PUBMED:12917488;23123906)	FoF1-type ATP synthase	Missing	Missing	Missing	Missing	+
GC_00004167				COG5336	FoF1-type ATP synthase AtpZ/Atp1/AtpQ subunit, putative Ca2+/Mg2+ transporter (AtpZ) (PUBMED:12917488;23123906)	FoF1-type ATP synthase	Missing	Missing	+	Missing	Missing
GC_00000221				COG0056	FoF1-type ATP synthase, alpha subunit (AtpA) (PDB:3OAA)	FoF1-type ATP synthase	Missing	Missing	+	Missing	Missing
GC_00000114				COG0055	FoF1-type ATP synthase, beta subunit (AtpD) (PDB:3OAA)	FoF1-type ATP synthase	+	Missing	Missing	Missing	Missing
GC_00000418				COG0651	Formate hydrogenlyase subunit 3/Multisubunit Na+/H+ antiporter, MnhD subunit (HyfB) (PDB:6CFW)		+	+	+	+	+
GC_00000954				COG1143	Formate hydrogenlyase subunit 6/NADH:ubiquinone oxidoreductase 23 kD subunit (chain I) (NuoI) (PDB:1B0P)	NADH dehydrogenase	+	Missing	+	+	Missing
GC_00000001				COG1143|COG1894|COG3411	Formate hydrogenlyase subunit 6/NADH:ubiquinone oxidoreductase 23 kD subunit (chain I) (NuoI) (PDB:1B0P)|NADH:ubiquinone oxidoreductase, NADH-binding 51 kD subunit (chain F) (NuoF) (PDB:2FUG)|2Fe-2S ferredoxin (PDB:1M2D) (PUBMED:24421039)	NADH dehydrogenase|NADH dehydrogenase|2Fe2S	+	Missing	+	Missing	Missing
GC_00000890				COG1143|COG2006	Formate hydrogenlyase subunit 6/NADH:ubiquinone oxidoreductase 23 kD subunit (chain I) (NuoI) (PDB:1B0P)|Uncharacterized conserved protein, DUF362 family	NADH dehydrogenase	+	Missing	+	Missing	+
GC_00000423				COG0650	Formate hydrogenlyase subunit HyfC (HyfC) (PDB:6CFW)		+	+	+	+	+
GC_00000973				COG3855	Fructose-1,6-bisphosphatase (Fbp2)	Gluconeogenesis	Missing	Missing	+	Missing	Missing
GC_00003488				COG3594	Fucose 4-O-acetylase or related acetyltransferase (NolL) (PUBMED:21697094)		+	Missing	Missing	Missing	Missing
GC_00001496				COG0738	Fucose permease (FucP) (PDB:3O7P)		Missing	Missing	Missing	+	Missing
GC_00000340				COG2203|COG2206	GAF domain (GAF)|HD-GYP domain, c-di-GMP phosphodiesterase class II (or its inactivated variant) (HDGYP) (PDB:5Z7C) (PUBMED:23475961)		Missing	+	Missing	Missing	Missing
GC_00000528				COG2199	GGDEF domain, diguanylate cyclase (c-di-GMP synthetase) or its enzymatically inactive variants (GGDEF) (PDB:6D9M)		+	+	+	+	+
GC_00001131				COG2199	GGDEF domain, diguanylate cyclase (c-di-GMP synthetase) or its enzymatically inactive variants (GGDEF) (PDB:6D9M)		Missing	Missing	Missing	+	+
GC_00001351				COG2199	GGDEF domain, diguanylate cyclase (c-di-GMP synthetase) or its enzymatically inactive variants (GGDEF) (PDB:6D9M)		Missing	Missing	+	Missing	Missing
GC_00001386				COG2199	GGDEF domain, diguanylate cyclase (c-di-GMP synthetase) or its enzymatically inactive variants (GGDEF) (PDB:6D9M)		Missing	Missing	Missing	+	Missing
GC_00001388				COG2199	GGDEF domain, diguanylate cyclase (c-di-GMP synthetase) or its enzymatically inactive variants (GGDEF) (PDB:6D9M)		Missing	Missing	+	Missing	Missing
GC_00001483				COG2199	GGDEF domain, diguanylate cyclase (c-di-GMP synthetase) or its enzymatically inactive variants (GGDEF) (PDB:6D9M)		Missing	Missing	+	Missing	+
GC_00001655				COG2199	GGDEF domain, diguanylate cyclase (c-di-GMP synthetase) or its enzymatically inactive variants (GGDEF) (PDB:6D9M)		Missing	+	Missing	Missing	Missing
GC_00002185				COG2199	GGDEF domain, diguanylate cyclase (c-di-GMP synthetase) or its enzymatically inactive variants (GGDEF) (PDB:6D9M)		Missing	+	Missing	Missing	Missing
GC_00002323				COG2199	GGDEF domain, diguanylate cyclase (c-di-GMP synthetase) or its enzymatically inactive variants (GGDEF) (PDB:6D9M)		Missing	+	Missing	Missing	Missing
GC_00002526				COG2199	GGDEF domain, diguanylate cyclase (c-di-GMP synthetase) or its enzymatically inactive variants (GGDEF) (PDB:6D9M)		+	Missing	Missing	Missing	Missing
GC_00002624				COG2199	GGDEF domain, diguanylate cyclase (c-di-GMP synthetase) or its enzymatically inactive variants (GGDEF) (PDB:6D9M)		Missing	Missing	+	Missing	Missing
GC_00002656				COG2199	GGDEF domain, diguanylate cyclase (c-di-GMP synthetase) or its enzymatically inactive variants (GGDEF) (PDB:6D9M)		Missing	Missing	Missing	+	Missing
GC_00002754				COG2199	GGDEF domain, diguanylate cyclase (c-di-GMP synthetase) or its enzymatically inactive variants (GGDEF) (PDB:6D9M)		Missing	Missing	Missing	+	Missing
GC_00002922				COG2199	GGDEF domain, diguanylate cyclase (c-di-GMP synthetase) or its enzymatically inactive variants (GGDEF) (PDB:6D9M)		Missing	Missing	Missing	+	Missing
GC_00002935				COG2199	GGDEF domain, diguanylate cyclase (c-di-GMP synthetase) or its enzymatically inactive variants (GGDEF) (PDB:6D9M)		+	Missing	Missing	Missing	Missing
GC_00002948				COG2199	GGDEF domain, diguanylate cyclase (c-di-GMP synthetase) or its enzymatically inactive variants (GGDEF) (PDB:6D9M)		+	Missing	Missing	Missing	Missing
GC_00002992				COG2199	GGDEF domain, diguanylate cyclase (c-di-GMP synthetase) or its enzymatically inactive variants (GGDEF) (PDB:6D9M)		+	Missing	Missing	Missing	Missing
GC_00003172				COG2199	GGDEF domain, diguanylate cyclase (c-di-GMP synthetase) or its enzymatically inactive variants (GGDEF) (PDB:6D9M)		Missing	Missing	+	Missing	Missing
GC_00003253				COG2199	GGDEF domain, diguanylate cyclase (c-di-GMP synthetase) or its enzymatically inactive variants (GGDEF) (PDB:6D9M)		Missing	Missing	Missing	Missing	+
GC_00003451				COG2199	GGDEF domain, diguanylate cyclase (c-di-GMP synthetase) or its enzymatically inactive variants (GGDEF) (PDB:6D9M)		+	Missing	Missing	Missing	Missing
GC_00003608				COG2199	GGDEF domain, diguanylate cyclase (c-di-GMP synthetase) or its enzymatically inactive variants (GGDEF) (PDB:6D9M)		+	Missing	Missing	Missing	Missing
GC_00003724				COG2199	GGDEF domain, diguanylate cyclase (c-di-GMP synthetase) or its enzymatically inactive variants (GGDEF) (PDB:6D9M)		Missing	+	Missing	Missing	Missing
GC_00003740				COG2199	GGDEF domain, diguanylate cyclase (c-di-GMP synthetase) or its enzymatically inactive variants (GGDEF) (PDB:6D9M)		Missing	Missing	+	Missing	Missing
GC_00003884				COG2199	GGDEF domain, diguanylate cyclase (c-di-GMP synthetase) or its enzymatically inactive variants (GGDEF) (PDB:6D9M)		Missing	Missing	Missing	Missing	+
GC_00004184				COG2199	GGDEF domain, diguanylate cyclase (c-di-GMP synthetase) or its enzymatically inactive variants (GGDEF) (PDB:6D9M)		Missing	Missing	+	Missing	Missing
GC_00004226				COG2199	GGDEF domain, diguanylate cyclase (c-di-GMP synthetase) or its enzymatically inactive variants (GGDEF) (PDB:6D9M)		+	Missing	Missing	Missing	Missing
GC_00001185				COG2199|COG2200	GGDEF domain, diguanylate cyclase (c-di-GMP synthetase) or its enzymatically inactive variants (GGDEF) (PDB:6D9M)|EAL domain, c-di-GMP-specific phosphodiesterase class I (or its enzymatically inactive variant) (EAL) (PDB:2BAS)		Missing	+	Missing	Missing	Missing
GC_00001222				COG2199|COG2200	GGDEF domain, diguanylate cyclase (c-di-GMP synthetase) or its enzymatically inactive variants (GGDEF) (PDB:6D9M)|EAL domain, c-di-GMP-specific phosphodiesterase class I (or its enzymatically inactive variant) (EAL) (PDB:2BAS)		Missing	Missing	+	+	Missing
GC_00001766				COG2199|COG2200	GGDEF domain, diguanylate cyclase (c-di-GMP synthetase) or its enzymatically inactive variants (GGDEF) (PDB:6D9M)|EAL domain, c-di-GMP-specific phosphodiesterase class I (or its enzymatically inactive variant) (EAL) (PDB:2BAS)		+	Missing	Missing	Missing	Missing
GC_00002080				COG2199|COG2200	GGDEF domain, diguanylate cyclase (c-di-GMP synthetase) or its enzymatically inactive variants (GGDEF) (PDB:6D9M)|EAL domain, c-di-GMP-specific phosphodiesterase class I (or its enzymatically inactive variant) (EAL) (PDB:2BAS)		+	Missing	Missing	Missing	Missing
GC_00002291				COG2199|COG2200	GGDEF domain, diguanylate cyclase (c-di-GMP synthetase) or its enzymatically inactive variants (GGDEF) (PDB:6D9M)|EAL domain, c-di-GMP-specific phosphodiesterase class I (or its enzymatically inactive variant) (EAL) (PDB:2BAS)		Missing	Missing	Missing	+	Missing
GC_00003095				COG2199|COG2200	GGDEF domain, diguanylate cyclase (c-di-GMP synthetase) or its enzymatically inactive variants (GGDEF) (PDB:6D9M)|EAL domain, c-di-GMP-specific phosphodiesterase class I (or its enzymatically inactive variant) (EAL) (PDB:2BAS)		+	Missing	Missing	Missing	Missing
GC_00003252				COG2199|COG2200	GGDEF domain, diguanylate cyclase (c-di-GMP synthetase) or its enzymatically inactive variants (GGDEF) (PDB:6D9M)|EAL domain, c-di-GMP-specific phosphodiesterase class I (or its enzymatically inactive variant) (EAL) (PDB:2BAS)		Missing	Missing	Missing	+	Missing
GC_00003490				COG2199|COG2200	GGDEF domain, diguanylate cyclase (c-di-GMP synthetase) or its enzymatically inactive variants (GGDEF) (PDB:6D9M)|EAL domain, c-di-GMP-specific phosphodiesterase class I (or its enzymatically inactive variant) (EAL) (PDB:2BAS)		+	Missing	Missing	Missing	Missing
GC_00003708				COG2199|COG2200	GGDEF domain, diguanylate cyclase (c-di-GMP synthetase) or its enzymatically inactive variants (GGDEF) (PDB:6D9M)|EAL domain, c-di-GMP-specific phosphodiesterase class I (or its enzymatically inactive variant) (EAL) (PDB:2BAS)		Missing	Missing	Missing	Missing	+
GC_00004099				COG2199|COG2200	GGDEF domain, diguanylate cyclase (c-di-GMP synthetase) or its enzymatically inactive variants (GGDEF) (PDB:6D9M)|EAL domain, c-di-GMP-specific phosphodiesterase class I (or its enzymatically inactive variant) (EAL) (PDB:2BAS)		Missing	+	Missing	Missing	Missing
GC_00002427				COG2199|COG2200|COG2202	GGDEF domain, diguanylate cyclase (c-di-GMP synthetase) or its enzymatically inactive variants (GGDEF) (PDB:6D9M)|EAL domain, c-di-GMP-specific phosphodiesterase class I (or its enzymatically inactive variant) (EAL) (PDB:2BAS)|PAS domain (PAS) (PDB:2MWG)		+	Missing	Missing	Missing	Missing
GC_00004019				COG2199|COG2200|COG2202	GGDEF domain, diguanylate cyclase (c-di-GMP synthetase) or its enzymatically inactive variants (GGDEF) (PDB:6D9M)|EAL domain, c-di-GMP-specific phosphodiesterase class I (or its enzymatically inactive variant) (EAL) (PDB:2BAS)|PAS domain (PAS) (PDB:2MWG)		Missing	Missing	Missing	Missing	+
GC_00003223				COG2199|COG3452	GGDEF domain, diguanylate cyclase (c-di-GMP synthetase) or its enzymatically inactive variants (GGDEF) (PDB:6D9M)|Extracellular (periplasmic) sensor domain CHASE (specificity unknown) (CHASE)		+	Missing	Missing	Missing	Missing
GC_00003202				COG2199|COG2203	GGDEF domain, diguanylate cyclase (c-di-GMP synthetase) or its enzymatically inactive variants (GGDEF) (PDB:6D9M)|GAF domain (GAF)		Missing	Missing	Missing	Missing	+
GC_00000021				COG2199|COG2206	GGDEF domain, diguanylate cyclase (c-di-GMP synthetase) or its enzymatically inactive variants (GGDEF) (PDB:6D9M)|HD-GYP domain, c-di-GMP phosphodiesterase class II (or its inactivated variant) (HDGYP) (PDB:5Z7C) (PUBMED:23475961)		Missing	+	+	Missing	Missing
GC_00000792				COG2199|COG2202	GGDEF domain, diguanylate cyclase (c-di-GMP synthetase) or its enzymatically inactive variants (GGDEF) (PDB:6D9M)|PAS domain (PAS) (PDB:2MWG)		+	+	+	+	Missing
GC_00001185				COG2199|COG2202	GGDEF domain, diguanylate cyclase (c-di-GMP synthetase) or its enzymatically inactive variants (GGDEF) (PDB:6D9M)|PAS domain (PAS) (PDB:2MWG)		Missing	Missing	+	Missing	Missing
GC_00002108				COG2199|COG2202	GGDEF domain, diguanylate cyclase (c-di-GMP synthetase) or its enzymatically inactive variants (GGDEF) (PDB:6D9M)|PAS domain (PAS) (PDB:2MWG)		+	Missing	Missing	Missing	Missing
GC_00003197				COG2199|COG2202	GGDEF domain, diguanylate cyclase (c-di-GMP synthetase) or its enzymatically inactive variants (GGDEF) (PDB:6D9M)|PAS domain (PAS) (PDB:2MWG)		Missing	Missing	Missing	Missing	+
GC_00003757				COG2199|COG2202	GGDEF domain, diguanylate cyclase (c-di-GMP synthetase) or its enzymatically inactive variants (GGDEF) (PDB:6D9M)|PAS domain (PAS) (PDB:2MWG)		Missing	Missing	Missing	Missing	+
GC_00004086				COG2199|COG2202	GGDEF domain, diguanylate cyclase (c-di-GMP synthetase) or its enzymatically inactive variants (GGDEF) (PDB:6D9M)|PAS domain (PAS) (PDB:2MWG)		+	Missing	Missing	Missing	Missing
GC_00000021				COG2199|COG2202|COG2206	GGDEF domain, diguanylate cyclase (c-di-GMP synthetase) or its enzymatically inactive variants (GGDEF) (PDB:6D9M)|PAS domain (PAS) (PDB:2MWG)|HD-GYP domain, c-di-GMP phosphodiesterase class II (or its inactivated variant) (HDGYP) (PDB:5Z7C) (PUBMED:23475961)		Missing	+	Missing	Missing	Missing
GC_00000959				COG0153	Galactokinase (GalK) (PDB:1PIE)		Missing	+	Missing	Missing	Missing
GC_00001758				COG2017	Galactose mutarotase or related enzyme (GalM) (PDB:1LUR)		Missing	+	Missing	Missing	Missing
GC_00000276				COG4468	Galactose-1-phosphate uridylyltransferase (GalT2)		+	+	+	+	+
GC_00000015				COG0405	Gamma-glutamyltranspeptidase (Ggt) (PDB:2Z8I) (PUBMED:16618936)		Missing	Missing	+	Missing	Missing
GC_00003411				COG5263	Glucan-binding domain (YG repeat) (PDB:1H09)		Missing	Missing	+	Missing	Missing
GC_00000368				COG0448	Glucose-1-phosphate adenylyltransferase (ADP-glucose pyrophosphorylase) (GlgC) (PDB:5MNI) (PUBMED:27545622)		Missing	Missing	+	Missing	Missing
GC_00000106				COG0334|COG4198	Glutamate dehydrogenase/leucine dehydrogenase (GdhA) (PDB:1B3B) (PUBMED:24391520)|Uncharacterized conserved protein, DUF1015 family	Glutamine biosynthesis	Missing	Missing	+	Missing	Missing
GC_00001552				COG0695	Glutaredoxin (GrxC) (PDB:1AAZ)		+	Missing	Missing	Missing	Missing
GC_00003071				COG0695	Glutaredoxin (GrxC) (PDB:1AAZ)		Missing	+	Missing	Missing	Missing
GC_00000383				COG0057	Glyceraldehyde-3-phosphate dehydrogenase/erythrose-4-phosphate dehydrogenase (GapA) (PDB:3ZDF)	Glycolysis	Missing	Missing	+	Missing	Missing
GC_00003339				COG0584	Glycerophosphoryl diester phosphodiesterase (UgpQ) (PDB:1O1Z)		Missing	Missing	Missing	+	Missing
GC_00000473				COG0665	Glycine/D-amino acid oxidase (deaminating) (DadA) (PDB:3AWI)		Missing	+	Missing	Missing	Missing
GC_00000026				COG0366	Glycosidase/amylase (phosphorylase) (AmyA) (PDB:2P67) (PUBMED:29684280)		+	+	+	+	+
GC_00000052				COG0366	Glycosidase/amylase (phosphorylase) (AmyA) (PDB:2P67) (PUBMED:29684280)		+	+	+	+	Missing
GC_00000358				COG0366	Glycosidase/amylase (phosphorylase) (AmyA) (PDB:2P67) (PUBMED:29684280)		Missing	Missing	+	Missing	Missing
GC_00002608				COG0366	Glycosidase/amylase (phosphorylase) (AmyA) (PDB:2P67) (PUBMED:29684280)		Missing	Missing	Missing	Missing	+
GC_00003433				COG0366	Glycosidase/amylase (phosphorylase) (AmyA) (PDB:2P67) (PUBMED:29684280)		Missing	+	Missing	Missing	Missing
GC_00001564				COG0438	Glycosyltransferase involved in cell wall bisynthesis (RfaB) (PDB:2IV7)		+	Missing	Missing	Missing	Missing
GC_00002696				COG0438	Glycosyltransferase involved in cell wall bisynthesis (RfaB) (PDB:2IV7)		Missing	Missing	Missing	Missing	+
GC_00003370				COG0438	Glycosyltransferase involved in cell wall bisynthesis (RfaB) (PDB:2IV7)		Missing	Missing	Missing	Missing	+
GC_00003514				COG0438	Glycosyltransferase involved in cell wall bisynthesis (RfaB) (PDB:2IV7)		Missing	Missing	Missing	Missing	+
GC_00003645				COG0438	Glycosyltransferase involved in cell wall bisynthesis (RfaB) (PDB:2IV7)		Missing	Missing	Missing	Missing	+
GC_00002465				COG1215	Glycosyltransferase, catalytic subunit of cellulose synthase and poly-beta-1,6-N-acetylglucosamine synthase (BcsA) (PDB:4HG6)		+	Missing	Missing	Missing	Missing
GC_00000108				COG0423	Glycyl-tRNA synthetase, class II (GRS1) (PDB:2PME)	Aminoacyl-tRNA synthetases	Missing	Missing	+	Missing	Missing
GC_00001605				COG0491	Glyoxylase or a related metal-dependent hydrolase, beta-lactamase superfamily II (GloB) (PDB:1QH3) (PUBMED:25670698)		Missing	+	Missing	Missing	Missing
GC_00002469				COG0491	Glyoxylase or a related metal-dependent hydrolase, beta-lactamase superfamily II (GloB) (PDB:1QH3) (PUBMED:25670698)		+	Missing	Missing	Missing	Missing
GC_00002485				COG0491	Glyoxylase or a related metal-dependent hydrolase, beta-lactamase superfamily II (GloB) (PDB:1QH3) (PUBMED:25670698)		Missing	Missing	+	Missing	Missing
GC_00002731				COG0491	Glyoxylase or a related metal-dependent hydrolase, beta-lactamase superfamily II (GloB) (PDB:1QH3) (PUBMED:25670698)		Missing	Missing	+	Missing	Missing
GC_00002268				COG2320	GrpB domain, predicted nucleotidyltransferase, UPF0157 family (GrpB) (PDB:6N39)		Missing	Missing	Missing	Missing	+
GC_00000131				COG0194	Guanylate kinase (Gmk) (PDB:1EX6)		+	+	+	+	+
GC_00000436				COG2206	HD-GYP domain, c-di-GMP phosphodiesterase class II (or its inactivated variant) (HDGYP) (PDB:5Z7C) (PUBMED:23475961)		+	Missing	+	Missing	+
GC_00001388				COG2206	HD-GYP domain, c-di-GMP phosphodiesterase class II (or its inactivated variant) (HDGYP) (PDB:5Z7C) (PUBMED:23475961)		Missing	+	Missing	Missing	Missing
GC_00001632				COG2206	HD-GYP domain, c-di-GMP phosphodiesterase class II (or its inactivated variant) (HDGYP) (PDB:5Z7C) (PUBMED:23475961)		Missing	Missing	+	Missing	Missing
GC_00001642				COG2206	HD-GYP domain, c-di-GMP phosphodiesterase class II (or its inactivated variant) (HDGYP) (PDB:5Z7C) (PUBMED:23475961)		Missing	Missing	Missing	Missing	+
GC_00002077				COG2206	HD-GYP domain, c-di-GMP phosphodiesterase class II (or its inactivated variant) (HDGYP) (PDB:5Z7C) (PUBMED:23475961)		Missing	Missing	Missing	+	Missing
GC_00002460				COG2206	HD-GYP domain, c-di-GMP phosphodiesterase class II (or its inactivated variant) (HDGYP) (PDB:5Z7C) (PUBMED:23475961)		+	Missing	Missing	Missing	Missing
GC_00002655				COG2206	HD-GYP domain, c-di-GMP phosphodiesterase class II (or its inactivated variant) (HDGYP) (PDB:5Z7C) (PUBMED:23475961)		+	Missing	Missing	Missing	Missing
GC_00003029				COG2206	HD-GYP domain, c-di-GMP phosphodiesterase class II (or its inactivated variant) (HDGYP) (PDB:5Z7C) (PUBMED:23475961)		Missing	+	Missing	Missing	Missing
GC_00003198				COG2206	HD-GYP domain, c-di-GMP phosphodiesterase class II (or its inactivated variant) (HDGYP) (PDB:5Z7C) (PUBMED:23475961)		Missing	Missing	Missing	+	Missing
GC_00003211				COG2206	HD-GYP domain, c-di-GMP phosphodiesterase class II (or its inactivated variant) (HDGYP) (PDB:5Z7C) (PUBMED:23475961)		Missing	Missing	Missing	Missing	+
GC_00001866				COG2206|COG3322	HD-GYP domain, c-di-GMP phosphodiesterase class II (or its inactivated variant) (HDGYP) (PDB:5Z7C) (PUBMED:23475961)|Extracellular (periplasmic) sensor domain CHASE (specificity unknown) (CHASE4)		Missing	Missing	+	Missing	Missing
GC_00003219				COG2206|COG3322	HD-GYP domain, c-di-GMP phosphodiesterase class II (or its inactivated variant) (HDGYP) (PDB:5Z7C) (PUBMED:23475961)|Extracellular (periplasmic) sensor domain CHASE (specificity unknown) (CHASE4)		Missing	Missing	Missing	+	Missing
GC_00000621				COG2361	HEPN domain protein, predicted toxin of MNT-HEPN system (HEPN) (PUBMED:26112399)		Missing	+	Missing	+	+
GC_00003157				COG2361	HEPN domain protein, predicted toxin of MNT-HEPN system (HEPN) (PUBMED:26112399)		Missing	+	Missing	Missing	Missing
GC_00000968				COG1925	HPr or related phosphotransfer protein (PtsH) (PDB:1CM2)		Missing	Missing	+	Missing	Missing
GC_00002328				COG2717	Heme-binding membrane subunit of periplasmic DMSO/TMAO and protein-methionine-sulfoxide reductases (MsrQ) (PUBMED:26641313)		Missing	Missing	Missing	+	Missing
GC_00002139				COG1387	Histidinol phosphatase or related hydrolase of the PHP family (HIS2) (PDB:1M65)	Histidine biosynthesis	+	Missing	Missing	Missing	Missing
GC_00000694				COG0375	Hydrogenase maturation factor HypA/HybF, metallochaperone involved in Ni insertion (HybF) (PDB:3A43) (PUBMED:16817932)		Missing	Missing	Missing	Missing	+
GC_00001026				COG0378	Hydrogenase/urease maturation factor HypB, Ni2+-binding GTPase (HypB) (PDB:2HF8) (PUBMED:24338018;23899293)		+	+	Missing	Missing	+
GC_00000022				COG0561	Hydroxymethylpyrimidine pyrophosphatase and other HAD family phosphatases (Cof) (PDB:1YMQ)		Missing	+	+	Missing	Missing
GC_00001123				COG0561	Hydroxymethylpyrimidine pyrophosphatase and other HAD family phosphatases (Cof) (PDB:1YMQ)		+	Missing	Missing	Missing	Missing
GC_00002923				COG0561	Hydroxymethylpyrimidine pyrophosphatase and other HAD family phosphatases (Cof) (PDB:1YMQ)		+	Missing	Missing	Missing	Missing
GC_00001133				COG0131	Imidazoleglycerol phosphate dehydratase HisB (HisB2) (PDB:1RHY)	Histidine biosynthesis	Missing	Missing	Missing	Missing	+
GC_00000151				COG1228	Imidazolonepropionase or related amidohydrolase (HutI) (PDB:3OOQ)		+	+	+	+	+
GC_00002654				COG0221	Inorganic pyrophosphatase (Ppa) (PDB:117E)		+	Missing	Missing	Missing	Missing
GC_00000069				COG0060	Isoleucyl-tRNA synthetase (IleS) (PDB:1FFY)	Aminoacyl-tRNA synthetases	+	Missing	Missing	Missing	Missing
GC_00001117				COG2205	K+-sensing histidine kinase KdpD (KdpD) (PDB:2KSF)		Missing	Missing	Missing	Missing	+
GC_00003361				COG2205|COG2770	K+-sensing histidine kinase KdpD (KdpD) (PDB:2KSF)|HAMP domain (HAMP)		Missing	+	Missing	Missing	Missing
GC_00003105				COG0490	K+/H+ antiporter KhtSTU, c-di-AMP-binding regulatory subunit KhtT, contains RCK_C (TrkA_C) domain (KhtT) (PDB:4J90) (PUBMED:24330391;31061098)		Missing	Missing	Missing	Missing	+
GC_00001740				COG0490|COG2188	K+/H+ antiporter KhtSTU, c-di-AMP-binding regulatory subunit KhtT, contains RCK_C (TrkA_C) domain (KhtT) (PDB:4J90) (PUBMED:24330391;31061098)|DNA-binding transcriptional regulator, GntR family (MngR) (PDB:2WV0)		Missing	Missing	Missing	+	Missing
GC_00000234				COG0475	Kef-type K+ transport system, membrane component KefB (KefB) (PDB:4BWZ)		Missing	+	+	+	+
GC_00000726				COG0475	Kef-type K+ transport system, membrane component KefB (KefB) (PDB:4BWZ)		+	Missing	+	+	+
GC_00000980				COG0475	Kef-type K+ transport system, membrane component KefB (KefB) (PDB:4BWZ)		+	Missing	+	+	Missing
GC_00001446				COG0475	Kef-type K+ transport system, membrane component KefB (KefB) (PDB:4BWZ)		Missing	Missing	+	+	Missing
GC_00001894				COG0475	Kef-type K+ transport system, membrane component KefB (KefB) (PDB:4BWZ)		Missing	Missing	Missing	Missing	+
GC_00002046				COG0475	Kef-type K+ transport system, membrane component KefB (KefB) (PDB:4BWZ)		Missing	Missing	Missing	+	Missing
GC_00002010				COG0475|COG0490|COG1226	Kef-type K+ transport system, membrane component KefB (KefB) (PDB:4BWZ)|K+/H+ antiporter KhtSTU, c-di-AMP-binding regulatory subunit KhtT, contains RCK_C (TrkA_C) domain (KhtT) (PDB:4J90) (PUBMED:24330391;31061098)|Voltage-gated potassium channel Kch (Kch) (PDB:3FWZ)		Missing	Missing	Missing	+	Missing
GC_00001312				COG1554	Kojibiose phosphorylase YcjT (ATH1) (PDB:1H54) (PUBMED:29684280)		Missing	Missing	Missing	+	+
GC_00002830				COG1554	Kojibiose phosphorylase YcjT (ATH1) (PDB:1H54) (PUBMED:29684280)		Missing	Missing	+	Missing	Missing
GC_00000802				COG1247	L-amino acid N-acyltransferase MnaT (MnaT) (PDB:3DR6) (PUBMED:27941785)		Missing	+	Missing	Missing	Missing
GC_00001210				COG1247	L-amino acid N-acyltransferase MnaT (MnaT) (PDB:3DR6) (PUBMED:27941785)		+	Missing	Missing	Missing	Missing
GC_00001462				COG2220	L-ascorbate lactonase UlaG, metallo-beta-lactamase superfamily (UlaG) (PDB:2WYM)		Missing	Missing	Missing	+	+
GC_00000567				COG3681	L-cysteine desulfidase YhaM (CdsB) (PUBMED:21169490)		+	Missing	+	+	+
GC_00001954				COG1139	L-lactate utilization protein LutB, contains a ferredoxin-type domain (LutB)		+	Missing	Missing	Missing	Missing
GC_00000901				COG4886	Leucine-rich repeat (LRR) protein (LRR) (PDB:4OW2)		+	Missing	Missing	Missing	+
GC_00003945				COG4886	Leucine-rich repeat (LRR) protein (LRR) (PDB:4OW2)		+	Missing	Missing	Missing	Missing
GC_00002510				COG2309	Leucyl aminopeptidase (aminopeptidase T) (AmpS) (PDB:1ZJC)		Missing	Missing	+	Missing	Missing
GC_00002769				COG0321	Lipoate-protein ligase B (LipB) (PDB:2QHT) (PUBMED:19798051)	Lipoate biosynthesis	+	Missing	Missing	Missing	Missing
GC_00000771				COG2755	Lysophospholipase L1 or related esterase. Includes spore coat protein LipC/YcsK (TesA) (PDB:1BWP)		+	+	+	Missing	+
GC_00000923				COG2755	Lysophospholipase L1 or related esterase. Includes spore coat protein LipC/YcsK (TesA) (PDB:1BWP)		+	+	+	Missing	Missing
GC_00002814				COG2755	Lysophospholipase L1 or related esterase. Includes spore coat protein LipC/YcsK (TesA) (PDB:1BWP)		Missing	Missing	Missing	+	Missing
GC_00002816				COG2755	Lysophospholipase L1 or related esterase. Includes spore coat protein LipC/YcsK (TesA) (PDB:1BWP)		Missing	+	Missing	Missing	Missing
GC_00003020				COG2755	Lysophospholipase L1 or related esterase. Includes spore coat protein LipC/YcsK (TesA) (PDB:1BWP)		Missing	Missing	Missing	Missing	+
GC_00003484				COG2755	Lysophospholipase L1 or related esterase. Includes spore coat protein LipC/YcsK (TesA) (PDB:1BWP)		Missing	+	Missing	Missing	Missing
GC_00003631				COG2755	Lysophospholipase L1 or related esterase. Includes spore coat protein LipC/YcsK (TesA) (PDB:1BWP)		Missing	+	Missing	Missing	Missing
GC_00003839				COG2755	Lysophospholipase L1 or related esterase. Includes spore coat protein LipC/YcsK (TesA) (PDB:1BWP)		Missing	+	Missing	Missing	Missing
GC_00000554				COG2267	Lysophospholipase, alpha-beta hydrolase superfamily (PldB) (PDB:5O7G)		+	+	+	+	+
GC_00000754				COG2267	Lysophospholipase, alpha-beta hydrolase superfamily (PldB) (PDB:5O7G)		Missing	Missing	Missing	Missing	+
GC_00001260				COG2267	Lysophospholipase, alpha-beta hydrolase superfamily (PldB) (PDB:5O7G)		Missing	+	Missing	Missing	Missing
GC_00001358				COG2267	Lysophospholipase, alpha-beta hydrolase superfamily (PldB) (PDB:5O7G)		Missing	+	Missing	+	Missing
GC_00001837				COG2267	Lysophospholipase, alpha-beta hydrolase superfamily (PldB) (PDB:5O7G)		Missing	Missing	Missing	Missing	+
GC_00002507				COG2267	Lysophospholipase, alpha-beta hydrolase superfamily (PldB) (PDB:5O7G)		+	Missing	Missing	Missing	Missing
GC_00003719				COG2267	Lysophospholipase, alpha-beta hydrolase superfamily (PldB) (PDB:5O7G)		Missing	Missing	Missing	+	Missing
GC_00003808				COG2267	Lysophospholipase, alpha-beta hydrolase superfamily (PldB) (PDB:5O7G)		+	Missing	Missing	Missing	Missing
GC_00001449				COG1285	Magnesium uptake protein YhiD/SapB, involved in acid resistance (SapB) (PUBMED:19798051)		Missing	+	Missing	Missing	Missing
GC_00000652				COG2182	Maltose-binding periplasmic protein MalE (MalE) (PDB:1T0K)		+	Missing	Missing	+	Missing
GC_00001868				COG2182	Maltose-binding periplasmic protein MalE (MalE) (PDB:1T0K)		Missing	+	Missing	Missing	Missing
GC_00001979				COG2182	Maltose-binding periplasmic protein MalE (MalE) (PDB:1T0K)		+	Missing	Missing	Missing	Missing
GC_00001602				COG0662	Mannose-6-phosphate isomerase, cupin superfamily (ManC) (PDB:1IPJ)		+	Missing	Missing	Missing	Missing
GC_00002076				COG3774	Mannosyltransferase OCH1 or related enzyme (OCH1)		Missing	+	Missing	Missing	Missing
GC_00002182				COG4260	Membrane protease subunit, stomatin/prohibitin family, contains C-terminal Zn-ribbon domain (YdjI)		Missing	Missing	Missing	Missing	+
GC_00002272				COG4260	Membrane protease subunit, stomatin/prohibitin family, contains C-terminal Zn-ribbon domain (YdjI)		+	Missing	Missing	Missing	Missing
GC_00004232				COG3064|COG4254	Membrane protein TolA involved in colicin uptake (TolA) (PDB:1S62)|Uncharacterized peptidoglycan binding protein, contains LysM and FecR domains		Missing	Missing	+	Missing	Missing
GC_00000381				COG1585	Membrane protein implicated in regulation of membrane protease activity (YbbJ) (PDB:2EXD)		+	Missing	Missing	Missing	Missing
GC_00002493				COG2244	Membrane protein involved in the export of O-antigen and teichoic acid (RfbX)		Missing	Missing	Missing	Missing	+
GC_00002563				COG2244	Membrane protein involved in the export of O-antigen and teichoic acid (RfbX)		+	Missing	Missing	Missing	Missing
GC_00001147				COG1473	Metal-dependent amidase/aminoacylase/carboxypeptidase (AbgB) (PDB:3RAM) (PUBMED:17307853)	Lysine biosynthesis	+	Missing	+	Missing	Missing
GC_00001424				COG1473	Metal-dependent amidase/aminoacylase/carboxypeptidase (AbgB) (PDB:3RAM) (PUBMED:17307853)	Lysine biosynthesis	Missing	+	+	Missing	Missing
GC_00003106				COG1473	Metal-dependent amidase/aminoacylase/carboxypeptidase (AbgB) (PDB:3RAM) (PUBMED:17307853)	Lysine biosynthesis	Missing	Missing	+	Missing	Missing
GC_00004080				COG1237	Metal-dependent hydrolase, beta-lactamase superfamily II (PDB:2P4Z)		Missing	Missing	+	Missing	Missing
GC_00003027				COG3568	Metal-dependent hydrolase, endonuclease/exonuclease/phosphatase family (ElsH) (PUBMED:15178340)		Missing	Missing	+	Missing	Missing
GC_00003695				COG3568	Metal-dependent hydrolase, endonuclease/exonuclease/phosphatase family (ElsH) (PUBMED:15178340)		Missing	+	Missing	Missing	Missing
GC_00004178				COG3568	Metal-dependent hydrolase, endonuclease/exonuclease/phosphatase family (ElsH) (PUBMED:15178340)		+	Missing	Missing	Missing	Missing
GC_00001711				COG5012	Methanogenic corrinoid protein MtbC1 (MtbC1) (PDB:1Y80)		Missing	+	Missing	Missing	Missing
GC_00003297				COG5012	Methanogenic corrinoid protein MtbC1 (MtbC1) (PDB:1Y80)		Missing	Missing	Missing	Missing	+
GC_00002726				COG0840	Methyl-accepting chemotaxis protein (MCP) (Tar) (PDB:1QU7)		Missing	Missing	Missing	Missing	+
GC_00000944				COG2890	Methylase of polypeptide chain release factors (HemK) (PDB:1NV8)		Missing	Missing	+	+	+
GC_00000389				COG3799	Methylaspartate ammonia-lyase (Mal) (PDB:1KCZ)		Missing	Missing	+	Missing	Missing
GC_00000916				COG1149	MinD superfamily P-loop ATPase, contains an inserted ferredoxin domain		Missing	+	+	Missing	Missing
GC_00000991				COG1149	MinD superfamily P-loop ATPase, contains an inserted ferredoxin domain		Missing	+	+	Missing	Missing
GC_00000037				COG0443	Molecular chaperone DnaK (HSP70) (DnaK) (PDB:3I33)		+	Missing	+	Missing	Missing
GC_00001112				COG0303	Molybdopterin Mo-transferase (molybdopterin biosynthesis) (MoeA) (PDB:2NQU) (PUBMED:18801996;32239579)	Molybdopterin biosynthesis	Missing	Missing	+	Missing	Missing
GC_00001018				COG0521	Molybdopterin biosynthesis enzyme MoaB/MogA (MoaB) (PDB:1DI6) (PUBMED:32239579)	Molybdopterin biosynthesis	Missing	+	Missing	Missing	Missing
GC_00003680				COG0476	Molybdopterin or thiamine biosynthesis adenylyltransferase (ThiF) (PDB:1ZUD) (PUBMED:32239579)	Molybdopterin biosynthesis	+	Missing	Missing	Missing	Missing
GC_00001398				COG1977	Molybdopterin synthase sulfur carrier subunit MoaD (MoaD) (PDB:1FM0) (PUBMED:32239579)	Molybdopterin biosynthesis	Missing	+	Missing	Missing	Missing
GC_00001964				COG2041|COG5492	Molybdopterin-dependent catalytic subunit of periplasmic DMSO/TMAO and protein-methionine-sulfoxide reductases (MsrP) (PDB:1OGP) (PUBMED:26641313;32750406)|Uncharacterized conserved protein YjdB, contains Ig-like domain (YjdB)		Missing	Missing	+	Missing	Missing
GC_00003141				COG0714	MoxR-like ATPase (MoxR) (PDB:2R44)	Cobalamine/B12 biosynthesis	Missing	Missing	Missing	+	Missing
GC_00000255				COG0841	Multidrug efflux pump subunit AcrB (AcrB) (PDB:1IWG)		+	Missing	Missing	Missing	Missing
GC_00001116				COG0841	Multidrug efflux pump subunit AcrB (AcrB) (PDB:1IWG)		+	+	+	Missing	Missing
GC_00002029				COG0841	Multidrug efflux pump subunit AcrB (AcrB) (PDB:1IWG)		Missing	+	Missing	Missing	Missing
GC_00003362				COG0841	Multidrug efflux pump subunit AcrB (AcrB) (PDB:1IWG)		Missing	Missing	Missing	+	Missing
GC_00003516				COG0841	Multidrug efflux pump subunit AcrB (AcrB) (PDB:1IWG)		Missing	Missing	Missing	Missing	+
GC_00001074				COG0655	Multimeric flavodoxin WrbA, includes NAD(P)H:quinone oxidoreductase (WrbA) (PDB:4DY4)		Missing	Missing	+	Missing	Missing
GC_00001296				COG0655	Multimeric flavodoxin WrbA, includes NAD(P)H:quinone oxidoreductase (WrbA) (PDB:4DY4)		Missing	+	+	Missing	Missing
GC_00001339				COG0655	Multimeric flavodoxin WrbA, includes NAD(P)H:quinone oxidoreductase (WrbA) (PDB:4DY4)		Missing	Missing	Missing	+	+
GC_00001980				COG0655	Multimeric flavodoxin WrbA, includes NAD(P)H:quinone oxidoreductase (WrbA) (PDB:4DY4)		+	Missing	Missing	Missing	Missing
GC_00002532				COG0655	Multimeric flavodoxin WrbA, includes NAD(P)H:quinone oxidoreductase (WrbA) (PDB:4DY4)		Missing	Missing	Missing	Missing	+
GC_00003007				COG0655	Multimeric flavodoxin WrbA, includes NAD(P)H:quinone oxidoreductase (WrbA) (PDB:4DY4)		Missing	Missing	Missing	+	Missing
GC_00000996				COG2120	N-acetylglucosaminyl deacetylase, LmbE family (LmbE) (PDB:1Q74)		Missing	+	+	Missing	Missing
GC_00002202				COG2120	N-acetylglucosaminyl deacetylase, LmbE family (LmbE) (PDB:1Q74)		Missing	Missing	Missing	Missing	+
GC_00003932				COG2120	N-acetylglucosaminyl deacetylase, LmbE family (LmbE) (PDB:1Q74)		Missing	Missing	Missing	+	Missing
GC_00004033				COG3055	N-acetylneuraminic acid mutarotase (NanM) (PDB:2UVK) (PUBMED:18063573)		+	Missing	Missing	Missing	Missing
GC_00000785				COG2258	N-hydroxylaminopurine reductase YiiM, contains MOSC domain (YiiM) (PDB:1O65) (PUBMED:18312271;29459651)		+	+	+	Missing	Missing
GC_00002954				COG2258	N-hydroxylaminopurine reductase YiiM, contains MOSC domain (YiiM) (PDB:1O65) (PUBMED:18312271;29459651)		Missing	Missing	+	Missing	Missing
GC_00000047				COG1028	NAD(P)-dependent dehydrogenase, short-chain alcohol dehydrogenase family (FabG) (PDB:6L1H)	Fatty acid biosynthesis	Missing	Missing	+	Missing	Missing
GC_00001029				COG1028	NAD(P)-dependent dehydrogenase, short-chain alcohol dehydrogenase family (FabG) (PDB:6L1H)	Fatty acid biosynthesis	Missing	Missing	Missing	+	Missing
GC_00001456				COG1028	NAD(P)-dependent dehydrogenase, short-chain alcohol dehydrogenase family (FabG) (PDB:6L1H)	Fatty acid biosynthesis	+	Missing	Missing	Missing	Missing
GC_00001617				COG1028	NAD(P)-dependent dehydrogenase, short-chain alcohol dehydrogenase family (FabG) (PDB:6L1H)	Fatty acid biosynthesis	Missing	Missing	+	Missing	Missing
GC_00002293				COG1028	NAD(P)-dependent dehydrogenase, short-chain alcohol dehydrogenase family (FabG) (PDB:6L1H)	Fatty acid biosynthesis	Missing	Missing	Missing	+	Missing
GC_00003015				COG1028	NAD(P)-dependent dehydrogenase, short-chain alcohol dehydrogenase family (FabG) (PDB:6L1H)	Fatty acid biosynthesis	Missing	Missing	Missing	Missing	+
GC_00001242				COG0431	NAD(P)H-dependent FMN reductase (SsuE) (PDB:6DQI)		Missing	Missing	+	Missing	Missing
GC_00001539				COG0431	NAD(P)H-dependent FMN reductase (SsuE) (PDB:6DQI)		Missing	Missing	+	Missing	Missing
GC_00001785				COG0431	NAD(P)H-dependent FMN reductase (SsuE) (PDB:6DQI)		Missing	Missing	+	Missing	Missing
GC_00000089				COG2070	NAD(P)H-dependent flavin oxidoreductase YrpB, nitropropane dioxygenase family (YrpB)		Missing	Missing	+	Missing	Missing
GC_00000889				COG1251	NAD(P)H-nitrite reductase, large subunit (NirB)		+	Missing	Missing	Missing	Missing
GC_00000327				COG1034	NADH dehydrogenase/NADH:ubiquinone oxidoreductase 75 kD subunit (chain G) (NuoG) (PDB:1C4A)	NADH dehydrogenase	+	+	Missing	Missing	Missing
GC_00000488				COG1034	NADH dehydrogenase/NADH:ubiquinone oxidoreductase 75 kD subunit (chain G) (NuoG) (PDB:1C4A)	NADH dehydrogenase	Missing	Missing	Missing	+	+
GC_00001030				COG1034	NADH dehydrogenase/NADH:ubiquinone oxidoreductase 75 kD subunit (chain G) (NuoG) (PDB:1C4A)	NADH dehydrogenase	Missing	Missing	+	Missing	Missing
GC_00002913				COG1034	NADH dehydrogenase/NADH:ubiquinone oxidoreductase 75 kD subunit (chain G) (NuoG) (PDB:1C4A)	NADH dehydrogenase	Missing	Missing	Missing	+	Missing
GC_00003616				COG1034	NADH dehydrogenase/NADH:ubiquinone oxidoreductase 75 kD subunit (chain G) (NuoG) (PDB:1C4A)	NADH dehydrogenase	Missing	Missing	Missing	Missing	+
GC_00000096				COG0377	NADH:ubiquinone oxidoreductase 20 kD subunit (chain B) or related Fe-S oxidoreductase (NuoB) (PDB:2FUG) (PUBMED:25941396)	NADH dehydrogenase	+	+	+	+	+
GC_00000531				COG1905	NADH:ubiquinone oxidoreductase 24 kD subunit (chain E) (NuoE) (PDB:5XF9)	NADH dehydrogenase	+	+	+	+	+
GC_00000637				COG1905	NADH:ubiquinone oxidoreductase 24 kD subunit (chain E) (NuoE) (PDB:5XF9)	NADH dehydrogenase	+	Missing	+	+	+
GC_00001314				COG1905	NADH:ubiquinone oxidoreductase 24 kD subunit (chain E) (NuoE) (PDB:5XF9)	NADH dehydrogenase	+	Missing	Missing	Missing	Missing
GC_00002021				COG1905	NADH:ubiquinone oxidoreductase 24 kD subunit (chain E) (NuoE) (PDB:5XF9)	NADH dehydrogenase	Missing	Missing	Missing	Missing	+
GC_00000107				COG0852	NADH:ubiquinone oxidoreductase 27 kD subunit (chain C) (NuoC)	NADH dehydrogenase	+	+	+	+	Missing
GC_00000032				COG0649	NADH:ubiquinone oxidoreductase 49 kD subunit (chain D) (NuoD) (PDB:2FUG)	NADH dehydrogenase	+	+	+	+	+
GC_00000265				COG1894	NADH:ubiquinone oxidoreductase, NADH-binding 51 kD subunit (chain F) (NuoF) (PDB:2FUG)	NADH dehydrogenase	+	+	+	+	+
GC_00000698				COG1894	NADH:ubiquinone oxidoreductase, NADH-binding 51 kD subunit (chain F) (NuoF) (PDB:2FUG)	NADH dehydrogenase	Missing	+	+	+	+
GC_00000001				COG1894|COG2878|COG3411	NADH:ubiquinone oxidoreductase, NADH-binding 51 kD subunit (chain F) (NuoF) (PDB:2FUG)|Na+-translocating ferredoxin:NAD+ oxidoreductase RNF, RnfB subunit (RnfB) (PUBMED:24045950)|2Fe-2S ferredoxin (PDB:1M2D) (PUBMED:24421039)	NADH dehydrogenase|Na+-translocating Fd:NADH oxidoreductase|2Fe2S	+	Missing	Missing	Missing	Missing
GC_00000390				COG0446	NADPH-dependent 2,4-dienoyl-CoA reductase, sulfur reductase, or a related oxidoreductase (FadH2) (PDB:1VRQ)		Missing	Missing	+	Missing	Missing
GC_00003111				COG0493	NADPH-dependent glutamate synthase beta chain or related oxidoreductase (GltD) (PDB:1H7X)	Glutamine biosynthesis	+	Missing	Missing	Missing	Missing
GC_00001489				COG0493|COG1145	NADPH-dependent glutamate synthase beta chain or related oxidoreductase (GltD) (PDB:1H7X)|Ferredoxin (NapF) (PDB:6FAH)	Glutamine biosynthesis	Missing	+	Missing	Missing	Missing
GC_00000027				COG0493|COG1143	NADPH-dependent glutamate synthase beta chain or related oxidoreductase (GltD) (PDB:1H7X)|Formate hydrogenlyase subunit 6/NADH:ubiquinone oxidoreductase 23 kD subunit (chain I) (NuoI) (PDB:1B0P)	Glutamine biosynthesis|NADH dehydrogenase	Missing	Missing	+	Missing	Missing
GC_00003303				COG0493|COG1143	NADPH-dependent glutamate synthase beta chain or related oxidoreductase (GltD) (PDB:1H7X)|Formate hydrogenlyase subunit 6/NADH:ubiquinone oxidoreductase 23 kD subunit (chain I) (NuoI) (PDB:1B0P)	Glutamine biosynthesis|NADH dehydrogenase	+	Missing	Missing	Missing	Missing
GC_00000076				COG0604	NADPH:quinone reductase or related Zn-dependent oxidoreductase (Qor) (PDB:2VCY)		Missing	Missing	+	Missing	Missing
GC_00002627				COG0604	NADPH:quinone reductase or related Zn-dependent oxidoreductase (Qor) (PDB:2VCY)		Missing	Missing	Missing	Missing	+
GC_00002974				COG0604	NADPH:quinone reductase or related Zn-dependent oxidoreductase (Qor) (PDB:2VCY)		+	Missing	Missing	Missing	Missing
GC_00003159				COG0604	NADPH:quinone reductase or related Zn-dependent oxidoreductase (Qor) (PDB:2VCY)		Missing	Missing	Missing	Missing	+
GC_00003642				COG0604	NADPH:quinone reductase or related Zn-dependent oxidoreductase (Qor) (PDB:2VCY)		+	Missing	Missing	Missing	Missing
GC_00001031				COG1086	NDP-sugar epimerase, includes UDP-GlcNAc-inverting 4,6-dehydratase FlaA1 and capsular polysaccharide biosynthesis protein EpsC (FlaA1) (PDB:2GN4)		+	Missing	Missing	+	+
GC_00000011				COG1694	NTP pyrophosphatase, house-cleaning of non-canonical NTPs (MazG) (PDB:1VMG)		Missing	+	Missing	+	+
GC_00001505				COG1694	NTP pyrophosphatase, house-cleaning of non-canonical NTPs (MazG) (PDB:1VMG)		Missing	Missing	Missing	+	Missing
GC_00001559				COG1694	NTP pyrophosphatase, house-cleaning of non-canonical NTPs (MazG) (PDB:1VMG)		+	Missing	Missing	Missing	Missing
GC_00002037				COG1432	NYN domain, predicted PIN-related RNAse, tRNA/rRNA maturation (LabA) (PDB:2QIP)		Missing	+	Missing	Missing	Missing
GC_00002824				COG1432	NYN domain, predicted PIN-related RNAse, tRNA/rRNA maturation (LabA) (PDB:2QIP)		+	Missing	Missing	Missing	Missing
GC_00000632				COG0534	Na+-driven multidrug efflux pump, DinF/NorM/MATE family (NorM) (PDB:3VVN) (PUBMED:29915058)		Missing	Missing	Missing	+	Missing
GC_00000645				COG0534	Na+-driven multidrug efflux pump, DinF/NorM/MATE family (NorM) (PDB:3VVN) (PUBMED:29915058)		Missing	Missing	+	Missing	Missing
GC_00001702				COG0534	Na+-driven multidrug efflux pump, DinF/NorM/MATE family (NorM) (PDB:3VVN) (PUBMED:29915058)		Missing	+	Missing	Missing	Missing
GC_00000253				COG4658	Na+-translocating ferredoxin:NAD+ oxidoreductase RNF, RnfD subunit (RnfD)	Na+-translocating Fd:NADH oxidoreductase	+	+	+	+	+
GC_00002758				COG4658	Na+-translocating ferredoxin:NAD+ oxidoreductase RNF, RnfD subunit (RnfD)	Na+-translocating Fd:NADH oxidoreductase	+	Missing	Missing	Missing	Missing
GC_00000159				COG4660	Na+-translocating ferredoxin:NAD+ oxidoreductase RNF, RnfE subunit (RnfE)	Na+-translocating Fd:NADH oxidoreductase	+	Missing	Missing	Missing	Missing
GC_00001276				COG4660	Na+-translocating ferredoxin:NAD+ oxidoreductase RNF, RnfE subunit (RnfE)	Na+-translocating Fd:NADH oxidoreductase	+	Missing	Missing	Missing	Missing
GC_00000251				COG2878	Na+-translocating ferredoxin:NAD+ oxidoreductase RNF, RnfB subunit (RnfB) (PUBMED:24045950)	Na+-translocating Fd:NADH oxidoreductase	+	+	+	+	+
GC_00000287				COG2878	Na+-translocating ferredoxin:NAD+ oxidoreductase RNF, RnfB subunit (RnfB) (PUBMED:24045950)	Na+-translocating Fd:NADH oxidoreductase	+	+	+	+	+
GC_00000780				COG2878	Na+-translocating ferredoxin:NAD+ oxidoreductase RNF, RnfB subunit (RnfB) (PUBMED:24045950)	Na+-translocating Fd:NADH oxidoreductase	Missing	Missing	Missing	Missing	+
GC_00001804				COG2878	Na+-translocating ferredoxin:NAD+ oxidoreductase RNF, RnfB subunit (RnfB) (PUBMED:24045950)	Na+-translocating Fd:NADH oxidoreductase	+	Missing	Missing	Missing	Missing
GC_00004058				COG2878	Na+-translocating ferredoxin:NAD+ oxidoreductase RNF, RnfB subunit (RnfB) (PUBMED:24045950)	Na+-translocating Fd:NADH oxidoreductase	Missing	Missing	Missing	+	Missing
GC_00002453				COG2878|COG4624	Na+-translocating ferredoxin:NAD+ oxidoreductase RNF, RnfB subunit (RnfB) (PUBMED:24045950)|Iron only hydrogenase large subunit, C-terminal domain (Nar1) (PDB:1C4A)	Na+-translocating Fd:NADH oxidoreductase	Missing	Missing	Missing	Missing	+
GC_00001107				COG4659	Na+-translocating ferredoxin:NAD+ oxidoreductase RNF, RnfG subunit (RnfG)	Na+-translocating Fd:NADH oxidoreductase	Missing	+	+	+	Missing
GC_00001879				COG4659	Na+-translocating ferredoxin:NAD+ oxidoreductase RNF, RnfG subunit (RnfG)	Na+-translocating Fd:NADH oxidoreductase	+	Missing	Missing	Missing	Missing
GC_00002008				COG4659	Na+-translocating ferredoxin:NAD+ oxidoreductase RNF, RnfG subunit (RnfG)	Na+-translocating Fd:NADH oxidoreductase	Missing	+	Missing	Missing	Missing
GC_00002109				COG4659	Na+-translocating ferredoxin:NAD+ oxidoreductase RNF, RnfG subunit (RnfG)	Na+-translocating Fd:NADH oxidoreductase	Missing	Missing	+	Missing	Missing
GC_00002912				COG4659	Na+-translocating ferredoxin:NAD+ oxidoreductase RNF, RnfG subunit (RnfG)	Na+-translocating Fd:NADH oxidoreductase	+	Missing	Missing	Missing	Missing
GC_00003126				COG4659	Na+-translocating ferredoxin:NAD+ oxidoreductase RNF, RnfG subunit (RnfG)	Na+-translocating Fd:NADH oxidoreductase	Missing	Missing	Missing	Missing	+
GC_00003236				COG4659	Na+-translocating ferredoxin:NAD+ oxidoreductase RNF, RnfG subunit (RnfG)	Na+-translocating Fd:NADH oxidoreductase	+	Missing	Missing	Missing	Missing
GC_00001167				COG2209	Na+-transporting NADH:ubiquinone oxidoreductase, subunit NqrE (NqrE) (PDB:4P6V)	Na+-translocating NADH dehydrogenase	Missing	Missing	Missing	+	+
GC_00002677				COG2211	Na+/melibiose symporter or related transporter (MelB) (PDB:4M64)		Missing	+	Missing	Missing	Missing
GC_00000061				COG1283	Na+/phosphate symporter (NptA)		Missing	Missing	Missing	Missing	+
GC_00001999				COG3172	Nicotinamide riboside kinase (NadR3) (PDB:1LW7)	NAD biosynthesis	Missing	Missing	Missing	Missing	+
GC_00000350				COG0778	Nitroreductase (NfnB) (PDB:1F5V)	Pyrimidine degradation	+	+	+	+	+
GC_00001047				COG0778	Nitroreductase (NfnB) (PDB:1F5V)	Pyrimidine degradation	Missing	Missing	Missing	+	+
GC_00001120				COG0778	Nitroreductase (NfnB) (PDB:1F5V)	Pyrimidine degradation	+	+	Missing	Missing	+
GC_00002376				COG0778	Nitroreductase (NfnB) (PDB:1F5V)	Pyrimidine degradation	Missing	+	Missing	Missing	Missing
GC_00003779				COG0778	Nitroreductase (NfnB) (PDB:1F5V)	Pyrimidine degradation	Missing	Missing	Missing	+	Missing
GC_00001128				COG3420	Nitrous oxide reductase accessory protein NosD, contains tandem CASH domains (NosD) (PDB:2KZW)		Missing	Missing	+	Missing	Missing
GC_00001761				COG3420	Nitrous oxide reductase accessory protein NosD, contains tandem CASH domains (NosD) (PDB:2KZW)		Missing	+	Missing	Missing	Missing
GC_00002835				COG3420	Nitrous oxide reductase accessory protein NosD, contains tandem CASH domains (NosD) (PDB:2KZW)		+	Missing	Missing	Missing	Missing
GC_00003935				COG3420	Nitrous oxide reductase accessory protein NosD, contains tandem CASH domains (NosD) (PDB:2KZW)		+	Missing	Missing	Missing	Missing
GC_00000724				COG0451	Nucleoside-diphosphate-sugar epimerase (WcaG) (PDB:2X4G)		Missing	+	+	+	+
GC_00002589				COG1611	Nucleotide monophosphate nucleosidase PpnN/YdgH, Lonely Guy (LOG) family (PpnN) (PDB:2PMB) (PUBMED:25728768;27941785;31023582;31420341)		Missing	+	Missing	Missing	Missing
GC_00000064				COG0389	Nucleotidyltransferase/DNA polymerase DinP involved in DNA repair (DinP) (PDB:4R8U) (PUBMED:16544291)		Missing	Missing	+	Missing	Missing
GC_00000142				COG0389	Nucleotidyltransferase/DNA polymerase DinP involved in DNA repair (DinP) (PDB:4R8U) (PUBMED:16544291)		Missing	Missing	+	Missing	Missing
GC_00002663				COG3315	O-Methyltransferase involved in polyketide biosynthesis (YktD) (PDB:1RJD)		Missing	Missing	+	Missing	Missing
GC_00001379				COG3307	O-antigen ligase (RfaL)		Missing	Missing	Missing	+	Missing
GC_00001010				COG0078	Ornithine carbamoyltransferase (ArgF) (PDB:1A1S)	Arginine biosynthesis	+	Missing	Missing	Missing	Missing
GC_00002325				COG0078	Ornithine carbamoyltransferase (ArgF) (PDB:1A1S)	Arginine biosynthesis	Missing	Missing	+	Missing	Missing
GC_00004105				COG2202	PAS domain (PAS) (PDB:2MWG)		Missing	+	Missing	Missing	Missing
GC_00001589				COG2202|COG5001	PAS domain (PAS) (PDB:2MWG)|Cyclic di-GMP metabolism protein, combines GGDEF and EAL domains with a 6TM membrane domain		Missing	Missing	Missing	Missing	+
GC_00001704				COG2202|COG5001	PAS domain (PAS) (PDB:2MWG)|Cyclic di-GMP metabolism protein, combines GGDEF and EAL domains with a 6TM membrane domain		+	Missing	Missing	Missing	Missing
GC_00004185				COG2202|COG5001	PAS domain (PAS) (PDB:2MWG)|Cyclic di-GMP metabolism protein, combines GGDEF and EAL domains with a 6TM membrane domain		Missing	Missing	Missing	+	Missing
GC_00001950				COG2202|COG2203|COG2206	PAS domain (PAS) (PDB:2MWG)|GAF domain (GAF)|HD-GYP domain, c-di-GMP phosphodiesterase class II (or its inactivated variant) (HDGYP) (PDB:5Z7C) (PUBMED:23475961)		Missing	Missing	+	Missing	Missing
GC_00003693				COG2202|COG2203|COG2206	PAS domain (PAS) (PDB:2MWG)|GAF domain (GAF)|HD-GYP domain, c-di-GMP phosphodiesterase class II (or its inactivated variant) (HDGYP) (PDB:5Z7C) (PUBMED:23475961)		Missing	+	Missing	Missing	Missing
GC_00003290				COG2202|COG2203|COG2205	PAS domain (PAS) (PDB:2MWG)|GAF domain (GAF)|K+-sensing histidine kinase KdpD (KdpD) (PDB:2KSF)		Missing	Missing	+	Missing	Missing
GC_00001218				COG2202|COG2206	PAS domain (PAS) (PDB:2MWG)|HD-GYP domain, c-di-GMP phosphodiesterase class II (or its inactivated variant) (HDGYP) (PDB:5Z7C) (PUBMED:23475961)		Missing	+	Missing	Missing	Missing
GC_00001395				COG2202|COG2206	PAS domain (PAS) (PDB:2MWG)|HD-GYP domain, c-di-GMP phosphodiesterase class II (or its inactivated variant) (HDGYP) (PDB:5Z7C) (PUBMED:23475961)		Missing	Missing	Missing	+	+
GC_00003337				COG2202|COG2206	PAS domain (PAS) (PDB:2MWG)|HD-GYP domain, c-di-GMP phosphodiesterase class II (or its inactivated variant) (HDGYP) (PDB:5Z7C) (PUBMED:23475961)		Missing	Missing	Missing	+	Missing
GC_00003809				COG2202|COG4585	PAS domain (PAS) (PDB:2MWG)|Signal transduction histidine kinase ComP (ComP) (PDB:4GT8)		Missing	Missing	Missing	Missing	+
GC_00002406				COG3212	PepSY domain containing protein, regulator of zincin peptidase activity (YkoI) (PDB:4EXR) (PUBMED:15124630)		Missing	Missing	Missing	+	Missing
GC_00002668				COG3212	PepSY domain containing protein, regulator of zincin peptidase activity (YkoI) (PDB:4EXR) (PUBMED:15124630)		Missing	+	Missing	Missing	Missing
GC_00000908				COG0229	Peptide methionine sulfoxide reductase MsrB (MsrB) (PDB:1L1D)		Missing	Missing	Missing	Missing	+
GC_00000644				COG0652	Peptidyl-prolyl cis-trans isomerase (rotamase) - cyclophilin family (PpiB) (PDB:4DGD)		Missing	+	Missing	+	Missing
GC_00000321				COG0265	Periplasmic serine protease, S1-C subfamily, contain C-terminal PDZ domain (DegQ) (PDB:2HGA) (PUBMED:29686141)		+	+	Missing	Missing	+
GC_00003651				COG0265	Periplasmic serine protease, S1-C subfamily, contain C-terminal PDZ domain (DegQ) (PDB:2HGA) (PUBMED:29686141)		Missing	Missing	+	Missing	Missing
GC_00003765				COG0265	Periplasmic serine protease, S1-C subfamily, contain C-terminal PDZ domain (DegQ) (PDB:2HGA) (PUBMED:29686141)		Missing	Missing	Missing	Missing	+
GC_00000744				COG0697	Permease of the drug/metabolite transporter (DMT) superfamily (RhaT) (PDB:5I20)		+	+	Missing	+	+
GC_00001077				COG0697	Permease of the drug/metabolite transporter (DMT) superfamily (RhaT) (PDB:5I20)		+	Missing	Missing	Missing	+
GC_00001238				COG0697	Permease of the drug/metabolite transporter (DMT) superfamily (RhaT) (PDB:5I20)		Missing	Missing	Missing	+	+
GC_00001579				COG0697	Permease of the drug/metabolite transporter (DMT) superfamily (RhaT) (PDB:5I20)		Missing	Missing	+	Missing	Missing
GC_00002988				COG0697	Permease of the drug/metabolite transporter (DMT) superfamily (RhaT) (PDB:5I20)		+	Missing	Missing	Missing	Missing
GC_00003610				COG4675	Phage tail collar domain (MdpB) (PDB:1OCY) (PUBMED:16554069;29204885)		+	Missing	Missing	Missing	Missing
GC_00000438				COG1541	Phenylacetate-coenzyme A ligase PaaK, adenylate-forming domain family (PaaK) (PDB:2Y4O)		+	+	+	+	+
GC_00001293				COG1541	Phenylacetate-coenzyme A ligase PaaK, adenylate-forming domain family (PaaK) (PDB:2Y4O)		Missing	+	+	Missing	Missing
GC_00002321				COG1541	Phenylacetate-coenzyme A ligase PaaK, adenylate-forming domain family (PaaK) (PDB:2Y4O)		Missing	Missing	Missing	+	Missing
GC_00004121				COG1541	Phenylacetate-coenzyme A ligase PaaK, adenylate-forming domain family (PaaK) (PDB:2Y4O)		Missing	Missing	Missing	+	Missing
GC_00004075				COG3746	Phosphate-selective porin (OprP) (PDB:2O4V)		+	Missing	Missing	Missing	Missing
GC_00000430				COG1597	Phosphatidylglycerol kinase, diacylglycerol kinase family (LCB5) (PDB:2BON) (PUBMED:17351295)		Missing	Missing	+	Missing	Missing
GC_00000297				COG1267	Phosphatidylglycerophosphatase A (PgpA) (PDB:1RFZ)	Phospholipid biosynthesis	+	+	+	+	+
GC_00001019				COG1866	Phosphoenolpyruvate carboxykinase, ATP-dependent (PckA) (PDB:1AQ2)	Gluconeogenesis	+	Missing	Missing	+	+
GC_00000028				COG0574	Phosphoenolpyruvate synthase/pyruvate phosphate dikinase (PpsA) (PDB:5HV6)	Gluconeogenesis	Missing	+	+	Missing	Missing
GC_00000176				COG0111	Phosphoglycerate dehydrogenase or related dehydrogenase (SerA) (PDB:3OET)	Serine biosynthesis	+	+	+	+	+
GC_00000692				COG1368	Phosphoglycerol transferase MdoB/OpgB, AlkP superfamily (MdoB) (PDB:3LXQ)		Missing	+	+	+	+
GC_00000811				COG1368	Phosphoglycerol transferase MdoB/OpgB, AlkP superfamily (MdoB) (PDB:3LXQ)		+	+	+	Missing	+
GC_00003300				COG1368	Phosphoglycerol transferase MdoB/OpgB, AlkP superfamily (MdoB) (PDB:3LXQ)		+	Missing	Missing	Missing	Missing
GC_00000129				COG0669	Phosphopantetheine adenylyltransferase (CoaD) (PDB:3F3M)	Pantothenate/CoA biosynthesis	Missing	Missing	+	Missing	Missing
GC_00000693				COG1235	Phosphoribosyl 1,2-cyclic phosphate phosphodiesterase (PhnP) (PDB:6B9V)		Missing	+	+	+	+
GC_00002797				COG2208	Phosphoserine phosphatase RsbU, regulator of sigma subunit (RsbU) (PDB:5UCG)		Missing	Missing	Missing	Missing	+
GC_00000013				COG0280	Phosphotransacetylase (includes Pta, EutD and phosphobutyryltransferase) (Pta) (PDB:1QZT) (PUBMED:28754323)		+	+	Missing	Missing	Missing
GC_00001958				COG1299	Phosphotransferase system, fructose-specific IIC component (FrwC)		Missing	Missing	+	Missing	Missing
GC_00003639				COG1299	Phosphotransferase system, fructose-specific IIC component (FrwC)		Missing	Missing	Missing	Missing	+
GC_00003134				COG1299|COG1445	Phosphotransferase system, fructose-specific IIC component (FrwC)|Phosphotransferase system fructose-specific component IIB (FrwB) (PDB:5DLE)		Missing	Missing	Missing	Missing	+
GC_00003917				COG1299|COG1445|COG1762	Phosphotransferase system, fructose-specific IIC component (FrwC)|Phosphotransferase system fructose-specific component IIB (FrwB) (PDB:5DLE)|Phosphotransferase system mannitol/fructose-specific IIA domain (Ntr-type) (PtsN) (PDB:2OQ3)		Missing	Missing	Missing	Missing	+
GC_00000184				COG1233	Phytoene dehydrogenase-related protein (PDB:4REP)		+	+	+	+	+
GC_00002195				COG3173	Predicted kinase, aminoglycoside phosphotransferase (APT) family (YcbJ)		+	Missing	Missing	Missing	Missing
GC_00002965				COG3950	Predicted ATP-binding protein involved in virulence		+	Missing	Missing	Missing	Missing
GC_00003266				COG3950	Predicted ATP-binding protein involved in virulence		+	Missing	Missing	Missing	Missing
GC_00001723				COG3910	Predicted ATPase		Missing	Missing	Missing	+	Missing
GC_00002221				COG3910	Predicted ATPase		Missing	Missing	+	Missing	Missing
GC_00002625				COG4938	Predicted ATPase		Missing	+	Missing	Missing	Missing
GC_00002906				COG3910	Predicted ATPase		Missing	Missing	Missing	Missing	+
GC_00003267				COG3910	Predicted ATPase		+	Missing	Missing	Missing	Missing
GC_00003629				COG3910	Predicted ATPase		Missing	+	Missing	Missing	Missing
GC_00004112				COG3910	Predicted ATPase		Missing	Missing	Missing	Missing	+
GC_00003028				COG5519	Predicted ATPase domain of Cch-like helicases, DUF927 family (PDB:5DGK)		Missing	Missing	Missing	+	Missing
GC_00001114				COG1373	Predicted ATPase, AAA+ superfamily		Missing	+	Missing	Missing	Missing
GC_00000787				COG4496	Predicted DNA-binding transcriptional regulator YerC, contains ArsR-like HTH domain (YerC) (PDB:3KOR)		+	+	Missing	+	+
GC_00000842				COG3877	Predicted DNA-binding transcriptional regulator with XRE-family HTH domain, DUF2089 family		+	+	+	Missing	+
GC_00001527				COG1433	Predicted Fe-Mo cluster-binding protein, NifX family (NifX) (PDB:1EO1)		Missing	+	+	Missing	Missing
GC_00002712				COG1433	Predicted Fe-Mo cluster-binding protein, NifX family (NifX) (PDB:1EO1)		Missing	Missing	+	Missing	Missing
GC_00003560				COG1433	Predicted Fe-Mo cluster-binding protein, NifX family (NifX) (PDB:1EO1)		Missing	Missing	Missing	+	Missing
GC_00001888				COG3153	Predicted N-acetyltransferase YhbS (yhbS) (PDB:4ZBG)		Missing	+	Missing	Missing	Missing
GC_00002910				COG3153	Predicted N-acetyltransferase YhbS (yhbS) (PDB:4ZBG)		Missing	Missing	Missing	Missing	+
GC_00001872				COG4928	Predicted P-loop ATPase, KAP-like		+	Missing	Missing	Missing	Missing
GC_00000441				COG0628	Predicted PurR-regulated permease PerM (PerM)		+	Missing	+	Missing	Missing
GC_00000455				COG0628	Predicted PurR-regulated permease PerM (PerM)		Missing	Missing	+	+	+
GC_00001118				COG0612	Predicted Zn-dependent peptidase, M16 family (PqqL) (PDB:6OFS)		+	+	+	Missing	Missing
GC_00001596				COG0612	Predicted Zn-dependent peptidase, M16 family (PqqL) (PDB:6OFS)		Missing	+	Missing	Missing	Missing
GC_00002262				COG0612	Predicted Zn-dependent peptidase, M16 family (PqqL) (PDB:6OFS)		Missing	Missing	Missing	+	Missing
GC_00002486				COG0612	Predicted Zn-dependent peptidase, M16 family (PqqL) (PDB:6OFS)		+	Missing	Missing	Missing	Missing
GC_00002862				COG0612	Predicted Zn-dependent peptidase, M16 family (PqqL) (PDB:6OFS)		Missing	Missing	Missing	Missing	+
GC_00003774				COG0612	Predicted Zn-dependent peptidase, M16 family (PqqL) (PDB:6OFS)		Missing	Missing	Missing	+	Missing
GC_00003921				COG0612	Predicted Zn-dependent peptidase, M16 family (PqqL) (PDB:6OFS)		Missing	Missing	Missing	Missing	+
GC_00004132				COG0612	Predicted Zn-dependent peptidase, M16 family (PqqL) (PDB:6OFS)		Missing	Missing	+	Missing	Missing
GC_00001947				COG3981	Predicted acetyltransferase		+	Missing	Missing	Missing	Missing
GC_00001432				COG3393	Predicted acetyltransferase, GNAT family		+	+	Missing	Missing	Missing
GC_00000041				COG2388	Predicted acetyltransferase, GNAT superfamily (YidJ) (PDB:1R57)		+	Missing	Missing	Missing	Missing
GC_00001359				COG1752	Predicted acylesterase/phospholipase RssA, containd patatin domain (RssA) (PDB:5FQU)		Missing	+	Missing	Missing	Missing
GC_00001662				COG1752	Predicted acylesterase/phospholipase RssA, containd patatin domain (RssA) (PDB:5FQU)		Missing	Missing	+	Missing	Missing
GC_00001471				COG1574	Predicted amidohydrolase YtcJ (YtcJ) (PDB:3ICJ)		Missing	Missing	Missing	+	+
GC_00000091				COG3457	Predicted amino acid racemase (YhfX) (PDB:4KBX) (PUBMED:23091052)		Missing	Missing	+	Missing	Missing
GC_00000186				COG2814	Predicted arabinose efflux permease AraJ, MFS family (AraJ) (PDB:4LDS)		Missing	+	Missing	+	Missing
GC_00000296				COG2814	Predicted arabinose efflux permease AraJ, MFS family (AraJ) (PDB:4LDS)		Missing	Missing	+	Missing	Missing
GC_00000715				COG2814	Predicted arabinose efflux permease AraJ, MFS family (AraJ) (PDB:4LDS)		Missing	+	Missing	+	Missing
GC_00000880				COG2814	Predicted arabinose efflux permease AraJ, MFS family (AraJ) (PDB:4LDS)		Missing	+	Missing	+	+
GC_00001152				COG2814	Predicted arabinose efflux permease AraJ, MFS family (AraJ) (PDB:4LDS)		+	Missing	+	Missing	Missing
GC_00001228				COG2814	Predicted arabinose efflux permease AraJ, MFS family (AraJ) (PDB:4LDS)		Missing	+	+	Missing	Missing
GC_00001441				COG2814	Predicted arabinose efflux permease AraJ, MFS family (AraJ) (PDB:4LDS)		+	Missing	+	Missing	Missing
GC_00001492				COG2814	Predicted arabinose efflux permease AraJ, MFS family (AraJ) (PDB:4LDS)		Missing	+	+	Missing	Missing
GC_00001751				COG2814	Predicted arabinose efflux permease AraJ, MFS family (AraJ) (PDB:4LDS)		+	Missing	Missing	Missing	Missing
GC_00003066				COG2814	Predicted arabinose efflux permease AraJ, MFS family (AraJ) (PDB:4LDS)		Missing	Missing	Missing	Missing	+
GC_00003164				COG2814	Predicted arabinose efflux permease AraJ, MFS family (AraJ) (PDB:4LDS)		+	Missing	Missing	Missing	Missing
GC_00003597				COG2814	Predicted arabinose efflux permease AraJ, MFS family (AraJ) (PDB:4LDS)		+	Missing	Missing	Missing	Missing
GC_00001342				COG3456	Predicted component of the type VI protein secretion system, contains a FHA domain (PDB:1DMZ) (PUBMED:16698547)		Missing	+	Missing	Missing	Missing
GC_00001811				COG3456	Predicted component of the type VI protein secretion system, contains a FHA domain (PDB:1DMZ) (PUBMED:16698547)		+	Missing	Missing	Missing	Missing
GC_00001430				COG4990	Predicted cysteine peptidase, C39 family (YvpB) (PDB:3ERV)		Missing	Missing	+	Missing	Missing
GC_00001774				COG0673	Predicted dehydrogenase (MviM) (PDB:3UUW)		Missing	+	Missing	Missing	Missing
GC_00001906				COG0673	Predicted dehydrogenase (MviM) (PDB:3UUW)		Missing	Missing	Missing	Missing	+
GC_00002333				COG0673	Predicted dehydrogenase (MviM) (PDB:3UUW)		Missing	Missing	+	Missing	Missing
GC_00000238				COG2761	Predicted dithiol-disulfide isomerase, DsbA/YjbH family (virulence, stress resistance) (FrnE) (PDB:6GHB)		Missing	+	Missing	Missing	Missing
GC_00003579				COG0400	Predicted esterase (YpfH)		+	Missing	Missing	Missing	Missing
GC_00001069				COG1033	Predicted exporter protein, RND superfamily (MMPL) (PDB:5KHN)		Missing	Missing	+	Missing	Missing
GC_00003548				COG1033|COG4942	Predicted exporter protein, RND superfamily (MMPL) (PDB:5KHN)|Septal ring factor EnvC, activator of murein hydrolases AmiA and AmiB (EnvC)		Missing	Missing	Missing	Missing	+
GC_00001905				COG2374	Predicted extracellular nuclease		+	Missing	Missing	Missing	Missing
GC_00002156				COG2374	Predicted extracellular nuclease		Missing	Missing	Missing	+	Missing
GC_00002987				COG2374	Predicted extracellular nuclease		Missing	Missing	Missing	Missing	+
GC_00003082				COG2374	Predicted extracellular nuclease		Missing	Missing	Missing	+	Missing
GC_00002111				COG2081	Predicted flavoprotein YhiN (YhiN) (PDB:3V76)		Missing	Missing	+	Missing	Missing
GC_00002362				COG2081	Predicted flavoprotein YhiN (YhiN) (PDB:3V76)		+	Missing	Missing	Missing	Missing
GC_00002443				COG2081	Predicted flavoprotein YhiN (YhiN) (PDB:3V76)		Missing	+	Missing	Missing	Missing
GC_00002676				COG2081	Predicted flavoprotein YhiN (YhiN) (PDB:3V76)		Missing	Missing	Missing	+	Missing
GC_00002005				COG2105	Predicted gamma-glutamylamine cyclotransferase YtfP, GGCT/AIG2-like family (YtfP) (PDB:1V30) (PUBMED:16754964;20110353)		Missing	+	Missing	Missing	Missing
GC_00001166				COG4892	Predicted heme/steroid binding protein		Missing	Missing	Missing	+	+
GC_00002102				COG4997	Predicted house-cleaning noncanonical NTP pyrophosphatase, all-alpha NTP-PPase (MazG) superfamily		Missing	+	Missing	Missing	Missing
GC_00003683				COG4997	Predicted house-cleaning noncanonical NTP pyrophosphatase, all-alpha NTP-PPase (MazG) superfamily		Missing	Missing	Missing	Missing	+
GC_00004143				COG4997	Predicted house-cleaning noncanonical NTP pyrophosphatase, all-alpha NTP-PPase (MazG) superfamily		Missing	Missing	Missing	Missing	+
GC_00004113				COG1288	Predicted membrane transporter YfcC, affects glyoxylate shunt (YfcC) (PUBMED:24513124)		Missing	Missing	+	Missing	Missing
GC_00000547				COG3383|COG4624	Predicted molibdopterin-dependent oxidoreductase YjgC (YjgC) (PDB:1AA6)|Iron only hydrogenase large subunit, C-terminal domain (Nar1) (PDB:1C4A)		Missing	Missing	Missing	Missing	+
GC_00001682				COG3383|COG4624	Predicted molibdopterin-dependent oxidoreductase YjgC (YjgC) (PDB:1AA6)|Iron only hydrogenase large subunit, C-terminal domain (Nar1) (PDB:1C4A)		Missing	+	Missing	Missing	Missing
GC_00000766				COG2251	Predicted nuclease, RecB family		Missing	+	+	+	+
GC_00000385				COG3581	Predicted nucleotide-binding protein, sugar kinase/HSP70/actin superfamily (PUBMED:16107329)		+	+	+	+	+
GC_00001526				COG1669|COG2944	Predicted nucleotidyltransferase MJ0435 (MJ0435) (PDB:1WOT)|DNA-binding transcriptional regulator YiaG, XRE-type HTH domain (YiaG) (PDB:5JAA)		Missing	+	Missing	Missing	Missing
GC_00001695				COG2253	Predicted nucleotidyltransferase component of viral defense system (PDB:4O8S)		Missing	Missing	+	Missing	Missing
GC_00001220				COG2179	Predicted phosphohydrolase YqeG, HAD superfamily (YqeG)		Missing	Missing	+	Missing	Missing
GC_00001676				COG3708	Predicted transcriptional regulator YdeE, contains AraC-type DNA-binding domain (YdeE)		Missing	Missing	Missing	Missing	+
GC_00002535				COG3708	Predicted transcriptional regulator YdeE, contains AraC-type DNA-binding domain (YdeE)		Missing	Missing	+	Missing	Missing
GC_00004048				COG3708	Predicted transcriptional regulator YdeE, contains AraC-type DNA-binding domain (YdeE)		Missing	Missing	Missing	+	Missing
GC_00001162				COG2964	Predicted transcriptional regulator YheO, contains PAS and DNA-binding HTH domains (YheO)		+	+	Missing	Missing	Missing
GC_00000781				COG4109	Predicted transcriptional regulator containing CBS domains (YtoI)		+	+	+	Missing	+
GC_00000808				COG4109	Predicted transcriptional regulator containing CBS domains (YtoI)		Missing	Missing	+	Missing	Missing
GC_00003908				COG1709	Predicted transcriptional regulator,contains XRE-type HTH domain		Missing	+	Missing	Missing	Missing
GC_00003163				COG5433	Predicted transposase YbfD/YdcC associated with H repeats (YhhI)		Missing	+	Missing	Missing	Missing
GC_00003763				COG5433	Predicted transposase YbfD/YdcC associated with H repeats (YhhI)		Missing	+	Missing	Missing	Missing
GC_00002206				COG0077	Prephenate dehydratase (PheA2) (PDB:1PHZ)	Aromatic amino acid biosynthesis	Missing	Missing	Missing	Missing	+
GC_00003556				COG0077	Prephenate dehydratase (PheA2) (PDB:1PHZ)	Aromatic amino acid biosynthesis	Missing	Missing	+	Missing	Missing
GC_00004202				COG0077	Prephenate dehydratase (PheA2) (PDB:1PHZ)	Aromatic amino acid biosynthesis	+	Missing	Missing	Missing	Missing
GC_00000090				COG0653	Preprotein translocase subunit SecA (ATPase, RNA helicase) (SecA) (PDB:2FSF)		Missing	Missing	+	Missing	Missing
GC_00003281				COG0690	Preprotein translocase subunit SecE (SecE) (PDB:5MG3) (PUBMED:29684280)		+	Missing	Missing	Missing	Missing
GC_00000097				COG0201	Preprotein translocase subunit SecY (SecY) (PDB:1RH5)		+	Missing	Missing	Missing	Missing
GC_00000065				COG1198	Primosomal protein N' (replication factor Y) - superfamily II helicase (PriA) (PDB:6DCR)		Missing	Missing	+	Missing	Missing
GC_00000896				COG0427	Propionyl CoA:succinate CoA transferase (ACH1) (PDB:2G39) (PUBMED:10769117)		Missing	+	Missing	Missing	Missing
GC_00001140				COG1670	Protein N-acetyltransferase, RimJ/RimL family (RimL) (PDB:1S7F)		Missing	+	Missing	Missing	Missing
GC_00001210				COG1670	Protein N-acetyltransferase, RimJ/RimL family (RimL) (PDB:1S7F)		Missing	Missing	+	Missing	Missing
GC_00002212				COG1670	Protein N-acetyltransferase, RimJ/RimL family (RimL) (PDB:1S7F)		Missing	Missing	+	Missing	Missing
GC_00002789				COG1670	Protein N-acetyltransferase, RimJ/RimL family (RimL) (PDB:1S7F)		Missing	Missing	Missing	+	Missing
GC_00003186				COG1670	Protein N-acetyltransferase, RimJ/RimL family (RimL) (PDB:1S7F)		Missing	Missing	+	Missing	Missing
GC_00003224				COG1670	Protein N-acetyltransferase, RimJ/RimL family (RimL) (PDB:1S7F)		Missing	Missing	Missing	+	Missing
GC_00004015				COG1670	Protein N-acetyltransferase, RimJ/RimL family (RimL) (PDB:1S7F)		Missing	Missing	+	Missing	Missing
GC_00004071				COG1670	Protein N-acetyltransferase, RimJ/RimL family (RimL) (PDB:1S7F)		Missing	Missing	+	Missing	Missing
GC_00004230				COG1670	Protein N-acetyltransferase, RimJ/RimL family (RimL) (PDB:1S7F)		Missing	Missing	Missing	Missing	+
GC_00000077				COG0216	Protein chain release factor RF1 (PrfA) (PDB:1RQ0)	Translation factors	+	Missing	Missing	Missing	Missing
GC_00003603				COG2365	Protein tyrosine/serine phosphatase Oca4 (Oca4) (PDB:1XRI)		Missing	+	Missing	Missing	Missing
GC_00001517				COG2020	Protein-S-isoprenylcysteine O-methyltransferase Ste14 (STE14) (PDB:5V7P)		Missing	Missing	+	Missing	+
GC_00003363				COG2020	Protein-S-isoprenylcysteine O-methyltransferase Ste14 (STE14) (PDB:5V7P)		Missing	+	Missing	Missing	Missing
GC_00003478				COG2020	Protein-S-isoprenylcysteine O-methyltransferase Ste14 (STE14) (PDB:5V7P)		Missing	+	Missing	Missing	Missing
GC_00003760				COG2020	Protein-S-isoprenylcysteine O-methyltransferase Ste14 (STE14) (PDB:5V7P)		Missing	Missing	Missing	+	Missing
GC_00003842				COG2020	Protein-S-isoprenylcysteine O-methyltransferase Ste14 (STE14) (PDB:5V7P)		+	Missing	Missing	Missing	Missing
GC_00000298				COG2313	Pseudouridine-5'-phosphate glycosidase (pseudoU degradation) (PsuG) (PDB:1VKM) (PUBMED:18591240)		Missing	Missing	+	Missing	Missing
GC_00002878				COG1187	Pseudouridylate synthase RsuA, specific for 16S rRNA U516 and 23S rRNA U2605 (RsuA) (PDB:1KSK)	16S rRNA modification	Missing	Missing	Missing	Missing	+
GC_00003119				COG1523	Pullulanase/glycogen debranching enzyme (PulA) (PDB:2WSK)		+	Missing	Missing	Missing	Missing
GC_00004103				COG0537	Purine nucleoside phosphoramidase/Ap4A hydrolase, histidine triade (HIT) family (HinT) (PDB:1AV5) (PUBMED:20934431)		Missing	Missing	+	Missing	Missing
GC_00003365				COG0005	Purine nucleoside phosphorylase (XapA) (PDB:1YQQ)	Purine salvage	Missing	+	Missing	Missing	Missing
GC_00001242				COG2249	Putative NADPH-quinone reductase (modulator of drug activity B) (MdaB) (PDB:1D4A)		Missing	+	Missing	Missing	Missing
GC_00000070				COG1363	Putative aminopeptidase FrvX (FrvX) (PDB:1VHE)		+	Missing	Missing	Missing	Missing
GC_00000243				COG1363	Putative aminopeptidase FrvX (FrvX) (PDB:1VHE)		Missing	+	Missing	+	Missing
GC_00001976				COG2247	Putative cell wall-binding domain (amidase enhancer), LytB superfamily (LytB) (PDB:5J6Q)		Missing	Missing	Missing	Missing	+
GC_00003563				COG2247|COG5279	Putative cell wall-binding domain (amidase enhancer), LytB superfamily (LytB) (PDB:5J6Q)|Cytokinesis protein 3, contains TGc (transglutaminase/protease-like) domain (CYK3)		Missing	+	Missing	Missing	Missing
GC_00003392				COG2246	Putative flippase GtrA (transmembrane translocase of bactoprenol-linked glucose) (GtrA) (PDB:5MLZ) (PUBMED:24710389)		+	Missing	Missing	Missing	Missing
GC_00001059				COG4894	Putative phospholipid scramblase YxjI, Tubby2 superfamily (YxjI) (PDB:1ZXU) (PUBMED:19010806)		+	+	+	Missing	Missing
GC_00001381				COG4894	Putative phospholipid scramblase YxjI, Tubby2 superfamily (YxjI) (PDB:1ZXU) (PUBMED:19010806)		Missing	Missing	Missing	+	+
GC_00000789				COG1739	Putative translation regulator, IMPACT (imprinted ancient) protein family (YIH1) (PDB:1VI7) (PUBMED:15126500)		+	+	+	+	Missing
GC_00002286				COG1739	Putative translation regulator, IMPACT (imprinted ancient) protein family (YIH1) (PDB:1VI7) (PUBMED:15126500)		Missing	Missing	Missing	Missing	+
GC_00000907				COG0667	Pyridoxal reductase PdxI or related oxidoreductase, aldo/keto reductase family (PdxI) (PDB:1LQA) (PUBMED:32253339)		Missing	Missing	Missing	+	+
GC_00001096				COG0667	Pyridoxal reductase PdxI or related oxidoreductase, aldo/keto reductase family (PdxI) (PDB:1LQA) (PUBMED:32253339)		+	Missing	Missing	Missing	+
GC_00000133				COG2065	Pyrimidine operon attenuation protein PyrR/uracil phosphoribosyltransferase (PyrR) (PDB:1A3C)	Pyrimidine salvage	+	Missing	Missing	Missing	Missing
GC_00002192				COG1882	Pyruvate-formate lyase (PflD) (PDB:1CM5)	Pyruvate oxidation	Missing	Missing	Missing	Missing	+
GC_00002397				COG1882	Pyruvate-formate lyase (PflD) (PDB:1CM5)	Pyruvate oxidation	+	Missing	Missing	Missing	Missing
GC_00000025				COG0674|COG1013|COG1014|COG1143	Pyruvate:ferredoxin oxidoreductase or related 2-oxoacid:ferredoxin oxidoreductase, alpha subunit (PorA) (PDB:5C4I)|Pyruvate:ferredoxin oxidoreductase or related 2-oxoacid:ferredoxin oxidoreductase, beta subunit (PorB) (PDB:1B0P)|Pyruvate:ferredoxin oxidoreductase or related 2-oxoacid:ferredoxin oxidoreductase, gamma subunit (PorG) (PDB:1B0P)|Formate hydrogenlyase subunit 6/NADH:ubiquinone oxidore…	Pyruvate oxidation|Pyruvate oxidation|Pyruvate oxidation|NADH dehydrogenase	+	+	Missing	Missing	Missing
GC_00000023				COG1013	Pyruvate:ferredoxin oxidoreductase or related 2-oxoacid:ferredoxin oxidoreductase, beta subunit (PorB) (PDB:1B0P)	Pyruvate oxidation	Missing	+	Missing	Missing	Missing
GC_00000984				COG1943	REP element-mobilizing transposase RayT (RAYT) (PDB:4ER8)		Missing	+	Missing	Missing	Missing
GC_00003475				COG2302	RNA-binding protein YlmH, contains S4-like domain (YlmH)		Missing	Missing	Missing	+	Missing
GC_00003727				COG2302	RNA-binding protein YlmH, contains S4-like domain (YlmH)		Missing	Missing	Missing	Missing	+
GC_00003745				COG2302	RNA-binding protein YlmH, contains S4-like domain (YlmH)		+	Missing	Missing	Missing	Missing
GC_00003853				COG2302	RNA-binding protein YlmH, contains S4-like domain (YlmH)		Missing	+	Missing	Missing	Missing
GC_00000226				COG1032	Radical SAM superfamily enzyme YgiQ, UPF0313 family (YgiQ) (PDB:6FD2)		+	+	+	+	+
GC_00002995				COG1032	Radical SAM superfamily enzyme YgiQ, UPF0313 family (YgiQ) (PDB:6FD2)		+	Missing	Missing	Missing	Missing
GC_00001051				COG0535	Radical SAM superfamily maturase, SkfB/NifB/PqqE family (SkfB) (PDB:6Q2P) (PUBMED:23282011)		Missing	+	+	Missing	Missing
GC_00003463				COG0468	RecA/RadA recombinase (RecA) (PDB:1B22)		Missing	Missing	Missing	+	Missing
GC_00000117				COG1200	RecG-like helicase (RecG) (PDB:1GM5)		Missing	Missing	Missing	+	Missing
GC_00002150				COG0330	Regulator of protease activity HflC, stomatin/prohibitin superfamily (HflC)		Missing	+	Missing	Missing	Missing
GC_00000472				COG3437	Response regulator c-di-GMP phosphodiesterase, RpfG family, contains REC and HD-GYP domains (RpfG)		+	+	+	+	+
GC_00000081				COG0607	Rhodanese-related sulfurtransferase (PspE) (PDB:1TQ1)	Urea cycle	+	+	+	+	+
GC_00000264				COG0607	Rhodanese-related sulfurtransferase (PspE) (PDB:1TQ1)	Urea cycle	+	+	Missing	+	+
GC_00002000				COG0607	Rhodanese-related sulfurtransferase (PspE) (PDB:1TQ1)	Urea cycle	Missing	Missing	Missing	Missing	+
GC_00002252				COG0607	Rhodanese-related sulfurtransferase (PspE) (PDB:1TQ1)	Urea cycle	+	Missing	Missing	Missing	Missing
GC_00002572				COG0607	Rhodanese-related sulfurtransferase (PspE) (PDB:1TQ1)	Urea cycle	+	Missing	Missing	Missing	Missing
GC_00003139				COG0607	Rhodanese-related sulfurtransferase (PspE) (PDB:1TQ1)	Urea cycle	+	Missing	Missing	Missing	Missing
GC_00000897				COG0607|COG2897	Rhodanese-related sulfurtransferase (PspE) (PDB:1TQ1)|3-mercaptopyruvate sulfurtransferase SseA, contains two rhodanese domains (SseA) (PDB:1BOH)	Urea cycle	Missing	+	+	+	Missing
GC_00001048				COG0607|COG2897	Rhodanese-related sulfurtransferase (PspE) (PDB:1TQ1)|3-mercaptopyruvate sulfurtransferase SseA, contains two rhodanese domains (SseA) (PDB:1BOH)	Urea cycle	Missing	+	+	+	Missing
GC_00002664				COG0607|COG2897	Rhodanese-related sulfurtransferase (PspE) (PDB:1TQ1)|3-mercaptopyruvate sulfurtransferase SseA, contains two rhodanese domains (SseA) (PDB:1BOH)	Urea cycle	+	Missing	Missing	Missing	Missing
GC_00003317				COG0607|COG2897	Rhodanese-related sulfurtransferase (PspE) (PDB:1TQ1)|3-mercaptopyruvate sulfurtransferase SseA, contains two rhodanese domains (SseA) (PDB:1BOH)	Urea cycle	Missing	Missing	Missing	Missing	+
GC_00000060				COG0209	Ribonucleotide reductase alpha subunit (NrdA) (PDB:1R1R)	Pyrimidine salvage	Missing	Missing	+	Missing	Missing
GC_00000315				COG0698	Ribose 5-phosphate isomerase RpiB (RpiB) (PDB:1NN4)	Pentose phosphate pathway	+	Missing	+	+	Missing
GC_00000965				COG1172	Ribose/xylose/arabinose/galactoside ABC-type transport system, permease component (AraH)		Missing	Missing	+	Missing	Missing
GC_00000691				COG1358	Ribosomal protein L7Ae or related RNA K-turn-binding protein (Rpl7Ae) (PDB:4LCK)	Ribosome 50S subunit	+	+	+	+	Missing
GC_00002809				COG1358	Ribosomal protein L7Ae or related RNA K-turn-binding protein (Rpl7Ae) (PDB:4LCK)	Ribosome 50S subunit	Missing	Missing	Missing	Missing	+
GC_00003196				COG0359|COG3887	Ribosomal protein L9 (RplI) (PDB:1VS6) (PUBMED:27112601)|Cyclic di-AMP phosphodiesterase GdpP, contains GGDEF-like and DHH domains (GdpP)	Ribosome 50S subunit	Missing	Missing	+	Missing	Missing
GC_00000044				COG0539	Ribosomal protein S1 (RpsA) (PDB:4NNH)	Ribosome 30S subunit	Missing	Missing	+	Missing	Missing
GC_00000483				COG0051	Ribosomal protein S10 (RpsJ) (PDB:4V4H)	Ribosome 30S subunit	Missing	Missing	+	Missing	Missing
GC_00000073				COG0238	Ribosomal protein S18 (RpsR) (PDB:4V4H)	Ribosome 30S subunit	+	Missing	Missing	Missing	Missing
GC_00000802				COG0456	Ribosomal protein S18 acetylase RimI and related acetyltransferases (RimI) (PDB:1GHE)		+	Missing	+	+	Missing
GC_00000856				COG0456	Ribosomal protein S18 acetylase RimI and related acetyltransferases (RimI) (PDB:1GHE)		Missing	Missing	Missing	Missing	+
GC_00001032				COG0456	Ribosomal protein S18 acetylase RimI and related acetyltransferases (RimI) (PDB:1GHE)		+	+	+	Missing	Missing
GC_00001171				COG0456	Ribosomal protein S18 acetylase RimI and related acetyltransferases (RimI) (PDB:1GHE)		+	Missing	+	Missing	Missing
GC_00001377				COG0456	Ribosomal protein S18 acetylase RimI and related acetyltransferases (RimI) (PDB:1GHE)		Missing	+	+	Missing	Missing
GC_00002435				COG0456	Ribosomal protein S18 acetylase RimI and related acetyltransferases (RimI) (PDB:1GHE)		+	Missing	Missing	Missing	Missing
GC_00000030				COG0096	Ribosomal protein S8 (RpsH) (PDB:4V4H)	Ribosome 30S subunit	Missing	+	+	Missing	Missing
GC_00000697				COG1161	Ribosome biogenesis GTPase RbgA (RbgA) (PDB:6G14)		Missing	Missing	+	Missing	Missing
GC_00000589				COG1293	Ribosome quality control (RQC) protein RqcH, Rqc2/NEMF/Tae2 family, contains fibronectin-(FbpA) and RNA- (NFACT) binding domains (RqcH) (PDB:5H3W) (PUBMED:31155236;24646681)		+	+	+	+	+
GC_00000763				COG1592	Rubrerythrin (YotD) (PDB:1B71)		+	Missing	+	+	+
GC_00001651				COG4880	Secreted protein containing C-terminal beta-propeller domain distantly related to WD-40 repeats		Missing	Missing	Missing	Missing	+
GC_00002311				COG4880	Secreted protein containing C-terminal beta-propeller domain distantly related to WD-40 repeats		Missing	Missing	Missing	+	Missing
GC_00002605				COG4880	Secreted protein containing C-terminal beta-propeller domain distantly related to WD-40 repeats		+	Missing	Missing	Missing	Missing
GC_00003116				COG4880	Secreted protein containing C-terminal beta-propeller domain distantly related to WD-40 repeats		Missing	Missing	+	Missing	Missing
GC_00003601				COG4880	Secreted protein containing C-terminal beta-propeller domain distantly related to WD-40 repeats		Missing	+	Missing	Missing	Missing
GC_00003710				COG4880	Secreted protein containing C-terminal beta-propeller domain distantly related to WD-40 repeats		Missing	+	Missing	Missing	Missing
GC_00002244				COG0520	Selenocysteine lyase/Cysteine desulfurase (CsdA) (PDB:4LW2)		Missing	+	Missing	Missing	Missing
GC_00003212				COG0520	Selenocysteine lyase/Cysteine desulfurase (CsdA) (PDB:4LW2)		Missing	+	Missing	Missing	Missing
GC_00001148				COG3290	Sensor histidine kinase DipB regulating citrate/malate metabolism (CitA)		+	Missing	+	Missing	Missing
GC_00001953				COG3290	Sensor histidine kinase DipB regulating citrate/malate metabolism (CitA)		Missing	Missing	Missing	Missing	+
GC_00004236				COG3290	Sensor histidine kinase DipB regulating citrate/malate metabolism (CitA)		Missing	Missing	Missing	+	Missing
GC_00003426				COG5002	Sensor histidine kinase WalK (WalK) (PDB:4I5S)		Missing	Missing	Missing	Missing	+
GC_00001812				COG2334	Ser/Thr protein kinase RdoA involved in Cpx stress response, MazF antagonist (SrkA) (PDB:1ZYL)	Threonine biosynthesis	Missing	Missing	Missing	Missing	+
GC_00002509				COG2334	Ser/Thr protein kinase RdoA involved in Cpx stress response, MazF antagonist (SrkA) (PDB:1ZYL)	Threonine biosynthesis	Missing	Missing	+	Missing	Missing
GC_00000808				COG1493	Serine kinase of the HPr protein, regulates carbohydrate metabolism (HprK) (PDB:1JB1)		Missing	Missing	Missing	Missing	+
GC_00002056				COG1404	Serine protease, subtilisin family (AprE) (PDB:1SCJ)		Missing	Missing	Missing	+	Missing
GC_00004029				COG1404	Serine protease, subtilisin family (AprE) (PDB:1SCJ)		Missing	Missing	+	Missing	Missing
GC_00001931				COG0531	Serine transporter YbeC, amino acid:H+ symporter family (PotE) (PDB:3LRB)		Missing	Missing	Missing	Missing	+
GC_00002729				COG0531	Serine transporter YbeC, amino acid:H+ symporter family (PotE) (PDB:3LRB)		Missing	Missing	Missing	Missing	+
GC_00003952				COG0531	Serine transporter YbeC, amino acid:H+ symporter family (PotE) (PDB:3LRB)		Missing	Missing	+	Missing	Missing
GC_00002115				COG0631	Serine/threonine protein phosphatase PrpC (PTC1) (PDB:6IHL)		+	Missing	Missing	Missing	Missing
GC_00003136				COG0631	Serine/threonine protein phosphatase PrpC (PTC1) (PDB:6IHL)		Missing	Missing	+	Missing	Missing
GC_00002827				COG0300	Short-chain dehydrogenase (YqjQ)		Missing	Missing	Missing	+	Missing
GC_00000825				COG0642	Signal transduction histidine kinase (BaeS) (PDB:1JOY)		+	+	+	Missing	+
GC_00001117				COG0642	Signal transduction histidine kinase (BaeS) (PDB:1JOY)		+	Missing	Missing	+	Missing
GC_00001877				COG0642	Signal transduction histidine kinase (BaeS) (PDB:1JOY)		+	Missing	Missing	Missing	Missing
GC_00003564				COG0642	Signal transduction histidine kinase (BaeS) (PDB:1JOY)		Missing	Missing	+	Missing	Missing
GC_00002025				COG0642|COG0784|COG2198	Signal transduction histidine kinase (BaeS) (PDB:1JOY)|CheY-like REC (receiver) domain, includes chemotaxis protein CheY and sporulation regulator Spo0F (CheY) (PDB:6QRJ)|HPt (histidine-containing phosphotransfer) domain (HPtr) (PDB:3IQT)		Missing	+	Missing	Missing	Missing
GC_00003889				COG0642|COG2198|COG2202|COG2203|COG3706	Signal transduction histidine kinase (BaeS) (PDB:1JOY)|HPt (histidine-containing phosphotransfer) domain (HPtr) (PDB:3IQT)|PAS domain (PAS) (PDB:2MWG)|GAF domain (GAF)|Two-component response regulator, PleD family, consists of two REC domains and a diguanylate cyclase (GGDEF) domain (PleD) (PDB:1W25)		Missing	Missing	Missing	Missing	+
GC_00001590				COG0642|COG2198|COG2202|COG3706	Signal transduction histidine kinase (BaeS) (PDB:1JOY)|HPt (histidine-containing phosphotransfer) domain (HPtr) (PDB:3IQT)|PAS domain (PAS) (PDB:2MWG)|Two-component response regulator, PleD family, consists of two REC domains and a diguanylate cyclase (GGDEF) domain (PleD) (PDB:1W25)		+	Missing	Missing	Missing	Missing
GC_00002616				COG0642|COG2202|COG2204	Signal transduction histidine kinase (BaeS) (PDB:1JOY)|PAS domain (PAS) (PDB:2MWG)|DNA-binding transcriptional response regulator, NtrC family, contains REC, AAA-type ATPase, and a Fis-type DNA-binding domains (AtoC) (PDB:1ZY2)		Missing	+	Missing	Missing	Missing
GC_00001020				COG4974	Site-specific recombinase XerD (XerD) (PDB:1A0P)		+	+	Missing	Missing	Missing
GC_00001416				COG4974	Site-specific recombinase XerD (XerD) (PDB:1A0P)		Missing	Missing	Missing	+	Missing
GC_00002741				COG4974	Site-specific recombinase XerD (XerD) (PDB:1A0P)		Missing	Missing	Missing	Missing	+
GC_00002756				COG4974	Site-specific recombinase XerD (XerD) (PDB:1A0P)		+	Missing	Missing	Missing	Missing
GC_00002977				COG4974	Site-specific recombinase XerD (XerD) (PDB:1A0P)		Missing	Missing	Missing	+	Missing
GC_00003160				COG4974	Site-specific recombinase XerD (XerD) (PDB:1A0P)		Missing	Missing	Missing	+	Missing
GC_00001247				COG3314	Spore dipicolinate transporter SpoVV/YjiH/YlbJ, contains nucleoside recognition GATE domain (SpoVV) (PUBMED:28945739)		+	Missing	Missing	Missing	+
GC_00001468				COG3752	Steroid 5-alpha reductase family enzyme		Missing	Missing	Missing	+	+
GC_00003662				COG3752	Steroid 5-alpha reductase family enzyme		Missing	Missing	Missing	Missing	+
GC_00000488				COG0479|COG4624	Succinate dehydrogenase/fumarate reductase, Fe-S protein subunit (SdhB/FrdB) (PDB:6LUM)|Iron only hydrogenase large subunit, C-terminal domain (Nar1) (PDB:1C4A)	TCA cycle	+	Missing	Missing	Missing	Missing
GC_00000758				COG1940	Sugar kinase of the NBD/HSP70 family, may contain an N-terminal HTH domain (NagC) (PDB:1WOQ)		Missing	+	+	Missing	+
GC_00001204				COG1940	Sugar kinase of the NBD/HSP70 family, may contain an N-terminal HTH domain (NagC) (PDB:1WOQ)		Missing	+	+	Missing	Missing
GC_00001288				COG3386	Sugar lactone lactonase YvrE (YvrE) (PDB:1E1A)	Non-phosphorylated Entner-Doudoroff pathway	Missing	+	+	Missing	Missing
GC_00001433				COG3386	Sugar lactone lactonase YvrE (YvrE) (PDB:1E1A)	Non-phosphorylated Entner-Doudoroff pathway	+	+	Missing	Missing	Missing
GC_00002081				COG3386	Sugar lactone lactonase YvrE (YvrE) (PDB:1E1A)	Non-phosphorylated Entner-Doudoroff pathway	Missing	Missing	Missing	+	Missing
GC_00002351				COG3386	Sugar lactone lactonase YvrE (YvrE) (PDB:1E1A)	Non-phosphorylated Entner-Doudoroff pathway	+	Missing	Missing	Missing	Missing
GC_00001158				COG0524	Sugar or nucleoside kinase, ribokinase family (RbsK) (PDB:2QCV)	Glycolysis	Missing	+	+	Missing	Missing
GC_00001261				COG0524	Sugar or nucleoside kinase, ribokinase family (RbsK) (PDB:2QCV)	Glycolysis	Missing	Missing	Missing	+	Missing
GC_00001406				COG0524	Sugar or nucleoside kinase, ribokinase family (RbsK) (PDB:2QCV)	Glycolysis	+	Missing	Missing	Missing	Missing
GC_00001928				COG0524	Sugar or nucleoside kinase, ribokinase family (RbsK) (PDB:2QCV)	Glycolysis	Missing	Missing	+	Missing	Missing
GC_00002022				COG0524	Sugar or nucleoside kinase, ribokinase family (RbsK) (PDB:2QCV)	Glycolysis	Missing	+	Missing	Missing	Missing
GC_00002484				COG0524	Sugar or nucleoside kinase, ribokinase family (RbsK) (PDB:2QCV)	Glycolysis	+	Missing	Missing	Missing	Missing
GC_00003483				COG0524|COG1522	Sugar or nucleoside kinase, ribokinase family (RbsK) (PDB:2QCV)|DNA-binding transcriptional regulator, Lrp family (Lrp) (PDB:1I1G)	Glycolysis	Missing	Missing	Missing	+	Missing
GC_00003968				COG1082	Sugar phosphate isomerase/epimerase (YcjR) (PDB:3KTC) (PUBMED:30742415)		Missing	+	Missing	Missing	Missing
GC_00000313				COG2271	Sugar phosphate permease (UhpC) (PDB:1PW4)		Missing	Missing	Missing	+	Missing
GC_00001130				COG2148	Sugar transferase involved in LPS biosynthesis (colanic, teichoic acid) (WcaJ) (PDB:5W7L)		+	Missing	Missing	Missing	Missing
GC_00003814				COG4632	Sugar-P-sugar glycosidase (uncovering enzyme, UCE), NAGPA superfamily (NAGPA) (PDB:3OHG) (PUBMED:23572527)		Missing	Missing	+	Missing	Missing
GC_00000876				COG1112	Superfamily I DNA and/or RNA helicase (DNA2) (PDB:2GJK)		+	Missing	Missing	+	+
GC_00002146				COG1112	Superfamily I DNA and/or RNA helicase (DNA2) (PDB:2GJK)		+	Missing	Missing	Missing	Missing
GC_00002635				COG1112|COG2852	Superfamily I DNA and/or RNA helicase (DNA2) (PDB:2GJK)|Very-short-patch-repair endonuclease (YcjD) (PDB:3HRL)		+	Missing	Missing	Missing	Missing
GC_00000063				COG0210	Superfamily I DNA or RNA helicase (UvrD) (PDB:6PPR)		Missing	Missing	+	Missing	Missing
GC_00001863				COG0210	Superfamily I DNA or RNA helicase (UvrD) (PDB:6PPR)		+	Missing	Missing	Missing	Missing
GC_00002209				COG0210|COG0514	Superfamily I DNA or RNA helicase (UvrD) (PDB:6PPR)|Superfamily II DNA helicase RecQ (RecQ) (PDB:1OYW)		+	Missing	Missing	Missing	Missing
GC_00000051				COG0513	Superfamily II DNA and RNA helicase (SrmB) (PDB:3RRM)		Missing	Missing	+	Missing	Missing
GC_00001354				COG0513	Superfamily II DNA and RNA helicase (SrmB) (PDB:3RRM)		Missing	Missing	+	Missing	Missing
GC_00002112				COG1061	Superfamily II DNA or RNA helicase (SSL2) (PDB:6JDE)		Missing	Missing	Missing	+	Missing
GC_00002591				COG1061|COG3886	Superfamily II DNA or RNA helicase (SSL2) (PDB:6JDE)|HKD family nuclease		Missing	Missing	+	Missing	Missing
GC_00000720				COG0432	Thiamin phosphate synthase YjbQ, UPF0047 family (YjbQ) (PDB:1VE0)		Missing	+	+	+	+
GC_00002230				COG0432	Thiamin phosphate synthase YjbQ, UPF0047 family (YjbQ) (PDB:1VE0)		Missing	Missing	Missing	Missing	+
GC_00001355				COG0510	Thiamine kinase or a related kinase (CotS) (PDB:3DXQ)		Missing	+	+	Missing	Missing
GC_00000772				COG0526	Thiol-disulfide isomerase or thioredoxin (TrxA) (PDB:1XFL)		+	+	Missing	+	+
GC_00002802				COG0526	Thiol-disulfide isomerase or thioredoxin (TrxA) (PDB:1XFL)		Missing	Missing	Missing	+	Missing
GC_00002880				COG0526	Thiol-disulfide isomerase or thioredoxin (TrxA) (PDB:1XFL)		Missing	Missing	Missing	Missing	+
GC_00003143				COG0526	Thiol-disulfide isomerase or thioredoxin (TrxA) (PDB:1XFL)		Missing	Missing	Missing	Missing	+
GC_00003165				COG0526	Thiol-disulfide isomerase or thioredoxin (TrxA) (PDB:1XFL)		Missing	Missing	Missing	+	Missing
GC_00000404				COG0492	Thioredoxin reductase (TrxB) (PDB:3FBS)		+	+	Missing	Missing	Missing
GC_00000527				COG0492	Thioredoxin reductase (TrxB) (PDB:3FBS)		+	+	+	+	+
GC_00002456				COG0492	Thioredoxin reductase (TrxB) (PDB:3FBS)		+	Missing	Missing	Missing	Missing
GC_00000098				COG1063	Threonine dehydrogenase or related Zn-dependent dehydrogenase (Tdh) (PDB:4A2C)	Non-phosphorylated Entner-Doudoroff pathway	Missing	Missing	+	Missing	Missing
GC_00000123				COG0213	Thymidine phosphorylase (DeoA) (PDB:1AZY)	Pyrimidine salvage	Missing	Missing	+	Missing	Missing
GC_00001608				COG0125	Thymidylate kinase (Tmk) (PDB:3LV8)	Thymidylate biosynthesis	Missing	Missing	Missing	Missing	+
GC_00002692				COG0125	Thymidylate kinase (Tmk) (PDB:3LV8)	Thymidylate biosynthesis	Missing	Missing	Missing	+	Missing
GC_00004224				COG0125	Thymidylate kinase (Tmk) (PDB:3LV8)	Thymidylate biosynthesis	Missing	Missing	Missing	Missing	+
GC_00001989				COG0176	Transaldolase/fructose-6-phosphate aldolase (TalA) (PDB:1F05)	Pentose phosphate pathway	Missing	Missing	+	Missing	Missing
GC_00000031				COG1396	Transcriptional regulator, contains XRE-family HTH domain (HipB) (PDB:1ADR)		Missing	Missing	+	Missing	+
GC_00000641				COG1396	Transcriptional regulator, contains XRE-family HTH domain (HipB) (PDB:1ADR)		+	+	+	Missing	+
GC_00000882				COG1396	Transcriptional regulator, contains XRE-family HTH domain (HipB) (PDB:1ADR)		+	+	+	Missing	Missing
GC_00001190				COG1396	Transcriptional regulator, contains XRE-family HTH domain (HipB) (PDB:1ADR)		Missing	Missing	+	Missing	Missing
GC_00001502				COG1396	Transcriptional regulator, contains XRE-family HTH domain (HipB) (PDB:1ADR)		Missing	+	+	Missing	Missing
GC_00001601				COG1396	Transcriptional regulator, contains XRE-family HTH domain (HipB) (PDB:1ADR)		Missing	Missing	+	Missing	Missing
GC_00002011				COG1396	Transcriptional regulator, contains XRE-family HTH domain (HipB) (PDB:1ADR)		Missing	Missing	Missing	Missing	+
GC_00002621				COG1396	Transcriptional regulator, contains XRE-family HTH domain (HipB) (PDB:1ADR)		+	Missing	Missing	Missing	Missing
GC_00002866				COG1396	Transcriptional regulator, contains XRE-family HTH domain (HipB) (PDB:1ADR)		Missing	Missing	+	Missing	Missing
GC_00002895				COG1396	Transcriptional regulator, contains XRE-family HTH domain (HipB) (PDB:1ADR)		Missing	+	Missing	Missing	Missing
GC_00003294				COG1396	Transcriptional regulator, contains XRE-family HTH domain (HipB) (PDB:1ADR)		+	Missing	Missing	Missing	Missing
GC_00003298				COG1396	Transcriptional regulator, contains XRE-family HTH domain (HipB) (PDB:1ADR)		Missing	+	Missing	Missing	Missing
GC_00003492				COG1396	Transcriptional regulator, contains XRE-family HTH domain (HipB) (PDB:1ADR)		Missing	+	Missing	Missing	Missing
GC_00003552				COG1396	Transcriptional regulator, contains XRE-family HTH domain (HipB) (PDB:1ADR)		Missing	Missing	Missing	+	Missing
GC_00003653				COG1396	Transcriptional regulator, contains XRE-family HTH domain (HipB) (PDB:1ADR)		Missing	+	Missing	Missing	Missing
GC_00003792				COG1396	Transcriptional regulator, contains XRE-family HTH domain (HipB) (PDB:1ADR)		Missing	Missing	Missing	+	Missing
GC_00004003				COG1396	Transcriptional regulator, contains XRE-family HTH domain (HipB) (PDB:1ADR)		+	Missing	Missing	Missing	Missing
GC_00004005				COG1396	Transcriptional regulator, contains XRE-family HTH domain (HipB) (PDB:1ADR)		+	Missing	Missing	Missing	Missing
GC_00004041				COG1396	Transcriptional regulator, contains XRE-family HTH domain (HipB) (PDB:1ADR)		Missing	Missing	Missing	+	Missing
GC_00004044				COG1396	Transcriptional regulator, contains XRE-family HTH domain (HipB) (PDB:1ADR)		Missing	+	Missing	Missing	Missing
GC_00001156				COG0021	Transketolase (TktA) (PDB:1AY0)	Pentose phosphate pathway	+	Missing	+	Missing	Missing
GC_00000018				COG0480	Translation elongation factor EF-G, a GTPase (FusA) (PDB:1DAR)	Translation factors	+	+	Missing	Missing	Missing
GC_00000101				COG0480	Translation elongation factor EF-G, a GTPase (FusA) (PDB:1DAR)	Translation factors	+	Missing	Missing	Missing	Missing
GC_00000095				COG0050	Translation elongation factor EF-Tu, a GTPase (TufA) (PDB:1EFU)	Translation factors	+	Missing	Missing	Missing	Missing
GC_00000934				COG5662	Transmembrane transcriptional regulator RsiW (anti-sigma-W factor) (RsiW)		Missing	Missing	Missing	+	Missing
GC_00002226				COG5662	Transmembrane transcriptional regulator RsiW (anti-sigma-W factor) (RsiW)		Missing	Missing	+	Missing	Missing
GC_00001722				COG3436	Transposase		Missing	+	Missing	Missing	Missing
GC_00001749				COG5421	Transposase		Missing	Missing	+	Missing	Missing
GC_00001813				COG4584	Transposase		Missing	Missing	Missing	Missing	+
GC_00001904				COG4584	Transposase		Missing	Missing	Missing	Missing	+
GC_00003225				COG3547	Transposase		Missing	+	Missing	Missing	Missing
GC_00003230				COG4584	Transposase		Missing	Missing	+	Missing	Missing
GC_00003535				COG4584	Transposase		Missing	Missing	+	Missing	Missing
GC_00001490				COG2801	Transposase InsO and inactivated derivatives (Tra5)		Missing	Missing	Missing	+	Missing
GC_00003151				COG2801	Transposase InsO and inactivated derivatives (Tra5)		Missing	+	Missing	Missing	Missing
GC_00004141				COG2801	Transposase InsO and inactivated derivatives (Tra5)		Missing	Missing	Missing	Missing	+
GC_00002013				COG2801|COG2963	Transposase InsO and inactivated derivatives (Tra5)|Transposase InsE and inactivated derivatives (InsE) (PDB:2JN6) (PUBMED:23818957)		Missing	Missing	Missing	Missing	+
GC_00001830				COG3666	Transposase, IS1182 family		Missing	Missing	+	Missing	Missing
GC_00003277				COG1767|COG3697	Triphosphoribosyl-dephospho-CoA synthetase (CitG) (PDB:3H9P)|Phosphoribosyl-dephospho-CoA transferase (holo-ACP synthetase) (CitX)		Missing	Missing	Missing	Missing	+
GC_00001229				COG0569	Trk/Ktr K+ transport system regulatory component TrkA/KtrA/KtrC, RCK domain (TrkA) (PDB:4XTT) (PUBMED:23815639;25957408;31868587;32095817)		Missing	+	Missing	+	Missing
GC_00003521				COG0569	Trk/Ktr K+ transport system regulatory component TrkA/KtrA/KtrC, RCK domain (TrkA) (PDB:4XTT) (PUBMED:23815639;25957408;31868587;32095817)		Missing	Missing	Missing	+	Missing
GC_00000319				COG3033	Tryptophanase (TnaA) (PDB:1AX4)		+	Missing	+	Missing	Missing
GC_00000972				COG3707	Two-component response regulator, AmiR/NasT family, consists of REC and RNA-binding antiterminator (ANTAR) domains (AmiR) (PDB:1QO0) (PUBMED:16936038)		+	+	+	Missing	Missing
GC_00002131				COG3707	Two-component response regulator, AmiR/NasT family, consists of REC and RNA-binding antiterminator (ANTAR) domains (AmiR) (PDB:1QO0) (PUBMED:16936038)		Missing	Missing	Missing	Missing	+
GC_00003638				COG3707	Two-component response regulator, AmiR/NasT family, consists of REC and RNA-binding antiterminator (ANTAR) domains (AmiR) (PDB:1QO0) (PUBMED:16936038)		Missing	Missing	Missing	+	Missing
GC_00003459				COG0286	Type I restriction-modification system, DNA methylase subunit (HsdM) (PDB:2AR0) (PUBMED:26872910)		+	Missing	Missing	Missing	Missing
GC_00002940				COG3267	Type II secretory pathway ATPase component GspA/ExeA/MshM (ExeA) (PUBMED:21378198)		+	Missing	Missing	Missing	Missing
GC_00000331				COG1459	Type II secretory pathway, component PulF (PulF) (PDB:2VMA)		Missing	Missing	Missing	Missing	+
GC_00000137				COG2165	Type II secretory pathway, pseudopilin PulG (PulG) (PDB:1AY2)		Missing	+	+	Missing	Missing
GC_00001528				COG2165	Type II secretory pathway, pseudopilin PulG (PulG) (PDB:1AY2)		+	Missing	Missing	Missing	Missing
GC_00001757				COG2165	Type II secretory pathway, pseudopilin PulG (PulG) (PDB:1AY2)		Missing	+	Missing	Missing	Missing
GC_00002027				COG2165	Type II secretory pathway, pseudopilin PulG (PulG) (PDB:1AY2)		Missing	+	Missing	Missing	Missing
GC_00002403				COG2165	Type II secretory pathway, pseudopilin PulG (PulG) (PDB:1AY2)		Missing	Missing	Missing	+	Missing
GC_00002412				COG2165	Type II secretory pathway, pseudopilin PulG (PulG) (PDB:1AY2)		Missing	+	Missing	Missing	Missing
GC_00002584				COG2165	Type II secretory pathway, pseudopilin PulG (PulG) (PDB:1AY2)		Missing	Missing	Missing	Missing	+
GC_00002949				COG2165	Type II secretory pathway, pseudopilin PulG (PulG) (PDB:1AY2)		Missing	Missing	+	Missing	Missing
GC_00003037				COG2165	Type II secretory pathway, pseudopilin PulG (PulG) (PDB:1AY2)		Missing	Missing	+	Missing	Missing
GC_00003122				COG2165	Type II secretory pathway, pseudopilin PulG (PulG) (PDB:1AY2)		Missing	+	Missing	Missing	Missing
GC_00003227				COG2165	Type II secretory pathway, pseudopilin PulG (PulG) (PDB:1AY2)		Missing	Missing	+	Missing	Missing
GC_00003345				COG2165	Type II secretory pathway, pseudopilin PulG (PulG) (PDB:1AY2)		+	Missing	Missing	Missing	Missing
GC_00003941				COG2165	Type II secretory pathway, pseudopilin PulG (PulG) (PDB:1AY2)		Missing	Missing	Missing	Missing	+
GC_00004227				COG2165	Type II secretory pathway, pseudopilin PulG (PulG) (PDB:1AY2)		Missing	Missing	Missing	Missing	+
GC_00002006				COG2805	Type IV pilus assembly protein PilT, pilus retraction ATPase (PilT) (PDB:5FL3)		Missing	Missing	+	Missing	Missing
GC_00000048				COG4972	Type IV pilus assembly protein, ATPase PilM (PilM) (PDB:2YCH)		+	Missing	Missing	Missing	Missing
GC_00003031				COG0707	UDP-N-acetylglucosamine:LPS N-acetylglucosamine transferase (MurG) (PDB:1F0K)	Mureine biosynthesis	Missing	Missing	Missing	Missing	+
GC_00001919				COG1451	UTP pyrophosphatase, metal-dependent hydrolase family (YgjP) (PDB:4JIU) (PUBMED:27941785)		Missing	Missing	Missing	+	Missing
GC_00001941				COG1451	UTP pyrophosphatase, metal-dependent hydrolase family (YgjP) (PDB:4JIU) (PUBMED:27941785)		Missing	Missing	Missing	Missing	+
GC_00002067				COG1451	UTP pyrophosphatase, metal-dependent hydrolase family (YgjP) (PDB:4JIU) (PUBMED:27941785)		+	Missing	Missing	Missing	Missing
GC_00003039				COG1451	UTP pyrophosphatase, metal-dependent hydrolase family (YgjP) (PDB:4JIU) (PUBMED:27941785)		Missing	Missing	+	Missing	Missing
GC_00003574				COG1451	UTP pyrophosphatase, metal-dependent hydrolase family (YgjP) (PDB:4JIU) (PUBMED:27941785)		Missing	+	Missing	Missing	Missing
GC_00001420				COG2226	Ubiquinone/menaquinone biosynthesis C-methylase UbiE/MenG (UbiE) (PDB:4OBW)	Biotin biosynthesis	+	Missing	+	Missing	Missing
GC_00001769				COG2226	Ubiquinone/menaquinone biosynthesis C-methylase UbiE/MenG (UbiE) (PDB:4OBW)	Biotin biosynthesis	Missing	Missing	Missing	Missing	+
GC_00001937				COG2226	Ubiquinone/menaquinone biosynthesis C-methylase UbiE/MenG (UbiE) (PDB:4OBW)	Biotin biosynthesis	Missing	+	Missing	Missing	Missing
GC_00002104				COG2226	Ubiquinone/menaquinone biosynthesis C-methylase UbiE/MenG (UbiE) (PDB:4OBW)	Biotin biosynthesis	Missing	Missing	Missing	Missing	+
GC_00002167				COG2226	Ubiquinone/menaquinone biosynthesis C-methylase UbiE/MenG (UbiE) (PDB:4OBW)	Biotin biosynthesis	Missing	Missing	Missing	Missing	+
GC_00002184				COG2226	Ubiquinone/menaquinone biosynthesis C-methylase UbiE/MenG (UbiE) (PDB:4OBW)	Biotin biosynthesis	Missing	Missing	+	Missing	Missing
GC_00002674				COG2226	Ubiquinone/menaquinone biosynthesis C-methylase UbiE/MenG (UbiE) (PDB:4OBW)	Biotin biosynthesis	Missing	Missing	+	Missing	Missing
GC_00003393				COG2226	Ubiquinone/menaquinone biosynthesis C-methylase UbiE/MenG (UbiE) (PDB:4OBW)	Biotin biosynthesis	Missing	Missing	Missing	Missing	+
GC_00003654				COG2226	Ubiquinone/menaquinone biosynthesis C-methylase UbiE/MenG (UbiE) (PDB:4OBW)	Biotin biosynthesis	Missing	Missing	Missing	+	Missing
GC_00003845				COG2226	Ubiquinone/menaquinone biosynthesis C-methylase UbiE/MenG (UbiE) (PDB:4OBW)	Biotin biosynthesis	Missing	Missing	Missing	+	Missing
GC_00003778				COG3894	Uncharacterized 2Fe-2S and 4Fe-4S clusters-containing protein, contains DUF4445 domain (PDB:4C1N)		Missing	+	Missing	Missing	Missing
GC_00000808				COG2000|COG4624	Uncharacterized Fe-S cluster-containing protein|Iron only hydrogenase large subunit, C-terminal domain (Nar1) (PDB:1C4A)		Missing	+	Missing	Missing	Missing
GC_00003790				COG1765	Uncharacterized OsmC-related protein (YhfA) (PDB:1LQL)		Missing	Missing	Missing	+	Missing
GC_00000366				COG5341	Uncharacterized conserved protein (PDB:2KPP)		+	Missing	+	+	+
GC_00001634				COG2461	Uncharacterized conserved protein AF0170, contains SAB, hemerythrin HHE, and PAS domains (PDB:2QKP) (PUBMED:18675376)		Missing	+	Missing	Missing	Missing
GC_00002679				COG2461	Uncharacterized conserved protein AF0170, contains SAB, hemerythrin HHE, and PAS domains (PDB:2QKP) (PUBMED:18675376)		Missing	Missing	Missing	+	Missing
GC_00003924				COG2461	Uncharacterized conserved protein AF0170, contains SAB, hemerythrin HHE, and PAS domains (PDB:2QKP) (PUBMED:18675376)		Missing	Missing	Missing	Missing	+
GC_00004020				COG2461	Uncharacterized conserved protein AF0170, contains SAB, hemerythrin HHE, and PAS domains (PDB:2QKP) (PUBMED:18675376)		+	Missing	Missing	Missing	Missing
GC_00001045				COG3370	Uncharacterized conserved protein AF1964, DsrE/DsrF-like family (PDB:2FB6)		+	+	Missing	+	Missing
GC_00002345				COG3370	Uncharacterized conserved protein AF1964, DsrE/DsrF-like family (PDB:2FB6)		Missing	Missing	Missing	Missing	+
GC_00001233				COG3209	Uncharacterized conserved protein RhaS, contains 28 RHS repeats (RhsA) (PDB:4IGL)		+	+	Missing	Missing	Missing
GC_00001378				COG3209	Uncharacterized conserved protein RhaS, contains 28 RHS repeats (RhsA) (PDB:4IGL)		Missing	+	Missing	Missing	Missing
GC_00001748				COG3209	Uncharacterized conserved protein RhaS, contains 28 RHS repeats (RhsA) (PDB:4IGL)		+	Missing	Missing	Missing	Missing
GC_00001755				COG3209	Uncharacterized conserved protein RhaS, contains 28 RHS repeats (RhsA) (PDB:4IGL)		Missing	+	Missing	Missing	Missing
GC_00001170				COG3876	Uncharacterized conserved protein YbbC, DUF1343 family (YbbC) (PDB:4JJA)		Missing	+	+	Missing	Missing
GC_00003188				COG1683	Uncharacterized conserved protein YbbK, DUF523 family (YbbK)		Missing	Missing	+	Missing	Missing
GC_00003739				COG1683|COG3272	Uncharacterized conserved protein YbbK, DUF523 family (YbbK)|Uncharacterized conserved protein YbgA, DUF1722 family (YbgA)		Missing	Missing	Missing	Missing	+
GC_00000461				COG4843	Uncharacterized conserved protein YebE, UPF0316/DUF2179 family (YebE)		+	Missing	+	+	+
GC_00001760				COG4248	Uncharacterized conserved protein YegI with protein kinase and helix-hairpin-helix DNA-binding domains (YegI)		Missing	Missing	+	Missing	Missing
GC_00003699				COG4245	Uncharacterized conserved protein YegL, contains vWA domain of TerY type (TerY)		Missing	Missing	+	Missing	Missing
GC_00003974				COG4245	Uncharacterized conserved protein YegL, contains vWA domain of TerY type (TerY)		+	Missing	Missing	Missing	Missing
GC_00001186				COG5492	Uncharacterized conserved protein YjdB, contains Ig-like domain (YjdB)		+	Missing	Missing	+	Missing
GC_00001430				COG5492	Uncharacterized conserved protein YjdB, contains Ig-like domain (YjdB)		Missing	+	Missing	Missing	Missing
GC_00001971				COG5492	Uncharacterized conserved protein YjdB, contains Ig-like domain (YjdB)		+	Missing	Missing	Missing	Missing
GC_00000388				COG4476	Uncharacterized conserved protein YktA, UPF0223 family (YktA) (PDB:2OY9)		+	+	+	+	+
GC_00001049				COG4471	Uncharacterized conserved protein YlbG, UPF0298 family (YlbG)		+	+	+	Missing	Missing
GC_00001201				COG3906	Uncharacterized conserved protein YrzB, UPF0473 family (YrzB)		Missing	Missing	Missing	Missing	+
GC_00001534				COG3906	Uncharacterized conserved protein YrzB, UPF0473 family (YrzB)		+	+	Missing	Missing	Missing
GC_00001829				COG3906	Uncharacterized conserved protein YrzB, UPF0473 family (YrzB)		Missing	Missing	+	Missing	Missing
GC_00002026				COG0599	Uncharacterized conserved protein YurZ, alkylhydroperoxidase/carboxymuconolactone decarboxylase family (YurZ) (PDB:3BEY)		Missing	Missing	+	Missing	Missing
GC_00000704				COG4470	Uncharacterized conserved protein YutD, DUF1027 family (YutD) (PDB:2KL5)		+	+	Missing	+	+
GC_00001694				COG3595|COG4709	Uncharacterized conserved protein YvlB, contains DUF4097 and DUF4098 domains (YvlB)|Uncharacterized membrane protein		Missing	+	Missing	Missing	Missing
GC_00002340				COG3595|COG4709	Uncharacterized conserved protein YvlB, contains DUF4097 and DUF4098 domains (YvlB)|Uncharacterized membrane protein		Missing	Missing	+	Missing	Missing
GC_00001006				COG4895	Uncharacterized conserved protein YwbE, DUF2196 family (YwbE)		+	+	+	Missing	Missing
GC_00001765				COG3862	Uncharacterized conserved protein with two CxxC motifs (PDB:2JOV)		+	Missing	Missing	Missing	Missing
GC_00000983				COG5482	Uncharacterized conserved protein, DUF2161 domain		+	+	+	Missing	Missing
GC_00001253				COG5482	Uncharacterized conserved protein, DUF2161 domain		Missing	Missing	Missing	+	+
GC_00000103				COG4481	Uncharacterized conserved protein, DUF951 family		+	+	+	+	+
GC_00001814				COG3291	Uncharacterized conserved protein, PKD repeat domain (PDB:2KZW)		Missing	Missing	+	Missing	Missing
GC_00001845				COG3291	Uncharacterized conserved protein, PKD repeat domain (PDB:2KZW)		+	Missing	Missing	Missing	Missing
GC_00002071				COG3291	Uncharacterized conserved protein, PKD repeat domain (PDB:2KZW)		Missing	+	Missing	Missing	Missing
GC_00002791				COG3291	Uncharacterized conserved protein, PKD repeat domain (PDB:2KZW)		+	Missing	Missing	Missing	Missing
GC_00003010				COG3291	Uncharacterized conserved protein, PKD repeat domain (PDB:2KZW)		Missing	+	Missing	Missing	Missing
GC_00003321				COG3291	Uncharacterized conserved protein, PKD repeat domain (PDB:2KZW)		+	Missing	Missing	Missing	Missing
GC_00004205				COG3291	Uncharacterized conserved protein, PKD repeat domain (PDB:2KZW)		+	Missing	Missing	Missing	Missing
GC_00002984				COG4487	Uncharacterized conserved protein, contains DUF2130 domain		Missing	Missing	+	Missing	Missing
GC_00003470				COG3976	Uncharacterized conserved protein, contains FMN-binding domain		Missing	Missing	Missing	Missing	+
GC_00002237				COG4908	Uncharacterized conserved protein, contains a NRPS condensation (elongation) domain		+	Missing	Missing	Missing	Missing
GC_00001338				COG2158	Uncharacterized conserved protein, contains a Zn-finger-like domain (PUBMED:17250770)		+	Missing	+	Missing	Missing
GC_00001401				COG1649	Uncharacterized lipoprotein YddW, UPF0748 family (YddW) (PDB:5OQ2)		Missing	+	+	Missing	Missing
GC_00001410				COG1649	Uncharacterized lipoprotein YddW, UPF0748 family (YddW) (PDB:5OQ2)		Missing	+	+	Missing	Missing
GC_00000570				COG4478	Uncharacterized membrane protein		+	+	+	+	+
GC_00000791				COG4769	Uncharacterized membrane protein		+	+	+	Missing	+
GC_00000873				COG4709	Uncharacterized membrane protein		+	+	+	Missing	Missing
GC_00000987				COG4684	Uncharacterized membrane protein		+	Missing	+	Missing	+
GC_00001434				COG4852	Uncharacterized membrane protein		Missing	Missing	Missing	+	+
GC_00001466				COG4325	Uncharacterized membrane protein		Missing	Missing	Missing	+	+
GC_00001522				COG4684	Uncharacterized membrane protein		Missing	+	Missing	+	Missing
GC_00001789				COG5523	Uncharacterized membrane protein		Missing	Missing	+	Missing	Missing
GC_00002012				COG5523	Uncharacterized membrane protein		Missing	Missing	Missing	+	Missing
GC_00002041				COG4709	Uncharacterized membrane protein		Missing	Missing	Missing	+	Missing
GC_00002955				COG5523	Uncharacterized membrane protein		Missing	+	Missing	Missing	Missing
GC_00003526				COG3815	Uncharacterized membrane protein		+	Missing	Missing	Missing	Missing
GC_00003615				COG3815	Uncharacterized membrane protein		Missing	Missing	Missing	Missing	+
GC_00003676				COG5523	Uncharacterized membrane protein		Missing	Missing	Missing	Missing	+
GC_00000948				COG4905	Uncharacterized membrane protein (PUBMED:23490197)		Missing	+	Missing	+	+
GC_00002588				COG4905	Uncharacterized membrane protein (PUBMED:23490197)		+	Missing	Missing	Missing	Missing
GC_00003567				COG4905	Uncharacterized membrane protein (PUBMED:23490197)		+	Missing	Missing	Missing	Missing
GC_00003867				COG4905	Uncharacterized membrane protein (PUBMED:23490197)		Missing	Missing	+	Missing	Missing
GC_00000237				COG3768	Uncharacterized membrane protein YcjF, UPF0283 family (YcjF)		+	+	+	+	+
GC_00002556				COG1714	Uncharacterized membrane protein YckC, RDD family (YckC)		+	Missing	Missing	Missing	Missing
GC_00002688				COG1714	Uncharacterized membrane protein YckC, RDD family (YckC)		Missing	Missing	+	Missing	Missing
GC_00002961				COG1714	Uncharacterized membrane protein YckC, RDD family (YckC)		Missing	+	Missing	Missing	Missing
GC_00003670				COG2261	Uncharacterized membrane protein YeaQ/YmgE, transglycosylase-associated protein family (YeaQ)		Missing	Missing	Missing	Missing	+
GC_00001697				COG5578	Uncharacterized membrane protein YesL (YesL)		Missing	+	Missing	Missing	Missing
GC_00001788				COG3152	Uncharacterized membrane protein YhaH, DUF805 family (yhaH)		Missing	Missing	Missing	+	Missing
GC_00003479				COG3152	Uncharacterized membrane protein YhaH, DUF805 family (yhaH)		Missing	Missing	Missing	Missing	+
GC_00000521				COG4399	Uncharacterized membrane protein YheB, UPF0754 family (YheB)		+	+	+	+	+
GC_00000695				COG5505	Uncharacterized membrane protein YjcL		Missing	+	+	+	+
GC_00003502				COG2268	Uncharacterized membrane protein YqiK, contains Band7/PHB/SPFH domain (YqiK) (PDB:1WIN)		Missing	Missing	+	Missing	Missing
GC_00000957				COG0701	Uncharacterized membrane protein YraQ, UPF0718 family (YraQ)		Missing	Missing	Missing	+	Missing
GC_00001164				COG0701	Uncharacterized membrane protein YraQ, UPF0718 family (YraQ)		+	Missing	Missing	Missing	Missing
GC_00003675				COG0701	Uncharacterized membrane protein YraQ, UPF0718 family (YraQ)		Missing	+	Missing	Missing	Missing
GC_00000957				COG0701|COG1141	Uncharacterized membrane protein YraQ, UPF0718 family (YraQ)|Ferredoxin (Fer) (PDB:1IQZ)		+	Missing	Missing	Missing	Missing
GC_00000192				COG5522	Uncharacterized membrane protein YwaF (YwaF)		+	Missing	+	Missing	+
GC_00000936				COG5522	Uncharacterized membrane protein YwaF (YwaF)		Missing	+	+	Missing	Missing
GC_00001195				COG5522	Uncharacterized membrane protein YwaF (YwaF)		Missing	+	+	Missing	Missing
GC_00001284				COG5522	Uncharacterized membrane protein YwaF (YwaF)		Missing	Missing	+	Missing	+
GC_00001315				COG5522	Uncharacterized membrane protein YwaF (YwaF)		Missing	+	Missing	Missing	+
GC_00001383				COG5522	Uncharacterized membrane protein YwaF (YwaF)		Missing	+	Missing	Missing	Missing
GC_00002643				COG5522	Uncharacterized membrane protein YwaF (YwaF)		Missing	+	Missing	Missing	Missing
GC_00002694				COG5522	Uncharacterized membrane protein YwaF (YwaF)		Missing	+	Missing	Missing	Missing
GC_00002834				COG5522	Uncharacterized membrane protein YwaF (YwaF)		+	Missing	Missing	Missing	Missing
GC_00002842				COG5522	Uncharacterized membrane protein YwaF (YwaF)		Missing	Missing	+	Missing	Missing
GC_00002874				COG5522	Uncharacterized membrane protein YwaF (YwaF)		Missing	Missing	Missing	+	Missing
GC_00002908				COG5522	Uncharacterized membrane protein YwaF (YwaF)		Missing	Missing	Missing	+	Missing
GC_00002960				COG5522	Uncharacterized membrane protein YwaF (YwaF)		+	Missing	Missing	Missing	Missing
GC_00002188				COG4330	Uncharacterized membrane protein, DUF1361 domain		Missing	+	Missing	Missing	Missing
GC_00002419				COG4330	Uncharacterized membrane protein, DUF1361 domain		+	Missing	Missing	Missing	Missing
GC_00003811				COG4330	Uncharacterized membrane protein, DUF1361 domain		Missing	Missing	Missing	Missing	+
GC_00000986				COG4760	Uncharacterized membrane protein, YccA/Bax inhibitor family		Missing	+	+	Missing	+
GC_00001874				COG4760	Uncharacterized membrane protein, YccA/Bax inhibitor family		Missing	Missing	Missing	+	Missing
GC_00003080				COG4760	Uncharacterized membrane protein, YccA/Bax inhibitor family		+	Missing	Missing	Missing	Missing
GC_00000274				COG1284	Uncharacterized membrane-anchored protein YitT, contains DUF161 and DUF2179 domains (YitT) (PDB:3HLU)		+	+	+	+	+
GC_00002394				COG1284	Uncharacterized membrane-anchored protein YitT, contains DUF161 and DUF2179 domains (YitT) (PDB:3HLU)		Missing	+	Missing	Missing	Missing
GC_00000839				COG0393	Uncharacterized pentameric protein YbjQ, UPF0145 family (YbjQ) (PDB:1VR4) (PUBMED:23935051)		Missing	+	+	+	+
GC_00003000				COG0393	Uncharacterized pentameric protein YbjQ, UPF0145 family (YbjQ) (PDB:1VR4) (PUBMED:23935051)		Missing	Missing	Missing	Missing	+
GC_00000181				COG0020	Undecaprenyl pyrophosphate synthase (UppS) (PDB:1X07)		+	+	Missing	Missing	Missing
GC_00000686				COG0035	Uracil phosphoribosyltransferase (Upp) (PDB:2EHJ)	Pyrimidine salvage	Missing	Missing	+	Missing	Missing
GC_00000034				COG0572	Uridine kinase (Udk) (PDB:5B3F)	Pyrimidine salvage	+	Missing	+	Missing	Missing
GC_00001072				COG0572	Uridine kinase (Udk) (PDB:5B3F)	Pyrimidine salvage	Missing	+	Missing	+	Missing
GC_00002122				COG0572	Uridine kinase (Udk) (PDB:5B3F)	Pyrimidine salvage	Missing	Missing	Missing	Missing	+
GC_00003627				COG0572	Uridine kinase (Udk) (PDB:5B3F)	Pyrimidine salvage	+	Missing	Missing	Missing	Missing
GC_00001801				COG2820	Uridine phosphorylase (Udp) (PDB:1K3F)	Pyrimidine salvage	Missing	Missing	Missing	Missing	+
GC_00002748				COG2820	Uridine phosphorylase (Udp) (PDB:1K3F)	Pyrimidine salvage	+	Missing	Missing	Missing	Missing
GC_00004040				COG0407	Uroporphyrinogen-III decarboxylase HemE (HemE) (PDB:2DG5)	Heme biosynthesis	Missing	+	Missing	Missing	Missing
GC_00000268				COG0525	Valyl-tRNA synthetase (ValS) (PDB:1GAX)	Aminoacyl-tRNA synthetases	+	Missing	Missing	Missing	Missing
GC_00003386				COG2233	Xanthine/uracil permease (UraA) (PDB:3QE7)	Pyrimidine degradation	+	Missing	Missing	Missing	Missing
GC_00003469				COG0523	Zinc metallochaperone YeiR/ZagA and related GTPases, G3E family (YejR) (PDB:1NIJ) (PUBMED:19822009;31132310)		Missing	+	Missing	Missing	Missing
GC_00002470				COG4104	Zn-binding Pro-Ala-Ala-Arg (PAAR) domain, involved in Type VI secretion (PAAR) (PDB:4JIV)		Missing	Missing	+	Missing	Missing
GC_00003232				COG2234	Zn-dependent amino- or carboxypeptidase, M28 family (Iap) (PDB:1AMP)		Missing	Missing	Missing	Missing	+
GC_00002409				COG2764	Zn-dependent glyoxalase, PhnB family (PhnB) (PDB:5KEF) (PUBMED:28034013)		+	Missing	Missing	Missing	Missing
GC_00000919				COG0312	Zn-dependent protease PmbA/TldA or its inactivated homolog (TldD) (PDB:3TV9) (PUBMED:12029038)		Missing	Missing	+	Missing	Missing
GC_00001269				COG0312	Zn-dependent protease PmbA/TldA or its inactivated homolog (TldD) (PDB:3TV9) (PUBMED:12029038)		+	+	Missing	Missing	Missing
GC_00002720				COG0312	Zn-dependent protease PmbA/TldA or its inactivated homolog (TldD) (PDB:3TV9) (PUBMED:12029038)		Missing	+	Missing	Missing	Missing
GC_00000784				COG1524	c-di-AMP phosphodiesterase AtaC or nucleotide pyrophosphatase, AlkP superfamily (AtaC) (PDB:1EI6) (PUBMED:32188788)		+	+	+	Missing	+
GC_00002649				COG1524	c-di-AMP phosphodiesterase AtaC or nucleotide pyrophosphatase, AlkP superfamily (AtaC) (PDB:1EI6) (PUBMED:32188788)		Missing	Missing	Missing	+	Missing
GC_00000236				COG0664	cAMP-binding domain of CRP or a regulatory subunit of cAMP-dependent protein kinases (Crp) (PDB:1FT9)		+	+	+	+	+
GC_00001302				COG0664	cAMP-binding domain of CRP or a regulatory subunit of cAMP-dependent protein kinases (Crp) (PDB:1FT9)		+	Missing	Missing	Missing	Missing
GC_00001465				COG0664	cAMP-binding domain of CRP or a regulatory subunit of cAMP-dependent protein kinases (Crp) (PDB:1FT9)		Missing	Missing	Missing	+	Missing
GC_00003525				COG0664	cAMP-binding domain of CRP or a regulatory subunit of cAMP-dependent protein kinases (Crp) (PDB:1FT9)		+	Missing	Missing	Missing	Missing
GC_00001250				COG0399	dTDP-4-amino-4,6-dideoxygalactose transaminase (WecE) (PDB:4PIW) (PUBMED:15271350)		+	Missing	Missing	Missing	+
GC_00002356				COG2135	ssDNA abasic site-binding protein YedK/HMCES, SRAP family (SRAP) (PDB:1ZN6) (PUBMED:30554877;31504793)		+	Missing	Missing	Missing	Missing
GC_00003770				COG2135	ssDNA abasic site-binding protein YedK/HMCES, SRAP family (SRAP) (PDB:1ZN6) (PUBMED:30554877;31504793)		Missing	Missing	Missing	Missing	+
GC_00004026				COG2135	ssDNA abasic site-binding protein YedK/HMCES, SRAP family (SRAP) (PDB:1ZN6) (PUBMED:30554877;31504793)		Missing	Missing	Missing	+	Missing
GC_00003045				COG0009	tRNA A37 threonylcarbamoyladenosine synthetase subunit TsaC/SUA5/YrdC (TsaC) (PDB:1HRU)	tRNA modification	Missing	Missing	Missing	+	Missing
GC_00002229				COG1054	tRNA U34 5'-hydroxylase TrhO, rhodanese family (TrhO) (PDB:4F67) (PUBMED:31253794)		Missing	+	Missing	Missing	Missing
GC_00000396				COG0617	tRNA nucleotidyltransferase/poly(A) polymerase (PcnB) (PDB:3WFR)	tRNA modification	Missing	Missing	Missing	+	+
GC_00000642				COG1323	tRNA-Met C34-N4-acetylcytidine synthase TmcAL (TmcAL) (PDB:5Y0T) (PUBMED:30150682)	tRNA modification	Missing	+	+	+	+
GC_00000019				COG2265	tRNA/tmRNA/rRNA uracil-C5-methylase, TrmA/RlmC/RlmD family (TrmA) (PDB:1UWV)	tRNA modification	Missing	Missing	+	Missing	Missing
GC_00001851	K11530	(4S)-4-hydroxy-5-phosphonooxypentane-2,3-dione isomerase [EC:5.3.1.32]		COG1359	Quinol monooxygenase YgiN (YgiN) (PDB:1R6Y) (PUBMED:15613473)		Missing	Missing	Missing	Missing	+
GC_00002292	K06876	(6-4)DNA photolyase [EC:4.1.99.13]	Enzymes>>>4. Lyases>>>4.1 Carbon-carbon lyases>>>4.1.99 Other carbon-carbon lyases>>>4.1.99.13 (6-4)DNA photolyase|DNA repair and recombination proteins>>>Prokaryotic type>>>SSBR (single strand breaks repair)>>>Direct repair	COG3046	Uncharacterized conserved protein related to deoxyribodipyrimidine photolyase (PDB:3ZXS)		Missing	Missing	Missing	Missing	+
GC_00000209	K03526	(E)-4-hydroxy-3-methylbut-2-enyl-diphosphate synthase [EC:1.17.7.1 1.17.7.3]	KEGG Orthology (KO)>>>09100 Metabolism>>>09109 Metabolism of terpenoids and polyketides>>>00900 Terpenoid backbone biosynthesis [PATH:ko00900]|Enzymes>>>1. Oxidoreductases>>>1.17 Acting on CH or CH2 groups>>>1.17.7 With an iron-sulfur protein as acceptor>>>1.17.7.1 (E)-4-hydroxy-3-methylbut-2-enyl-diphosphate synthase (ferredoxin)|Enzymes>>>1. Oxidoreductases>>>1.17 Acting on CH or CH2 groups>>>1…	COG0821	4-hydroxy-3-methylbut-2-en-1-yl diphosphate synthase IspG/GcpE (IspG) (PDB:2Y0F)	Isoprenoid biosynthesis	+	+	+	+	+
GC_00000054	K23876	(R)-2-hydroxyacyl-CoA dehydratese activating ATPase [EC:5.6.1.9]	KEGG Orthology (KO)>>>09190 Not Included in Pathway or Brite>>>09191 Unclassified: metabolism>>>99980 Enzymes with EC numbers|Enzymes>>>5. Isomerases>>>5.6 Isomerases altering macromolecular conformation>>>5.6.1 Enzymes altering polypeptide conformation or assembly>>>5.6.1.9 (R)-2-hydroxyacyl-CoA dehydratase activating ATPase	COG1924|COG3580	Activator of 2-hydroxyglutaryl-CoA dehydratase (HSP70-class ATPase domain) (YjiL) (PDB:1HUX)|Predicted nucleotide-binding protein, sugar kinase/HSP70/actin superfamily		+	+	Missing	+	+
GC_00003338	K21298	1,2-beta-oligoglucan phosphorylase [EC:2.4.1.333]	KEGG Orthology (KO)>>>09190 Not Included in Pathway or Brite>>>09191 Unclassified: metabolism>>>99980 Enzymes with EC numbers|Enzymes>>>2. Transferases>>>2.4 Glycosyltransferases>>>2.4.1 Hexosyltransferases>>>2.4.1.333 1,2-beta-oligoglucan phosphorylase	COG3459	Cellobiose phosphorylase (PDB:1V7V) (PUBMED:17307853)		+	Missing	Missing	Missing	Missing
GC_00000068	K19002	1,2-diacylglycerol 3-alpha-glucosyltransferase [EC:2.4.1.337]		COG0438	Glycosyltransferase involved in cell wall bisynthesis (RfaB) (PDB:2IV7)		Missing	+	Missing	Missing	Missing
GC_00000068	K19002	1,2-diacylglycerol 3-alpha-glucosyltransferase [EC:2.4.1.337]	KEGG Orthology (KO)>>>09100 Metabolism>>>09103 Lipid metabolism>>>00561 Glycerolipid metabolism [PATH:ko00561]|KEGG Orthology (KO)>>>09100 Metabolism>>>09107 Glycan biosynthesis and metabolism>>>00552 Teichoic acid biosynthesis [PATH:ko00552]|Enzymes>>>2. Transferases>>>2.4 Glycosyltransferases>>>2.4.1 Hexosyltransferases>>>2.4.1.337 1,2-diacylglycerol 3-alpha-glucosyltransferase|Glycosyltransfer…	COG0438	Glycosyltransferase involved in cell wall bisynthesis (RfaB) (PDB:2IV7)		+	+	+	+	+
GC_00000328	K00700	1,4-alpha-glucan branching enzyme [EC:2.4.1.18]	KEGG Orthology (KO)>>>09100 Metabolism>>>09101 Carbohydrate metabolism>>>00500 Starch and sucrose metabolism [PATH:ko00500]|Enzymes>>>2. Transferases>>>2.4 Glycosyltransferases>>>2.4.1 Hexosyltransferases>>>2.4.1.18 1,4-alpha-glucan branching enzyme|Exosome>>>Exosomal proteins>>>Exosomal proteins of other body fluids (saliva and urine)	COG0296	1,4-alpha-glucan branching enzyme (GlgB) (PDB:4LPC) (PUBMED:25871919)		+	+	+	+	+
GC_00000623	K00655	1-acyl-sn-glycerol-3-phosphate acyltransferase [EC:2.3.1.51]	KEGG Orthology (KO)>>>09100 Metabolism>>>09103 Lipid metabolism>>>00561 Glycerolipid metabolism [PATH:ko00561]|KEGG Orthology (KO)>>>09100 Metabolism>>>09103 Lipid metabolism>>>00564 Glycerophospholipid metabolism [PATH:ko00564]|Enzymes>>>2. Transferases>>>2.3 Acyltransferases>>>2.3.1 Transferring groups other than aminoacyl groups>>>2.3.1.51 1-acylglycerol-3-phosphate O-acyltransferase|Lipid bio…	COG0204	1-acyl-sn-glycerol-3-phosphate acyltransferase (PlsC) (PDB:1IUQ)	Phospholipid biosynthesis	+	+	Missing	+	+
GC_00000625	K00655	1-acyl-sn-glycerol-3-phosphate acyltransferase [EC:2.3.1.51]	KEGG Orthology (KO)>>>09100 Metabolism>>>09103 Lipid metabolism>>>00561 Glycerolipid metabolism [PATH:ko00561]|KEGG Orthology (KO)>>>09100 Metabolism>>>09103 Lipid metabolism>>>00564 Glycerophospholipid metabolism [PATH:ko00564]|Enzymes>>>2. Transferases>>>2.3 Acyltransferases>>>2.3.1 Transferring groups other than aminoacyl groups>>>2.3.1.51 1-acylglycerol-3-phosphate O-acyltransferase|Lipid bio…	COG0204	1-acyl-sn-glycerol-3-phosphate acyltransferase (PlsC) (PDB:1IUQ)	Phospholipid biosynthesis	Missing	+	+	Missing	+
GC_00002687	K00655	1-acyl-sn-glycerol-3-phosphate acyltransferase [EC:2.3.1.51]	KEGG Orthology (KO)>>>09100 Metabolism>>>09103 Lipid metabolism>>>00561 Glycerolipid metabolism [PATH:ko00561]|KEGG Orthology (KO)>>>09100 Metabolism>>>09103 Lipid metabolism>>>00564 Glycerophospholipid metabolism [PATH:ko00564]|Enzymes>>>2. Transferases>>>2.3 Acyltransferases>>>2.3.1 Transferring groups other than aminoacyl groups>>>2.3.1.51 1-acylglycerol-3-phosphate O-acyltransferase|Lipid bio…	COG0204	1-acyl-sn-glycerol-3-phosphate acyltransferase (PlsC) (PDB:1IUQ)	Phospholipid biosynthesis	Missing	+	Missing	Missing	Missing
GC_00000208	K00099	1-deoxy-D-xylulose-5-phosphate reductoisomerase [EC:1.1.1.267]	KEGG Orthology (KO)>>>09100 Metabolism>>>09109 Metabolism of terpenoids and polyketides>>>00900 Terpenoid backbone biosynthesis [PATH:ko00900]|Enzymes>>>1. Oxidoreductases>>>1.1 Acting on the CH-OH group of donors>>>1.1.1 With NAD+ or NADP+ as acceptor>>>1.1.1.267 1-deoxy-D-xylulose-5-phosphate reductoisomerase	COG0743	1-deoxy-D-xylulose 5-phosphate reductoisomerase (Dxr) (PDB:1JVS)	Isoprenoid biosynthesis	+	+	+	+	+
GC_00000045	K01662	1-deoxy-D-xylulose-5-phosphate synthase [EC:2.2.1.7]	KEGG Orthology (KO)>>>09100 Metabolism>>>09108 Metabolism of cofactors and vitamins>>>00730 Thiamine metabolism [PATH:ko00730]|KEGG Orthology (KO)>>>09100 Metabolism>>>09109 Metabolism of terpenoids and polyketides>>>00900 Terpenoid backbone biosynthesis [PATH:ko00900]|Enzymes>>>2. Transferases>>>2.2 Transferring aldehyde or ketonic groups>>>2.2.1 Transketolases and transaldolases>>>2.2.1.7 1-deo…	COG1154	Deoxyxylulose-5-phosphate synthase (Dxs) (PDB:2O1S)	Pyridoxal phosphate biosynthesis	+	+	+	+	+
GC_00001858	K00882	1-phosphofructokinase [EC:2.7.1.56]		COG1105	1-phosphofructokinase or 6-phosphofructokinase II (FruK) (PDB:2ABQ)		Missing	+	Missing	Missing	Missing
GC_00000257	K00294	1-pyrroline-5-carboxylate dehydrogenase [EC:1.2.1.88]	KEGG Orthology (KO)>>>09100 Metabolism>>>09105 Amino acid metabolism>>>00250 Alanine, aspartate and glutamate metabolism [PATH:ko00250]|KEGG Orthology (KO)>>>09100 Metabolism>>>09105 Amino acid metabolism>>>00330 Arginine and proline metabolism [PATH:ko00330]|Enzymes>>>1. Oxidoreductases>>>1.2 Acting on the aldehyde or oxo group of donors>>>1.2.1 With NAD+ or NADP+ as acceptor>>>1.2.1.88 L-glutam…	COG1012	Acyl-CoA reductase or other NAD-dependent aldehyde dehydrogenase (AdhE) (PDB:1A4S)	Proline degradation	+	+	+	+	+
GC_00000568	K02528	16S rRNA (adenine1518-N6/adenine1519-N6)-dimethyltransferase [EC:2.1.1.182]	Enzymes>>>2. Transferases>>>2.1 Transferring one-carbon groups>>>2.1.1 Methyltransferases>>>2.1.1.182 16S rRNA (adenine1518-N6/adenine1519-N6)-dimethyltransferase|Ribosome biogenesis>>>Prokaryotic type>>>rRNA modification factors>>>16S rRNA modification factors	COG0030	16S rRNA A1518 and A1519 N6-dimethyltransferase RsmA/KsgA/DIM1 (may also have DNA glycosylase/AP lyase activity) (RsmA) (PDB:1QYR)	16S rRNA modification	+	+	+	+	+
GC_00000751	K07056	16S rRNA (cytidine1402-2'-O)-methyltransferase [EC:2.1.1.198]	Enzymes>>>2. Transferases>>>2.1 Transferring one-carbon groups>>>2.1.1 Methyltransferases>>>2.1.1.198 16S rRNA (cytidine1402-2'-O)-methyltransferase|Ribosome biogenesis>>>Prokaryotic type>>>rRNA modification factors>>>16S rRNA modification factors	COG0313	16S rRNA C1402 (ribose-2'-O) methylase RsmI (RsmI) (PDB:3KWP) (PUBMED:24078611)	16S rRNA modification	Missing	+	+	+	+
GC_00001085	K03438	16S rRNA (cytosine1402-N4)-methyltransferase [EC:2.1.1.199]		COG0275	16S rRNA C1402 N4-methylase RsmH (RmsH) (PDB:1M6Y)	16S rRNA modification	+	+	+	Missing	Missing
GC_00000668	K03438	16S rRNA (cytosine1402-N4)-methyltransferase [EC:2.1.1.199]	Enzymes>>>2. Transferases>>>2.1 Transferring one-carbon groups>>>2.1.1 Methyltransferases>>>2.1.1.199 16S rRNA (cytosine1402-N4)-methyltransferase|Ribosome biogenesis>>>Prokaryotic type>>>rRNA modification factors>>>16S rRNA modification factors	COG0275	16S rRNA C1402 N4-methylase RsmH (RmsH) (PDB:1M6Y)	16S rRNA modification	Missing	+	+	+	+
GC_00000782	K00564	16S rRNA (guanine1207-N2)-methyltransferase [EC:2.1.1.172]	Enzymes>>>2. Transferases>>>2.1 Transferring one-carbon groups>>>2.1.1 Methyltransferases>>>2.1.1.172 16S rRNA (guanine1207-N2)-methyltransferase|Ribosome biogenesis>>>Prokaryotic type>>>rRNA modification factors>>>16S rRNA modification factors	COG2813	16S rRNA G1207 methylase RsmC (RsmC) (PDB:1DUS)	16S rRNA modification	+	Missing	+	+	+
GC_00000512	K03501	16S rRNA (guanine527-N7)-methyltransferase [EC:2.1.1.170]	Enzymes>>>2. Transferases>>>2.1 Transferring one-carbon groups>>>2.1.1 Methyltransferases>>>2.1.1.170 16S rRNA (guanine527-N7)-methyltransferase|Ribosome biogenesis>>>Prokaryotic type>>>rRNA modification factors>>>16S rRNA modification factors|Chromosome and associated proteins>>>Prokaryotic type>>>Chromosome partitioning proteins>>>Other chromosome partitioning proteins	COG0357	16S rRNA G527 N7-methylase RsmG (former glucose-inhibited division protein B) (RsmG) (PDB:1XDZ) (PUBMED:15375115;22031445)	16S rRNA modification	+	+	+	+	+
GC_00000363	K08316	16S rRNA (guanine966-N2)-methyltransferase [EC:2.1.1.171]	Enzymes>>>2. Transferases>>>2.1 Transferring one-carbon groups>>>2.1.1 Methyltransferases>>>2.1.1.171 16S rRNA (guanine966-N2)-methyltransferase|Ribosome biogenesis>>>Prokaryotic type>>>rRNA modification factors>>>16S rRNA modification factors	COG0742	16S rRNA G966 N2-methylase RsmD (RsmD) (PDB:2IFT)	16S rRNA modification	+	+	+	+	+
GC_00004189	K09761	16S rRNA (uracil1498-N3)-methyltransferase [EC:2.1.1.193]	Enzymes>>>2. Transferases>>>2.1 Transferring one-carbon groups>>>2.1.1 Methyltransferases>>>2.1.1.193 16S rRNA (uracil1498-N3)-methyltransferase|Ribosome biogenesis>>>Prokaryotic type>>>rRNA modification factors>>>16S rRNA modification factors	COG1385	16S rRNA U1498 N3-methylase RsmE (RsmE) (PDB:1NXZ)	16S rRNA modification	Missing	Missing	Missing	Missing	+
GC_00000866	K02860	16S rRNA processing protein RimM	Ribosome biogenesis>>>Prokaryotic type>>>ribosomal protein modification factors	COG0806	Ribosomal 30S subunit maturation factor RimM, required for 16S rRNA processing (RimM) (PDB:2QGG)	16S rRNA modification	+	+	+	Missing	Missing
GC_00002121	K02860	16S rRNA processing protein RimM	Ribosome biogenesis>>>Prokaryotic type>>>ribosomal protein modification factors	COG0806	Ribosomal 30S subunit maturation factor RimM, required for 16S rRNA processing (RimM) (PDB:2QGG)	16S rRNA modification	Missing	Missing	Missing	Missing	+
GC_00003381	K02860	16S rRNA processing protein RimM	Ribosome biogenesis>>>Prokaryotic type>>>ribosomal protein modification factors	COG0806	Ribosomal 30S subunit maturation factor RimM, required for 16S rRNA processing (RimM) (PDB:2QGG)	16S rRNA modification	Missing	Missing	Missing	+	Missing
GC_00001106	K06183	16S rRNA pseudouridine516 synthase [EC:5.4.99.19]		COG1187	Pseudouridylate synthase RsuA, specific for 16S rRNA U516 and 23S rRNA U2605 (RsuA) (PDB:1KSK)	16S rRNA modification	+	+	Missing	+	Missing
GC_00001254	K01119	2',3'-cyclic-nucleotide 2'-phosphodiesterase / 3'-nucleotidase [EC:3.1.4.16 3.1.3.6]	KEGG Orthology (KO)>>>09100 Metabolism>>>09104 Nucleotide metabolism>>>00230 Purine metabolism [PATH:ko00230]|KEGG Orthology (KO)>>>09100 Metabolism>>>09104 Nucleotide metabolism>>>00240 Pyrimidine metabolism [PATH:ko00240]|Enzymes>>>3. Hydrolases>>>3.1 Acting on ester bonds>>>3.1.3 Phosphoric-monoester hydrolases>>>3.1.3.6 3'-nucleotidase|Enzymes>>>3. Hydrolases>>>3.1 Acting on ester bonds>>>3.1…	COG0737	2',3'-cyclic-nucleotide 2'-phosphodiesterase/5'- or 3'-nucleotidase, 5'-nucleotidase family (UshA) (PDB:1HO5)		Missing	+	+	Missing	Missing
GC_00000597	K09769	2',3'-cyclic-nucleotide 2'-phosphodiesterase [EC:3.1.4.16]	KEGG Orthology (KO)>>>09100 Metabolism>>>09104 Nucleotide metabolism>>>00230 Purine metabolism [PATH:ko00230]|KEGG Orthology (KO)>>>09100 Metabolism>>>09104 Nucleotide metabolism>>>00240 Pyrimidine metabolism [PATH:ko00240]|Enzymes>>>3. Hydrolases>>>3.1 Acting on ester bonds>>>3.1.4 Phosphoric-diester hydrolases>>>3.1.4.16 2',3'-cyclic-nucleotide 2'-phosphodiesterase	COG1692	2',3'- and 3',5'-cNMP phosphodiesterase YmdB, calcineurin family (YmdB) (PDB:2CV9) (PUBMED:24163345)		+	+	+	+	+
GC_00000012	K15633	2,3-bisphosphoglycerate-independent phosphoglycerate mutase [EC:5.4.2.12]	KEGG Orthology (KO)>>>09100 Metabolism>>>09101 Carbohydrate metabolism>>>00010 Glycolysis / Gluconeogenesis [PATH:ko00010]|KEGG Orthology (KO)>>>09100 Metabolism>>>09102 Energy metabolism>>>00680 Methane metabolism [PATH:ko00680]|KEGG Orthology (KO)>>>09100 Metabolism>>>09105 Amino acid metabolism>>>00260 Glycine, serine and threonine metabolism [PATH:ko00260]|Enzymes>>>5. Isomerases>>>5.4 Intram…	COG0696	Phosphoglycerate mutase (BPG-independent), AlkP superfamily (GpmI) (PDB:1EJJ)	Glycolysis	+	+	+	+	+
GC_00000750	K21672	2,4-diaminopentanoate dehydrogenase [EC:1.4.1.12 1.4.1.26]	KEGG Orthology (KO)>>>09100 Metabolism>>>09105 Amino acid metabolism>>>00310 Lysine degradation [PATH:ko00310]|KEGG Orthology (KO)>>>09100 Metabolism>>>09105 Amino acid metabolism>>>00330 Arginine and proline metabolism [PATH:ko00330]|KEGG Orthology (KO)>>>09100 Metabolism>>>09106 Metabolism of other amino acids>>>00470 D-Amino acid metabolism [PATH:ko00470]|Enzymes>>>1. Oxidoreductases>>>1.4 Act…	COG3804	Uncharacterized conserved protein (PDB:6IAQ)		+	+	+	Missing	+
GC_00004072	K06221	2,5-diketo-D-gluconate reductase A [EC:1.1.1.346]		COG0656	Aldo/keto reductase, related to diketogulonate reductase (ARA1) (PDB:1Q13)		Missing	Missing	Missing	+	Missing
GC_00000709	K06221	2,5-diketo-D-gluconate reductase A [EC:1.1.1.346]	KEGG Orthology (KO)>>>09190 Not Included in Pathway or Brite>>>09191 Unclassified: metabolism>>>99980 Enzymes with EC numbers|Enzymes>>>1. Oxidoreductases>>>1.1 Acting on the CH-OH group of donors>>>1.1.1 With NAD+ or NADP+ as acceptor>>>1.1.1.346 2,5-didehydrogluconate reductase (2-dehydro-L-gulonate-forming)	COG0656	Aldo/keto reductase, related to diketogulonate reductase (ARA1) (PDB:1Q13)		+	+	Missing	+	+
GC_00000207	K01770	2-C-methyl-D-erythritol 2,4-cyclodiphosphate synthase [EC:4.6.1.12]	KEGG Orthology (KO)>>>09100 Metabolism>>>09109 Metabolism of terpenoids and polyketides>>>00900 Terpenoid backbone biosynthesis [PATH:ko00900]|Enzymes>>>2. Transferases>>>2.7 Transferring phosphorus-containing groups>>>2.7.7 Nucleotidyltransferases>>>2.7.7.60 2-C-methyl-D-erythritol 4-phosphate cytidylyltransferase|Enzymes>>>4. Lyases>>>4.6 Phosphorus-oxygen lyases>>>4.6.1 Phosphorus-oxygen lyase…	COG0245	2C-methyl-D-erythritol 2,4-cyclodiphosphate synthase (IspF) (PDB:1GX1)	Isoprenoid biosynthesis	+	+	Missing	+	+
GC_00000207	K01770	2-C-methyl-D-erythritol 2,4-cyclodiphosphate synthase [EC:4.6.1.12]	KEGG Orthology (KO)>>>09190 Not Included in Pathway or Brite>>>09191 Unclassified: metabolism>>>99980 Enzymes with EC numbers|Enzymes>>>1. Oxidoreductases>>>1.8 Acting on a sulfur group of donors>>>1.8.1 With NAD+ or NADP+ as acceptor>>>1.8.1.19 sulfide dehydrogenase	COG0245	2C-methyl-D-erythritol 2,4-cyclodiphosphate synthase (IspF) (PDB:1GX1)	Isoprenoid biosynthesis	Missing	Missing	+	Missing	Missing
GC_00000974	K00991	2-C-methyl-D-erythritol 4-phosphate cytidylyltransferase [EC:2.7.7.60]	Enzymes>>>3. Hydrolases>>>3.4 Acting on peptide bonds (peptidases)>>>3.4.24 Metalloendopeptidases>>>3.4.24.-|Peptidases and inhibitors>>>Metallo peptidases>>>Family M12: astacin/adamalysin family	COG1211	2-C-methyl-D-erythritol 4-phosphate cytidylyltransferase (IspD) (PDB:1H3M)	Isoprenoid biosynthesis	+	Missing	Missing	Missing	Missing
GC_00000974	K00991	2-C-methyl-D-erythritol 4-phosphate cytidylyltransferase [EC:2.7.7.60]	KEGG Orthology (KO)>>>09100 Metabolism>>>09108 Metabolism of cofactors and vitamins>>>00790 Folate biosynthesis [PATH:ko00790]|Enzymes>>>2. Transferases>>>2.7 Transferring phosphorus-containing groups>>>2.7.7 Nucleotidyltransferases>>>2.7.7.77 molybdenum cofactor guanylyltransferase	COG1211	2-C-methyl-D-erythritol 4-phosphate cytidylyltransferase (IspD) (PDB:1H3M)	Isoprenoid biosynthesis	Missing	+	+	Missing	Missing
GC_00001613	K00991	2-C-methyl-D-erythritol 4-phosphate cytidylyltransferase [EC:2.7.7.60]	KEGG Orthology (KO)>>>09100 Metabolism>>>09108 Metabolism of cofactors and vitamins>>>00790 Folate biosynthesis [PATH:ko00790]|Enzymes>>>2. Transferases>>>2.7 Transferring phosphorus-containing groups>>>2.7.7 Nucleotidyltransferases>>>2.7.7.77 molybdenum cofactor guanylyltransferase	COG1211	2-C-methyl-D-erythritol 4-phosphate cytidylyltransferase (IspD) (PDB:1H3M)	Isoprenoid biosynthesis	Missing	Missing	Missing	Missing	+
GC_00003915	K00991	2-C-methyl-D-erythritol 4-phosphate cytidylyltransferase [EC:2.7.7.60]	KEGG Orthology (KO)>>>09100 Metabolism>>>09108 Metabolism of cofactors and vitamins>>>00790 Folate biosynthesis [PATH:ko00790]|Enzymes>>>2. Transferases>>>2.7 Transferring phosphorus-containing groups>>>2.7.7 Nucleotidyltransferases>>>2.7.7.77 molybdenum cofactor guanylyltransferase	COG1211	2-C-methyl-D-erythritol 4-phosphate cytidylyltransferase (IspD) (PDB:1H3M)	Isoprenoid biosynthesis	Missing	Missing	Missing	+	Missing
GC_00000815	K21399	2-amino-4-ketopentanoate thiolase alpha subunit [EC:2.3.1.263]	KEGG Orthology (KO)>>>09190 Not Included in Pathway or Brite>>>09191 Unclassified: metabolism>>>99980 Enzymes with EC numbers|Enzymes>>>2. Transferases>>>2.3 Acyltransferases>>>2.3.1 Transferring groups other than aminoacyl groups>>>2.3.1.263 2-amino-4-oxopentanoate thiolase				+	+	+	Missing	+
GC_00000676	K21400	2-amino-4-ketopentanoate thiolase beta subunit [EC:2.3.1.263]	KEGG Orthology (KO)>>>09190 Not Included in Pathway or Brite>>>09191 Unclassified: metabolism>>>99980 Enzymes with EC numbers|Enzymes>>>2. Transferases>>>2.3 Acyltransferases>>>2.3.1 Transferring groups other than aminoacyl groups>>>2.3.1.263 2-amino-4-oxopentanoate thiolase	COG0031	Cysteine synthase (CysK) (PDB:1FCJ)	Cysteine biosynthesis	+	+	+	Missing	+
GC_00004145	K00874	2-dehydro-3-deoxygluconokinase [EC:2.7.1.45]	KEGG Orthology (KO)>>>09100 Metabolism>>>09101 Carbohydrate metabolism>>>00030 Pentose phosphate pathway [PATH:ko00030]|Enzymes>>>2. Transferases>>>2.7 Transferring phosphorus-containing groups>>>2.7.1 Phosphotransferases with an alcohol group as acceptor>>>2.7.1.45 2-dehydro-3-deoxygluconokinase	COG0524	Sugar or nucleoside kinase, ribokinase family (RbsK) (PDB:2QCV)	Glycolysis	Missing	Missing	Missing	+	Missing
GC_00001860	K00874	2-dehydro-3-deoxygluconokinase [EC:2.7.1.45]	KEGG Orthology (KO)>>>09100 Metabolism>>>09101 Carbohydrate metabolism>>>00051 Fructose and mannose metabolism [PATH:ko00051]|Enzymes>>>2. Transferases>>>2.7 Transferring phosphorus-containing groups>>>2.7.1 Phosphotransferases with an alcohol group as acceptor>>>2.7.1.3 ketohexokinase|Exosome>>>Exosomal proteins>>>Exosomal proteins of other body fluids (saliva and urine)	COG0524	Sugar or nucleoside kinase, ribokinase family (RbsK) (PDB:2QCV)	Glycolysis	Missing	Missing	Missing	Missing	+
GC_00003976	K01625	2-dehydro-3-deoxyphosphogluconate aldolase / (4S)-4-hydroxy-2-oxoglutarate aldolase [EC:4.1.2.14 4.1.3.42]	KEGG Orthology (KO)>>>09100 Metabolism>>>09101 Carbohydrate metabolism>>>00030 Pentose phosphate pathway [PATH:ko00030]|KEGG Orthology (KO)>>>09100 Metabolism>>>09101 Carbohydrate metabolism>>>00630 Glyoxylate and dicarboxylate metabolism [PATH:ko00630]|Enzymes>>>4. Lyases>>>4.1 Carbon-carbon lyases>>>4.1.2 Aldehyde-lyases>>>4.1.2.14 2-dehydro-3-deoxy-phosphogluconate aldolase|Enzymes>>>4. Lyases…	COG0800	2-keto-3-deoxy-6-phosphogluconate aldolase (Eda) (PDB:2V81)	Entner-Doudoroff pathway	Missing	Missing	Missing	+	Missing
GC_00000220	K00077	2-dehydropantoate 2-reductase [EC:1.1.1.169]	KEGG Orthology (KO)>>>09100 Metabolism>>>09108 Metabolism of cofactors and vitamins>>>00770 Pantothenate and CoA biosynthesis [PATH:ko00770]|Enzymes>>>1. Oxidoreductases>>>1.1 Acting on the CH-OH group of donors>>>1.1.1 With NAD+ or NADP+ as acceptor>>>1.1.1.169 2-dehydropantoate 2-reductase	COG1893	Ketopantoate reductase (PanE) (PDB:1BG6)	Pantothenate/CoA biosynthesis	+	+	+	+	+
GC_00000560	K03150	2-iminoacetate synthase [EC:4.1.99.19]	KEGG Orthology (KO)>>>09100 Metabolism>>>09108 Metabolism of cofactors and vitamins>>>00730 Thiamine metabolism [PATH:ko00730]|Enzymes>>>4. Lyases>>>4.1 Carbon-carbon lyases>>>4.1.99 Other carbon-carbon lyases>>>4.1.99.19 2-iminoacetate synthase	COG1060	2-iminoacetate synthase ThiH/Menaquinone biosynthesis enzymes MqnC and MqnE (ThiH) (PDB:4WCX) (PUBMED:18801996)	Thiamine biosynthesis	+	+	+	+	+
GC_00001318	K09022	2-iminobutanoate/2-iminopropanoate deaminase [EC:3.5.99.10]		COG0251	Enamine deaminase RidA, house cleaning of reactive enamine intermediates, YjgF/YER057c/UK114 family (RidA) (PDB:1J7H) (PUBMED:22094463;32205462)	Pyrimidine degradation	Missing	Missing	+	Missing	Missing
GC_00000796	K09022	2-iminobutanoate/2-iminopropanoate deaminase [EC:3.5.99.10]	KEGG Orthology (KO)>>>09190 Not Included in Pathway or Brite>>>09191 Unclassified: metabolism>>>99980 Enzymes with EC numbers|Enzymes>>>3. Hydrolases>>>3.5 Acting on carbon-nitrogen bonds, other than peptide bonds>>>3.5.99 In other compounds>>>3.5.99.10 2-iminobutanoate/2-iminopropanoate deaminase	COG0251	Enamine deaminase RidA, house cleaning of reactive enamine intermediates, YjgF/YER057c/UK114 family (RidA) (PDB:1J7H) (PUBMED:22094463;32205462)	Pyrimidine degradation	+	+	+	+	Missing
GC_00001316	K09022	2-iminobutanoate/2-iminopropanoate deaminase [EC:3.5.99.10]	KEGG Orthology (KO)>>>09190 Not Included in Pathway or Brite>>>09191 Unclassified: metabolism>>>99980 Enzymes with EC numbers|Enzymes>>>3. Hydrolases>>>3.5 Acting on carbon-nitrogen bonds, other than peptide bonds>>>3.5.99 In other compounds>>>3.5.99.10 2-iminobutanoate/2-iminopropanoate deaminase	COG0251	Enamine deaminase RidA, house cleaning of reactive enamine intermediates, YjgF/YER057c/UK114 family (RidA) (PDB:1J7H) (PUBMED:22094463;32205462)	Pyrimidine degradation	Missing	Missing	Missing	Missing	+
GC_00001318	K09022	2-iminobutanoate/2-iminopropanoate deaminase [EC:3.5.99.10]	KEGG Orthology (KO)>>>09190 Not Included in Pathway or Brite>>>09191 Unclassified: metabolism>>>99980 Enzymes with EC numbers|Enzymes>>>3. Hydrolases>>>3.5 Acting on carbon-nitrogen bonds, other than peptide bonds>>>3.5.99 In other compounds>>>3.5.99.10 2-iminobutanoate/2-iminopropanoate deaminase	COG0251	Enamine deaminase RidA, house cleaning of reactive enamine intermediates, YjgF/YER057c/UK114 family (RidA) (PDB:1J7H) (PUBMED:22094463;32205462)	Pyrimidine degradation	+	Missing	Missing	Missing	Missing
GC_00002896	K00176	2-oxoglutarate ferredoxin oxidoreductase subunit delta [EC:1.2.7.3]	KEGG Orthology (KO)>>>09100 Metabolism>>>09101 Carbohydrate metabolism>>>00020 Citrate cycle (TCA cycle) [PATH:ko00020]|KEGG Orthology (KO)>>>09100 Metabolism>>>09102 Energy metabolism>>>00720 Carbon fixation pathways in prokaryotes [PATH:ko00720]|Enzymes>>>1. Oxidoreductases>>>1.2 Acting on the aldehyde or oxo group of donors>>>1.2.7 With an iron-sulfur protein as acceptor>>>1.2.7.3 2-oxoglutara…	COG1143	Formate hydrogenlyase subunit 6/NADH:ubiquinone oxidoreductase 23 kD subunit (chain I) (NuoI) (PDB:1B0P)	NADH dehydrogenase	+	Missing	Missing	Missing	Missing
GC_00000713	K00176	2-oxoglutarate ferredoxin oxidoreductase subunit delta [EC:1.2.7.3]	KEGG Orthology (KO)>>>09100 Metabolism>>>09101 Carbohydrate metabolism>>>00020 Citrate cycle (TCA cycle) [PATH:ko00020]|KEGG Orthology (KO)>>>09100 Metabolism>>>09102 Energy metabolism>>>00720 Carbon fixation pathways in prokaryotes [PATH:ko00720]|Enzymes>>>1. Oxidoreductases>>>1.2 Acting on the aldehyde or oxo group of donors>>>1.2.7 With an iron-sulfur protein as acceptor>>>1.2.7.3 2-oxoglutara…	COG1146	NAD-dependent dihydropyrimidine dehydrogenase, PreA subunit (PreA)		+	+	+	+	Missing
GC_00000040	K00177	2-oxoglutarate ferredoxin oxidoreductase subunit gamma [EC:1.2.7.3]	KEGG Orthology (KO)>>>09100 Metabolism>>>09101 Carbohydrate metabolism>>>00010 Glycolysis / Gluconeogenesis [PATH:ko00010]|KEGG Orthology (KO)>>>09100 Metabolism>>>09101 Carbohydrate metabolism>>>00020 Citrate cycle (TCA cycle) [PATH:ko00020]|KEGG Orthology (KO)>>>09100 Metabolism>>>09101 Carbohydrate metabolism>>>00620 Pyruvate metabolism [PATH:ko00620]|KEGG Orthology (KO)>>>09100 Metabolism>>>0…	COG1014	Pyruvate:ferredoxin oxidoreductase or related 2-oxoacid:ferredoxin oxidoreductase, gamma subunit (PorG) (PDB:1B0P)	Pyruvate oxidation	+	Missing	Missing	Missing	Missing
GC_00000040	K00177	2-oxoglutarate ferredoxin oxidoreductase subunit gamma [EC:1.2.7.3]	KEGG Orthology (KO)>>>09100 Metabolism>>>09101 Carbohydrate metabolism>>>00020 Citrate cycle (TCA cycle) [PATH:ko00020]|KEGG Orthology (KO)>>>09100 Metabolism>>>09102 Energy metabolism>>>00720 Carbon fixation pathways in prokaryotes [PATH:ko00720]|Enzymes>>>1. Oxidoreductases>>>1.2 Acting on the aldehyde or oxo group of donors>>>1.2.7 With an iron-sulfur protein as acceptor>>>1.2.7.3 2-oxoglutara…	COG1014	Pyruvate:ferredoxin oxidoreductase or related 2-oxoacid:ferredoxin oxidoreductase, gamma subunit (PorG) (PDB:1B0P)	Pyruvate oxidation	+	+	Missing	+	+
GC_00000040	K00177	2-oxoglutarate ferredoxin oxidoreductase subunit gamma [EC:1.2.7.3]	KEGG Orthology (KO)>>>09190 Not Included in Pathway or Brite>>>09191 Unclassified: metabolism>>>99980 Enzymes with EC numbers|Enzymes>>>1. Oxidoreductases>>>1.2 Acting on the aldehyde or oxo group of donors>>>1.2.1 With NAD+ or NADP+ as acceptor>>>1.2.1.51 pyruvate dehydrogenase (NADP+)	COG1014	Pyruvate:ferredoxin oxidoreductase or related 2-oxoacid:ferredoxin oxidoreductase, gamma subunit (PorG) (PDB:1B0P)	Pyruvate oxidation	Missing	Missing	+	Missing	Missing
GC_00000100	K00174	2-oxoglutarate/2-oxoacid ferredoxin oxidoreductase subunit alpha [EC:1.2.7.3 1.2.7.11]	KEGG Orthology (KO)>>>09100 Metabolism>>>09101 Carbohydrate metabolism>>>00010 Glycolysis / Gluconeogenesis [PATH:ko00010]|KEGG Orthology (KO)>>>09100 Metabolism>>>09101 Carbohydrate metabolism>>>00020 Citrate cycle (TCA cycle) [PATH:ko00020]|KEGG Orthology (KO)>>>09100 Metabolism>>>09101 Carbohydrate metabolism>>>00620 Pyruvate metabolism [PATH:ko00620]|KEGG Orthology (KO)>>>09100 Metabolism>>>0…	COG0674	Pyruvate:ferredoxin oxidoreductase or related 2-oxoacid:ferredoxin oxidoreductase, alpha subunit (PorA) (PDB:5C4I)	Pyruvate oxidation	+	+	+	+	+
GC_00000023	K00175	2-oxoglutarate/2-oxoacid ferredoxin oxidoreductase subunit beta [EC:1.2.7.3 1.2.7.11]	KEGG Orthology (KO)>>>09100 Metabolism>>>09101 Carbohydrate metabolism>>>00010 Glycolysis / Gluconeogenesis [PATH:ko00010]|KEGG Orthology (KO)>>>09100 Metabolism>>>09101 Carbohydrate metabolism>>>00020 Citrate cycle (TCA cycle) [PATH:ko00020]|KEGG Orthology (KO)>>>09100 Metabolism>>>09101 Carbohydrate metabolism>>>00620 Pyruvate metabolism [PATH:ko00620]|KEGG Orthology (KO)>>>09100 Metabolism>>>0…	COG1013	Pyruvate:ferredoxin oxidoreductase or related 2-oxoacid:ferredoxin oxidoreductase, beta subunit (PorB) (PDB:1B0P)	Pyruvate oxidation	+	Missing	+	+	+
GC_00000023	K00175	2-oxoglutarate/2-oxoacid ferredoxin oxidoreductase subunit beta [EC:1.2.7.3 1.2.7.11]	KEGG Orthology (KO)>>>09190 Not Included in Pathway or Brite>>>09191 Unclassified: metabolism>>>99980 Enzymes with EC numbers|Enzymes>>>1. Oxidoreductases>>>1.2 Acting on the aldehyde or oxo group of donors>>>1.2.1 With NAD+ or NADP+ as acceptor>>>1.2.1.51 pyruvate dehydrogenase (NADP+)	COG1013	Pyruvate:ferredoxin oxidoreductase or related 2-oxoacid:ferredoxin oxidoreductase, beta subunit (PorB) (PDB:1B0P)	Pyruvate oxidation	Missing	+	Missing	Missing	Missing
GC_00001057	K00166	2-oxoisovalerate dehydrogenase E1 component alpha subunit [EC:1.2.4.4]	KEGG Orthology (KO)>>>09100 Metabolism>>>09101 Carbohydrate metabolism>>>00640 Propanoate metabolism [PATH:ko00640]|KEGG Orthology (KO)>>>09100 Metabolism>>>09105 Amino acid metabolism>>>00280 Valine, leucine and isoleucine degradation [PATH:ko00280]|Enzymes>>>1. Oxidoreductases>>>1.2 Acting on the aldehyde or oxo group of donors>>>1.2.4 With a disulfide as acceptor>>>1.2.4.4 3-methyl-2-oxobutano…	COG1071	TPP-dependent pyruvate or acetoin dehydrogenase subunit alpha (AcoA) (PDB:1DTW)	Pyruvate oxidation	+	Missing	Missing	+	+
GC_00001098	K00167	2-oxoisovalerate dehydrogenase E1 component beta subunit [EC:1.2.4.4]	KEGG Orthology (KO)>>>09100 Metabolism>>>09101 Carbohydrate metabolism>>>00640 Propanoate metabolism [PATH:ko00640]|KEGG Orthology (KO)>>>09100 Metabolism>>>09105 Amino acid metabolism>>>00280 Valine, leucine and isoleucine degradation [PATH:ko00280]|Enzymes>>>1. Oxidoreductases>>>1.2 Acting on the aldehyde or oxo group of donors>>>1.2.4 With a disulfide as acceptor>>>1.2.4.4 3-methyl-2-oxobutano…	COG0022	Pyruvate/2-oxoglutarate/acetoin dehydrogenase complex, dehydrogenase (E1) component, beta subunit (AcoB) (PDB:2OZL)	Pyruvate oxidation	+	Missing	Missing	+	+
GC_00000988	K09699	2-oxoisovalerate dehydrogenase E2 component (dihydrolipoyl transacylase) [EC:2.3.1.168]	KEGG Orthology (KO)>>>09100 Metabolism>>>09101 Carbohydrate metabolism>>>00640 Propanoate metabolism [PATH:ko00640]|KEGG Orthology (KO)>>>09100 Metabolism>>>09105 Amino acid metabolism>>>00280 Valine, leucine and isoleucine degradation [PATH:ko00280]|Enzymes>>>2. Transferases>>>2.3 Acyltransferases>>>2.3.1 Transferring groups other than aminoacyl groups>>>2.3.1.168 dihydrolipoyllysine-residue (2-…	COG0508	Pyruvate/2-oxoglutarate dehydrogenase complex, dihydrolipoamide acyltransferase (E2) component (AceF) (PDB:1B5S)	Pyruvate oxidation	+	Missing	Missing	+	+
GC_00000370	K06941	23S rRNA (adenine2503-C2)-methyltransferase [EC:2.1.1.192]	Enzymes>>>2. Transferases>>>2.1 Transferring one-carbon groups>>>2.1.1 Methyltransferases>>>2.1.1.192 23S rRNA (adenine2503-C2)-methyltransferase|Ribosome biogenesis>>>Prokaryotic type>>>rRNA modification factors>>>23S rRNA modification factors	COG0820	Adenine C2-methylase RlmN of 23S rRNA A2503 and tRNA A37 (RlmN) (PDB:3RFA)	23S rRNA modification	+	+	+	+	+
GC_00000386	K03218	23S rRNA (guanosine2251-2'-O)-methyltransferase [EC:2.1.1.185]	Enzymes>>>2. Transferases>>>2.1 Transferring one-carbon groups>>>2.1.1 Methyltransferases>>>2.1.1.185 23S rRNA (guanosine2251-2'-O)-methyltransferase|Ribosome biogenesis>>>Prokaryotic type>>>rRNA modification factors>>>23S rRNA modification factors	COG0566	tRNA G18 (ribose-2'-O)-methylase SpoU (SpoU) (PDB:1GZ0)	tRNA modification	+	+	+	+	+
GC_00000938	K00783	23S rRNA (pseudouridine1915-N3)-methyltransferase [EC:2.1.1.177]	Enzymes>>>2. Transferases>>>2.1 Transferring one-carbon groups>>>2.1.1 Methyltransferases>>>2.1.1.177 23S rRNA (pseudouridine1915-N3)-methyltransferase|Ribosome biogenesis>>>Prokaryotic type>>>rRNA modification factors>>>23S rRNA modification factors	COG1576	23S rRNA pseudoU1915 N3-methylase RlmH (RlmH) (PDB:1NS5)	23S rRNA modification	Missing	+	Missing	+	+
GC_00000019	K03215	23S rRNA (uracil1939-C5)-methyltransferase [EC:2.1.1.190]	Enzymes>>>2. Transferases>>>2.1 Transferring one-carbon groups>>>2.1.1 Methyltransferases>>>2.1.1.190 23S rRNA (uracil1939-C5)-methyltransferase|Ribosome biogenesis>>>Prokaryotic type>>>rRNA modification factors>>>23S rRNA modification factors	COG2265	tRNA/tmRNA/rRNA uracil-C5-methylase, TrmA/RlmC/RlmD family (TrmA) (PDB:1UWV)	tRNA modification	+	+	Missing	+	+
GC_00000440	K03215	23S rRNA (uracil1939-C5)-methyltransferase [EC:2.1.1.190]	Enzymes>>>2. Transferases>>>2.1 Transferring one-carbon groups>>>2.1.1 Methyltransferases>>>2.1.1.190 23S rRNA (uracil1939-C5)-methyltransferase|Ribosome biogenesis>>>Prokaryotic type>>>rRNA modification factors>>>23S rRNA modification factors	COG2265	tRNA/tmRNA/rRNA uracil-C5-methylase, TrmA/RlmC/RlmD family (TrmA) (PDB:1UWV)	tRNA modification	+	+	+	+	+
GC_00000210	K06180	23S rRNA pseudouridine1911/1915/1917 synthase [EC:5.4.99.23]	Enzymes>>>5. Isomerases>>>5.4 Intramolecular transferases>>>5.4.99 Transferring other groups>>>5.4.99.23 23S rRNA pseudouridine1911/1915/1917 synthase|Ribosome biogenesis>>>Prokaryotic type>>>rRNA modification factors>>>23S rRNA modification factors	COG0564	Pseudouridine synthase RluA, 23S rRNA- or tRNA-specific (RluA) (PDB:2I82)	23S rRNA modification	+	+	+	+	+
GC_00000689	K06182	23S rRNA pseudouridine2604 synthase [EC:5.4.99.21]	Enzymes>>>5. Isomerases>>>5.4 Intramolecular transferases>>>5.4.99 Transferring other groups>>>5.4.99.21 23S rRNA pseudouridine2604 synthase|Ribosome biogenesis>>>Prokaryotic type>>>rRNA modification factors>>>23S rRNA modification factors	COG1187	Pseudouridylate synthase RsuA, specific for 16S rRNA U516 and 23S rRNA U2605 (RsuA) (PDB:1KSK)	16S rRNA modification	+	+	+	+	Missing
GC_00000231	K06178	23S rRNA pseudouridine2605 synthase [EC:5.4.99.22]	Enzymes>>>5. Isomerases>>>5.4 Intramolecular transferases>>>5.4.99 Transferring other groups>>>5.4.99.22 23S rRNA pseudouridine2605 synthase|Ribosome biogenesis>>>Prokaryotic type>>>rRNA modification factors>>>23S rRNA modification factors	COG1187	Pseudouridylate synthase RsuA, specific for 16S rRNA U516 and 23S rRNA U2605 (RsuA) (PDB:1KSK)	16S rRNA modification	+	+	+	+	+
GC_00000837	K07053	3',5'-nucleoside bisphosphate phosphatase [EC:3.1.3.97]		COG0613	5'-3' exoribonuclease TrpH/YciV (RNase AM), contains PHP domain (YciV) (PDB:3E0F) (PUBMED:25871919)		+	+	+	Missing	+
GC_00000371	K07053	3',5'-nucleoside bisphosphate phosphatase [EC:3.1.3.97]	KEGG Orthology (KO)>>>09190 Not Included in Pathway or Brite>>>09191 Unclassified: metabolism>>>99980 Enzymes with EC numbers|Enzymes>>>3. Hydrolases>>>3.1 Acting on ester bonds>>>3.1.3 Phosphoric-monoester hydrolases>>>3.1.3.97 3',5'-nucleoside bisphosphate phosphatase	COG0613	5'-3' exoribonuclease TrpH/YciV (RNase AM), contains PHP domain (YciV) (PDB:3E0F) (PUBMED:25871919)		+	+	+	+	+
GC_00000524	K03698	3'-5' exoribonuclease [EC:3.1.-.-]	Enzymes>>>3. Hydrolases>>>3.1 Acting on ester bonds>>>3.1.->>>3.1.-.-|Messenger RNA biogenesis>>>Prokaryotic type>>>Bacterial mRNA degradation factors>>>RNA degradosome components>>>Ribonucreases	COG3481	3'-5' exoribonuclease YhaM, can participate in 23S rRNA maturation, HD superfamily (YhaM) (PUBMED:19880604)	23S rRNA modification	+	+	+	+	+
GC_00001169	K14652	3,4-dihydroxy 2-butanone 4-phosphate synthase / GTP cyclohydrolase II [EC:4.1.99.12 3.5.4.25]	KEGG Orthology (KO)>>>09100 Metabolism>>>09108 Metabolism of cofactors and vitamins>>>00740 Riboflavin metabolism [PATH:ko00740]|KEGG Orthology (KO)>>>09100 Metabolism>>>09108 Metabolism of cofactors and vitamins>>>00790 Folate biosynthesis [PATH:ko00790]|KEGG Orthology (KO)>>>09140 Cellular Processes>>>09145 Cellular community - prokaryotes>>>02024 Quorum sensing [PATH:ko02024]|Enzymes>>>3. Hydr…	COG0108|COG0807	3,4-dihydroxy-2-butanone 4-phosphate synthase (RibB) (PDB:1G57)|GTP cyclohydrolase II (RibA) (PDB:2BZ0)	Riboflavin/FAD biosynthesis|Riboflavin/FAD biosynthesis	Missing	Missing	Missing	+	+
GC_00000443	K18014	3-aminobutyryl-CoA ammonia-lyase [EC:4.3.1.14]	KEGG Orthology (KO)>>>09100 Metabolism>>>09105 Amino acid metabolism>>>00310 Lysine degradation [PATH:ko00310]|Enzymes>>>4. Lyases>>>4.3 Carbon-nitrogen lyases>>>4.3.1 Ammonia-lyases>>>4.3.1.14 3-aminobutyryl-CoA ammonia-lyase	COG1607	Acyl-CoA hydrolase (YciA) (PDB:5DM5)		+	+	+	+	+
GC_00000373	K03786	3-dehydroquinate dehydratase II [EC:4.2.1.10]	KEGG Orthology (KO)>>>09100 Metabolism>>>09105 Amino acid metabolism>>>00400 Phenylalanine, tyrosine and tryptophan biosynthesis [PATH:ko00400]|Enzymes>>>4. Lyases>>>4.2 Carbon-oxygen lyases>>>4.2.1 Hydro-lyases>>>4.2.1.10 3-dehydroquinate dehydratase	COG0757	3-dehydroquinate dehydratase (AroQ) (PDB:1D0I)	Aromatic amino acid biosynthesis	+	+	+	+	+
GC_00000242	K01735	3-dehydroquinate synthase [EC:4.2.3.4]	KEGG Orthology (KO)>>>09100 Metabolism>>>09105 Amino acid metabolism>>>00400 Phenylalanine, tyrosine and tryptophan biosynthesis [PATH:ko00400]|Enzymes>>>4. Lyases>>>4.2 Carbon-oxygen lyases>>>4.2.3 Acting on phosphates>>>4.2.3.4 3-dehydroquinate synthase	COG0337	3-dehydroquinate synthetase (AroB) (PDB:3ZOK)	Aromatic amino acid biosynthesis	+	+	+	Missing	+
GC_00000397	K03856	3-deoxy-7-phosphoheptulonate synthase [EC:2.5.1.54]	KEGG Orthology (KO)>>>09100 Metabolism>>>09105 Amino acid metabolism>>>00400 Phenylalanine, tyrosine and tryptophan biosynthesis [PATH:ko00400]|Enzymes>>>2. Transferases>>>2.5 Transferring alkyl or aryl groups, other than methyl groups>>>2.5.1 Transferring alkyl or aryl groups, other than methyl groups (only sub-subclass identified to date)>>>2.5.1.54 3-deoxy-7-phosphoheptulonate synthase	COG2876	3-deoxy-D-arabino-heptulosonate 7-phosphate (DAHP) synthase (AroGA) (PDB:5J6F)	Aromatic amino acid biosynthesis	+	+	+	+	+
GC_00000774	K02372	3-hydroxyacyl-[acyl-carrier-protein] dehydratase [EC:4.2.1.59]	KEGG Orthology (KO)>>>09100 Metabolism>>>09103 Lipid metabolism>>>00061 Fatty acid biosynthesis [PATH:ko00061]|KEGG Orthology (KO)>>>09100 Metabolism>>>09108 Metabolism of cofactors and vitamins>>>00780 Biotin metabolism [PATH:ko00780]|Enzymes>>>4. Lyases>>>4.2 Carbon-oxygen lyases>>>4.2.1 Hydro-lyases>>>4.2.1.59 3-hydroxyacyl-[acyl-carrier-protein] dehydratase|Lipid biosynthesis proteins>>>Fatty…	COG0764	3-hydroxymyristoyl/3-hydroxydecanoyl-(acyl carrier protein) dehydratase (FabA) (PDB:1MKA)	Fatty acid biosynthesis	+	Missing	+	+	+
GC_00000584	K17865	3-hydroxybutyryl-CoA dehydratase [EC:4.2.1.55]	KEGG Orthology (KO)>>>09100 Metabolism>>>09101 Carbohydrate metabolism>>>00630 Glyoxylate and dicarboxylate metabolism [PATH:ko00630]|KEGG Orthology (KO)>>>09100 Metabolism>>>09101 Carbohydrate metabolism>>>00650 Butanoate metabolism [PATH:ko00650]|Enzymes>>>4. Lyases>>>4.2 Carbon-oxygen lyases>>>4.2.1 Hydro-lyases>>>4.2.1.55 3-hydroxybutyryl-CoA dehydratase	COG2030	Acyl-CoA dehydratase PaaZ (MaoC) (PDB:5ZY8)		Missing	+	Missing	+	+
GC_00000584	K17865	3-hydroxybutyryl-CoA dehydratase [EC:4.2.1.55]	KEGG Orthology (KO)>>>09100 Metabolism>>>09105 Amino acid metabolism>>>00310 Lysine degradation [PATH:ko00310]|Enzymes>>>4. Lyases>>>4.3 Carbon-nitrogen lyases>>>4.3.1 Ammonia-lyases>>>4.3.1.14 3-aminobutyryl-CoA ammonia-lyase	COG2030	Acyl-CoA dehydratase PaaZ (MaoC) (PDB:5ZY8)		Missing	Missing	+	Missing	Missing
GC_00000261	K18013	3-keto-5-aminohexanoate cleavage enzyme [EC:2.3.1.247]	KEGG Orthology (KO)>>>09100 Metabolism>>>09105 Amino acid metabolism>>>00310 Lysine degradation [PATH:ko00310]|Enzymes>>>2. Transferases>>>2.3 Acyltransferases>>>2.3.1 Transferring groups other than aminoacyl groups>>>2.3.1.247 3-keto-5-aminohexanoate cleavage enzyme	COG3246	Uncharacterized conserved protein, DUF849 family (PDB:3C6C)		+	+	+	+	+
GC_00000047	K00059	3-oxoacyl-[acyl-carrier protein] reductase [EC:1.1.1.100]	KEGG Orthology (KO)>>>09100 Metabolism>>>09103 Lipid metabolism>>>00061 Fatty acid biosynthesis [PATH:ko00061]|KEGG Orthology (KO)>>>09100 Metabolism>>>09108 Metabolism of cofactors and vitamins>>>00780 Biotin metabolism [PATH:ko00780]|KEGG Orthology (KO)>>>09100 Metabolism>>>09110 Biosynthesis of other secondary metabolites>>>00333 Prodigiosin biosynthesis [PATH:ko00333]|Enzymes>>>1. Oxidoreduct…	COG1028	NAD(P)-dependent dehydrogenase, short-chain alcohol dehydrogenase family (FabG) (PDB:6L1H)	Fatty acid biosynthesis	+	+	+	Missing	+
GC_00000613	K00059	3-oxoacyl-[acyl-carrier protein] reductase [EC:1.1.1.100]	KEGG Orthology (KO)>>>09100 Metabolism>>>09103 Lipid metabolism>>>00061 Fatty acid biosynthesis [PATH:ko00061]|KEGG Orthology (KO)>>>09100 Metabolism>>>09108 Metabolism of cofactors and vitamins>>>00780 Biotin metabolism [PATH:ko00780]|KEGG Orthology (KO)>>>09100 Metabolism>>>09110 Biosynthesis of other secondary metabolites>>>00333 Prodigiosin biosynthesis [PATH:ko00333]|Enzymes>>>1. Oxidoreduct…	COG1028	NAD(P)-dependent dehydrogenase, short-chain alcohol dehydrogenase family (FabG) (PDB:6L1H)	Fatty acid biosynthesis	+	+	+	+	+
GC_00001396	K00059	3-oxoacyl-[acyl-carrier protein] reductase [EC:1.1.1.100]	KEGG Orthology (KO)>>>09100 Metabolism>>>09103 Lipid metabolism>>>00061 Fatty acid biosynthesis [PATH:ko00061]|KEGG Orthology (KO)>>>09100 Metabolism>>>09108 Metabolism of cofactors and vitamins>>>00780 Biotin metabolism [PATH:ko00780]|KEGG Orthology (KO)>>>09100 Metabolism>>>09110 Biosynthesis of other secondary metabolites>>>00333 Prodigiosin biosynthesis [PATH:ko00333]|Enzymes>>>1. Oxidoreduct…	COG1028	NAD(P)-dependent dehydrogenase, short-chain alcohol dehydrogenase family (FabG) (PDB:6L1H)	Fatty acid biosynthesis	Missing	Missing	Missing	+	+
GC_00000299	K09458	3-oxoacyl-[acyl-carrier-protein] synthase II [EC:2.3.1.179]	KEGG Orthology (KO)>>>09100 Metabolism>>>09103 Lipid metabolism>>>00061 Fatty acid biosynthesis [PATH:ko00061]|KEGG Orthology (KO)>>>09100 Metabolism>>>09108 Metabolism of cofactors and vitamins>>>00780 Biotin metabolism [PATH:ko00780]|Enzymes>>>2. Transferases>>>2.3 Acyltransferases>>>2.3.1 Transferring groups other than aminoacyl groups>>>2.3.1.179 beta-ketoacyl-[acyl-carrier-protein] synthase …	COG0304	3-oxoacyl-(acyl-carrier-protein) synthase (FabB) (PDB:2UV8) (PUBMED:21652641)	Fatty acid biosynthesis	+	Missing	+	+	+
GC_00000299	K09458	3-oxoacyl-[acyl-carrier-protein] synthase II [EC:2.3.1.179]	KEGG Orthology (KO)>>>09100 Metabolism>>>09109 Metabolism of terpenoids and polyketides>>>01052 Type I polyketide structures [PATH:ko01052]|Polyketide biosynthesis proteins>>>Polyketide synthase (PKS)>>>Modular type I PKS>>>cis-AT PKS>>>Candicidin PKS	COG0304	3-oxoacyl-(acyl-carrier-protein) synthase (FabB) (PDB:2UV8) (PUBMED:21652641)	Fatty acid biosynthesis	Missing	+	Missing	Missing	Missing
GC_00000113	K00648	3-oxoacyl-[acyl-carrier-protein] synthase III [EC:2.3.1.180]	KEGG Orthology (KO)>>>09100 Metabolism>>>09103 Lipid metabolism>>>00061 Fatty acid biosynthesis [PATH:ko00061]|Enzymes>>>2. Transferases>>>2.3 Acyltransferases>>>2.3.1 Transferring groups other than aminoacyl groups>>>2.3.1.180 beta-ketoacyl-[acyl-carrier-protein] synthase III|Lipid biosynthesis proteins>>>Fatty acid synthase>>>Component type	COG0332	3-oxoacyl-[acyl-carrier-protein] synthase III (FabH) (PDB:1UB7)	Fatty acid biosynthesis	+	+	+	+	+
GC_00000667	K00648	3-oxoacyl-[acyl-carrier-protein] synthase III [EC:2.3.1.180]	KEGG Orthology (KO)>>>09100 Metabolism>>>09103 Lipid metabolism>>>00061 Fatty acid biosynthesis [PATH:ko00061]|Enzymes>>>2. Transferases>>>2.3 Acyltransferases>>>2.3.1 Transferring groups other than aminoacyl groups>>>2.3.1.180 beta-ketoacyl-[acyl-carrier-protein] synthase III|Lipid biosynthesis proteins>>>Fatty acid synthase>>>Component type	COG0332	3-oxoacyl-[acyl-carrier-protein] synthase III (FabH) (PDB:1UB7)	Fatty acid biosynthesis	+	Missing	+	Missing	+
GC_00000099	K00800	3-phosphoshikimate 1-carboxyvinyltransferase [EC:2.5.1.19]	KEGG Orthology (KO)>>>09100 Metabolism>>>09105 Amino acid metabolism>>>00400 Phenylalanine, tyrosine and tryptophan biosynthesis [PATH:ko00400]|Enzymes>>>2. Transferases>>>2.5 Transferring alkyl or aryl groups, other than methyl groups>>>2.5.1 Transferring alkyl or aryl groups, other than methyl groups (only sub-subclass identified to date)>>>2.5.1.19 3-phosphoshikimate 1-carboxyvinyltransferase	COG0128	5-enolpyruvylshikimate-3-phosphate synthase (AroA) (PDB:4N3P)	Aromatic amino acid biosynthesis	+	+	+	+	+
GC_00000697	K06948	30S ribosome assembly GTPase		COG1161	Ribosome biogenesis GTPase RbgA (RbgA) (PDB:6G14)		Missing	Missing	Missing	+	Missing
GC_00000697	K06948	30S ribosome assembly GTPase	Ribosome biogenesis>>>Prokaryotic type>>>GTPases	COG1161	Ribosome biogenesis GTPase RbgA (RbgA) (PDB:6G14)		Missing	+	+	Missing	Missing
GC_00003722	K06948	30S ribosome assembly GTPase	Ribosome biogenesis>>>Prokaryotic type>>>GTPases	COG1161	Ribosome biogenesis GTPase RbgA (RbgA) (PDB:6G14)		Missing	Missing	Missing	Missing	+
GC_00000463	K00919	4-diphosphocytidyl-2-C-methyl-D-erythritol kinase [EC:2.7.1.148]	KEGG Orthology (KO)>>>09100 Metabolism>>>09109 Metabolism of terpenoids and polyketides>>>00900 Terpenoid backbone biosynthesis [PATH:ko00900]|Enzymes>>>2. Transferases>>>2.7 Transferring phosphorus-containing groups>>>2.7.1 Phosphotransferases with an alcohol group as acceptor>>>2.7.1.148 4-(cytidine 5'-diphospho)-2-C-methyl-D-erythritol kinase	COG1947	4-diphosphocytidyl-2C-methyl-D-erythritol kinase (IspE) (PDB:1OJ4)	Isoprenoid biosynthesis	+	+	+	+	+
GC_00000564	K03527	4-hydroxy-3-methylbut-2-en-1-yl diphosphate reductase [EC:1.17.7.4]	KEGG Orthology (KO)>>>09100 Metabolism>>>09109 Metabolism of terpenoids and polyketides>>>00900 Terpenoid backbone biosynthesis [PATH:ko00900]|Enzymes>>>1. Oxidoreductases>>>1.17 Acting on CH or CH2 groups>>>1.17.7 With an iron-sulfur protein as acceptor>>>1.17.7.4 4-hydroxy-3-methylbut-2-en-1-yl diphosphate reductase	COG0761	4-Hydroxy-3-methylbut-2-enyl diphosphate reductase IspH (IspH) (PDB:3DNF)	Isoprenoid biosynthesis	+	+	+	+	+
GC_00003067	K00215	4-hydroxy-tetrahydrodipicolinate reductase [EC:1.17.1.8]	KEGG Orthology (KO)>>>09100 Metabolism>>>09105 Amino acid metabolism>>>00300 Lysine biosynthesis [PATH:ko00300]|KEGG Orthology (KO)>>>09100 Metabolism>>>09110 Biosynthesis of other secondary metabolites>>>00261 Monobactam biosynthesis [PATH:ko00261]|Enzymes>>>1. Oxidoreductases>>>1.17 Acting on CH or CH2 groups>>>1.17.1 With NAD+ or NADP+ as acceptor>>>1.17.1.8 4-hydroxy-tetrahydrodipicolinate re…	COG0289	4-hydroxy-tetrahydrodipicolinate reductase (DapB) (PDB:1ARZ) (PUBMED:29684280)	Lysine biosynthesis	Missing	Missing	Missing	+	Missing
GC_00003540	K00215	4-hydroxy-tetrahydrodipicolinate reductase [EC:1.17.1.8]	KEGG Orthology (KO)>>>09100 Metabolism>>>09105 Amino acid metabolism>>>00300 Lysine biosynthesis [PATH:ko00300]|KEGG Orthology (KO)>>>09100 Metabolism>>>09110 Biosynthesis of other secondary metabolites>>>00261 Monobactam biosynthesis [PATH:ko00261]|Enzymes>>>1. Oxidoreductases>>>1.17 Acting on CH or CH2 groups>>>1.17.1 With NAD+ or NADP+ as acceptor>>>1.17.1.8 4-hydroxy-tetrahydrodipicolinate re…	COG0289	4-hydroxy-tetrahydrodipicolinate reductase (DapB) (PDB:1ARZ) (PUBMED:29684280)	Lysine biosynthesis	Missing	Missing	Missing	Missing	+
GC_00001518	K01714	4-hydroxy-tetrahydrodipicolinate synthase [EC:4.3.3.7]	KEGG Orthology (KO)>>>09100 Metabolism>>>09105 Amino acid metabolism>>>00300 Lysine biosynthesis [PATH:ko00300]|KEGG Orthology (KO)>>>09100 Metabolism>>>09110 Biosynthesis of other secondary metabolites>>>00261 Monobactam biosynthesis [PATH:ko00261]|Enzymes>>>4. Lyases>>>4.3 Carbon-nitrogen lyases>>>4.3.3 Amine-lyases>>>4.3.3.7 4-hydroxy-tetrahydrodipicolinate synthase	COG0329	4-hydroxy-tetrahydrodipicolinate synthase/N-acetylneuraminate lyase (DapA) (PDB:2R91) (PUBMED:27574185)	Lysine biosynthesis	Missing	Missing	Missing	+	+
GC_00000896	K18122	4-hydroxybutyrate CoA-transferase [EC:2.8.3.-]		COG0427	Propionyl CoA:succinate CoA transferase (ACH1) (PDB:2G39) (PUBMED:10769117)		+	Missing	Missing	Missing	Missing
GC_00001389	K11751	5'-nucleotidase / UDP-sugar diphosphatase [EC:3.1.3.5 3.6.1.45]	KEGG Orthology (KO)>>>09100 Metabolism>>>09104 Nucleotide metabolism>>>00230 Purine metabolism [PATH:ko00230]|KEGG Orthology (KO)>>>09100 Metabolism>>>09104 Nucleotide metabolism>>>00240 Pyrimidine metabolism [PATH:ko00240]|KEGG Orthology (KO)>>>09100 Metabolism>>>09108 Metabolism of cofactors and vitamins>>>00760 Nicotinate and nicotinamide metabolism [PATH:ko00760]|Enzymes>>>3. Hydrolases>>>3.1…	COG0737|COG1388	2',3'-cyclic-nucleotide 2'-phosphodiesterase/5'- or 3'-nucleotidase, 5'-nucleotidase family (UshA) (PDB:1HO5)|LysM repeat (LysM) (PDB:1E0G)		+	+	Missing	Missing	Missing
GC_00000745	K03787	5'/3'-nucleotidase [EC:3.1.3.5 3.1.3.6]	KEGG Orthology (KO)>>>09100 Metabolism>>>09104 Nucleotide metabolism>>>00230 Purine metabolism [PATH:ko00230]|KEGG Orthology (KO)>>>09100 Metabolism>>>09104 Nucleotide metabolism>>>00240 Pyrimidine metabolism [PATH:ko00240]|KEGG Orthology (KO)>>>09100 Metabolism>>>09108 Metabolism of cofactors and vitamins>>>00760 Nicotinate and nicotinamide metabolism [PATH:ko00760]|Enzymes>>>3. Hydrolases>>>3.1…	COG0496	Broad specificity polyphosphatase and 5'/3'-nucleotidase SurE (SurE) (PDB:2V4N)		+	+	Missing	+	+
GC_00001060	K01588	5-(carboxyamino)imidazole ribonucleotide mutase [EC:5.4.99.18]	KEGG Orthology (KO)>>>09100 Metabolism>>>09104 Nucleotide metabolism>>>00230 Purine metabolism [PATH:ko00230]|Enzymes>>>5. Isomerases>>>5.4 Intramolecular transferases>>>5.4.99 Transferring other groups>>>5.4.99.18 5-(carboxyamino)imidazole ribonucleotide mutase	COG0041	Phosphoribosylcarboxyaminoimidazole (NCAIR) mutase (PurE) (PDB:1D7A)	Purine biosynthesis	+	Missing	Missing	+	+
GC_00001040	K01589	5-(carboxyamino)imidazole ribonucleotide synthase [EC:6.3.4.18]	KEGG Orthology (KO)>>>09100 Metabolism>>>09104 Nucleotide metabolism>>>00230 Purine metabolism [PATH:ko00230]|Enzymes>>>6. Ligases>>>6.3 Forming carbon-nitrogen bonds>>>6.3.4 Other carbon-nitrogen ligases>>>6.3.4.18 5-(carboxyamino)imidazole ribonucleotide synthase	COG0026	Phosphoribosylaminoimidazole carboxylase (NCAIR synthetase) (PurK) (PDB:1B6R)	Purine biosynthesis	+	Missing	Missing	+	+
GC_00000022	K21064	5-amino-6-(5-phospho-D-ribitylamino)uracil phosphatase [EC:3.1.3.104]	Enzymes>>>2. Transferases>>>2.7 Transferring phosphorus-containing groups>>>2.7.11 Protein-serine/threonine kinases>>>2.7.11.1 non-specific serine/threonine protein kinase|Protein kinases>>>Serine/threonine kinases: STE group>>>STE20 family	COG0561	Hydroxymethylpyrimidine pyrophosphatase and other HAD family phosphatases (Cof) (PDB:1YMQ)		Missing	+	Missing	Missing	Missing
GC_00000022	K21064	5-amino-6-(5-phospho-D-ribitylamino)uracil phosphatase [EC:3.1.3.104]	KEGG Orthology (KO)>>>09100 Metabolism>>>09101 Carbohydrate metabolism>>>00051 Fructose and mannose metabolism [PATH:ko00051]|Enzymes>>>3. Hydrolases>>>3.1 Acting on ester bonds>>>3.1.3 Phosphoric-monoester hydrolases>>>3.1.3.70 mannosyl-3-phosphoglycerate phosphatase	COG0561	Hydroxymethylpyrimidine pyrophosphatase and other HAD family phosphatases (Cof) (PDB:1YMQ)		+	Missing	Missing	Missing	Missing
GC_00002792	K21064	5-amino-6-(5-phospho-D-ribitylamino)uracil phosphatase [EC:3.1.3.104]	KEGG Orthology (KO)>>>09100 Metabolism>>>09101 Carbohydrate metabolism>>>00051 Fructose and mannose metabolism [PATH:ko00051]|KEGG Orthology (KO)>>>09100 Metabolism>>>09101 Carbohydrate metabolism>>>00053 Ascorbate and aldarate metabolism [PATH:ko00053]|Enzymes>>>1. Oxidoreductases>>>1.1 Acting on the CH-OH group of donors>>>1.1.1 With NAD+ or NADP+ as acceptor>>>1.1.1.122 D-threo-aldose 1-dehydr…	COG0561	Hydroxymethylpyrimidine pyrophosphatase and other HAD family phosphatases (Cof) (PDB:1YMQ)		Missing	Missing	Missing	Missing	+
GC_00000022	K21064	5-amino-6-(5-phospho-D-ribitylamino)uracil phosphatase [EC:3.1.3.104]	KEGG Orthology (KO)>>>09100 Metabolism>>>09101 Carbohydrate metabolism>>>00520 Amino sugar and nucleotide sugar metabolism [PATH:ko00520]|Enzymes>>>3. Hydrolases>>>3.1 Acting on ester bonds>>>3.1.3 Phosphoric-monoester hydrolases>>>3.1.3.103 3-deoxy-D-glycero-D-galacto-nonulopyranosonate 9-phosphatase	COG0561	Hydroxymethylpyrimidine pyrophosphatase and other HAD family phosphatases (Cof) (PDB:1YMQ)		Missing	Missing	Missing	+	+
GC_00000272	K21064	5-amino-6-(5-phospho-D-ribitylamino)uracil phosphatase [EC:3.1.3.104]	KEGG Orthology (KO)>>>09100 Metabolism>>>09101 Carbohydrate metabolism>>>00520 Amino sugar and nucleotide sugar metabolism [PATH:ko00520]|Enzymes>>>3. Hydrolases>>>3.1 Acting on ester bonds>>>3.1.3 Phosphoric-monoester hydrolases>>>3.1.3.103 3-deoxy-D-glycero-D-galacto-nonulopyranosonate 9-phosphatase	COG0561	Hydroxymethylpyrimidine pyrophosphatase and other HAD family phosphatases (Cof) (PDB:1YMQ)		Missing	Missing	+	Missing	+
GC_00000272	K21064	5-amino-6-(5-phospho-D-ribitylamino)uracil phosphatase [EC:3.1.3.104]	KEGG Orthology (KO)>>>09100 Metabolism>>>09108 Metabolism of cofactors and vitamins>>>00740 Riboflavin metabolism [PATH:ko00740]|Enzymes>>>3. Hydrolases>>>3.1 Acting on ester bonds>>>3.1.3 Phosphoric-monoester hydrolases>>>3.1.3.104 5-amino-6-(5-phospho-D-ribitylamino)uracil phosphatase	COG0561	Hydroxymethylpyrimidine pyrophosphatase and other HAD family phosphatases (Cof) (PDB:1YMQ)		+	+	Missing	+	Missing
GC_00000469	K21064	5-amino-6-(5-phospho-D-ribitylamino)uracil phosphatase [EC:3.1.3.104]	KEGG Orthology (KO)>>>09100 Metabolism>>>09108 Metabolism of cofactors and vitamins>>>00740 Riboflavin metabolism [PATH:ko00740]|Enzymes>>>3. Hydrolases>>>3.1 Acting on ester bonds>>>3.1.3 Phosphoric-monoester hydrolases>>>3.1.3.104 5-amino-6-(5-phospho-D-ribitylamino)uracil phosphatase	COG0561	Hydroxymethylpyrimidine pyrophosphatase and other HAD family phosphatases (Cof) (PDB:1YMQ)		+	+	+	+	+
GC_00001123	K21064	5-amino-6-(5-phospho-D-ribitylamino)uracil phosphatase [EC:3.1.3.104]	KEGG Orthology (KO)>>>09100 Metabolism>>>09108 Metabolism of cofactors and vitamins>>>00740 Riboflavin metabolism [PATH:ko00740]|Enzymes>>>3. Hydrolases>>>3.1 Acting on ester bonds>>>3.1.3 Phosphoric-monoester hydrolases>>>3.1.3.104 5-amino-6-(5-phospho-D-ribitylamino)uracil phosphatase	COG0561	Hydroxymethylpyrimidine pyrophosphatase and other HAD family phosphatases (Cof) (PDB:1YMQ)		Missing	+	Missing	Missing	Missing
GC_00001917	K21064	5-amino-6-(5-phospho-D-ribitylamino)uracil phosphatase [EC:3.1.3.104]	KEGG Orthology (KO)>>>09100 Metabolism>>>09108 Metabolism of cofactors and vitamins>>>00740 Riboflavin metabolism [PATH:ko00740]|Enzymes>>>3. Hydrolases>>>3.1 Acting on ester bonds>>>3.1.3 Phosphoric-monoester hydrolases>>>3.1.3.104 5-amino-6-(5-phospho-D-ribitylamino)uracil phosphatase	COG0561	Hydroxymethylpyrimidine pyrophosphatase and other HAD family phosphatases (Cof) (PDB:1YMQ)		Missing	+	Missing	Missing	Missing
GC_00002161	K21064	5-amino-6-(5-phospho-D-ribitylamino)uracil phosphatase [EC:3.1.3.104]	KEGG Orthology (KO)>>>09100 Metabolism>>>09108 Metabolism of cofactors and vitamins>>>00740 Riboflavin metabolism [PATH:ko00740]|Enzymes>>>3. Hydrolases>>>3.1 Acting on ester bonds>>>3.1.3 Phosphoric-monoester hydrolases>>>3.1.3.104 5-amino-6-(5-phospho-D-ribitylamino)uracil phosphatase	COG0561	Hydroxymethylpyrimidine pyrophosphatase and other HAD family phosphatases (Cof) (PDB:1YMQ)		Missing	Missing	Missing	Missing	+
GC_00002452	K21064	5-amino-6-(5-phospho-D-ribitylamino)uracil phosphatase [EC:3.1.3.104]	KEGG Orthology (KO)>>>09100 Metabolism>>>09108 Metabolism of cofactors and vitamins>>>00740 Riboflavin metabolism [PATH:ko00740]|Enzymes>>>3. Hydrolases>>>3.1 Acting on ester bonds>>>3.1.3 Phosphoric-monoester hydrolases>>>3.1.3.104 5-amino-6-(5-phospho-D-ribitylamino)uracil phosphatase	COG0561	Hydroxymethylpyrimidine pyrophosphatase and other HAD family phosphatases (Cof) (PDB:1YMQ)		Missing	Missing	Missing	+	Missing
GC_00001737	K07451	5-methylcytosine-specific restriction enzyme A [EC:3.1.21.-]	Enzymes>>>3. Hydrolases>>>3.1 Acting on ester bonds>>>3.1.21 Endodeoxyribonucleases producing 5'-phosphomonoesters>>>3.1.21.-|Prokaryotic defense system>>>Restriction and modification system (R-M system)>>>Type IV R-M system	COG1403	5-methylcytosine-specific restriction endonuclease McrA (McrA)		+	Missing	Missing	Missing	Missing
GC_00002630	K12960	5-methylthioadenosine/S-adenosylhomocysteine deaminase [EC:3.5.4.31 3.5.4.28]	KEGG Orthology (KO)>>>09100 Metabolism>>>09105 Amino acid metabolism>>>00270 Cysteine and methionine metabolism [PATH:ko00270]|Enzymes>>>3. Hydrolases>>>3.5 Acting on carbon-nitrogen bonds, other than peptide bonds>>>3.5.4 In cyclic amidines>>>3.5.4.28 S-adenosylhomocysteine deaminase|Enzymes>>>3. Hydrolases>>>3.5 Acting on carbon-nitrogen bonds, other than peptide bonds>>>3.5.4 In cyclic amidine…	COG0402	Cytosine/adenosine deaminase or related metal-dependent hydrolase (SsnA) (PDB:3O7U)	Pyrimidine salvage	Missing	+	Missing	Missing	Missing
GC_00001290	K00794	6,7-dimethyl-8-ribityllumazine synthase [EC:2.5.1.78]	KEGG Orthology (KO)>>>09100 Metabolism>>>09108 Metabolism of cofactors and vitamins>>>00740 Riboflavin metabolism [PATH:ko00740]|Enzymes>>>2. Transferases>>>2.5 Transferring alkyl or aryl groups, other than methyl groups>>>2.5.1 Transferring alkyl or aryl groups, other than methyl groups (only sub-subclass identified to date)>>>2.5.1.78 6,7-dimethyl-8-ribityllumazine synthase	COG0054	6,7-dimethyl-8-ribityllumazine synthase (Riboflavin synthase beta chain) (RibE) (PDB:1C2Y)	Riboflavin/FAD biosynthesis	Missing	Missing	Missing	+	+
GC_00001214	K01222	6-phospho-beta-glucosidase [EC:3.2.1.86]	KEGG Orthology (KO)>>>09100 Metabolism>>>09101 Carbohydrate metabolism>>>00010 Glycolysis / Gluconeogenesis [PATH:ko00010]|KEGG Orthology (KO)>>>09100 Metabolism>>>09101 Carbohydrate metabolism>>>00500 Starch and sucrose metabolism [PATH:ko00500]|Enzymes>>>3. Hydrolases>>>3.2 Glycosylases>>>3.2.1 Glycosidases, i.e. enzymes that hydrolyse O- and S-glycosyl compounds>>>3.2.1.86 6-phospho-beta-gluco…	COG1486	Alpha-galactosidase/6-phospho-beta-glucosidase, family 4 of glycosyl hydrolase (CelF) (PDB:1OBB)		Missing	+	+	Missing	Missing
GC_00000486	K00850	6-phosphofructokinase 1 [EC:2.7.1.11]	KEGG Orthology (KO)>>>09100 Metabolism>>>09101 Carbohydrate metabolism>>>00010 Glycolysis / Gluconeogenesis [PATH:ko00010]|KEGG Orthology (KO)>>>09100 Metabolism>>>09101 Carbohydrate metabolism>>>00030 Pentose phosphate pathway [PATH:ko00030]|KEGG Orthology (KO)>>>09100 Metabolism>>>09101 Carbohydrate metabolism>>>00051 Fructose and mannose metabolism [PATH:ko00051]|KEGG Orthology (KO)>>>09100 Me…	COG0205	6-phosphofructokinase (PfkA) (PDB:1KZH)	Glycolysis	+	+	+	+	+
GC_00001341	K00033	6-phosphogluconate dehydrogenase [EC:1.1.1.44 1.1.1.343]	KEGG Orthology (KO)>>>09100 Metabolism>>>09101 Carbohydrate metabolism>>>00030 Pentose phosphate pathway [PATH:ko00030]|KEGG Orthology (KO)>>>09100 Metabolism>>>09106 Metabolism of other amino acids>>>00480 Glutathione metabolism [PATH:ko00480]|Enzymes>>>1. Oxidoreductases>>>1.1 Acting on the CH-OH group of donors>>>1.1.1 With NAD+ or NADP+ as acceptor>>>1.1.1.44 phosphogluconate dehydrogenase (N…	COG1023	6-phosphogluconate dehydrogenase (decarboxylating) (YqeC) (PDB:4E21)		Missing	Missing	Missing	+	+
GC_00000741	K06897	7,8-dihydropterin-6-yl-methyl-4-(beta-D-ribofuranosyl)aminobenzene 5'-phosphate synthase [EC:2.5.1.105]	KEGG Orthology (KO)>>>09100 Metabolism>>>09108 Metabolism of cofactors and vitamins>>>00790 Folate biosynthesis [PATH:ko00790]|Enzymes>>>2. Transferases>>>2.5 Transferring alkyl or aryl groups, other than methyl groups>>>2.5.1 Transferring alkyl or aryl groups, other than methyl groups (only sub-subclass identified to date)>>>2.5.1.105 7,8-dihydropterin-6-yl-methyl-4-(beta-D-ribofuranosyl)aminobe…	COG1237	Metal-dependent hydrolase, beta-lactamase superfamily II (PDB:2P4Z)		+	+	+	Missing	+
GC_00001913	K06897	7,8-dihydropterin-6-yl-methyl-4-(beta-D-ribofuranosyl)aminobenzene 5'-phosphate synthase [EC:2.5.1.105]	KEGG Orthology (KO)>>>09100 Metabolism>>>09108 Metabolism of cofactors and vitamins>>>00790 Folate biosynthesis [PATH:ko00790]|Enzymes>>>2. Transferases>>>2.5 Transferring alkyl or aryl groups, other than methyl groups>>>2.5.1 Transferring alkyl or aryl groups, other than methyl groups (only sub-subclass identified to date)>>>2.5.1.105 7,8-dihydropterin-6-yl-methyl-4-(beta-D-ribofuranosyl)aminobe…	COG1237	Metal-dependent hydrolase, beta-lactamase superfamily II (PDB:2P4Z)		Missing	Missing	+	Missing	Missing
GC_00002512	K00652	8-amino-7-oxononanoate synthase [EC:2.3.1.47]	KEGG Orthology (KO)>>>09100 Metabolism>>>09108 Metabolism of cofactors and vitamins>>>00780 Biotin metabolism [PATH:ko00780]|Enzymes>>>2. Transferases>>>2.3 Acyltransferases>>>2.3.1 Transferring groups other than aminoacyl groups>>>2.3.1.47 8-amino-7-oxononanoate synthase|Amino acid related enzymes>>>Aminotransferase (transaminase)>>>Class II	COG0156	7-keto-8-aminopelargonate synthetase or related enzyme (BioF) (PDB:1BS0)	Biotin biosynthesis	Missing	Missing	Missing	+	Missing
GC_00000946	K03574	8-oxo-dGTP diphosphatase [EC:3.6.1.55]		COG1051	ADP-ribose pyrophosphatase YjhB, NUDIX family (YjhB) (PDB:3GZ5)		+	Missing	Missing	Missing	+
GC_00001090	K03574	8-oxo-dGTP diphosphatase [EC:3.6.1.55]		COG1051	ADP-ribose pyrophosphatase YjhB, NUDIX family (YjhB) (PDB:3GZ5)		Missing	+	Missing	Missing	+
GC_00004012	K03574	8-oxo-dGTP diphosphatase [EC:3.6.1.55]		COG1051	ADP-ribose pyrophosphatase YjhB, NUDIX family (YjhB) (PDB:3GZ5)		Missing	Missing	+	Missing	Missing
GC_00004201	K03574	8-oxo-dGTP diphosphatase [EC:3.6.1.55]		COG1051	ADP-ribose pyrophosphatase YjhB, NUDIX family (YjhB) (PDB:3GZ5)		+	Missing	Missing	Missing	Missing
GC_00001073	K03574	8-oxo-dGTP diphosphatase [EC:3.6.1.55]	Enzymes>>>3. Hydrolases>>>3.6 Acting on acid anhydrides>>>3.6.1 In phosphorus-containing anhydrides>>>3.6.1.55 8-oxo-dGTP diphosphatase|DNA repair and recombination proteins>>>Eukaryotic type>>>Other factors with a suspected DNA repair function>>>Modulation of nucleotide pools|DNA repair and recombination proteins>>>Prokaryotic type>>>Other factors with a suspected DNA repair function>>>Modulatio…	COG1051	ADP-ribose pyrophosphatase YjhB, NUDIX family (YjhB) (PDB:3GZ5)		Missing	Missing	+	+	+
GC_00003815	K03574	8-oxo-dGTP diphosphatase [EC:3.6.1.55]	Enzymes>>>3. Hydrolases>>>3.6 Acting on acid anhydrides>>>3.6.1 In phosphorus-containing anhydrides>>>3.6.1.55 8-oxo-dGTP diphosphatase|DNA repair and recombination proteins>>>Eukaryotic type>>>Other factors with a suspected DNA repair function>>>Modulation of nucleotide pools|DNA repair and recombination proteins>>>Prokaryotic type>>>Other factors with a suspected DNA repair function>>>Modulatio…	COG1051	ADP-ribose pyrophosphatase YjhB, NUDIX family (YjhB) (PDB:3GZ5)		+	Missing	Missing	Missing	Missing
GC_00002525	K18456	8-oxoguanine deaminase [EC:3.5.4.32]	KEGG Orthology (KO)>>>09190 Not Included in Pathway or Brite>>>09191 Unclassified: metabolism>>>99980 Enzymes with EC numbers|Enzymes>>>3. Hydrolases>>>3.5 Acting on carbon-nitrogen bonds, other than peptide bonds>>>3.5.4 In cyclic amidines>>>3.5.4.32 8-oxoguanine deaminase	COG0402	Cytosine/adenosine deaminase or related metal-dependent hydrolase (SsnA) (PDB:3O7U)	Pyrimidine salvage	Missing	+	Missing	Missing	Missing
GC_00001308	K03575	A/G-specific adenine glycosylase [EC:3.2.2.31]	KEGG Orthology (KO)>>>09120 Genetic Information Processing>>>09124 Replication and repair>>>03410 Base excision repair [PATH:ko03410]|Enzymes>>>3. Hydrolases>>>3.2 Glycosylases>>>3.2.2 Hydrolysing N-glycosyl compounds>>>3.2.2.31 adenine glycosylase|DNA repair and recombination proteins>>>Eukaryotic type>>>SSBR (single strand breaks repair)>>>BER (base exicision repair)>>>DNA glycosylases|DNA repa…	COG1194	Adenine-specific DNA glycosylase, acts on AG and A-oxoG pairs (MutY) (PDB:1KG2)		Missing	Missing	Missing	+	+
GC_00000958	K01990	ABC-2 type transport system ATP-binding protein	Transporters>>>ABC transporters, prokaryotic type>>>ABC-2 type and other transporters>>>ABC-2 type transporter	COG1131	ABC-type multidrug transport system, ATPase component (CcmA) (PDB:5DO7)		Missing	+	Missing	+	Missing
GC_00003327	K01990	ABC-2 type transport system ATP-binding protein	Transporters>>>ABC transporters, prokaryotic type>>>ABC-2 type and other transporters>>>ABC-2 type transporter	COG1131	ABC-type multidrug transport system, ATPase component (CcmA) (PDB:5DO7)		Missing	Missing	Missing	Missing	+
GC_00004022	K01990	ABC-2 type transport system ATP-binding protein	Transporters>>>ABC transporters, prokaryotic type>>>ABC-2 type and other transporters>>>ABC-2 type transporter	COG1131	ABC-type multidrug transport system, ATPase component (CcmA) (PDB:5DO7)		+	Missing	Missing	Missing	Missing
GC_00001044	K01992	ABC-2 type transport system permease protein	Transporters>>>ABC transporters, prokaryotic type>>>ABC-2 type and other transporters>>>ABC-2 type transporter				Missing	Missing	+	Missing	Missing
GC_00001403	K23997	ADP-dependent NAD(P)H-hydrate dehydratase / NAD(P)H-hydrate epimerase [EC:4.2.1.136 5.1.99.6]		COG0062|COG0063	NAD(P)H-hydrate repair enzyme Nnr, NAD(P)H-hydrate epimerase domain (Nnr1) (PDB:3RRB)|NAD(P)H-hydrate repair enzyme Nnr, NAD(P)H-hydrate dehydratase domain (Nnr2) (PDB:1KYH)		Missing	Missing	+	Missing	Missing
GC_00003348	K23997	ADP-dependent NAD(P)H-hydrate dehydratase / NAD(P)H-hydrate epimerase [EC:4.2.1.136 5.1.99.6]	KEGG Orthology (KO)>>>09190 Not Included in Pathway or Brite>>>09191 Unclassified: metabolism>>>99980 Enzymes with EC numbers|Enzymes>>>4. Lyases>>>4.2 Carbon-oxygen lyases>>>4.2.1 Hydro-lyases>>>4.2.1.136 ADP-dependent NAD(P)H-hydrate dehydratase	COG0062|COG0063	NAD(P)H-hydrate repair enzyme Nnr, NAD(P)H-hydrate epimerase domain (Nnr1) (PDB:3RRB)|NAD(P)H-hydrate repair enzyme Nnr, NAD(P)H-hydrate dehydratase domain (Nnr2) (PDB:1KYH)		Missing	Missing	Missing	Missing	+
GC_00001403	K23997	ADP-dependent NAD(P)H-hydrate dehydratase / NAD(P)H-hydrate epimerase [EC:4.2.1.136 5.1.99.6]	KEGG Orthology (KO)>>>09190 Not Included in Pathway or Brite>>>09191 Unclassified: metabolism>>>99980 Enzymes with EC numbers|Enzymes>>>4. Lyases>>>4.2 Carbon-oxygen lyases>>>4.2.1 Hydro-lyases>>>4.2.1.136 ADP-dependent NAD(P)H-hydrate dehydratase|Enzymes>>>5. Isomerases>>>5.1 Racemases and epimerases>>>5.1.99 Acting on other compounds>>>5.1.99.6 NAD(P)H-hydrate epimerase	COG0062|COG0063	NAD(P)H-hydrate repair enzyme Nnr, NAD(P)H-hydrate epimerase domain (Nnr1) (PDB:3RRB)|NAD(P)H-hydrate repair enzyme Nnr, NAD(P)H-hydrate dehydratase domain (Nnr2) (PDB:1KYH)		Missing	+	Missing	Missing	Missing
GC_00000752	K01515	ADP-ribose pyrophosphatase [EC:3.6.1.13 3.6.1.-]	KEGG Orthology (KO)>>>09100 Metabolism>>>09104 Nucleotide metabolism>>>00230 Purine metabolism [PATH:ko00230]|KEGG Orthology (KO)>>>09100 Metabolism>>>09108 Metabolism of cofactors and vitamins>>>00740 Riboflavin metabolism [PATH:ko00740]|Enzymes>>>3. Hydrolases>>>3.6 Acting on acid anhydrides>>>3.6.1 In phosphorus-containing anhydrides>>>3.6.1.13 ADP-ribose diphosphatase|Enzymes>>>3. Hydrolases>…	COG0494	8-oxo-dGTP pyrophosphatase MutT and related house-cleaning NTP pyrophosphohydrolases, NUDIX family (MutT) (PDB:4V14)		Missing	+	+	+	+
GC_00001530	K00765	ATP phosphoribosyltransferase [EC:2.4.2.17]	KEGG Orthology (KO)>>>09100 Metabolism>>>09105 Amino acid metabolism>>>00340 Histidine metabolism [PATH:ko00340]|Enzymes>>>2. Transferases>>>2.4 Glycosyltransferases>>>2.4.2 Pentosyltransferases>>>2.4.2.17 ATP phosphoribosyltransferase	COG0040	ATP phosphoribosyltransferase (HisG) (PDB:1H3D)	Histidine biosynthesis	Missing	Missing	Missing	+	+
GC_00004049	K02116	ATP synthase protein I	Photosynthesis proteins>>>Photosystem and electron transport system>>>F-type ATPase [OT]				Missing	+	Missing	Missing	Missing
GC_00000437	K18887	ATP-binding cassette, subfamily B, multidrug efflux pump		COG1132	ABC-type multidrug transport system, ATPase and permease component (MdlB) (PDB:2HYD)		+	+	+	+	Missing
GC_00000067	K18888	ATP-binding cassette, subfamily B, multidrug efflux pump	KEGG Orthology (KO)>>>09130 Environmental Information Processing>>>09131 Membrane transport>>>02010 ABC transporters [PATH:ko02010]|Transporters>>>ABC transporters, eukaryotic type>>>ABCB (MDR/TAP) subfamily>>>ABCB-BAC subgroup	COG1132	ABC-type multidrug transport system, ATPase and permease component (MdlB) (PDB:2HYD)		Missing	+	+	+	+
GC_00000110	K18889	ATP-binding cassette, subfamily B, multidrug efflux pump	KEGG Orthology (KO)>>>09130 Environmental Information Processing>>>09131 Membrane transport>>>02010 ABC transporters [PATH:ko02010]|Transporters>>>ABC transporters, eukaryotic type>>>ABCB (MDR/TAP) subfamily>>>ABCB-BAC subgroup	COG1132	ABC-type multidrug transport system, ATPase and permease component (MdlB) (PDB:2HYD)		+	+	Missing	+	+
GC_00000480	K18890	ATP-binding cassette, subfamily B, multidrug efflux pump	KEGG Orthology (KO)>>>09130 Environmental Information Processing>>>09131 Membrane transport>>>02010 ABC transporters [PATH:ko02010]|Transporters>>>ABC transporters, eukaryotic type>>>ABCB (MDR/TAP) subfamily>>>ABCB-BAC subgroup	COG1132	ABC-type multidrug transport system, ATPase and permease component (MdlB) (PDB:2HYD)		+	+	+	+	+
GC_00000826	K06158	ATP-binding cassette, subfamily F, member 3		COG0488	ATPase components of ABC transporters with duplicated ATPase domains (Uup) (PDB:5ZXD)		Missing	+	Missing	Missing	Missing
GC_00000219	K06158	ATP-binding cassette, subfamily F, member 3	Translation factors>>>Eukaryotic type>>>Initiation factors>>>Initiation associated factors	COG0488	ATPase components of ABC transporters with duplicated ATPase domains (Uup) (PDB:5ZXD)		+	+	Missing	+	+
GC_00000821	K03593	ATP-binding protein involved in chromosome partitioning	Chromosome and associated proteins>>>Prokaryotic type>>>Chromosome partitioning proteins>>>Other chromosome partitioning proteins|Mitochondrial biogenesis>>>Mitochondrial quality control factors>>>Mitochondrial respiratory chain complex assembly factors>>>Complex-I assembly factors	COG0489	Fe-S cluster carrier ATPase, Mrp/ApbC/NBP35 family (Mrp) (PDB:2PH1) (PUBMED:18616280;19114487;31709520)		Missing	+	+	+	+
GC_00000806	K03695	ATP-dependent Clp protease ATP-binding subunit ClpB		COG0542	ATP-dependent Clp protease, ATP-binding subunit ClpA (ClpA) (PDB:1KSF)		Missing	Missing	Missing	+	Missing
GC_00000806	K03695	ATP-dependent Clp protease ATP-binding subunit ClpB	Chaperones and folding catalysts>>>Heat shock proteins>>>HSP100	COG0542	ATP-dependent Clp protease, ATP-binding subunit ClpA (ClpA) (PDB:1KSF)		Missing	+	Missing	Missing	+
GC_00000117	K03655	ATP-dependent DNA helicase RecG [EC:5.6.2.4]	KEGG Orthology (KO)>>>09120 Genetic Information Processing>>>09124 Replication and repair>>>03440 Homologous recombination [PATH:ko03440]|Enzymes>>>5. Isomerases>>>5.6 Isomerases altering macromolecular conformation>>>5.6.2 Enzymes altering nucleic acid conformation>>>5.6.2.4 DNA 3'-5' helicase|DNA repair and recombination proteins>>>Prokaryotic type>>>DSBR (double strand breaks repair)>>>HR (hom…	COG1200	RecG-like helicase (RecG) (PDB:1GM5)		+	+	+	+	+
GC_00002050	K03654	ATP-dependent DNA helicase RecQ [EC:5.6.2.4]		COG0210|COG0514	Superfamily I DNA or RNA helicase (UvrD) (PDB:6PPR)|Superfamily II DNA helicase RecQ (RecQ) (PDB:1OYW)		Missing	Missing	Missing	Missing	+
GC_00000063	K03657	ATP-dependent DNA helicase UvrD/PcrA [EC:5.6.2.4]	KEGG Orthology (KO)>>>09120 Genetic Information Processing>>>09124 Replication and repair>>>03420 Nucleotide excision repair [PATH:ko03420]|KEGG Orthology (KO)>>>09120 Genetic Information Processing>>>09124 Replication and repair>>>03430 Mismatch repair [PATH:ko03430]|Enzymes>>>5. Isomerases>>>5.6 Isomerases altering macromolecular conformation>>>5.6.2 Enzymes altering nucleic acid conformation>>…	COG0210	Superfamily I DNA or RNA helicase (UvrD) (PDB:6PPR)		+	+	+	+	+
GC_00000126	K01338	ATP-dependent Lon protease [EC:3.4.21.53]	KEGG Orthology (KO)>>>09140 Cellular Processes>>>09143 Cell growth and death>>>04112 Cell cycle - Caulobacter [PATH:ko04112]|Enzymes>>>3. Hydrolases>>>3.4 Acting on peptide bonds (peptidases)>>>3.4.21 Serine endopeptidases>>>3.4.21.53 endopeptidase La|Peptidases and inhibitors>>>Serine peptidases>>>Family S16: lon protease family	COG0466	ATP-dependent Lon protease, bacterial type (Lon) (PDB:6ON2)		+	+	+	+	+
GC_00000500	K18692	ATP-dependent RNA helicase CshB [EC:3.6.4.13]	Enzymes>>>3. Hydrolases>>>3.6 Acting on acid anhydrides>>>3.6.4 Acting on acid anhydrides to facilitate cellular and subcellular movement>>>3.6.4.13 RNA helicase|Messenger RNA biogenesis>>>Prokaryotic type>>>Bacterial mRNA degradation factors>>>RNA degradosome components>>>Helicases|Ribosome biogenesis>>>Prokaryotic type>>>rRNA helicases	COG0513	Superfamily II DNA and RNA helicase (SrmB) (PDB:3RRM)		+	+	+	+	+
GC_00000051	K05592	ATP-dependent RNA helicase DeaD [EC:3.6.4.13]		COG0513	Superfamily II DNA and RNA helicase (SrmB) (PDB:3RRM)		Missing	Missing	+	Missing	Missing
GC_00000051	K05592	ATP-dependent RNA helicase DeaD [EC:3.6.4.13]	KEGG Orthology (KO)>>>09120 Genetic Information Processing>>>09123 Folding, sorting and degradation>>>03018 RNA degradation [PATH:ko03018]|Enzymes>>>3. Hydrolases>>>3.6 Acting on acid anhydrides>>>3.6.4 Acting on acid anhydrides to facilitate cellular and subcellular movement>>>3.6.4.13 RNA helicase|Messenger RNA biogenesis>>>Prokaryotic type>>>Bacterial mRNA degradation factors>>>RNA degradosome…	COG0513	Superfamily II DNA and RNA helicase (SrmB) (PDB:3RRM)		+	+	Missing	Missing	+
GC_00001354	K11927	ATP-dependent RNA helicase RhlE [EC:3.6.4.13]	KEGG Orthology (KO)>>>09120 Genetic Information Processing>>>09123 Folding, sorting and degradation>>>03018 RNA degradation [PATH:ko03018]|Enzymes>>>3. Hydrolases>>>3.6 Acting on acid anhydrides>>>3.6.4 Acting on acid anhydrides to facilitate cellular and subcellular movement>>>3.6.4.13 RNA helicase|Messenger RNA biogenesis>>>Prokaryotic type>>>Bacterial mRNA degradation factors>>>RNA degradosome…	COG0513	Superfamily II DNA and RNA helicase (SrmB) (PDB:3RRM)		+	Missing	Missing	Missing	Missing
GC_00000223	K21071	ATP-dependent phosphofructokinase / diphosphate-dependent phosphofructokinase [EC:2.7.1.11 2.7.1.90]	KEGG Orthology (KO)>>>09100 Metabolism>>>09101 Carbohydrate metabolism>>>00010 Glycolysis / Gluconeogenesis [PATH:ko00010]|KEGG Orthology (KO)>>>09100 Metabolism>>>09101 Carbohydrate metabolism>>>00030 Pentose phosphate pathway [PATH:ko00030]|KEGG Orthology (KO)>>>09100 Metabolism>>>09101 Carbohydrate metabolism>>>00051 Fructose and mannose metabolism [PATH:ko00051]|KEGG Orthology (KO)>>>09100 Me…	COG0205	6-phosphofructokinase (PfkA) (PDB:1KZH)	Glycolysis	+	+	Missing	+	Missing
GC_00000442	K21071	ATP-dependent phosphofructokinase / diphosphate-dependent phosphofructokinase [EC:2.7.1.11 2.7.1.90]	KEGG Orthology (KO)>>>09100 Metabolism>>>09101 Carbohydrate metabolism>>>00010 Glycolysis / Gluconeogenesis [PATH:ko00010]|KEGG Orthology (KO)>>>09100 Metabolism>>>09101 Carbohydrate metabolism>>>00030 Pentose phosphate pathway [PATH:ko00030]|KEGG Orthology (KO)>>>09100 Metabolism>>>09101 Carbohydrate metabolism>>>00051 Fructose and mannose metabolism [PATH:ko00051]|KEGG Orthology (KO)>>>09100 Me…	COG0205	6-phosphofructokinase (PfkA) (PDB:1KZH)	Glycolysis	+	+	+	+	+
GC_00000888	K21071	ATP-dependent phosphofructokinase / diphosphate-dependent phosphofructokinase [EC:2.7.1.11 2.7.1.90]	KEGG Orthology (KO)>>>09100 Metabolism>>>09101 Carbohydrate metabolism>>>00010 Glycolysis / Gluconeogenesis [PATH:ko00010]|KEGG Orthology (KO)>>>09100 Metabolism>>>09101 Carbohydrate metabolism>>>00030 Pentose phosphate pathway [PATH:ko00030]|KEGG Orthology (KO)>>>09100 Metabolism>>>09101 Carbohydrate metabolism>>>00051 Fructose and mannose metabolism [PATH:ko00051]|KEGG Orthology (KO)>>>09100 Me…	COG0205	6-phosphofructokinase (PfkA) (PDB:1KZH)	Glycolysis	Missing	Missing	+	+	+
GC_00000223	K21071	ATP-dependent phosphofructokinase / diphosphate-dependent phosphofructokinase [EC:2.7.1.11 2.7.1.90]	KEGG Orthology (KO)>>>09100 Metabolism>>>09101 Carbohydrate metabolism>>>00010 Glycolysis / Gluconeogenesis [PATH:ko00010]|KEGG Orthology (KO)>>>09100 Metabolism>>>09101 Carbohydrate metabolism>>>00030 Pentose phosphate pathway [PATH:ko00030]|KEGG Orthology (KO)>>>09100 Metabolism>>>09101 Carbohydrate metabolism>>>00051 Fructose and mannose metabolism [PATH:ko00051]|KEGG Orthology (KO)>>>09100 Me…	COG0205	6-phosphofructokinase (PfkA) (PDB:1KZH)	Glycolysis	Missing	Missing	Missing	Missing	+
GC_00004110	K06284	AbrB family transcriptional regulator, transcriptional pleiotropic regulator of transition state genes	Transcription factors>>>Prokaryotic type>>>Other transcription factors>>>Others	COG2002	Bifunctional DNA-binding transcriptional regulator of stationary/sporulation/toxin gene expression and antitoxin component of the YhaV-PrlF toxin-antitoxin module (AbrB) (PDB:2RO5)		+	Missing	Missing	Missing	Missing
GC_00002554	K07506	AraC family transcriptional regulator		COG2207	AraC-type DNA-binding domain and AraC-containing proteins (AraC) (PDB:1BL0)		Missing	+	Missing	Missing	Missing
GC_00000259	K03892	ArsR family transcriptional regulator, arsenate/arsenite/antimonite-responsive transcriptional repressor		COG0640	DNA-binding transcriptional regulator, ArsR family (ArsR) (PDB:3F6V)		Missing	Missing	+	Missing	Missing
GC_00000284	K03892	ArsR family transcriptional regulator, arsenate/arsenite/antimonite-responsive transcriptional repressor		COG0640	DNA-binding transcriptional regulator, ArsR family (ArsR) (PDB:3F6V)		Missing	Missing	Missing	+	+
GC_00001080	K03892	ArsR family transcriptional regulator, arsenate/arsenite/antimonite-responsive transcriptional repressor		COG0640	DNA-binding transcriptional regulator, ArsR family (ArsR) (PDB:3F6V)		Missing	Missing	Missing	+	Missing
GC_00001207	K03892	ArsR family transcriptional regulator, arsenate/arsenite/antimonite-responsive transcriptional repressor		COG0640	DNA-binding transcriptional regulator, ArsR family (ArsR) (PDB:3F6V)		+	Missing	Missing	Missing	Missing
GC_00001311	K03892	ArsR family transcriptional regulator, arsenate/arsenite/antimonite-responsive transcriptional repressor		COG0640	DNA-binding transcriptional regulator, ArsR family (ArsR) (PDB:3F6V)		+	Missing	Missing	Missing	Missing
GC_00001080	K03892	ArsR family transcriptional regulator, arsenate/arsenite/antimonite-responsive transcriptional repressor	Transcription factors>>>Prokaryotic type>>>Helix-turn-helix>>>ArsR family	COG0640	DNA-binding transcriptional regulator, ArsR family (ArsR) (PDB:3F6V)		Missing	+	Missing	Missing	+
GC_00001207	K03892	ArsR family transcriptional regulator, arsenate/arsenite/antimonite-responsive transcriptional repressor	Transcription factors>>>Prokaryotic type>>>Helix-turn-helix>>>ArsR family	COG0640	DNA-binding transcriptional regulator, ArsR family (ArsR) (PDB:3F6V)		Missing	Missing	+	Missing	Missing
GC_00001311	K03892	ArsR family transcriptional regulator, arsenate/arsenite/antimonite-responsive transcriptional repressor	Transcription factors>>>Prokaryotic type>>>Helix-turn-helix>>>ArsR family	COG0640	DNA-binding transcriptional regulator, ArsR family (ArsR) (PDB:3F6V)		Missing	Missing	+	Missing	Missing
GC_00002825	K03892	ArsR family transcriptional regulator, arsenate/arsenite/antimonite-responsive transcriptional repressor	Transcription factors>>>Prokaryotic type>>>Helix-turn-helix>>>ArsR family	COG0640	DNA-binding transcriptional regulator, ArsR family (ArsR) (PDB:3F6V)		Missing	Missing	+	Missing	Missing
GC_00000470	K21903	ArsR family transcriptional regulator, lead/cadmium/zinc/bismuth-responsive transcriptional repressor	Transcription factors>>>Prokaryotic type>>>Helix-turn-helix>>>ArsR family	COG0640	DNA-binding transcriptional regulator, ArsR family (ArsR) (PDB:3F6V)		+	Missing	Missing	Missing	Missing
GC_00001610	K03524	BirA family transcriptional regulator, biotin operon repressor / biotin---[acetyl-CoA-carboxylase] ligase [EC:6.3.4.15]		COG0340	Biotin-(acetyl-CoA carboxylase) ligase (BirA2) (PDB:1BIA) (PUBMED:32188788)	Biotin biosynthesis	Missing	Missing	+	Missing	Missing
GC_00002569	K03524	BirA family transcriptional regulator, biotin operon repressor / biotin---[acetyl-CoA-carboxylase] ligase [EC:6.3.4.15]	KEGG Orthology (KO)>>>09100 Metabolism>>>09108 Metabolism of cofactors and vitamins>>>00780 Biotin metabolism [PATH:ko00780]|Enzymes>>>6. Ligases>>>6.3 Forming carbon-nitrogen bonds>>>6.3.4 Other carbon-nitrogen ligases>>>6.3.4.15 biotin---[biotin carboxyl-carrier protein] ligase|Transcription factors>>>Prokaryotic type>>>Helix-turn-helix>>>Other families	COG0340	Biotin-(acetyl-CoA carboxylase) ligase (BirA2) (PDB:1BIA) (PUBMED:32188788)	Biotin biosynthesis	+	Missing	Missing	Missing	Missing
GC_00002644	K03524	BirA family transcriptional regulator, biotin operon repressor / biotin---[acetyl-CoA-carboxylase] ligase [EC:6.3.4.15]	KEGG Orthology (KO)>>>09100 Metabolism>>>09108 Metabolism of cofactors and vitamins>>>00780 Biotin metabolism [PATH:ko00780]|Enzymes>>>6. Ligases>>>6.3 Forming carbon-nitrogen bonds>>>6.3.4 Other carbon-nitrogen ligases>>>6.3.4.15 biotin---[biotin carboxyl-carrier protein] ligase|Transcription factors>>>Prokaryotic type>>>Helix-turn-helix>>>Other families	COG0340	Biotin-(acetyl-CoA carboxylase) ligase (BirA2) (PDB:1BIA) (PUBMED:32188788)	Biotin biosynthesis	Missing	Missing	Missing	Missing	+
GC_00003481	K03524	BirA family transcriptional regulator, biotin operon repressor / biotin---[acetyl-CoA-carboxylase] ligase [EC:6.3.4.15]	KEGG Orthology (KO)>>>09100 Metabolism>>>09108 Metabolism of cofactors and vitamins>>>00780 Biotin metabolism [PATH:ko00780]|Enzymes>>>6. Ligases>>>6.3 Forming carbon-nitrogen bonds>>>6.3.4 Other carbon-nitrogen ligases>>>6.3.4.15 biotin---[biotin carboxyl-carrier protein] ligase|Transcription factors>>>Prokaryotic type>>>Helix-turn-helix>>>Other families	COG0340	Biotin-(acetyl-CoA carboxylase) ligase (BirA2) (PDB:1BIA) (PUBMED:32188788)	Biotin biosynthesis	Missing	+	Missing	Missing	Missing
GC_00001181	K07052	CAAX protease family protein	Peptidases and inhibitors>>>Glutamic peptidases>>>Family G5: prenyl protease 2 family				+	Missing	+	Missing	Missing
GC_00001333	K07052	CAAX protease family protein	Peptidases and inhibitors>>>Glutamic peptidases>>>Family G5: prenyl protease 2 family	COG1266	Membrane protease YdiL, CAAX protease family (YdiL)		Missing	+	+	Missing	Missing
GC_00001428	K07052	CAAX protease family protein	Peptidases and inhibitors>>>Glutamic peptidases>>>Family G5: prenyl protease 2 family	COG1266	Membrane protease YdiL, CAAX protease family (YdiL)		Missing	Missing	Missing	+	+
GC_00001687	K07052	CAAX protease family protein	Peptidases and inhibitors>>>Glutamic peptidases>>>Family G5: prenyl protease 2 family	COG1266	Membrane protease YdiL, CAAX protease family (YdiL)		Missing	Missing	+	Missing	Missing
GC_00002864	K07052	CAAX protease family protein	Peptidases and inhibitors>>>Glutamic peptidases>>>Family G5: prenyl protease 2 family	COG1266	Membrane protease YdiL, CAAX protease family (YdiL)		Missing	Missing	Missing	+	Missing
GC_00002917	K07052	CAAX protease family protein	Peptidases and inhibitors>>>Glutamic peptidases>>>Family G5: prenyl protease 2 family	COG1266	Membrane protease YdiL, CAAX protease family (YdiL)		Missing	Missing	Missing	Missing	+
GC_00003937	K07052	CAAX protease family protein	Peptidases and inhibitors>>>Glutamic peptidases>>>Family G5: prenyl protease 2 family	COG1266	Membrane protease YdiL, CAAX protease family (YdiL)		Missing	Missing	Missing	+	Missing
GC_00004114	K07052	CAAX protease family protein	Peptidases and inhibitors>>>Glutamic peptidases>>>Family G5: prenyl protease 2 family	COG1266	Membrane protease YdiL, CAAX protease family (YdiL)		Missing	+	Missing	Missing	Missing
GC_00004117	K07052	CAAX protease family protein	Peptidases and inhibitors>>>Glutamic peptidases>>>Family G5: prenyl protease 2 family	COG1266	Membrane protease YdiL, CAAX protease family (YdiL)		+	Missing	Missing	Missing	Missing
GC_00004212	K07052	CAAX protease family protein	Peptidases and inhibitors>>>Glutamic peptidases>>>Family G5: prenyl protease 2 family	COG1266	Membrane protease YdiL, CAAX protease family (YdiL)		Missing	Missing	Missing	Missing	+
GC_00001063	K23886	CDGSH iron-sulfur domain-containing protein 3	KEGG Orthology (KO)>>>09190 Not Included in Pathway or Brite>>>09193 Unclassified: signaling and cellular processes>>>99977 Transport	COG3369	Uncharacterized conserved protein, contains Zn-finger domain of CDGSH type (PDB:2QD0)		+	Missing	Missing	Missing	+
GC_00000197	K00995	CDP-diacylglycerol---glycerol-3-phosphate 3-phosphatidyltransferase [EC:2.7.8.5]	KEGG Orthology (KO)>>>09100 Metabolism>>>09103 Lipid metabolism>>>00564 Glycerophospholipid metabolism [PATH:ko00564]|Enzymes>>>2. Transferases>>>2.7 Transferring phosphorus-containing groups>>>2.7.8 Transferases for other substituted phosphate groups>>>2.7.8.5 CDP-diacylglycerol---glycerol-3-phosphate 1-phosphatidyltransferase	COG0558	Phosphatidylglycerophosphate synthase (PgsA) (PDB:4MND)	Phospholipid biosynthesis	+	+	+	+	+
GC_00001072	K00945	CMP/dCMP kinase [EC:2.7.4.25]		COG0572	Uridine kinase (Udk) (PDB:5B3F)	Pyrimidine salvage	+	Missing	Missing	Missing	Missing
GC_00000456	K00945	CMP/dCMP kinase [EC:2.7.4.25]	KEGG Orthology (KO)>>>09100 Metabolism>>>09104 Nucleotide metabolism>>>00240 Pyrimidine metabolism [PATH:ko00240]|Enzymes>>>2. Transferases>>>2.7 Transferring phosphorus-containing groups>>>2.7.4 Phosphotransferases with a phosphate group as acceptor>>>2.7.4.25 (d)CMP kinase	COG0283	Cytidylate kinase (Cmk) (PDB:3R20) (PUBMED:19111750;25691594;28928205)		+	+	+	+	+
GC_00004188	K09952	CRISPR-associated endonuclease Csn1 [EC:3.1.-.-]	Enzymes>>>3. Hydrolases>>>3.1 Acting on ester bonds>>>3.1.->>>3.1.-.-|Prokaryotic defense system>>>CRISPR-Cas system>>>Type II CRISPR-Cas system>>>Type II signiture cas proteins	COG3513	CRISPR-Cas system type-II protein Cas9 (Cas9) (PDB:4OGC)	CRISPR-Cas system	Missing	Missing	Missing	Missing	+
GC_00001970	K09951	CRISPR-associated protein Cas2	Prokaryotic defense system>>>CRISPR-Cas system>>>Universal Cas proteins	COG1343	CRISPR/Cas system-associated endoribonuclease Cas2 (Cas2) (PDB:2I0X)	CRISPR-Cas system	Missing	Missing	Missing	Missing	+
GC_00001465	K10914	CRP/FNR family transcriptional regulator, cyclic AMP receptor protein		COG0664	cAMP-binding domain of CRP or a regulatory subunit of cAMP-dependent protein kinases (Crp) (PDB:1FT9)		Missing	Missing	Missing	Missing	+
GC_00002476	K16326	CRP/FNR family transcriptional regulator, putaive post-exponential-phase nitrogen-starvation regulator	Transcription factors>>>Prokaryotic type>>>Helix-turn-helix>>>CRP/FNR family	COG0664	cAMP-binding domain of CRP or a regulatory subunit of cAMP-dependent protein kinases (Crp) (PDB:1FT9)		+	Missing	Missing	Missing	Missing
GC_00003328	K16326	CRP/FNR family transcriptional regulator, putaive post-exponential-phase nitrogen-starvation regulator	Transcription factors>>>Prokaryotic type>>>Helix-turn-helix>>>CRP/FNR family	COG0664	cAMP-binding domain of CRP or a regulatory subunit of cAMP-dependent protein kinases (Crp) (PDB:1FT9)		Missing	Missing	Missing	Missing	+
GC_00000377	K01937	CTP synthase [EC:6.3.4.2]	KEGG Orthology (KO)>>>09100 Metabolism>>>09104 Nucleotide metabolism>>>00240 Pyrimidine metabolism [PATH:ko00240]|Enzymes>>>6. Ligases>>>6.3 Forming carbon-nitrogen bonds>>>6.3.4 Other carbon-nitrogen ligases>>>6.3.4.2 CTP synthase (glutamine hydrolysing)	COG0504	CTP synthase (UTP-ammonia lyase) (PyrG) (PDB:1S1M)	Pyrimidine biosynthesis	+	+	+	+	+
GC_00000879	K07114	Ca-activated chloride channel homolog	Transporters>>>Other transporters>>>Pores ion channels [TC:1]	COG2304	Secreted protein containing bacterial Ig-like domain and vWFA domain (YfbK)		+	+	Missing	Missing	Missing
GC_00003841	K23541	Ca2+/H+ antiporter, TMEM165/GDT1 family	Membrane trafficking>>>Endosome - Golgi transport>>>Others>>>Others|Transporters>>>Other transporters>>>Electrochemical potential-driven transporters [TC:2]	COG2119	Putative Ca2+/H+ antiporter, TMEM165/GDT1 family (Gdt1) (PUBMED:23569283)		Missing	Missing	Missing	Missing	+
GC_00004038	K23541	Ca2+/H+ antiporter, TMEM165/GDT1 family	Membrane trafficking>>>Endosome - Golgi transport>>>Others>>>Others|Transporters>>>Other transporters>>>Electrochemical potential-driven transporters [TC:2]	COG2119	Putative Ca2+/H+ antiporter, TMEM165/GDT1 family (Gdt1) (PUBMED:23569283)		Missing	+	Missing	Missing	Missing
GC_00000390	K18367	CoA-dependent NAD(P)H sulfur oxidoreductase [EC:1.8.1.18]		COG0446	NADPH-dependent 2,4-dienoyl-CoA reductase, sulfur reductase, or a related oxidoreductase (FadH2) (PDB:1VRQ)		Missing	Missing	+	Missing	Missing
GC_00000390	K18367	CoA-dependent NAD(P)H sulfur oxidoreductase [EC:1.8.1.18]	KEGG Orthology (KO)>>>09190 Not Included in Pathway or Brite>>>09191 Unclassified: metabolism>>>99980 Enzymes with EC numbers|Enzymes>>>1. Oxidoreductases>>>1.8 Acting on a sulfur group of donors>>>1.8.1 With NAD+ or NADP+ as acceptor>>>1.8.1.18 NAD(P)H sulfur oxidoreductase (CoA-dependent)	COG0446	NADPH-dependent 2,4-dienoyl-CoA reductase, sulfur reductase, or a related oxidoreductase (FadH2) (PDB:1VRQ)		Missing	+	Missing	+	+
GC_00000262	K00058	D-3-phosphoglycerate dehydrogenase / 2-oxoglutarate reductase [EC:1.1.1.95 1.1.1.399]	KEGG Orthology (KO)>>>09100 Metabolism>>>09102 Energy metabolism>>>00680 Methane metabolism [PATH:ko00680]|KEGG Orthology (KO)>>>09100 Metabolism>>>09105 Amino acid metabolism>>>00260 Glycine, serine and threonine metabolism [PATH:ko00260]|KEGG Orthology (KO)>>>09100 Metabolism>>>09105 Amino acid metabolism>>>00270 Cysteine and methionine metabolism [PATH:ko00270]|Enzymes>>>1. Oxidoreductases>>>1…	COG0111	Phosphoglycerate dehydrogenase or related dehydrogenase (SerA) (PDB:3OET)	Serine biosynthesis	+	+	+	+	+
GC_00002715	K01286	D-alanyl-D-alanine carboxypeptidase [EC:3.4.16.4]	KEGG Orthology (KO)>>>09190 Not Included in Pathway or Brite>>>09191 Unclassified: metabolism>>>99980 Enzymes with EC numbers|Enzymes>>>3. Hydrolases>>>3.4 Acting on peptide bonds (peptidases)>>>3.4.16 Serine-type carboxypeptidases>>>3.4.16.4 serine-type D-Ala-D-Ala carboxypeptidase	COG1680	CubicO group peptidase, beta-lactamase class C family (AmpC) (PDB:1BLS)		Missing	+	Missing	Missing	Missing
GC_00003447	K01286	D-alanyl-D-alanine carboxypeptidase [EC:3.4.16.4]	KEGG Orthology (KO)>>>09190 Not Included in Pathway or Brite>>>09191 Unclassified: metabolism>>>99980 Enzymes with EC numbers|Enzymes>>>3. Hydrolases>>>3.4 Acting on peptide bonds (peptidases)>>>3.4.16 Serine-type carboxypeptidases>>>3.4.16.4 serine-type D-Ala-D-Ala carboxypeptidase	COG1680	CubicO group peptidase, beta-lactamase class C family (AmpC) (PDB:1BLS)		Missing	Missing	Missing	Missing	+
GC_00003493	K01286	D-alanyl-D-alanine carboxypeptidase [EC:3.4.16.4]	KEGG Orthology (KO)>>>09190 Not Included in Pathway or Brite>>>09191 Unclassified: metabolism>>>99980 Enzymes with EC numbers|Enzymes>>>3. Hydrolases>>>3.4 Acting on peptide bonds (peptidases)>>>3.4.16 Serine-type carboxypeptidases>>>3.4.16.4 serine-type D-Ala-D-Ala carboxypeptidase	COG1680	CubicO group peptidase, beta-lactamase class C family (AmpC) (PDB:1BLS)		+	Missing	Missing	Missing	Missing
GC_00000680	K07560	D-aminoacyl-tRNA deacylase [EC:3.1.1.96]	Enzymes>>>3. Hydrolases>>>3.1 Acting on ester bonds>>>3.1.1 Carboxylic-ester hydrolases>>>3.1.1.96 D-aminoacyl-tRNA deacylase|Transfer RNA biogenesis>>>Eukaryotic type>>>Aminoacyl-tRNA synthetases (AARSs)>>>Trans-editing factors|Transfer RNA biogenesis>>>Prokaryotic type>>>Aminoacyl-tRNA synthetases (AARSs)>>>Trans-editing factors	COG1490	D-aminoacyl-tRNA deacylase (Dtd) (PDB:1J7G) (PUBMED:10918062;16902403;24302572)		+	Missing	+	+	+
GC_00000327	K22550	D-hydroxyproline dehydrogenase subunit gamma	KEGG Orthology (KO)>>>09190 Not Included in Pathway or Brite>>>09191 Unclassified: metabolism>>>99980 Enzymes with EC numbers|Enzymes>>>1. Oxidoreductases>>>1.12 Acting on hydrogen as donor>>>1.12.1 With NAD+ or NADP+ as acceptor>>>1.12.1.2 hydrogen dehydrogenase	COG3383	Predicted molibdopterin-dependent oxidoreductase YjgC (YjgC) (PDB:1AA6)		Missing	Missing	Missing	+	Missing
GC_00000327	K22550	D-hydroxyproline dehydrogenase subunit gamma	KEGG Orthology (KO)>>>09190 Not Included in Pathway or Brite>>>09191 Unclassified: metabolism>>>99980 Enzymes with EC numbers|Enzymes>>>1. Oxidoreductases>>>1.2 Acting on the aldehyde or oxo group of donors>>>1.2.99 With unknown physiological acceptors>>>1.2.99.7 aldehyde dehydrogenase (FAD-independent)	COG1034	NADH dehydrogenase/NADH:ubiquinone oxidoreductase 75 kD subunit (chain G) (NuoG) (PDB:1C4A)	NADH dehydrogenase	Missing	Missing	+	Missing	+
GC_00002374	K09988	D-lyxose ketol-isomerase [EC:5.3.1.15]	KEGG Orthology (KO)>>>09100 Metabolism>>>09101 Carbohydrate metabolism>>>00040 Pentose and glucuronate interconversions [PATH:ko00040]|Enzymes>>>5. Isomerases>>>5.3 Intramolecular oxidoreductases>>>5.3.1 Interconverting aldoses and ketoses, and related compounds>>>5.3.1.15 D-lyxose ketol-isomerase	COG3822	D-lyxose ketol-isomerase (YdaE) (PDB:3MPB)		Missing	+	Missing	Missing	Missing
GC_00001600	K02071	D-methionine transport system ATP-binding protein	KEGG Orthology (KO)>>>09130 Environmental Information Processing>>>09131 Membrane transport>>>02010 ABC transporters [PATH:ko02010]|Transporters>>>ABC transporters, prokaryotic type>>>Phosphate and amino acid transporters>>>D-Methionine transporter	COG1135	ABC-type methionine transport system, ATPase component (AbcC) (PDB:6CVL)		+	Missing	Missing	Missing	Missing
GC_00003060	K02071	D-methionine transport system ATP-binding protein	KEGG Orthology (KO)>>>09130 Environmental Information Processing>>>09131 Membrane transport>>>02010 ABC transporters [PATH:ko02010]|Transporters>>>ABC transporters, prokaryotic type>>>Phosphate and amino acid transporters>>>D-Methionine transporter	COG1135	ABC-type methionine transport system, ATPase component (AbcC) (PDB:6CVL)		Missing	Missing	Missing	Missing	+
GC_00001370	K02072	D-methionine transport system permease protein	KEGG Orthology (KO)>>>09130 Environmental Information Processing>>>09131 Membrane transport>>>02010 ABC transporters [PATH:ko02010]|Transporters>>>ABC transporters, prokaryotic type>>>Phosphate and amino acid transporters>>>D-Methionine transporter	COG2011	ABC-type methionine transport system, permease component (MetP) (PDB:6CVL)		+	Missing	Missing	Missing	+
GC_00001515	K02073	D-methionine transport system substrate-binding protein	KEGG Orthology (KO)>>>09130 Environmental Information Processing>>>09131 Membrane transport>>>02010 ABC transporters [PATH:ko02010]|Transporters>>>ABC transporters, prokaryotic type>>>Phosphate and amino acid transporters>>>D-Methionine transporter	COG1464	ABC-type metal ion transport system, periplasmic component/surface antigen (NlpA) (PDB:1P99)		+	Missing	Missing	Missing	+
GC_00000853	K17899	D-ornithine 4,5-aminomutase subunit alpha [EC:5.4.3.5]					Missing	+	+	Missing	+
GC_00000853	K17899	D-ornithine 4,5-aminomutase subunit alpha [EC:5.4.3.5]	KEGG Orthology (KO)>>>09100 Metabolism>>>09106 Metabolism of other amino acids>>>00470 D-Amino acid metabolism [PATH:ko00470]|Enzymes>>>5. Isomerases>>>5.4 Intramolecular transferases>>>5.4.3 Transferring amino groups>>>5.4.3.5 D-ornithine 4,5-aminomutase				+	Missing	Missing	Missing	Missing
GC_00000669	K17898	D-ornithine 4,5-aminomutase subunit beta [EC:5.4.3.5]	KEGG Orthology (KO)>>>09100 Metabolism>>>09106 Metabolism of other amino acids>>>00470 D-Amino acid metabolism [PATH:ko00470]|Enzymes>>>5. Isomerases>>>5.4 Intramolecular transferases>>>5.4.3 Transferring amino groups>>>5.4.3.5 D-ornithine 4,5-aminomutase	COG5012	Methanogenic corrinoid protein MtbC1 (MtbC1) (PDB:1Y80)		+	+	+	Missing	+
GC_00001343	K06726	D-ribose pyranase [EC:5.4.99.62]	KEGG Orthology (KO)>>>09130 Environmental Information Processing>>>09131 Membrane transport>>>02010 ABC transporters [PATH:ko02010]|Enzymes>>>5. Isomerases>>>5.4 Intramolecular transferases>>>5.4.99 Transferring other groups>>>5.4.99.62 D-ribose pyranase	COG1869	D-ribose pyranose/furanose isomerase RbsD (RbsD) (PDB:1OGC)		Missing	+	+	Missing	Missing
GC_00001735	K06877	DEAD/DEAH box helicase domain-containing protein	KEGG Orthology (KO)>>>09190 Not Included in Pathway or Brite>>>09194 Poorly characterized>>>99996 General function prediction only	COG1205	ATP-dependent helicase YprA, contains C-terminal metal-binding DUF1998 domain (YprA)		Missing	Missing	Missing	+	Missing
GC_00003121	K00558	DNA (cytosine-5)-methyltransferase 1 [EC:2.1.1.37]	KEGG Orthology (KO)>>>09100 Metabolism>>>09105 Amino acid metabolism>>>00270 Cysteine and methionine metabolism [PATH:ko00270]|Enzymes>>>2. Transferases>>>2.1 Transferring one-carbon groups>>>2.1.1 Methyltransferases>>>2.1.1.37 DNA (cytosine-5-)-methyltransferase|Transcription factors>>>Eukaryotic type>>>Zinc finger>>>CXXC CpG-binding proteins|DNA replication proteins>>>Eukaryotic type>>>DNA Repl…	COG0270	DNA-cytosine methylase (Dcm) (PDB:3LX6)		+	Missing	Missing	Missing	Missing
GC_00003292	K06223	DNA adenine methylase [EC:2.1.1.72]	KEGG Orthology (KO)>>>09120 Genetic Information Processing>>>09124 Replication and repair>>>03430 Mismatch repair [PATH:ko03430]|Enzymes>>>2. Transferases>>>2.1 Transferring one-carbon groups>>>2.1.1 Methyltransferases>>>2.1.1.72 site-specific DNA-methyltransferase (adenine-specific)|DNA replication proteins>>>Prokaryotic type>>>DNA Replication Termination Factors>>>DNA methylation enzymes|DNA re…	COG0338	DNA-adenine methylase (Dam) (PDB:4GOL)		Missing	Missing	Missing	+	Missing
GC_00000599	K10844	DNA excision repair protein ERCC-2 [EC:5.6.2.3]	KEGG Orthology (KO)>>>09120 Genetic Information Processing>>>09121 Transcription>>>03022 Basal transcription factors [PATH:ko03022]|KEGG Orthology (KO)>>>09120 Genetic Information Processing>>>09124 Replication and repair>>>03420 Nucleotide excision repair [PATH:ko03420]|Enzymes>>>5. Isomerases>>>5.6 Isomerases altering macromolecular conformation>>>5.6.2 Enzymes altering nucleic acid conformatio…	COG1199	Rad3-related DNA helicase DinG (DinG) (PDB:5H8W)		+	+	+	+	+
GC_00000432	K02469	DNA gyrase subunit A [EC:5.6.2.2]	Enzymes>>>5. Isomerases>>>5.6 Isomerases altering macromolecular conformation>>>5.6.2 Enzymes altering nucleic acid conformation>>>5.6.2.2 DNA topoisomerase (ATP-hydrolysing)|DNA replication proteins>>>Prokaryotic type>>>DNA Topoisomerases|DNA repair and recombination proteins>>>Prokaryotic type>>>DSBR (double strand breaks repair)>>>NHEJ (non-homologous end-joining)>>>SHIIR (short-homology-indep…	COG0188	DNA gyrase/topoisomerase IV, subunit A (GyrA) (PDB:1SUU)		+	+	+	+	+
GC_00000325	K02470	DNA gyrase subunit B [EC:5.6.2.2]	Enzymes>>>5. Isomerases>>>5.6 Isomerases altering macromolecular conformation>>>5.6.2 Enzymes altering nucleic acid conformation>>>5.6.2.2 DNA topoisomerase (ATP-hydrolysing)|DNA replication proteins>>>Prokaryotic type>>>DNA Topoisomerases|DNA repair and recombination proteins>>>Prokaryotic type>>>DSBR (double strand breaks repair)>>>NHEJ (non-homologous end-joining)>>>SHIIR (short-homology-indep…	COG0187	DNA gyrase/topoisomerase IV, subunit B (GyrB) (PDB:1EI1)		Missing	+	+	+	+
GC_00000582	K01972	DNA ligase (NAD+) [EC:6.5.1.2]	KEGG Orthology (KO)>>>09120 Genetic Information Processing>>>09124 Replication and repair>>>03030 DNA replication [PATH:ko03030]|KEGG Orthology (KO)>>>09120 Genetic Information Processing>>>09124 Replication and repair>>>03410 Base excision repair [PATH:ko03410]|KEGG Orthology (KO)>>>09120 Genetic Information Processing>>>09124 Replication and repair>>>03420 Nucleotide excision repair [PATH:ko034…	COG0272	NAD-dependent DNA ligase (Lig) (PDB:5TT5)		+	+	+	+	+
GC_00000740	K03572	DNA mismatch repair protein MutL	KEGG Orthology (KO)>>>09120 Genetic Information Processing>>>09124 Replication and repair>>>03430 Mismatch repair [PATH:ko03430]|DNA repair and recombination proteins>>>Prokaryotic type>>>SSBR (single strand breaks repair)>>>MMR (mismatch excision repair)>>>Molecular matchmaker	COG0323	DNA mismatch repair ATPase MutL (MutL) (PDB:1B62)		Missing	+	Missing	+	+
GC_00000140	K03555	DNA mismatch repair protein MutS	KEGG Orthology (KO)>>>09120 Genetic Information Processing>>>09124 Replication and repair>>>03430 Mismatch repair [PATH:ko03430]|DNA repair and recombination proteins>>>Prokaryotic type>>>SSBR (single strand breaks repair)>>>MMR (mismatch excision repair)>>>Mismatch and loop recognition factors	COG0249	DNA mismatch repair ATPase MutS (MutS) (PDB:1E3M)		Missing	+	Missing	+	+
GC_00000495	K07456	DNA mismatch repair protein MutS2	KEGG Orthology (KO)>>>09120 Genetic Information Processing>>>09124 Replication and repair>>>03430 Mismatch repair [PATH:ko03430]|DNA repair and recombination proteins>>>Prokaryotic type>>>SSBR (single strand breaks repair)>>>MMR (mismatch excision repair)>>>Mismatch and loop recognition factors	COG1193	dsDNA-specific endonuclease/ATPase MutS2 (MutS2)		+	+	+	+	+
GC_00000553	K02335	DNA polymerase I [EC:2.7.7.7]	KEGG Orthology (KO)>>>09120 Genetic Information Processing>>>09124 Replication and repair>>>03030 DNA replication [PATH:ko03030]|KEGG Orthology (KO)>>>09120 Genetic Information Processing>>>09124 Replication and repair>>>03410 Base excision repair [PATH:ko03410]|KEGG Orthology (KO)>>>09120 Genetic Information Processing>>>09124 Replication and repair>>>03420 Nucleotide excision repair [PATH:ko034…	COG0258|COG0749	5'-3' exonuclease Xni/ExoIX (flap endonuclease) (ExoIX) (PDB:3ZDA) (PUBMED:19000038;23821668)|DNA polymerase I, 3'-5' exonuclease and polymerase domains (PolA) (PDB:1D8Y)		+	+	+	+	+
GC_00000305	K02337	DNA polymerase III subunit alpha [EC:2.7.7.7]	KEGG Orthology (KO)>>>09120 Genetic Information Processing>>>09124 Replication and repair>>>03030 DNA replication [PATH:ko03030]|KEGG Orthology (KO)>>>09120 Genetic Information Processing>>>09124 Replication and repair>>>03430 Mismatch repair [PATH:ko03430]|KEGG Orthology (KO)>>>09120 Genetic Information Processing>>>09124 Replication and repair>>>03440 Homologous recombination [PATH:ko03440]|Enz…	COG0587	DNA polymerase III, alpha subunit (DnaE) (PDB:2HNH)		+	+	+	+	+
GC_00000074	K03763	DNA polymerase III subunit alpha, Gram-positive type [EC:2.7.7.7]	KEGG Orthology (KO)>>>09120 Genetic Information Processing>>>09124 Replication and repair>>>03030 DNA replication [PATH:ko03030]|KEGG Orthology (KO)>>>09120 Genetic Information Processing>>>09124 Replication and repair>>>03430 Mismatch repair [PATH:ko03430]|KEGG Orthology (KO)>>>09120 Genetic Information Processing>>>09124 Replication and repair>>>03440 Homologous recombination [PATH:ko03440]|Enz…	COG2176	DNA polymerase III, alpha subunit (gram-positive type) (PolC)		+	+	+	+	+
GC_00000778	K02338	DNA polymerase III subunit beta [EC:2.7.7.7]	KEGG Orthology (KO)>>>09120 Genetic Information Processing>>>09124 Replication and repair>>>03030 DNA replication [PATH:ko03030]|KEGG Orthology (KO)>>>09120 Genetic Information Processing>>>09124 Replication and repair>>>03430 Mismatch repair [PATH:ko03430]|KEGG Orthology (KO)>>>09120 Genetic Information Processing>>>09124 Replication and repair>>>03440 Homologous recombination [PATH:ko03440]|Enz…	COG0592	DNA polymerase III sliding clamp (beta) subunit, PCNA homolog (DnaN) (PDB:1JQJ)		Missing	+	+	+	+
GC_00000307	K02340	DNA polymerase III subunit delta [EC:2.7.7.7]	KEGG Orthology (KO)>>>09120 Genetic Information Processing>>>09124 Replication and repair>>>03030 DNA replication [PATH:ko03030]|KEGG Orthology (KO)>>>09120 Genetic Information Processing>>>09124 Replication and repair>>>03430 Mismatch repair [PATH:ko03430]|KEGG Orthology (KO)>>>09120 Genetic Information Processing>>>09124 Replication and repair>>>03440 Homologous recombination [PATH:ko03440]|Enz…	COG1466	DNA polymerase III, delta subunit (HolA) (PDB:3ZH9)		+	+	+	+	+
GC_00000603	K02341	DNA polymerase III subunit delta' [EC:2.7.7.7]		COG2812	DNA polymerase III, gamma/tau subunits (DnaX) (PDB:1A5T)		Missing	Missing	Missing	Missing	+
GC_00000603	K02341	DNA polymerase III subunit delta' [EC:2.7.7.7]	KEGG Orthology (KO)>>>09120 Genetic Information Processing>>>09124 Replication and repair>>>03030 DNA replication [PATH:ko03030]|KEGG Orthology (KO)>>>09120 Genetic Information Processing>>>09124 Replication and repair>>>03430 Mismatch repair [PATH:ko03430]|KEGG Orthology (KO)>>>09120 Genetic Information Processing>>>09124 Replication and repair>>>03440 Homologous recombination [PATH:ko03440]|Enz…	COG2812	DNA polymerase III, gamma/tau subunits (DnaX) (PDB:1A5T)		+	+	+	+	Missing
GC_00000074	K02342	DNA polymerase III subunit epsilon [EC:2.7.7.7]	KEGG Orthology (KO)>>>09120 Genetic Information Processing>>>09124 Replication and repair>>>03030 DNA replication [PATH:ko03030]|KEGG Orthology (KO)>>>09120 Genetic Information Processing>>>09124 Replication and repair>>>03430 Mismatch repair [PATH:ko03430]|KEGG Orthology (KO)>>>09120 Genetic Information Processing>>>09124 Replication and repair>>>03440 Homologous recombination [PATH:ko03440]|Enz…	COG2176	DNA polymerase III, alpha subunit (gram-positive type) (PolC)		Missing	Missing	+	Missing	Missing
GC_00000716	K02342	DNA polymerase III subunit epsilon [EC:2.7.7.7]	KEGG Orthology (KO)>>>09120 Genetic Information Processing>>>09124 Replication and repair>>>03030 DNA replication [PATH:ko03030]|KEGG Orthology (KO)>>>09120 Genetic Information Processing>>>09124 Replication and repair>>>03430 Mismatch repair [PATH:ko03430]|KEGG Orthology (KO)>>>09120 Genetic Information Processing>>>09124 Replication and repair>>>03440 Homologous recombination [PATH:ko03440]|Enz…	COG2176	DNA polymerase III, alpha subunit (gram-positive type) (PolC)		+	+	+	Missing	+
GC_00001699	K02342	DNA polymerase III subunit epsilon [EC:2.7.7.7]	KEGG Orthology (KO)>>>09120 Genetic Information Processing>>>09124 Replication and repair>>>03030 DNA replication [PATH:ko03030]|KEGG Orthology (KO)>>>09120 Genetic Information Processing>>>09124 Replication and repair>>>03430 Mismatch repair [PATH:ko03430]|KEGG Orthology (KO)>>>09120 Genetic Information Processing>>>09124 Replication and repair>>>03440 Homologous recombination [PATH:ko03440]|Enz…	COG0847	DNA polymerase III, epsilon subunit or related 3'-5' exonuclease (DnaQ) (PDB:1J53)		Missing	+	Missing	Missing	Missing
GC_00000310	K02343	DNA polymerase III subunit gamma/tau [EC:2.7.7.7]	KEGG Orthology (KO)>>>09120 Genetic Information Processing>>>09124 Replication and repair>>>03030 DNA replication [PATH:ko03030]|KEGG Orthology (KO)>>>09120 Genetic Information Processing>>>09124 Replication and repair>>>03430 Mismatch repair [PATH:ko03430]|KEGG Orthology (KO)>>>09120 Genetic Information Processing>>>09124 Replication and repair>>>03440 Homologous recombination [PATH:ko03440]|Enz…	COG2812	DNA polymerase III, gamma/tau subunits (DnaX) (PDB:1A5T)		+	+	+	+	+
GC_00000142	K02346	DNA polymerase IV [EC:2.7.7.7]	Enzymes>>>2. Transferases>>>2.7 Transferring phosphorus-containing groups>>>2.7.7 Nucleotidyltransferases>>>2.7.7.7 DNA-directed DNA polymerase|DNA repair and recombination proteins>>>Prokaryotic type>>>TLS (translesion DNA synthesis) factors>>>Y-family DNA polymerases	COG0389	Nucleotidyltransferase/DNA polymerase DinP involved in DNA repair (DinP) (PDB:4R8U) (PUBMED:16544291)		+	+	Missing	+	+
GC_00000064	K03502	DNA polymerase V		COG0389	Nucleotidyltransferase/DNA polymerase DinP involved in DNA repair (DinP) (PDB:4R8U) (PUBMED:16544291)		Missing	Missing	+	Missing	Missing
GC_00000064	K03502	DNA polymerase V	DNA repair and recombination proteins>>>Prokaryotic type>>>TLS (translesion DNA synthesis) factors>>>Y-family DNA polymerases	COG0389	Nucleotidyltransferase/DNA polymerase DinP involved in DNA repair (DinP) (PDB:4R8U) (PUBMED:16544291)		+	+	Missing	+	+
GC_00002399	K02316	DNA primase [EC:2.7.7.101]	KEGG Orthology (KO)>>>09120 Genetic Information Processing>>>09124 Replication and repair>>>03030 DNA replication [PATH:ko03030]|Enzymes>>>2. Transferases>>>2.7 Transferring phosphorus-containing groups>>>2.7.7 Nucleotidyltransferases>>>2.7.7.101 DNA primase DnaG|DNA replication proteins>>>Prokaryotic type>>>DNA Replication Initiation Factors>>>Initiation factors (bacterial)				Missing	Missing	Missing	+	Missing
GC_00000201	K02316	DNA primase [EC:2.7.7.101]	KEGG Orthology (KO)>>>09120 Genetic Information Processing>>>09124 Replication and repair>>>03030 DNA replication [PATH:ko03030]|Enzymes>>>2. Transferases>>>2.7 Transferring phosphorus-containing groups>>>2.7.7 Nucleotidyltransferases>>>2.7.7.101 DNA primase DnaG|DNA replication proteins>>>Prokaryotic type>>>DNA Replication Initiation Factors>>>Initiation factors (bacterial)	COG0358	DNA primase (bacterial type) (DnaG) (PDB:3B39) (PUBMED:28128549)		+	+	+	+	+
GC_00000203	K09760	DNA recombination protein RmuC	KEGG Orthology (KO)>>>09190 Not Included in Pathway or Brite>>>09192 Unclassified: genetic information processing>>>99976 Replication and repair	COG1322	DNA anti-recombination protein (rearrangement mutator) RmuC (RmuC)		+	+	+	+	+
GC_00000831	K03630	DNA repair protein RadC	KEGG Orthology (KO)>>>09190 Not Included in Pathway or Brite>>>09192 Unclassified: genetic information processing>>>99976 Replication and repair	COG2003	DNA repair protein RadC, contains a helix-hairpin-helix DNA-binding motif (RadC) (PDB:2QLC) (PUBMED:9695921)		+	Missing	+	+	+
GC_00002313	K03630	DNA repair protein RadC	KEGG Orthology (KO)>>>09190 Not Included in Pathway or Brite>>>09192 Unclassified: genetic information processing>>>99976 Replication and repair	COG2003	DNA repair protein RadC, contains a helix-hairpin-helix DNA-binding motif (RadC) (PDB:2QLC) (PUBMED:9695921)		Missing	Missing	Missing	+	Missing
GC_00003929	K03630	DNA repair protein RadC	KEGG Orthology (KO)>>>09190 Not Included in Pathway or Brite>>>09192 Unclassified: genetic information processing>>>99976 Replication and repair	COG2003	DNA repair protein RadC, contains a helix-hairpin-helix DNA-binding motif (RadC) (PDB:2QLC) (PUBMED:9695921)		Missing	Missing	Missing	Missing	+
GC_00000503	K03631	DNA repair protein RecN (Recombination protein N)	DNA repair and recombination proteins>>>Prokaryotic type>>>TLS (translesion DNA synthesis) factors>>>Other SOS response factors|DNA repair and recombination proteins>>>Prokaryotic type>>>DSBR (double strand breaks repair)>>>HR (homologous recombination)>>>RecFOR pathway proteins	COG0497	DNA repair ATPase RecN (RecN) (PDB:4AD8)		+	+	+	+	+
GC_00000144	K03584	DNA repair protein RecO (recombination protein O)	KEGG Orthology (KO)>>>09120 Genetic Information Processing>>>09124 Replication and repair>>>03440 Homologous recombination [PATH:ko03440]|DNA repair and recombination proteins>>>Prokaryotic type>>>DSBR (double strand breaks repair)>>>HR (homologous recombination)>>>RecFOR pathway proteins|DNA repair and recombination proteins>>>Prokaryotic type>>>DSBR (double strand breaks repair)>>>NHEJ (non-hom…	COG1381	Recombinational DNA repair protein RecO (RecF pathway) (RecO) (PDB:1U5K)		+	+	+	+	+
GC_00000656	K03629	DNA replication and repair protein RecF	KEGG Orthology (KO)>>>09120 Genetic Information Processing>>>09124 Replication and repair>>>03440 Homologous recombination [PATH:ko03440]|DNA repair and recombination proteins>>>Prokaryotic type>>>DSBR (double strand breaks repair)>>>HR (homologous recombination)>>>RecFOR pathway proteins	COG1195	Recombinational DNA repair ATPase RecF (RecF) (PDB:5Z67)		Missing	+	+	+	+
GC_00000655	K02086	DNA replication protein	KEGG Orthology (KO)>>>09190 Not Included in Pathway or Brite>>>09192 Unclassified: genetic information processing>>>99976 Replication and repair	COG3935	DNA replication protein DnaD (DnaD) (PDB:2I5U)		Missing	+	+	+	+
GC_00000128	K03466	DNA segregation ATPase FtsK/SpoIIIE, S-DNA-T family	Chromosome and associated proteins>>>Prokaryotic type>>>Chromosome partitioning proteins>>>Divisome proteins	COG1674	DNA segregation ATPase FtsK/SpoIIIE or related protein (FtsK) (PDB:2IUT)		+	+	+	+	+
GC_00000563	K03168	DNA topoisomerase I [EC:5.6.2.1]	Enzymes>>>5. Isomerases>>>5.6 Isomerases altering macromolecular conformation>>>5.6.2 Enzymes altering nucleic acid conformation>>>5.6.2.1 DNA topoisomerase|DNA replication proteins>>>Prokaryotic type>>>DNA Topoisomerases|DNA repair and recombination proteins>>>Prokaryotic type>>>DSBR (double strand breaks repair)>>>NHEJ (non-homologous end-joining)>>>SHIIR (short-homology-independent illegitimat…	COG0550|COG0551	DNA topoisomerase IA (TopA) (PDB:1CY0)|DNA topoisomerase I, ssDNA-binding Zn-finger and Zn-ribbon domains (YrdD) (PDB:1YUA)		+	+	+	+	+
GC_00003385	K01246	DNA-3-methyladenine glycosylase I [EC:3.2.2.20]	KEGG Orthology (KO)>>>09120 Genetic Information Processing>>>09124 Replication and repair>>>03410 Base excision repair [PATH:ko03410]|Enzymes>>>3. Hydrolases>>>3.2 Glycosylases>>>3.2.2 Hydrolysing N-glycosyl compounds>>>3.2.2.20 DNA-3-methyladenine glycosylase I|DNA repair and recombination proteins>>>Prokaryotic type>>>SSBR (single strand breaks repair)>>>BER (base exicision repair)>>>DNA glycos…	COG2818	3-methyladenine DNA glycosylase Tag (Tag) (PDB:1LMZ)		+	Missing	Missing	Missing	Missing
GC_00003262	K01247	DNA-3-methyladenine glycosylase II [EC:3.2.2.21]	KEGG Orthology (KO)>>>09120 Genetic Information Processing>>>09124 Replication and repair>>>03410 Base excision repair [PATH:ko03410]|Enzymes>>>3. Hydrolases>>>3.2 Glycosylases>>>3.2.2 Hydrolysing N-glycosyl compounds>>>3.2.2.21 DNA-3-methyladenine glycosylase II|DNA repair and recombination proteins>>>Prokaryotic type>>>SSBR (single strand breaks repair)>>>BER (base exicision repair)>>>DNA glyco…	COG0122	3-methyladenine DNA glycosylase/8-oxoguanine DNA glycosylase (AlkA) (PDB:1DIZ)		Missing	Missing	+	Missing	Missing
GC_00001649	K03530	DNA-binding protein HU-beta		COG0776	Bacterial nucleoid DNA-binding protein IHF-alpha (HimA) (PDB:1B8Z)		Missing	Missing	Missing	+	Missing
GC_00002053	K03530	DNA-binding protein HU-beta		COG0776	Bacterial nucleoid DNA-binding protein IHF-alpha (HimA) (PDB:1B8Z)		+	Missing	Missing	Missing	Missing
GC_00000576	K03530	DNA-binding protein HU-beta	DNA replication proteins>>>Prokaryotic type>>>DNA Replication Initiation Factors>>>Initiation factors (bacterial)|Chromosome and associated proteins>>>Prokaryotic type>>>Nucleoid associated proteins>>>HU (heat unstable protein)|DNA repair and recombination proteins>>>Prokaryotic type>>>DSBR (double strand breaks repair)>>>NHEJ (non-homologous end-joining)>>>SHIIR (short-homology-independent illeg…	COG0776	Bacterial nucleoid DNA-binding protein IHF-alpha (HimA) (PDB:1B8Z)		+	+	+	+	+
GC_00003310	K07473	DNA-damage-inducible protein J	Prokaryotic defense system>>>Toxin-antitoxin system (TA system)>>>Type II TA system>>>YafQ-dinJ	COG3077	Antitoxin component of the RelBE or YafQ-DinJ toxin-antitoxin module (RelB) (PDB:4ML0)		Missing	Missing	Missing	Missing	+
GC_00000042	K03040	DNA-directed RNA polymerase subunit alpha [EC:2.7.7.6]	KEGG Orthology (KO)>>>09120 Genetic Information Processing>>>09121 Transcription>>>03020 RNA polymerase [PATH:ko03020]|Enzymes>>>2. Transferases>>>2.7 Transferring phosphorus-containing groups>>>2.7.7 Nucleotidyltransferases>>>2.7.7.6 DNA-directed RNA polymerase|Transcription machinery>>>Prokaryotic type>>>Bacterial type>>>RNA polymerase>>>Core subunits|DNA repair and recombination proteins>>>Pro…	COG0202	DNA-directed RNA polymerase, alpha subunit/40 kD subunit (RpoA) (PDB:4KN7)	RNA polymerase	+	+	+	+	+
GC_00000014	K03043	DNA-directed RNA polymerase subunit beta [EC:2.7.7.6]		COG0085	DNA-directed RNA polymerase, beta subunit/140 kD subunit (RpoB) (PDB:5UAJ)	RNA polymerase	+	Missing	Missing	Missing	Missing
GC_00000014	K03043	DNA-directed RNA polymerase subunit beta [EC:2.7.7.6]	KEGG Orthology (KO)>>>09120 Genetic Information Processing>>>09121 Transcription>>>03020 RNA polymerase [PATH:ko03020]|Enzymes>>>2. Transferases>>>2.7 Transferring phosphorus-containing groups>>>2.7.7 Nucleotidyltransferases>>>2.7.7.6 DNA-directed RNA polymerase|Transcription machinery>>>Prokaryotic type>>>Bacterial type>>>RNA polymerase>>>Core subunits|DNA repair and recombination proteins>>>Pro…	COG0085	DNA-directed RNA polymerase, beta subunit/140 kD subunit (RpoB) (PDB:5UAJ)	RNA polymerase	+	Missing	+	+	+
GC_00000029	K03046	DNA-directed RNA polymerase subunit beta' [EC:2.7.7.6]	KEGG Orthology (KO)>>>09120 Genetic Information Processing>>>09121 Transcription>>>03020 RNA polymerase [PATH:ko03020]|Enzymes>>>2. Transferases>>>2.7 Transferring phosphorus-containing groups>>>2.7.7 Nucleotidyltransferases>>>2.7.7.6 DNA-directed RNA polymerase|Transcription machinery>>>Prokaryotic type>>>Bacterial type>>>RNA polymerase>>>Core subunits|DNA repair and recombination proteins>>>Pro…	COG0086	DNA-directed RNA polymerase, beta' subunit/160 kD subunit (RpoC) (PDB:1NT9)	RNA polymerase	+	Missing	+	+	+
GC_00001870	K03048	DNA-directed RNA polymerase subunit delta	KEGG Orthology (KO)>>>09120 Genetic Information Processing>>>09121 Transcription>>>03020 RNA polymerase [PATH:ko03020]|Transcription machinery>>>Prokaryotic type>>>Bacterial type>>>RNA polymerase>>>Core subunits|DNA repair and recombination proteins>>>Prokaryotic type>>>SSBR (single strand breaks repair)>>>NER (nucleotide excision repair)>>>TCR (transcription coupled repair) factors>>>DNA-directe…	COG3343	DNA-directed RNA polymerase, delta subunit (RpoE) (PDB:2KRC)	RNA polymerase	+	Missing	Missing	Missing	Missing
GC_00002426	K03048	DNA-directed RNA polymerase subunit delta	KEGG Orthology (KO)>>>09120 Genetic Information Processing>>>09121 Transcription>>>03020 RNA polymerase [PATH:ko03020]|Transcription machinery>>>Prokaryotic type>>>Bacterial type>>>RNA polymerase>>>Core subunits|DNA repair and recombination proteins>>>Prokaryotic type>>>SSBR (single strand breaks repair)>>>NER (nucleotide excision repair)>>>TCR (transcription coupled repair) factors>>>DNA-directe…	COG3343	DNA-directed RNA polymerase, delta subunit (RpoE) (PDB:2KRC)	RNA polymerase	Missing	Missing	Missing	+	Missing
GC_00003487	K03048	DNA-directed RNA polymerase subunit delta	KEGG Orthology (KO)>>>09120 Genetic Information Processing>>>09121 Transcription>>>03020 RNA polymerase [PATH:ko03020]|Transcription machinery>>>Prokaryotic type>>>Bacterial type>>>RNA polymerase>>>Core subunits|DNA repair and recombination proteins>>>Prokaryotic type>>>SSBR (single strand breaks repair)>>>NER (nucleotide excision repair)>>>TCR (transcription coupled repair) factors>>>DNA-directe…	COG3343	DNA-directed RNA polymerase, delta subunit (RpoE) (PDB:2KRC)	RNA polymerase	Missing	+	Missing	Missing	Missing
GC_00003572	K03048	DNA-directed RNA polymerase subunit delta	KEGG Orthology (KO)>>>09120 Genetic Information Processing>>>09121 Transcription>>>03020 RNA polymerase [PATH:ko03020]|Transcription machinery>>>Prokaryotic type>>>Bacterial type>>>RNA polymerase>>>Core subunits|DNA repair and recombination proteins>>>Prokaryotic type>>>SSBR (single strand breaks repair)>>>NER (nucleotide excision repair)>>>TCR (transcription coupled repair) factors>>>DNA-directe…	COG3343	DNA-directed RNA polymerase, delta subunit (RpoE) (PDB:2KRC)	RNA polymerase	Missing	Missing	+	Missing	Missing
GC_00004090	K03048	DNA-directed RNA polymerase subunit delta	KEGG Orthology (KO)>>>09120 Genetic Information Processing>>>09121 Transcription>>>03020 RNA polymerase [PATH:ko03020]|Transcription machinery>>>Prokaryotic type>>>Bacterial type>>>RNA polymerase>>>Core subunits|DNA repair and recombination proteins>>>Prokaryotic type>>>SSBR (single strand breaks repair)>>>NER (nucleotide excision repair)>>>TCR (transcription coupled repair) factors>>>DNA-directe…	COG3343	DNA-directed RNA polymerase, delta subunit (RpoE) (PDB:2KRC)	RNA polymerase	Missing	Missing	Missing	Missing	+
GC_00000189	K03060	DNA-directed RNA polymerase subunit omega [EC:2.7.7.6]	KEGG Orthology (KO)>>>09120 Genetic Information Processing>>>09121 Transcription>>>03020 RNA polymerase [PATH:ko03020]|Enzymes>>>2. Transferases>>>2.7 Transferring phosphorus-containing groups>>>2.7.7 Nucleotidyltransferases>>>2.7.7.6 DNA-directed RNA polymerase|Transcription machinery>>>Prokaryotic type>>>Bacterial type>>>RNA polymerase>>>Core subunits|DNA repair and recombination proteins>>>Pro…	COG1758	DNA-directed RNA polymerase, subunit K/omega (RpoZ) (PDB:3LU0)	RNA polymerase	+	+	+	+	+
GC_00000717	K07040	DUF177 domain-containing protein	Ribosome biogenesis>>>Prokaryotic type>>>Other maturation factors	COG1399	23S rRNA accumulation protein YceD (essential in plants, uncharacterized in bacteria) (YceD) (PUBMED:27574185)		Missing	+	+	+	+
GC_00002353	K06608	DeoR family transcriptional regulator, myo-inositol catabolism operon repressor	Transcription factors>>>Prokaryotic type>>>Helix-turn-helix>>>DeoR family	COG1349	DNA-binding transcriptional regulator of sugar metabolism, DeoR/GlpR family (GlpR)		Missing	+	Missing	Missing	Missing
GC_00000757	K02348	ElaA protein		COG2153	Predicted N-acyltransferase, GNAT family (ElaA) (PDB:1XEB)		Missing	+	+	+	+
GC_00002575	K02348	ElaA protein	KEGG Orthology (KO)>>>09190 Not Included in Pathway or Brite>>>09194 Poorly characterized>>>99996 General function prediction only	COG2153	Predicted N-acyltransferase, GNAT family (ElaA) (PDB:1XEB)		Missing	Missing	Missing	+	Missing
GC_00001038	K02108	F-type H+-transporting ATPase subunit a	G protein-coupled receptors>>>Rhodopsin family>>>Others>>>Orphan GPCRs / unclassified GPCRs	COG0356	FoF1-type ATP synthase, membrane subunit a (AtpB) (PUBMED:22931285)	FoF1-type ATP synthase	Missing	Missing	+	Missing	Missing
GC_00001038	K02108	F-type H+-transporting ATPase subunit a	KEGG Orthology (KO)>>>09190 Not Included in Pathway or Brite>>>09194 Poorly characterized>>>99997 Function unknown	COG0356	FoF1-type ATP synthase, membrane subunit a (AtpB) (PUBMED:22931285)	FoF1-type ATP synthase	Missing	Missing	Missing	Missing	+
GC_00001038	K02108	F-type H+-transporting ATPase subunit a	Transporters>>>Solute carrier family (SLC)>>>SLC6: Sodium- and chloride-dependent neurotransmitter transporter	COG0356	FoF1-type ATP synthase, membrane subunit a (AtpB) (PUBMED:22931285)	FoF1-type ATP synthase	Missing	+	Missing	Missing	Missing
GC_00001187	K02109	F-type H+-transporting ATPase subunit b	KEGG Orthology (KO)>>>09100 Metabolism>>>09102 Energy metabolism>>>00190 Oxidative phosphorylation [PATH:ko00190]|KEGG Orthology (KO)>>>09100 Metabolism>>>09102 Energy metabolism>>>00195 Photosynthesis [PATH:ko00195]|Photosynthesis proteins>>>Photosystem and electron transport system>>>F-type ATPase [OT]	COG0711	FoF1-type ATP synthase, membrane subunit b or b' (AtpF) (PDB:1B9U)	FoF1-type ATP synthase	Missing	Missing	+	Missing	+
GC_00003330	K02109	F-type H+-transporting ATPase subunit b	KEGG Orthology (KO)>>>09100 Metabolism>>>09102 Energy metabolism>>>00190 Oxidative phosphorylation [PATH:ko00190]|KEGG Orthology (KO)>>>09100 Metabolism>>>09102 Energy metabolism>>>00195 Photosynthesis [PATH:ko00195]|Photosynthesis proteins>>>Photosystem and electron transport system>>>F-type ATPase [OT]	COG0711	FoF1-type ATP synthase, membrane subunit b or b' (AtpF) (PDB:1B9U)	FoF1-type ATP synthase	Missing	+	Missing	Missing	Missing
GC_00000989	K02110	F-type H+-transporting ATPase subunit c	KEGG Orthology (KO)>>>09100 Metabolism>>>09102 Energy metabolism>>>00190 Oxidative phosphorylation [PATH:ko00190]|KEGG Orthology (KO)>>>09100 Metabolism>>>09102 Energy metabolism>>>00195 Photosynthesis [PATH:ko00195]|Photosynthesis proteins>>>Photosystem and electron transport system>>>F-type ATPase [OT]	COG0636	FoF1-type ATP synthase, membrane subunit c/Archaeal/vacuolar-type H+-ATPase, subunit K (AtpE) (PDB:1C17)	FoF1-type ATP synthase	Missing	+	+	Missing	+
GC_00001300	K02113	F-type H+-transporting ATPase subunit delta	KEGG Orthology (KO)>>>09100 Metabolism>>>09102 Energy metabolism>>>00190 Oxidative phosphorylation [PATH:ko00190]|KEGG Orthology (KO)>>>09100 Metabolism>>>09102 Energy metabolism>>>00195 Photosynthesis [PATH:ko00195]|Photosynthesis proteins>>>Photosystem and electron transport system>>>F-type ATPase [OT]	COG0712	FoF1-type ATP synthase, delta subunit (AtpH) (PDB:1ABV)	FoF1-type ATP synthase	Missing	Missing	+	Missing	+
GC_00000224	K02114	F-type H+-transporting ATPase subunit epsilon	KEGG Orthology (KO)>>>09100 Metabolism>>>09102 Energy metabolism>>>00190 Oxidative phosphorylation [PATH:ko00190]|KEGG Orthology (KO)>>>09100 Metabolism>>>09102 Energy metabolism>>>00195 Photosynthesis [PATH:ko00195]|Photosynthesis proteins>>>Photosystem and electron transport system>>>F-type ATPase [OT]	COG0355	FoF1-type ATP synthase, epsilon subunit (AtpC) (PDB:3OAA) (PUBMED:29149348;30304218)	FoF1-type ATP synthase	+	+	+	Missing	+
GC_00000665	K02115	F-type H+-transporting ATPase subunit gamma	KEGG Orthology (KO)>>>09100 Metabolism>>>09102 Energy metabolism>>>00190 Oxidative phosphorylation [PATH:ko00190]|KEGG Orthology (KO)>>>09100 Metabolism>>>09102 Energy metabolism>>>00195 Photosynthesis [PATH:ko00195]|Photosynthesis proteins>>>Photosystem and electron transport system>>>F-type ATPase [OT]	COG0224	FoF1-type ATP synthase, gamma subunit (AtpG) (PDB:3OAA) (PUBMED:15326535)	FoF1-type ATP synthase	+	+	+	Missing	+
GC_00000221	K02111	F-type H+/Na+-transporting ATPase subunit alpha [EC:7.1.2.2 7.2.2.1]	KEGG Orthology (KO)>>>09100 Metabolism>>>09102 Energy metabolism>>>00190 Oxidative phosphorylation [PATH:ko00190]|Enzymes>>>7. Translocases>>>7.1 Catalysing the translocation of hydrons>>>7.1.2 Linked to the hydrolysis of a nucleoside triphosphate>>>7.1.2.2 H+-transporting two-sector ATPase|Enzymes>>>7. Translocases>>>7.2 Catalysing the translocation of inorganic cations>>>7.2.2 Linked to the hyd…	COG0056	FoF1-type ATP synthase, alpha subunit (AtpA) (PDB:3OAA)	FoF1-type ATP synthase	Missing	Missing	+	Missing	Missing
GC_00000221	K02111	F-type H+/Na+-transporting ATPase subunit alpha [EC:7.1.2.2 7.2.2.1]	KEGG Orthology (KO)>>>09100 Metabolism>>>09102 Energy metabolism>>>00190 Oxidative phosphorylation [PATH:ko00190]|KEGG Orthology (KO)>>>09100 Metabolism>>>09102 Energy metabolism>>>00195 Photosynthesis [PATH:ko00195]|Enzymes>>>7. Translocases>>>7.1 Catalysing the translocation of hydrons>>>7.1.2 Linked to the hydrolysis of a nucleoside triphosphate>>>7.1.2.2 H+-transporting two-sector ATPase|Enzy…	COG0056	FoF1-type ATP synthase, alpha subunit (AtpA) (PDB:3OAA)	FoF1-type ATP synthase	+	+	Missing	Missing	+
GC_00000114	K02112	F-type H+/Na+-transporting ATPase subunit beta [EC:7.1.2.2 7.2.2.1]	KEGG Orthology (KO)>>>09100 Metabolism>>>09102 Energy metabolism>>>00190 Oxidative phosphorylation [PATH:ko00190]|KEGG Orthology (KO)>>>09100 Metabolism>>>09102 Energy metabolism>>>00195 Photosynthesis [PATH:ko00195]|Enzymes>>>7. Translocases>>>7.1 Catalysing the translocation of hydrons>>>7.1.2 Linked to the hydrolysis of a nucleoside triphosphate>>>7.1.2.2 H+-transporting two-sector ATPase|Enzy…	COG0055	FoF1-type ATP synthase, beta subunit (AtpD) (PDB:3OAA)	FoF1-type ATP synthase	+	+	+	Missing	+
GC_00000473	K18166	FAD-dependent oxidoreductase domain-containing protein 1		COG0665	Glycine/D-amino acid oxidase (deaminating) (DadA) (PDB:3AWI)		+	Missing	+	+	+
GC_00001007	K03734	FAD:protein FMN transferase [EC:2.7.1.180]	KEGG Orthology (KO)>>>09190 Not Included in Pathway or Brite>>>09191 Unclassified: metabolism>>>99980 Enzymes with EC numbers|Enzymes>>>2. Transferases>>>2.7 Transferring phosphorus-containing groups>>>2.7.1 Phosphotransferases with an alcohol group as acceptor>>>2.7.1.180 FAD:protein FMN transferase	COG1477	FAD:protein FMN transferase ApbE (ApbE) (PDB:1VRM) (PUBMED:23558683;30154099)		Missing	+	+	Missing	+
GC_00002530	K03734	FAD:protein FMN transferase [EC:2.7.1.180]	KEGG Orthology (KO)>>>09190 Not Included in Pathway or Brite>>>09191 Unclassified: metabolism>>>99980 Enzymes with EC numbers|Enzymes>>>2. Transferases>>>2.7 Transferring phosphorus-containing groups>>>2.7.1 Phosphotransferases with an alcohol group as acceptor>>>2.7.1.180 FAD:protein FMN transferase	COG1477	FAD:protein FMN transferase ApbE (ApbE) (PDB:1VRM) (PUBMED:23558683;30154099)		+	Missing	Missing	Missing	Missing
GC_00000877	K02379	FdhD protein	KEGG Orthology (KO)>>>09100 Metabolism>>>09108 Metabolism of cofactors and vitamins>>>00790 Folate biosynthesis [PATH:ko00790]|Enzymes>>>2. Transferases>>>2.7 Transferring phosphorus-containing groups>>>2.7.7 Nucleotidyltransferases>>>2.7.7.77 molybdenum cofactor guanylyltransferase	COG0746|COG1526	Molybdopterin-guanine dinucleotide biosynthesis protein A (MobA) (PDB:1E5K) (PUBMED:32239579)|Formate dehydrogenase assembly factor FdhD, a sulfurtransferase (FdhD) (PDB:2PW9)	Molybdopterin biosynthesis	Missing	+	+	Missing	Missing
GC_00003584	K02379	FdhD protein	KEGG Orthology (KO)>>>09100 Metabolism>>>09108 Metabolism of cofactors and vitamins>>>00790 Folate biosynthesis [PATH:ko00790]|Enzymes>>>2. Transferases>>>2.7 Transferring phosphorus-containing groups>>>2.7.7 Nucleotidyltransferases>>>2.7.7.77 molybdenum cofactor guanylyltransferase	COG0746|COG1526	Molybdopterin-guanine dinucleotide biosynthesis protein A (MobA) (PDB:1E5K) (PUBMED:32239579)|Formate dehydrogenase assembly factor FdhD, a sulfurtransferase (FdhD) (PDB:2PW9)	Molybdopterin biosynthesis	+	Missing	Missing	Missing	Missing
GC_00000105	K09013	Fe-S cluster assembly ATP-binding protein	Transporters>>>ABC transporters, prokaryotic type>>>ABC-2 type and other transporters>>>Orphan ABC ATPase	COG0396	Fe-S cluster assembly ATPase SufC (SufC) (PDB:2D3W)		+	+	+	+	+
GC_00000357	K09014	Fe-S cluster assembly protein SufB	KEGG Orthology (KO)>>>09190 Not Included in Pathway or Brite>>>09194 Poorly characterized>>>99996 General function prediction only	COG0719	Fe-S cluster assembly scaffold protein SufB (SufB) (PDB:1VH4)		+	+	+	+	+
GC_00000116	K09015	Fe-S cluster assembly protein SufD		COG0719	Fe-S cluster assembly scaffold protein SufB (SufB) (PDB:1VH4)		Missing	+	+	+	+
GC_00000367	K03711	Fur family transcriptional regulator, ferric uptake regulator		COG0735	Fe2+ or Zn2+ uptake regulation protein Fur/Zur (Fur) (PDB:1MZB)		Missing	+	Missing	Missing	Missing
GC_00001075	K09825	Fur family transcriptional regulator, peroxide stress response regulator		COG0735	Fe2+ or Zn2+ uptake regulation protein Fur/Zur (Fur) (PDB:1MZB)		Missing	+	Missing	Missing	Missing
GC_00003017	K09825	Fur family transcriptional regulator, peroxide stress response regulator		COG0735	Fe2+ or Zn2+ uptake regulation protein Fur/Zur (Fur) (PDB:1MZB)		Missing	Missing	Missing	Missing	+
GC_00001087	K00364	GMP reductase [EC:1.7.1.7]	KEGG Orthology (KO)>>>09100 Metabolism>>>09104 Nucleotide metabolism>>>00230 Purine metabolism [PATH:ko00230]|Enzymes>>>1. Oxidoreductases>>>1.7 Acting on other nitrogenous compounds as donors>>>1.7.1 With NAD+ or NADP+ as acceptor>>>1.7.1.7 GMP reductase	COG0516	IMP dehydrogenase/GMP reductase (GuaB) (PDB:1B3O)	Purine biosynthesis	+	Missing	Missing	+	+
GC_00000638	K01951	GMP synthase (glutamine-hydrolysing) [EC:6.3.5.2]	KEGG Orthology (KO)>>>09100 Metabolism>>>09104 Nucleotide metabolism>>>00230 Purine metabolism [PATH:ko00230]|KEGG Orthology (KO)>>>09100 Metabolism>>>09111 Xenobiotics biodegradation and metabolism>>>00983 Drug metabolism - other enzymes [PATH:ko00983]|Enzymes>>>6. Ligases>>>6.3 Forming carbon-nitrogen bonds>>>6.3.5 Carbon-nitrogen ligases with glutamine as amido-N-donor>>>6.3.5.2 GMP synthase (…	COG0518|COG0519	GMP synthase, glutamine amidotransferase domain (GuaA1) (PDB:4WIM)|GMP synthase, PP-ATPase domain/subunit (GuaA2) (PDB:4WIM)	Purine biosynthesis|Purine biosynthesis	+	Missing	+	+	+
GC_00001079	K03639	GTP 3',8-cyclase [EC:4.1.99.22]	KEGG Orthology (KO)>>>09100 Metabolism>>>09108 Metabolism of cofactors and vitamins>>>00790 Folate biosynthesis [PATH:ko00790]|KEGG Orthology (KO)>>>09120 Genetic Information Processing>>>09123 Folding, sorting and degradation>>>04122 Sulfur relay system [PATH:ko04122]|Enzymes>>>4. Lyases>>>4.1 Carbon-carbon lyases>>>4.1.99 Other carbon-carbon lyases>>>4.1.99.22 GTP 3',8-cyclase	COG2896	GTP 3',8-cyclase (molybdenum cofactor biosynthesis protein MoaA) (MoaA) (PDB:1TV7)	Molybdopterin biosynthesis	+	+	+	Missing	Missing
GC_00000951	K22391	GTP cyclohydrolase I [EC:3.5.4.16]	KEGG Orthology (KO)>>>09100 Metabolism>>>09108 Metabolism of cofactors and vitamins>>>00790 Folate biosynthesis [PATH:ko00790]|Enzymes>>>3. Hydrolases>>>3.5 Acting on carbon-nitrogen bonds, other than peptide bonds>>>3.5.4 In cyclic amidines>>>3.5.4.16 GTP cyclohydrolase I	COG0327	Putative GTP cyclohydrolase 1 type 2, NIF3 family (NIF3) (PDB:3SY1) (PUBMED:24435797;26385509)	Folate biosynthesis	+	+	+	Missing	Missing
GC_00002804	K22391	GTP cyclohydrolase I [EC:3.5.4.16]	KEGG Orthology (KO)>>>09100 Metabolism>>>09108 Metabolism of cofactors and vitamins>>>00790 Folate biosynthesis [PATH:ko00790]|Enzymes>>>3. Hydrolases>>>3.5 Acting on carbon-nitrogen bonds, other than peptide bonds>>>3.5.4 In cyclic amidines>>>3.5.4.16 GTP cyclohydrolase I	COG0327	Putative GTP cyclohydrolase 1 type 2, NIF3 family (NIF3) (PDB:3SY1) (PUBMED:24435797;26385509)	Folate biosynthesis	Missing	Missing	Missing	+	Missing
GC_00004172	K22391	GTP cyclohydrolase I [EC:3.5.4.16]	KEGG Orthology (KO)>>>09100 Metabolism>>>09108 Metabolism of cofactors and vitamins>>>00790 Folate biosynthesis [PATH:ko00790]|Enzymes>>>3. Hydrolases>>>3.5 Acting on carbon-nitrogen bonds, other than peptide bonds>>>3.5.4 In cyclic amidines>>>3.5.4.16 GTP cyclohydrolase I	COG0327	Putative GTP cyclohydrolase 1 type 2, NIF3 family (NIF3) (PDB:3SY1) (PUBMED:24435797;26385509)	Folate biosynthesis	Missing	Missing	Missing	Missing	+
GC_00000138	K01139	GTP diphosphokinase / guanosine-3',5'-bis(diphosphate) 3'-diphosphatase [EC:2.7.6.5 3.1.7.2]	KEGG Orthology (KO)>>>09100 Metabolism>>>09104 Nucleotide metabolism>>>00230 Purine metabolism [PATH:ko00230]|Enzymes>>>2. Transferases>>>2.7 Transferring phosphorus-containing groups>>>2.7.6 Diphosphotransferases>>>2.7.6.5 GTP diphosphokinase|Enzymes>>>3. Hydrolases>>>3.1 Acting on ester bonds>>>3.1.7 Diphosphoric-monoester hydrolases>>>3.1.7.2 guanosine-3',5'-bis(diphosphate) 3'-diphosphatase|R…	COG0317	(p)ppGpp synthase/hydrolase, HD superfamily (SpoT) (PDB:1TDJ)		+	Missing	Missing	+	+
GC_00000619	K03978	GTP-binding protein	Chromosome and associated proteins>>>Prokaryotic type>>>Chromosome partitioning proteins>>>Other chromosome partitioning proteins	COG0218	GTP-binding protein EngB required for normal cell division (EngB) (PDB:5UCV)		Missing	+	+	+	+
GC_00002335	K03978	GTP-binding protein	Chromosome and associated proteins>>>Prokaryotic type>>>Chromosome partitioning proteins>>>Other chromosome partitioning proteins	COG0218	GTP-binding protein EngB required for normal cell division (EngB) (PDB:5UCV)		+	Missing	Missing	Missing	Missing
GC_00000249	K06207	GTP-binding protein	KEGG Orthology (KO)>>>09190 Not Included in Pathway or Brite>>>09193 Unclassified: signaling and cellular processes>>>99995 Signaling proteins	COG1217	Predicted membrane GTPase TypA/BipA involved in stress response (TypA) (PDB:5A9V)		+	+	+	+	+
GC_00000562	K03596	GTP-binding protein LepA		COG0481	Translation elongation factor EF-4, membrane-bound GTPase (LepA) (PDB:3DEG)		+	+	+	+	+
GC_00000598	K03595	GTPase	Ribosome biogenesis>>>Eukaryotic type>>>Other ribosome biogenesis factors|Ribosome biogenesis>>>Prokaryotic type>>>GTPases|Mitochondrial biogenesis>>>Mitochondrial DNA transcription, translation, and replication factors>>>Mitochondrial transcription and translation factors>>>Other mitochondrial DNA transcription and translation factors	COG1159	GTPase Era, involved in 16S rRNA processing (Era) (PDB:1EGA)		+	+	+	+	+
GC_00000405	K03665	GTPase	Ribosome biogenesis>>>Prokaryotic type>>>GTPases	COG2262	50S ribosomal subunit-associated GTPase HflX (HflX) (PDB:2QTF) (PUBMED:22905870)		+	+	+	+	+
GC_00000191	K03977	GTPase	Ribosome biogenesis>>>Prokaryotic type>>>GTPases	COG1160	Double Era-like domain GTPase Der (Der) (PDB:1MKY)		+	+	+	+	+
GC_00000190	K03979	GTPase [EC:3.6.5.-]	Enzymes>>>3. Hydrolases>>>3.6 Acting on acid anhydrides>>>3.6.5 Acting on GTP to facilitate cellular and subcellular movement>>>3.6.5.-|Ribosome biogenesis>>>Eukaryotic type>>>Other ribosome biogenesis factors|Ribosome biogenesis>>>Prokaryotic type>>>GTPases	COG0536	GTPase involved in cell partioning and DNA repair (Obg) (PDB:1LNZ)		+	+	+	+	+
GC_00003261	K07979	GntR family transcriptional regulator		COG1725	DNA-binding transcriptional regulator YhcF, GntR family (YhcF) (PDB:4R1H)		+	Missing	Missing	Missing	Missing
GC_00004065	K07979	GntR family transcriptional regulator		COG1725	DNA-binding transcriptional regulator YhcF, GntR family (YhcF) (PDB:4R1H)		Missing	+	Missing	Missing	Missing
GC_00000435	K00375	GntR family transcriptional regulator / MocR family aminotransferase		COG1167	DNA-binding transcriptional regulator, MocR family, contains an aminotransferase domain (ARO8) (PDB:2R2N)	Lysine biosynthesis	+	+	+	+	+
GC_00000083	K03617	H+/Na+-translocating ferredoxin:NAD+ oxidoreductase subunit A	KEGG Orthology (KO)>>>09190 Not Included in Pathway or Brite>>>09191 Unclassified: metabolism>>>99982 Energy metabolism	COG4657	Na+-translocating ferredoxin:NAD+ oxidoreductase RNF, RnfA subunit (RnfA)	Na+-translocating Fd:NADH oxidoreductase	+	+	+	+	+
GC_00000714	K03617	H+/Na+-translocating ferredoxin:NAD+ oxidoreductase subunit A	KEGG Orthology (KO)>>>09190 Not Included in Pathway or Brite>>>09191 Unclassified: metabolism>>>99982 Energy metabolism	COG4657	Na+-translocating ferredoxin:NAD+ oxidoreductase RNF, RnfA subunit (RnfA)	Na+-translocating Fd:NADH oxidoreductase	Missing	+	+	+	+
GC_00001849	K03617	H+/Na+-translocating ferredoxin:NAD+ oxidoreductase subunit A	KEGG Orthology (KO)>>>09190 Not Included in Pathway or Brite>>>09191 Unclassified: metabolism>>>99982 Energy metabolism	COG4657	Na+-translocating ferredoxin:NAD+ oxidoreductase RNF, RnfA subunit (RnfA)	Na+-translocating Fd:NADH oxidoreductase	+	Missing	Missing	Missing	Missing
GC_00000343	K03615	H+/Na+-translocating ferredoxin:NAD+ oxidoreductase subunit C [EC:7.1.1.11 7.2.1.2]	KEGG Orthology (KO)>>>09190 Not Included in Pathway or Brite>>>09191 Unclassified: metabolism>>>99980 Enzymes with EC numbers|Enzymes>>>7. Translocases>>>7.1 Catalysing the translocation of hydrons>>>7.1.1 Linked to oxidoreductase reactions>>>7.1.1.11 ferredoxin---NAD+ oxidoreductase (H+-transporting)|Enzymes>>>7. Translocases>>>7.2 Catalysing the translocation of inorganic cations>>>7.2.1 Linked…	COG4656	Na+-translocating ferredoxin:NAD+ oxidoreductase RNF, RnfC subunit (RnfC)	Na+-translocating Fd:NADH oxidoreductase	+	+	+	+	+
GC_00000348	K03615	H+/Na+-translocating ferredoxin:NAD+ oxidoreductase subunit C [EC:7.1.1.11 7.2.1.2]	KEGG Orthology (KO)>>>09190 Not Included in Pathway or Brite>>>09191 Unclassified: metabolism>>>99980 Enzymes with EC numbers|Enzymes>>>7. Translocases>>>7.1 Catalysing the translocation of hydrons>>>7.1.1 Linked to oxidoreductase reactions>>>7.1.1.11 ferredoxin---NAD+ oxidoreductase (H+-transporting)|Enzymes>>>7. Translocases>>>7.2 Catalysing the translocation of inorganic cations>>>7.2.1 Linked…	COG4656	Na+-translocating ferredoxin:NAD+ oxidoreductase RNF, RnfC subunit (RnfC)	Na+-translocating Fd:NADH oxidoreductase	+	+	+	+	+
GC_00001626	K03615	H+/Na+-translocating ferredoxin:NAD+ oxidoreductase subunit C [EC:7.1.1.11 7.2.1.2]	KEGG Orthology (KO)>>>09190 Not Included in Pathway or Brite>>>09191 Unclassified: metabolism>>>99980 Enzymes with EC numbers|Enzymes>>>7. Translocases>>>7.1 Catalysing the translocation of hydrons>>>7.1.1 Linked to oxidoreductase reactions>>>7.1.1.11 ferredoxin---NAD+ oxidoreductase (H+-transporting)|Enzymes>>>7. Translocases>>>7.2 Catalysing the translocation of inorganic cations>>>7.2.1 Linked…	COG4656	Na+-translocating ferredoxin:NAD+ oxidoreductase RNF, RnfC subunit (RnfC)	Na+-translocating Fd:NADH oxidoreductase	+	Missing	Missing	Missing	Missing
GC_00001690	K03614	H+/Na+-translocating ferredoxin:NAD+ oxidoreductase subunit D [EC:7.1.1.11 7.2.1.2]		COG4658	Na+-translocating ferredoxin:NAD+ oxidoreductase RNF, RnfD subunit (RnfD)	Na+-translocating Fd:NADH oxidoreductase	Missing	Missing	Missing	+	Missing
GC_00003270	K03614	H+/Na+-translocating ferredoxin:NAD+ oxidoreductase subunit D [EC:7.1.1.11 7.2.1.2]		COG4658	Na+-translocating ferredoxin:NAD+ oxidoreductase RNF, RnfD subunit (RnfD)	Na+-translocating Fd:NADH oxidoreductase	Missing	Missing	Missing	Missing	+
GC_00000515	K03614	H+/Na+-translocating ferredoxin:NAD+ oxidoreductase subunit D [EC:7.1.1.11 7.2.1.2]	KEGG Orthology (KO)>>>09190 Not Included in Pathway or Brite>>>09191 Unclassified: metabolism>>>99980 Enzymes with EC numbers|Enzymes>>>7. Translocases>>>7.1 Catalysing the translocation of hydrons>>>7.1.1 Linked to oxidoreductase reactions>>>7.1.1.11 ferredoxin---NAD+ oxidoreductase (H+-transporting)|Enzymes>>>7. Translocases>>>7.2 Catalysing the translocation of inorganic cations>>>7.2.1 Linked…	COG4658	Na+-translocating ferredoxin:NAD+ oxidoreductase RNF, RnfD subunit (RnfD)	Na+-translocating Fd:NADH oxidoreductase	+	+	+	+	+
GC_00000159	K03613	H+/Na+-translocating ferredoxin:NAD+ oxidoreductase subunit E	KEGG Orthology (KO)>>>09190 Not Included in Pathway or Brite>>>09191 Unclassified: metabolism>>>99982 Energy metabolism	COG4660	Na+-translocating ferredoxin:NAD+ oxidoreductase RNF, RnfE subunit (RnfE)	Na+-translocating Fd:NADH oxidoreductase	Missing	+	+	+	+
GC_00000541	K03613	H+/Na+-translocating ferredoxin:NAD+ oxidoreductase subunit E	KEGG Orthology (KO)>>>09190 Not Included in Pathway or Brite>>>09191 Unclassified: metabolism>>>99982 Energy metabolism	COG4660	Na+-translocating ferredoxin:NAD+ oxidoreductase RNF, RnfE subunit (RnfE)	Na+-translocating Fd:NADH oxidoreductase	+	+	+	+	+
GC_00001276	K03613	H+/Na+-translocating ferredoxin:NAD+ oxidoreductase subunit E	KEGG Orthology (KO)>>>09190 Not Included in Pathway or Brite>>>09191 Unclassified: metabolism>>>99982 Energy metabolism	COG4660	Na+-translocating ferredoxin:NAD+ oxidoreductase RNF, RnfE subunit (RnfE)	Na+-translocating Fd:NADH oxidoreductase	+	Missing	Missing	Missing	Missing
GC_00002820	K03612	H+/Na+-translocating ferredoxin:NAD+ oxidoreductase subunit G		COG4659	Na+-translocating ferredoxin:NAD+ oxidoreductase RNF, RnfG subunit (RnfG)	Na+-translocating Fd:NADH oxidoreductase	Missing	Missing	Missing	+	Missing
GC_00003341	K03612	H+/Na+-translocating ferredoxin:NAD+ oxidoreductase subunit G		COG4659	Na+-translocating ferredoxin:NAD+ oxidoreductase RNF, RnfG subunit (RnfG)	Na+-translocating Fd:NADH oxidoreductase	Missing	Missing	+	Missing	Missing
GC_00004161	K03612	H+/Na+-translocating ferredoxin:NAD+ oxidoreductase subunit G		COG4659	Na+-translocating ferredoxin:NAD+ oxidoreductase RNF, RnfG subunit (RnfG)	Na+-translocating Fd:NADH oxidoreductase	Missing	Missing	Missing	Missing	+
GC_00000690	K06023	HPr kinase/phosphorylase [EC:2.7.11.- 2.7.4.-]	KEGG Orthology (KO)>>>09190 Not Included in Pathway or Brite>>>09191 Unclassified: metabolism>>>99980 Enzymes with EC numbers|Enzymes>>>2. Transferases>>>2.7 Transferring phosphorus-containing groups>>>2.7.4 Phosphotransferases with a phosphate group as acceptor>>>2.7.4.-|Enzymes>>>2. Transferases>>>2.7 Transferring phosphorus-containing groups>>>2.7.11 Protein-serine/threonine kinases>>>2.7.11.-	COG1493	Serine kinase of the HPr protein, regulates carbohydrate metabolism (HprK) (PDB:1JB1)		+	Missing	+	+	+
GC_00001936	K13993	HSP20 family protein	KEGG Orthology (KO)>>>09120 Genetic Information Processing>>>09123 Folding, sorting and degradation>>>04141 Protein processing in endoplasmic reticulum [PATH:ko04141]|Chaperones and folding catalysts>>>Heat shock proteins>>>HSP20	COG0071	Small heat shock protein IbpA, HSP20 family (IbpA) (PDB:1GME)		Missing	+	Missing	Missing	Missing
GC_00002233	K13993	HSP20 family protein	KEGG Orthology (KO)>>>09120 Genetic Information Processing>>>09123 Folding, sorting and degradation>>>04141 Protein processing in endoplasmic reticulum [PATH:ko04141]|Chaperones and folding catalysts>>>Heat shock proteins>>>HSP20	COG0071	Small heat shock protein IbpA, HSP20 family (IbpA) (PDB:1GME)		Missing	Missing	Missing	+	Missing
GC_00003617	K13993	HSP20 family protein	KEGG Orthology (KO)>>>09120 Genetic Information Processing>>>09123 Folding, sorting and degradation>>>04141 Protein processing in endoplasmic reticulum [PATH:ko04141]|Chaperones and folding catalysts>>>Heat shock proteins>>>HSP20	COG0071	Small heat shock protein IbpA, HSP20 family (IbpA) (PDB:1GME)		Missing	Missing	Missing	Missing	+
GC_00002773	K18831	HTH-type transcriptional regulator / antitoxin HigA	Transcription factors>>>Prokaryotic type>>>Helix-turn-helix>>>Other families|Prokaryotic defense system>>>Toxin-antitoxin system (TA system)>>>Type II TA system>>>HigB-HigA				+	Missing	Missing	Missing	Missing
GC_00001861	K18830	HTH-type transcriptional regulator / antitoxin PezA		COG1396	Transcriptional regulator, contains XRE-family HTH domain (HipB) (PDB:1ADR)		+	Missing	Missing	Missing	Missing
GC_00003332	K22300	HTH-type transcriptional regulator, cell division transcriptional repressor		COG1396	Transcriptional regulator, contains XRE-family HTH domain (HipB) (PDB:1ADR)		+	Missing	Missing	Missing	Missing
GC_00003340	K22300	HTH-type transcriptional regulator, cell division transcriptional repressor		COG1396	Transcriptional regulator, contains XRE-family HTH domain (HipB) (PDB:1ADR)		+	Missing	Missing	Missing	Missing
GC_00003334	K22299	HTH-type transcriptional regulator, competence development regulator		COG1396	Transcriptional regulator, contains XRE-family HTH domain (HipB) (PDB:1ADR)		Missing	Missing	+	Missing	Missing
GC_00001190	K20480	HTH-type transcriptional regulator, quorum sensing regulator NprR		COG0457	Tetratricopeptide (TPR) repeat (TPR) (PDB:3AS4)		Missing	+	Missing	Missing	Missing
GC_00001542	K20480	HTH-type transcriptional regulator, quorum sensing regulator NprR		COG1396	Transcriptional regulator, contains XRE-family HTH domain (HipB) (PDB:1ADR)		Missing	Missing	Missing	Missing	+
GC_00000595	K00088	IMP dehydrogenase [EC:1.1.1.205]	KEGG Orthology (KO)>>>09100 Metabolism>>>09104 Nucleotide metabolism>>>00230 Purine metabolism [PATH:ko00230]|KEGG Orthology (KO)>>>09100 Metabolism>>>09111 Xenobiotics biodegradation and metabolism>>>00983 Drug metabolism - other enzymes [PATH:ko00983]|Enzymes>>>1. Oxidoreductases>>>1.1 Acting on the CH-OH group of donors>>>1.1.1 With NAD+ or NADP+ as acceptor>>>1.1.1.205 IMP dehydrogenase|Exoso…	COG0516|COG0517	IMP dehydrogenase/GMP reductase (GuaB) (PDB:1B3O)|CBS domain (CBS) (PDB:1B3O)	Purine biosynthesis	+	Missing	+	+	+
GC_00000571	K15987	K(+)-stimulated pyrophosphate-energized sodium pump [EC:7.1.3.2]	Enzymes>>>7. Translocases>>>7.1 Catalysing the translocation of hydrons>>>7.1.3 Linked to the hydrolysis of diphosphate>>>7.1.3.2 Na+-exporting diphosphatase|Transporters>>>Other transporters>>>Primary active transporters [TC:3]	COG3808	Na+ or H+-translocating membrane pyrophosphatase (OVP1) (PDB:4A01) (PUBMED:11342551)		+	+	+	+	+
GC_00000760	K05884	L-2-hydroxycarboxylate dehydrogenase (NAD+) [EC:1.1.1.337]	KEGG Orthology (KO)>>>09100 Metabolism>>>09102 Energy metabolism>>>00680 Methane metabolism [PATH:ko00680]|Enzymes>>>1. Oxidoreductases>>>1.1 Acting on the CH-OH group of donors>>>1.1.1 With NAD+ or NADP+ as acceptor>>>1.1.1.337 L-2-hydroxycarboxylate dehydrogenase (NAD+)	COG2055	Malate/lactate/ureidoglycolate dehydrogenase, LDH2 family (AllD) (PDB:1NXU)	TCA cycle	+	Missing	+	+	+
GC_00000491	K01424	L-asparaginase [EC:3.5.1.1]	KEGG Orthology (KO)>>>09100 Metabolism>>>09105 Amino acid metabolism>>>00250 Alanine, aspartate and glutamate metabolism [PATH:ko00250]|KEGG Orthology (KO)>>>09100 Metabolism>>>09106 Metabolism of other amino acids>>>00460 Cyanoamino acid metabolism [PATH:ko00460]|Enzymes>>>3. Hydrolases>>>3.5 Acting on carbon-nitrogen bonds, other than peptide bonds>>>3.5.1 In linear amides>>>3.5.1.1 asparaginase	COG0252	L-asparaginase/archaeal Glu-tRNAGln amidotransferase subunit D (AnsA) (PDB:1ZQ1)		+	+	+	+	+
GC_00000670	K00278	L-aspartate oxidase [EC:1.4.3.16]	KEGG Orthology (KO)>>>09100 Metabolism>>>09105 Amino acid metabolism>>>00250 Alanine, aspartate and glutamate metabolism [PATH:ko00250]|KEGG Orthology (KO)>>>09100 Metabolism>>>09108 Metabolism of cofactors and vitamins>>>00760 Nicotinate and nicotinamide metabolism [PATH:ko00760]|Enzymes>>>1. Oxidoreductases>>>1.4 Acting on the CH-NH2 group of donors>>>1.4.3 With oxygen as acceptor>>>1.4.3.16 L-…	COG0029	Aspartate oxidase (NadB) (PDB:1KNP)	NAD biosynthesis	+	+	+	+	Missing
GC_00000677	K23976	L-aspartate semialdehyde sulfurtransferase ferredoxin		COG1145	Ferredoxin (NapF) (PDB:6FAH)		Missing	+	Missing	Missing	Missing
GC_00002981	K23976	L-aspartate semialdehyde sulfurtransferase ferredoxin		COG0716|COG1145	Flavodoxin (FldA) (PDB:1AG9)|Ferredoxin (NapF) (PDB:6FAH)	Heme biosynthesis	Missing	+	Missing	Missing	Missing
GC_00000916	K23976	L-aspartate semialdehyde sulfurtransferase ferredoxin		COG1149	MinD superfamily P-loop ATPase, contains an inserted ferredoxin domain		Missing	Missing	+	Missing	Missing
GC_00000076	K18012	L-erythro-3,5-diaminohexanoate dehydrogenase [EC:1.4.1.11]	KEGG Orthology (KO)>>>09100 Metabolism>>>09105 Amino acid metabolism>>>00310 Lysine degradation [PATH:ko00310]|Enzymes>>>1. Oxidoreductases>>>1.4 Acting on the CH-NH2 group of donors>>>1.4.1 With NAD+ or NADP+ as acceptor>>>1.4.1.11 L-erythro-3,5-diaminohexanoate dehydrogenase	COG0604	NADPH:quinone reductase or related Zn-dependent oxidoreductase (Qor) (PDB:2VCY)		+	+	+	+	+
GC_00002582	K02431	L-fucose mutarotase [EC:5.1.3.29]	KEGG Orthology (KO)>>>09190 Not Included in Pathway or Brite>>>09191 Unclassified: metabolism>>>99980 Enzymes with EC numbers|Enzymes>>>5. Isomerases>>>5.1 Racemases and epimerases>>>5.1.3 Acting on carbohydrates and derivatives>>>5.1.3.29 L-fucose mutarotase	COG4154	L-fucose mutarotase/ribose pyranase, RbsD/FucU family (FucU) (PDB:2WCV)		Missing	Missing	+	Missing	Missing
GC_00002368	K01818	L-fucose/D-arabinose isomerase [EC:5.3.1.25 5.3.1.3]	KEGG Orthology (KO)>>>09100 Metabolism>>>09101 Carbohydrate metabolism>>>00040 Pentose and glucuronate interconversions [PATH:ko00040]|KEGG Orthology (KO)>>>09100 Metabolism>>>09101 Carbohydrate metabolism>>>00051 Fructose and mannose metabolism [PATH:ko00051]|Enzymes>>>5. Isomerases>>>5.3 Intramolecular oxidoreductases>>>5.3.1 Interconverting aldoses and ketoses, and related compounds>>>5.3.1.3 …	COG2407	L-fucose isomerase or related protein (FucI) (PDB:1FUI) (PUBMED:22865846)		Missing	Missing	+	Missing	Missing
GC_00000858	K19265	L-glyceraldehyde 3-phosphate reductase [EC:1.1.1.-]	KEGG Orthology (KO)>>>09190 Not Included in Pathway or Brite>>>09191 Unclassified: metabolism>>>99980 Enzymes with EC numbers|Enzymes>>>1. Oxidoreductases>>>1.1 Acting on the CH-OH group of donors>>>1.1.1 With NAD+ or NADP+ as acceptor>>>1.1.1.-	COG0667	Pyridoxal reductase PdxI or related oxidoreductase, aldo/keto reductase family (PdxI) (PDB:1LQA) (PUBMED:32253339)		Missing	+	Missing	+	+
GC_00000295	K00016	L-lactate dehydrogenase [EC:1.1.1.27]	KEGG Orthology (KO)>>>09100 Metabolism>>>09101 Carbohydrate metabolism>>>00010 Glycolysis / Gluconeogenesis [PATH:ko00010]|KEGG Orthology (KO)>>>09100 Metabolism>>>09101 Carbohydrate metabolism>>>00620 Pyruvate metabolism [PATH:ko00620]|KEGG Orthology (KO)>>>09100 Metabolism>>>09101 Carbohydrate metabolism>>>00640 Propanoate metabolism [PATH:ko00640]|KEGG Orthology (KO)>>>09100 Metabolism>>>09105…	COG0039	Malate/lactate dehydrogenase (Mdh) (PDB:4WLO)	TCA cycle	+	+	+	+	+
GC_00000545	K08968	L-methionine (R)-S-oxide reductase [EC:1.8.4.14]	KEGG Orthology (KO)>>>09100 Metabolism>>>09105 Amino acid metabolism>>>00270 Cysteine and methionine metabolism [PATH:ko00270]|Enzymes>>>1. Oxidoreductases>>>1.8 Acting on a sulfur group of donors>>>1.8.4 With a disulfide as acceptor>>>1.8.4.14 L-methionine (R)-S-oxide reductase	COG1956	GAF domain-containing protein, putative methionine-R-sulfoxide reductase (MsrC) (PDB:1F5M)		+	+	+	+	+
GC_00001140	K03825	L-phenylalanine/L-methionine N-acetyltransferase [EC:2.3.1.53 2.3.1.-]		COG1670	Protein N-acetyltransferase, RimJ/RimL family (RimL) (PDB:1S7F)		+	Missing	Missing	Missing	Missing
GC_00002190	K03825	L-phenylalanine/L-methionine N-acetyltransferase [EC:2.3.1.53 2.3.1.-]		COG1670	Protein N-acetyltransferase, RimJ/RimL family (RimL) (PDB:1S7F)		Missing	Missing	+	Missing	Missing
GC_00003107	K00853	L-ribulokinase [EC:2.7.1.16]	KEGG Orthology (KO)>>>09100 Metabolism>>>09101 Carbohydrate metabolism>>>00040 Pentose and glucuronate interconversions [PATH:ko00040]|Enzymes>>>2. Transferases>>>2.7 Transferring phosphorus-containing groups>>>2.7.1 Phosphotransferases with an alcohol group as acceptor>>>2.7.1.16 ribulokinase	COG1069	Ribulose kinase (AraB) (PDB:3QDK)		Missing	Missing	+	Missing	Missing
GC_00001367	K01752	L-serine dehydratase [EC:4.3.1.17]	KEGG Orthology (KO)>>>09100 Metabolism>>>09105 Amino acid metabolism>>>00260 Glycine, serine and threonine metabolism [PATH:ko00260]|KEGG Orthology (KO)>>>09100 Metabolism>>>09105 Amino acid metabolism>>>00270 Cysteine and methionine metabolism [PATH:ko00270]|Enzymes>>>4. Lyases>>>4.3 Carbon-nitrogen lyases>>>4.3.1 Ammonia-lyases>>>4.3.1.17 L-serine ammonia-lyase	COG1760	L-serine deaminase (SdaA) (PDB:4RQO)		+	Missing	Missing	Missing	+
GC_00000891	K07566	L-threonylcarbamoyladenylate synthase [EC:2.7.7.87]	Enzymes>>>2. Transferases>>>2.7 Transferring phosphorus-containing groups>>>2.7.7 Nucleotidyltransferases>>>2.7.7.87 L-threonylcarbamoyladenylate synthase|Ribosome biogenesis>>>Prokaryotic type>>>Other maturation factors|Transfer RNA biogenesis>>>Eukaryotic type>>>tRNA modification factors>>>Other tRNA modification factors|Transfer RNA biogenesis>>>Prokaryotic type>>>tRNA modification factors>>>O…	COG0009	tRNA A37 threonylcarbamoyladenosine synthetase subunit TsaC/SUA5/YrdC (TsaC) (PDB:1HRU)	tRNA modification	+	+	+	Missing	Missing
GC_00001294	K07566	L-threonylcarbamoyladenylate synthase [EC:2.7.7.87]	Enzymes>>>2. Transferases>>>2.7 Transferring phosphorus-containing groups>>>2.7.7 Nucleotidyltransferases>>>2.7.7.87 L-threonylcarbamoyladenylate synthase|Ribosome biogenesis>>>Prokaryotic type>>>Other maturation factors|Transfer RNA biogenesis>>>Eukaryotic type>>>tRNA modification factors>>>Other tRNA modification factors|Transfer RNA biogenesis>>>Prokaryotic type>>>tRNA modification factors>>>O…	COG0009	tRNA A37 threonylcarbamoyladenosine synthetase subunit TsaC/SUA5/YrdC (TsaC) (PDB:1HRU)	tRNA modification	Missing	Missing	Missing	+	+
GC_00000664	K02529	LacI family transcriptional regulator		COG1609	DNA-binding transcriptional regulator, LacI/PurR family (PurR) (PDB:1BDH)		+	+	+	+	Missing
GC_00000678	K02529	LacI family transcriptional regulator		COG1609	DNA-binding transcriptional regulator, LacI/PurR family (PurR) (PDB:1BDH)		Missing	+	Missing	Missing	Missing
GC_00000850	K02529	LacI family transcriptional regulator		COG1609	DNA-binding transcriptional regulator, LacI/PurR family (PurR) (PDB:1BDH)		+	Missing	+	+	+
GC_00000940	K02529	LacI family transcriptional regulator		COG1609	DNA-binding transcriptional regulator, LacI/PurR family (PurR) (PDB:1BDH)		Missing	+	+	+	Missing
GC_00001726	K02529	LacI family transcriptional regulator		COG1609	DNA-binding transcriptional regulator, LacI/PurR family (PurR) (PDB:1BDH)		+	Missing	Missing	Missing	Missing
GC_00003569	K02529	LacI family transcriptional regulator		COG1609	DNA-binding transcriptional regulator, LacI/PurR family (PurR) (PDB:1BDH)		+	Missing	Missing	Missing	Missing
GC_00000678	K02529	LacI family transcriptional regulator	Transcription factors>>>Prokaryotic type>>>Helix-turn-helix>>>LacI family	COG1609	DNA-binding transcriptional regulator, LacI/PurR family (PurR) (PDB:1BDH)		+	Missing	Missing	+	+
GC_00001298	K02529	LacI family transcriptional regulator	Transcription factors>>>Prokaryotic type>>>Helix-turn-helix>>>LacI family	COG1609	DNA-binding transcriptional regulator, LacI/PurR family (PurR) (PDB:1BDH)		+	+	Missing	Missing	Missing
GC_00001452	K02529	LacI family transcriptional regulator	Transcription factors>>>Prokaryotic type>>>Helix-turn-helix>>>LacI family	COG1609	DNA-binding transcriptional regulator, LacI/PurR family (PurR) (PDB:1BDH)		Missing	Missing	Missing	+	+
GC_00000290	K03484	LacI family transcriptional regulator, sucrose operon repressor	Transcription factors>>>Prokaryotic type>>>Helix-turn-helix>>>LacI family	COG1609	DNA-binding transcriptional regulator, LacI/PurR family (PurR) (PDB:1BDH)		+	+	+	+	+
GC_00000737	K03744	LemA protein					+	+	Missing	Missing	Missing
GC_00002359	K03744	LemA protein					Missing	Missing	Missing	+	Missing
GC_00000459	K03744	LemA protein	KEGG Orthology (KO)>>>09190 Not Included in Pathway or Brite>>>09194 Poorly characterized>>>99996 General function prediction only	COG1704	Magnetosome formation protein MamQ, lipoprotein antigen LemA family (LemA) (PDB:2ETD) (PUBMED:14638756;20212111;26884433)		+	+	+	+	+
GC_00000126	K07177	Lon-like protease		COG0466	ATP-dependent Lon protease, bacterial type (Lon) (PDB:6ON2)		+	Missing	Missing	Missing	Missing
GC_00002364	K07177	Lon-like protease	Peptidases and inhibitors>>>Serine peptidases>>>Family S16: lon protease family	COG3480	Predicted secreted protein YlbL, contains PDZ domain (SdrC)		Missing	Missing	+	Missing	Missing
GC_00002849	K07177	Lon-like protease	Peptidases and inhibitors>>>Serine peptidases>>>Family S16: lon protease family	COG3480	Predicted secreted protein YlbL, contains PDZ domain (SdrC)		Missing	Missing	Missing	Missing	+
GC_00002997	K07177	Lon-like protease	Peptidases and inhibitors>>>Serine peptidases>>>Family S16: lon protease family	COG3480	Predicted secreted protein YlbL, contains PDZ domain (SdrC)		+	Missing	Missing	Missing	Missing
GC_00003844	K07177	Lon-like protease	Peptidases and inhibitors>>>Serine peptidases>>>Family S16: lon protease family	COG3480	Predicted secreted protein YlbL, contains PDZ domain (SdrC)		Missing	+	Missing	Missing	Missing
GC_00004057	K07177	Lon-like protease	Peptidases and inhibitors>>>Serine peptidases>>>Family S16: lon protease family	COG3480	Predicted secreted protein YlbL, contains PDZ domain (SdrC)		Missing	Missing	Missing	+	Missing
GC_00000624	K06990	MEMO1 family protein	Cytoskeleton proteins>>>Eukaryotic cytoskeleton proteins>>>Microtubules>>>Tubulin-binding proteins>>>Others	COG2078|COG3885	Predicted RNA modification protein, AMMECR1 domain (AMMECR1) (PDB:1VAJ) (PUBMED:24646681)|Aromatic ring-opening dioxygenase, LigB subunit		+	+	+	Missing	+
GC_00003138	K06990	MEMO1 family protein	Cytoskeleton proteins>>>Eukaryotic cytoskeleton proteins>>>Microtubules>>>Tubulin-binding proteins>>>Others	COG2078|COG3885	Predicted RNA modification protein, AMMECR1 domain (AMMECR1) (PDB:1VAJ) (PUBMED:24646681)|Aromatic ring-opening dioxygenase, LigB subunit		Missing	Missing	Missing	+	Missing
GC_00002231	K08217	MFS transporter, DHA3 family, macrolide efflux protein	Transporters>>>Major facilitator superfamily (MFS)>>>Drug transporters>>>Drug:H+ antiporter-3 (12 spanner) (DHA3) [TC:2.A.1.21]|Antimicrobial resistance genes>>>Gene variants>>>Macrolide resistance genes>>>Transporters	COG2211	Na+/melibiose symporter or related transporter (MelB) (PDB:4M64)		Missing	Missing	Missing	+	Missing
GC_00003827	K08217	MFS transporter, DHA3 family, macrolide efflux protein	Transporters>>>Major facilitator superfamily (MFS)>>>Drug transporters>>>Drug:H+ antiporter-3 (12 spanner) (DHA3) [TC:2.A.1.21]|Antimicrobial resistance genes>>>Gene variants>>>Macrolide resistance genes>>>Transporters	COG2211	Na+/melibiose symporter or related transporter (MelB) (PDB:4M64)		Missing	Missing	+	Missing	Missing
GC_00000296	K08217	MFS transporter, DHA3 family, macrolide efflux protein	Transporters>>>Major facilitator superfamily (MFS)>>>Drug transporters>>>Drug:H+ antiporter-3 (12 spanner) (DHA3) [TC:2.A.1.21]|Antimicrobial resistance genes>>>Gene variants>>>Macrolide resistance genes>>>Transporters	COG2814	Predicted arabinose efflux permease AraJ, MFS family (AraJ) (PDB:4LDS)		Missing	+	Missing	+	+
GC_00002165	K08217	MFS transporter, DHA3 family, macrolide efflux protein	Transporters>>>Major facilitator superfamily (MFS)>>>Drug transporters>>>Drug:H+ antiporter-3 (12 spanner) (DHA3) [TC:2.A.1.21]|Antimicrobial resistance genes>>>Gene variants>>>Macrolide resistance genes>>>Transporters	COG2814	Predicted arabinose efflux permease AraJ, MFS family (AraJ) (PDB:4LDS)		Missing	+	Missing	Missing	Missing
GC_00002243	K08217	MFS transporter, DHA3 family, macrolide efflux protein	Transporters>>>Major facilitator superfamily (MFS)>>>Drug transporters>>>Drug:H+ antiporter-3 (12 spanner) (DHA3) [TC:2.A.1.21]|Antimicrobial resistance genes>>>Gene variants>>>Macrolide resistance genes>>>Transporters	COG2814	Predicted arabinose efflux permease AraJ, MFS family (AraJ) (PDB:4LDS)		+	Missing	Missing	Missing	Missing
GC_00001496	K08174	MFS transporter, FHS family, glucose/mannose:H+ symporter		COG0738	Fucose permease (FucP) (PDB:3O7P)		+	Missing	Missing	Missing	Missing
GC_00000313	K08177	MFS transporter, OFA family, oxalate/formate antiporter		COG2271	Sugar phosphate permease (UhpC) (PDB:1PW4)		+	Missing	Missing	Missing	+
GC_00001324	K08177	MFS transporter, OFA family, oxalate/formate antiporter	Transporters>>>Major facilitator superfamily (MFS)>>>Organic acid transporters>>>Oxalate:formate antiporter (OFA) family [TC:2.A.1.11]	COG2807	Cyanate permease (CynX)		+	Missing	+	Missing	Missing
GC_00002601	K08177	MFS transporter, OFA family, oxalate/formate antiporter	Transporters>>>Major facilitator superfamily (MFS)>>>Organic acid transporters>>>Oxalate:formate antiporter (OFA) family [TC:2.A.1.11]	COG2814	Predicted arabinose efflux permease AraJ, MFS family (AraJ) (PDB:4LDS)		Missing	Missing	Missing	Missing	+
GC_00004037	K08177	MFS transporter, OFA family, oxalate/formate antiporter	Transporters>>>Major facilitator superfamily (MFS)>>>Organic acid transporters>>>Oxalate:formate antiporter (OFA) family [TC:2.A.1.11]	COG2814	Predicted arabinose efflux permease AraJ, MFS family (AraJ) (PDB:4LDS)		Missing	Missing	Missing	+	Missing
GC_00000183	K06902	MFS transporter, UMF1 family	KEGG Orthology (KO)>>>09140 Cellular Processes>>>09141 Transport and catabolism>>>04138 Autophagy - yeast [PATH:ko04138]|Membrane trafficking>>>Autophagy>>>Other autophagy associated proteins>>>Others|Transporters>>>Major facilitator superfamily (MFS)>>>Unknown transporters>>>Unknown major facilitator-1 (UMF1) [TC:2.A.1.24]	COG2270	MFS-type transporter involved in bile tolerance, Atg22 family (BtlA) (PUBMED:12583894)		+	+	+	+	+
GC_00003167	K15973	MarR family transcriptional regulator, 2-MHQ and catechol-resistance regulon repressor		COG1846	DNA-binding transcriptional regulator, MarR family (MarR) (PDB:1JGS)		Missing	Missing	Missing	+	Missing
GC_00000141	K23775	MarR family transcriptional regulator, organic hydroperoxide resistance regulator		COG1846	DNA-binding transcriptional regulator, MarR family (MarR) (PDB:1JGS)		+	+	+	Missing	+
GC_00003043	K23775	MarR family transcriptional regulator, organic hydroperoxide resistance regulator	Transcription factors>>>Prokaryotic type>>>Helix-turn-helix>>>MarR family	COG1846	DNA-binding transcriptional regulator, MarR family (MarR) (PDB:1JGS)		Missing	Missing	Missing	Missing	+
GC_00002517	K22491	MerR family transcriptional regulator, light-induced transcriptional regulator		COG5012	Methanogenic corrinoid protein MtbC1 (MtbC1) (PDB:1Y80)		Missing	Missing	Missing	+	Missing
GC_00002204	K21744	MerR family transcriptional regulator, thiopeptide resistance regulator	Transcription factors>>>Prokaryotic type>>>Helix-turn-helix>>>MerR family	COG0789	DNA-binding transcriptional regulator, MerR family (SoxR) (PDB:2VZ4)		+	Missing	Missing	Missing	Missing
GC_00003085	K05823	N-acetyldiaminopimelate deacetylase [EC:3.5.1.47]	Enzymes>>>3. Hydrolases>>>3.5 Acting on carbon-nitrogen bonds, other than peptide bonds>>>3.5.1 In linear amides>>>3.5.1.-|Peptidases and inhibitors>>>Metallo peptidases>>>Family M20	COG1473	Metal-dependent amidase/aminoacylase/carboxypeptidase (AbgB) (PDB:3RAM) (PUBMED:17307853)	Lysine biosynthesis	Missing	+	Missing	Missing	Missing
GC_00001476	K05823	N-acetyldiaminopimelate deacetylase [EC:3.5.1.47]	KEGG Orthology (KO)>>>09100 Metabolism>>>09105 Amino acid metabolism>>>00300 Lysine biosynthesis [PATH:ko00300]|Enzymes>>>3. Hydrolases>>>3.5 Acting on carbon-nitrogen bonds, other than peptide bonds>>>3.5.1 In linear amides>>>3.5.1.47 N-acetyldiaminopimelate deacetylase|Peptidases and inhibitors>>>Metallo peptidases>>>Family M20	COG1473	Metal-dependent amidase/aminoacylase/carboxypeptidase (AbgB) (PDB:3RAM) (PUBMED:17307853)	Lysine biosynthesis	Missing	Missing	Missing	+	+
GC_00001245	K00884	N-acetylglucosamine kinase [EC:2.7.1.59]		COG2971	BadF-type ATPase, related to human N-acetylglucosamine kinase (BadF) (PUBMED:17954692;12761179;12761179)		Missing	+	+	Missing	Missing
GC_00001332	K00884	N-acetylglucosamine kinase [EC:2.7.1.59]		COG2971	BadF-type ATPase, related to human N-acetylglucosamine kinase (BadF) (PUBMED:17954692;12761179;12761179)		Missing	+	+	Missing	Missing
GC_00002347	K16870	N-acetylglucosaminyl-diphospho-decaprenol L-rhamnosyltransferase [EC:2.4.1.289]		COG1216	Glycosyltransferase, GT2 family (WcaE) (PDB:2Z86)		+	Missing	Missing	Missing	Missing
GC_00001469	K07106	N-acetylmuramic acid 6-phosphate etherase [EC:4.2.1.126]	KEGG Orthology (KO)>>>09100 Metabolism>>>09101 Carbohydrate metabolism>>>00520 Amino sugar and nucleotide sugar metabolism [PATH:ko00520]|Enzymes>>>4. Lyases>>>4.2 Carbon-oxygen lyases>>>4.2.1 Hydro-lyases>>>4.2.1.126 N-acetylmuramic acid 6-phosphate etherase	COG2103	N-acetylmuramic acid 6-phosphate (MurNAc-6-P) etherase (MurQ) (PDB:4S12) (PUBMED:10095793)		Missing	+	+	Missing	Missing
GC_00001357	K01447	N-acetylmuramoyl-L-alanine amidase [EC:3.5.1.28]	KEGG Orthology (KO)>>>09190 Not Included in Pathway or Brite>>>09191 Unclassified: metabolism>>>99980 Enzymes with EC numbers|Enzymes>>>3. Hydrolases>>>3.5 Acting on carbon-nitrogen bonds, other than peptide bonds>>>3.5.1 In linear amides>>>3.5.1.28 N-acetylmuramoyl-L-alanine amidase	COG5492|COG5632	Uncharacterized conserved protein YjdB, contains Ig-like domain (YjdB)|N-acetylmuramoyl-L-alanine amidase CwlA (CwlA)		Missing	+	+	Missing	Missing
GC_00003404	K19267	NAD(P)H dehydrogenase (quinone) [EC:1.6.5.2]	KEGG Orthology (KO)>>>09100 Metabolism>>>09108 Metabolism of cofactors and vitamins>>>00130 Ubiquinone and other terpenoid-quinone biosynthesis [PATH:ko00130]|Enzymes>>>1. Oxidoreductases>>>1.6 Acting on NADH or NADPH>>>1.6.5 With a quinone or similar compound as acceptor>>>1.6.5.2 NAD(P)H dehydrogenase (quinone)	COG0702	Uncharacterized conserved protein YbjT, contains NAD(P)-binding and DUF2867 domains (YbjT) (PDB:5L3Z)		Missing	Missing	Missing	Missing	+
GC_00003595	K03426	NAD+ diphosphatase [EC:3.6.1.22]	KEGG Orthology (KO)>>>09100 Metabolism>>>09108 Metabolism of cofactors and vitamins>>>00760 Nicotinate and nicotinamide metabolism [PATH:ko00760]|KEGG Orthology (KO)>>>09140 Cellular Processes>>>09141 Transport and catabolism>>>04146 Peroxisome [PATH:ko04146]|Enzymes>>>3. Hydrolases>>>3.6 Acting on acid anhydrides>>>3.6.1 In phosphorus-containing anhydrides>>>3.6.1.22 NAD+ diphosphatase	COG2816	NADH pyrophosphatase NudC, Nudix superfamily (NPY1)		+	Missing	Missing	Missing	Missing
GC_00000332	K01950	NAD+ synthase (glutamine-hydrolysing) [EC:6.3.5.1]	KEGG Orthology (KO)>>>09100 Metabolism>>>09104 Nucleotide metabolism>>>00240 Pyrimidine metabolism [PATH:ko00240]|KEGG Orthology (KO)>>>09100 Metabolism>>>09106 Metabolism of other amino acids>>>00410 beta-Alanine metabolism [PATH:ko00410]|KEGG Orthology (KO)>>>09100 Metabolism>>>09108 Metabolism of cofactors and vitamins>>>00770 Pantothenate and CoA biosynthesis [PATH:ko00770]|KEGG Orthology (KO…	COG0171|COG0388	NH3-dependent NAD+ synthetase (NadE) (PDB:3HMQ)|Omega-amidase YafV/Nit2, hydrolyzes alpha-ketoglutaramate (Nit2) (PUBMED:28373563)	NAD biosynthesis	Missing	+	Missing	Missing	Missing
GC_00000332	K01950	NAD+ synthase (glutamine-hydrolysing) [EC:6.3.5.1]	KEGG Orthology (KO)>>>09190 Not Included in Pathway or Brite>>>09194 Poorly characterized>>>99997 Function unknown	COG0171|COG0388	NH3-dependent NAD+ synthetase (NadE) (PDB:3HMQ)|Omega-amidase YafV/Nit2, hydrolyzes alpha-ketoglutaramate (Nit2) (PUBMED:28373563)	NAD biosynthesis	+	Missing	+	+	+
GC_00001643	K22405	NADH oxidase (H2O-forming) [EC:1.6.3.4]	KEGG Orthology (KO)>>>09190 Not Included in Pathway or Brite>>>09191 Unclassified: metabolism>>>99980 Enzymes with EC numbers|Enzymes>>>1. Oxidoreductases>>>1.6 Acting on NADH or NADPH>>>1.6.3 With oxygen as acceptor>>>1.6.3.4 NADH oxidase (H2O-forming)	COG0426|COG1251|COG1592	Flavorubredoxin (NorV) (PDB:4JHC)|NAD(P)H-nitrite reductase, large subunit (NirB)|Rubrerythrin (YotD) (PDB:1B71)		Missing	+	Missing	Missing	Missing
GC_00001609	K17870	NADH oxidase (H2O2-forming) [EC:1.6.3.3]		COG1249	Dihydrolipoamide dehydrogenase (E3) component of pyruvate/2-oxoglutarate dehydrogenase complex or glutathione oxidoreductase (Lpd) (PDB:6QKG)	Glycine cleavagePyruvate oxidation	Missing	Missing	+	Missing	Missing
GC_00001314	K00334	NADH-quinone oxidoreductase subunit E [EC:7.1.1.2]	KEGG Orthology (KO)>>>09100 Metabolism>>>09102 Energy metabolism>>>00190 Oxidative phosphorylation [PATH:ko00190]|Enzymes>>>7. Translocases>>>7.1 Catalysing the translocation of hydrons>>>7.1.1 Linked to oxidoreductase reactions>>>7.1.1.2 NADH:ubiquinone reductase (H+-translocating)	COG1905	NADH:ubiquinone oxidoreductase 24 kD subunit (chain E) (NuoE) (PDB:5XF9)	NADH dehydrogenase	Missing	Missing	+	Missing	Missing
GC_00002463	K00334	NADH-quinone oxidoreductase subunit E [EC:7.1.1.2]	KEGG Orthology (KO)>>>09100 Metabolism>>>09102 Energy metabolism>>>00190 Oxidative phosphorylation [PATH:ko00190]|Enzymes>>>7. Translocases>>>7.1 Catalysing the translocation of hydrons>>>7.1.1 Linked to oxidoreductase reactions>>>7.1.1.2 NADH:ubiquinone reductase (H+-translocating)	COG1905	NADH:ubiquinone oxidoreductase 24 kD subunit (chain E) (NuoE) (PDB:5XF9)	NADH dehydrogenase	Missing	+	Missing	Missing	Missing
GC_00000626	K00334	NADH-quinone oxidoreductase subunit E [EC:7.1.1.2]	KEGG Orthology (KO)>>>09190 Not Included in Pathway or Brite>>>09191 Unclassified: metabolism>>>99980 Enzymes with EC numbers|Enzymes>>>1. Oxidoreductases>>>1.12 Acting on hydrogen as donor>>>1.12.1 With NAD+ or NADP+ as acceptor>>>1.12.1.2 hydrogen dehydrogenase	COG1905	NADH:ubiquinone oxidoreductase 24 kD subunit (chain E) (NuoE) (PDB:5XF9)	NADH dehydrogenase	Missing	+	+	+	+
GC_00000001	K00335	NADH-quinone oxidoreductase subunit F [EC:7.1.1.2]	KEGG Orthology (KO)>>>09100 Metabolism>>>09102 Energy metabolism>>>00190 Oxidative phosphorylation [PATH:ko00190]|Enzymes>>>7. Translocases>>>7.1 Catalysing the translocation of hydrons>>>7.1.1 Linked to oxidoreductase reactions>>>7.1.1.2 NADH:ubiquinone reductase (H+-translocating)	COG1145|COG1894|COG3411	Ferredoxin (NapF) (PDB:6FAH)|NADH:ubiquinone oxidoreductase, NADH-binding 51 kD subunit (chain F) (NuoF) (PDB:2FUG)|2Fe-2S ferredoxin (PDB:1M2D) (PUBMED:24421039)	NADH dehydrogenase|2Fe2S	Missing	+	Missing	Missing	Missing
GC_00000001	K00335	NADH-quinone oxidoreductase subunit F [EC:7.1.1.2]	KEGG Orthology (KO)>>>09100 Metabolism>>>09102 Energy metabolism>>>00190 Oxidative phosphorylation [PATH:ko00190]|Enzymes>>>7. Translocases>>>7.1 Catalysing the translocation of hydrons>>>7.1.1 Linked to oxidoreductase reactions>>>7.1.1.2 NADH:ubiquinone reductase (H+-translocating)	COG1143|COG1894|COG3411	Formate hydrogenlyase subunit 6/NADH:ubiquinone oxidoreductase 23 kD subunit (chain I) (NuoI) (PDB:1B0P)|NADH:ubiquinone oxidoreductase, NADH-binding 51 kD subunit (chain F) (NuoF) (PDB:2FUG)|2Fe-2S ferredoxin (PDB:1M2D) (PUBMED:24421039)	NADH dehydrogenase|NADH dehydrogenase|2Fe2S	+	+	+	Missing	+
GC_00000001	K00335	NADH-quinone oxidoreductase subunit F [EC:7.1.1.2]	KEGG Orthology (KO)>>>09100 Metabolism>>>09102 Energy metabolism>>>00190 Oxidative phosphorylation [PATH:ko00190]|Enzymes>>>7. Translocases>>>7.1 Catalysing the translocation of hydrons>>>7.1.1 Linked to oxidoreductase reactions>>>7.1.1.2 NADH:ubiquinone reductase (H+-translocating)	COG1894|COG2878|COG3411	NADH:ubiquinone oxidoreductase, NADH-binding 51 kD subunit (chain F) (NuoF) (PDB:2FUG)|Na+-translocating ferredoxin:NAD+ oxidoreductase RNF, RnfB subunit (RnfB) (PUBMED:24045950)|2Fe-2S ferredoxin (PDB:1M2D) (PUBMED:24421039)	NADH dehydrogenase|Na+-translocating Fd:NADH oxidoreductase|2Fe2S	+	Missing	+	+	+
GC_00001025	K17992	NADP-reducing hydrogenase subunit HndB [EC:1.12.1.3]		COG3411	2Fe-2S ferredoxin (PDB:1M2D) (PUBMED:24421039)	2Fe2S	Missing	Missing	+	Missing	Missing
GC_00002963	K17992	NADP-reducing hydrogenase subunit HndB [EC:1.12.1.3]		COG3411	2Fe-2S ferredoxin (PDB:1M2D) (PUBMED:24421039)	2Fe2S	Missing	Missing	Missing	Missing	+
GC_00000266	K17992	NADP-reducing hydrogenase subunit HndB [EC:1.12.1.3]	KEGG Orthology (KO)>>>09190 Not Included in Pathway or Brite>>>09191 Unclassified: metabolism>>>99980 Enzymes with EC numbers|Enzymes>>>1. Oxidoreductases>>>1.12 Acting on hydrogen as donor>>>1.12.1 With NAD+ or NADP+ as acceptor>>>1.12.1.3 hydrogen dehydrogenase (NADP+)	COG3411	2Fe-2S ferredoxin (PDB:1M2D) (PUBMED:24421039)	2Fe2S	+	+	+	+	+
GC_00001025	K17992	NADP-reducing hydrogenase subunit HndB [EC:1.12.1.3]	KEGG Orthology (KO)>>>09190 Not Included in Pathway or Brite>>>09191 Unclassified: metabolism>>>99980 Enzymes with EC numbers|Enzymes>>>1. Oxidoreductases>>>1.12 Acting on hydrogen as donor>>>1.12.1 With NAD+ or NADP+ as acceptor>>>1.12.1.3 hydrogen dehydrogenase (NADP+)	COG3411	2Fe-2S ferredoxin (PDB:1M2D) (PUBMED:24421039)	2Fe2S	+	Missing	Missing	Missing	Missing
GC_00000488	K18332	NADP-reducing hydrogenase subunit HndD [EC:1.12.1.3]		COG1034	NADH dehydrogenase/NADH:ubiquinone oxidoreductase 75 kD subunit (chain G) (NuoG) (PDB:1C4A)	NADH dehydrogenase	Missing	+	+	Missing	Missing
GC_00001030	K18332	NADP-reducing hydrogenase subunit HndD [EC:1.12.1.3]		COG1034	NADH dehydrogenase/NADH:ubiquinone oxidoreductase 75 kD subunit (chain G) (NuoG) (PDB:1C4A)	NADH dehydrogenase	+	+	Missing	Missing	Missing
GC_00000547	K18332	NADP-reducing hydrogenase subunit HndD [EC:1.12.1.3]	KEGG Orthology (KO)>>>09190 Not Included in Pathway or Brite>>>09191 Unclassified: metabolism>>>99980 Enzymes with EC numbers|Enzymes>>>1. Oxidoreductases>>>1.12 Acting on hydrogen as donor>>>1.12.1 With NAD+ or NADP+ as acceptor>>>1.12.1.3 hydrogen dehydrogenase (NADP+)	COG3383|COG4624	Predicted molibdopterin-dependent oxidoreductase YjgC (YjgC) (PDB:1AA6)|Iron only hydrogenase large subunit, C-terminal domain (Nar1) (PDB:1C4A)		Missing	+	+	Missing	Missing
GC_00000788	K18332	NADP-reducing hydrogenase subunit HndD [EC:1.12.1.3]	KEGG Orthology (KO)>>>09190 Not Included in Pathway or Brite>>>09191 Unclassified: metabolism>>>99980 Enzymes with EC numbers|Enzymes>>>1. Oxidoreductases>>>1.12 Acting on hydrogen as donor>>>1.12.1 With NAD+ or NADP+ as acceptor>>>1.12.1.3 hydrogen dehydrogenase (NADP+)	COG3383|COG4624	Predicted molibdopterin-dependent oxidoreductase YjgC (YjgC) (PDB:1AA6)|Iron only hydrogenase large subunit, C-terminal domain (Nar1) (PDB:1C4A)		+	Missing	+	Missing	+
GC_00000228	K07001	NTE family protein		COG1752	Predicted acylesterase/phospholipase RssA, containd patatin domain (RssA) (PDB:5FQU)		Missing	Missing	+	Missing	Missing
GC_00000228	K07001	NTE family protein	KEGG Orthology (KO)>>>09190 Not Included in Pathway or Brite>>>09194 Poorly characterized>>>99996 General function prediction only	COG1752	Predicted acylesterase/phospholipase RssA, containd patatin domain (RssA) (PDB:5FQU)		+	+	Missing	+	+
GC_00001359	K07001	NTE family protein	KEGG Orthology (KO)>>>09190 Not Included in Pathway or Brite>>>09194 Poorly characterized>>>99996 General function prediction only	COG1752	Predicted acylesterase/phospholipase RssA, containd patatin domain (RssA) (PDB:5FQU)		Missing	Missing	+	Missing	Missing
GC_00001256	K00348	Na+-transporting NADH:ubiquinone oxidoreductase subunit C [EC:7.2.1.1]	KEGG Orthology (KO)>>>09190 Not Included in Pathway or Brite>>>09191 Unclassified: metabolism>>>99980 Enzymes with EC numbers|Enzymes>>>7. Translocases>>>7.2 Catalysing the translocation of inorganic cations>>>7.2.1 Linked to oxidoreductase reactions>>>7.2.1.1 NADH:ubiquinone reductase (Na+-transporting)	COG2869	Na+-transporting NADH:ubiquinone oxidoreductase, subunit NqrC (NqrC) (PDB:4P6V)	Na+-translocating NADH dehydrogenase	Missing	Missing	Missing	+	+
GC_00001519	K00349	Na+-transporting NADH:ubiquinone oxidoreductase subunit D [EC:7.2.1.1]	KEGG Orthology (KO)>>>09190 Not Included in Pathway or Brite>>>09191 Unclassified: metabolism>>>99980 Enzymes with EC numbers|Enzymes>>>7. Translocases>>>7.2 Catalysing the translocation of inorganic cations>>>7.2.1 Linked to oxidoreductase reactions>>>7.2.1.1 NADH:ubiquinone reductase (Na+-transporting)	COG1347	Na+-transporting NADH:ubiquinone oxidoreductase, subunit NqrD (NqrD) (PDB:4P6V)	Na+-translocating NADH dehydrogenase	Missing	Missing	Missing	+	+
GC_00001366	K00351	Na+-transporting NADH:ubiquinone oxidoreductase subunit F [EC:7.2.1.1]	KEGG Orthology (KO)>>>09190 Not Included in Pathway or Brite>>>09191 Unclassified: metabolism>>>99980 Enzymes with EC numbers|Enzymes>>>7. Translocases>>>7.2 Catalysing the translocation of inorganic cations>>>7.2.1 Linked to oxidoreductase reactions>>>7.2.1.1 NADH:ubiquinone reductase (Na+-transporting)	COG2871	Na+-transporting NADH:ubiquinone oxidoreductase, subunit NqrF (NqrF) (PDB:4P6V)	Na+-translocating NADH dehydrogenase	Missing	Missing	Missing	+	+
GC_00000288	K01537	P-type Ca2+ transporter type 2C [EC:7.2.2.10]	KEGG Orthology (KO)>>>09190 Not Included in Pathway or Brite>>>09191 Unclassified: metabolism>>>99980 Enzymes with EC numbers|Enzymes>>>7. Translocases>>>7.2 Catalysing the translocation of inorganic cations>>>7.2.2 Linked to the hydrolysis of a nucleoside triphosphate>>>7.2.2.10 P-type Ca2+ transporter	COG0474	Magnesium-transporting ATPase (P-type) (MgtA) (PDB:1IWO)		+	+	+	+	+
GC_00000085	K17686	P-type Cu+ transporter [EC:7.2.2.8]	KEGG Orthology (KO)>>>09130 Environmental Information Processing>>>09132 Signal transduction>>>04016 MAPK signaling pathway - plant [PATH:ko04016]|Enzymes>>>7. Translocases>>>7.2 Catalysing the translocation of inorganic cations>>>7.2.2 Linked to the hydrolysis of a nucleoside triphosphate>>>7.2.2.8 P-type Cu+ transporter	COG2217|COG2608	Cation-transporting P-type ATPase (ZntA) (PDB:4BBJ)|Copper chaperone CopZ (CopZ) (PDB:1AFI)		+	+	+	+	+
GC_00002680	K17686	P-type Cu+ transporter [EC:7.2.2.8]	KEGG Orthology (KO)>>>09130 Environmental Information Processing>>>09132 Signal transduction>>>04016 MAPK signaling pathway - plant [PATH:ko04016]|Enzymes>>>7. Translocases>>>7.2 Catalysing the translocation of inorganic cations>>>7.2.2 Linked to the hydrolysis of a nucleoside triphosphate>>>7.2.2.8 P-type Cu+ transporter	COG2217|COG2608	Cation-transporting P-type ATPase (ZntA) (PDB:4BBJ)|Copper chaperone CopZ (CopZ) (PDB:1AFI)		+	Missing	Missing	Missing	Missing
GC_00001520	K01533	P-type Cu2+ transporter [EC:7.2.2.9]	KEGG Orthology (KO)>>>09190 Not Included in Pathway or Brite>>>09191 Unclassified: metabolism>>>99980 Enzymes with EC numbers|Enzymes>>>7. Translocases>>>7.2 Catalysing the translocation of inorganic cations>>>7.2.2 Linked to the hydrolysis of a nucleoside triphosphate>>>7.2.2.9 P-type Cu2+ transporter	COG2217	Cation-transporting P-type ATPase (ZntA) (PDB:4BBJ)		Missing	Missing	Missing	+	Missing
GC_00000421	K06997	PLP dependent protein	KEGG Orthology (KO)>>>09190 Not Included in Pathway or Brite>>>09191 Unclassified: metabolism>>>99985 Amino acid metabolism	COG0325	Pyridoxal 5'-phosphate homeostasis protein YggS, UPF0001 family (YggS) (PDB:3SY1) (PUBMED:26872910)		+	+	+	+	+
GC_00000935	K10947	PadR family transcriptional regulator, regulatory protein PadR		COG1695	DNA-binding transcriptional regulator, PadR family (PadR) (PDB:1XMA) (PUBMED:19096365)		Missing	+	+	Missing	Missing
GC_00000004	K10947	PadR family transcriptional regulator, regulatory protein PadR	Transcription factors>>>Prokaryotic type>>>Helix-turn-helix>>>Other families	COG1695	DNA-binding transcriptional regulator, PadR family (PadR) (PDB:1XMA) (PUBMED:19096365)		+	+	+	+	+
GC_00000409	K10947	PadR family transcriptional regulator, regulatory protein PadR	Transcription factors>>>Prokaryotic type>>>Helix-turn-helix>>>Other families	COG1695	DNA-binding transcriptional regulator, PadR family (PadR) (PDB:1XMA) (PUBMED:19096365)		+	+	+	+	+
GC_00000489	K10947	PadR family transcriptional regulator, regulatory protein PadR	Transcription factors>>>Prokaryotic type>>>Helix-turn-helix>>>Other families	COG1695	DNA-binding transcriptional regulator, PadR family (PadR) (PDB:1XMA) (PUBMED:19096365)		+	+	+	+	+
GC_00000712	K10947	PadR family transcriptional regulator, regulatory protein PadR	Transcription factors>>>Prokaryotic type>>>Helix-turn-helix>>>Other families	COG1695	DNA-binding transcriptional regulator, PadR family (PadR) (PDB:1XMA) (PUBMED:19096365)		+	+	+	Missing	+
GC_00001036	K10947	PadR family transcriptional regulator, regulatory protein PadR	Transcription factors>>>Prokaryotic type>>>Helix-turn-helix>>>Other families	COG1695	DNA-binding transcriptional regulator, PadR family (PadR) (PDB:1XMA) (PUBMED:19096365)		+	+	+	Missing	Missing
GC_00001268	K10947	PadR family transcriptional regulator, regulatory protein PadR	Transcription factors>>>Prokaryotic type>>>Helix-turn-helix>>>Other families	COG1695	DNA-binding transcriptional regulator, PadR family (PadR) (PDB:1XMA) (PUBMED:19096365)		+	Missing	Missing	+	Missing
GC_00001815	K10947	PadR family transcriptional regulator, regulatory protein PadR	Transcription factors>>>Prokaryotic type>>>Helix-turn-helix>>>Other families	COG1695	DNA-binding transcriptional regulator, PadR family (PadR) (PDB:1XMA) (PUBMED:19096365)		+	Missing	Missing	Missing	Missing
GC_00003084	K10947	PadR family transcriptional regulator, regulatory protein PadR	Transcription factors>>>Prokaryotic type>>>Helix-turn-helix>>>Other families	COG1695	DNA-binding transcriptional regulator, PadR family (PadR) (PDB:1XMA) (PUBMED:19096365)		Missing	+	Missing	Missing	Missing
GC_00000049	K03497	ParB family transcriptional regulator, chromosome partitioning protein	Transcription factors>>>Prokaryotic type>>>Other transcription factors>>>Others|Chromosome and associated proteins>>>Prokaryotic type>>>Chromosome partitioning proteins>>>Other chromosome partitioning proteins|Cytoskeleton proteins>>>Prokaryotic cytoskeleton proteins>>>MinD / ParA class of bacterial cytoskeletal proteins	COG1475	Chromosome segregation protein Spo0J, contains ParB-like nuclease domain (Spo0J) (PDB:1R71)		+	+	+	+	+
GC_00000292	K03592	PmbA protein	Peptidases and inhibitors>>>Peptidases of unknown catalytic type>>>Family U62	COG0312	Zn-dependent protease PmbA/TldA or its inactivated homolog (TldD) (PDB:3TV9) (PUBMED:12029038)		+	+	+	+	+
GC_00000984	K07491	REP-associated tyrosine transposase	KEGG Orthology (KO)>>>09190 Not Included in Pathway or Brite>>>09192 Unclassified: genetic information processing>>>99976 Replication and repair	COG1943	REP element-mobilizing transposase RayT (RAYT) (PDB:4ER8)		Missing	+	Missing	+	Missing
GC_00002513	K07491	REP-associated tyrosine transposase	KEGG Orthology (KO)>>>09190 Not Included in Pathway or Brite>>>09192 Unclassified: genetic information processing>>>99976 Replication and repair	COG1943	REP element-mobilizing transposase RayT (RAYT) (PDB:4ER8)		+	Missing	Missing	Missing	Missing
GC_00003109	K07491	REP-associated tyrosine transposase	KEGG Orthology (KO)>>>09190 Not Included in Pathway or Brite>>>09192 Unclassified: genetic information processing>>>99976 Replication and repair	COG1943	REP element-mobilizing transposase RayT (RAYT) (PDB:4ER8)		Missing	+	Missing	Missing	Missing
GC_00002813	K01975	RNA 2',3'-cyclic 3'-phosphodiesterase [EC:3.1.4.58]					Missing	Missing	Missing	+	Missing
GC_00003101	K01975	RNA 2',3'-cyclic 3'-phosphodiesterase [EC:3.1.4.58]	Enzymes>>>3. Hydrolases>>>3.1 Acting on ester bonds>>>3.1.4 Phosphoric-diester hydrolases>>>3.1.4.58 RNA 2',3'-cyclic 3'-phosphodiesterase|Transfer RNA biogenesis>>>Prokaryotic type>>>tRNA spricing factors>>>Other tRNA splicing factors	COG1514	RNA 2',3'-cyclic phosphodiesterase (2'-5' RNA ligase) (ThpR) (PDB:1IUH) (PUBMED:25239919)		Missing	Missing	Missing	Missing	+
GC_00000475	K03437	RNA methyltransferase, TrmH family	Transfer RNA biogenesis>>>Prokaryotic type>>>tRNA modification factors>>>Methyltransferases	COG0566	tRNA G18 (ribose-2'-O)-methylase SpoU (SpoU) (PDB:1GZ0)	tRNA modification	+	+	+	+	+
GC_00000314	K03086	RNA polymerase primary sigma factor	KEGG Orthology (KO)>>>09140 Cellular Processes>>>09142 Cell motility>>>02040 Flagellar assembly [PATH:ko02040]|Transcription machinery>>>Prokaryotic type>>>Bacterial type>>>RNA polymerase>>>Sigma factors	COG0568	DNA-directed RNA polymerase, sigma subunit (sigma70/sigma32) (RpoD) (PDB:1SIG)	RNA polymerase	+	+	+	+	+
GC_00000820	K03088	RNA polymerase sigma-70 factor, ECF subfamily	Transcription machinery>>>Prokaryotic type>>>Bacterial type>>>RNA polymerase>>>Sigma factors	COG1595	DNA-directed RNA polymerase specialized sigma subunit, sigma24 family (RpoE) (PDB:2Q1Z)	RNA polymerase	+	+	+	+	Missing
GC_00001361	K03088	RNA polymerase sigma-70 factor, ECF subfamily	Transcription machinery>>>Prokaryotic type>>>Bacterial type>>>RNA polymerase>>>Sigma factors	COG1595	DNA-directed RNA polymerase specialized sigma subunit, sigma24 family (RpoE) (PDB:2Q1Z)	RNA polymerase	+	Missing	Missing	Missing	Missing
GC_00001418	K03088	RNA polymerase sigma-70 factor, ECF subfamily	Transcription machinery>>>Prokaryotic type>>>Bacterial type>>>RNA polymerase>>>Sigma factors	COG1595	DNA-directed RNA polymerase specialized sigma subunit, sigma24 family (RpoE) (PDB:2Q1Z)	RNA polymerase	Missing	Missing	Missing	+	+
GC_00001731	K00986	RNA-directed DNA polymerase [EC:2.7.7.49]	KEGG Orthology (KO)>>>09190 Not Included in Pathway or Brite>>>09191 Unclassified: metabolism>>>99980 Enzymes with EC numbers|Enzymes>>>2. Transferases>>>2.7 Transferring phosphorus-containing groups>>>2.7.7 Nucleotidyltransferases>>>2.7.7.49 RNA-directed DNA polymerase	COG3344	Retron-type reverse transcriptase (YkfC)		Missing	Missing	+	Missing	Missing
GC_00001451	K15835	RpiR family transcriptional regulator, murPQ operon repressor		COG1737	DNA-binding transcriptional regulator, MurR/RpiR family, contains HTH and SIS domains (RpiR) (PDB:2O3F)		Missing	Missing	+	Missing	Missing
GC_00000218	K00789	S-adenosylmethionine synthetase [EC:2.5.1.6]	KEGG Orthology (KO)>>>09100 Metabolism>>>09105 Amino acid metabolism>>>00270 Cysteine and methionine metabolism [PATH:ko00270]|KEGG Orthology (KO)>>>09100 Metabolism>>>09110 Biosynthesis of other secondary metabolites>>>00999 Biosynthesis of various plant secondary metabolites [PATH:ko00999]|Enzymes>>>2. Transferases>>>2.5 Transferring alkyl or aryl groups, other than methyl groups>>>2.5.1 Transf…	COG0192	S-adenosylmethionine synthetase (MetK) (PDB:1FUG)	Methionine biosynthesis	+	+	+	+	+
GC_00000933	K15270	S-adenosylmethionine uptake transporter	Transporters>>>Other transporters>>>Electrochemical potential-driven transporters [TC:2]	COG2962	Membrane protein RarD, contains two EamA domains, drug/metabolite transporter family (RarD) (PUBMED:26335199)		Missing	Missing	Missing	Missing	+
GC_00000933	K15270	S-adenosylmethionine uptake transporter	Transporters>>>Other transporters>>>Electrochemical potential-driven transporters [TC:2]	COG0697	Permease of the drug/metabolite transporter (DMT) superfamily (RhaT) (PDB:5I20)		+	Missing	Missing	+	Missing
GC_00000311	K07568	S-adenosylmethionine:tRNA ribosyltransferase-isomerase [EC:2.4.99.17]	Enzymes>>>2. Transferases>>>2.4 Glycosyltransferases>>>2.4.99 Transferring other glycosyl groups>>>2.4.99.17 S-adenosylmethionine:tRNA ribosyltransferase-isomerase|Transfer RNA biogenesis>>>Prokaryotic type>>>tRNA modification factors>>>Other tRNA modification factors	COG0809	S-adenosylmethionine:tRNA-ribosyltransferase-isomerase (queuine synthetase) (QueA) (PDB:1VKY)	tRNA modification	+	+	+	+	+
GC_00000845	K06013	STE24 endopeptidase [EC:3.4.24.84]	KEGG Orthology (KO)>>>09100 Metabolism>>>09109 Metabolism of terpenoids and polyketides>>>00900 Terpenoid backbone biosynthesis [PATH:ko00900]|Enzymes>>>3. Hydrolases>>>3.4 Acting on peptide bonds (peptidases)>>>3.4.24 Metalloendopeptidases>>>3.4.24.84 Ste24 endopeptidase|Peptidases and inhibitors>>>Metallo peptidases>>>Family M48: Ste24 endopeptidase family|Exosome>>>Exosomal proteins>>>Exosomal…	COG0501	Zn-dependent protease with chaperone function (HtpX) (PDB:2YPT)		Missing	+	+	+	+
GC_00001203	K06013	STE24 endopeptidase [EC:3.4.24.84]	KEGG Orthology (KO)>>>09100 Metabolism>>>09109 Metabolism of terpenoids and polyketides>>>00900 Terpenoid backbone biosynthesis [PATH:ko00900]|Enzymes>>>3. Hydrolases>>>3.4 Acting on peptide bonds (peptidases)>>>3.4.24 Metalloendopeptidases>>>3.4.24.84 Ste24 endopeptidase|Peptidases and inhibitors>>>Metallo peptidases>>>Family M48: Ste24 endopeptidase family|Exosome>>>Exosomal proteins>>>Exosomal…	COG0501	Zn-dependent protease with chaperone function (HtpX) (PDB:2YPT)		Missing	+	+	Missing	Missing
GC_00003926	K06013	STE24 endopeptidase [EC:3.4.24.84]	KEGG Orthology (KO)>>>09100 Metabolism>>>09109 Metabolism of terpenoids and polyketides>>>00900 Terpenoid backbone biosynthesis [PATH:ko00900]|Enzymes>>>3. Hydrolases>>>3.4 Acting on peptide bonds (peptidases)>>>3.4.24 Metalloendopeptidases>>>3.4.24.84 Ste24 endopeptidase|Peptidases and inhibitors>>>Metallo peptidases>>>Family M48: Ste24 endopeptidase family|Exosome>>>Exosomal proteins>>>Exosomal…	COG0501	Zn-dependent protease with chaperone function (HtpX) (PDB:2YPT)		+	Missing	Missing	Missing	Missing
GC_00000601	K03664	SsrA-binding protein	KEGG Orthology (KO)>>>09190 Not Included in Pathway or Brite>>>09192 Unclassified: genetic information processing>>>99975 Protein processing|KEGG Orthology (KO)>>>09190 Not Included in Pathway or Brite>>>09193 Unclassified: signaling and cellular processes>>>99979 Unclassified viral proteins	COG0691	tmRNA-binding protein (SmpB) (PDB:1J1H) (PUBMED:26251518)		+	+	+	+	+
GC_00000537	K03424	TatD DNase family protein [EC:3.1.21.-]	KEGG Orthology (KO)>>>09190 Not Included in Pathway or Brite>>>09191 Unclassified: metabolism>>>99980 Enzymes with EC numbers|Enzymes>>>3. Hydrolases>>>3.1 Acting on ester bonds>>>3.1.21 Endodeoxyribonucleases producing 5'-phosphomonoesters>>>3.1.21.-	COG0084	3'->5' ssDNA/RNA exonuclease TatD (TatD) (PDB:1J6O) (PUBMED:10747959;25114049)		+	+	+	+	+
GC_00001005	K22106	TetR/AcrR family transcriptional regulator, repressor of fatR-cypB operon		COG1309	DNA-binding protein, AcrR family, includes nucleoid occlusion protein SlmA (AcrR) (PDB:2QOP)		Missing	Missing	Missing	+	Missing
GC_00000919	K03568	TldD protein		COG0312	Zn-dependent protease PmbA/TldA or its inactivated homolog (TldD) (PDB:3TV9) (PUBMED:12029038)		+	+	Missing	Missing	Missing
GC_00000053	K03568	TldD protein	Peptidases and inhibitors>>>Peptidases of unknown catalytic type>>>Family U62	COG0312	Zn-dependent protease PmbA/TldA or its inactivated homolog (TldD) (PDB:3TV9) (PUBMED:12029038)		+	+	+	+	+
GC_00002450	K03568	TldD protein	Peptidases and inhibitors>>>Peptidases of unknown catalytic type>>>Family U62	COG0312	Zn-dependent protease PmbA/TldA or its inactivated homolog (TldD) (PDB:3TV9) (PUBMED:12029038)		Missing	+	Missing	Missing	Missing
GC_00004219	K21573	TonB-dependent starch-binding outer membrane protein SusC	Transporters>>>Other transporters>>>Pores ion channels [TC:1]	COG4771	Outer membrane receptor for ferrienterochelin and colicins (FepA) (PDB:2HDF) (PUBMED:16468998)		+	Missing	Missing	Missing	Missing
GC_00000675	K08303	U32 family peptidase [EC:3.4.-.-]	Enzymes>>>3. Hydrolases>>>3.4 Acting on peptide bonds (peptidases)>>>3.4.->>>3.4.-.-|Peptidases and inhibitors>>>Peptidases of unknown catalytic type>>>Family U32	COG0826	23S rRNA C2501 and tRNA U34 5'-hydroxylation protein RlhA/YrrN/YrrO, U32 peptidase family (RlhA) (PDB:5D88) (PUBMED:31253794;31358606)	23S rRNA modification	+	+	Missing	+	+
GC_00003263	K19068	UDP-2-acetamido-2,6-beta-L-arabino-hexul-4-ose reductase [EC:1.1.1.367]	KEGG Orthology (KO)>>>09100 Metabolism>>>09107 Glycan biosynthesis and metabolism>>>00541 O-Antigen nucleotide sugar biosynthesis [PATH:ko00541]|Enzymes>>>1. Oxidoreductases>>>1.1 Acting on the CH-OH group of donors>>>1.1.1 With NAD+ or NADP+ as acceptor>>>1.1.1.367 UDP-2-acetamido-2,6-beta-L-arabino-hexul-4-ose reductase	COG0451|COG1898	Nucleoside-diphosphate-sugar epimerase (WcaG) (PDB:2X4G)|dTDP-4-dehydrorhamnose 3,5-epimerase or related enzyme (RfbC) (PDB:1DZR)		Missing	Missing	Missing	Missing	+
GC_00003925	K19068	UDP-2-acetamido-2,6-beta-L-arabino-hexul-4-ose reductase [EC:1.1.1.367]	KEGG Orthology (KO)>>>09100 Metabolism>>>09107 Glycan biosynthesis and metabolism>>>00541 O-Antigen nucleotide sugar biosynthesis [PATH:ko00541]|Enzymes>>>1. Oxidoreductases>>>1.1 Acting on the CH-OH group of donors>>>1.1.1 With NAD+ or NADP+ as acceptor>>>1.1.1.367 UDP-2-acetamido-2,6-beta-L-arabino-hexul-4-ose reductase	COG0451|COG1898	Nucleoside-diphosphate-sugar epimerase (WcaG) (PDB:2X4G)|dTDP-4-dehydrorhamnose 3,5-epimerase or related enzyme (RfbC) (PDB:1DZR)		+	Missing	Missing	Missing	Missing
GC_00003879	K24258	UDP-N-acetyl-L-fucosamine synthase [EC:5.1.3.28]	KEGG Orthology (KO)>>>09100 Metabolism>>>09107 Glycan biosynthesis and metabolism>>>00541 O-Antigen nucleotide sugar biosynthesis [PATH:ko00541]|Enzymes>>>5. Isomerases>>>5.1 Racemases and epimerases>>>5.1.3 Acting on carbohydrates and derivatives>>>5.1.3.28 UDP-N-acetyl-L-fucosamine synthase	COG0381	UDP-N-acetylglucosamine 2-epimerase (WecB) (PDB:1F6D) (PUBMED:26641313;30389844)		Missing	Missing	Missing	Missing	+
GC_00001360	K15894	UDP-N-acetylglucosamine 4,6-dehydratase/5-epimerase [EC:4.2.1.115 5.1.3.-]	KEGG Orthology (KO)>>>09100 Metabolism>>>09101 Carbohydrate metabolism>>>00520 Amino sugar and nucleotide sugar metabolism [PATH:ko00520]|KEGG Orthology (KO)>>>09100 Metabolism>>>09107 Glycan biosynthesis and metabolism>>>00541 O-Antigen nucleotide sugar biosynthesis [PATH:ko00541]|Enzymes>>>4. Lyases>>>4.2 Carbon-oxygen lyases>>>4.2.1 Hydro-lyases>>>4.2.1.115 UDP-N-acetylglucosamine 4,6-dehydrat…	COG1086	NDP-sugar epimerase, includes UDP-GlcNAc-inverting 4,6-dehydratase FlaA1 and capsular polysaccharide biosynthesis protein EpsC (FlaA1) (PDB:2GN4)		+	Missing	Missing	Missing	+
GC_00004186	K01854	UDP-galactopyranose mutase [EC:5.4.99.9]	KEGG Orthology (KO)>>>09100 Metabolism>>>09101 Carbohydrate metabolism>>>00052 Galactose metabolism [PATH:ko00052]|KEGG Orthology (KO)>>>09100 Metabolism>>>09101 Carbohydrate metabolism>>>00520 Amino sugar and nucleotide sugar metabolism [PATH:ko00520]|KEGG Orthology (KO)>>>09100 Metabolism>>>09107 Glycan biosynthesis and metabolism>>>00541 O-Antigen nucleotide sugar biosynthesis [PATH:ko00541]|E…	COG0562	UDP-galactopyranose mutase (Glf) (PDB:1I8T)		Missing	Missing	Missing	Missing	+
GC_00000365	K01784	UDP-glucose 4-epimerase [EC:5.1.3.2]	KEGG Orthology (KO)>>>09100 Metabolism>>>09101 Carbohydrate metabolism>>>00052 Galactose metabolism [PATH:ko00052]|KEGG Orthology (KO)>>>09100 Metabolism>>>09101 Carbohydrate metabolism>>>00520 Amino sugar and nucleotide sugar metabolism [PATH:ko00520]|KEGG Orthology (KO)>>>09100 Metabolism>>>09107 Glycan biosynthesis and metabolism>>>00541 O-Antigen nucleotide sugar biosynthesis [PATH:ko00541]|E…	COG1087	UDP-glucose 4-epimerase (GalE) (PDB:1A9Y)		+	+	+	+	+
GC_00002350	K01784	UDP-glucose 4-epimerase [EC:5.1.3.2]	KEGG Orthology (KO)>>>09100 Metabolism>>>09101 Carbohydrate metabolism>>>00052 Galactose metabolism [PATH:ko00052]|KEGG Orthology (KO)>>>09100 Metabolism>>>09101 Carbohydrate metabolism>>>00520 Amino sugar and nucleotide sugar metabolism [PATH:ko00520]|KEGG Orthology (KO)>>>09100 Metabolism>>>09107 Glycan biosynthesis and metabolism>>>00541 O-Antigen nucleotide sugar biosynthesis [PATH:ko00541]|E…	COG1087	UDP-glucose 4-epimerase (GalE) (PDB:1A9Y)		Missing	Missing	Missing	Missing	+
GC_00002085	K02068	UDP-glucose/iron transport system ATP-binding protein		COG2274	ABC-type bacteriocin/lantibiotic exporters, contain an N-terminal double-glycine peptidase domain (SunT) (PDB:3K8U)		Missing	Missing	Missing	Missing	+
GC_00003538	K02069	UDP-glucose/iron transport system permease protein	Transporters>>>ABC transporters, prokaryotic type>>>Saccharide, polyol, and lipid transporters>>>UDP-glucose/iron transporter	COG0390	ABC-type iron transport system FetAB, permease component (FetB) (PUBMED:24038693)		Missing	Missing	Missing	Missing	+
GC_00003725	K00012	UDPglucose 6-dehydrogenase [EC:1.1.1.22]	KEGG Orthology (KO)>>>09100 Metabolism>>>09101 Carbohydrate metabolism>>>00040 Pentose and glucuronate interconversions [PATH:ko00040]|KEGG Orthology (KO)>>>09100 Metabolism>>>09101 Carbohydrate metabolism>>>00053 Ascorbate and aldarate metabolism [PATH:ko00053]|KEGG Orthology (KO)>>>09100 Metabolism>>>09101 Carbohydrate metabolism>>>00520 Amino sugar and nucleotide sugar metabolism [PATH:ko00520…	COG1004	UDP-glucose 6-dehydrogenase (Ugd) (PDB:1DLI)		Missing	Missing	Missing	Missing	+
GC_00002612	K02117	V/A-type H+/Na+-transporting ATPase subunit A [EC:7.1.2.2 7.2.2.1]	KEGG Orthology (KO)>>>09100 Metabolism>>>09102 Energy metabolism>>>00190 Oxidative phosphorylation [PATH:ko00190]|Enzymes>>>7. Translocases>>>7.1 Catalysing the translocation of hydrons>>>7.1.2 Linked to the hydrolysis of a nucleoside triphosphate>>>7.1.2.2 H+-transporting two-sector ATPase|Enzymes>>>7. Translocases>>>7.2 Catalysing the translocation of inorganic cations>>>7.2.2 Linked to the hyd…	COG1155	Archaeal/vacuolar-type H+-ATPase catalytic subunit A/Vma1 (NtpA) (PDB:3J9T)	A/V-type ATP synthase	Missing	+	Missing	Missing	Missing
GC_00002544	K02118	V/A-type H+/Na+-transporting ATPase subunit B	KEGG Orthology (KO)>>>09100 Metabolism>>>09102 Energy metabolism>>>00190 Oxidative phosphorylation [PATH:ko00190]	COG1156	Archaeal/vacuolar-type H+-ATPase subunit B/Vma2 (NtpB) (PDB:3GQB)	A/V-type ATP synthase	Missing	+	Missing	Missing	Missing
GC_00003661	K02119	V/A-type H+/Na+-transporting ATPase subunit C	KEGG Orthology (KO)>>>09100 Metabolism>>>09102 Energy metabolism>>>00190 Oxidative phosphorylation [PATH:ko00190]	COG1527	Archaeal/vacuolar-type H+-ATPase subunit C/Vma6 (NtpC) (PDB:1R5Z)	A/V-type ATP synthase	Missing	+	Missing	Missing	Missing
GC_00003742	K02120	V/A-type H+/Na+-transporting ATPase subunit D	KEGG Orthology (KO)>>>09100 Metabolism>>>09102 Energy metabolism>>>00190 Oxidative phosphorylation [PATH:ko00190]	COG1394	Archaeal/vacuolar-type H+-ATPase subunit D/Vma8 (NtpD) (PDB:3AON)	A/V-type ATP synthase	Missing	+	Missing	Missing	Missing
GC_00003258	K02122	V/A-type H+/Na+-transporting ATPase subunit F	KEGG Orthology (KO)>>>09100 Metabolism>>>09102 Energy metabolism>>>00190 Oxidative phosphorylation [PATH:ko00190]	COG1436	Archaeal/vacuolar-type H+-ATPase subunit F/Vma7 (NtpF) (PDB:2D00)	A/V-type ATP synthase	Missing	+	Missing	Missing	Missing
GC_00003208	K02123	V/A-type H+/Na+-transporting ATPase subunit I	KEGG Orthology (KO)>>>09100 Metabolism>>>09102 Energy metabolism>>>00190 Oxidative phosphorylation [PATH:ko00190]	COG1269	Archaeal/vacuolar-type H+-ATPase subunit I/STV1 (NtpI) (PDB:2JTW)	A/V-type ATP synthase	Missing	+	Missing	Missing	Missing
GC_00004120	K02124	V/A-type H+/Na+-transporting ATPase subunit K	KEGG Orthology (KO)>>>09100 Metabolism>>>09102 Energy metabolism>>>00190 Oxidative phosphorylation [PATH:ko00190]	COG0636	FoF1-type ATP synthase, membrane subunit c/Archaeal/vacuolar-type H+-ATPase, subunit K (AtpE) (PDB:1C17)	FoF1-type ATP synthase	Missing	+	Missing	Missing	Missing
GC_00000651	K01519	XTP/dITP diphosphohydrolase [EC:3.6.1.66]	KEGG Orthology (KO)>>>09100 Metabolism>>>09104 Nucleotide metabolism>>>00230 Purine metabolism [PATH:ko00230]|KEGG Orthology (KO)>>>09100 Metabolism>>>09111 Xenobiotics biodegradation and metabolism>>>00983 Drug metabolism - other enzymes [PATH:ko00983]|Enzymes>>>3. Hydrolases>>>3.6 Acting on acid anhydrides>>>3.6.1 In phosphorus-containing anhydrides>>>3.6.1.66 XTP/dITP diphosphatase	COG0127	Inosine/xanthosine triphosphate pyrophosphatase, all-alpha NTP-PPase family (RdgB) (PDB:1B78)		+	Missing	+	+	+
GC_00002459	K01519	XTP/dITP diphosphohydrolase [EC:3.6.1.66]	KEGG Orthology (KO)>>>09100 Metabolism>>>09104 Nucleotide metabolism>>>00230 Purine metabolism [PATH:ko00230]|KEGG Orthology (KO)>>>09100 Metabolism>>>09111 Xenobiotics biodegradation and metabolism>>>00983 Drug metabolism - other enzymes [PATH:ko00983]|Enzymes>>>3. Hydrolases>>>3.6 Acting on acid anhydrides>>>3.6.1 In phosphorus-containing anhydrides>>>3.6.1.66 XTP/dITP diphosphatase	COG0127	Inosine/xanthosine triphosphate pyrophosphatase, all-alpha NTP-PPase family (RdgB) (PDB:1B78)		+	Missing	Missing	Missing	Missing
GC_00000703	K01262	Xaa-Pro aminopeptidase [EC:3.4.11.9]		COG0006	Xaa-Pro aminopeptidase (PepP) (PDB:1A16)		+	Missing	Missing	Missing	Missing
GC_00000703	K01262	Xaa-Pro aminopeptidase [EC:3.4.11.9]	Enzymes>>>3. Hydrolases>>>3.4 Acting on peptide bonds (peptidases)>>>3.4.11 Aminopeptidases>>>3.4.11.9 Xaa-Pro aminopeptidase|Peptidases and inhibitors>>>Metallo peptidases>>>Family M24	COG0006	Xaa-Pro aminopeptidase (PepP) (PDB:1A16)		Missing	+	+	Missing	+
GC_00000824	K01271	Xaa-Pro dipeptidase [EC:3.4.13.9]	Enzymes>>>3. Hydrolases>>>3.4 Acting on peptide bonds (peptidases)>>>3.4.13 Dipeptidases>>>3.4.13.9 Xaa-Pro dipeptidase|Peptidases and inhibitors>>>Metallo peptidases>>>Family M24	COG0006	Xaa-Pro aminopeptidase (PepP) (PDB:1A16)		+	+	+	+	Missing
GC_00000706	K02221	YggT family protein	Secretion system>>>Type II secretion system>>>Type IVa pilus homolog protein	COG0762	Cytochrome b6 maturation protein CCB3/Ycf19 and related maturases, YggT family (Ycf19)		Missing	+	+	+	+
GC_00000007	K03217	YidC/Oxa1 family membrane protein insertase	Enzymes>>>3. Hydrolases>>>3.1 Acting on ester bonds>>>3.1.26 Endoribonucleases producing 5'-phosphomonoesters>>>3.1.26.5 ribonuclease P|Transfer RNA biogenesis>>>Prokaryotic type>>>5'processing factors>>>Ribonucrease P	COG0706	Membrane protein insertase Oxa1/YidC/SpoIIIJ (YidC) (PDB:3WO6)		Missing	Missing	+	Missing	Missing
GC_00000007	K03217	YidC/Oxa1 family membrane protein insertase	KEGG Orthology (KO)>>>09120 Genetic Information Processing>>>09123 Folding, sorting and degradation>>>03060 Protein export [PATH:ko03060]|KEGG Orthology (KO)>>>09130 Environmental Information Processing>>>09131 Membrane transport>>>03070 Bacterial secretion system [PATH:ko03070]|KEGG Orthology (KO)>>>09140 Cellular Processes>>>09145 Cellular community - prokaryotes>>>02024 Quorum sensing [PATH:ko…	COG0706	Membrane protein insertase Oxa1/YidC/SpoIIIJ (YidC) (PDB:3WO6)		+	+	Missing	+	+
GC_00000035	K01534	Zn2+/Cd2+-exporting ATPase [EC:7.2.2.12 7.2.2.21]		COG2217	Cation-transporting P-type ATPase (ZntA) (PDB:4BBJ)		Missing	+	+	+	+
GC_00000647	K00645	[acyl-carrier-protein] S-malonyltransferase [EC:2.3.1.39]	KEGG Orthology (KO)>>>09100 Metabolism>>>09103 Lipid metabolism>>>00061 Fatty acid biosynthesis [PATH:ko00061]|KEGG Orthology (KO)>>>09100 Metabolism>>>09110 Biosynthesis of other secondary metabolites>>>00333 Prodigiosin biosynthesis [PATH:ko00333]|Enzymes>>>2. Transferases>>>2.3 Acyltransferases>>>2.3.1 Transferring groups other than aminoacyl groups>>>2.3.1.39 [acyl-carrier-protein] S-malonylt…	COG0331	Malonyl CoA-acyl carrier protein transacylase (FabD) (PDB:1YXC)	Fatty acid biosynthesis	+	+	+	+	Missing
GC_00004134	K00645	[acyl-carrier-protein] S-malonyltransferase [EC:2.3.1.39]	KEGG Orthology (KO)>>>09100 Metabolism>>>09103 Lipid metabolism>>>00061 Fatty acid biosynthesis [PATH:ko00061]|KEGG Orthology (KO)>>>09100 Metabolism>>>09110 Biosynthesis of other secondary metabolites>>>00333 Prodigiosin biosynthesis [PATH:ko00333]|Enzymes>>>2. Transferases>>>2.3 Acyltransferases>>>2.3.1 Transferring groups other than aminoacyl groups>>>2.3.1.39 [acyl-carrier-protein] S-malonylt…	COG0331	Malonyl CoA-acyl carrier protein transacylase (FabD) (PDB:1YXC)	Fatty acid biosynthesis	Missing	Missing	Missing	Missing	+
GC_00000285	K01910	[citrate (pro-3S)-lyase] ligase [EC:6.2.1.22]	KEGG Orthology (KO)>>>09130 Environmental Information Processing>>>09132 Signal transduction>>>02020 Two-component system [PATH:ko02020]|Enzymes>>>6. Ligases>>>6.2 Forming carbon-sulfur bonds>>>6.2.1 Acid-thiol ligases>>>6.2.1.22 [citrate (pro-3S)-lyase] ligase	COG3053	Citrate lyase synthetase CitC (CitC)		+	+	+	+	+
GC_00000998	K03789	[ribosomal protein S18]-alanine N-acetyltransferase [EC:2.3.1.266]	Enzymes>>>2. Transferases>>>2.3 Acyltransferases>>>2.3.1 Transferring groups other than aminoacyl groups>>>2.3.1.266 [ribosomal protein S18]-alanine N-acetyltransferase|Ribosome biogenesis>>>Prokaryotic type>>>ribosomal protein modification factors	COG0456	Ribosomal protein S18 acetylase RimI and related acetyltransferases (RimI) (PDB:1GHE)		+	Missing	+	+	Missing
GC_00003674	K03789	[ribosomal protein S18]-alanine N-acetyltransferase [EC:2.3.1.266]	Enzymes>>>2. Transferases>>>2.3 Acyltransferases>>>2.3.1 Transferring groups other than aminoacyl groups>>>2.3.1.266 [ribosomal protein S18]-alanine N-acetyltransferase|Ribosome biogenesis>>>Prokaryotic type>>>ribosomal protein modification factors	COG0456	Ribosomal protein S18 acetylase RimI and related acetyltransferases (RimI) (PDB:1GHE)		Missing	Missing	Missing	Missing	+
GC_00002737	K03790	[ribosomal protein S5]-alanine N-acetyltransferase [EC:2.3.1.267]		COG1670	Protein N-acetyltransferase, RimJ/RimL family (RimL) (PDB:1S7F)		+	Missing	Missing	Missing	Missing
GC_00002785	K03790	[ribosomal protein S5]-alanine N-acetyltransferase [EC:2.3.1.267]		COG1670	Protein N-acetyltransferase, RimJ/RimL family (RimL) (PDB:1S7F)		+	Missing	Missing	Missing	Missing
GC_00003006	K03790	[ribosomal protein S5]-alanine N-acetyltransferase [EC:2.3.1.267]		COG1670	Protein N-acetyltransferase, RimJ/RimL family (RimL) (PDB:1S7F)		Missing	Missing	Missing	Missing	+
GC_00003715	K03790	[ribosomal protein S5]-alanine N-acetyltransferase [EC:2.3.1.267]		COG1670	Protein N-acetyltransferase, RimJ/RimL family (RimL) (PDB:1S7F)		Missing	Missing	+	Missing	Missing
GC_00003787	K03790	[ribosomal protein S5]-alanine N-acetyltransferase [EC:2.3.1.267]		COG1670|COG3393	Protein N-acetyltransferase, RimJ/RimL family (RimL) (PDB:1S7F)|Predicted acetyltransferase, GNAT family		Missing	+	Missing	Missing	Missing
GC_00000630	K03790	[ribosomal protein S5]-alanine N-acetyltransferase [EC:2.3.1.267]	Enzymes>>>2. Transferases>>>2.3 Acyltransferases>>>2.3.1 Transferring groups other than aminoacyl groups>>>2.3.1.267 [ribosomal protein S5]-alanine N-acetyltransferase|Ribosome biogenesis>>>Prokaryotic type>>>ribosomal protein modification factors	COG1670	Protein N-acetyltransferase, RimJ/RimL family (RimL) (PDB:1S7F)		+	Missing	+	+	+
GC_00001184	K03790	[ribosomal protein S5]-alanine N-acetyltransferase [EC:2.3.1.267]	Enzymes>>>2. Transferases>>>2.3 Acyltransferases>>>2.3.1 Transferring groups other than aminoacyl groups>>>2.3.1.267 [ribosomal protein S5]-alanine N-acetyltransferase|Ribosome biogenesis>>>Prokaryotic type>>>ribosomal protein modification factors	COG1670	Protein N-acetyltransferase, RimJ/RimL family (RimL) (PDB:1S7F)		+	+	Missing	Missing	Missing
GC_00001257	K03790	[ribosomal protein S5]-alanine N-acetyltransferase [EC:2.3.1.267]	Enzymes>>>2. Transferases>>>2.3 Acyltransferases>>>2.3.1 Transferring groups other than aminoacyl groups>>>2.3.1.267 [ribosomal protein S5]-alanine N-acetyltransferase|Ribosome biogenesis>>>Prokaryotic type>>>ribosomal protein modification factors	COG1670	Protein N-acetyltransferase, RimJ/RimL family (RimL) (PDB:1S7F)		Missing	+	+	Missing	Missing
GC_00002278	K03790	[ribosomal protein S5]-alanine N-acetyltransferase [EC:2.3.1.267]	Enzymes>>>2. Transferases>>>2.3 Acyltransferases>>>2.3.1 Transferring groups other than aminoacyl groups>>>2.3.1.267 [ribosomal protein S5]-alanine N-acetyltransferase|Ribosome biogenesis>>>Prokaryotic type>>>ribosomal protein modification factors	COG1670	Protein N-acetyltransferase, RimJ/RimL family (RimL) (PDB:1S7F)		Missing	Missing	Missing	Missing	+
GC_00004208	K19978	acarbose 7IV-phosphotransferase [EC:2.7.1.187]	KEGG Orthology (KO)>>>09100 Metabolism>>>09110 Biosynthesis of other secondary metabolites>>>00525 Acarbose and validamycin biosynthesis [PATH:ko00525]|Enzymes>>>2. Transferases>>>2.7 Transferring phosphorus-containing groups>>>2.7.1 Phosphotransferases with an alcohol group as acceptor>>>2.7.1.187 acarbose 7IV-phosphotransferase	COG0524	Sugar or nucleoside kinase, ribokinase family (RbsK) (PDB:2QCV)	Glycolysis	Missing	Missing	Missing	Missing	+
GC_00000499	K01034	acetate CoA/acetoacetate CoA-transferase alpha subunit [EC:2.8.3.8 2.8.3.9]	KEGG Orthology (KO)>>>09100 Metabolism>>>09101 Carbohydrate metabolism>>>00650 Butanoate metabolism [PATH:ko00650]|KEGG Orthology (KO)>>>09100 Metabolism>>>09105 Amino acid metabolism>>>00310 Lysine degradation [PATH:ko00310]|KEGG Orthology (KO)>>>09100 Metabolism>>>09111 Xenobiotics biodegradation and metabolism>>>00627 Aminobenzoate degradation [PATH:ko00627]|KEGG Orthology (KO)>>>09130 Environ…	COG1788	Acyl CoA:acetate/3-ketoacid CoA transferase, alpha subunit (AtoD) (PDB:1K6D)		+	+	+	+	+
GC_00000374	K01035	acetate CoA/acetoacetate CoA-transferase beta subunit [EC:2.8.3.8 2.8.3.9]	KEGG Orthology (KO)>>>09100 Metabolism>>>09101 Carbohydrate metabolism>>>00650 Butanoate metabolism [PATH:ko00650]|KEGG Orthology (KO)>>>09100 Metabolism>>>09105 Amino acid metabolism>>>00310 Lysine degradation [PATH:ko00310]|KEGG Orthology (KO)>>>09100 Metabolism>>>09111 Xenobiotics biodegradation and metabolism>>>00627 Aminobenzoate degradation [PATH:ko00627]|KEGG Orthology (KO)>>>09130 Environ…	COG2057	Acyl-CoA:acetate/3-ketoacid CoA transferase, beta subunit (AtoA) (PDB:5DBN)		+	+	+	+	+
GC_00000006	K00925	acetate kinase [EC:2.7.2.1]	KEGG Orthology (KO)>>>09100 Metabolism>>>09101 Carbohydrate metabolism>>>00620 Pyruvate metabolism [PATH:ko00620]|KEGG Orthology (KO)>>>09100 Metabolism>>>09101 Carbohydrate metabolism>>>00640 Propanoate metabolism [PATH:ko00640]|KEGG Orthology (KO)>>>09100 Metabolism>>>09102 Energy metabolism>>>00720 Carbon fixation pathways in prokaryotes [PATH:ko00720]|KEGG Orthology (KO)>>>09100 Metabolism>>>…	COG0282	Acetate kinase (AckA) (PDB:3SK3)		+	+	+	+	+
GC_00000010	K00626	acetyl-CoA C-acetyltransferase [EC:2.3.1.9]	KEGG Orthology (KO)>>>09100 Metabolism>>>09101 Carbohydrate metabolism>>>00620 Pyruvate metabolism [PATH:ko00620]|KEGG Orthology (KO)>>>09100 Metabolism>>>09101 Carbohydrate metabolism>>>00630 Glyoxylate and dicarboxylate metabolism [PATH:ko00630]|KEGG Orthology (KO)>>>09100 Metabolism>>>09101 Carbohydrate metabolism>>>00650 Butanoate metabolism [PATH:ko00650]|KEGG Orthology (KO)>>>09100 Metaboli…	COG0183	Acetyl-CoA acetyltransferase (PaaJ) (PDB:1AFW)	Fatty acid biosynthesis	+	Missing	+	Missing	+
GC_00000010	K00626	acetyl-CoA C-acetyltransferase [EC:2.3.1.9]	KEGG Orthology (KO)>>>09100 Metabolism>>>09103 Lipid metabolism>>>00062 Fatty acid elongation [PATH:ko00062]|KEGG Orthology (KO)>>>09100 Metabolism>>>09103 Lipid metabolism>>>00071 Fatty acid degradation [PATH:ko00071]|KEGG Orthology (KO)>>>09100 Metabolism>>>09105 Amino acid metabolism>>>00280 Valine, leucine and isoleucine degradation [PATH:ko00280]|Enzymes>>>2. Transferases>>>2.3 Acyltransfera…	COG0183	Acetyl-CoA acetyltransferase (PaaJ) (PDB:1AFW)	Fatty acid biosynthesis	Missing	+	Missing	Missing	Missing
GC_00000039	K02160	acetyl-CoA carboxylase biotin carboxyl carrier protein	KEGG Orthology (KO)>>>09100 Metabolism>>>09101 Carbohydrate metabolism>>>00620 Pyruvate metabolism [PATH:ko00620]|KEGG Orthology (KO)>>>09100 Metabolism>>>09101 Carbohydrate metabolism>>>00640 Propanoate metabolism [PATH:ko00640]|KEGG Orthology (KO)>>>09100 Metabolism>>>09102 Energy metabolism>>>00720 Carbon fixation pathways in prokaryotes [PATH:ko00720]|KEGG Orthology (KO)>>>09100 Metabolism>>>…	COG0511	Biotin carboxyl carrier protein (AccB) (PDB:1A6X)	Fatty acid biosynthesis	+	+	+	+	+
[truncated: 2,841 more rows]
